# Supplementary material for: A DFT Study on Ben(n = 10–12) Clusters with Hydrogen Storage Capacity
Source: Molecules. 2026 Feb 6;31(3):566. doi: 10.3390/molecules31030566 (PMC12899933; doi:10.3390/molecules31030566)
Supplement: Supplementary file 1 [file molecules-31-00566-s001.zip]

Archive with 100 entries (94 files):
- Supplementary Information/
- Supplementary Information/Be10/
- Supplementary Information/Be10/10-H-Be10.gjf
- Supplementary Information/Be10/10-H-Be10.out
- Supplementary Information/Be10/2-H-Be10.gjf
- Supplementary Information/Be10/2-H-Be10.out
- Supplementary Information/Be10/4-H-Be10.gjf
- Supplementary Information/Be10/4-H-Be10.out
- Supplementary Information/Be10/6-H-Be10.gjf
- Supplementary Information/Be10/6-H-Be10.out
- Supplementary Information/Be10/8-H-Be10.gjf
- Supplementary Information/Be10/8-H-Be10.out
- Supplementary Information/Be10/H12-Be10.gjf
- Supplementary Information/Be10/H12-Be10.out
- Supplementary Information/Be10/H14-Be10.gjf
- Supplementary Information/Be10/H14-Be10.out
- Supplementary Information/Be10/H16-Be10.gjf
- Supplementary Information/Be10/H16-Be10.out
- Supplementary Information/Be10/H18-Be10.gjf
- Supplementary Information/Be10/H18-Be10.out
- Supplementary Information/Be10/H20-Be10.gjf
- Supplementary Information/Be10/H20-Be10.out
- Supplementary Information/Be10/H22-Be10.gjf
- Supplementary Information/Be10/H22-Be10.out
- Supplementary Information/Be10/H24-Be10.gjf
- Supplementary Information/Be10/H24-Be10.out
- Supplementary Information/Be10/H26-Be10.gjf
- Supplementary Information/Be10/H26-Be10.out
- Supplementary Information/Be11/
- Supplementary Information/Be11/10-H-Be11.gjf
- Supplementary Information/Be11/10-H-Be11.out
- Supplementary Information/Be11/2-H-Be11.gjf
- Supplementary Information/Be11/2-H-Be11.out
- Supplementary Information/Be11/4-H-Be11.gjf
- Supplementary Information/Be11/4-H-Be11.out
- Supplementary Information/Be11/6-H-Be11.gjf
- Supplementary Information/Be11/6-H-Be11.out
- Supplementary Information/Be11/8-H-Be11.gjf
- Supplementary Information/Be11/8-H-Be11.out
- Supplementary Information/Be11/H12-Be11.out
- Supplementary Information/Be11/H14-Be11.gjf
- Supplementary Information/Be11/H14-Be11.out
- Supplementary Information/Be11/H16-Be11.gjf
- Supplementary Information/Be11/H16-Be11.out
- Supplementary Information/Be11/H18-Be11.gjf
- Supplementary Information/Be11/H18-Be11.out
- Supplementary Information/Be11/H20-Be11.gjf
- Supplementary Information/Be11/H20-Be11.out
- Supplementary Information/Be11/H22-Be11.gjf
- Supplementary Information/Be11/H22-Be11.out
- Supplementary Information/Be11/H24-Be11.gjf
- Supplementary Information/Be11/H24-Be11.out
- Supplementary Information/Be11/H26-Be11.gjf
- Supplementary Information/Be11/H26-Be11.out
- Supplementary Information/Be11/H28-Be11.gjf
- Supplementary Information/Be11/H28-Be11.out
- Supplementary Information/Be12/
- Supplementary Information/Be12/10-H-Be12.gjf
- Supplementary Information/Be12/10-H-Be12.out
- Supplementary Information/Be12/12-H-Be12.gjf
- Supplementary Information/Be12/12-H-Be12.out
- Supplementary Information/Be12/2-H-Be12.gjf
- Supplementary Information/Be12/2-H-Be12.out
- Supplementary Information/Be12/4-H-Be12.gjf
- Supplementary Information/Be12/4-H-Be12.out
- Supplementary Information/Be12/6-H-Be12.gjf
- Supplementary Information/Be12/6-H-Be12.out
- Supplementary Information/Be12/8-H-Be12.gjf
- Supplementary Information/Be12/8-H-Be12.out
- Supplementary Information/Be12/H14-Be12.gjf
- Supplementary Information/Be12/H14-Be12.out
- Supplementary Information/Be12/H16-Be12.gjf
- Supplementary Information/Be12/H16-Be12.out
- Supplementary Information/Be12/H18-Be12.gjf
- Supplementary Information/Be12/H18-Be12.out
- Supplementary Information/Be12/H20-Be12.gjf
- Supplementary Information/Be12/H20-Be12.out
- Supplementary Information/Be12/H22-Be12.gjf
- Supplementary Information/Be12/H22-Be12.out
- Supplementary Information/Be12/H24-Be12.gjf
- Supplementary Information/Be12/H24-Be12.out
- Supplementary Information/Be12/H26-Be12.gjf
- Supplementary Information/Be12/H26-Be12.out
- Supplementary Information/Be12/H28-Be12.gjf
- Supplementary Information/Be12/H28-Be12.out
- Supplementary Information/Be12/H30-Be12.gjf
- Supplementary Information/Be12/H30-Be12.out
- Supplementary Information/H2/
- Supplementary Information/H2/H2.gjf
- Supplementary Information/H2/H2.out
- Supplementary Information/Stable Structures/
- Supplementary Information/Stable Structures/Be10.chk
- Supplementary Information/Stable Structures/Be10.gjf
- Supplementary Information/Stable Structures/Be10.out
- Supplementary Information/Stable Structures/Be11.chk
- Supplementary Information/Stable Structures/Be11.gjf
- Supplementary Information/Stable Structures/Be11.out
- Supplementary Information/Stable Structures/Be12.chk
- Supplementary Information/Stable Structures/Be12.gjf
- Supplementary Information/Stable Structures/Be12.out
