# Supplementary material for: A DFT Study on Ben(n = 10–12) Clusters with Hydrogen Storage Capacity
Source: Molecules. 2026 Feb 6;31(3):566. doi: 10.3390/molecules31030566 (PMC12899933; doi:10.3390/molecules31030566)
Supplement: Supplementary file 1 [file molecules-31-00566-s001.zip › Supplementary Information/Be10/10-H-Be10.out]

 Entering Gaussian System, Link 0=g16
 Initial command:
 /home/asus/g16/l1.exe "/home/asus/g16/scratch/Gau-1331184.inp" -scrdir="/home/asus/g16/scratch/"
 Default is to use a total of  18 processors:
                               18 via shared-memory
                                1 via Linda
 Entering Link 1 = /home/asus/g16/l1.exe PID=   1331185.
  
 Copyright (c) 1988,1990,1992,1993,1995,1998,2003,2009,2016,
            Gaussian, Inc.  All Rights Reserved.
  
 This is part of the Gaussian(R) 16 program.  It is based on
 the Gaussian(R) 09 system (copyright 2009, Gaussian, Inc.),
 the Gaussian(R) 03 system (copyright 2003, Gaussian, Inc.),
 the Gaussian(R) 98 system (copyright 1998, Gaussian, Inc.),
 the Gaussian(R) 94 system (copyright 1995, Gaussian, Inc.),
 the Gaussian 92(TM) system (copyright 1992, Gaussian, Inc.),
 the Gaussian 90(TM) system (copyright 1990, Gaussian, Inc.),
 the Gaussian 88(TM) system (copyright 1988, Gaussian, Inc.),
 the Gaussian 86(TM) system (copyright 1986, Carnegie Mellon
 University), and the Gaussian 82(TM) system (copyright 1983,
 Carnegie Mellon University). Gaussian is a federally registered
 trademark of Gaussian, Inc.
  
 This software contains proprietary and confidential information,
 including trade secrets, belonging to Gaussian, Inc.
  
 This software is provided under written license and may be
 used, copied, transmitted, or stored only in accord with that
 written license.
  
 The following legend is applicable only to US Government
 contracts under FAR:
  
                    RESTRICTED RIGHTS LEGEND
  
 Use, reproduction and disclosure by the US Government is
 subject to restrictions as set forth in subparagraphs (a)
 and (c) of the Commercial Computer Software - Restricted
 Rights clause in FAR 52.227-19.
  
 Gaussian, Inc.
 340 Quinnipiac St., Bldg. 40, Wallingford CT 06492
  
  
 ---------------------------------------------------------------
 Warning -- This program may not be used in any manner that
 competes with the business of Gaussian, Inc. or will provide
 assistance to any competitor of Gaussian, Inc.  The licensee
 of this program is prohibited from giving any competitor of
 Gaussian, Inc. access to this program.  By using this program,
 the user acknowledges that Gaussian, Inc. is engaged in the
 business of creating and licensing software in the field of
 computational chemistry and represents and warrants to the
 licensee that it is not a competitor of Gaussian, Inc. and that
 it will not use this program in any manner prohibited above.
 ---------------------------------------------------------------
  

 Cite this work as:
 Gaussian 16, Revision A.03,
 M. J. Frisch, G. W. Trucks, H. B. Schlegel, G. E. Scuseria, 
 M. A. Robb, J. R. Cheeseman, G. Scalmani, V. Barone, 
 G. A. Petersson, H. Nakatsuji, X. Li, M. Caricato, A. V. Marenich, 
 J. Bloino, B. G. Janesko, R. Gomperts, B. Mennucci, H. P. Hratchian, 
 J. V. Ortiz, A. F. Izmaylov, J. L. Sonnenberg, D. Williams-Young, 
 F. Ding, F. Lipparini, F. Egidi, J. Goings, B. Peng, A. Petrone, 
 T. Henderson, D. Ranasinghe, V. G. Zakrzewski, J. Gao, N. Rega, 
 G. Zheng, W. Liang, M. Hada, M. Ehara, K. Toyota, R. Fukuda, 
 J. Hasegawa, M. Ishida, T. Nakajima, Y. Honda, O. Kitao, H. Nakai, 
 T. Vreven, K. Throssell, J. A. Montgomery, Jr., J. E. Peralta, 
 F. Ogliaro, M. J. Bearpark, J. J. Heyd, E. N. Brothers, K. N. Kudin, 
 V. N. Staroverov, T. A. Keith, R. Kobayashi, J. Normand, 
 K. Raghavachari, A. P. Rendell, J. C. Burant, S. S. Iyengar, 
 J. Tomasi, M. Cossi, J. M. Millam, M. Klene, C. Adamo, R. Cammi, 
 J. W. Ochterski, R. L. Martin, K. Morokuma, O. Farkas, 
 J. B. Foresman, and D. J. Fox, Gaussian, Inc., Wallingford CT, 2016.
 
 ******************************************
 Gaussian 16:  ES64L-G16RevA.03 25-Dec-2016
                26-Apr-2024 
 ******************************************
 %chk=/home/asus/YCY/BeH/Be10/1/10-H-Be10.chk
 ------------------------------------
 # opt freq def2tzvp em=gd3bj pbe1pbe
 ------------------------------------
 1/18=20,19=15,26=3,38=1/1,3;
 2/9=110,12=2,17=6,18=5,40=1/2;
 3/5=44,7=101,11=2,25=1,30=1,71=1,74=-13,124=41/1,2,3;
 4//1;
 5/5=2,38=5/2;
 6/7=2,8=2,9=2,10=2,28=1/1;
 7//1,2,3,16;
 1/18=20,19=15,26=3/3(2);
 2/9=110/2;
 99//99;
 2/9=110/2;
 3/5=44,7=101,11=2,25=1,30=1,71=1,74=-13,124=41/1,2,3;
 4/5=5,16=3,69=1/1;
 5/5=2,38=5/2;
 7//1,2,3,16;
 1/18=20,19=15,26=3/3(-5);
 2/9=110/2;
 6/7=2,8=2,9=2,10=2,19=2,28=1/1;
 99/9=1/99;
 -------------------
 Title Card Required
 -------------------
 Symbolic Z-matrix:
 Charge =  0 Multiplicity = 1
 Be                    0.        1.55806   0.82907 
 Be                   -1.55806   0.        0.82907 
 Be                    1.55806   0.        0.82907 
 Be                    0.       -1.55806   0.82907 
 Be                    0.        0.        2.19194 
 Be                   -1.10171   1.10171  -0.82907 
 Be                    1.10171   1.10171  -0.82907 
 Be                   -1.10171  -1.10171  -0.82907 
 Be                    1.10171  -1.10171  -0.82907 
 Be                    0.        0.       -2.19194 
 H                     0.40737  -0.10739  -3.61559 
 H                    -0.04303   0.28675  -3.5732 
 

 GradGradGradGradGradGradGradGradGradGradGradGradGradGradGradGradGradGrad
 Berny optimization.
 Initialization pass.
                           ----------------------------
                           !    Initial Parameters    !
                           ! (Angstroms and Degrees)  !
 --------------------------                            --------------------------
 ! Name  Definition              Value          Derivative Info.                !
 --------------------------------------------------------------------------------
 ! R1    R(1,2)                  2.2034         estimate D2E/DX2                !
 ! R2    R(1,3)                  2.2034         estimate D2E/DX2                !
 ! R3    R(1,5)                  2.07           estimate D2E/DX2                !
 ! R4    R(1,6)                  2.0424         estimate D2E/DX2                !
 ! R5    R(1,7)                  2.0424         estimate D2E/DX2                !
 ! R6    R(2,4)                  2.2034         estimate D2E/DX2                !
 ! R7    R(2,5)                  2.07           estimate D2E/DX2                !
 ! R8    R(2,6)                  2.0424         estimate D2E/DX2                !
 ! R9    R(2,8)                  2.0424         estimate D2E/DX2                !
 ! R10   R(3,4)                  2.2034         estimate D2E/DX2                !
 ! R11   R(3,5)                  2.07           estimate D2E/DX2                !
 ! R12   R(3,7)                  2.0424         estimate D2E/DX2                !
 ! R13   R(3,9)                  2.0424         estimate D2E/DX2                !
 ! R14   R(4,5)                  2.07           estimate D2E/DX2                !
 ! R15   R(4,8)                  2.0424         estimate D2E/DX2                !
 ! R16   R(4,9)                  2.0424         estimate D2E/DX2                !
 ! R17   R(6,7)                  2.2034         estimate D2E/DX2                !
 ! R18   R(6,8)                  2.2034         estimate D2E/DX2                !
 ! R19   R(6,10)                 2.07           estimate D2E/DX2                !
 ! R20   R(7,9)                  2.2034         estimate D2E/DX2                !
 ! R21   R(7,10)                 2.07           estimate D2E/DX2                !
 ! R22   R(8,9)                  2.2034         estimate D2E/DX2                !
 ! R23   R(8,10)                 2.07           estimate D2E/DX2                !
 ! R24   R(9,10)                 2.07           estimate D2E/DX2                !
 ! R25   R(10,11)                1.4847         estimate D2E/DX2                !
 ! R26   R(10,12)                1.4114         estimate D2E/DX2                !
 ! R27   R(11,12)                0.6            estimate D2E/DX2                !
 ! A1    A(2,1,3)               90.0            estimate D2E/DX2                !
 ! A2    A(2,1,7)              102.9108         estimate D2E/DX2                !
 ! A3    A(3,1,6)              102.9108         estimate D2E/DX2                !
 ! A4    A(5,1,6)              111.4902         estimate D2E/DX2                !
 ! A5    A(5,1,7)              111.4902         estimate D2E/DX2                !
 ! A6    A(1,2,4)               90.0            estimate D2E/DX2                !
 ! A7    A(1,2,8)              102.9108         estimate D2E/DX2                !
 ! A8    A(4,2,6)              102.9108         estimate D2E/DX2                !
 ! A9    A(5,2,6)              111.4902         estimate D2E/DX2                !
 ! A10   A(5,2,8)              111.4902         estimate D2E/DX2                !
 ! A11   A(1,3,4)               90.0            estimate D2E/DX2                !
 ! A12   A(1,3,9)              102.9108         estimate D2E/DX2                !
 ! A13   A(4,3,7)              102.9108         estimate D2E/DX2                !
 ! A14   A(5,3,7)              111.4902         estimate D2E/DX2                !
 ! A15   A(5,3,9)              111.4902         estimate D2E/DX2                !
 ! A16   A(2,4,3)               90.0            estimate D2E/DX2                !
 ! A17   A(2,4,9)              102.9108         estimate D2E/DX2                !
 ! A18   A(3,4,8)              102.9108         estimate D2E/DX2                !
 ! A19   A(5,4,8)              111.4902         estimate D2E/DX2                !
 ! A20   A(5,4,9)              111.4902         estimate D2E/DX2                !
 ! A21   A(1,5,4)               97.6458         estimate D2E/DX2                !
 ! A22   A(2,5,3)               97.6458         estimate D2E/DX2                !
 ! A23   A(1,6,8)              102.9108         estimate D2E/DX2                !
 ! A24   A(1,6,10)             111.4901         estimate D2E/DX2                !
 ! A25   A(2,6,7)              102.9108         estimate D2E/DX2                !
 ! A26   A(2,6,10)             111.4901         estimate D2E/DX2                !
 ! A27   A(7,6,8)               90.0            estimate D2E/DX2                !
 ! A28   A(1,7,9)              102.9108         estimate D2E/DX2                !
 ! A29   A(1,7,10)             111.4901         estimate D2E/DX2                !
 ! A30   A(3,7,6)              102.9108         estimate D2E/DX2                !
 ! A31   A(3,7,10)             111.4901         estimate D2E/DX2                !
 ! A32   A(6,7,9)               90.0            estimate D2E/DX2                !
 ! A33   A(2,8,9)              102.9108         estimate D2E/DX2                !
 ! A34   A(2,8,10)             111.4901         estimate D2E/DX2                !
 ! A35   A(4,8,6)              102.9108         estimate D2E/DX2                !
 ! A36   A(4,8,10)             111.4901         estimate D2E/DX2                !
 ! A37   A(6,8,9)               90.0            estimate D2E/DX2                !
 ! A38   A(3,9,8)              102.9108         estimate D2E/DX2                !
 ! A39   A(3,9,10)             111.4901         estimate D2E/DX2                !
 ! A40   A(4,9,7)              102.9108         estimate D2E/DX2                !
 ! A41   A(4,9,10)             111.4901         estimate D2E/DX2                !
 ! A42   A(7,9,8)               90.0            estimate D2E/DX2                !
 ! A43   A(6,10,9)              97.6458         estimate D2E/DX2                !
 ! A44   A(6,10,11)            144.6722         estimate D2E/DX2                !
 ! A45   A(6,10,12)            121.3314         estimate D2E/DX2                !
 ! A46   A(7,10,8)              97.6458         estimate D2E/DX2                !
 ! A47   A(7,10,11)            121.5866         estimate D2E/DX2                !
 ! A48   A(7,10,12)            123.5345         estimate D2E/DX2                !
 ! A49   A(8,10,11)            137.6348         estimate D2E/DX2                !
 ! A50   A(8,10,12)            137.4129         estimate D2E/DX2                !
 ! A51   A(9,10,11)            116.5382         estimate D2E/DX2                !
 ! A52   A(9,10,12)            140.2375         estimate D2E/DX2                !
 ! D1    D(3,1,2,4)              0.0            estimate D2E/DX2                !
 ! D2    D(3,1,2,8)            -56.3988         estimate D2E/DX2                !
 ! D3    D(7,1,2,4)             56.3988         estimate D2E/DX2                !
 ! D4    D(7,1,2,8)              0.0            estimate D2E/DX2                !
 ! D5    D(2,1,3,4)              0.0            estimate D2E/DX2                !
 ! D6    D(2,1,3,9)             56.3988         estimate D2E/DX2                !
 ! D7    D(6,1,3,4)            -56.3988         estimate D2E/DX2                !
 ! D8    D(6,1,3,9)              0.0            estimate D2E/DX2                !
 ! D9    D(6,1,5,4)             35.4308         estimate D2E/DX2                !
 ! D10   D(7,1,5,4)            -35.4308         estimate D2E/DX2                !
 ! D11   D(3,1,6,8)             37.1736         estimate D2E/DX2                !
 ! D12   D(3,1,6,10)           -23.0529         estimate D2E/DX2                !
 ! D13   D(5,1,6,8)            -23.0529         estimate D2E/DX2                !
 ! D14   D(5,1,6,10)           -83.2793         estimate D2E/DX2                !
 ! D15   D(2,1,7,9)            -37.1736         estimate D2E/DX2                !
 ! D16   D(2,1,7,10)            23.0529         estimate D2E/DX2                !
 ! D17   D(5,1,7,9)             23.0529         estimate D2E/DX2                !
 ! D18   D(5,1,7,10)            83.2793         estimate D2E/DX2                !
 ! D19   D(1,2,4,3)              0.0            estimate D2E/DX2                !
 ! D20   D(1,2,4,9)            -56.3988         estimate D2E/DX2                !
 ! D21   D(6,2,4,3)             56.3988         estimate D2E/DX2                !
 ! D22   D(6,2,4,9)              0.0            estimate D2E/DX2                !
 ! D23   D(6,2,5,3)            -35.4308         estimate D2E/DX2                !
 ! D24   D(8,2,5,3)             35.4308         estimate D2E/DX2                !
 ! D25   D(4,2,6,7)            -37.1736         estimate D2E/DX2                !
 ! D26   D(4,2,6,10)            23.0529         estimate D2E/DX2                !
 ! D27   D(5,2,6,7)             23.0529         estimate D2E/DX2                !
 ! D28   D(5,2,6,10)            83.2793         estimate D2E/DX2                !
 ! D29   D(1,2,8,9)             37.1736         estimate D2E/DX2                !
 ! D30   D(1,2,8,10)           -23.0529         estimate D2E/DX2                !
 ! D31   D(5,2,8,9)            -23.0529         estimate D2E/DX2                !
 ! D32   D(5,2,8,10)           -83.2793         estimate D2E/DX2                !
 ! D33   D(1,3,4,2)              0.0            estimate D2E/DX2                !
 ! D34   D(1,3,4,8)             56.3988         estimate D2E/DX2                !
 ! D35   D(7,3,4,2)            -56.3988         estimate D2E/DX2                !
 ! D36   D(7,3,4,8)              0.0            estimate D2E/DX2                !
 ! D37   D(7,3,5,2)             35.4308         estimate D2E/DX2                !
 ! D38   D(9,3,5,2)            -35.4308         estimate D2E/DX2                !
 ! D39   D(4,3,7,6)             37.1736         estimate D2E/DX2                !
 ! D40   D(4,3,7,10)           -23.0529         estimate D2E/DX2                !
 ! D41   D(5,3,7,6)            -23.0529         estimate D2E/DX2                !
 ! D42   D(5,3,7,10)           -83.2793         estimate D2E/DX2                !
 ! D43   D(1,3,9,8)            -37.1736         estimate D2E/DX2                !
 ! D44   D(1,3,9,10)            23.0529         estimate D2E/DX2                !
 ! D45   D(5,3,9,8)             23.0529         estimate D2E/DX2                !
 ! D46   D(5,3,9,10)            83.2793         estimate D2E/DX2                !
 ! D47   D(8,4,5,1)            -35.4308         estimate D2E/DX2                !
 ! D48   D(9,4,5,1)             35.4308         estimate D2E/DX2                !
 ! D49   D(3,4,8,6)            -37.1736         estimate D2E/DX2                !
 ! D50   D(3,4,8,10)            23.0529         estimate D2E/DX2                !
 ! D51   D(5,4,8,6)             23.0529         estimate D2E/DX2                !
 ! D52   D(5,4,8,10)            83.2793         estimate D2E/DX2                !
 ! D53   D(2,4,9,7)             37.1736         estimate D2E/DX2                !
 ! D54   D(2,4,9,10)           -23.0529         estimate D2E/DX2                !
 ! D55   D(5,4,9,7)            -23.0529         estimate D2E/DX2                !
 ! D56   D(5,4,9,10)           -83.2793         estimate D2E/DX2                !
 ! D57   D(2,6,7,3)              0.0            estimate D2E/DX2                !
 ! D58   D(2,6,7,9)             56.3988         estimate D2E/DX2                !
 ! D59   D(8,6,7,3)            -56.3988         estimate D2E/DX2                !
 ! D60   D(8,6,7,9)              0.0            estimate D2E/DX2                !
 ! D61   D(1,6,8,4)              0.0            estimate D2E/DX2                !
 ! D62   D(1,6,8,9)            -56.3988         estimate D2E/DX2                !
 ! D63   D(7,6,8,4)             56.3988         estimate D2E/DX2                !
 ! D64   D(7,6,8,9)              0.0            estimate D2E/DX2                !
 ! D65   D(1,6,10,9)            35.4308         estimate D2E/DX2                !
 ! D66   D(1,6,10,11)         -130.2643         estimate D2E/DX2                !
 ! D67   D(1,6,10,12)         -136.3506         estimate D2E/DX2                !
 ! D68   D(2,6,10,9)           -35.4308         estimate D2E/DX2                !
 ! D69   D(2,6,10,11)          158.8741         estimate D2E/DX2                !
 ! D70   D(2,6,10,12)          152.7878         estimate D2E/DX2                !
 ! D71   D(1,7,9,4)              0.0            estimate D2E/DX2                !
 ! D72   D(1,7,9,8)             56.3988         estimate D2E/DX2                !
 ! D73   D(6,7,9,4)            -56.3988         estimate D2E/DX2                !
 ! D74   D(6,7,9,8)              0.0            estimate D2E/DX2                !
 ! D75   D(1,7,10,8)           -35.4308         estimate D2E/DX2                !
 ! D76   D(1,7,10,11)          161.2957         estimate D2E/DX2                !
 ! D77   D(1,7,10,12)          133.1368         estimate D2E/DX2                !
 ! D78   D(3,7,10,8)            35.4308         estimate D2E/DX2                !
 ! D79   D(3,7,10,11)         -127.8427         estimate D2E/DX2                !
 ! D80   D(3,7,10,12)         -156.0016         estimate D2E/DX2                !
 ! D81   D(2,8,9,3)              0.0            estimate D2E/DX2                !
 ! D82   D(2,8,9,7)            -56.3988         estimate D2E/DX2                !
 ! D83   D(6,8,9,3)             56.3988         estimate D2E/DX2                !
 ! D84   D(6,8,9,7)              0.0            estimate D2E/DX2                !
 ! D85   D(2,8,10,7)            35.4308         estimate D2E/DX2                !
 ! D86   D(2,8,10,11)         -165.9046         estimate D2E/DX2                !
 ! D87   D(2,8,10,12)         -130.4375         estimate D2E/DX2                !
 ! D88   D(4,8,10,7)           -35.4308         estimate D2E/DX2                !
 ! D89   D(4,8,10,11)          123.2338         estimate D2E/DX2                !
 ! D90   D(4,8,10,12)          158.7009         estimate D2E/DX2                !
 ! D91   D(3,9,10,6)           -35.4308         estimate D2E/DX2                !
 ! D92   D(3,9,10,11)          135.3796         estimate D2E/DX2                !
 ! D93   D(3,9,10,12)          133.5636         estimate D2E/DX2                !
 ! D94   D(4,9,10,6)            35.4308         estimate D2E/DX2                !
 ! D95   D(4,9,10,11)         -153.7588         estimate D2E/DX2                !
 ! D96   D(4,9,10,12)         -155.5748         estimate D2E/DX2                !
 --------------------------------------------------------------------------------
 Trust Radius=3.00D-01 FncErr=1.00D-07 GrdErr=1.00D-06 EigMax=2.50D+02 EigMin=1.00D-04
 Number of steps in this run=    100 maximum allowed number of steps=    100.
 GradGradGradGradGradGradGradGradGradGradGradGradGradGradGradGradGradGrad

                          Input orientation:                          
 ---------------------------------------------------------------------
 Center     Atomic      Atomic             Coordinates (Angstroms)
 Number     Number       Type             X           Y           Z
 ---------------------------------------------------------------------
      1          4           0        0.000000    1.558055    0.829068
      2          4           0       -1.558055    0.000000    0.829068
      3          4           0        1.558055    0.000000    0.829068
      4          4           0        0.000000   -1.558055    0.829068
      5          4           0        0.000000    0.000000    2.191943
      6          4           0       -1.101712    1.101712   -0.829068
      7          4           0        1.101712    1.101712   -0.829068
      8          4           0       -1.101712   -1.101712   -0.829068
      9          4           0        1.101712   -1.101712   -0.829068
     10          4           0        0.000000    0.000000   -2.191943
     11          1           0        0.407375   -0.107386   -3.615588
     12          1           0       -0.043029    0.286745   -3.573202
 ---------------------------------------------------------------------
                    Distance matrix (angstroms):
                    1          2          3          4          5
     1  Be   0.000000
     2  Be   2.203423   0.000000
     3  Be   2.203423   3.116110   0.000000
     4  Be   3.116110   2.203423   2.203423   0.000000
     5  Be   2.070015   2.070015   2.070015   2.070015   0.000000
     6  Be   2.042409   2.042409   3.322280   3.322280   3.399124
     7  Be   2.042409   3.322280   2.042409   3.322280   3.399124
     8  Be   3.322280   2.042409   3.322280   2.042409   3.399124
     9  Be   3.322280   3.322280   2.042409   2.042409   3.399124
    10  Be   3.399124   3.399124   3.399124   3.399124   4.383886
    11  H    4.763887   4.861010   4.592447   4.693119   5.822792
    12  H    4.582364   4.664494   4.693152   4.773376   5.772432
                    6          7          8          9         10
     6  Be   0.000000
     7  Be   2.203424   0.000000
     8  Be   2.203424   3.116112   0.000000
     9  Be   3.116112   2.203424   2.203424   0.000000
    10  Be   2.070016   2.070016   2.070016   2.070016   0.000000
    11  H    3.391748   3.115882   3.321253   3.038994   1.484672
    12  H    3.052090   3.082998   3.252521   3.281542   1.411365
                   11         12
    11  H    0.000000
    12  H    0.600000   0.000000
 Stoichiometry    Be10H2
 Framework group  C1[X(Be10H2)]
 Deg. of freedom    30
 Full point group                 C1      NOp   1
 Largest Abelian subgroup         C1      NOp   1
 Largest concise Abelian subgroup C1      NOp   1
                         Standard orientation:                         
 ---------------------------------------------------------------------
 Center     Atomic      Atomic             Coordinates (Angstroms)
 Number     Number       Type             X           Y           Z
 ---------------------------------------------------------------------
      1          4           0        0.979681    0.917202   -1.270333
      2          4           0        1.042515    1.242473    0.908043
      3          4           0        0.957615   -1.261857   -0.944323
      4          4           0        1.020449   -0.936586    1.234052
      5          4           0        2.362317   -0.028936   -0.054560
      6          4           0       -0.641710    1.554550   -0.204354
      7          4           0       -0.701744   -0.216281   -1.514175
      8          4           0       -0.612883    0.243722    1.566516
      9          4           0       -0.672917   -1.527108    0.256694
     10          4           0       -2.019566    0.032965    0.062590
     11          1           0       -3.452255   -0.338214   -0.055223
     12          1           0       -3.402773    0.257636   -0.105374
 ---------------------------------------------------------------------
 Rotational constants (GHZ):           2.8837129           2.0279229           2.0267231
 Standard basis: def2TZVP (5D, 7F)
 There are   212 symmetry adapted cartesian basis functions of A   symmetry.
 There are   202 symmetry adapted basis functions of A   symmetry.
   202 basis functions,   306 primitive gaussians,   212 cartesian basis functions
    21 alpha electrons       21 beta electrons
       nuclear repulsion energy       163.1942238989 Hartrees.
 NAtoms=   12 NActive=   12 NUniq=   12 SFac= 1.00D+00 NAtFMM=   60 NAOKFM=F Big=F
 Integral buffers will be    131072 words long.
 Raffenetti 2 integral format.
 Two-electron integral symmetry is turned on.
 Nuclear repulsion after empirical dispersion term =      163.1707887706 Hartrees.
 One-electron integrals computed using PRISM.
   1 Symmetry operations used in ECPInt.
 ECPInt:  NShTT=    4851 NPrTT=   15054 LenC2=    4741 LenP2D=   12355.
 LDataN:  DoStor=T MaxTD1= 4 Len=   56
 NBasis=   202 RedAO= T EigKep=  2.77D-04  NBF=   202
 NBsUse=   202 1.00D-06 EigRej= -1.00D+00 NBFU=   202
 ExpMin= 3.27D-02 ExpMax= 4.70D+03 ExpMxC= 1.60D+02 IAcc=3 IRadAn=         5 AccDes= 0.00D+00
 Harris functional with IExCor= 1009 and IRadAn=       5 diagonalized for initial guess.
 HarFok:  IExCor= 1009 AccDes= 0.00D+00 IRadAn=         5 IDoV= 1 UseB2=F ITyADJ=14
 ICtDFT=  3500011 ScaDFX=  1.000000  1.000000  1.000000  1.000000
 FoFCou: FMM=F IPFlag=           0 FMFlag=      100000 FMFlg1=           0
         NFxFlg=           0 DoJE=T BraDBF=F KetDBF=T FulRan=T
         wScrn=  0.000000 ICntrl=       500 IOpCl=  0 I1Cent=   200000004 NGrid=           0
         NMat0=    1 NMatS0=      1 NMatT0=    0 NMatD0=    1 NMtDS0=    0 NMtDT0=    0
 Petite list used in FoFCou.
 Keep R1 ints in memory in canonical form, NReq=228948670.
 Requested convergence on RMS density matrix=1.00D-08 within 128 cycles.
 Requested convergence on MAX density matrix=1.00D-06.
 Requested convergence on             energy=1.00D-06.
 No special actions if energy rises.
 EnCoef did     4 forward-backward iterations
 SCF Done:  E(RPBE1PBE) =  -148.272281022     A.U. after   16 cycles
            NFock= 16  Conv=0.39D-08     -V/T= 2.0056

 **********************************************************************

            Population analysis using the SCF density.

 **********************************************************************

 Orbital symmetries:
       Occupied  (A) (A) (A) (A) (A) (A) (A) (A) (A) (A) (A) (A)
                 (A) (A) (A) (A) (A) (A) (A) (A) (A)
       Virtual   (A) (A) (A) (A) (A) (A) (A) (A) (A) (A) (A) (A)
                 (A) (A) (A) (A) (A) (A) (A) (A) (A) (A) (A) (A)
                 (A) (A) (A) (A) (A) (A) (A) (A) (A) (A) (A) (A)
                 (A) (A) (A) (A) (A) (A) (A) (A) (A) (A) (A) (A)
                 (A) (A) (A) (A) (A) (A) (A) (A) (A) (A) (A) (A)
                 (A) (A) (A) (A) (A) (A) (A) (A) (A) (A) (A) (A)
                 (A) (A) (A) (A) (A) (A) (A) (A) (A) (A) (A) (A)
                 (A) (A) (A) (A) (A) (A) (A) (A) (A) (A) (A) (A)
                 (A) (A) (A) (A) (A) (A) (A) (A) (A) (A) (A) (A)
                 (A) (A) (A) (A) (A) (A) (A) (A) (A) (A) (A) (A)
                 (A) (A) (A) (A) (A) (A) (A) (A) (A) (A) (A) (A)
                 (A) (A) (A) (A) (A) (A) (A) (A) (A) (A) (A) (A)
                 (A) (A) (A) (A) (A) (A) (A) (A) (A) (A) (A) (A)
                 (A) (A) (A) (A) (A) (A) (A) (A) (A) (A) (A) (A)
                 (A) (A) (A) (A) (A) (A) (A) (A) (A) (A) (A) (A)
                 (A)
 The electronic state is 1-A.
 Alpha  occ. eigenvalues --   -4.06651  -4.05622  -4.02932  -4.02893  -4.02871
 Alpha  occ. eigenvalues --   -4.02838  -4.02777  -4.02769  -4.02746  -4.02714
 Alpha  occ. eigenvalues --   -0.65736  -0.49083  -0.37730  -0.33987  -0.33952
 Alpha  occ. eigenvalues --   -0.24226  -0.23519  -0.23233  -0.20907  -0.20884
 Alpha  occ. eigenvalues --   -0.19113
 Alpha virt. eigenvalues --   -0.11471  -0.10886  -0.07204  -0.04259  -0.04254
 Alpha virt. eigenvalues --   -0.02436  -0.02396  -0.02277  -0.02116  -0.01695
 Alpha virt. eigenvalues --    0.01465   0.04238   0.04755   0.04861   0.04947
 Alpha virt. eigenvalues --    0.05656   0.06109   0.06290   0.06421   0.06499
 Alpha virt. eigenvalues --    0.07061   0.09320   0.10716   0.12116   0.12344
 Alpha virt. eigenvalues --    0.12619   0.13101   0.13785   0.15640   0.15666
 Alpha virt. eigenvalues --    0.15712   0.15751   0.16190   0.16277   0.17029
 Alpha virt. eigenvalues --    0.17767   0.20207   0.20819   0.21523   0.21927
 Alpha virt. eigenvalues --    0.22102   0.24071   0.24559   0.24594   0.24644
 Alpha virt. eigenvalues --    0.24907   0.25174   0.26988   0.27011   0.27259
 Alpha virt. eigenvalues --    0.27830   0.28111   0.28595   0.28814   0.28883
 Alpha virt. eigenvalues --    0.28936   0.30739   0.33489   0.33788   0.34799
 Alpha virt. eigenvalues --    0.36069   0.36201   0.37508   0.37558   0.37842
 Alpha virt. eigenvalues --    0.38130   0.38422   0.40820   0.42032   0.42138
 Alpha virt. eigenvalues --    0.42960   0.43177   0.45538   0.48131   0.48351
 Alpha virt. eigenvalues --    0.50718   0.51106   0.54055   0.55521   0.56472
 Alpha virt. eigenvalues --    0.57262   0.57949   0.58327   0.58828   0.60067
 Alpha virt. eigenvalues --    0.62586   0.64832   0.64933   0.65615   0.66494
 Alpha virt. eigenvalues --    0.67139   0.67557   0.68037   0.68282   0.68766
 Alpha virt. eigenvalues --    0.69567   0.69751   0.69999   0.71287   0.71560
 Alpha virt. eigenvalues --    0.71716   0.72692   0.72949   0.73247   0.74112
 Alpha virt. eigenvalues --    0.75918   0.76347   0.76564   0.76621   0.77982
 Alpha virt. eigenvalues --    0.80856   0.81046   0.81269   0.81686   0.85266
 Alpha virt. eigenvalues --    0.86293   0.86777   0.88061   0.89850   0.90044
 Alpha virt. eigenvalues --    0.90259   0.90779   0.92577   0.93067   0.93121
 Alpha virt. eigenvalues --    0.93245   0.93729   0.94284   0.94725   0.94931
 Alpha virt. eigenvalues --    1.02005   1.04739   1.06733   1.55437   1.70439
 Alpha virt. eigenvalues --    1.92243   1.94091   2.06170   2.42955   2.84447
 Alpha virt. eigenvalues --    4.41985   5.27051   5.27098   5.27520   5.28471
 Alpha virt. eigenvalues --    5.30054   5.37720   5.42956   5.43903   5.46848
 Alpha virt. eigenvalues --    5.49961   5.53651   5.68978   5.69702   5.82401
 Alpha virt. eigenvalues --    5.82630   5.82994   5.83202   5.88529   5.88601
 Alpha virt. eigenvalues --    5.91808   5.92286   5.96771   5.96873   5.97230
 Alpha virt. eigenvalues --    5.97912   6.00274   6.14495   6.23289   6.24575
 Alpha virt. eigenvalues --    6.28140   7.24084   7.66792   7.73473   7.74071
 Alpha virt. eigenvalues --    7.79392   7.80081   7.80352   7.81582   7.89269
 Alpha virt. eigenvalues --    7.90657
          Condensed to atoms (all electrons):
               1          2          3          4          5          6
     1  Be   2.794723   0.189904   0.193247   0.012304   0.245631   0.243740
     2  Be   0.189904   2.794333   0.012106   0.193478   0.247172   0.242729
     3  Be   0.193247   0.012106   2.793665   0.190553   0.245086  -0.000528
     4  Be   0.012304   0.193478   0.190553   2.793702   0.246748  -0.002075
     5  Be   0.245631   0.247172   0.245086   0.246748   3.022491   0.046743
     6  Be   0.243740   0.242729  -0.000528  -0.002075   0.046743   2.833913
     7  Be   0.244031   0.000672   0.244096   0.000956   0.046749   0.204262
     8  Be  -0.001094   0.236402  -0.000920   0.236213   0.044921   0.220196
     9  Be  -0.000406  -0.002430   0.245272   0.244513   0.046667   0.026528
    10  Be   0.050695   0.050193   0.049223   0.051134  -0.016629   0.244706
    11  H   -0.002780  -0.002429  -0.000746  -0.000679   0.000098  -0.014967
    12  H   -0.000463   0.000251  -0.002915  -0.002757   0.000034   0.003862
               7          8          9         10         11         12
     1  Be   0.244031  -0.001094  -0.000406   0.050695  -0.002780  -0.000463
     2  Be   0.000672   0.236402  -0.002430   0.050193  -0.002429   0.000251
     3  Be   0.244096  -0.000920   0.245272   0.049223  -0.000746  -0.002915
     4  Be   0.000956   0.236213   0.244513   0.051134  -0.000679  -0.002757
     5  Be   0.046749   0.044921   0.046667  -0.016629   0.000098   0.000034
     6  Be   0.204262   0.220196   0.026528   0.244706  -0.014967   0.003862
     7  Be   2.785281   0.030914   0.201065   0.222929  -0.002727  -0.001847
     8  Be   0.030914   2.815432   0.215201   0.223561  -0.002106   0.000380
     9  Be   0.201065   0.215201   2.823410   0.239416   0.006638  -0.010701
    10  Be   0.222929   0.223561   0.239416   3.031008   0.023973   0.035985
    11  H   -0.002727  -0.002106   0.006638   0.023973   0.500495   0.328358
    12  H   -0.001847   0.000380  -0.010701   0.035985   0.328358   0.490861
 Mulliken charges:
               1
     1  Be   0.030467
     2  Be   0.037618
     3  Be   0.031860
     4  Be   0.035909
     5  Be  -0.175711
     6  Be  -0.049112
     7  Be   0.023617
     8  Be  -0.019101
     9  Be  -0.035175
    10  Be  -0.206194
    11  H    0.166870
    12  H    0.158952
 Sum of Mulliken charges =  -0.00000
 Mulliken charges with hydrogens summed into heavy atoms:
               1
     1  Be   0.030467
     2  Be   0.037618
     3  Be   0.031860
     4  Be   0.035909
     5  Be  -0.175711
     6  Be  -0.049112
     7  Be   0.023617
     8  Be  -0.019101
     9  Be  -0.035175
    10  Be   0.119628
 Electronic spatial extent (au):  <R**2>=            707.0486
 Charge=             -0.0000 electrons
 Dipole moment (field-independent basis, Debye):
    X=             -2.7562    Y=             -0.0880    Z=             -0.1213  Tot=              2.7603
 Quadrupole moment (field-independent basis, Debye-Ang):
   XX=            -41.0921   YY=            -63.3934   ZZ=            -63.6887
   XY=              0.0828   XZ=             -0.0161   YZ=             -0.0067
 Traceless Quadrupole moment (field-independent basis, Debye-Ang):
   XX=             14.9660   YY=             -7.3353   ZZ=             -7.6307
   XY=              0.0828   XZ=             -0.0161   YZ=             -0.0067
 Octapole moment (field-independent basis, Debye-Ang**2):
  XXX=            -59.7098  YYY=              0.0587  ZZZ=              0.0658  XYY=             -6.7974
  XXY=             -1.8319  XXZ=             -2.4164  XZZ=             -6.5317  YZZ=              0.0540
  YYZ=              0.0331  XYZ=             -0.0323
 Hexadecapole moment (field-independent basis, Debye-Ang**3):
 XXXX=           -531.9475 YYYY=           -512.6062 ZZZZ=           -511.9385 XXXY=              3.4603
 XXXZ=              2.9984 YYYX=              0.3515 YYYZ=             -0.1189 ZZZX=              0.4993
 ZZZY=              0.1028 XXYY=           -211.5472 XXZZ=           -215.5744 YYZZ=           -170.9809
 XXYZ=             -0.1804 YYXZ=              0.3510 ZZXY=              0.0330
 N-N= 1.631707887706D+02 E-N=-6.666163528032D+02  KE= 1.474468405261D+02
   1 Symmetry operations used in ECPInt.
 ECPInt:  NShTT=    4851 NPrTT=   15054 LenC2=    4741 LenP2D=   12355.
 LDataN:  DoStor=T MaxTD1= 5 Len=  102
 Calling FoFJK, ICntrl=      2127 FMM=F ISym2X=0 I1Cent= 0 IOpClX= 0 NMat=1 NMatS=1 NMatT=0.
 ***** Axes restored to original set *****
 -------------------------------------------------------------------
 Center     Atomic                   Forces (Hartrees/Bohr)
 Number     Number              X              Y              Z
 -------------------------------------------------------------------
      1        4           0.000850221   -0.001708388    0.000735018
      2        4           0.001936360   -0.000873674    0.001404609
      3        4          -0.001610349    0.000908688    0.000454833
      4        4          -0.000979312    0.001796119    0.001020615
      5        4          -0.000634938   -0.000217972    0.003948715
      6        4           0.003438904   -0.003738004   -0.000274859
      7        4          -0.002499016   -0.002368141    0.001965477
      8        4           0.002979120    0.002958194    0.000144229
      9        4          -0.003593702    0.003182751    0.000567143
     10        4           0.000793038   -0.003434782    0.022063786
     11        1           0.139261351   -0.121951458   -0.021191726
     12        1          -0.139941679    0.125446667   -0.010837842
 -------------------------------------------------------------------
 Cartesian Forces:  Max     0.139941679 RMS     0.044337836

 GradGradGradGradGradGradGradGradGradGradGradGradGradGradGradGradGradGrad
 Berny optimization.
 FormGI is forming the generalized inverse of G from B-inverse, IUseBI=4.
 Internal  Forces:  Max     0.117041427 RMS     0.011362339
 Search for a local minimum.
 Step number   1 out of a maximum of  100
 All quantities printed in internal units (Hartrees-Bohrs-Radians)
 Mixed Optimization -- RFO/linear search
 Second derivative matrix not updated -- first step.
 ITU=  0
     Eigenvalues ---    0.02784   0.02833   0.03259   0.03597   0.03650
     Eigenvalues ---    0.03743   0.04201   0.04399   0.05291   0.05457
     Eigenvalues ---    0.06366   0.06680   0.06681   0.06918   0.07016
     Eigenvalues ---    0.07113   0.07130   0.07355   0.08274   0.09101
     Eigenvalues ---    0.09123   0.11191   0.12340   0.12951   0.13157
     Eigenvalues ---    0.13182   0.13937   0.14496   0.14829   0.43443
 RFO step:  Lambda=-4.89953186D-02 EMin= 2.78376422D-02
 Linear search not attempted -- first point.
 Maximum step size (   0.300) exceeded in Quadratic search.
    -- Step size scaled by   0.993
 Iteration  1 RMS(Cart)=  0.01654120 RMS(Int)=  0.00252764
 Iteration  2 RMS(Cart)=  0.00142851 RMS(Int)=  0.00048092
 Iteration  3 RMS(Cart)=  0.00000415 RMS(Int)=  0.00048089
 Iteration  4 RMS(Cart)=  0.00000000 RMS(Int)=  0.00048089
 Variable       Old X    -DE/DX   Delta X   Delta X   Delta X     New X
                                 (Linear)    (Quad)   (Total)
    R1        4.16387  -0.00067   0.00000  -0.00717  -0.00727   4.15660
    R2        4.16387  -0.00173   0.00000  -0.01392  -0.01396   4.14990
    R3        3.91176   0.00072   0.00000   0.00246   0.00243   3.91420
    R4        3.85959   0.00096   0.00000   0.00686   0.00689   3.86648
    R5        3.85959   0.00053   0.00000   0.00209   0.00210   3.86169
    R6        4.16387  -0.00211   0.00000  -0.01463  -0.01465   4.14922
    R7        3.91176   0.00049   0.00000  -0.00061  -0.00061   3.91115
    R8        3.85959   0.00049   0.00000   0.00731   0.00741   3.86700
    R9        3.85959   0.00146   0.00000   0.00438   0.00426   3.86385
   R10        4.16387  -0.00058   0.00000  -0.00659  -0.00667   4.15719
   R11        3.91176   0.00106   0.00000   0.00404   0.00405   3.91581
   R12        3.85959   0.00045   0.00000   0.00191   0.00192   3.86152
   R13        3.85959   0.00070   0.00000   0.00591   0.00594   3.86553
   R14        3.91176   0.00053   0.00000   0.00099   0.00096   3.91272
   R15        3.85959   0.00147   0.00000   0.00387   0.00377   3.86336
   R16        3.85959   0.00019   0.00000   0.00606   0.00615   3.86574
   R17        4.16387  -0.00143   0.00000  -0.01525  -0.01538   4.14849
   R18        4.16387  -0.00172   0.00000  -0.01657  -0.01675   4.14711
   R19        3.91176  -0.00071   0.00000   0.00276   0.00303   3.91479
   R20        4.16387  -0.00161   0.00000  -0.01421  -0.01433   4.14954
   R21        3.91176   0.00055   0.00000   0.01128   0.01148   3.92324
   R22        4.16387  -0.00172   0.00000  -0.01628  -0.01644   4.14742
   R23        3.91176   0.00042   0.00000   0.00461   0.00478   3.91655
   R24        3.91176  -0.00015   0.00000   0.00550   0.00574   3.91750
   R25        2.80562   0.02976   0.00000   0.07205   0.07099   2.87661
   R26        2.66709   0.03015   0.00000   0.13336   0.13267   2.79977
   R27        1.13384   0.11704   0.00000   0.23998   0.24359   1.37743
    A1        1.57080   0.00003   0.00000  -0.00002   0.00000   1.57080
    A2        1.79613  -0.00010   0.00000  -0.00130  -0.00131   1.79482
    A3        1.79613  -0.00032   0.00000  -0.00211  -0.00209   1.79404
    A4        1.94587   0.00034   0.00000   0.00313   0.00318   1.94905
    A5        1.94587   0.00082   0.00000   0.00511   0.00512   1.95099
    A6        1.57080  -0.00001   0.00000   0.00016   0.00014   1.57094
    A7        1.79613   0.00002   0.00000  -0.00210  -0.00216   1.79397
    A8        1.79613  -0.00030   0.00000  -0.00205  -0.00205   1.79408
    A9        1.94587   0.00060   0.00000   0.00412   0.00414   1.95001
   A10        1.94587   0.00105   0.00000   0.00517   0.00513   1.95100
   A11        1.57080  -0.00012   0.00000  -0.00016  -0.00017   1.57063
   A12        1.79613  -0.00039   0.00000  -0.00175  -0.00175   1.79439
   A13        1.79613  -0.00017   0.00000  -0.00138  -0.00139   1.79474
   A14        1.94587   0.00072   0.00000   0.00458   0.00457   1.95044
   A15        1.94587   0.00021   0.00000   0.00297   0.00300   1.94887
   A16        1.57080   0.00010   0.00000   0.00002   0.00002   1.57082
   A17        1.79613  -0.00025   0.00000  -0.00165  -0.00165   1.79448
   A18        1.79613   0.00006   0.00000  -0.00214  -0.00219   1.79394
   A19        1.94587   0.00103   0.00000   0.00475   0.00472   1.95059
   A20        1.94587   0.00060   0.00000   0.00407   0.00409   1.94996
   A21        1.70424  -0.00113   0.00000  -0.00681  -0.00683   1.69741
   A22        1.70424  -0.00108   0.00000  -0.00681  -0.00681   1.69743
   A23        1.79613   0.00051   0.00000   0.00016   0.00008   1.79621
   A24        1.94587   0.00083   0.00000   0.00830   0.00835   1.95422
   A25        1.79613   0.00015   0.00000  -0.00030  -0.00033   1.79580
   A26        1.94587   0.00103   0.00000   0.00765   0.00769   1.95356
   A27        1.57080   0.00057   0.00000   0.00136   0.00130   1.57210
   A28        1.79613  -0.00038   0.00000  -0.00049  -0.00045   1.79568
   A29        1.94587   0.00052   0.00000   0.00686   0.00694   1.95281
   A30        1.79613  -0.00026   0.00000  -0.00017  -0.00012   1.79601
   A31        1.94587   0.00066   0.00000   0.00705   0.00713   1.95299
   A32        1.57080  -0.00064   0.00000  -0.00161  -0.00156   1.56924
   A33        1.79613  -0.00077   0.00000  -0.00061  -0.00050   1.79564
   A34        1.94587   0.00024   0.00000   0.00806   0.00822   1.95409
   A35        1.79613  -0.00072   0.00000  -0.00037  -0.00026   1.79587
   A36        1.94587   0.00029   0.00000   0.00835   0.00850   1.95437
   A37        1.57080  -0.00054   0.00000  -0.00079  -0.00072   1.57008
   A38        1.79613   0.00067   0.00000   0.00035   0.00027   1.79641
   A39        1.94587   0.00083   0.00000   0.00774   0.00779   1.95366
   A40        1.79613   0.00024   0.00000  -0.00020  -0.00024   1.79590
   A41        1.94587   0.00099   0.00000   0.00719   0.00723   1.95310
   A42        1.57080   0.00061   0.00000   0.00104   0.00097   1.57177
   A43        1.70424  -0.00132   0.00000  -0.01234  -0.01243   1.69181
   A44        2.52501   0.02047   0.00000   0.04301   0.04201   2.56702
   A45        2.11763  -0.01867   0.00000  -0.03331  -0.03226   2.08537
   A46        1.70424  -0.00049   0.00000  -0.01183  -0.01203   1.69221
   A47        2.12209  -0.00092   0.00000   0.00355   0.00333   2.12542
   A48        2.15608   0.00106   0.00000   0.00790   0.00735   2.16344
   A49        2.40218  -0.00717   0.00000  -0.00839  -0.00874   2.39344
   A50        2.39831  -0.00629   0.00000  -0.00801  -0.00838   2.38993
   A51        2.03398  -0.01879   0.00000  -0.03036  -0.02927   2.00470
   A52        2.44761   0.02057   0.00000   0.04668   0.04568   2.49329
    D1       -0.00000   0.00001   0.00000  -0.00001  -0.00000  -0.00000
    D2       -0.98435  -0.00058   0.00000  -0.00331  -0.00329  -0.98763
    D3        0.98435   0.00038   0.00000   0.00271   0.00273   0.98707
    D4        0.00000  -0.00021   0.00000  -0.00059  -0.00056  -0.00056
    D5        0.00000  -0.00001   0.00000   0.00001   0.00000   0.00000
    D6        0.98435   0.00008   0.00000   0.00234   0.00237   0.98671
    D7       -0.98435  -0.00020   0.00000  -0.00277  -0.00280  -0.98715
    D8        0.00000  -0.00011   0.00000  -0.00043  -0.00044  -0.00044
    D9        0.61838  -0.00027   0.00000  -0.00208  -0.00209   0.61630
   D10       -0.61838   0.00017   0.00000   0.00247   0.00249  -0.61590
   D11        0.64880   0.00025   0.00000   0.00199   0.00201   0.65081
   D12       -0.40235  -0.00044   0.00000  -0.00211  -0.00211  -0.40445
   D13       -0.40235  -0.00017   0.00000  -0.00062  -0.00061  -0.40296
   D14       -1.45350  -0.00086   0.00000  -0.00472  -0.00472  -1.45822
   D15       -0.64880   0.00011   0.00000  -0.00023  -0.00025  -0.64905
   D16        0.40235   0.00015   0.00000   0.00238   0.00240   0.40475
   D17        0.40235   0.00027   0.00000   0.00020   0.00018   0.40253
   D18        1.45350   0.00031   0.00000   0.00281   0.00283   1.45633
   D19        0.00000  -0.00001   0.00000   0.00001   0.00000   0.00000
   D20       -0.98435  -0.00035   0.00000  -0.00230  -0.00231  -0.98665
   D21        0.98435   0.00036   0.00000   0.00263   0.00263   0.98697
   D22        0.00000   0.00002   0.00000   0.00032   0.00031   0.00031
   D23       -0.61838   0.00040   0.00000   0.00312   0.00312  -0.61526
   D24        0.61838  -0.00009   0.00000  -0.00209  -0.00213   0.61625
   D25       -0.64880  -0.00044   0.00000  -0.00278  -0.00276  -0.65156
   D26        0.40235   0.00014   0.00000   0.00298   0.00303   0.40537
   D27        0.40235  -0.00008   0.00000  -0.00052  -0.00052   0.40183
   D28        1.45350   0.00050   0.00000   0.00524   0.00526   1.45876
   D29        0.64880   0.00019   0.00000   0.00156   0.00156   0.65036
   D30       -0.40235   0.00025   0.00000  -0.00227  -0.00237  -0.40471
   D31       -0.40235  -0.00011   0.00000   0.00004   0.00007  -0.40228
   D32       -1.45350  -0.00006   0.00000  -0.00379  -0.00385  -1.45735
   D33       -0.00000   0.00001   0.00000  -0.00001  -0.00000  -0.00000
   D34        0.98435   0.00062   0.00000   0.00347   0.00346   0.98780
   D35       -0.98435  -0.00036   0.00000  -0.00278  -0.00278  -0.98712
   D36       -0.00000   0.00025   0.00000   0.00070   0.00069   0.00069
   D37        0.61838  -0.00015   0.00000  -0.00201  -0.00203   0.61635
   D38       -0.61838   0.00035   0.00000   0.00218   0.00218  -0.61620
   D39        0.64880  -0.00017   0.00000  -0.00015  -0.00014   0.64866
   D40       -0.40235  -0.00006   0.00000  -0.00219  -0.00224  -0.40459
   D41       -0.40235  -0.00026   0.00000  -0.00072  -0.00069  -0.40304
   D42       -1.45350  -0.00015   0.00000  -0.00276  -0.00280  -1.45629
   D43       -0.64880  -0.00010   0.00000  -0.00125  -0.00125  -0.65005
   D44        0.40235   0.00057   0.00000   0.00248   0.00250   0.40485
   D45        0.40235   0.00014   0.00000   0.00077   0.00077   0.40312
   D46        1.45350   0.00082   0.00000   0.00451   0.00451   1.45801
   D47       -0.61838   0.00001   0.00000   0.00167   0.00171  -0.61668
   D48        0.61838  -0.00043   0.00000  -0.00325  -0.00325   0.61513
   D49       -0.64880  -0.00021   0.00000  -0.00123  -0.00124  -0.65004
   D50        0.40235  -0.00042   0.00000   0.00189   0.00200   0.40434
   D51        0.40235   0.00020   0.00000   0.00043   0.00041   0.40276
   D52        1.45350  -0.00001   0.00000   0.00356   0.00364   1.45714
   D53        0.64880   0.00046   0.00000   0.00206   0.00206   0.65086
   D54       -0.40235  -0.00011   0.00000  -0.00317  -0.00321  -0.40556
   D55       -0.40235   0.00009   0.00000   0.00038   0.00038  -0.40197
   D56       -1.45350  -0.00047   0.00000  -0.00486  -0.00488  -1.45838
   D57        0.00000   0.00022   0.00000   0.00094   0.00093   0.00093
   D58        0.98435   0.00049   0.00000   0.00431   0.00432   0.98867
   D59       -0.98435  -0.00056   0.00000  -0.00251  -0.00248  -0.98683
   D60        0.00000  -0.00029   0.00000   0.00085   0.00091   0.00091
   D61        0.00000   0.00006   0.00000   0.00035   0.00035   0.00035
   D62       -0.98435  -0.00005   0.00000  -0.00340  -0.00347  -0.98781
   D63        0.98435   0.00040   0.00000   0.00290   0.00290   0.98725
   D64       -0.00000   0.00029   0.00000  -0.00085  -0.00091  -0.00091
   D65        0.61838   0.00032   0.00000  -0.00095  -0.00097   0.61741
   D66       -2.27354   0.00287   0.00000   0.00647   0.00663  -2.26692
   D67       -2.37977  -0.00537   0.00000  -0.01199  -0.01154  -2.39131
   D68       -0.61838   0.00030   0.00000  -0.00036  -0.00040  -0.61878
   D69        2.77288   0.00284   0.00000   0.00706   0.00720   2.78007
   D70        2.66665  -0.00540   0.00000  -0.01140  -0.01097   2.65568
   D71        0.00000  -0.00020   0.00000  -0.00032  -0.00031  -0.00031
   D72        0.98435   0.00062   0.00000   0.00299   0.00296   0.98731
   D73       -0.98435  -0.00053   0.00000  -0.00416  -0.00418  -0.98853
   D74       -0.00000   0.00029   0.00000  -0.00085  -0.00091  -0.00091
   D75       -0.61838   0.00013   0.00000   0.00058   0.00057  -0.61781
   D76        2.81514   0.02358   0.00000   0.04550   0.04437   2.85952
   D77        2.32368  -0.02367   0.00000  -0.04871  -0.04773   2.27594
   D78        0.61838  -0.00031   0.00000  -0.00102  -0.00097   0.61742
   D79       -2.23128   0.02314   0.00000   0.04390   0.04284  -2.18844
   D80       -2.72274  -0.02410   0.00000  -0.05031  -0.04927  -2.77201
   D81       -0.00000  -0.00013   0.00000  -0.00096  -0.00096  -0.00096
   D82       -0.98435  -0.00050   0.00000  -0.00329  -0.00330  -0.98764
   D83        0.98435   0.00008   0.00000   0.00318   0.00325   0.98759
   D84        0.00000  -0.00029   0.00000   0.00085   0.00091   0.00091
   D85        0.61838  -0.00043   0.00000  -0.00072  -0.00065   0.61774
   D86       -2.89558  -0.02807   0.00000  -0.05466  -0.05260  -2.94818
   D87       -2.27656   0.02729   0.00000   0.05713   0.05528  -2.22129
   D88       -0.61838   0.00068   0.00000   0.00120   0.00111  -0.61728
   D89        2.15084  -0.02695   0.00000  -0.05273  -0.05085   2.09999
   D90        2.76985   0.02841   0.00000   0.05906   0.05703   2.82688
   D91       -0.61838  -0.00043   0.00000   0.00077   0.00078  -0.61760
   D92        2.36282   0.00415   0.00000   0.00834   0.00817   2.37099
   D93        2.33113   0.00022   0.00000   0.00078   0.00070   2.33183
   D94        0.61838  -0.00028   0.00000   0.00050   0.00053   0.61891
   D95       -2.68360   0.00429   0.00000   0.00806   0.00792  -2.67568
   D96       -2.71529   0.00036   0.00000   0.00051   0.00045  -2.71484
         Item               Value     Threshold  Converged?
 Maximum Force            0.117041     0.000450     NO 
 RMS     Force            0.011362     0.000300     NO 
 Maximum Displacement     0.121159     0.001800     NO 
 RMS     Displacement     0.017399     0.001200     NO 
 Predicted change in Energy=-2.668424D-02
 GradGradGradGradGradGradGradGradGradGradGradGradGradGradGradGradGradGrad

                          Input orientation:                          
 ---------------------------------------------------------------------
 Center     Atomic      Atomic             Coordinates (Angstroms)
 Number     Number       Type             X           Y           Z
 ---------------------------------------------------------------------
      1          4           0        0.001034    1.553630    0.842201
      2          4           0       -1.554036   -0.001972    0.840787
      3          4           0        1.554132    0.001066    0.842631
      4          4           0       -0.001416   -1.554501    0.841207
      5          4           0       -0.002404   -0.001390    2.210484
      6          4           0       -1.095692    1.096787   -0.823578
      7          4           0        1.099591    1.098883   -0.819831
      8          4           0       -1.096449   -1.097772   -0.823691
      9          4           0        1.098272   -1.096958   -0.821945
     10          4           0        0.001120    0.000077   -2.196833
     11          1           0        0.451439   -0.152536   -3.642907
     12          1           0       -0.091245    0.334045   -3.637317
 ---------------------------------------------------------------------
                    Distance matrix (angstroms):
                    1          2          3          4          5
     1  Be   0.000000
     2  Be   2.199578   0.000000
     3  Be   2.196035   3.108170   0.000000
     4  Be   3.108132   2.195672   2.199891   0.000000
     5  Be   2.071303   2.069693   2.072156   2.070524   0.000000
     6  Be   2.046053   2.046328   3.316387   3.316364   3.406875
     7  Be   2.043520   3.318323   2.043426   3.318389   3.407022
     8  Be   3.318072   2.044664   3.318080   2.044403   3.406641
     9  Be   3.316464   3.316385   2.045551   2.045662   3.406961
    10  Be   3.413101   3.412572   3.413237   3.412683   4.407318
    11  H    4.819757   4.914072   4.621642   4.719942   5.872903
    12  H    4.643489   4.722931   4.784148   4.861260   5.858086
                    6          7          8          9         10
     6  Be   0.000000
     7  Be   2.195287   0.000000
     8  Be   2.194559   3.106107   0.000000
     9  Be   3.102579   2.195843   2.194722   0.000000
    10  Be   2.071618   2.076089   2.072547   2.073052   0.000000
    11  H    3.450078   3.155298   3.352224   3.044363   1.522237
    12  H    3.083475   3.152982   3.313160   3.374765   1.481573
                   11         12
    11  H    0.000000
    12  H    0.728902   0.000000
 Stoichiometry    Be10H2
 Framework group  C1[X(Be10H2)]
 Deg. of freedom    30
 Full point group                 C1      NOp   1
 Largest Abelian subgroup         C1      NOp   1
 Largest concise Abelian subgroup C1      NOp   1
                         Standard orientation:                         
 ---------------------------------------------------------------------
 Center     Atomic      Atomic             Coordinates (Angstroms)
 Number     Number       Type             X           Y           Z
 ---------------------------------------------------------------------
      1          4           0        0.985945    0.874298   -1.295485
      2          4           0        1.046581    1.267007    0.867903
      3          4           0        0.965806   -1.286236   -0.902732
      4          4           0        1.026443   -0.893114    1.260899
      5          4           0        2.374440   -0.027648   -0.050948
      6          4           0       -0.643871    1.539490   -0.252626
      7          4           0       -0.698478   -0.263915   -1.503239
      8          4           0       -0.614713    0.290765    1.551792
      9          4           0       -0.671289   -1.512880    0.302605
     10          4           0       -2.031042    0.033128    0.060790
     11          1           0       -3.486406   -0.403303   -0.032208
     12          1           0       -3.472886    0.319717   -0.123629
 ---------------------------------------------------------------------
 Rotational constants (GHZ):           2.9006113           2.0150300           2.0145539
 Standard basis: def2TZVP (5D, 7F)
 There are   212 symmetry adapted cartesian basis functions of A   symmetry.
 There are   202 symmetry adapted basis functions of A   symmetry.
   202 basis functions,   306 primitive gaussians,   212 cartesian basis functions
    21 alpha electrons       21 beta electrons
       nuclear repulsion energy       162.8168456032 Hartrees.
 NAtoms=   12 NActive=   12 NUniq=   12 SFac= 1.00D+00 NAtFMM=   60 NAOKFM=F Big=F
 Integral buffers will be    131072 words long.
 Raffenetti 2 integral format.
 Two-electron integral symmetry is turned on.
 Nuclear repulsion after empirical dispersion term =      162.7934686035 Hartrees.
 One-electron integrals computed using PRISM.
   1 Symmetry operations used in ECPInt.
 ECPInt:  NShTT=    4851 NPrTT=   15054 LenC2=    4740 LenP2D=   12361.
 LDataN:  DoStor=T MaxTD1= 4 Len=   56
 NBasis=   202 RedAO= T EigKep=  2.76D-04  NBF=   202
 NBsUse=   202 1.00D-06 EigRej= -1.00D+00 NBFU=   202
 Initial guess from the checkpoint file:  "/home/asus/YCY/BeH/Be10/1/10-H-Be10.chk"
 B after Tr=    -0.000000    0.000000   -0.000000
         Rot=    0.999876    0.015710    0.000331   -0.000479 Ang=   1.80 deg.
 ExpMin= 3.27D-02 ExpMax= 4.70D+03 ExpMxC= 1.60D+02 IAcc=3 IRadAn=         5 AccDes= 0.00D+00
 Harris functional with IExCor= 1009 and IRadAn=       5 diagonalized for initial guess.
 HarFok:  IExCor= 1009 AccDes= 0.00D+00 IRadAn=         5 IDoV= 1 UseB2=F ITyADJ=14
 ICtDFT=  3500011 ScaDFX=  1.000000  1.000000  1.000000  1.000000
 FoFCou: FMM=F IPFlag=           0 FMFlag=      100000 FMFlg1=           0
         NFxFlg=           0 DoJE=T BraDBF=F KetDBF=T FulRan=T
         wScrn=  0.000000 ICntrl=       500 IOpCl=  0 I1Cent=   200000004 NGrid=           0
         NMat0=    1 NMatS0=      1 NMatT0=    0 NMatD0=    1 NMtDS0=    0 NMtDT0=    0
 Petite list used in FoFCou.
 Keep R1 ints in memory in canonical form, NReq=228948670.
 Requested convergence on RMS density matrix=1.00D-08 within 128 cycles.
 Requested convergence on MAX density matrix=1.00D-06.
 Requested convergence on             energy=1.00D-06.
 No special actions if energy rises.
 SCF Done:  E(RPBE1PBE) =  -148.299741773     A.U. after   13 cycles
            NFock= 13  Conv=0.70D-08     -V/T= 2.0069
   1 Symmetry operations used in ECPInt.
 ECPInt:  NShTT=    4851 NPrTT=   15054 LenC2=    4740 LenP2D=   12361.
 LDataN:  DoStor=T MaxTD1= 5 Len=  102
 Calling FoFJK, ICntrl=      2127 FMM=F ISym2X=0 I1Cent= 0 IOpClX= 0 NMat=1 NMatS=1 NMatT=0.
 ***** Axes restored to original set *****
 -------------------------------------------------------------------
 Center     Atomic                   Forces (Hartrees/Bohr)
 Number     Number              X              Y              Z
 -------------------------------------------------------------------
      1        4           0.000971394   -0.001389769    0.000155716
      2        4           0.001544414   -0.001033059    0.000638708
      3        4          -0.001385324    0.001067426    0.000064750
      4        4          -0.001076446    0.001455251    0.000390958
      5        4          -0.000456755   -0.000204212    0.003680114
      6        4           0.003119398   -0.003426255    0.000346747
      7        4          -0.002025168   -0.001925710    0.001959832
      8        4           0.002385793    0.002348213    0.000773908
      9        4          -0.003380080    0.002954625    0.000789304
     10        4           0.001018547   -0.001640909    0.011588243
     11        1           0.025344796   -0.022854190   -0.006648495
     12        1          -0.026060569    0.024648590   -0.013739787
 -------------------------------------------------------------------
 Cartesian Forces:  Max     0.026060569 RMS     0.008998842

 GradGradGradGradGradGradGradGradGradGradGradGradGradGradGradGradGradGrad
 Berny optimization.
 Using GEDIIS/GDIIS optimizer.
 FormGI is forming the generalized inverse of G from B-inverse, IUseBI=4.
 Internal  Forces:  Max     0.022601773 RMS     0.002515304
 Search for a local minimum.
 Step number   2 out of a maximum of  100
 All quantities printed in internal units (Hartrees-Bohrs-Radians)
 Mixed Optimization -- RFO/linear search
 Update second derivatives using D2CorX and points    1    2
 DE= -2.75D-02 DEPred=-2.67D-02 R= 1.03D+00
 TightC=F SS=  1.41D+00  RLast= 3.35D-01 DXNew= 5.0454D-01 1.0040D+00
 Trust test= 1.03D+00 RLast= 3.35D-01 DXMaxT set to 5.05D-01
 ITU=  1  0
 Use linear search instead of GDIIS.
     Eigenvalues ---    0.02733   0.02819   0.03112   0.03498   0.03609
     Eigenvalues ---    0.03720   0.04181   0.04446   0.05262   0.05523
     Eigenvalues ---    0.06369   0.06676   0.06677   0.06907   0.07028
     Eigenvalues ---    0.07124   0.07142   0.07355   0.08260   0.09098
     Eigenvalues ---    0.09130   0.11197   0.12097   0.12608   0.13021
     Eigenvalues ---    0.13147   0.13152   0.14464   0.14822   0.41426
 RFO step:  Lambda=-6.29200745D-03 EMin= 2.73349141D-02
 Quartic linear search produced a step of  0.59647.
 Iteration  1 RMS(Cart)=  0.02366274 RMS(Int)=  0.00338530
 Iteration  2 RMS(Cart)=  0.00314988 RMS(Int)=  0.00071404
 Iteration  3 RMS(Cart)=  0.00002646 RMS(Int)=  0.00071279
 Iteration  4 RMS(Cart)=  0.00000008 RMS(Int)=  0.00071279
 Variable       Old X    -DE/DX   Delta X   Delta X   Delta X     New X
                                 (Linear)    (Quad)   (Total)
    R1        4.15660  -0.00072  -0.00433  -0.01146  -0.01605   4.14055
    R2        4.14990  -0.00177  -0.00833  -0.03578  -0.04423   4.10567
    R3        3.91420   0.00068   0.00145   0.00340   0.00489   3.91908
    R4        3.86648   0.00066   0.00411   0.01155   0.01572   3.88220
    R5        3.86169   0.00022   0.00125  -0.00064   0.00060   3.86229
    R6        4.14922  -0.00191  -0.00874  -0.03545  -0.04432   4.10490
    R7        3.91115   0.00039  -0.00036  -0.00439  -0.00470   3.90645
    R8        3.86700   0.00060   0.00442   0.01343   0.01798   3.88498
    R9        3.86385   0.00053   0.00254   0.00180   0.00433   3.86819
   R10        4.15719  -0.00067  -0.00398  -0.01094  -0.01515   4.14204
   R11        3.91581   0.00080   0.00241   0.00543   0.00789   3.92370
   R12        3.86152   0.00021   0.00115  -0.00117  -0.00001   3.86150
   R13        3.86553   0.00060   0.00354   0.01196   0.01553   3.88106
   R14        3.91272   0.00051   0.00057  -0.00053   0.00007   3.91279
   R15        3.86336   0.00050   0.00225  -0.00003   0.00221   3.86557
   R16        3.86574   0.00048   0.00367   0.01272   0.01648   3.88222
   R17        4.14849  -0.00193  -0.00917  -0.03247  -0.04194   4.10655
   R18        4.14711  -0.00208  -0.00999  -0.03467  -0.04497   4.10215
   R19        3.91479   0.00059   0.00181   0.00036   0.00267   3.91746
   R20        4.14954  -0.00188  -0.00855  -0.03082  -0.03964   4.10990
   R21        3.92324   0.00157   0.00685   0.02297   0.03014   3.95338
   R22        4.14742  -0.00209  -0.00981  -0.03419  -0.04430   4.10312
   R23        3.91655   0.00119   0.00285   0.00756   0.01075   3.92729
   R24        3.91750   0.00081   0.00342   0.00555   0.00941   3.92691
   R25        2.87661   0.00945   0.04234   0.05947   0.10070   2.97731
   R26        2.79977   0.01626   0.07914   0.16564   0.24323   3.04300
   R27        1.37743   0.02260   0.14529  -0.00811   0.14247   1.51990
    A1        1.57080  -0.00001   0.00000  -0.00012  -0.00010   1.57069
    A2        1.79482  -0.00017  -0.00078  -0.00237  -0.00318   1.79164
    A3        1.79404  -0.00030  -0.00125  -0.00395  -0.00518   1.78885
    A4        1.94905   0.00038   0.00190   0.00492   0.00689   1.95594
    A5        1.95099   0.00071   0.00305   0.01088   0.01391   1.96490
    A6        1.57094   0.00002   0.00008   0.00024   0.00032   1.57126
    A7        1.79397  -0.00019  -0.00129  -0.00429  -0.00564   1.78833
    A8        1.79408  -0.00029  -0.00122  -0.00413  -0.00534   1.78874
    A9        1.95001   0.00051   0.00247   0.00717   0.00970   1.95971
   A10        1.95100   0.00076   0.00306   0.01040   0.01346   1.96445
   A11        1.57063  -0.00003  -0.00010   0.00019   0.00008   1.57071
   A12        1.79439  -0.00030  -0.00104  -0.00311  -0.00415   1.79024
   A13        1.79474  -0.00018  -0.00083  -0.00242  -0.00330   1.79143
   A14        1.95044   0.00067   0.00273   0.01029   0.01298   1.96342
   A15        1.94887   0.00035   0.00179   0.00530   0.00713   1.95600
   A16        1.57082   0.00001   0.00001  -0.00032  -0.00030   1.57052
   A17        1.79448  -0.00026  -0.00098  -0.00318  -0.00415   1.79033
   A18        1.79394  -0.00019  -0.00131  -0.00423  -0.00560   1.78834
   A19        1.95059   0.00073   0.00281   0.00962   0.01242   1.96301
   A20        1.94996   0.00051   0.00244   0.00728   0.00977   1.95973
   A21        1.69741  -0.00104  -0.00407  -0.01338  -0.01746   1.67995
   A22        1.69743  -0.00103  -0.00406  -0.01334  -0.01741   1.68001
   A23        1.79621   0.00020   0.00005   0.00016   0.00008   1.79629
   A24        1.95422   0.00112   0.00498   0.01655   0.02155   1.97577
   A25        1.79580   0.00010  -0.00020   0.00005  -0.00026   1.79554
   A26        1.95356   0.00113   0.00459   0.01439   0.01896   1.97252
   A27        1.57210   0.00032   0.00078   0.00384   0.00458   1.57667
   A28        1.79568  -0.00015  -0.00027  -0.00084  -0.00101   1.79466
   A29        1.95281   0.00091   0.00414   0.01252   0.01668   1.96949
   A30        1.79601  -0.00011  -0.00007  -0.00112  -0.00107   1.79494
   A31        1.95299   0.00094   0.00425   0.01321   0.01747   1.97047
   A32        1.56924  -0.00036  -0.00093  -0.00426  -0.00516   1.56408
   A33        1.79564  -0.00022  -0.00030  -0.00024  -0.00041   1.79522
   A34        1.95409   0.00093   0.00490   0.01607   0.02111   1.97519
   A35        1.79587  -0.00020  -0.00016  -0.00025  -0.00028   1.79559
   A36        1.95437   0.00096   0.00507   0.01699   0.02220   1.97656
   A37        1.57008  -0.00027  -0.00043  -0.00291  -0.00329   1.56679
   A38        1.79641   0.00024   0.00016  -0.00046  -0.00039   1.79601
   A39        1.95366   0.00109   0.00465   0.01489   0.01955   1.97321
   A40        1.79590   0.00013  -0.00014  -0.00031  -0.00055   1.79535
   A41        1.95310   0.00111   0.00431   0.01290   0.01718   1.97028
   A42        1.57177   0.00031   0.00058   0.00332   0.00385   1.57561
   A43        1.69181  -0.00184  -0.00742  -0.02374  -0.03114   1.66067
   A44        2.56702   0.00392   0.02506  -0.00263   0.02065   2.58767
   A45        2.08537  -0.00214  -0.01924   0.01727  -0.00023   2.08514
   A46        1.69221  -0.00153  -0.00717  -0.02275  -0.02994   1.66227
   A47        2.12542   0.00082   0.00199   0.02227   0.02398   2.14939
   A48        2.16344   0.00106   0.00439   0.01901   0.02269   2.18613
   A49        2.39344  -0.00086  -0.00522   0.00668   0.00181   2.39525
   A50        2.38993  -0.00070  -0.00500   0.00497   0.00010   2.39003
   A51        2.00470  -0.00197  -0.01746   0.02811   0.01235   2.01705
   A52        2.49329   0.00411   0.02725   0.00746   0.03286   2.52615
    D1       -0.00000  -0.00000  -0.00000  -0.00031  -0.00032  -0.00032
    D2       -0.98763  -0.00042  -0.00196  -0.00642  -0.00835  -0.99598
    D3        0.98707   0.00033   0.00163   0.00544   0.00706   0.99413
    D4       -0.00056  -0.00008  -0.00033  -0.00067  -0.00097  -0.00152
    D5        0.00000   0.00000   0.00000   0.00031   0.00031   0.00032
    D6        0.98671   0.00022   0.00141   0.00485   0.00626   0.99298
    D7       -0.98715  -0.00025  -0.00167  -0.00460  -0.00629  -0.99344
    D8       -0.00044  -0.00004  -0.00026  -0.00007  -0.00034  -0.00078
    D9        0.61630  -0.00028  -0.00124  -0.00366  -0.00492   0.61138
   D10       -0.61590   0.00023   0.00148   0.00498   0.00647  -0.60943
   D11        0.65081   0.00025   0.00120   0.00444   0.00565   0.65646
   D12       -0.40445  -0.00048  -0.00126  -0.00410  -0.00531  -0.40976
   D13       -0.40296  -0.00011  -0.00036  -0.00145  -0.00176  -0.40471
   D14       -1.45822  -0.00084  -0.00282  -0.00998  -0.01272  -1.47094
   D15       -0.64905   0.00003  -0.00015   0.00035   0.00021  -0.64884
   D16        0.40475   0.00035   0.00143   0.00409   0.00547   0.41021
   D17        0.40253   0.00014   0.00011   0.00000   0.00002   0.40255
   D18        1.45633   0.00047   0.00169   0.00375   0.00527   1.46160
   D19        0.00000   0.00000   0.00000   0.00031   0.00031   0.00032
   D20       -0.98665  -0.00026  -0.00138  -0.00377  -0.00513  -0.99178
   D21        0.98697   0.00029   0.00157   0.00456   0.00610   0.99307
   D22        0.00031   0.00002   0.00019   0.00048   0.00065   0.00097
   D23       -0.61526   0.00037   0.00186   0.00660   0.00842  -0.60684
   D24        0.61625  -0.00018  -0.00127  -0.00306  -0.00437   0.61188
   D25       -0.65156  -0.00035  -0.00165  -0.00576  -0.00740  -0.65896
   D26        0.40537   0.00044   0.00180   0.00706   0.00894   0.41432
   D27        0.40183  -0.00001  -0.00031  -0.00068  -0.00104   0.40078
   D28        1.45876   0.00078   0.00314   0.01213   0.01530   1.47406
   D29        0.65036   0.00014   0.00093   0.00150   0.00239   0.65275
   D30       -0.40471  -0.00025  -0.00141  -0.00521  -0.00669  -0.41141
   D31       -0.40228  -0.00010   0.00004  -0.00092  -0.00079  -0.40307
   D32       -1.45735  -0.00048  -0.00230  -0.00763  -0.00988  -1.46723
   D33       -0.00000  -0.00000  -0.00000  -0.00031  -0.00032  -0.00032
   D34        0.98780   0.00043   0.00206   0.00641   0.00845   0.99625
   D35       -0.98712  -0.00035  -0.00166  -0.00638  -0.00803  -0.99515
   D36        0.00069   0.00008   0.00041   0.00034   0.00074   0.00142
   D37        0.61635  -0.00020  -0.00121  -0.00400  -0.00524   0.61112
   D38       -0.61620   0.00030   0.00130   0.00411   0.00542  -0.61078
   D39        0.64866  -0.00004  -0.00008  -0.00021  -0.00033   0.64834
   D40       -0.40459  -0.00032  -0.00134  -0.00256  -0.00386  -0.40845
   D41       -0.40304  -0.00016  -0.00041  -0.00065  -0.00099  -0.40402
   D42       -1.45629  -0.00044  -0.00167  -0.00300  -0.00452  -1.46081
   D43       -0.65005  -0.00019  -0.00074  -0.00412  -0.00485  -0.65490
   D44        0.40485   0.00052   0.00149   0.00337   0.00482   0.40967
   D45        0.40312   0.00011   0.00046   0.00115   0.00156   0.40468
   D46        1.45801   0.00082   0.00269   0.00864   0.01123   1.46924
   D47       -0.61668   0.00015   0.00102   0.00215   0.00322  -0.61346
   D48        0.61513  -0.00039  -0.00194  -0.00707  -0.00897   0.60616
   D49       -0.65004  -0.00011  -0.00074  -0.00092  -0.00162  -0.65166
   D50        0.40434   0.00021   0.00119   0.00430   0.00554   0.40988
   D51        0.40276   0.00014   0.00025   0.00152   0.00169   0.40445
   D52        1.45714   0.00046   0.00217   0.00674   0.00885   1.46599
   D53        0.65086   0.00031   0.00123   0.00459   0.00580   0.65665
   D54       -0.40556  -0.00045  -0.00191  -0.00707  -0.00904  -0.41459
   D55       -0.40197   0.00002   0.00023   0.00090   0.00117  -0.40080
   D56       -1.45838  -0.00074  -0.00291  -0.01076  -0.01366  -1.47205
   D57        0.00093   0.00011   0.00055   0.00105   0.00156   0.00249
   D58        0.98867   0.00048   0.00258   0.00865   0.01125   0.99992
   D59       -0.98683  -0.00037  -0.00148  -0.00434  -0.00577  -0.99260
   D60        0.00091  -0.00001   0.00054   0.00326   0.00391   0.00483
   D61        0.00035   0.00003   0.00021   0.00065   0.00087   0.00122
   D62       -0.98781  -0.00034  -0.00207  -0.00780  -0.00993  -0.99774
   D63        0.98725   0.00037   0.00173   0.00519   0.00688   0.99413
   D64       -0.00091   0.00001  -0.00054  -0.00326  -0.00392  -0.00483
   D65        0.61741   0.00013  -0.00058  -0.00249  -0.00297   0.61444
   D66       -2.26692   0.00028   0.00395  -0.01649  -0.01260  -2.27951
   D67       -2.39131  -0.00099  -0.00688  -0.00782  -0.01394  -2.40525
   D68       -0.61878  -0.00004  -0.00024  -0.00284  -0.00323  -0.62201
   D69        2.78007   0.00011   0.00429  -0.01684  -0.01286   2.76721
   D70        2.65568  -0.00116  -0.00654  -0.00817  -0.01420   2.64148
   D71       -0.00031  -0.00008  -0.00018  -0.00040  -0.00054  -0.00085
   D72        0.98731   0.00040   0.00177   0.00438   0.00611   0.99342
   D73       -0.98853  -0.00048  -0.00249  -0.00804  -0.01057  -0.99909
   D74       -0.00091   0.00001  -0.00054  -0.00326  -0.00391  -0.00482
   D75       -0.61781   0.00005   0.00034   0.00118   0.00147  -0.61635
   D76        2.85952   0.00380   0.02647  -0.01220   0.01240   2.87192
   D77        2.27594  -0.00391  -0.02847   0.00459  -0.02234   2.25360
   D78        0.61742  -0.00010  -0.00058  -0.00339  -0.00386   0.61356
   D79       -2.18844   0.00365   0.02555  -0.01677   0.00708  -2.18136
   D80       -2.77201  -0.00406  -0.02939   0.00001  -0.02766  -2.79967
   D81       -0.00096  -0.00007  -0.00057  -0.00122  -0.00181  -0.00277
   D82       -0.98764  -0.00041  -0.00197  -0.00525  -0.00718  -0.99483
   D83        0.98759   0.00033   0.00194   0.00729   0.00929   0.99688
   D84        0.00091  -0.00001   0.00054   0.00326   0.00392   0.00483
   D85        0.61774  -0.00012  -0.00039  -0.00058  -0.00079   0.61694
   D86       -2.94818  -0.00433  -0.03137   0.01972  -0.00878  -2.95696
   D87       -2.22129   0.00430   0.03297  -0.00712   0.02331  -2.19798
   D88       -0.61728   0.00018   0.00066   0.00241   0.00286  -0.61442
   D89        2.09999  -0.00403  -0.03033   0.02272  -0.00513   2.09486
   D90        2.82688   0.00461   0.03402  -0.00412   0.02697   2.85385
   D91       -0.61760  -0.00015   0.00047   0.00303   0.00342  -0.61418
   D92        2.37099   0.00084   0.00487   0.00861   0.01299   2.38399
   D93        2.33183   0.00019   0.00042   0.01077   0.01117   2.34300
   D94        0.61891   0.00005   0.00031   0.00270   0.00313   0.62205
   D95       -2.67568   0.00104   0.00472   0.00827   0.01271  -2.66297
   D96       -2.71484   0.00039   0.00027   0.01044   0.01089  -2.70396
         Item               Value     Threshold  Converged?
 Maximum Force            0.022602     0.000450     NO 
 RMS     Force            0.002515     0.000300     NO 
 Maximum Displacement     0.255831     0.001800     NO 
 RMS     Displacement     0.026065     0.001200     NO 
 Predicted change in Energy=-6.315464D-04
 GradGradGradGradGradGradGradGradGradGradGradGradGradGradGradGradGradGrad

                          Input orientation:                          
 ---------------------------------------------------------------------
 Center     Atomic      Atomic             Coordinates (Angstroms)
 Number     Number       Type             X           Y           Z
 ---------------------------------------------------------------------
      1          4           0        0.005803    1.541778    0.870329
      2          4           0       -1.542998   -0.008071    0.864954
      3          4           0        1.542434    0.005854    0.874757
      4          4           0       -0.007213   -1.544263    0.868680
      5          4           0       -0.010790   -0.004175    2.252635
      6          4           0       -1.076727    1.082559   -0.814215
      7          4           0        1.096296    1.090767   -0.798409
      8          4           0       -1.081304   -1.088197   -0.811411
      9          4           0        1.089965   -1.084074   -0.806106
     10          4           0        0.005890   -0.001935   -2.210374
     11          1           0        0.466244   -0.177037   -3.706934
     12          1           0       -0.123254    0.366154   -3.772696
 ---------------------------------------------------------------------
                    Distance matrix (angstroms):
                    1          2          3          4          5
     1  Be   0.000000
     2  Be   2.191084   0.000000
     3  Be   2.172629   3.085479   0.000000
     4  Be   3.086069   2.172218   2.191872   0.000000
     5  Be   2.073889   2.067206   2.076332   2.070559   0.000000
     6  Be   2.054372   2.055843   3.297259   3.297906   3.423855
     7  Be   2.043837   3.307581   2.043418   3.307612   3.425406
     8  Be   3.305575   2.046957   3.305164   2.045574   3.421913
     9  Be   3.298627   3.298896   2.053769   2.054381   3.425455
    10  Be   3.445836   3.443361   3.446601   3.443765   4.463041
    11  H    4.910974   4.996774   4.709938   4.798928   5.981129
    12  H    4.791287   4.864516   4.950066   5.020511   6.037749
                    6          7          8          9         10
     6  Be   0.000000
     7  Be   2.173095   0.000000
     8  Be   2.170763   3.080583   0.000000
     9  Be   3.064134   2.174864   2.171279   0.000000
    10  Be   2.073028   2.092039   2.078233   2.078031   0.000000
    11  H    3.512144   3.234781   3.407223   3.102667   1.575524
    12  H    3.189821   3.295262   3.435434   3.517914   1.610285
                   11         12
    11  H    0.000000
    12  H    0.804294   0.000000
 Stoichiometry    Be10H2
 Framework group  C1[X(Be10H2)]
 Deg. of freedom    30
 Full point group                 C1      NOp   1
 Largest Abelian subgroup         C1      NOp   1
 Largest concise Abelian subgroup C1      NOp   1
                         Standard orientation:                         
 ---------------------------------------------------------------------
 Center     Atomic      Atomic             Coordinates (Angstroms)
 Number     Number       Type             X           Y           Z
 ---------------------------------------------------------------------
      1          4           0        0.999014   -1.059972   -1.134190
      2          4           0        1.054298    1.127908   -1.029444
      3          4           0        0.985998   -1.163313    1.035941
      4          4           0        1.040607    1.025392    1.140310
      5          4           0        2.402662   -0.046637    0.007713
      6          4           0       -0.651112    0.096627   -1.533950
      7          4           0       -0.690293   -1.516220   -0.078088
      8          4           0       -0.618008    1.559998    0.069065
      9          4           0       -0.667585   -0.048510    1.526700
     10          4           0       -2.058945    0.064646   -0.012626
     11          1           0       -3.564072   -0.116040    0.416587
     12          1           0       -3.622476   -0.043635   -0.382310
 ---------------------------------------------------------------------
 Rotational constants (GHZ):           2.9510947           1.9922974           1.9850968
 Standard basis: def2TZVP (5D, 7F)
 There are   212 symmetry adapted cartesian basis functions of A   symmetry.
 There are   202 symmetry adapted basis functions of A   symmetry.
   202 basis functions,   306 primitive gaussians,   212 cartesian basis functions
    21 alpha electrons       21 beta electrons
       nuclear repulsion energy       162.4869801428 Hartrees.
 NAtoms=   12 NActive=   12 NUniq=   12 SFac= 1.00D+00 NAtFMM=   60 NAOKFM=F Big=F
 Integral buffers will be    131072 words long.
 Raffenetti 2 integral format.
 Two-electron integral symmetry is turned on.
 Nuclear repulsion after empirical dispersion term =      162.4637114681 Hartrees.
 One-electron integrals computed using PRISM.
   1 Symmetry operations used in ECPInt.
 ECPInt:  NShTT=    4851 NPrTT=   15054 LenC2=    4739 LenP2D=   12351.
 LDataN:  DoStor=T MaxTD1= 4 Len=   56
 NBasis=   202 RedAO= T EigKep=  2.87D-04  NBF=   202
 NBsUse=   202 1.00D-06 EigRej= -1.00D+00 NBFU=   202
 Initial guess from the checkpoint file:  "/home/asus/YCY/BeH/Be10/1/10-H-Be10.chk"
 B after Tr=     0.000000    0.000000   -0.000000
         Rot=    0.782757    0.622326   -0.000286   -0.001518 Ang=  76.97 deg.
 ExpMin= 3.27D-02 ExpMax= 4.70D+03 ExpMxC= 1.60D+02 IAcc=3 IRadAn=         5 AccDes= 0.00D+00
 Harris functional with IExCor= 1009 and IRadAn=       5 diagonalized for initial guess.
 HarFok:  IExCor= 1009 AccDes= 0.00D+00 IRadAn=         5 IDoV= 1 UseB2=F ITyADJ=14
 ICtDFT=  3500011 ScaDFX=  1.000000  1.000000  1.000000  1.000000
 FoFCou: FMM=F IPFlag=           0 FMFlag=      100000 FMFlg1=           0
         NFxFlg=           0 DoJE=T BraDBF=F KetDBF=T FulRan=T
         wScrn=  0.000000 ICntrl=       500 IOpCl=  0 I1Cent=   200000004 NGrid=           0
         NMat0=    1 NMatS0=      1 NMatT0=    0 NMatD0=    1 NMtDS0=    0 NMtDT0=    0
 Petite list used in FoFCou.
 Keep R1 ints in memory in canonical form, NReq=228948670.
 Requested convergence on RMS density matrix=1.00D-08 within 128 cycles.
 Requested convergence on MAX density matrix=1.00D-06.
 Requested convergence on             energy=1.00D-06.
 No special actions if energy rises.
 SCF Done:  E(RPBE1PBE) =  -148.304272306     A.U. after   15 cycles
            NFock= 15  Conv=0.31D-08     -V/T= 2.0075
   1 Symmetry operations used in ECPInt.
 ECPInt:  NShTT=    4851 NPrTT=   15054 LenC2=    4739 LenP2D=   12351.
 LDataN:  DoStor=T MaxTD1= 5 Len=  102
 Calling FoFJK, ICntrl=      2127 FMM=F ISym2X=0 I1Cent= 0 IOpClX= 0 NMat=1 NMatS=1 NMatT=0.
 ***** Axes restored to original set *****
 -------------------------------------------------------------------
 Center     Atomic                   Forces (Hartrees/Bohr)
 Number     Number              X              Y              Z
 -------------------------------------------------------------------
      1        4          -0.000089507   -0.000252016   -0.001167860
      2        4           0.000184931    0.000101339   -0.001135622
      3        4          -0.000401680   -0.000196497   -0.000945238
      4        4           0.000084619    0.000289036   -0.000897220
      5        4           0.000055636   -0.000201769    0.002448141
      6        4           0.001335160   -0.001574177    0.002423274
      7        4          -0.000907569   -0.000846063    0.001157294
      8        4           0.000678423    0.000743551    0.000987484
      9        4          -0.001717392    0.001519191    0.002146189
     10        4           0.000413223    0.001534023    0.001000092
     11        1          -0.007995205    0.007326324   -0.005671149
     12        1           0.008359360   -0.008442942   -0.000345386
 -------------------------------------------------------------------
 Cartesian Forces:  Max     0.008442942 RMS     0.003028684

 GradGradGradGradGradGradGradGradGradGradGradGradGradGradGradGradGradGrad
 Berny optimization.
 Using GEDIIS/GDIIS optimizer.
 FormGI is forming the generalized inverse of G from B-inverse, IUseBI=4.
 Internal  Forces:  Max     0.007806163 RMS     0.000874088
 Search for a local minimum.
 Step number   3 out of a maximum of  100
 All quantities printed in internal units (Hartrees-Bohrs-Radians)
 Mixed Optimization -- En-DIIS/RFO-DIIS
 Update second derivatives using D2CorX and points    2    3
 DE= -4.53D-03 DEPred=-6.32D-04 R= 7.17D+00
 TightC=F SS=  1.41D+00  RLast= 3.47D-01 DXNew= 8.4853D-01 1.0398D+00
 Trust test= 7.17D+00 RLast= 3.47D-01 DXMaxT set to 8.49D-01
 ITU=  1  1  0
 Use linear search instead of GDIIS.
     Eigenvalues ---    0.02688   0.02796   0.03046   0.03369   0.03629
     Eigenvalues ---    0.03735   0.04128   0.04391   0.05249   0.05531
     Eigenvalues ---    0.06157   0.06656   0.06660   0.06676   0.07019
     Eigenvalues ---    0.07028   0.07173   0.07210   0.07805   0.08234
     Eigenvalues ---    0.09104   0.09150   0.11746   0.12365   0.12978
     Eigenvalues ---    0.13061   0.13124   0.14388   0.14777   0.37969
 RFO step:  Lambda=-5.34195577D-04 EMin= 2.68779228D-02
 Quartic linear search produced a step of -0.04857.
 Iteration  1 RMS(Cart)=  0.00455457 RMS(Int)=  0.00003815
 Iteration  2 RMS(Cart)=  0.00002134 RMS(Int)=  0.00001082
 Iteration  3 RMS(Cart)=  0.00000000 RMS(Int)=  0.00001082
 Variable       Old X    -DE/DX   Delta X   Delta X   Delta X     New X
                                 (Linear)    (Quad)   (Total)
    R1        4.14055  -0.00045   0.00078  -0.00345  -0.00267   4.13788
    R2        4.10567  -0.00047   0.00215  -0.00513  -0.00298   4.10269
    R3        3.91908   0.00059  -0.00024   0.00627   0.00603   3.92511
    R4        3.88220  -0.00041  -0.00076  -0.00585  -0.00662   3.87558
    R5        3.86229  -0.00015  -0.00003  -0.00317  -0.00320   3.85909
    R6        4.10490  -0.00047   0.00215  -0.00542  -0.00327   4.10162
    R7        3.90645   0.00051   0.00023   0.00505   0.00528   3.91173
    R8        3.88498  -0.00037  -0.00087  -0.00557  -0.00644   3.87854
    R9        3.86819  -0.00017  -0.00021  -0.00373  -0.00394   3.86424
   R10        4.14204  -0.00050   0.00074  -0.00381  -0.00307   4.13897
   R11        3.92370   0.00044  -0.00038   0.00469   0.00430   3.92800
   R12        3.86150  -0.00009   0.00000  -0.00240  -0.00240   3.85910
   R13        3.88106  -0.00035  -0.00075  -0.00528  -0.00603   3.87503
   R14        3.91279   0.00040  -0.00000   0.00363   0.00363   3.91642
   R15        3.86557  -0.00013  -0.00011  -0.00334  -0.00346   3.86212
   R16        3.88222  -0.00029  -0.00080  -0.00465  -0.00545   3.87677
   R17        4.10655  -0.00094   0.00204  -0.00803  -0.00600   4.10056
   R18        4.10215  -0.00095   0.00218  -0.00902  -0.00684   4.09531
   R19        3.91746   0.00103  -0.00013   0.00848   0.00835   3.92581
   R20        4.10990  -0.00094   0.00193  -0.00799  -0.00607   4.10383
   R21        3.95338   0.00097  -0.00146   0.00655   0.00508   3.95846
   R22        4.10312  -0.00097   0.00215  -0.00906  -0.00691   4.09621
   R23        3.92729   0.00105  -0.00052   0.00764   0.00712   3.93441
   R24        3.92691   0.00084  -0.00046   0.00650   0.00604   3.93295
   R25        2.97731   0.00389  -0.00489   0.04516   0.04028   3.01759
   R26        3.04300   0.00002  -0.01181   0.01456   0.00276   3.04576
   R27        1.51990  -0.00781  -0.00692  -0.00958  -0.01656   1.50333
    A1        1.57069  -0.00001   0.00001  -0.00011  -0.00010   1.57059
    A2        1.79164  -0.00006   0.00015  -0.00041  -0.00026   1.79138
    A3        1.78885  -0.00012   0.00025  -0.00076  -0.00051   1.78835
    A4        1.95594   0.00017  -0.00033   0.00124   0.00090   1.95685
    A5        1.96490   0.00023  -0.00068   0.00220   0.00152   1.96642
    A6        1.57126   0.00000  -0.00002   0.00002   0.00001   1.57127
    A7        1.78833  -0.00008   0.00027  -0.00091  -0.00064   1.78769
    A8        1.78874  -0.00012   0.00026  -0.00071  -0.00045   1.78829
    A9        1.95971   0.00019  -0.00047   0.00161   0.00113   1.96084
   A10        1.96445   0.00022  -0.00065   0.00191   0.00126   1.96571
   A11        1.57071   0.00001  -0.00000   0.00004   0.00004   1.57075
   A12        1.79024  -0.00014   0.00020  -0.00099  -0.00079   1.78945
   A13        1.79143  -0.00005   0.00016  -0.00039  -0.00023   1.79121
   A14        1.96342   0.00026  -0.00063   0.00251   0.00188   1.96529
   A15        1.95600   0.00019  -0.00035   0.00140   0.00105   1.95705
   A16        1.57052  -0.00000   0.00001   0.00005   0.00006   1.57058
   A17        1.79033  -0.00015   0.00020  -0.00101  -0.00081   1.78953
   A18        1.78834  -0.00009   0.00027  -0.00091  -0.00064   1.78770
   A19        1.96301   0.00024  -0.00060   0.00231   0.00170   1.96471
   A20        1.95973   0.00018  -0.00047   0.00157   0.00109   1.96082
   A21        1.67995  -0.00053   0.00085  -0.00519  -0.00434   1.67561
   A22        1.68001  -0.00054   0.00085  -0.00522  -0.00437   1.67564
   A23        1.79629   0.00015  -0.00000   0.00153   0.00153   1.79781
   A24        1.97577   0.00057  -0.00105   0.00423   0.00317   1.97895
   A25        1.79554   0.00016   0.00001   0.00179   0.00181   1.79735
   A26        1.97252   0.00059  -0.00092   0.00459   0.00367   1.97619
   A27        1.57667   0.00010  -0.00022   0.00074   0.00051   1.57719
   A28        1.79466  -0.00005   0.00005  -0.00072  -0.00067   1.79399
   A29        1.96949   0.00049  -0.00081   0.00390   0.00309   1.97259
   A30        1.79494  -0.00007   0.00005  -0.00089  -0.00084   1.79410
   A31        1.97047   0.00046  -0.00085   0.00351   0.00266   1.97312
   A32        1.56408  -0.00010   0.00025  -0.00098  -0.00073   1.56335
   A33        1.79522  -0.00003   0.00002  -0.00012  -0.00011   1.79512
   A34        1.97519   0.00050  -0.00103   0.00421   0.00318   1.97837
   A35        1.79559  -0.00004   0.00001  -0.00024  -0.00023   1.79536
   A36        1.97656   0.00048  -0.00108   0.00398   0.00290   1.97946
   A37        1.56679  -0.00009   0.00016  -0.00048  -0.00032   1.56647
   A38        1.79601   0.00013   0.00002   0.00137   0.00139   1.79740
   A39        1.97321   0.00061  -0.00095   0.00466   0.00370   1.97691
   A40        1.79535   0.00015   0.00003   0.00165   0.00168   1.79703
   A41        1.97028   0.00062  -0.00083   0.00491   0.00407   1.97435
   A42        1.57561   0.00010  -0.00019   0.00073   0.00055   1.57616
   A43        1.66067  -0.00114   0.00151  -0.00952  -0.00800   1.65267
   A44        2.58767  -0.00092  -0.00100   0.00117   0.00018   2.58785
   A45        2.08514   0.00202   0.00001   0.00893   0.00890   2.09403
   A46        1.66227  -0.00096   0.00145  -0.00770  -0.00624   1.65603
   A47        2.14939   0.00082  -0.00116   0.00887   0.00770   2.15710
   A48        2.18613   0.00074  -0.00110   0.00943   0.00834   2.19446
   A49        2.39525   0.00086  -0.00009   0.00078   0.00067   2.39591
   A50        2.39003   0.00075  -0.00001  -0.00061  -0.00063   2.38940
   A51        2.01705   0.00208  -0.00060   0.00953   0.00889   2.02595
   A52        2.52615  -0.00088  -0.00160   0.00170   0.00011   2.52626
    D1       -0.00032  -0.00000   0.00002  -0.00001   0.00001  -0.00032
    D2       -0.99598  -0.00007   0.00041  -0.00049  -0.00009  -0.99607
    D3        0.99413   0.00007  -0.00034   0.00053   0.00019   0.99432
    D4       -0.00152   0.00000   0.00005   0.00005   0.00009  -0.00143
    D5        0.00032   0.00000  -0.00002   0.00001  -0.00001   0.00031
    D6        0.99298   0.00006  -0.00030   0.00006  -0.00024   0.99273
    D7       -0.99344  -0.00003   0.00031   0.00028   0.00059  -0.99285
    D8       -0.00078   0.00003   0.00002   0.00033   0.00035  -0.00043
    D9        0.61138  -0.00008   0.00024  -0.00020   0.00004   0.61142
   D10       -0.60943   0.00002  -0.00031  -0.00007  -0.00039  -0.60981
   D11        0.65646   0.00002  -0.00027  -0.00036  -0.00063   0.65583
   D12       -0.40976  -0.00039   0.00026  -0.00368  -0.00342  -0.41319
   D13       -0.40471  -0.00007   0.00009  -0.00154  -0.00145  -0.40616
   D14       -1.47094  -0.00048   0.00062  -0.00486  -0.00424  -1.47518
   D15       -0.64884  -0.00001  -0.00001  -0.00016  -0.00018  -0.64901
   D16        0.41021   0.00026  -0.00027   0.00203   0.00177   0.41199
   D17        0.40255   0.00013  -0.00000   0.00100   0.00100   0.40355
   D18        1.46160   0.00039  -0.00026   0.00320   0.00295   1.46455
   D19        0.00032   0.00000  -0.00002   0.00001  -0.00001   0.00031
   D20       -0.99178  -0.00003   0.00025   0.00022   0.00046  -0.99132
   D21        0.99307   0.00002  -0.00030  -0.00036  -0.00065   0.99242
   D22        0.00097  -0.00002  -0.00003  -0.00015  -0.00018   0.00078
   D23       -0.60684   0.00010  -0.00041   0.00052   0.00011  -0.60673
   D24        0.61188  -0.00001   0.00021   0.00013   0.00034   0.61223
   D25       -0.65896  -0.00003   0.00036   0.00008   0.00044  -0.65852
   D26        0.41432   0.00035  -0.00043   0.00302   0.00258   0.41690
   D27        0.40078   0.00006   0.00005   0.00118   0.00123   0.40201
   D28        1.47406   0.00045  -0.00074   0.00412   0.00337   1.47743
   D29        0.65275   0.00002  -0.00012   0.00039   0.00027   0.65302
   D30       -0.41141  -0.00025   0.00033  -0.00208  -0.00175  -0.41316
   D31       -0.40307  -0.00014   0.00004  -0.00114  -0.00110  -0.40417
   D32       -1.46723  -0.00042   0.00048  -0.00361  -0.00313  -1.47035
   D33       -0.00032  -0.00000   0.00002  -0.00001   0.00001  -0.00032
   D34        0.99625   0.00005  -0.00041   0.00032  -0.00009   0.99616
   D35       -0.99515  -0.00005   0.00039  -0.00026   0.00013  -0.99502
   D36        0.00142   0.00000  -0.00004   0.00007   0.00003   0.00146
   D37        0.61112  -0.00005   0.00025  -0.00034  -0.00008   0.61103
   D38       -0.61078   0.00006  -0.00026  -0.00012  -0.00038  -0.61116
   D39        0.64834   0.00002   0.00002   0.00015   0.00017   0.64851
   D40       -0.40845  -0.00030   0.00019  -0.00258  -0.00240  -0.41085
   D41       -0.40402  -0.00011   0.00005  -0.00086  -0.00082  -0.40484
   D42       -1.46081  -0.00043   0.00022  -0.00360  -0.00339  -1.46420
   D43       -0.65490  -0.00008   0.00024  -0.00019   0.00005  -0.65485
   D44        0.40967   0.00035  -0.00023   0.00335   0.00312   0.41279
   D45        0.40468   0.00008  -0.00008   0.00162   0.00155   0.40622
   D46        1.46924   0.00051  -0.00055   0.00516   0.00462   1.47387
   D47       -0.61346   0.00005  -0.00016   0.00036   0.00020  -0.61325
   D48        0.60616  -0.00008   0.00044  -0.00017   0.00026   0.60642
   D49       -0.65166  -0.00003   0.00008  -0.00057  -0.00049  -0.65215
   D50        0.40988   0.00029  -0.00027   0.00245   0.00218   0.41207
   D51        0.40445   0.00011  -0.00008   0.00073   0.00065   0.40510
   D52        1.46599   0.00043  -0.00043   0.00375   0.00332   1.46932
   D53        0.65665   0.00006  -0.00028   0.00014  -0.00014   0.65651
   D54       -0.41459  -0.00035   0.00044  -0.00302  -0.00258  -0.41717
   D55       -0.40080  -0.00007  -0.00006  -0.00149  -0.00155  -0.40234
   D56       -1.47205  -0.00048   0.00066  -0.00465  -0.00398  -1.47603
   D57        0.00249   0.00002  -0.00008  -0.00029  -0.00036   0.00213
   D58        0.99992   0.00006  -0.00055  -0.00041  -0.00095   0.99896
   D59       -0.99260  -0.00013   0.00028  -0.00126  -0.00099  -0.99359
   D60        0.00483  -0.00009  -0.00019  -0.00138  -0.00158   0.00325
   D61        0.00122  -0.00000  -0.00004   0.00072   0.00068   0.00190
   D62       -0.99774  -0.00006   0.00048   0.00033   0.00081  -0.99693
   D63        0.99413   0.00016  -0.00033   0.00178   0.00145   0.99558
   D64       -0.00483   0.00009   0.00019   0.00138   0.00158  -0.00325
   D65        0.61444   0.00019   0.00014   0.00224   0.00239   0.61683
   D66       -2.27951  -0.00026   0.00061  -0.00640  -0.00578  -2.28529
   D67       -2.40525   0.00029   0.00068  -0.00358  -0.00294  -2.40819
   D68       -0.62201  -0.00015   0.00016  -0.00134  -0.00118  -0.62320
   D69        2.76721  -0.00060   0.00062  -0.00998  -0.00935   2.75787
   D70        2.64148  -0.00005   0.00069  -0.00717  -0.00651   2.63497
   D71       -0.00085  -0.00004   0.00003   0.00018   0.00020  -0.00065
   D72        0.99342   0.00012  -0.00030   0.00117   0.00088   0.99429
   D73       -0.99909  -0.00006   0.00051   0.00039   0.00090  -0.99819
   D74       -0.00482   0.00009   0.00019   0.00138   0.00158  -0.00325
   D75       -0.61635  -0.00005  -0.00007  -0.00035  -0.00042  -0.61677
   D76        2.87192  -0.00173  -0.00060  -0.00389  -0.00448   2.86743
   D77        2.25360   0.00158   0.00109   0.00208   0.00316   2.25677
   D78        0.61356   0.00011   0.00019   0.00111   0.00130   0.61486
   D79       -2.18136  -0.00156  -0.00034  -0.00243  -0.00276  -2.18413
   D80       -2.79967   0.00174   0.00134   0.00354   0.00488  -2.79479
   D81       -0.00277   0.00004   0.00009  -0.00031  -0.00022  -0.00299
   D82       -0.99483  -0.00014   0.00035  -0.00153  -0.00119  -0.99601
   D83        0.99688   0.00008  -0.00045  -0.00016  -0.00061   0.99627
   D84        0.00483  -0.00009  -0.00019  -0.00138  -0.00158   0.00325
   D85        0.61694   0.00006   0.00004   0.00058   0.00061   0.61756
   D86       -2.95696   0.00202   0.00043   0.00739   0.00778  -2.94918
   D87       -2.19798  -0.00183  -0.00113  -0.00485  -0.00595  -2.20392
   D88       -0.61442  -0.00013  -0.00014  -0.00133  -0.00146  -0.61588
   D89        2.09486   0.00183   0.00025   0.00548   0.00570   2.10056
   D90        2.85385  -0.00202  -0.00131  -0.00676  -0.00803   2.84582
   D91       -0.61418  -0.00018  -0.00017  -0.00210  -0.00227  -0.61645
   D92        2.38399  -0.00028  -0.00063   0.00245   0.00184   2.38582
   D93        2.34300   0.00012  -0.00054   0.00727   0.00671   2.34971
   D94        0.62205   0.00014  -0.00015   0.00130   0.00115   0.62319
   D95       -2.66297   0.00004  -0.00062   0.00585   0.00525  -2.65772
   D96       -2.70396   0.00044  -0.00053   0.01067   0.01012  -2.69383
         Item               Value     Threshold  Converged?
 Maximum Force            0.007806     0.000450     NO 
 RMS     Force            0.000874     0.000300     NO 
 Maximum Displacement     0.049540     0.001800     NO 
 RMS     Displacement     0.004557     0.001200     NO 
 Predicted change in Energy=-2.847706D-04
 GradGradGradGradGradGradGradGradGradGradGradGradGradGradGradGradGradGrad

                          Input orientation:                          
 ---------------------------------------------------------------------
 Center     Atomic      Atomic             Coordinates (Angstroms)
 Number     Number       Type             X           Y           Z
 ---------------------------------------------------------------------
      1          4           0        0.005502    1.540668    0.873670
      2          4           0       -1.542338   -0.008141    0.867007
      3          4           0        1.540815    0.005657    0.877769
      4          4           0       -0.007828   -1.543159    0.870417
      5          4           0       -0.011378   -0.005760    2.260226
      6          4           0       -1.074793    1.081738   -0.808120
      7          4           0        1.095063    1.090679   -0.793879
      8          4           0       -1.079711   -1.085401   -0.808398
      9          4           0        1.087894   -1.080950   -0.801226
     10          4           0        0.007266    0.000256   -2.213584
     11          1           0        0.465414   -0.175592   -3.733149
     12          1           0       -0.121561    0.359362   -3.779525
 ---------------------------------------------------------------------
                    Distance matrix (angstroms):
                    1          2          3          4          5
     1  Be   0.000000
     2  Be   2.189671   0.000000
     3  Be   2.171050   3.083202   0.000000
     4  Be   3.083857   2.170486   2.190247   0.000000
     5  Be   2.077080   2.070000   2.078609   2.072480   0.000000
     6  Be   2.050871   2.052434   3.292655   3.293324   3.424653
     7  Be   2.042144   3.304819   2.042149   3.305050   3.428402
     8  Be   3.302011   2.044870   3.301625   2.043746   3.423946
     9  Be   3.293892   3.294243   2.050580   2.051496   3.425918
    10  Be   3.450218   3.448388   3.450835   3.448684   4.473852
    11  H    4.937595   5.022006   4.738133   4.825663   6.014708
    12  H    4.802483   4.872773   4.957720   5.025384   6.051780
                    6          7          8          9         10
     6  Be   0.000000
     7  Be   2.169922   0.000000
     8  Be   2.167144   3.076553   0.000000
     9  Be   3.058509   2.171653   2.167621   0.000000
    10  Be   2.077447   2.094729   2.081998   2.081229   0.000000
    11  H    3.536794   3.261780   3.430647   3.131026   1.596841
    12  H    3.203080   3.305916   3.439911   3.522434   1.611746
                   11         12
    11  H    0.000000
    12  H    0.795529   0.000000
 Stoichiometry    Be10H2
 Framework group  C1[X(Be10H2)]
 Deg. of freedom    30
 Full point group                 C1      NOp   1
 Largest Abelian subgroup         C1      NOp   1
 Largest concise Abelian subgroup C1      NOp   1
                         Standard orientation:                         
 ---------------------------------------------------------------------
 Center     Atomic      Atomic             Coordinates (Angstroms)
 Number     Number       Type             X           Y           Z
 ---------------------------------------------------------------------
      1          4           0        1.000073   -1.059120   -1.132912
      2          4           0        1.054594    1.127374   -1.028340
      3          4           0        0.986072   -1.162032    1.035652
      4          4           0        1.039925    1.025080    1.139685
      5          4           0        2.407915   -0.045725    0.009574
      6          4           0       -0.646926    0.095991   -1.531890
      7          4           0       -0.688476   -1.514914   -0.078681
      8          4           0       -0.617028    1.557301    0.068170
      9          4           0       -0.665524   -0.048719    1.523137
     10          4           0       -2.064553    0.063082   -0.013656
     11          1           0       -3.592787   -0.114400    0.414017
     12          1           0       -3.631503   -0.038874   -0.376972
 ---------------------------------------------------------------------
 Rotational constants (GHZ):           2.9580146           1.9893177           1.9817432
 Standard basis: def2TZVP (5D, 7F)
 There are   212 symmetry adapted cartesian basis functions of A   symmetry.
 There are   202 symmetry adapted basis functions of A   symmetry.
   202 basis functions,   306 primitive gaussians,   212 cartesian basis functions
    21 alpha electrons       21 beta electrons
       nuclear repulsion energy       162.4762133322 Hartrees.
 NAtoms=   12 NActive=   12 NUniq=   12 SFac= 1.00D+00 NAtFMM=   60 NAOKFM=F Big=F
 Integral buffers will be    131072 words long.
 Raffenetti 2 integral format.
 Two-electron integral symmetry is turned on.
 Nuclear repulsion after empirical dispersion term =      162.4529602566 Hartrees.
 One-electron integrals computed using PRISM.
   1 Symmetry operations used in ECPInt.
 ECPInt:  NShTT=    4851 NPrTT=   15054 LenC2=    4737 LenP2D=   12351.
 LDataN:  DoStor=T MaxTD1= 4 Len=   56
 NBasis=   202 RedAO= T EigKep=  2.90D-04  NBF=   202
 NBsUse=   202 1.00D-06 EigRej= -1.00D+00 NBFU=   202
 Initial guess from the checkpoint file:  "/home/asus/YCY/BeH/Be10/1/10-H-Be10.chk"
 B after Tr=    -0.000000   -0.000000    0.000000
         Rot=    1.000000    0.000035    0.000237   -0.000068 Ang=   0.03 deg.
 ExpMin= 3.27D-02 ExpMax= 4.70D+03 ExpMxC= 1.60D+02 IAcc=3 IRadAn=         5 AccDes= 0.00D+00
 Harris functional with IExCor= 1009 and IRadAn=       5 diagonalized for initial guess.
 HarFok:  IExCor= 1009 AccDes= 0.00D+00 IRadAn=         5 IDoV= 1 UseB2=F ITyADJ=14
 ICtDFT=  3500011 ScaDFX=  1.000000  1.000000  1.000000  1.000000
 FoFCou: FMM=F IPFlag=           0 FMFlag=      100000 FMFlg1=           0
         NFxFlg=           0 DoJE=T BraDBF=F KetDBF=T FulRan=T
         wScrn=  0.000000 ICntrl=       500 IOpCl=  0 I1Cent=   200000004 NGrid=           0
         NMat0=    1 NMatS0=      1 NMatT0=    0 NMatD0=    1 NMtDS0=    0 NMtDT0=    0
 Petite list used in FoFCou.
 Keep R1 ints in memory in canonical form, NReq=228948670.
 Requested convergence on RMS density matrix=1.00D-08 within 128 cycles.
 Requested convergence on MAX density matrix=1.00D-06.
 Requested convergence on             energy=1.00D-06.
 No special actions if energy rises.
 EnCoef did     5 forward-backward iterations
 SCF Done:  E(RPBE1PBE) =  -148.304747327     A.U. after   13 cycles
            NFock= 13  Conv=0.61D-08     -V/T= 2.0075
   1 Symmetry operations used in ECPInt.
 ECPInt:  NShTT=    4851 NPrTT=   15054 LenC2=    4737 LenP2D=   12351.
 LDataN:  DoStor=T MaxTD1= 5 Len=  102
 Calling FoFJK, ICntrl=      2127 FMM=F ISym2X=0 I1Cent= 0 IOpClX= 0 NMat=1 NMatS=1 NMatT=0.
 ***** Axes restored to original set *****
 -------------------------------------------------------------------
 Center     Atomic                   Forces (Hartrees/Bohr)
 Number     Number              X              Y              Z
 -------------------------------------------------------------------
      1        4          -0.000101742   -0.000220093   -0.000600056
      2        4           0.000118021    0.000150416   -0.000625356
      3        4          -0.000304653   -0.000165803   -0.000525165
      4        4           0.000120683    0.000160735   -0.000523696
      5        4           0.000018706   -0.000070222    0.001654368
      6        4           0.001111546   -0.001315335    0.001564744
      7        4          -0.000723183   -0.000713131    0.000749837
      8        4           0.000514974    0.000549188    0.000456820
      9        4          -0.001422509    0.001238126    0.001503873
     10        4           0.000946160    0.001009340    0.001345040
     11        1          -0.005866226    0.005021763   -0.003485962
     12        1           0.005588224   -0.005644984   -0.001514448
 -------------------------------------------------------------------
 Cartesian Forces:  Max     0.005866226 RMS     0.002100227

 GradGradGradGradGradGradGradGradGradGradGradGradGradGradGradGradGradGrad
 Berny optimization.
 Using GEDIIS/GDIIS optimizer.
 FormGI is forming the generalized inverse of G from B-inverse, IUseBI=4.
 Internal  Forces:  Max     0.005340560 RMS     0.000612722
 Search for a local minimum.
 Step number   4 out of a maximum of  100
 All quantities printed in internal units (Hartrees-Bohrs-Radians)
 Mixed Optimization -- En-DIIS/RFO-DIIS
 Swapping is turned off.
 Update second derivatives using D2CorX and points    2    3    4
 DE= -4.75D-04 DEPred=-2.85D-04 R= 1.67D+00
 TightC=F SS=  1.41D+00  RLast= 6.28D-02 DXNew= 1.4270D+00 1.8841D-01
 Trust test= 1.67D+00 RLast= 6.28D-02 DXMaxT set to 8.49D-01
 ITU=  1  1  1  0
     Eigenvalues ---    0.02271   0.02763   0.03000   0.03079   0.03630
     Eigenvalues ---    0.03697   0.04128   0.04233   0.04429   0.05273
     Eigenvalues ---    0.05537   0.06306   0.06658   0.06668   0.06847
     Eigenvalues ---    0.07019   0.07172   0.07181   0.07633   0.08235
     Eigenvalues ---    0.09087   0.09149   0.11424   0.12347   0.12472
     Eigenvalues ---    0.13024   0.13045   0.14345   0.14767   0.26391
 En-DIIS/RFO-DIIS/Sim-DIIS IScMMF=       -3 using points:     4    3
 RFO step:  Lambda=-1.03932345D-03.
 DidBck=F Rises=F RFO-DIIS coefs:    3.00000   -2.00000
 Iteration  1 RMS(Cart)=  0.01373589 RMS(Int)=  0.00019686
 Iteration  2 RMS(Cart)=  0.00010595 RMS(Int)=  0.00007107
 Iteration  3 RMS(Cart)=  0.00000003 RMS(Int)=  0.00007107
 Variable       Old X    -DE/DX   Delta X   Delta X   Delta X     New X
                                 (Linear)    (Quad)   (Total)
    R1        4.13788  -0.00036  -0.00534  -0.00500  -0.01043   4.12745
    R2        4.10269  -0.00035  -0.00597  -0.00542  -0.01146   4.09123
    R3        3.92511   0.00036   0.01206   0.00131   0.01340   3.93851
    R4        3.87558  -0.00021  -0.01323  -0.00047  -0.01367   3.86192
    R5        3.85909  -0.00003  -0.00640   0.00151  -0.00491   3.85418
    R6        4.10162  -0.00034  -0.00655  -0.00458  -0.01121   4.09042
    R7        3.91173   0.00033   0.01056   0.00156   0.01216   3.92389
    R8        3.87854  -0.00022  -0.01289  -0.00129  -0.01417   3.86437
    R9        3.86424  -0.00000  -0.00789   0.00147  -0.00641   3.85783
   R10        4.13897  -0.00038  -0.00614  -0.00498  -0.01121   4.12776
   R11        3.92800   0.00029   0.00861   0.00230   0.01095   3.93895
   R12        3.85910  -0.00001  -0.00480   0.00094  -0.00387   3.85523
   R13        3.87503  -0.00020  -0.01205  -0.00086  -0.01287   3.86216
   R14        3.91642   0.00030   0.00726   0.00270   0.00999   3.92641
   R15        3.86212   0.00001  -0.00691   0.00098  -0.00591   3.85621
   R16        3.87677  -0.00019  -0.01090  -0.00130  -0.01219   3.86458
   R17        4.10056  -0.00076  -0.01199  -0.00903  -0.02111   4.07945
   R18        4.09531  -0.00076  -0.01367  -0.01061  -0.02439   4.07092
   R19        3.92581   0.00070   0.01670   0.00322   0.02010   3.94591
   R20        4.10383  -0.00075  -0.01214  -0.00936  -0.02158   4.08225
   R21        3.95846   0.00071   0.01016   0.00473   0.01494   3.97341
   R22        4.09621  -0.00078  -0.01383  -0.01042  -0.02435   4.07186
   R23        3.93441   0.00075   0.01423   0.00397   0.01831   3.95272
   R24        3.93295   0.00061   0.01209   0.00407   0.01634   3.94929
   R25        3.01759   0.00231   0.08057   0.02134   0.10195   3.11954
   R26        3.04576   0.00118   0.00552   0.04343   0.04898   3.09474
   R27        1.50333  -0.00534  -0.03313   0.00012  -0.03316   1.47017
    A1        1.57059  -0.00001  -0.00021   0.00007  -0.00014   1.57045
    A2        1.79138  -0.00006  -0.00052  -0.00075  -0.00128   1.79010
    A3        1.78835  -0.00012  -0.00102  -0.00160  -0.00264   1.78570
    A4        1.95685   0.00012   0.00181   0.00140   0.00319   1.96003
    A5        1.96642   0.00017   0.00304   0.00230   0.00533   1.97174
    A6        1.57127   0.00000   0.00001  -0.00007  -0.00005   1.57122
    A7        1.78769  -0.00006  -0.00128  -0.00105  -0.00234   1.78535
    A8        1.78829  -0.00011  -0.00090  -0.00163  -0.00256   1.78573
    A9        1.96084   0.00014   0.00227   0.00162   0.00388   1.96473
   A10        1.96571   0.00017   0.00251   0.00207   0.00458   1.97029
   A11        1.57075   0.00001   0.00007   0.00013   0.00020   1.57095
   A12        1.78945  -0.00012  -0.00157  -0.00131  -0.00291   1.78654
   A13        1.79121  -0.00005  -0.00045  -0.00069  -0.00116   1.79005
   A14        1.96529   0.00018   0.00375   0.00213   0.00587   1.97117
   A15        1.95705   0.00013   0.00209   0.00157   0.00365   1.96069
   A16        1.57058  -0.00001   0.00013  -0.00014  -0.00001   1.57057
   A17        1.78953  -0.00013  -0.00162  -0.00143  -0.00307   1.78645
   A18        1.78770  -0.00007  -0.00129  -0.00106  -0.00235   1.78535
   A19        1.96471   0.00018   0.00341   0.00181   0.00523   1.96994
   A20        1.96082   0.00013   0.00219   0.00159   0.00378   1.96460
   A21        1.67561  -0.00037  -0.00868  -0.00379  -0.01244   1.66317
   A22        1.67564  -0.00038  -0.00873  -0.00382  -0.01252   1.66313
   A23        1.79781   0.00013   0.00306   0.00134   0.00442   1.80223
   A24        1.97895   0.00046   0.00635   0.00506   0.01132   1.99026
   A25        1.79735   0.00012   0.00363   0.00140   0.00504   1.80239
   A26        1.97619   0.00047   0.00733   0.00537   0.01264   1.98883
   A27        1.57719   0.00009   0.00103   0.00096   0.00200   1.57919
   A28        1.79399  -0.00004  -0.00134  -0.00078  -0.00212   1.79187
   A29        1.97259   0.00039   0.00619   0.00368   0.00984   1.98243
   A30        1.79410  -0.00005  -0.00168  -0.00088  -0.00257   1.79153
   A31        1.97312   0.00036   0.00531   0.00385   0.00914   1.98227
   A32        1.56335  -0.00009  -0.00146  -0.00130  -0.00279   1.56057
   A33        1.79512  -0.00005  -0.00021  -0.00041  -0.00064   1.79447
   A34        1.97837   0.00037   0.00636   0.00402   0.01032   1.98870
   A35        1.79536  -0.00005  -0.00045  -0.00040  -0.00087   1.79449
   A36        1.97946   0.00036   0.00579   0.00421   0.00994   1.98940
   A37        1.56647  -0.00008  -0.00064  -0.00065  -0.00130   1.56517
   A38        1.79740   0.00012   0.00278   0.00124   0.00404   1.80144
   A39        1.97691   0.00048   0.00740   0.00483   0.01216   1.98907
   A40        1.79703   0.00012   0.00336   0.00140   0.00477   1.80180
   A41        1.97435   0.00049   0.00814   0.00503   0.01312   1.98747
   A42        1.57616   0.00009   0.00110   0.00099   0.00210   1.57826
   A43        1.65267  -0.00086  -0.01600  -0.00829  -0.02413   1.62854
   A44        2.58785  -0.00065   0.00036   0.00036   0.00050   2.58835
   A45        2.09403   0.00144   0.01779   0.00513   0.02267   2.11670
   A46        1.65603  -0.00071  -0.01248  -0.00658  -0.01894   1.63710
   A47        2.15710   0.00066   0.01541   0.01199   0.02728   2.18438
   A48        2.19446   0.00059   0.01667   0.01069   0.02719   2.22165
   A49        2.39591   0.00057   0.00133  -0.00307  -0.00190   2.39401
   A50        2.38940   0.00049  -0.00126  -0.00407  -0.00536   2.38404
   A51        2.02595   0.00153   0.01779   0.01004   0.02760   2.05354
   A52        2.52626  -0.00057   0.00023   0.00464   0.00463   2.53089
    D1       -0.00032   0.00000   0.00001  -0.00000   0.00001  -0.00031
    D2       -0.99607  -0.00007  -0.00018  -0.00096  -0.00115  -0.99722
    D3        0.99432   0.00007   0.00038   0.00107   0.00146   0.99578
    D4       -0.00143  -0.00000   0.00019   0.00012   0.00030  -0.00113
    D5        0.00031  -0.00000  -0.00001   0.00000  -0.00001   0.00030
    D6        0.99273   0.00005  -0.00048   0.00074   0.00026   0.99300
    D7       -0.99285  -0.00003   0.00118  -0.00071   0.00045  -0.99240
    D8       -0.00043   0.00001   0.00071   0.00002   0.00073   0.00030
    D9        0.61142  -0.00009   0.00008  -0.00110  -0.00106   0.61036
   D10       -0.60981   0.00004  -0.00077   0.00110   0.00035  -0.60947
   D11        0.65583   0.00003  -0.00127   0.00052  -0.00073   0.65509
   D12       -0.41319  -0.00028  -0.00685  -0.00261  -0.00948  -0.42267
   D13       -0.40616  -0.00003  -0.00290  -0.00037  -0.00324  -0.40940
   D14       -1.47518  -0.00035  -0.00848  -0.00350  -0.01198  -1.48716
   D15       -0.64901  -0.00001  -0.00035  -0.00036  -0.00070  -0.64971
   D16        0.41199   0.00019   0.00355   0.00152   0.00506   0.41705
   D17        0.40355   0.00008   0.00201   0.00054   0.00253   0.40608
   D18        1.46455   0.00028   0.00591   0.00241   0.00829   1.47284
   D19        0.00031  -0.00000  -0.00001   0.00000  -0.00001   0.00030
   D20       -0.99132  -0.00004   0.00093  -0.00087   0.00004  -0.99128
   D21        0.99242   0.00004  -0.00130   0.00103  -0.00025   0.99217
   D22        0.00078  -0.00000  -0.00037   0.00016  -0.00021   0.00058
   D23       -0.60673   0.00009   0.00022   0.00137   0.00162  -0.60511
   D24        0.61223  -0.00004   0.00069  -0.00121  -0.00054   0.61169
   D25       -0.65852  -0.00005   0.00088  -0.00099  -0.00014  -0.65866
   D26        0.41690   0.00025   0.00516   0.00217   0.00733   0.42423
   D27        0.40201   0.00002   0.00246  -0.00016   0.00225   0.40426
   D28        1.47743   0.00032   0.00674   0.00301   0.00971   1.48715
   D29        0.65302   0.00002   0.00055   0.00043   0.00098   0.65401
   D30       -0.41316  -0.00018  -0.00350  -0.00190  -0.00537  -0.41853
   D31       -0.40417  -0.00009  -0.00220  -0.00024  -0.00243  -0.40660
   D32       -1.47035  -0.00029  -0.00626  -0.00257  -0.00878  -1.47914
   D33       -0.00032   0.00000   0.00001  -0.00000   0.00001  -0.00031
   D34        0.99616   0.00006  -0.00019   0.00115   0.00097   0.99713
   D35       -0.99502  -0.00006   0.00027  -0.00132  -0.00106  -0.99608
   D36        0.00146   0.00000   0.00007  -0.00017  -0.00010   0.00136
   D37        0.61103  -0.00005  -0.00017  -0.00071  -0.00088   0.61015
   D38       -0.61116   0.00008  -0.00076   0.00143   0.00072  -0.61044
   D39        0.64851   0.00002   0.00034   0.00038   0.00071   0.64922
   D40       -0.41085  -0.00021  -0.00480  -0.00114  -0.00595  -0.41680
   D41       -0.40484  -0.00008  -0.00163  -0.00074  -0.00237  -0.40721
   D42       -1.46420  -0.00031  -0.00678  -0.00227  -0.00903  -1.47323
   D43       -0.65485  -0.00006   0.00010  -0.00050  -0.00042  -0.65528
   D44        0.41279   0.00027   0.00625   0.00242   0.00871   0.42150
   D45        0.40622   0.00003   0.00310   0.00005   0.00310   0.40932
   D46        1.47387   0.00036   0.00925   0.00297   0.01223   1.48610
   D47       -0.61325   0.00005   0.00041   0.00084   0.00126  -0.61200
   D48        0.60642  -0.00009   0.00053  -0.00168  -0.00118   0.60524
   D49       -0.65215  -0.00002  -0.00099  -0.00047  -0.00146  -0.65361
   D50        0.41207   0.00021   0.00437   0.00162   0.00597   0.41803
   D51        0.40510   0.00007   0.00130   0.00034   0.00162   0.40672
   D52        1.46932   0.00030   0.00665   0.00244   0.00905   1.47837
   D53        0.65651   0.00005  -0.00028   0.00077   0.00052   0.65703
   D54       -0.41717  -0.00026  -0.00515  -0.00231  -0.00746  -0.42463
   D55       -0.40234  -0.00002  -0.00309   0.00038  -0.00266  -0.40500
   D56       -1.47603  -0.00034  -0.00796  -0.00269  -0.01064  -1.48667
   D57        0.00213   0.00003  -0.00073   0.00049  -0.00022   0.00191
   D58        0.99896   0.00008  -0.00191   0.00138  -0.00049   0.99848
   D59       -0.99359  -0.00012  -0.00197  -0.00184  -0.00384  -0.99742
   D60        0.00325  -0.00008  -0.00315  -0.00094  -0.00411  -0.00086
   D61        0.00190  -0.00001   0.00136  -0.00003   0.00133   0.00323
   D62       -0.99693  -0.00006   0.00162  -0.00105   0.00055  -0.99638
   D63        0.99558   0.00013   0.00290   0.00197   0.00489   1.00047
   D64       -0.00325   0.00008   0.00316   0.00095   0.00412   0.00086
   D65        0.61683   0.00014   0.00477   0.00116   0.00600   0.62283
   D66       -2.28529  -0.00027  -0.01155  -0.01453  -0.02596  -2.31125
   D67       -2.40819   0.00015  -0.00587  -0.00746  -0.01343  -2.42162
   D68       -0.62320  -0.00010  -0.00237  -0.00065  -0.00307  -0.62627
   D69        2.75787  -0.00050  -0.01869  -0.01634  -0.03503   2.72284
   D70        2.63497  -0.00009  -0.01301  -0.00927  -0.02250   2.61247
   D71       -0.00065  -0.00003   0.00040  -0.00035   0.00003  -0.00062
   D72        0.99429   0.00012   0.00175   0.00181   0.00359   0.99788
   D73       -0.99819  -0.00008   0.00180  -0.00122   0.00055  -0.99764
   D74       -0.00325   0.00008   0.00315   0.00094   0.00411   0.00086
   D75       -0.61677  -0.00004  -0.00084  -0.00025  -0.00112  -0.61789
   D76        2.86743  -0.00124  -0.00897  -0.00356  -0.01261   2.85482
   D77        2.25677   0.00109   0.00633  -0.00173   0.00461   2.26137
   D78        0.61486   0.00007   0.00260  -0.00030   0.00232   0.61718
   D79       -2.18413  -0.00113  -0.00553  -0.00361  -0.00917  -2.19329
   D80       -2.79479   0.00120   0.00977  -0.00178   0.00805  -2.78674
   D81       -0.00299   0.00003  -0.00043   0.00002  -0.00041  -0.00340
   D82       -0.99601  -0.00012  -0.00237  -0.00193  -0.00433  -1.00034
   D83        0.99627   0.00007  -0.00122   0.00101  -0.00019   0.99608
   D84        0.00325  -0.00008  -0.00315  -0.00094  -0.00411  -0.00086
   D85        0.61756   0.00003   0.00123   0.00049   0.00175   0.61931
   D86       -2.94918   0.00148   0.01556   0.00981   0.02522  -2.92396
   D87       -2.20392  -0.00130  -0.01189  -0.00171  -0.01341  -2.21733
   D88       -0.61588  -0.00007  -0.00293   0.00001  -0.00294  -0.61882
   D89        2.10056   0.00137   0.01140   0.00932   0.02053   2.12109
   D90        2.84582  -0.00140  -0.01605  -0.00220  -0.01810   2.82772
   D91       -0.61645  -0.00013  -0.00453  -0.00106  -0.00566  -0.62211
   D92        2.38582  -0.00015   0.00368   0.00735   0.01113   2.39695
   D93        2.34971   0.00014   0.01342   0.01136   0.02471   2.37442
   D94        0.62319   0.00010   0.00229   0.00064   0.00300   0.62619
   D95       -2.65772   0.00008   0.01050   0.00904   0.01979  -2.63793
   D96       -2.69383   0.00038   0.02025   0.01305   0.03337  -2.66046
         Item               Value     Threshold  Converged?
 Maximum Force            0.005341     0.000450     NO 
 RMS     Force            0.000613     0.000300     NO 
 Maximum Displacement     0.131753     0.001800     NO 
 RMS     Displacement     0.013726     0.001200     NO 
 Predicted change in Energy=-5.361634D-04
 GradGradGradGradGradGradGradGradGradGradGradGradGradGradGradGradGradGrad

                          Input orientation:                          
 ---------------------------------------------------------------------
 Center     Atomic      Atomic             Coordinates (Angstroms)
 Number     Number       Type             X           Y           Z
 ---------------------------------------------------------------------
      1          4           0        0.004584    1.536183    0.886984
      2          4           0       -1.539535   -0.008506    0.874311
      3          4           0        1.535190    0.005042    0.891615
      4          4           0       -0.009345   -1.539454    0.878276
      5          4           0       -0.015415   -0.009879    2.284503
      6          4           0       -1.065718    1.077412   -0.792434
      7          4           0        1.092958    1.089264   -0.778985
      8          4           0       -1.071914   -1.076799   -0.801312
      9          4           0        1.082762   -1.070933   -0.786056
     10          4           0        0.014362    0.006566   -2.223102
     11          1           0        0.457954   -0.174173   -3.802870
     12          1           0       -0.121537    0.344635   -3.819720
 ---------------------------------------------------------------------
                    Distance matrix (angstroms):
                    1          2          3          4          5
     1  Be   0.000000
     2  Be   2.184153   0.000000
     3  Be   2.164987   3.074804   0.000000
     4  Be   3.075680   2.164555   2.184315   0.000000
     5  Be   2.084170   2.076435   2.084403   2.077765   0.000000
     6  Be   2.043639   2.044935   3.278829   3.279509   3.428247
     7  Be   2.039546   3.296742   2.040101   3.297232   3.438250
     8  Be   3.291939   2.041478   3.291409   2.040617   3.431728
     9  Be   3.280028   3.280551   2.043770   2.045045   3.429309
    10  Be   3.465900   3.465371   3.466177   3.465441   4.507733
    11  H    5.012543   5.088559   4.819828   4.898518   6.107960
    12  H    4.856826   4.916234   5.005671   5.062958   6.115430
                    6          7          8          9         10
     6  Be   0.000000
     7  Be   2.158750   0.000000
     8  Be   2.154238   3.062515   0.000000
     9  Be   3.038321   2.160233   2.154738   0.000000
    10  Be   2.088084   2.102636   2.091689   2.089877   0.000000
    11  H    3.598718   3.338170   3.487776   3.208695   1.650789
    12  H    3.254674   3.357907   3.469075   3.557708   1.637666
                   11         12
    11  H    0.000000
    12  H    0.777982   0.000000
 Stoichiometry    Be10H2
 Framework group  C1[X(Be10H2)]
 Deg. of freedom    30
 Full point group                 C1      NOp   1
 Largest Abelian subgroup         C1      NOp   1
 Largest concise Abelian subgroup C1      NOp   1
                         Standard orientation:                         
 ---------------------------------------------------------------------
 Center     Atomic      Atomic             Coordinates (Angstroms)
 Number     Number       Type             X           Y           Z
 ---------------------------------------------------------------------
      1          4           0        1.005793   -1.065126   -1.119728
      2          4           0        1.054892    1.116852   -1.035540
      3          4           0        0.991344   -1.147520    1.043642
      4          4           0        1.039785    1.034651    1.127401
      5          4           0        2.424502   -0.040170    0.011863
      6          4           0       -0.638496    0.079396   -1.523266
      7          4           0       -0.681844   -1.511982   -0.065239
      8          4           0       -0.617559    1.547572    0.053046
      9          4           0       -0.658913   -0.036857    1.512761
     10          4           0       -2.082132    0.055733   -0.014805
     11          1           0       -3.670355   -0.101594    0.406979
     12          1           0       -3.679137   -0.028607   -0.367522
 ---------------------------------------------------------------------
 Rotational constants (GHZ):           2.9829162           1.9783255           1.9694675
 Standard basis: def2TZVP (5D, 7F)
 There are   212 symmetry adapted cartesian basis functions of A   symmetry.
 There are   202 symmetry adapted basis functions of A   symmetry.
   202 basis functions,   306 primitive gaussians,   212 cartesian basis functions
    21 alpha electrons       21 beta electrons
       nuclear repulsion energy       162.4211130516 Hartrees.
 NAtoms=   12 NActive=   12 NUniq=   12 SFac= 1.00D+00 NAtFMM=   60 NAOKFM=F Big=F
 Integral buffers will be    131072 words long.
 Raffenetti 2 integral format.
 Two-electron integral symmetry is turned on.
 Nuclear repulsion after empirical dispersion term =      162.3979133327 Hartrees.
 One-electron integrals computed using PRISM.
   1 Symmetry operations used in ECPInt.
 ECPInt:  NShTT=    4851 NPrTT=   15054 LenC2=    4736 LenP2D=   12342.
 LDataN:  DoStor=T MaxTD1= 4 Len=   56
 NBasis=   202 RedAO= T EigKep=  2.99D-04  NBF=   202
 NBsUse=   202 1.00D-06 EigRej= -1.00D+00 NBFU=   202
 Initial guess from the checkpoint file:  "/home/asus/YCY/BeH/Be10/1/10-H-Be10.chk"
 B after Tr=     0.000000    0.000000   -0.000000
         Rot=    0.999989    0.004578    0.000246   -0.000673 Ang=   0.53 deg.
 ExpMin= 3.27D-02 ExpMax= 4.70D+03 ExpMxC= 1.60D+02 IAcc=3 IRadAn=         5 AccDes= 0.00D+00
 Harris functional with IExCor= 1009 and IRadAn=       5 diagonalized for initial guess.
 HarFok:  IExCor= 1009 AccDes= 0.00D+00 IRadAn=         5 IDoV= 1 UseB2=F ITyADJ=14
 ICtDFT=  3500011 ScaDFX=  1.000000  1.000000  1.000000  1.000000
 FoFCou: FMM=F IPFlag=           0 FMFlag=      100000 FMFlg1=           0
         NFxFlg=           0 DoJE=T BraDBF=F KetDBF=T FulRan=T
         wScrn=  0.000000 ICntrl=       500 IOpCl=  0 I1Cent=   200000004 NGrid=           0
         NMat0=    1 NMatS0=      1 NMatT0=    0 NMatD0=    1 NMtDS0=    0 NMtDT0=    0
 Petite list used in FoFCou.
 Keep R1 ints in memory in canonical form, NReq=228948670.
 Requested convergence on RMS density matrix=1.00D-08 within 128 cycles.
 Requested convergence on MAX density matrix=1.00D-06.
 Requested convergence on             energy=1.00D-06.
 No special actions if energy rises.
 EnCoef did     5 forward-backward iterations
 SCF Done:  E(RPBE1PBE) =  -148.305346527     A.U. after   13 cycles
            NFock= 13  Conv=0.84D-08     -V/T= 2.0074
   1 Symmetry operations used in ECPInt.
 ECPInt:  NShTT=    4851 NPrTT=   15054 LenC2=    4736 LenP2D=   12342.
 LDataN:  DoStor=T MaxTD1= 5 Len=  102
 Calling FoFJK, ICntrl=      2127 FMM=F ISym2X=0 I1Cent= 0 IOpClX= 0 NMat=1 NMatS=1 NMatT=0.
 ***** Axes restored to original set *****
 -------------------------------------------------------------------
 Center     Atomic                   Forces (Hartrees/Bohr)
 Number     Number              X              Y              Z
 -------------------------------------------------------------------
      1        4          -0.000130170    0.000094140    0.000402141
      2        4          -0.000250026    0.000203860    0.000278109
      3        4           0.000101780   -0.000135893    0.000294022
      4        4           0.000184371   -0.000280242    0.000197802
      5        4           0.000016844    0.000135332   -0.000444178
      6        4           0.000240874   -0.000253898   -0.000250860
      7        4          -0.000062958   -0.000124599   -0.000102971
      8        4          -0.000228291   -0.000231560   -0.000515588
      9        4          -0.000337427    0.000272246   -0.000001601
     10        4           0.001558905    0.000374558    0.002037974
     11        1          -0.000799866    0.000056039   -0.000025499
     12        1          -0.000294038   -0.000109983   -0.001869351
 -------------------------------------------------------------------
 Cartesian Forces:  Max     0.002037974 RMS     0.000591308

 GradGradGradGradGradGradGradGradGradGradGradGradGradGradGradGradGradGrad
 Berny optimization.
 Using GEDIIS/GDIIS optimizer.
 FormGI is forming the generalized inverse of G from B-inverse, IUseBI=4.
 Internal  Forces:  Max     0.001852070 RMS     0.000159384
 Search for a local minimum.
 Step number   5 out of a maximum of  100
 All quantities printed in internal units (Hartrees-Bohrs-Radians)
 Mixed Optimization -- En-DIIS/RFO-DIIS
 Swapping is turned off.
 Update second derivatives using D2CorX and points    2    3    4    5
 DE= -5.99D-04 DEPred=-5.36D-04 R= 1.12D+00
 TightC=F SS=  1.41D+00  RLast= 1.81D-01 DXNew= 1.4270D+00 5.4257D-01
 Trust test= 1.12D+00 RLast= 1.81D-01 DXMaxT set to 8.49D-01
 ITU=  1  1  1  1  0
     Eigenvalues ---    0.01828   0.02775   0.02975   0.03079   0.03635
     Eigenvalues ---    0.03722   0.04121   0.04181   0.04441   0.05307
     Eigenvalues ---    0.05538   0.06325   0.06652   0.06658   0.06853
     Eigenvalues ---    0.07010   0.07197   0.07200   0.07585   0.08226
     Eigenvalues ---    0.09094   0.09150   0.11410   0.12242   0.12880
     Eigenvalues ---    0.12991   0.13196   0.14336   0.14733   0.27223
 En-DIIS/RFO-DIIS/Sim-DIIS IScMMF=       -3 using points:     5    4    3
 RFO step:  Lambda=-8.23157183D-05.
 DidBck=F Rises=F RFO-DIIS coefs:    1.59878   -2.00000    1.40122
 Iteration  1 RMS(Cart)=  0.00505442 RMS(Int)=  0.00006838
 Iteration  2 RMS(Cart)=  0.00001839 RMS(Int)=  0.00006081
 Iteration  3 RMS(Cart)=  0.00000000 RMS(Int)=  0.00006081
 Variable       Old X    -DE/DX   Delta X   Delta X   Delta X     New X
                                 (Linear)    (Quad)   (Total)
    R1        4.12745   0.00003  -0.00250  -0.00059  -0.00306   4.12440
    R2        4.09123   0.00009  -0.00268   0.00056  -0.00209   4.08914
    R3        3.93851  -0.00015  -0.00043   0.00053   0.00007   3.93858
    R4        3.86192   0.00011   0.00109  -0.00129  -0.00022   3.86170
    R5        3.85418   0.00010   0.00154   0.00050   0.00205   3.85623
    R6        4.09042   0.00012  -0.00213   0.00110  -0.00100   4.08942
    R7        3.92389  -0.00008  -0.00012   0.00117   0.00105   3.92495
    R8        3.86437   0.00004   0.00054  -0.00146  -0.00092   3.86344
    R9        3.85783   0.00020   0.00169  -0.00005   0.00165   3.85948
   R10        4.12776   0.00004  -0.00241  -0.00086  -0.00323   4.12453
   R11        3.93895  -0.00011   0.00052   0.00030   0.00082   3.93977
   R12        3.85523   0.00009   0.00104   0.00050   0.00154   3.85678
   R13        3.86216   0.00005   0.00074  -0.00128  -0.00056   3.86160
   R14        3.92641  -0.00002   0.00089   0.00104   0.00190   3.92831
   R15        3.85621   0.00019   0.00130   0.00010   0.00141   3.85762
   R16        3.86458  -0.00002   0.00034  -0.00140  -0.00107   3.86350
   R17        4.07945  -0.00009  -0.00424  -0.00205  -0.00625   4.07320
   R18        4.07092  -0.00003  -0.00502  -0.00237  -0.00735   4.06357
   R19        3.94591  -0.00009   0.00034   0.00136   0.00163   3.94754
   R20        4.08225  -0.00008  -0.00442  -0.00225  -0.00664   4.07561
   R21        3.97341  -0.00002   0.00183   0.00112   0.00292   3.97632
   R22        4.07186  -0.00004  -0.00489  -0.00235  -0.00719   4.06467
   R23        3.95272   0.00002   0.00099   0.00287   0.00382   3.95653
   R24        3.94929  -0.00005   0.00131   0.00107   0.00231   3.95160
   R25        3.11954  -0.00016   0.00460   0.01974   0.02444   3.14398
   R26        3.09474   0.00185   0.02546   0.01431   0.03986   3.13460
   R27        1.47017  -0.00013   0.00335  -0.00394  -0.00100   1.46918
    A1        1.57045   0.00000   0.00006   0.00001   0.00009   1.57054
    A2        1.79010  -0.00003  -0.00041  -0.00009  -0.00048   1.78962
    A3        1.78570  -0.00005  -0.00087  -0.00067  -0.00152   1.78418
    A4        1.96003  -0.00004   0.00064  -0.00004   0.00062   1.96065
    A5        1.97174  -0.00004   0.00106   0.00002   0.00110   1.97284
    A6        1.57122   0.00000  -0.00004  -0.00008  -0.00013   1.57109
    A7        1.78535   0.00002  -0.00050  -0.00014  -0.00064   1.78471
    A8        1.78573  -0.00005  -0.00090  -0.00071  -0.00160   1.78413
    A9        1.96473  -0.00004   0.00074  -0.00022   0.00052   1.96524
   A10        1.97029  -0.00001   0.00098  -0.00012   0.00087   1.97116
   A11        1.57095   0.00001   0.00007   0.00012   0.00018   1.57112
   A12        1.78654  -0.00004  -0.00064  -0.00067  -0.00131   1.78523
   A13        1.79005  -0.00002  -0.00038  -0.00003  -0.00041   1.78965
   A14        1.97117  -0.00005   0.00089   0.00011   0.00100   1.97217
   A15        1.96069  -0.00005   0.00072   0.00003   0.00075   1.96144
   A16        1.57057  -0.00001  -0.00009  -0.00005  -0.00013   1.57044
   A17        1.78645  -0.00005  -0.00070  -0.00075  -0.00144   1.78501
   A18        1.78535   0.00001  -0.00051  -0.00014  -0.00063   1.78472
   A19        1.96994  -0.00003   0.00074  -0.00013   0.00063   1.97057
   A20        1.96460  -0.00006   0.00073  -0.00021   0.00053   1.96513
   A21        1.66317   0.00009  -0.00136  -0.00039  -0.00178   1.66140
   A22        1.66313   0.00009  -0.00138  -0.00041  -0.00180   1.66133
   A23        1.80223   0.00006   0.00051   0.00082   0.00132   1.80355
   A24        1.99026   0.00006   0.00233   0.00143   0.00379   1.99405
   A25        1.80239   0.00003   0.00048   0.00099   0.00147   1.80386
   A26        1.98883   0.00007   0.00243   0.00180   0.00426   1.99309
   A27        1.57919   0.00005   0.00048   0.00062   0.00110   1.58029
   A28        1.79187  -0.00000  -0.00033  -0.00032  -0.00066   1.79121
   A29        1.98243   0.00003   0.00156   0.00081   0.00238   1.98480
   A30        1.79153   0.00001  -0.00036  -0.00039  -0.00074   1.79079
   A31        1.98227   0.00003   0.00175   0.00078   0.00255   1.98481
   A32        1.56057  -0.00004  -0.00065  -0.00069  -0.00133   1.55923
   A33        1.79447  -0.00006  -0.00023  -0.00007  -0.00031   1.79417
   A34        1.98870  -0.00004   0.00172   0.00064   0.00238   1.99108
   A35        1.79449  -0.00005  -0.00021  -0.00008  -0.00030   1.79419
   A36        1.98940  -0.00003   0.00189   0.00057   0.00248   1.99187
   A37        1.56517  -0.00006  -0.00033  -0.00059  -0.00093   1.56424
   A38        1.80144   0.00008   0.00048   0.00078   0.00126   1.80270
   A39        1.98907   0.00006   0.00209   0.00151   0.00363   1.99270
   A40        1.80180   0.00005   0.00050   0.00101   0.00151   1.80330
   A41        1.98747   0.00008   0.00215   0.00187   0.00405   1.99152
   A42        1.57826   0.00005   0.00049   0.00066   0.00116   1.57942
   A43        1.62854  -0.00005  -0.00324  -0.00251  -0.00582   1.62273
   A44        2.58835  -0.00010   0.00005  -0.00127  -0.00114   2.58721
   A45        2.11670   0.00006   0.00111   0.00225   0.00328   2.11999
   A46        1.63710   0.00002  -0.00260  -0.00158  -0.00421   1.63289
   A47        2.18438   0.00015   0.00554   0.00753   0.01310   2.19747
   A48        2.22165   0.00014   0.00460   0.00734   0.01193   2.23358
   A49        2.39401  -0.00010  -0.00207  -0.00417  -0.00628   2.38773
   A50        2.38404  -0.00015  -0.00232  -0.00555  -0.00784   2.37620
   A51        2.05354   0.00018   0.00406   0.00529   0.00927   2.06282
   A52        2.53089   0.00001   0.00261   0.00141   0.00415   2.53504
    D1       -0.00031   0.00000  -0.00000  -0.00000  -0.00000  -0.00031
    D2       -0.99722  -0.00001  -0.00056   0.00013  -0.00042  -0.99764
    D3        0.99578   0.00000   0.00061   0.00001   0.00062   0.99640
    D4       -0.00113  -0.00001   0.00005   0.00015   0.00020  -0.00093
    D5        0.00030  -0.00000   0.00000   0.00000   0.00000   0.00031
    D6        0.99300  -0.00001   0.00050   0.00001   0.00050   0.99350
    D7       -0.99240  -0.00000  -0.00055   0.00008  -0.00048  -0.99287
    D8        0.00030  -0.00001  -0.00006   0.00009   0.00002   0.00032
    D9        0.61036  -0.00006  -0.00069  -0.00055  -0.00122   0.60914
   D10       -0.60947   0.00004   0.00075   0.00002   0.00075  -0.60871
   D11        0.65509   0.00003   0.00045   0.00021   0.00066   0.65575
   D12       -0.42267  -0.00002  -0.00088  -0.00123  -0.00210  -0.42477
   D13       -0.40940   0.00007   0.00010   0.00051   0.00060  -0.40880
   D14       -1.48716   0.00002  -0.00123  -0.00092  -0.00216  -1.48932
   D15       -0.64971   0.00000  -0.00017   0.00011  -0.00007  -0.64978
   D16        0.41705   0.00000   0.00054   0.00053   0.00106   0.41811
   D17        0.40608  -0.00002   0.00011   0.00046   0.00058   0.40667
   D18        1.47284  -0.00001   0.00083   0.00088   0.00171   1.47456
   D19        0.00030  -0.00000   0.00000   0.00000   0.00000   0.00031
   D20       -0.99128  -0.00002  -0.00063  -0.00003  -0.00065  -0.99193
   D21        0.99217   0.00003   0.00076  -0.00002   0.00073   0.99290
   D22        0.00058   0.00001   0.00013  -0.00005   0.00008   0.00066
   D23       -0.60511   0.00004   0.00082   0.00046   0.00126  -0.60384
   D24        0.61169  -0.00003  -0.00080  -0.00018  -0.00098   0.61071
   D25       -0.65866  -0.00004  -0.00070  -0.00019  -0.00088  -0.65954
   D26        0.42423  -0.00000   0.00077   0.00073   0.00151   0.42574
   D27        0.40426  -0.00007  -0.00038  -0.00047  -0.00083   0.40342
   D28        1.48715  -0.00004   0.00109   0.00045   0.00156   1.48870
   D29        0.65401  -0.00001   0.00020  -0.00029  -0.00010   0.65391
   D30       -0.41853   0.00002  -0.00076  -0.00057  -0.00134  -0.41987
   D31       -0.40660   0.00002   0.00009  -0.00033  -0.00025  -0.40685
   D32       -1.47914   0.00006  -0.00087  -0.00061  -0.00149  -1.48063
   D33       -0.00031   0.00000  -0.00000  -0.00000  -0.00000  -0.00031
   D34        0.99713   0.00001   0.00071  -0.00020   0.00052   0.99765
   D35       -0.99608  -0.00001  -0.00082  -0.00003  -0.00085  -0.99693
   D36        0.00136   0.00000  -0.00011  -0.00023  -0.00033   0.00103
   D37        0.61015  -0.00002  -0.00041   0.00001  -0.00041   0.60974
   D38       -0.61044   0.00007   0.00096   0.00059   0.00154  -0.60890
   D39        0.64922  -0.00001   0.00019  -0.00003   0.00015   0.64937
   D40       -0.41680   0.00000  -0.00020  -0.00048  -0.00068  -0.41748
   D41       -0.40721   0.00000  -0.00027  -0.00044  -0.00071  -0.40793
   D42       -1.47323   0.00001  -0.00066  -0.00089  -0.00154  -1.47477
   D43       -0.65528  -0.00001  -0.00032  -0.00035  -0.00066  -0.65593
   D44        0.42150   0.00004   0.00084   0.00111   0.00195   0.42344
   D45        0.40932  -0.00008  -0.00031  -0.00055  -0.00085   0.40847
   D46        1.48610  -0.00002   0.00084   0.00091   0.00175   1.48784
   D47       -0.61200   0.00001   0.00046   0.00015   0.00061  -0.61139
   D48        0.60524  -0.00006  -0.00108  -0.00051  -0.00157   0.60367
   D49       -0.65361   0.00002  -0.00018   0.00030   0.00012  -0.65349
   D50        0.41803  -0.00002   0.00051   0.00067   0.00118   0.41921
   D51        0.40672  -0.00001   0.00006   0.00034   0.00041   0.40713
   D52        1.47837  -0.00005   0.00076   0.00071   0.00147   1.47984
   D53        0.65703   0.00002   0.00051   0.00031   0.00082   0.65785
   D54       -0.42463  -0.00002  -0.00086  -0.00069  -0.00153  -0.42616
   D55       -0.40500   0.00008   0.00057   0.00054   0.00110  -0.40390
   D56       -1.48667   0.00004  -0.00079  -0.00046  -0.00125  -1.48792
   D57        0.00191   0.00004   0.00038   0.00042   0.00079   0.00271
   D58        0.99848   0.00004   0.00105   0.00020   0.00123   0.99970
   D59       -0.99742  -0.00003  -0.00091  -0.00017  -0.00108  -0.99850
   D60       -0.00086  -0.00002  -0.00025  -0.00039  -0.00064  -0.00150
   D61        0.00323  -0.00004  -0.00016  -0.00052  -0.00068   0.00255
   D62       -0.99638  -0.00001  -0.00080  -0.00031  -0.00110  -0.99748
   D63        1.00047  -0.00001   0.00090   0.00018   0.00107   1.00154
   D64        0.00086   0.00002   0.00025   0.00039   0.00065   0.00151
   D65        0.62283   0.00003   0.00025   0.00105   0.00128   0.62412
   D66       -2.31125  -0.00024  -0.00745  -0.01178  -0.01921  -2.33047
   D67       -2.42162  -0.00013  -0.00393  -0.00685  -0.01070  -2.43232
   D68       -0.62627   0.00001  -0.00018  -0.00030  -0.00046  -0.62673
   D69        2.72284  -0.00027  -0.00788  -0.01312  -0.02096   2.70188
   D70        2.61247  -0.00015  -0.00435  -0.00819  -0.01245   2.60002
   D71       -0.00062  -0.00003  -0.00027  -0.00050  -0.00077  -0.00139
   D72        0.99788   0.00005   0.00092   0.00012   0.00104   0.99892
   D73       -0.99764  -0.00005  -0.00093  -0.00024  -0.00116  -0.99880
   D74        0.00086   0.00002   0.00025   0.00039   0.00064   0.00150
   D75       -0.61789  -0.00001  -0.00008  -0.00025  -0.00031  -0.61820
   D76        2.85482  -0.00014  -0.00127  -0.00280  -0.00390   2.85093
   D77        2.26137   0.00000  -0.00168  -0.00109  -0.00301   2.25837
   D78        0.61718   0.00001  -0.00043   0.00026  -0.00017   0.61701
   D79       -2.19329  -0.00012  -0.00162  -0.00229  -0.00375  -2.19705
   D80       -2.78674   0.00002  -0.00202  -0.00059  -0.00286  -2.78960
   D81       -0.00340   0.00003   0.00006   0.00056   0.00062  -0.00278
   D82       -1.00034  -0.00001  -0.00093  -0.00018  -0.00110  -1.00145
   D83        0.99608   0.00001   0.00074   0.00035   0.00108   0.99716
   D84       -0.00086  -0.00002  -0.00025  -0.00039  -0.00065  -0.00151
   D85        0.61931  -0.00003   0.00019   0.00035   0.00052   0.61983
   D86       -2.92396   0.00023   0.00420   0.00767   0.01163  -2.91233
   D87       -2.21733  -0.00012   0.00030  -0.00227  -0.00181  -2.21915
   D88       -0.61882   0.00002   0.00029  -0.00041  -0.00011  -0.61894
   D89        2.12109   0.00028   0.00431   0.00691   0.01100   2.13209
   D90        2.82772  -0.00007   0.00041  -0.00303  -0.00244   2.82528
   D91       -0.62211  -0.00004  -0.00022  -0.00100  -0.00120  -0.62332
   D92        2.39695   0.00009   0.00409   0.00591   0.01005   2.40700
   D93        2.37442   0.00020   0.00539   0.01075   0.01625   2.39067
   D94        0.62619   0.00001   0.00019   0.00028   0.00044   0.62663
   D95       -2.63793   0.00014   0.00449   0.00719   0.01169  -2.62623
   D96       -2.66046   0.00025   0.00579   0.01203   0.01790  -2.64257
         Item               Value     Threshold  Converged?
 Maximum Force            0.001852     0.000450     NO 
 RMS     Force            0.000159     0.000300     YES
 Maximum Displacement     0.043215     0.001800     NO 
 RMS     Displacement     0.005053     0.001200     NO 
 Predicted change in Energy=-3.523806D-05
 GradGradGradGradGradGradGradGradGradGradGradGradGradGradGradGradGradGrad

                          Input orientation:                          
 ---------------------------------------------------------------------
 Center     Atomic      Atomic             Coordinates (Angstroms)
 Number     Number       Type             X           Y           Z
 ---------------------------------------------------------------------
      1          4           0        0.003876    1.534863    0.893453
      2          4           0       -1.539249   -0.008489    0.876304
      3          4           0        1.533648    0.004461    0.899431
      4          4           0       -0.009419   -1.539043    0.881615
      5          4           0       -0.018635   -0.011108    2.291091
      6          4           0       -1.060731    1.076011   -0.789420
      7          4           0        1.094609    1.089240   -0.772646
      8          4           0       -1.067858   -1.074295   -0.800908
      9          4           0        1.082971   -1.067432   -0.780961
     10          4           0        0.019941    0.009527   -2.224156
     11          1           0        0.451935   -0.176542   -3.820005
     12          1           0       -0.126743    0.342165   -3.842589
 ---------------------------------------------------------------------
                    Distance matrix (angstroms):
                    1          2          3          4          5
     1  Be   0.000000
     2  Be   2.182536   0.000000
     3  Be   2.163879   3.073012   0.000000
     4  Be   3.073958   2.164026   2.182608   0.000000
     5  Be   2.084208   2.076992   2.084836   2.078772   0.000000
     6  Be   2.043525   2.044445   3.275858   3.276603   3.428898
     7  Be   2.040628   3.295641   2.040918   3.295957   3.440430
     8  Be   3.290468   2.042350   3.289788   2.041365   3.433904
     9  Be   3.277201   3.277793   2.043473   2.044478   3.430285
    10  Be   3.470792   3.470483   3.471042   3.470555   4.515459
    11  H    5.034516   5.103761   4.845198   4.916757   6.131419
    12  H    4.885661   4.938227   5.035642   5.086336   6.144796
                    6          7          8          9         10
     6  Be   0.000000
     7  Be   2.155445   0.000000
     8  Be   2.150349   3.059076   0.000000
     9  Be   3.031481   2.156720   2.150932   0.000000
    10  Be   2.088949   2.104180   2.093708   2.091097   0.000000
    11  H    3.611301   3.361790   3.497239   3.229192   1.663723
    12  H    3.276080   3.387384   3.484807   3.581052   1.658761
                   11         12
    11  H    0.000000
    12  H    0.777454   0.000000
 Stoichiometry    Be10H2
 Framework group  C1[X(Be10H2)]
 Deg. of freedom    30
 Full point group                 C1      NOp   1
 Largest Abelian subgroup         C1      NOp   1
 Largest concise Abelian subgroup C1      NOp   1
                         Standard orientation:                         
 ---------------------------------------------------------------------
 Center     Atomic      Atomic             Coordinates (Angstroms)
 Number     Number       Type             X           Y           Z
 ---------------------------------------------------------------------
      1          4           0        1.009521   -1.067507   -1.115148
      2          4           0        1.053859    1.113296   -1.040340
      3          4           0        0.996566   -1.140869    1.047448
      4          4           0        1.040238    1.040014    1.122401
      5          4           0        2.428363   -0.035941    0.010321
      6          4           0       -0.638524    0.071140   -1.519410
      7          4           0       -0.678214   -1.512784   -0.058056
      8          4           0       -0.620298    1.543929    0.047293
      9          4           0       -0.656611   -0.032445    1.510247
     10          4           0       -2.086209    0.050273   -0.013595
     11          1           0       -3.690088   -0.092917    0.404786
     12          1           0       -3.704674   -0.023504   -0.369425
 ---------------------------------------------------------------------
 Rotational constants (GHZ):           2.9897237           1.9741890           1.9649506
 Standard basis: def2TZVP (5D, 7F)
 There are   212 symmetry adapted cartesian basis functions of A   symmetry.
 There are   202 symmetry adapted basis functions of A   symmetry.
   202 basis functions,   306 primitive gaussians,   212 cartesian basis functions
    21 alpha electrons       21 beta electrons
       nuclear repulsion energy       162.3680932685 Hartrees.
 NAtoms=   12 NActive=   12 NUniq=   12 SFac= 1.00D+00 NAtFMM=   60 NAOKFM=F Big=F
 Integral buffers will be    131072 words long.
 Raffenetti 2 integral format.
 Two-electron integral symmetry is turned on.
 Nuclear repulsion after empirical dispersion term =      162.3449140930 Hartrees.
 One-electron integrals computed using PRISM.
   1 Symmetry operations used in ECPInt.
 ECPInt:  NShTT=    4851 NPrTT=   15054 LenC2=    4733 LenP2D=   12338.
 LDataN:  DoStor=T MaxTD1= 4 Len=   56
 NBasis=   202 RedAO= T EigKep=  3.02D-04  NBF=   202
 NBsUse=   202 1.00D-06 EigRej= -1.00D+00 NBFU=   202
 Initial guess from the checkpoint file:  "/home/asus/YCY/BeH/Be10/1/10-H-Be10.chk"
 B after Tr=    -0.000000   -0.000000   -0.000000
         Rot=    0.999998    0.002070   -0.000201   -0.000623 Ang=   0.25 deg.
 ExpMin= 3.27D-02 ExpMax= 4.70D+03 ExpMxC= 1.60D+02 IAcc=3 IRadAn=         5 AccDes= 0.00D+00
 Harris functional with IExCor= 1009 and IRadAn=       5 diagonalized for initial guess.
 HarFok:  IExCor= 1009 AccDes= 0.00D+00 IRadAn=         5 IDoV= 1 UseB2=F ITyADJ=14
 ICtDFT=  3500011 ScaDFX=  1.000000  1.000000  1.000000  1.000000
 FoFCou: FMM=F IPFlag=           0 FMFlag=      100000 FMFlg1=           0
         NFxFlg=           0 DoJE=T BraDBF=F KetDBF=T FulRan=T
         wScrn=  0.000000 ICntrl=       500 IOpCl=  0 I1Cent=   200000004 NGrid=           0
         NMat0=    1 NMatS0=      1 NMatT0=    0 NMatD0=    1 NMtDS0=    0 NMtDT0=    0
 Petite list used in FoFCou.
 Keep R1 ints in memory in canonical form, NReq=228948670.
 Requested convergence on RMS density matrix=1.00D-08 within 128 cycles.
 Requested convergence on MAX density matrix=1.00D-06.
 Requested convergence on             energy=1.00D-06.
 No special actions if energy rises.
 SCF Done:  E(RPBE1PBE) =  -148.305423026     A.U. after   13 cycles
            NFock= 13  Conv=0.32D-08     -V/T= 2.0074
   1 Symmetry operations used in ECPInt.
 ECPInt:  NShTT=    4851 NPrTT=   15054 LenC2=    4733 LenP2D=   12338.
 LDataN:  DoStor=T MaxTD1= 5 Len=  102
 Calling FoFJK, ICntrl=      2127 FMM=F ISym2X=0 I1Cent= 0 IOpClX= 0 NMat=1 NMatS=1 NMatT=0.
 ***** Axes restored to original set *****
 -------------------------------------------------------------------
 Center     Atomic                   Forces (Hartrees/Bohr)
 Number     Number              X              Y              Z
 -------------------------------------------------------------------
      1        4          -0.000098211    0.000219415    0.000249301
      2        4          -0.000343204    0.000138043    0.000147401
      3        4           0.000210027   -0.000116790    0.000222602
      4        4           0.000130807   -0.000344366    0.000129105
      5        4           0.000061037    0.000092168   -0.000767924
      6        4          -0.000075458    0.000159411   -0.000292262
      7        4           0.000111108    0.000083448   -0.000080115
      8        4          -0.000488754   -0.000483514   -0.000413419
      9        4           0.000050681   -0.000041172   -0.000122268
     10        4           0.001340677    0.000522546    0.001569761
     11        1          -0.000826761    0.000153891    0.000138140
     12        1          -0.000071949   -0.000383079   -0.000780323
 -------------------------------------------------------------------
 Cartesian Forces:  Max     0.001569761 RMS     0.000470428

 GradGradGradGradGradGradGradGradGradGradGradGradGradGradGradGradGradGrad
 Berny optimization.
 Using GEDIIS/GDIIS optimizer.
 FormGI is forming the generalized inverse of G from B-inverse, IUseBI=4.
 Internal  Forces:  Max     0.000750575 RMS     0.000108882
 Search for a local minimum.
 Step number   6 out of a maximum of  100
 All quantities printed in internal units (Hartrees-Bohrs-Radians)
 Mixed Optimization -- En-DIIS/RFO-DIIS
 Swapping is turned off.
 Update second derivatives using D2CorX and points    2    3    4    5    6
 DE= -7.65D-05 DEPred=-3.52D-05 R= 2.17D+00
 TightC=F SS=  1.41D+00  RLast= 7.38D-02 DXNew= 1.4270D+00 2.2132D-01
 Trust test= 2.17D+00 RLast= 7.38D-02 DXMaxT set to 8.49D-01
 ITU=  1  1  1  1  1  0
     Eigenvalues ---    0.00991   0.02783   0.02980   0.03093   0.03638
     Eigenvalues ---    0.03728   0.04116   0.04212   0.05170   0.05458
     Eigenvalues ---    0.05665   0.06266   0.06651   0.06655   0.06846
     Eigenvalues ---    0.07008   0.07165   0.07205   0.07370   0.08201
     Eigenvalues ---    0.09123   0.09154   0.10585   0.12196   0.12284
     Eigenvalues ---    0.12923   0.12980   0.14190   0.14722   0.26588
 En-DIIS/RFO-DIIS/Sim-DIIS IScMMF=       -3 using points:     6    5    4    3
 RFO step:  Lambda=-5.15830288D-05.
 DidBck=F Rises=F RFO-DIIS coefs:    1.71568   -0.61174   -0.39077    0.28683
 Iteration  1 RMS(Cart)=  0.00322817 RMS(Int)=  0.00004229
 Iteration  2 RMS(Cart)=  0.00001560 RMS(Int)=  0.00003434
 Iteration  3 RMS(Cart)=  0.00000000 RMS(Int)=  0.00003434
 Variable       Old X    -DE/DX   Delta X   Delta X   Delta X     New X
                                 (Linear)    (Quad)   (Total)
    R1        4.12440   0.00015  -0.00251   0.00242  -0.00008   4.12431
    R2        4.08914   0.00021  -0.00183   0.00364   0.00180   4.09094
    R3        3.93858  -0.00018  -0.00029  -0.00144  -0.00175   3.93684
    R4        3.86170   0.00003   0.00032  -0.00025   0.00007   3.86177
    R5        3.85623  -0.00001   0.00187  -0.00003   0.00184   3.85807
    R6        4.08942   0.00023  -0.00094   0.00383   0.00288   4.09230
    R7        3.92495  -0.00012   0.00050  -0.00067  -0.00016   3.92479
    R8        3.86344  -0.00002  -0.00029  -0.00008  -0.00037   3.86307
    R9        3.85948   0.00008   0.00164  -0.00029   0.00136   3.86085
   R10        4.12453   0.00016  -0.00259   0.00228  -0.00030   4.12423
   R11        3.93977  -0.00018   0.00049  -0.00175  -0.00125   3.93852
   R12        3.85678   0.00000   0.00139   0.00010   0.00150   3.85827
   R13        3.86160  -0.00001  -0.00001  -0.00016  -0.00018   3.86143
   R14        3.92831  -0.00010   0.00136  -0.00095   0.00039   3.92870
   R15        3.85762   0.00009   0.00139  -0.00007   0.00133   3.85895
   R16        3.86350  -0.00006  -0.00047  -0.00018  -0.00066   3.86284
   R17        4.07320   0.00012  -0.00494   0.00355  -0.00139   4.07181
   R18        4.06357   0.00022  -0.00583   0.00431  -0.00152   4.06205
   R19        3.94754  -0.00018   0.00086  -0.00202  -0.00115   3.94639
   R20        4.07561   0.00013  -0.00525   0.00358  -0.00167   4.07394
   R21        3.97632  -0.00016   0.00218  -0.00247  -0.00029   3.97604
   R22        4.06467   0.00020  -0.00569   0.00422  -0.00146   4.06321
   R23        3.95653  -0.00008   0.00259  -0.00074   0.00185   3.95839
   R24        3.95160  -0.00016   0.00162  -0.00213  -0.00053   3.95107
   R25        3.14398  -0.00030   0.01653  -0.00420   0.01237   3.15635
   R26        3.13460   0.00075   0.03283  -0.00570   0.02717   3.16177
   R27        1.46918  -0.00026   0.00059  -0.00272  -0.00228   1.46689
    A1        1.57054  -0.00000   0.00008   0.00000   0.00010   1.57063
    A2        1.78962  -0.00001  -0.00040   0.00033  -0.00007   1.78955
    A3        1.78418  -0.00001  -0.00122   0.00029  -0.00092   1.78326
    A4        1.96065  -0.00009   0.00052  -0.00094  -0.00042   1.96024
    A5        1.97284  -0.00010   0.00090  -0.00140  -0.00048   1.97236
    A6        1.57109   0.00000  -0.00010  -0.00004  -0.00015   1.57094
    A7        1.78471   0.00004  -0.00052   0.00054   0.00002   1.78473
    A8        1.78413  -0.00000  -0.00128   0.00026  -0.00103   1.78309
    A9        1.96524  -0.00010   0.00045  -0.00131  -0.00086   1.96438
   A10        1.97116  -0.00008   0.00074  -0.00137  -0.00063   1.97052
   A11        1.57112   0.00001   0.00014   0.00004   0.00017   1.57129
   A12        1.78523  -0.00001  -0.00101   0.00021  -0.00081   1.78443
   A13        1.78965  -0.00000  -0.00035   0.00034  -0.00001   1.78964
   A14        1.97217  -0.00011   0.00079  -0.00133  -0.00055   1.97162
   A15        1.96144  -0.00010   0.00061  -0.00098  -0.00037   1.96107
   A16        1.57044  -0.00001  -0.00011  -0.00001  -0.00011   1.57033
   A17        1.78501  -0.00001  -0.00112   0.00018  -0.00093   1.78408
   A18        1.78472   0.00004  -0.00051   0.00054   0.00004   1.78476
   A19        1.97057  -0.00009   0.00050  -0.00134  -0.00083   1.96974
   A20        1.96513  -0.00011   0.00046  -0.00128  -0.00081   1.96432
   A21        1.66140   0.00018  -0.00132   0.00229   0.00096   1.66236
   A22        1.66133   0.00018  -0.00134   0.00229   0.00095   1.66228
   A23        1.80355   0.00004   0.00097  -0.00008   0.00089   1.80444
   A24        1.99405  -0.00007   0.00298  -0.00174   0.00125   1.99530
   A25        1.80386   0.00001   0.00105  -0.00001   0.00105   1.80491
   A26        1.99309  -0.00006   0.00331  -0.00164   0.00169   1.99479
   A27        1.58029   0.00003   0.00085   0.00002   0.00088   1.58117
   A28        1.79121   0.00002  -0.00050   0.00019  -0.00032   1.79089
   A29        1.98480  -0.00007   0.00184  -0.00164   0.00020   1.98500
   A30        1.79079   0.00003  -0.00056   0.00021  -0.00035   1.79044
   A31        1.98481  -0.00007   0.00201  -0.00165   0.00036   1.98517
   A32        1.55923  -0.00001  -0.00103   0.00015  -0.00089   1.55834
   A33        1.79417  -0.00005  -0.00026   0.00009  -0.00017   1.79399
   A34        1.99108  -0.00014   0.00187  -0.00206  -0.00019   1.99089
   A35        1.79419  -0.00003  -0.00024   0.00009  -0.00016   1.79403
   A36        1.99187  -0.00014   0.00197  -0.00211  -0.00014   1.99174
   A37        1.56424  -0.00005  -0.00071  -0.00020  -0.00092   1.56333
   A38        1.80270   0.00006   0.00092  -0.00004   0.00089   1.80359
   A39        1.99270  -0.00007   0.00280  -0.00169   0.00112   1.99382
   A40        1.80330   0.00003   0.00109   0.00002   0.00111   1.80441
   A41        1.99152  -0.00005   0.00309  -0.00151   0.00159   1.99311
   A42        1.57942   0.00003   0.00089   0.00004   0.00093   1.58035
   A43        1.62273   0.00015  -0.00438   0.00310  -0.00130   1.62143
   A44        2.58721  -0.00016  -0.00081  -0.00181  -0.00275   2.58447
   A45        2.11999  -0.00005   0.00215  -0.00189   0.00019   2.12018
   A46        1.63289   0.00018  -0.00319   0.00294  -0.00026   1.63263
   A47        2.19747   0.00005   0.01000   0.00112   0.01116   2.20863
   A48        2.23358   0.00004   0.00897   0.00089   0.00981   2.24340
   A49        2.38773  -0.00016  -0.00488  -0.00352  -0.00847   2.37926
   A50        2.37620  -0.00020  -0.00599  -0.00387  -0.00982   2.36638
   A51        2.06282   0.00004   0.00695  -0.00073   0.00618   2.06899
   A52        2.53504  -0.00008   0.00342  -0.00083   0.00252   2.53755
    D1       -0.00031  -0.00000  -0.00000  -0.00000  -0.00000  -0.00031
    D2       -0.99764   0.00003  -0.00040   0.00067   0.00028  -0.99736
    D3        0.99640  -0.00003   0.00054  -0.00059  -0.00005   0.99635
    D4       -0.00093  -0.00001   0.00015   0.00008   0.00023  -0.00070
    D5        0.00031   0.00000   0.00000   0.00000   0.00000   0.00031
    D6        0.99350  -0.00004   0.00045  -0.00041   0.00003   0.99353
    D7       -0.99287   0.00003  -0.00046   0.00042  -0.00005  -0.99292
    D8        0.00032  -0.00001  -0.00001   0.00000  -0.00002   0.00030
    D9        0.60914  -0.00002  -0.00099   0.00009  -0.00090   0.60824
   D10       -0.60871  -0.00000   0.00069  -0.00050   0.00018  -0.60853
   D11        0.65575   0.00001   0.00058  -0.00002   0.00057   0.65632
   D12       -0.42477   0.00003  -0.00151   0.00070  -0.00081  -0.42558
   D13       -0.40880   0.00007   0.00051   0.00082   0.00133  -0.40747
   D14       -1.48932   0.00009  -0.00158   0.00153  -0.00005  -1.48938
   D15       -0.64978   0.00001  -0.00007   0.00026   0.00019  -0.64959
   D16        0.41811  -0.00003   0.00078  -0.00056   0.00021   0.41832
   D17        0.40667  -0.00003   0.00039  -0.00004   0.00036   0.40703
   D18        1.47456  -0.00007   0.00124  -0.00086   0.00039   1.47494
   D19        0.00031   0.00000   0.00000   0.00000   0.00000   0.00031
   D20       -0.99193   0.00002  -0.00059   0.00042  -0.00018  -0.99212
   D21        0.99290  -0.00001   0.00068  -0.00049   0.00019   0.99309
   D22        0.00066   0.00001   0.00009  -0.00007   0.00001   0.00066
   D23       -0.60384  -0.00000   0.00104  -0.00038   0.00066  -0.60318
   D24        0.61071   0.00001  -0.00085   0.00038  -0.00047   0.61024
   D25       -0.65954  -0.00000  -0.00077   0.00030  -0.00046  -0.66000
   D26        0.42574  -0.00005   0.00110  -0.00081   0.00030   0.42604
   D27        0.40342  -0.00006  -0.00072  -0.00045  -0.00117   0.40226
   D28        1.48870  -0.00010   0.00116  -0.00156  -0.00040   1.48830
   D29        0.65391  -0.00003  -0.00005  -0.00054  -0.00059   0.65332
   D30       -0.41987   0.00006  -0.00101   0.00070  -0.00032  -0.42019
   D31       -0.40685   0.00002  -0.00011   0.00003  -0.00009  -0.40693
   D32       -1.48063   0.00011  -0.00108   0.00127   0.00019  -1.48044
   D33       -0.00031  -0.00000  -0.00000  -0.00000  -0.00000  -0.00031
   D34        0.99765  -0.00003   0.00050  -0.00076  -0.00026   0.99739
   D35       -0.99693   0.00003  -0.00075   0.00063  -0.00012  -0.99704
   D36        0.00103   0.00000  -0.00025  -0.00013  -0.00037   0.00066
   D37        0.60974   0.00001  -0.00036   0.00044   0.00008   0.60982
   D38       -0.60890   0.00002   0.00128  -0.00013   0.00115  -0.60775
   D39        0.64937  -0.00002   0.00013  -0.00021  -0.00009   0.64928
   D40       -0.41748   0.00003  -0.00042   0.00056   0.00013  -0.41735
   D41       -0.40793   0.00002  -0.00052   0.00010  -0.00042  -0.40835
   D42       -1.47477   0.00006  -0.00107   0.00087  -0.00020  -1.47497
   D43       -0.65593   0.00000  -0.00053  -0.00001  -0.00053  -0.65646
   D44        0.42344  -0.00001   0.00140  -0.00068   0.00074   0.42419
   D45        0.40847  -0.00007  -0.00073  -0.00074  -0.00147   0.40700
   D46        1.48784  -0.00008   0.00120  -0.00140  -0.00020   1.48764
   D47       -0.61139  -0.00001   0.00051  -0.00034   0.00017  -0.61122
   D48        0.60367  -0.00001  -0.00132   0.00039  -0.00093   0.60274
   D49       -0.65349   0.00004   0.00007   0.00060   0.00067  -0.65283
   D50        0.41921  -0.00005   0.00084  -0.00061   0.00021   0.41942
   D51        0.40713  -0.00002   0.00028  -0.00000   0.00028   0.40742
   D52        1.47984  -0.00011   0.00104  -0.00121  -0.00017   1.47967
   D53        0.65785  -0.00000   0.00068  -0.00017   0.00052   0.65837
   D54       -0.42616   0.00003  -0.00113   0.00091  -0.00022  -0.42638
   D55       -0.40390   0.00006   0.00096   0.00047   0.00143  -0.40247
   D56       -1.48792   0.00010  -0.00086   0.00155   0.00069  -1.48722
   D57        0.00271   0.00002   0.00065   0.00014   0.00079   0.00349
   D58        0.99970  -0.00001   0.00110  -0.00049   0.00061   1.00032
   D59       -0.99850   0.00002  -0.00089   0.00088  -0.00001  -0.99851
   D60       -0.00150  -0.00001  -0.00044   0.00026  -0.00018  -0.00168
   D61        0.00255  -0.00004  -0.00054  -0.00053  -0.00107   0.00148
   D62       -0.99748   0.00003  -0.00096   0.00026  -0.00070  -0.99818
   D63        1.00154  -0.00006   0.00086  -0.00105  -0.00019   1.00135
   D64        0.00151   0.00001   0.00044  -0.00026   0.00018   0.00169
   D65        0.62412   0.00002   0.00086   0.00003   0.00090   0.62501
   D66       -2.33047  -0.00022  -0.01479  -0.00526  -0.01999  -2.35046
   D67       -2.43232  -0.00012  -0.00821  -0.00297  -0.01113  -2.44345
   D68       -0.62673   0.00001  -0.00031   0.00022  -0.00009  -0.62681
   D69        2.70188  -0.00023  -0.01596  -0.00507  -0.02097   2.68090
   D70        2.60002  -0.00012  -0.00938  -0.00278  -0.01211   2.58791
   D71       -0.00139  -0.00002  -0.00060  -0.00023  -0.00084  -0.00222
   D72        0.99892  -0.00001   0.00086  -0.00088  -0.00002   0.99890
   D73       -0.99880   0.00000  -0.00103   0.00039  -0.00064  -0.99944
   D74        0.00150   0.00001   0.00044  -0.00026   0.00018   0.00168
   D75       -0.61820  -0.00001  -0.00022  -0.00008  -0.00029  -0.61849
   D76        2.85093  -0.00013  -0.00281  -0.00060  -0.00340   2.84753
   D77        2.25837   0.00000  -0.00258  -0.00091  -0.00359   2.25478
   D78        0.61701   0.00002  -0.00025   0.00014  -0.00010   0.61691
   D79       -2.19705  -0.00010  -0.00285  -0.00037  -0.00321  -2.20026
   D80       -2.78960   0.00003  -0.00261  -0.00068  -0.00340  -2.79300
   D81       -0.00278   0.00003   0.00046   0.00050   0.00096  -0.00182
   D82       -1.00145   0.00005  -0.00090   0.00100   0.00010  -1.00135
   D83        0.99716  -0.00003   0.00093  -0.00023   0.00069   0.99784
   D84       -0.00151  -0.00001  -0.00044   0.00026  -0.00018  -0.00169
   D85        0.61983  -0.00003   0.00038  -0.00000   0.00037   0.62020
   D86       -2.91233   0.00020   0.00871   0.00249   0.01104  -2.90129
   D87       -2.21915  -0.00012  -0.00098  -0.00053  -0.00143  -2.22058
   D88       -0.61894   0.00002   0.00003  -0.00007  -0.00003  -0.61897
   D89        2.13209   0.00024   0.00837   0.00242   0.01063   2.14273
   D90        2.82528  -0.00008  -0.00133  -0.00060  -0.00184   2.82344
   D91       -0.62332  -0.00003  -0.00080  -0.00005  -0.00087  -0.62418
   D92        2.40700   0.00008   0.00782   0.00279   0.01071   2.41771
   D93        2.39067   0.00019   0.01227   0.00446   0.01681   2.40748
   D94        0.62663  -0.00000   0.00030  -0.00022   0.00006   0.62670
   D95       -2.62623   0.00011   0.00892   0.00262   0.01164  -2.61460
   D96       -2.64257   0.00022   0.01337   0.00429   0.01774  -2.62483
         Item               Value     Threshold  Converged?
 Maximum Force            0.000751     0.000450     NO 
 RMS     Force            0.000109     0.000300     YES
 Maximum Displacement     0.025257     0.001800     NO 
 RMS     Displacement     0.003230     0.001200     NO 
 Predicted change in Energy=-2.581526D-05
 GradGradGradGradGradGradGradGradGradGradGradGradGradGradGradGradGradGrad

                          Input orientation:                          
 ---------------------------------------------------------------------
 Center     Atomic      Atomic             Coordinates (Angstroms)
 Number     Number       Type             X           Y           Z
 ---------------------------------------------------------------------
      1          4           0        0.003018    1.534833    0.897506
      2          4           0       -1.540199   -0.008310    0.875801
      3          4           0        1.533440    0.003736    0.904904
      4          4           0       -0.009230   -1.539879    0.882532
      5          4           0       -0.021538   -0.012196    2.292559
      6          4           0       -1.057136    1.076290   -0.788306
      7          4           0        1.097427    1.090416   -0.767698
      8          4           0       -1.065205   -1.073196   -0.801858
      9          4           0        1.084802   -1.065357   -0.777702
     10          4           0        0.025719    0.012645   -2.222616
     11          1           0        0.445202   -0.178977   -3.827957
     12          1           0       -0.131955    0.339352   -3.855954
 ---------------------------------------------------------------------
                    Distance matrix (angstroms):
                    1          2          3          4          5
     1  Be   0.000000
     2  Be   2.182493   0.000000
     3  Be   2.164833   3.073800   0.000000
     4  Be   3.074772   2.165552   2.182448   0.000000
     5  Be   2.083284   2.076909   2.084177   2.078976   0.000000
     6  Be   2.043563   2.044250   3.275426   3.276301   3.427680
     7  Be   2.041604   3.296265   2.041710   3.296423   3.439914
     8  Be   3.291011   2.043072   3.290255   2.042069   3.433712
     9  Be   3.276823   3.277508   2.043380   2.044127   3.429233
    10  Be   3.471705   3.471704   3.471986   3.471815   4.515490
    11  H    5.046055   5.108452   4.859796   4.924152   6.140551
    12  H    4.903344   4.949093   5.054893   5.099002   6.159544
                    6          7          8          9         10
     6  Be   0.000000
     7  Be   2.154708   0.000000
     8  Be   2.149545   3.059308   0.000000
     9  Be   3.028971   2.155834   2.150157   0.000000
    10  Be   2.088339   2.104028   2.094689   2.090819   0.000000
    11  H    3.615549   3.376676   3.498318   3.240187   1.670270
    12  H    3.287781   3.407756   3.491955   3.595739   1.673138
                   11         12
    11  H    0.000000
    12  H    0.776246   0.000000
 Stoichiometry    Be10H2
 Framework group  C1[X(Be10H2)]
 Deg. of freedom    30
 Full point group                 C1      NOp   1
 Largest Abelian subgroup         C1      NOp   1
 Largest concise Abelian subgroup C1      NOp   1
                         Standard orientation:                         
 ---------------------------------------------------------------------
 Center     Atomic      Atomic             Coordinates (Angstroms)
 Number     Number       Type             X           Y           Z
 ---------------------------------------------------------------------
      1          4           0        1.012108   -1.069274   -1.112907
      2          4           0        1.051699    1.111798   -1.044838
      3          4           0        1.000745   -1.136245    1.050860
      4          4           0        1.039662    1.044771    1.119642
      5          4           0        2.428430   -0.031950    0.008726
      6          4           0       -0.639131    0.064643   -1.517620
      7          4           0       -0.674719   -1.515088   -0.052714
      8          4           0       -0.622964    1.542270    0.043437
      9          4           0       -0.654801   -0.029940    1.509834
     10          4           0       -2.086363    0.044577   -0.012204
     11          1           0       -3.699282   -0.084330    0.402139
     12          1           0       -3.719382   -0.017916   -0.371000
 ---------------------------------------------------------------------
 Rotational constants (GHZ):           2.9901530           1.9726320           1.9632615
 Standard basis: def2TZVP (5D, 7F)
 There are   212 symmetry adapted cartesian basis functions of A   symmetry.
 There are   202 symmetry adapted basis functions of A   symmetry.
   202 basis functions,   306 primitive gaussians,   212 cartesian basis functions
    21 alpha electrons       21 beta electrons
       nuclear repulsion energy       162.3264942295 Hartrees.
 NAtoms=   12 NActive=   12 NUniq=   12 SFac= 1.00D+00 NAtFMM=   60 NAOKFM=F Big=F
 Integral buffers will be    131072 words long.
 Raffenetti 2 integral format.
 Two-electron integral symmetry is turned on.
 Nuclear repulsion after empirical dispersion term =      162.3033255875 Hartrees.
 One-electron integrals computed using PRISM.
   1 Symmetry operations used in ECPInt.
 ECPInt:  NShTT=    4851 NPrTT=   15054 LenC2=    4732 LenP2D=   12336.
 LDataN:  DoStor=T MaxTD1= 4 Len=   56
 NBasis=   202 RedAO= T EigKep=  3.03D-04  NBF=   202
 NBsUse=   202 1.00D-06 EigRej= -1.00D+00 NBFU=   202
 Initial guess from the checkpoint file:  "/home/asus/YCY/BeH/Be10/1/10-H-Be10.chk"
 B after Tr=    -0.000000    0.000000    0.000000
         Rot=    0.999999    0.001483   -0.000213   -0.000609 Ang=   0.19 deg.
 ExpMin= 3.27D-02 ExpMax= 4.70D+03 ExpMxC= 1.60D+02 IAcc=3 IRadAn=         5 AccDes= 0.00D+00
 Harris functional with IExCor= 1009 and IRadAn=       5 diagonalized for initial guess.
 HarFok:  IExCor= 1009 AccDes= 0.00D+00 IRadAn=         5 IDoV= 1 UseB2=F ITyADJ=14
 ICtDFT=  3500011 ScaDFX=  1.000000  1.000000  1.000000  1.000000
 FoFCou: FMM=F IPFlag=           0 FMFlag=      100000 FMFlg1=           0
         NFxFlg=           0 DoJE=T BraDBF=F KetDBF=T FulRan=T
         wScrn=  0.000000 ICntrl=       500 IOpCl=  0 I1Cent=   200000004 NGrid=           0
         NMat0=    1 NMatS0=      1 NMatT0=    0 NMatD0=    1 NMtDS0=    0 NMtDT0=    0
 Petite list used in FoFCou.
 Keep R1 ints in memory in canonical form, NReq=228948670.
 Requested convergence on RMS density matrix=1.00D-08 within 128 cycles.
 Requested convergence on MAX density matrix=1.00D-06.
 Requested convergence on             energy=1.00D-06.
 No special actions if energy rises.
 SCF Done:  E(RPBE1PBE) =  -148.305462073     A.U. after   13 cycles
            NFock= 13  Conv=0.26D-08     -V/T= 2.0075
   1 Symmetry operations used in ECPInt.
 ECPInt:  NShTT=    4851 NPrTT=   15054 LenC2=    4732 LenP2D=   12336.
 LDataN:  DoStor=T MaxTD1= 5 Len=  102
 Calling FoFJK, ICntrl=      2127 FMM=F ISym2X=0 I1Cent= 0 IOpClX= 0 NMat=1 NMatS=1 NMatT=0.
 ***** Axes restored to original set *****
 -------------------------------------------------------------------
 Center     Atomic                   Forces (Hartrees/Bohr)
 Number     Number              X              Y              Z
 -------------------------------------------------------------------
      1        4          -0.000032031    0.000220531    0.000114823
      2        4          -0.000300128    0.000050669    0.000036360
      3        4           0.000199907   -0.000059625    0.000147463
      4        4           0.000040338   -0.000281236    0.000065816
      5        4           0.000082681    0.000046069   -0.000753937
      6        4          -0.000205552    0.000332379   -0.000237563
      7        4           0.000128902    0.000127170   -0.000006104
      8        4          -0.000530119   -0.000521895   -0.000297768
      9        4           0.000209299   -0.000159710   -0.000150868
     10        4           0.001087615    0.000599388    0.001090949
     11        1          -0.000443337   -0.000099213    0.000070828
     12        1          -0.000237576   -0.000254528   -0.000079998
 -------------------------------------------------------------------
 Cartesian Forces:  Max     0.001090949 RMS     0.000370136

 GradGradGradGradGradGradGradGradGradGradGradGradGradGradGradGradGradGrad
 Berny optimization.
 Using GEDIIS/GDIIS optimizer.
 FormGI is forming the generalized inverse of G from B-inverse, IUseBI=4.
 Internal  Forces:  Max     0.000293698 RMS     0.000092323
 Search for a local minimum.
 Step number   7 out of a maximum of  100
 All quantities printed in internal units (Hartrees-Bohrs-Radians)
 Mixed Optimization -- En-DIIS/RFO-DIIS
 Swapping is turned off.
 Update second derivatives using D2CorX and points    3    4    5    6    7
 DE= -3.90D-05 DEPred=-2.58D-05 R= 1.51D+00
 TightC=F SS=  1.41D+00  RLast= 6.06D-02 DXNew= 1.4270D+00 1.8178D-01
 Trust test= 1.51D+00 RLast= 6.06D-02 DXMaxT set to 8.49D-01
 ITU=  1  1  1  1  1  1  0
     Eigenvalues ---    0.00571   0.02788   0.02983   0.03102   0.03638
     Eigenvalues ---    0.03687   0.04114   0.04192   0.05027   0.05297
     Eigenvalues ---    0.05506   0.06542   0.06651   0.06676   0.06846
     Eigenvalues ---    0.07002   0.07142   0.07212   0.07472   0.08156
     Eigenvalues ---    0.08772   0.09152   0.09552   0.12238   0.12898
     Eigenvalues ---    0.12969   0.13155   0.14223   0.14718   0.27066
 En-DIIS/RFO-DIIS/Sim-DIIS IScMMF=       -3 using points:     7    6    5    4    3
 RFO step:  Lambda=-5.19131105D-05.
 DidBck=F Rises=F RFO-DIIS coefs:    2.39632   -2.00000    0.37907    0.66765   -0.44304
 Iteration  1 RMS(Cart)=  0.00474320 RMS(Int)=  0.00009315
 Iteration  2 RMS(Cart)=  0.00005426 RMS(Int)=  0.00005268
 Iteration  3 RMS(Cart)=  0.00000001 RMS(Int)=  0.00005268
 Variable       Old X    -DE/DX   Delta X   Delta X   Delta X     New X
                                 (Linear)    (Quad)   (Total)
    R1        4.12431   0.00019   0.00289   0.00158   0.00446   4.12878
    R2        4.09094   0.00020   0.00503   0.00273   0.00775   4.09869
    R3        3.93684  -0.00016  -0.00282  -0.00282  -0.00566   3.93118
    R4        3.86177  -0.00001   0.00037   0.00011   0.00046   3.86224
    R5        3.85807  -0.00008   0.00102   0.00140   0.00244   3.86051
    R6        4.09230   0.00021   0.00570   0.00385   0.00953   4.10183
    R7        3.92479  -0.00011  -0.00125  -0.00066  -0.00188   3.92291
    R8        3.86307  -0.00004   0.00037  -0.00025   0.00010   3.86318
    R9        3.86085   0.00001   0.00060   0.00096   0.00157   3.86242
   R10        4.12423   0.00019   0.00268   0.00137   0.00404   4.12827
   R11        3.93852  -0.00018  -0.00279  -0.00275  -0.00550   3.93302
   R12        3.85827  -0.00005   0.00096   0.00126   0.00223   3.86051
   R13        3.86143  -0.00003   0.00031   0.00005   0.00036   3.86179
   R14        3.92870  -0.00012  -0.00125  -0.00053  -0.00179   3.92691
   R15        3.85895   0.00002   0.00080   0.00102   0.00183   3.86078
   R16        3.86284  -0.00007   0.00004  -0.00041  -0.00038   3.86246
   R17        4.07181   0.00019   0.00391   0.00008   0.00398   4.07579
   R18        4.06205   0.00029   0.00476   0.00075   0.00548   4.06753
   R19        3.94639  -0.00017  -0.00341  -0.00230  -0.00569   3.94070
   R20        4.07394   0.00019   0.00383  -0.00012   0.00369   4.07763
   R21        3.97604  -0.00019  -0.00327  -0.00172  -0.00496   3.97108
   R22        4.06321   0.00027   0.00470   0.00070   0.00538   4.06858
   R23        3.95839  -0.00010  -0.00068   0.00137   0.00075   3.95914
   R24        3.95107  -0.00019  -0.00312  -0.00225  -0.00535   3.94573
   R25        3.15635  -0.00016  -0.00253   0.01111   0.00858   3.16494
   R26        3.16177   0.00006   0.00409   0.02692   0.03101   3.19278
   R27        1.46689  -0.00004  -0.00247  -0.00104  -0.00350   1.46340
    A1        1.57063  -0.00000   0.00006   0.00010   0.00018   1.57082
    A2        1.78955   0.00000   0.00037   0.00001   0.00040   1.78995
    A3        1.78326   0.00002  -0.00000  -0.00069  -0.00070   1.78256
    A4        1.96024  -0.00009  -0.00127  -0.00097  -0.00225   1.95799
    A5        1.97236  -0.00011  -0.00186  -0.00115  -0.00301   1.96935
    A6        1.57094   0.00000  -0.00012  -0.00015  -0.00028   1.57065
    A7        1.78473   0.00005   0.00066   0.00033   0.00097   1.78570
    A8        1.78309   0.00002  -0.00010  -0.00082  -0.00093   1.78216
    A9        1.96438  -0.00010  -0.00189  -0.00167  -0.00358   1.96080
   A10        1.97052  -0.00008  -0.00188  -0.00124  -0.00313   1.96739
   A11        1.57129   0.00000   0.00010   0.00017   0.00025   1.57154
   A12        1.78443   0.00001  -0.00003  -0.00067  -0.00072   1.78370
   A13        1.78964   0.00000   0.00039   0.00006   0.00045   1.79008
   A14        1.97162  -0.00011  -0.00185  -0.00112  -0.00299   1.96863
   A15        1.96107  -0.00010  -0.00132  -0.00095  -0.00230   1.95878
   A16        1.57033  -0.00000  -0.00005  -0.00012  -0.00015   1.57018
   A17        1.78408   0.00001  -0.00010  -0.00080  -0.00090   1.78318
   A18        1.78476   0.00005   0.00068   0.00034   0.00103   1.78579
   A19        1.96974  -0.00008  -0.00196  -0.00132  -0.00327   1.96647
   A20        1.96432  -0.00011  -0.00182  -0.00163  -0.00345   1.96087
   A21        1.66236   0.00018   0.00328   0.00221   0.00551   1.66786
   A22        1.66228   0.00018   0.00329   0.00221   0.00553   1.66781
   A23        1.80444   0.00002   0.00013   0.00087   0.00100   1.80544
   A24        1.99530  -0.00012  -0.00169   0.00025  -0.00143   1.99387
   A25        1.80491  -0.00001   0.00025   0.00101   0.00128   1.80619
   A26        1.99479  -0.00011  -0.00143   0.00070  -0.00071   1.99408
   A27        1.58117   0.00001   0.00034   0.00097   0.00132   1.58248
   A28        1.79089   0.00003   0.00013  -0.00018  -0.00007   1.79082
   A29        1.98500  -0.00009  -0.00199  -0.00048  -0.00248   1.98253
   A30        1.79044   0.00004   0.00017  -0.00021  -0.00005   1.79040
   A31        1.98517  -0.00010  -0.00190  -0.00043  -0.00233   1.98284
   A32        1.55834   0.00001  -0.00014  -0.00082  -0.00097   1.55737
   A33        1.79399  -0.00004   0.00004  -0.00023  -0.00018   1.79381
   A34        1.99089  -0.00016  -0.00261  -0.00123  -0.00383   1.98706
   A35        1.79403  -0.00003   0.00006  -0.00023  -0.00018   1.79385
   A36        1.99174  -0.00017  -0.00264  -0.00126  -0.00390   1.98784
   A37        1.56333  -0.00004  -0.00057  -0.00119  -0.00176   1.56157
   A38        1.80359   0.00004   0.00019   0.00087   0.00107   1.80466
   A39        1.99382  -0.00011  -0.00172   0.00025  -0.00146   1.99236
   A40        1.80441   0.00001   0.00031   0.00106   0.00138   1.80579
   A41        1.99311  -0.00009  -0.00137   0.00074  -0.00061   1.99250
   A42        1.58035   0.00002   0.00037   0.00104   0.00141   1.58176
   A43        1.62143   0.00020   0.00358   0.00033   0.00389   1.62532
   A44        2.58447  -0.00013  -0.00318  -0.00377  -0.00730   2.57717
   A45        2.12018  -0.00013  -0.00286  -0.00158  -0.00452   2.11567
   A46        1.63263   0.00022   0.00367   0.00134   0.00500   1.63763
   A47        2.20863   0.00000   0.00496   0.01405   0.01917   2.22779
   A48        2.24340   0.00000   0.00409   0.01223   0.01634   2.25973
   A49        2.37926  -0.00019  -0.00732  -0.01252  -0.02005   2.35921
   A50        2.36638  -0.00022  -0.00805  -0.01419  -0.02227   2.34411
   A51        2.06899  -0.00006   0.00077   0.00614   0.00691   2.07590
   A52        2.53755  -0.00006   0.00002   0.00300   0.00279   2.54034
    D1       -0.00031  -0.00000  -0.00000  -0.00001  -0.00000  -0.00031
    D2       -0.99736   0.00003   0.00086   0.00051   0.00137  -0.99599
    D3        0.99635  -0.00004  -0.00068  -0.00022  -0.00089   0.99546
    D4       -0.00070  -0.00001   0.00018   0.00029   0.00048  -0.00021
    D5        0.00031   0.00000   0.00000   0.00001   0.00000   0.00031
    D6        0.99353  -0.00005  -0.00042  -0.00020  -0.00063   0.99290
    D7       -0.99292   0.00004   0.00038   0.00022   0.00059  -0.99233
    D8        0.00030  -0.00000  -0.00004   0.00001  -0.00004   0.00026
    D9        0.60824   0.00000  -0.00027  -0.00097  -0.00124   0.60700
   D10       -0.60853  -0.00002  -0.00045  -0.00011  -0.00056  -0.60910
   D11        0.65632  -0.00001   0.00028   0.00059   0.00088   0.65720
   D12       -0.42558   0.00004   0.00075  -0.00040   0.00035  -0.42523
   D13       -0.40747   0.00005   0.00157   0.00174   0.00331  -0.40416
   D14       -1.48938   0.00010   0.00204   0.00075   0.00278  -1.48659
   D15       -0.64959   0.00002   0.00038   0.00028   0.00065  -0.64894
   D16        0.41832  -0.00004  -0.00070  -0.00023  -0.00094   0.41739
   D17        0.40703  -0.00002   0.00003   0.00020   0.00023   0.40725
   D18        1.47494  -0.00008  -0.00105  -0.00031  -0.00136   1.47358
   D19        0.00031   0.00000   0.00000   0.00001   0.00000   0.00031
   D20       -0.99212   0.00003   0.00034   0.00007   0.00040  -0.99172
   D21        0.99309  -0.00003  -0.00041  -0.00010  -0.00052   0.99256
   D22        0.00066   0.00000  -0.00008  -0.00004  -0.00013   0.00054
   D23       -0.60318  -0.00002  -0.00015   0.00048   0.00033  -0.60285
   D24        0.61024   0.00003   0.00020  -0.00024  -0.00004   0.61020
   D25       -0.66000   0.00001   0.00011  -0.00030  -0.00018  -0.66018
   D26        0.42604  -0.00006  -0.00099  -0.00010  -0.00108   0.42496
   D27        0.40226  -0.00003  -0.00109  -0.00131  -0.00240   0.39986
   D28        1.48830  -0.00011  -0.00219  -0.00111  -0.00330   1.48500
   D29        0.65332  -0.00003  -0.00087  -0.00093  -0.00181   0.65151
   D30       -0.42019   0.00007   0.00079   0.00019   0.00097  -0.41922
   D31       -0.40693   0.00001   0.00009   0.00000   0.00010  -0.40683
   D32       -1.48044   0.00012   0.00175   0.00113   0.00288  -1.47756
   D33       -0.00031  -0.00000  -0.00000  -0.00001  -0.00000  -0.00031
   D34        0.99739  -0.00004  -0.00093  -0.00054  -0.00146   0.99593
   D35       -0.99704   0.00005   0.00065   0.00013   0.00079  -0.99626
   D36        0.00066   0.00001  -0.00029  -0.00040  -0.00068  -0.00002
   D37        0.60982   0.00002   0.00051   0.00021   0.00073   0.61055
   D38       -0.60775  -0.00000   0.00036   0.00109   0.00146  -0.60629
   D39        0.64928  -0.00002  -0.00030  -0.00018  -0.00049   0.64879
   D40       -0.41735   0.00003   0.00087   0.00038   0.00123  -0.41611
   D41       -0.40835   0.00003   0.00001  -0.00018  -0.00015  -0.40850
   D42       -1.47497   0.00007   0.00118   0.00038   0.00157  -1.47340
   D43       -0.65646   0.00000  -0.00023  -0.00063  -0.00084  -0.65730
   D44        0.42419  -0.00003  -0.00071   0.00037  -0.00032   0.42387
   D45        0.40700  -0.00005  -0.00155  -0.00180  -0.00335   0.40364
   D46        1.48764  -0.00009  -0.00203  -0.00081  -0.00283   1.48481
   D47       -0.61122  -0.00003  -0.00032   0.00010  -0.00022  -0.61144
   D48        0.60274   0.00002   0.00003  -0.00063  -0.00059   0.60215
   D49       -0.65283   0.00004   0.00097   0.00098   0.00194  -0.65089
   D50        0.41942  -0.00006  -0.00079  -0.00017  -0.00096   0.41846
   D51        0.40742  -0.00002   0.00007   0.00009   0.00015   0.40757
   D52        1.47967  -0.00012  -0.00169  -0.00106  -0.00275   1.47692
   D53        0.65837  -0.00001   0.00005   0.00041   0.00047   0.65884
   D54       -0.42638   0.00005   0.00115   0.00017   0.00133  -0.42505
   D55       -0.40247   0.00004   0.00124   0.00147   0.00271  -0.39977
   D56       -1.48722   0.00010   0.00235   0.00123   0.00357  -1.48365
   D57        0.00349   0.00000   0.00051   0.00065   0.00116   0.00465
   D58        1.00032  -0.00003  -0.00020   0.00033   0.00013   1.00044
   D59       -0.99851   0.00004   0.00107   0.00032   0.00138  -0.99712
   D60       -0.00168   0.00000   0.00036  -0.00000   0.00035  -0.00133
   D61        0.00148  -0.00002  -0.00108  -0.00120  -0.00228  -0.00080
   D62       -0.99818   0.00005  -0.00008  -0.00054  -0.00062  -0.99879
   D63        1.00135  -0.00007  -0.00137  -0.00066  -0.00202   0.99933
   D64        0.00169  -0.00000  -0.00036   0.00000  -0.00035   0.00134
   D65        0.62501   0.00001   0.00019   0.00085   0.00104   0.62605
   D66       -2.35046  -0.00019  -0.01304  -0.02692  -0.03981  -2.39026
   D67       -2.44345  -0.00011  -0.00736  -0.01524  -0.02255  -2.46600
   D68       -0.62681   0.00002   0.00032  -0.00004   0.00028  -0.62653
   D69        2.68090  -0.00019  -0.01291  -0.02781  -0.04057   2.64034
   D70        2.58791  -0.00011  -0.00723  -0.01614  -0.02331   2.56460
   D71       -0.00222  -0.00000  -0.00062  -0.00075  -0.00137  -0.00359
   D72        0.99890  -0.00003  -0.00107  -0.00036  -0.00142   0.99748
   D73       -0.99944   0.00002   0.00008  -0.00038  -0.00030  -0.99974
   D74        0.00168  -0.00000  -0.00036   0.00000  -0.00035   0.00133
   D75       -0.61849  -0.00001  -0.00016  -0.00016  -0.00030  -0.61879
   D76        2.84753  -0.00006  -0.00155  -0.00335  -0.00502   2.84251
   D77        2.25478  -0.00005  -0.00283  -0.00553  -0.00836   2.24642
   D78        0.61691   0.00003   0.00001   0.00002   0.00003   0.61694
   D79       -2.20026  -0.00002  -0.00138  -0.00318  -0.00468  -2.20494
   D80       -2.79300  -0.00001  -0.00266  -0.00536  -0.00803  -2.80103
   D81       -0.00182   0.00002   0.00097   0.00116   0.00213   0.00031
   D82       -1.00135   0.00007   0.00125   0.00061   0.00185  -0.99950
   D83        0.99784  -0.00004   0.00008   0.00055   0.00063   0.99847
   D84       -0.00169   0.00000   0.00036  -0.00000   0.00035  -0.00134
   D85        0.62020  -0.00003   0.00008   0.00013   0.00023   0.62042
   D86       -2.90129   0.00011   0.00617   0.01332   0.01933  -2.88197
   D87       -2.22058  -0.00005  -0.00053  -0.00132  -0.00181  -2.22239
   D88       -0.61897   0.00001   0.00003  -0.00005  -0.00001  -0.61898
   D89        2.14273   0.00014   0.00612   0.01315   0.01909   2.16181
   D90        2.82344  -0.00002  -0.00058  -0.00149  -0.00205   2.82139
   D91       -0.62418  -0.00002  -0.00021  -0.00084  -0.00107  -0.62525
   D92        2.41771   0.00008   0.00720   0.01479   0.02217   2.43989
   D93        2.40748   0.00017   0.01108   0.02282   0.03393   2.44141
   D94        0.62670  -0.00001  -0.00034   0.00003  -0.00032   0.62637
   D95       -2.61460   0.00010   0.00707   0.01566   0.02292  -2.59167
   D96       -2.62483   0.00019   0.01095   0.02369   0.03468  -2.59016
         Item               Value     Threshold  Converged?
 Maximum Force            0.000294     0.000450     YES
 RMS     Force            0.000092     0.000300     YES
 Maximum Displacement     0.025198     0.001800     NO 
 RMS     Displacement     0.004768     0.001200     NO 
 Predicted change in Energy=-1.407886D-05
 GradGradGradGradGradGradGradGradGradGradGradGradGradGradGradGradGradGrad

                          Input orientation:                          
 ---------------------------------------------------------------------
 Center     Atomic      Atomic             Coordinates (Angstroms)
 Number     Number       Type             X           Y           Z
 ---------------------------------------------------------------------
      1          4           0        0.001428    1.536459    0.901866
      2          4           0       -1.543610   -0.008047    0.870987
      3          4           0        1.534743    0.002473    0.912033
      4          4           0       -0.008922   -1.543013    0.880492
      5          4           0       -0.026629   -0.014421    2.288080
      6          4           0       -1.052161    1.079524   -0.788788
      7          4           0        1.104407    1.094590   -0.759941
      8          4           0       -1.062053   -1.072828   -0.805880
      9          4           0        1.090695   -1.063106   -0.774248
     10          4           0        0.037262    0.019063   -2.216083
     11          1           0        0.431868   -0.184668   -3.830944
     12          1           0       -0.142684    0.333333   -3.866364
 ---------------------------------------------------------------------
                    Distance matrix (angstroms):
                    1          2          3          4          5
     1  Be   0.000000
     2  Be   2.184855   0.000000
     3  Be   2.168934   3.078644   0.000000
     4  Be   3.079564   2.170594   2.184588   0.000000
     5  Be   2.080290   2.075915   2.081267   2.078030   0.000000
     6  Be   2.043808   2.044305   3.277942   3.279108   3.422798
     7  Be   2.042894   3.299656   2.042891   3.299617   3.435052
     8  Be   3.294809   2.043902   3.294062   2.043039   3.430001
     9  Be   3.279268   3.280169   2.043570   2.043925   3.424325
    10  Be   3.467764   3.468414   3.468117   3.468572   4.504741
    11  H    5.054409   5.103123   4.873108   4.923111   6.138538
    12  H    4.919787   4.951932   5.075067   5.105998   6.165353
                    6          7          8          9         10
     6  Be   0.000000
     7  Be   2.156814   0.000000
     8  Be   2.152443   3.064859   0.000000
     9  Be   3.030332   2.157787   2.153002   0.000000
    10  Be   2.085329   2.101406   2.095088   2.087990   0.000000
    11  H    3.613204   3.394093   3.488788   3.247937   1.674812
    12  H    3.294758   3.432873   3.491288   3.610049   1.689548
                   11         12
    11  H    0.000000
    12  H    0.774397   0.000000
 Stoichiometry    Be10H2
 Framework group  C1[X(Be10H2)]
 Deg. of freedom    30
 Full point group                 C1      NOp   1
 Largest Abelian subgroup         C1      NOp   1
 Largest concise Abelian subgroup C1      NOp   1
                         Standard orientation:                         
 ---------------------------------------------------------------------
 Center     Atomic      Atomic             Coordinates (Angstroms)
 Number     Number       Type             X           Y           Z
 ---------------------------------------------------------------------
      1          4           0        1.015623   -1.072711   -1.110678
      2          4           0        1.045684    1.111190   -1.053557
      3          4           0        1.007346   -1.129350    1.057500
      4          4           0        1.036724    1.054249    1.116272
      5          4           0        2.423221   -0.024226    0.005991
      6          4           0       -0.640937    0.053166   -1.517326
      7          4           0       -0.667808   -1.521763   -0.043988
      8          4           0       -0.628272    1.541761    0.037323
      9          4           0       -0.652188   -0.026798    1.511930
     10          4           0       -2.081130    0.032981   -0.009336
     11          1           0       -3.702667   -0.067594    0.397476
     12          1           0       -3.730385   -0.006399   -0.374001
 ---------------------------------------------------------------------
 Rotational constants (GHZ):           2.9822650           1.9736085           1.9640734
 Standard basis: def2TZVP (5D, 7F)
 There are   212 symmetry adapted cartesian basis functions of A   symmetry.
 There are   202 symmetry adapted basis functions of A   symmetry.
   202 basis functions,   306 primitive gaussians,   212 cartesian basis functions
    21 alpha electrons       21 beta electrons
       nuclear repulsion energy       162.2689465833 Hartrees.
 NAtoms=   12 NActive=   12 NUniq=   12 SFac= 1.00D+00 NAtFMM=   60 NAOKFM=F Big=F
 Integral buffers will be    131072 words long.
 Raffenetti 2 integral format.
 Two-electron integral symmetry is turned on.
 Nuclear repulsion after empirical dispersion term =      162.2457830749 Hartrees.
 One-electron integrals computed using PRISM.
   1 Symmetry operations used in ECPInt.
 ECPInt:  NShTT=    4851 NPrTT=   15054 LenC2=    4731 LenP2D=   12334.
 LDataN:  DoStor=T MaxTD1= 4 Len=   56
 NBasis=   202 RedAO= T EigKep=  3.01D-04  NBF=   202
 NBsUse=   202 1.00D-06 EigRej= -1.00D+00 NBFU=   202
 Initial guess from the checkpoint file:  "/home/asus/YCY/BeH/Be10/1/10-H-Be10.chk"
 B after Tr=     0.000000    0.000000   -0.000000
         Rot=    0.999996    0.002421   -0.000396   -0.001214 Ang=   0.31 deg.
 ExpMin= 3.27D-02 ExpMax= 4.70D+03 ExpMxC= 1.60D+02 IAcc=3 IRadAn=         5 AccDes= 0.00D+00
 Harris functional with IExCor= 1009 and IRadAn=       5 diagonalized for initial guess.
 HarFok:  IExCor= 1009 AccDes= 0.00D+00 IRadAn=         5 IDoV= 1 UseB2=F ITyADJ=14
 ICtDFT=  3500011 ScaDFX=  1.000000  1.000000  1.000000  1.000000
 FoFCou: FMM=F IPFlag=           0 FMFlag=      100000 FMFlg1=           0
         NFxFlg=           0 DoJE=T BraDBF=F KetDBF=T FulRan=T
         wScrn=  0.000000 ICntrl=       500 IOpCl=  0 I1Cent=   200000004 NGrid=           0
         NMat0=    1 NMatS0=      1 NMatT0=    0 NMatD0=    1 NMtDS0=    0 NMtDT0=    0
 Petite list used in FoFCou.
 Keep R1 ints in memory in canonical form, NReq=228948670.
 Requested convergence on RMS density matrix=1.00D-08 within 128 cycles.
 Requested convergence on MAX density matrix=1.00D-06.
 Requested convergence on             energy=1.00D-06.
 No special actions if energy rises.
 SCF Done:  E(RPBE1PBE) =  -148.305515173     A.U. after   13 cycles
            NFock= 13  Conv=0.35D-08     -V/T= 2.0075
   1 Symmetry operations used in ECPInt.
 ECPInt:  NShTT=    4851 NPrTT=   15054 LenC2=    4731 LenP2D=   12334.
 LDataN:  DoStor=T MaxTD1= 5 Len=  102
 Calling FoFJK, ICntrl=      2127 FMM=F ISym2X=0 I1Cent= 0 IOpClX= 0 NMat=1 NMatS=1 NMatT=0.
 ***** Axes restored to original set *****
 -------------------------------------------------------------------
 Center     Atomic                   Forces (Hartrees/Bohr)
 Number     Number              X              Y              Z
 -------------------------------------------------------------------
      1        4           0.000077214    0.000067667   -0.000075554
      2        4          -0.000052008   -0.000079390   -0.000119756
      3        4           0.000039115    0.000040918    0.000010350
      4        4          -0.000108799   -0.000019183   -0.000042286
      5        4           0.000077820   -0.000027963   -0.000242295
      6        4          -0.000189153    0.000308624   -0.000004464
      7        4          -0.000042438   -0.000022299    0.000141792
      8        4          -0.000297860   -0.000291430   -0.000103692
      9        4           0.000182587   -0.000116645   -0.000043136
     10        4           0.000602981    0.000623669    0.000038465
     11        1           0.000254662   -0.000558992   -0.000241327
     12        1          -0.000544120    0.000075024    0.000681904
 -------------------------------------------------------------------
 Cartesian Forces:  Max     0.000681904 RMS     0.000261693

 GradGradGradGradGradGradGradGradGradGradGradGradGradGradGradGradGradGrad
 Berny optimization.
 Using GEDIIS/GDIIS optimizer.
 FormGI is forming the generalized inverse of G from B-inverse, IUseBI=4.
 Internal  Forces:  Max     0.000684214 RMS     0.000083390
 Search for a local minimum.
 Step number   8 out of a maximum of  100
 All quantities printed in internal units (Hartrees-Bohrs-Radians)
 Mixed Optimization -- En-DIIS/RFO-DIIS
 Swapping is turned off.
 Update second derivatives using D2CorX and points    3    4    5    6    7
                                                      8
 DE= -5.31D-05 DEPred=-1.41D-05 R= 3.77D+00
 TightC=F SS=  1.41D+00  RLast= 1.10D-01 DXNew= 1.4270D+00 3.3039D-01
 Trust test= 3.77D+00 RLast= 1.10D-01 DXMaxT set to 8.49D-01
 ITU=  1  1  1  1  1  1  1  0
     Eigenvalues ---    0.00370   0.02800   0.02985   0.03100   0.03368
     Eigenvalues ---    0.03637   0.03929   0.04122   0.04179   0.05262
     Eigenvalues ---    0.05506   0.06436   0.06653   0.06661   0.06860
     Eigenvalues ---    0.07004   0.07176   0.07214   0.07697   0.08214
     Eigenvalues ---    0.08595   0.09151   0.09960   0.12275   0.12909
     Eigenvalues ---    0.12992   0.13859   0.14661   0.14722   0.29005
 En-DIIS/RFO-DIIS/Sim-DIIS IScMMF=       -3 using points:     8    7    6    5    4    3
 RFO step:  Lambda=-2.06666898D-05.
 DIIS inversion failure, remove point   6.
 DIIS inversion failure, remove point   5.
 DIIS inversion failure, remove point   4.
 RFO-DIIS uses    3 points instead of    6
 DidBck=F Rises=F RFO-DIIS coefs:    1.68472   -0.96904    0.28432    0.00000    0.00000
                  RFO-DIIS coefs:    0.00000
 Iteration  1 RMS(Cart)=  0.00259632 RMS(Int)=  0.00004938
 Iteration  2 RMS(Cart)=  0.00001675 RMS(Int)=  0.00004459
 Iteration  3 RMS(Cart)=  0.00000000 RMS(Int)=  0.00004459
 Variable       Old X    -DE/DX   Delta X   Delta X   Delta X     New X
                                 (Linear)    (Quad)   (Total)
    R1        4.12878   0.00010   0.00308   0.00022   0.00330   4.13207
    R2        4.09869   0.00005   0.00479  -0.00100   0.00378   4.10247
    R3        3.93118  -0.00003  -0.00338   0.00057  -0.00283   3.92835
    R4        3.86224  -0.00003   0.00030  -0.00038  -0.00009   3.86214
    R5        3.86051  -0.00011   0.00115  -0.00078   0.00037   3.86088
    R6        4.10183   0.00002   0.00570  -0.00137   0.00432   4.10615
    R7        3.92291  -0.00001  -0.00124   0.00044  -0.00078   3.92213
    R8        3.86318  -0.00005   0.00018  -0.00032  -0.00015   3.86303
    R9        3.86242  -0.00004   0.00069  -0.00067   0.00002   3.86244
   R10        4.12827   0.00009   0.00285   0.00029   0.00314   4.13142
   R11        3.93302  -0.00008  -0.00341  -0.00001  -0.00340   3.92963
   R12        3.86051  -0.00008   0.00110  -0.00052   0.00059   3.86109
   R13        3.86179  -0.00002   0.00030  -0.00015   0.00014   3.86193
   R14        3.92691  -0.00006  -0.00133  -0.00013  -0.00148   3.92543
   R15        3.86078  -0.00003   0.00088  -0.00061   0.00027   3.86106
   R16        3.86246  -0.00005  -0.00007  -0.00001  -0.00010   3.86236
   R17        4.07579   0.00009   0.00312  -0.00014   0.00297   4.07876
   R18        4.06753   0.00019   0.00418   0.00032   0.00448   4.07200
   R19        3.94070  -0.00003  -0.00357   0.00100  -0.00256   3.93814
   R20        4.07763   0.00009   0.00300  -0.00008   0.00291   4.08054
   R21        3.97108  -0.00010  -0.00331  -0.00002  -0.00331   3.96777
   R22        4.06858   0.00016   0.00410   0.00019   0.00427   4.07286
   R23        3.95914  -0.00004  -0.00001  -0.00005  -0.00002   3.95912
   R24        3.94573  -0.00010  -0.00351   0.00004  -0.00346   3.94226
   R25        3.16494   0.00028   0.00236   0.00179   0.00417   3.16911
   R26        3.19278  -0.00068   0.01351  -0.00668   0.00686   3.19964
   R27        1.46340   0.00036  -0.00174   0.00097  -0.00089   1.46251
    A1        1.57082  -0.00001   0.00010  -0.00004   0.00007   1.57089
    A2        1.78995  -0.00001   0.00029  -0.00012   0.00018   1.79013
    A3        1.78256   0.00003  -0.00021   0.00028   0.00007   1.78264
    A4        1.95799  -0.00004  -0.00142   0.00010  -0.00132   1.95667
    A5        1.96935  -0.00005  -0.00192   0.00015  -0.00177   1.96758
    A6        1.57065   0.00000  -0.00015   0.00006  -0.00011   1.57054
    A7        1.78570   0.00004   0.00066   0.00004   0.00069   1.78639
    A8        1.78216   0.00003  -0.00034   0.00034  -0.00002   1.78214
    A9        1.96080  -0.00003  -0.00221   0.00013  -0.00209   1.95871
   A10        1.96739  -0.00002  -0.00196   0.00024  -0.00173   1.96566
   A11        1.57154  -0.00000   0.00012  -0.00005   0.00006   1.57159
   A12        1.78370   0.00001  -0.00026   0.00017  -0.00010   1.78360
   A13        1.79008  -0.00001   0.00031  -0.00014   0.00017   1.79025
   A14        1.96863  -0.00004  -0.00189   0.00027  -0.00163   1.96701
   A15        1.95878  -0.00004  -0.00147   0.00010  -0.00139   1.95739
   A16        1.57018   0.00000  -0.00007   0.00003  -0.00002   1.57016
   A17        1.78318   0.00002  -0.00035   0.00021  -0.00014   1.78305
   A18        1.78579   0.00004   0.00069   0.00002   0.00072   1.78651
   A19        1.96647  -0.00001  -0.00200   0.00044  -0.00155   1.96492
   A20        1.96087  -0.00004  -0.00213   0.00009  -0.00204   1.95884
   A21        1.66786   0.00006   0.00350  -0.00037   0.00313   1.67099
   A22        1.66781   0.00006   0.00351  -0.00037   0.00315   1.67096
   A23        1.80544   0.00000   0.00043  -0.00008   0.00035   1.80579
   A24        1.99387  -0.00009  -0.00134  -0.00029  -0.00162   1.99224
   A25        1.80619  -0.00003   0.00058  -0.00015   0.00045   1.80664
   A26        1.99408  -0.00009  -0.00097  -0.00041  -0.00136   1.99271
   A27        1.58248  -0.00001   0.00065  -0.00018   0.00048   1.58296
   A28        1.79082   0.00003   0.00004   0.00007   0.00010   1.79092
   A29        1.98253  -0.00003  -0.00175   0.00027  -0.00149   1.98104
   A30        1.79040   0.00003   0.00007   0.00006   0.00012   1.79052
   A31        1.98284  -0.00004  -0.00170   0.00008  -0.00162   1.98123
   A32        1.55737   0.00002  -0.00041   0.00026  -0.00016   1.55721
   A33        1.79381  -0.00003  -0.00007  -0.00009  -0.00016   1.79365
   A34        1.98706  -0.00009  -0.00257   0.00014  -0.00242   1.98464
   A35        1.79385  -0.00002  -0.00008  -0.00011  -0.00021   1.79364
   A36        1.98784  -0.00009  -0.00263   0.00004  -0.00259   1.98525
   A37        1.56157  -0.00001  -0.00094   0.00009  -0.00086   1.56071
   A38        1.80466   0.00001   0.00048  -0.00009   0.00040   1.80507
   A39        1.99236  -0.00006  -0.00132  -0.00008  -0.00140   1.99096
   A40        1.80579  -0.00002   0.00063  -0.00018   0.00045   1.80625
   A41        1.99250  -0.00006  -0.00087  -0.00022  -0.00109   1.99141
   A42        1.58176  -0.00000   0.00070  -0.00017   0.00054   1.58231
   A43        1.62532   0.00011   0.00304  -0.00005   0.00297   1.62830
   A44        2.57717   0.00001  -0.00422   0.00052  -0.00393   2.57323
   A45        2.11567  -0.00014  -0.00315  -0.00022  -0.00347   2.11219
   A46        1.63763   0.00010   0.00350  -0.00013   0.00336   1.64099
   A47        2.22779   0.00002   0.00995   0.00061   0.01066   2.23845
   A48        2.25973   0.00003   0.00840   0.00069   0.00907   2.26880
   A49        2.35921  -0.00014  -0.01132  -0.00063  -0.01210   2.34712
   A50        2.34411  -0.00016  -0.01246  -0.00071  -0.01317   2.33094
   A51        2.07590  -0.00011   0.00298  -0.00040   0.00252   2.07843
   A52        2.54034   0.00004   0.00119   0.00033   0.00136   2.54170
    D1       -0.00031  -0.00000  -0.00000   0.00000   0.00000  -0.00031
    D2       -0.99599   0.00001   0.00086  -0.00013   0.00073  -0.99525
    D3        0.99546  -0.00002  -0.00059   0.00011  -0.00047   0.99499
    D4       -0.00021  -0.00001   0.00027  -0.00002   0.00026   0.00004
    D5        0.00031   0.00000   0.00000  -0.00000  -0.00000   0.00030
    D6        0.99290  -0.00003  -0.00044  -0.00007  -0.00052   0.99238
    D7       -0.99233   0.00003   0.00042   0.00013   0.00054  -0.99179
    D8        0.00026   0.00000  -0.00002   0.00006   0.00003   0.00028
    D9        0.60700   0.00001  -0.00059   0.00011  -0.00049   0.60651
   D10       -0.60910  -0.00002  -0.00044  -0.00012  -0.00057  -0.60966
   D11        0.65720  -0.00002   0.00044  -0.00021   0.00024   0.65745
   D12       -0.42523   0.00002   0.00047   0.00004   0.00052  -0.42471
   D13       -0.40416   0.00000   0.00189  -0.00039   0.00150  -0.40266
   D14       -1.48659   0.00004   0.00192  -0.00013   0.00178  -1.48481
   D15       -0.64894   0.00001   0.00039  -0.00015   0.00023  -0.64871
   D16        0.41739  -0.00001  -0.00070  -0.00010  -0.00081   0.41657
   D17        0.40725  -0.00001   0.00005  -0.00017  -0.00012   0.40713
   D18        1.47358  -0.00003  -0.00104  -0.00011  -0.00116   1.47242
   D19        0.00031   0.00000   0.00000  -0.00000  -0.00000   0.00030
   D20       -0.99172   0.00002   0.00032   0.00011   0.00042  -0.99130
   D21        0.99256  -0.00002  -0.00041  -0.00014  -0.00056   0.99200
   D22        0.00054  -0.00001  -0.00009  -0.00003  -0.00013   0.00041
   D23       -0.60285  -0.00003   0.00004  -0.00021  -0.00016  -0.60301
   D24        0.61020   0.00003   0.00011   0.00018   0.00029   0.61049
   D25       -0.66018   0.00002   0.00001   0.00025   0.00027  -0.65991
   D26        0.42496  -0.00003  -0.00083   0.00005  -0.00076   0.42420
   D27        0.39986   0.00002  -0.00131   0.00049  -0.00082   0.39904
   D28        1.48500  -0.00004  -0.00214   0.00029  -0.00185   1.48315
   D29        0.65151  -0.00001  -0.00107   0.00011  -0.00097   0.65054
   D30       -0.41922   0.00005   0.00076   0.00016   0.00090  -0.41832
   D31       -0.40683  -0.00000   0.00009   0.00002   0.00012  -0.40671
   D32       -1.47756   0.00006   0.00192   0.00006   0.00199  -1.47557
   D33       -0.00031  -0.00000  -0.00000   0.00000   0.00000  -0.00031
   D34        0.99593  -0.00002  -0.00093   0.00010  -0.00081   0.99512
   D35       -0.99626   0.00003   0.00057   0.00000   0.00058  -0.99568
   D36       -0.00002   0.00001  -0.00036   0.00010  -0.00024  -0.00026
   D37        0.61055   0.00000   0.00048  -0.00011   0.00036   0.61091
   D38       -0.60629  -0.00002   0.00067  -0.00031   0.00036  -0.60593
   D39        0.64879  -0.00000  -0.00031   0.00014  -0.00018   0.64861
   D40       -0.41611  -0.00000   0.00081  -0.00022   0.00058  -0.41553
   D41       -0.40850   0.00002   0.00001   0.00027   0.00029  -0.40822
   D42       -1.47340   0.00002   0.00113  -0.00009   0.00105  -1.47236
   D43       -0.65730   0.00000  -0.00043   0.00008  -0.00033  -0.65763
   D44        0.42387  -0.00002  -0.00043  -0.00000  -0.00041   0.42345
   D45        0.40364  -0.00000  -0.00188   0.00048  -0.00140   0.40225
   D46        1.48481  -0.00002  -0.00188   0.00040  -0.00148   1.48334
   D47       -0.61144  -0.00002  -0.00020   0.00009  -0.00011  -0.61156
   D48        0.60215   0.00003  -0.00014   0.00042   0.00028   0.60243
   D49       -0.65089   0.00001   0.00114  -0.00020   0.00093  -0.64996
   D50        0.41846  -0.00004  -0.00072   0.00003  -0.00071   0.41775
   D51        0.40757  -0.00001   0.00002  -0.00022  -0.00020   0.40737
   D52        1.47692  -0.00005  -0.00183   0.00000  -0.00183   1.47509
   D53        0.65884  -0.00001   0.00018  -0.00022  -0.00003   0.65881
   D54       -0.42505   0.00003   0.00098  -0.00015   0.00084  -0.42421
   D55       -0.39977  -0.00002   0.00145  -0.00067   0.00078  -0.39899
   D56       -1.48365   0.00002   0.00225  -0.00060   0.00165  -1.48200
   D57        0.00465  -0.00002   0.00057  -0.00047   0.00011   0.00476
   D58        1.00044  -0.00003  -0.00009  -0.00037  -0.00045   0.99999
   D59       -0.99712   0.00001   0.00095  -0.00023   0.00072  -0.99641
   D60       -0.00133   0.00000   0.00029  -0.00013   0.00016  -0.00118
   D61       -0.00080   0.00001  -0.00126   0.00042  -0.00084  -0.00164
   D62       -0.99879   0.00004  -0.00022   0.00033   0.00011  -0.99869
   D63        0.99933  -0.00004  -0.00133   0.00022  -0.00110   0.99823
   D64        0.00134  -0.00000  -0.00029   0.00013  -0.00016   0.00118
   D65        0.62605   0.00000   0.00046  -0.00010   0.00036   0.62641
   D66       -2.39026  -0.00013  -0.02157  -0.00099  -0.02245  -2.41271
   D67       -2.46600  -0.00010  -0.01228  -0.00084  -0.01305  -2.47905
   D68       -0.62653   0.00001   0.00022  -0.00008   0.00013  -0.62640
   D69        2.64034  -0.00012  -0.02181  -0.00097  -0.02268   2.61766
   D70        2.56460  -0.00009  -0.01252  -0.00082  -0.01328   2.55132
   D71       -0.00359   0.00001  -0.00070   0.00043  -0.00027  -0.00386
   D72        0.99748  -0.00001  -0.00097   0.00020  -0.00077   0.99672
   D73       -0.99974   0.00002  -0.00002   0.00036   0.00034  -0.99940
   D74        0.00133  -0.00000  -0.00029   0.00013  -0.00016   0.00118
   D75       -0.61879  -0.00000  -0.00012   0.00021   0.00009  -0.61870
   D76        2.84251   0.00007  -0.00247   0.00079  -0.00170   2.84081
   D77        2.24642  -0.00014  -0.00471  -0.00047  -0.00526   2.24115
   D78        0.61694   0.00003   0.00005   0.00021   0.00026   0.61720
   D79       -2.20494   0.00011  -0.00229   0.00079  -0.00153  -2.20647
   D80       -2.80103  -0.00010  -0.00453  -0.00047  -0.00509  -2.80613
   D81        0.00031   0.00000   0.00118  -0.00027   0.00092   0.00122
   D82       -0.99950   0.00004   0.00124  -0.00011   0.00113  -0.99837
   D83        0.99847  -0.00003   0.00024  -0.00029  -0.00005   0.99842
   D84       -0.00134   0.00000   0.00029  -0.00013   0.00016  -0.00118
   D85        0.62042  -0.00003   0.00005  -0.00028  -0.00023   0.62020
   D86       -2.88197  -0.00006   0.01009  -0.00054   0.00936  -2.87261
   D87       -2.22239   0.00006  -0.00083   0.00006  -0.00070  -2.22309
   D88       -0.61898   0.00001   0.00000  -0.00010  -0.00010  -0.61908
   D89        2.16181  -0.00002   0.01005  -0.00036   0.00949   2.17130
   D90        2.82139   0.00009  -0.00088   0.00024  -0.00057   2.82082
   D91       -0.62525  -0.00001  -0.00049   0.00008  -0.00042  -0.62568
   D92        2.43989   0.00008   0.01214   0.00070   0.01299   2.45287
   D93        2.44141   0.00013   0.01845   0.00115   0.01965   2.46106
   D94        0.62637  -0.00001  -0.00024   0.00012  -0.00013   0.62624
   D95       -2.59167   0.00008   0.01239   0.00074   0.01327  -2.57840
   D96       -2.59016   0.00014   0.01870   0.00118   0.01994  -2.57022
         Item               Value     Threshold  Converged?
 Maximum Force            0.000684     0.000450     NO 
 RMS     Force            0.000083     0.000300     YES
 Maximum Displacement     0.013112     0.001800     NO 
 RMS     Displacement     0.002604     0.001200     NO 
 Predicted change in Energy=-9.956764D-06
 GradGradGradGradGradGradGradGradGradGradGradGradGradGradGradGradGradGrad

                          Input orientation:                          
 ---------------------------------------------------------------------
 Center     Atomic      Atomic             Coordinates (Angstroms)
 Number     Number       Type             X           Y           Z
 ---------------------------------------------------------------------
      1          4           0        0.000768    1.537457    0.903585
      2          4           0       -1.545508   -0.008159    0.867300
      3          4           0        1.535509    0.002075    0.915124
      4          4           0       -0.009135   -1.544664    0.878191
      5          4           0       -0.029256   -0.016049    2.284564
      6          4           0       -1.049833    1.082166   -0.789310
      7          4           0        1.108243    1.097361   -0.755943
      8          4           0       -1.060571   -1.072530   -0.808868
      9          4           0        1.094368   -1.061855   -0.773049
     10          4           0        0.043779    0.022935   -2.212334
     11          1           0        0.424930   -0.188740   -3.831690
     12          1           0       -0.148946    0.329361   -3.866362
 ---------------------------------------------------------------------
                    Distance matrix (angstroms):
                    1          2          3          4          5
     1  Be   0.000000
     2  Be   2.186599   0.000000
     3  Be   2.170936   3.081405   0.000000
     4  Be   3.082242   2.172879   2.186251   0.000000
     5  Be   2.078794   2.075504   2.079468   2.077247   0.000000
     6  Be   2.043758   2.044226   3.279586   3.280830   3.419993
     7  Be   2.043091   3.301437   2.043201   3.301398   3.431949
     8  Be   3.297116   2.043915   3.296446   2.043183   3.427694
     9  Be   3.280776   3.281762   2.043644   2.043874   3.421292
    10  Be   3.464762   3.465681   3.465066   3.465763   4.497660
    11  H    5.057915   5.098602   4.878733   4.920358   6.135526
    12  H    4.922835   4.946904   5.080070   5.103166   6.161779
                    6          7          8          9         10
     6  Be   0.000000
     7  Be   2.158388   0.000000
     8  Be   2.154812   3.068385   0.000000
     9  Be   3.032275   2.159329   2.155264   0.000000
    10  Be   2.083976   2.099654   2.095077   2.086156   0.000000
    11  H    3.611953   3.403115   3.482133   3.250502   1.677020
    12  H    3.293412   3.441664   3.484914   3.612464   1.693177
                   11         12
    11  H    0.000000
    12  H    0.773928   0.000000
 Stoichiometry    Be10H2
 Framework group  C1[X(Be10H2)]
 Deg. of freedom    30
 Full point group                 C1      NOp   1
 Largest Abelian subgroup         C1      NOp   1
 Largest concise Abelian subgroup C1      NOp   1
                         Standard orientation:                         
 ---------------------------------------------------------------------
 Center     Atomic      Atomic             Coordinates (Angstroms)
 Number     Number       Type             X           Y           Z
 ---------------------------------------------------------------------
      1          4           0        1.017470   -1.074546   -1.109372
      2          4           0        1.041820    1.111311   -1.057898
      3          4           0        1.010610   -1.125780    1.060948
      4          4           0        1.034288    1.059690    1.114355
      5          4           0        2.419780   -0.019616    0.005093
      6          4           0       -0.641622    0.046791   -1.517984
      7          4           0       -0.663723   -1.525697   -0.039664
      8          4           0       -0.631571    1.541636    0.033967
      9          4           0       -0.651079   -0.025533    1.513413
     10          4           0       -2.077628    0.026209   -0.007879
     11          1           0       -3.703180   -0.058255    0.395659
     12          1           0       -3.730197    0.000395   -0.375570
 ---------------------------------------------------------------------
 Rotational constants (GHZ):           2.9770400           1.9750350           1.9652972
 Standard basis: def2TZVP (5D, 7F)
 There are   212 symmetry adapted cartesian basis functions of A   symmetry.
 There are   202 symmetry adapted basis functions of A   symmetry.
   202 basis functions,   306 primitive gaussians,   212 cartesian basis functions
    21 alpha electrons       21 beta electrons
       nuclear repulsion energy       162.2510765744 Hartrees.
 NAtoms=   12 NActive=   12 NUniq=   12 SFac= 1.00D+00 NAtFMM=   60 NAOKFM=F Big=F
 Integral buffers will be    131072 words long.
 Raffenetti 2 integral format.
 Two-electron integral symmetry is turned on.
 Nuclear repulsion after empirical dispersion term =      162.2279120700 Hartrees.
 One-electron integrals computed using PRISM.
   1 Symmetry operations used in ECPInt.
 ECPInt:  NShTT=    4851 NPrTT=   15054 LenC2=    4731 LenP2D=   12334.
 LDataN:  DoStor=T MaxTD1= 4 Len=   56
 NBasis=   202 RedAO= T EigKep=  3.00D-04  NBF=   202
 NBsUse=   202 1.00D-06 EigRej= -1.00D+00 NBFU=   202
 Initial guess from the checkpoint file:  "/home/asus/YCY/BeH/Be10/1/10-H-Be10.chk"
 B after Tr=    -0.000000    0.000000    0.000000
         Rot=    0.999999    0.001266   -0.000157   -0.000731 Ang=   0.17 deg.
 Keep R1 ints in memory in canonical form, NReq=228948670.
 Requested convergence on RMS density matrix=1.00D-08 within 128 cycles.
 Requested convergence on MAX density matrix=1.00D-06.
 Requested convergence on             energy=1.00D-06.
 No special actions if energy rises.
 SCF Done:  E(RPBE1PBE) =  -148.305533150     A.U. after   12 cycles
            NFock= 12  Conv=0.49D-08     -V/T= 2.0075
   1 Symmetry operations used in ECPInt.
 ECPInt:  NShTT=    4851 NPrTT=   15054 LenC2=    4731 LenP2D=   12334.
 LDataN:  DoStor=T MaxTD1= 5 Len=  102
 Calling FoFJK, ICntrl=      2127 FMM=F ISym2X=0 I1Cent= 0 IOpClX= 0 NMat=1 NMatS=1 NMatT=0.
 ***** Axes restored to original set *****
 -------------------------------------------------------------------
 Center     Atomic                   Forces (Hartrees/Bohr)
 Number     Number              X              Y              Z
 -------------------------------------------------------------------
      1        4           0.000089664   -0.000025904   -0.000100959
      2        4           0.000083059   -0.000097593   -0.000136204
      3        4          -0.000046182    0.000056139   -0.000031947
      4        4          -0.000132461    0.000103888   -0.000071229
      5        4           0.000050430   -0.000039443    0.000081231
      6        4          -0.000121893    0.000213101    0.000071605
      7        4          -0.000144543   -0.000133134    0.000169417
      8        4          -0.000126304   -0.000121658   -0.000049866
      9        4           0.000105570   -0.000050710    0.000028317
     10        4           0.000406084    0.000546979   -0.000479247
     11        1           0.000409465   -0.000628659   -0.000276476
     12        1          -0.000572891    0.000176992    0.000795359
 -------------------------------------------------------------------
 Cartesian Forces:  Max     0.000795359 RMS     0.000269257

 GradGradGradGradGradGradGradGradGradGradGradGradGradGradGradGradGradGrad
 Berny optimization.
 Using GEDIIS/GDIIS optimizer.
 FormGI is forming the generalized inverse of G from B-inverse, IUseBI=4.
 Internal  Forces:  Max     0.000788313 RMS     0.000083809
 Search for a local minimum.
 Step number   9 out of a maximum of  100
 All quantities printed in internal units (Hartrees-Bohrs-Radians)
 Mixed Optimization -- En-DIIS/RFO-DIIS
 Swapping is turned off.
 Update second derivatives using D2CorX and points    3    4    5    6    7
                                                      8    9
 DE= -1.80D-05 DEPred=-9.96D-06 R= 1.81D+00
 TightC=F SS=  1.41D+00  RLast= 6.04D-02 DXNew= 1.4270D+00 1.8108D-01
 Trust test= 1.81D+00 RLast= 6.04D-02 DXMaxT set to 8.49D-01
 ITU=  1  1  1  1  1  1  1  1  0
     Eigenvalues ---    0.00263   0.02644   0.02813   0.02990   0.03165
     Eigenvalues ---    0.03635   0.03756   0.04124   0.04161   0.05264
     Eigenvalues ---    0.05506   0.06399   0.06654   0.06659   0.06854
     Eigenvalues ---    0.07005   0.07175   0.07200   0.07543   0.08224
     Eigenvalues ---    0.08762   0.09149   0.10807   0.12292   0.12892
     Eigenvalues ---    0.13005   0.13614   0.14395   0.14726   0.28342
 En-DIIS/RFO-DIIS/Sim-DIIS IScMMF=       -3 using points:     9    8    7    6    5    4    3
 RFO step:  Lambda=-1.86801567D-05.
 DIIS inversion failure, remove point   7.
 DIIS inversion failure, remove point   6.
 DIIS inversion failure, remove point   5.
 RFO-DIIS uses    4 points instead of    7
 DidBck=F Rises=F RFO-DIIS coefs:    2.18214   -2.00000    1.18353   -0.36567    0.00000
                  RFO-DIIS coefs:    0.00000    0.00000
 Iteration  1 RMS(Cart)=  0.00313875 RMS(Int)=  0.00003914
 Iteration  2 RMS(Cart)=  0.00002478 RMS(Int)=  0.00002542
 Iteration  3 RMS(Cart)=  0.00000000 RMS(Int)=  0.00002542
 Variable       Old X    -DE/DX   Delta X   Delta X   Delta X     New X
                                 (Linear)    (Quad)   (Total)
    R1        4.13207   0.00001   0.00022   0.00303   0.00325   4.13532
    R2        4.10247  -0.00002  -0.00120   0.00323   0.00203   4.10450
    R3        3.92835   0.00003   0.00065  -0.00255  -0.00189   3.92646
    R4        3.86214  -0.00001  -0.00046   0.00008  -0.00038   3.86176
    R5        3.86088  -0.00009  -0.00088   0.00040  -0.00049   3.86039
    R6        4.10615  -0.00007  -0.00163   0.00342   0.00179   4.10794
    R7        3.92213   0.00004   0.00056  -0.00044   0.00010   3.92224
    R8        3.86303  -0.00004  -0.00040  -0.00003  -0.00042   3.86260
    R9        3.86244  -0.00003  -0.00076   0.00007  -0.00069   3.86175
   R10        4.13142   0.00001   0.00030   0.00295   0.00325   4.13467
   R11        3.92963  -0.00001   0.00002  -0.00324  -0.00323   3.92640
   R12        3.86109  -0.00006  -0.00059   0.00063   0.00004   3.86113
   R13        3.86193   0.00000  -0.00019   0.00028   0.00008   3.86201
   R14        3.92543  -0.00000  -0.00015  -0.00127  -0.00141   3.92402
   R15        3.86106  -0.00002  -0.00069   0.00032  -0.00038   3.86068
   R16        3.86236  -0.00003  -0.00005   0.00003  -0.00001   3.86236
   R17        4.07876   0.00001  -0.00025   0.00276   0.00252   4.08128
   R18        4.07200   0.00008   0.00026   0.00464   0.00492   4.07692
   R19        3.93814   0.00004   0.00121  -0.00191  -0.00070   3.93744
   R20        4.08054  -0.00000  -0.00019   0.00264   0.00246   4.08300
   R21        3.96777  -0.00003   0.00003  -0.00343  -0.00340   3.96437
   R22        4.07286   0.00006   0.00012   0.00437   0.00450   4.07736
   R23        3.95912   0.00000   0.00004  -0.00016  -0.00015   3.95897
   R24        3.94226  -0.00002   0.00008  -0.00307  -0.00299   3.93927
   R25        3.16911   0.00035   0.00244   0.00350   0.00593   3.17504
   R26        3.19964  -0.00079  -0.00732   0.00164  -0.00570   3.19394
   R27        1.46251   0.00044   0.00098  -0.00020   0.00083   1.46334
    A1        1.57089  -0.00001  -0.00003   0.00004   0.00000   1.57089
    A2        1.79013  -0.00002  -0.00013   0.00001  -0.00013   1.79001
    A3        1.78264   0.00002   0.00032   0.00023   0.00055   1.78318
    A4        1.95667   0.00001   0.00013  -0.00105  -0.00092   1.95575
    A5        1.96758  -0.00001   0.00019  -0.00159  -0.00140   1.96618
    A6        1.57054   0.00000   0.00005  -0.00006  -0.00000   1.57054
    A7        1.78639   0.00002   0.00003   0.00073   0.00077   1.78715
    A8        1.78214   0.00003   0.00036   0.00019   0.00056   1.78270
    A9        1.95871   0.00001   0.00014  -0.00182  -0.00167   1.95704
   A10        1.96566   0.00002   0.00028  -0.00141  -0.00112   1.96454
   A11        1.57159  -0.00000  -0.00008   0.00001  -0.00006   1.57153
   A12        1.78360   0.00001   0.00017   0.00002   0.00020   1.78380
   A13        1.79025  -0.00002  -0.00017  -0.00001  -0.00018   1.79007
   A14        1.96701  -0.00000   0.00032  -0.00142  -0.00109   1.96592
   A15        1.95739   0.00000   0.00010  -0.00115  -0.00103   1.95636
   A16        1.57016   0.00001   0.00006   0.00001   0.00006   1.57022
   A17        1.78305   0.00002   0.00023   0.00003   0.00026   1.78331
   A18        1.78651   0.00002   0.00002   0.00075   0.00077   1.78728
   A19        1.96492   0.00003   0.00053  -0.00119  -0.00066   1.96426
   A20        1.95884   0.00001   0.00012  -0.00181  -0.00170   1.95714
   A21        1.67099  -0.00002  -0.00045   0.00274   0.00228   1.67327
   A22        1.67096  -0.00002  -0.00044   0.00276   0.00230   1.67326
   A23        1.80579  -0.00000  -0.00008   0.00022   0.00014   1.80593
   A24        1.99224  -0.00004  -0.00029  -0.00171  -0.00200   1.99024
   A25        1.80664  -0.00003  -0.00013   0.00023   0.00009   1.80673
   A26        1.99271  -0.00004  -0.00041  -0.00157  -0.00198   1.99073
   A27        1.58296  -0.00002  -0.00019   0.00024   0.00004   1.58300
   A28        1.79092   0.00003   0.00006   0.00017   0.00024   1.79115
   A29        1.98104   0.00002   0.00034  -0.00122  -0.00088   1.98016
   A30        1.79052   0.00003   0.00005   0.00021   0.00027   1.79078
   A31        1.98123   0.00001   0.00013  -0.00138  -0.00125   1.97997
   A32        1.55721   0.00003   0.00028   0.00015   0.00044   1.55765
   A33        1.79365  -0.00002  -0.00011  -0.00029  -0.00040   1.79325
   A34        1.98464  -0.00003   0.00020  -0.00228  -0.00208   1.98256
   A35        1.79364  -0.00002  -0.00015  -0.00031  -0.00046   1.79319
   A36        1.98525  -0.00003   0.00008  -0.00247  -0.00239   1.98286
   A37        1.56071  -0.00000   0.00009  -0.00073  -0.00064   1.56007
   A38        1.80507   0.00000  -0.00007   0.00031   0.00023   1.80530
   A39        1.99096  -0.00002  -0.00004  -0.00140  -0.00145   1.98952
   A40        1.80625  -0.00003  -0.00019   0.00027   0.00009   1.80633
   A41        1.99141  -0.00002  -0.00020  -0.00122  -0.00143   1.98999
   A42        1.58231  -0.00001  -0.00017   0.00034   0.00016   1.58246
   A43        1.62830   0.00003  -0.00015   0.00291   0.00276   1.63106
   A44        2.57323   0.00007   0.00032  -0.00380  -0.00337   2.56986
   A45        2.11219  -0.00011  -0.00034  -0.00404  -0.00434   2.10786
   A46        1.64099   0.00001  -0.00021   0.00317   0.00297   1.64396
   A47        2.23845   0.00005   0.00101   0.01196   0.01289   2.25135
   A48        2.26880   0.00005   0.00095   0.01019   0.01112   2.27992
   A49        2.34712  -0.00009  -0.00100  -0.01328  -0.01417   2.33294
   A50        2.33094  -0.00010  -0.00095  -0.01434  -0.01527   2.31567
   A51        2.07843  -0.00009  -0.00041   0.00243   0.00204   2.08046
   A52        2.54170   0.00009   0.00025   0.00193   0.00225   2.54395
    D1       -0.00031  -0.00000   0.00001   0.00001   0.00001  -0.00029
    D2       -0.99525  -0.00001  -0.00015   0.00058   0.00043  -0.99483
    D3        0.99499  -0.00000   0.00015  -0.00036  -0.00021   0.99478
    D4        0.00004  -0.00001  -0.00001   0.00022   0.00020   0.00024
    D5        0.00030   0.00000  -0.00001  -0.00001  -0.00001   0.00029
    D6        0.99238  -0.00001  -0.00009  -0.00050  -0.00058   0.99179
    D7       -0.99179   0.00002   0.00014   0.00051   0.00065  -0.99114
    D8        0.00028   0.00000   0.00006   0.00002   0.00008   0.00037
    D9        0.60651   0.00001   0.00011  -0.00043  -0.00032   0.60619
   D10       -0.60966  -0.00001  -0.00014  -0.00053  -0.00067  -0.61034
   D11        0.65745  -0.00002  -0.00023   0.00013  -0.00010   0.65734
   D12       -0.42471   0.00001   0.00003   0.00064   0.00066  -0.42405
   D13       -0.40266  -0.00002  -0.00045   0.00123   0.00079  -0.40187
   D14       -1.48481   0.00000  -0.00019   0.00174   0.00155  -1.48326
   D15       -0.64871  -0.00000  -0.00019   0.00003  -0.00016  -0.64887
   D16        0.41657   0.00001  -0.00011  -0.00080  -0.00091   0.41566
   D17        0.40713  -0.00000  -0.00019  -0.00027  -0.00047   0.40667
   D18        1.47242   0.00000  -0.00012  -0.00111  -0.00122   1.47120
   D19        0.00030   0.00000  -0.00001  -0.00001  -0.00001   0.00029
   D20       -0.99130  -0.00000   0.00011   0.00038   0.00050  -0.99080
   D21        0.99200  -0.00000  -0.00017  -0.00050  -0.00066   0.99134
   D22        0.00041  -0.00000  -0.00005  -0.00011  -0.00015   0.00025
   D23       -0.60301  -0.00003  -0.00022  -0.00036  -0.00059  -0.60360
   D24        0.61049   0.00002   0.00020   0.00028   0.00049   0.61097
   D25       -0.65991   0.00002   0.00029   0.00044   0.00074  -0.65918
   D26        0.42420  -0.00001   0.00010  -0.00078  -0.00068   0.42352
   D27        0.39904   0.00003   0.00056  -0.00040   0.00016   0.39920
   D28        1.48315   0.00000   0.00036  -0.00162  -0.00126   1.48189
   D29        0.65054   0.00000   0.00012  -0.00080  -0.00067   0.64987
   D30       -0.41832   0.00003   0.00015   0.00099   0.00115  -0.41717
   D31       -0.40671  -0.00001   0.00003   0.00018   0.00020  -0.40651
   D32       -1.47557   0.00001   0.00006   0.00197   0.00202  -1.47355
   D33       -0.00031  -0.00000   0.00001   0.00001   0.00001  -0.00029
   D34        0.99512   0.00000   0.00014  -0.00065  -0.00052   0.99460
   D35       -0.99568   0.00001  -0.00000   0.00048   0.00048  -0.99521
   D36       -0.00026   0.00001   0.00013  -0.00018  -0.00006  -0.00032
   D37        0.61091  -0.00001  -0.00014   0.00025   0.00011   0.61103
   D38       -0.60593  -0.00002  -0.00034   0.00025  -0.00009  -0.60602
   D39        0.64861   0.00001   0.00015   0.00002   0.00018   0.64878
   D40       -0.41553  -0.00002  -0.00028   0.00049   0.00022  -0.41531
   D41       -0.40822   0.00001   0.00031   0.00048   0.00078  -0.40744
   D42       -1.47236  -0.00001  -0.00012   0.00095   0.00082  -1.47153
   D43       -0.65763   0.00000   0.00010  -0.00023  -0.00014  -0.65777
   D44        0.42345  -0.00000   0.00004  -0.00047  -0.00044   0.42302
   D45        0.40225   0.00002   0.00055  -0.00110  -0.00055   0.40170
   D46        1.48334   0.00001   0.00049  -0.00134  -0.00085   1.48249
   D47       -0.61156  -0.00001   0.00011  -0.00002   0.00009  -0.61147
   D48        0.60243   0.00003   0.00048   0.00054   0.00101   0.60344
   D49       -0.64996  -0.00001  -0.00025   0.00073   0.00049  -0.64947
   D50        0.41775  -0.00001   0.00003  -0.00074  -0.00070   0.41705
   D51        0.40737  -0.00000  -0.00026  -0.00033  -0.00058   0.40679
   D52        1.47509  -0.00001   0.00002  -0.00180  -0.00177   1.47331
   D53        0.65881  -0.00001  -0.00023  -0.00022  -0.00046   0.65835
   D54       -0.42421   0.00001  -0.00018   0.00078   0.00059  -0.42362
   D55       -0.39899  -0.00004  -0.00077   0.00031  -0.00046  -0.39944
   D56       -1.48200  -0.00002  -0.00072   0.00131   0.00059  -1.48141
   D57        0.00476  -0.00003  -0.00054  -0.00024  -0.00078   0.00398
   D58        0.99999  -0.00002  -0.00042  -0.00065  -0.00107   0.99892
   D59       -0.99641  -0.00001  -0.00028   0.00043   0.00015  -0.99626
   D60       -0.00118   0.00000  -0.00017   0.00002  -0.00014  -0.00132
   D61       -0.00164   0.00002   0.00048  -0.00061  -0.00012  -0.00177
   D62       -0.99869   0.00003   0.00037   0.00027   0.00064  -0.99805
   D63        0.99823  -0.00001   0.00027  -0.00090  -0.00063   0.99760
   D64        0.00118  -0.00000   0.00017  -0.00002   0.00014   0.00132
   D65        0.62641  -0.00000  -0.00010   0.00016   0.00006   0.62647
   D66       -2.41271  -0.00010  -0.00129  -0.02464  -0.02601  -2.43873
   D67       -2.47905  -0.00008  -0.00105  -0.01448  -0.01554  -2.49459
   D68       -0.62640   0.00001  -0.00011   0.00017   0.00006  -0.62635
   D69        2.61766  -0.00008  -0.00130  -0.02463  -0.02601   2.59165
   D70        2.55132  -0.00007  -0.00106  -0.01447  -0.01554   2.53578
   D71       -0.00386   0.00002   0.00050   0.00007   0.00057  -0.00330
   D72        0.99672   0.00001   0.00025  -0.00048  -0.00022   0.99649
   D73       -0.99940   0.00001   0.00041   0.00052   0.00093  -0.99847
   D74        0.00118  -0.00000   0.00017  -0.00002   0.00014   0.00132
   D75       -0.61870  -0.00000   0.00025   0.00017   0.00041  -0.61829
   D76        2.84081   0.00011   0.00085  -0.00116  -0.00028   2.84053
   D77        2.24115  -0.00015  -0.00070  -0.00630  -0.00698   2.23417
   D78        0.61720   0.00002   0.00025   0.00029   0.00054   0.61775
   D79       -2.20647   0.00014   0.00085  -0.00103  -0.00015  -2.20662
   D80       -2.80613  -0.00013  -0.00069  -0.00618  -0.00686  -2.81298
   D81        0.00122  -0.00000  -0.00031   0.00072   0.00041   0.00163
   D82       -0.99837   0.00002  -0.00015   0.00093   0.00079  -0.99759
   D83        0.99842  -0.00002  -0.00033  -0.00019  -0.00052   0.99790
   D84       -0.00118   0.00000  -0.00017   0.00002  -0.00014  -0.00132
   D85        0.62020  -0.00003  -0.00032  -0.00040  -0.00072   0.61947
   D86       -2.87261  -0.00010  -0.00071   0.00931   0.00871  -2.86390
   D87       -2.22309   0.00009   0.00013  -0.00034  -0.00027  -2.22336
   D88       -0.61908   0.00001  -0.00012  -0.00003  -0.00015  -0.61923
   D89        2.17130  -0.00007  -0.00051   0.00968   0.00929   2.18059
   D90        2.82082   0.00012   0.00033   0.00003   0.00031   2.82113
   D91       -0.62568  -0.00000   0.00006  -0.00026  -0.00018  -0.62586
   D92        2.45287   0.00007   0.00113   0.01450   0.01553   2.46840
   D93        2.46106   0.00011   0.00163   0.02170   0.02332   2.48438
   D94        0.62624  -0.00001   0.00013  -0.00013   0.00001   0.62625
   D95       -2.57840   0.00006   0.00120   0.01463   0.01573  -2.56267
   D96       -2.57022   0.00010   0.00170   0.02182   0.02352  -2.54670
         Item               Value     Threshold  Converged?
 Maximum Force            0.000788     0.000450     NO 
 RMS     Force            0.000084     0.000300     YES
 Maximum Displacement     0.014161     0.001800     NO 
 RMS     Displacement     0.003145     0.001200     NO 
 Predicted change in Energy=-5.526946D-06
 GradGradGradGradGradGradGradGradGradGradGradGradGradGradGradGradGradGrad

                          Input orientation:                          
 ---------------------------------------------------------------------
 Center     Atomic      Atomic             Coordinates (Angstroms)
 Number     Number       Type             X           Y           Z
 ---------------------------------------------------------------------
      1          4           0        0.000321    1.538153    0.905358
      2          4           0       -1.547015   -0.008664    0.862477
      3          4           0        1.535849    0.002050    0.918179
      4          4           0       -0.009946   -1.545801    0.874679
      5          4           0       -0.032145   -0.018442    2.281286
      6          4           0       -1.047343    1.085825   -0.789906
      7          4           0        1.111987    1.100512   -0.751695
      8          4           0       -1.058588   -1.071434   -0.813251
      9          4           0        1.098636   -1.059977   -0.772266
     10          4           0        0.051230    0.027709   -2.209390
     11          1           0        0.417799   -0.194706   -3.833916
     12          1           0       -0.156440    0.324134   -3.860344
 ---------------------------------------------------------------------
                    Distance matrix (angstroms):
                    1          2          3          4          5
     1  Be   0.000000
     2  Be   2.188316   0.000000
     3  Be   2.172010   3.083386   0.000000
     4  Be   3.084124   2.173827   2.187972   0.000000
     5  Be   2.077792   2.075559   2.077760   2.076502   0.000000
     6  Be   2.043556   2.044002   3.281007   3.282147   3.417930
     7  Be   2.042830   3.302441   2.043222   3.302545   3.429295
     8  Be   3.299219   2.043552   3.298685   2.042983   3.426154
     9  Be   3.281920   3.282852   2.043688   2.043871   3.418719
    10  Be   3.462036   3.462958   3.462144   3.462825   4.491687
    11  H    5.063379   5.094233   4.885811   4.917244   6.134265
    12  H    4.920400   4.934520   5.079554   5.092991   6.152433
                    6          7          8          9         10
     6  Be   0.000000
     7  Be   2.159719   0.000000
     8  Be   2.157414   3.071243   0.000000
     9  Be   3.034799   2.160629   2.157644   0.000000
    10  Be   2.083605   2.097854   2.094997   2.084573   0.000000
    11  H    3.612811   3.414612   3.474591   3.253603   1.680156
    12  H    3.286560   3.446066   3.470772   3.609322   1.690161
                   11         12
    11  H    0.000000
    12  H    0.774367   0.000000
 Stoichiometry    Be10H2
 Framework group  C1[X(Be10H2)]
 Deg. of freedom    30
 Full point group                 C1      NOp   1
 Largest Abelian subgroup         C1      NOp   1
 Largest concise Abelian subgroup C1      NOp   1
                         Standard orientation:                         
 ---------------------------------------------------------------------
 Center     Atomic      Atomic             Coordinates (Angstroms)
 Number     Number       Type             X           Y           Z
 ---------------------------------------------------------------------
      1          4           0        1.019954   -1.076651   -1.106839
      2          4           0        1.037112    1.111142   -1.062178
      3          4           0        1.014208   -1.121146    1.064707
      4          4           0        1.030722    1.066270    1.111176
      5          4           0        2.416921   -0.013763    0.004903
      6          4           0       -0.641914    0.038803   -1.519240
      7          4           0       -0.658857   -1.529708   -0.034696
      8          4           0       -0.636163    1.540781    0.029458
      9          4           0       -0.650236   -0.024050    1.514897
     10          4           0       -2.074638    0.018117   -0.006533
     11          1           0       -3.704850   -0.047457    0.394756
     12          1           0       -3.723584    0.008275   -0.377375
 ---------------------------------------------------------------------
 Rotational constants (GHZ):           2.9726127           1.9767296           1.9667081
 Standard basis: def2TZVP (5D, 7F)
 There are   212 symmetry adapted cartesian basis functions of A   symmetry.
 There are   202 symmetry adapted basis functions of A   symmetry.
   202 basis functions,   306 primitive gaussians,   212 cartesian basis functions
    21 alpha electrons       21 beta electrons
       nuclear repulsion energy       162.2473667342 Hartrees.
 NAtoms=   12 NActive=   12 NUniq=   12 SFac= 1.00D+00 NAtFMM=   60 NAOKFM=F Big=F
 Integral buffers will be    131072 words long.
 Raffenetti 2 integral format.
 Two-electron integral symmetry is turned on.
 Nuclear repulsion after empirical dispersion term =      162.2241988722 Hartrees.
 One-electron integrals computed using PRISM.
   1 Symmetry operations used in ECPInt.
 ECPInt:  NShTT=    4851 NPrTT=   15054 LenC2=    4729 LenP2D=   12332.
 LDataN:  DoStor=T MaxTD1= 4 Len=   56
 NBasis=   202 RedAO= T EigKep=  2.98D-04  NBF=   202
 NBsUse=   202 1.00D-06 EigRej= -1.00D+00 NBFU=   202
 Initial guess from the checkpoint file:  "/home/asus/YCY/BeH/Be10/1/10-H-Be10.chk"
 B after Tr=     0.000000   -0.000000   -0.000000
         Rot=    0.999998    0.001571   -0.000082   -0.000929 Ang=   0.21 deg.
 Keep R1 ints in memory in canonical form, NReq=228948670.
 Requested convergence on RMS density matrix=1.00D-08 within 128 cycles.
 Requested convergence on MAX density matrix=1.00D-06.
 Requested convergence on             energy=1.00D-06.
 No special actions if energy rises.
 SCF Done:  E(RPBE1PBE) =  -148.305553612     A.U. after   12 cycles
            NFock= 12  Conv=0.34D-08     -V/T= 2.0075
   1 Symmetry operations used in ECPInt.
 ECPInt:  NShTT=    4851 NPrTT=   15054 LenC2=    4729 LenP2D=   12332.
 LDataN:  DoStor=T MaxTD1= 5 Len=  102
 Calling FoFJK, ICntrl=      2127 FMM=F ISym2X=0 I1Cent= 0 IOpClX= 0 NMat=1 NMatS=1 NMatT=0.
 ***** Axes restored to original set *****
 -------------------------------------------------------------------
 Center     Atomic                   Forces (Hartrees/Bohr)
 Number     Number              X              Y              Z
 -------------------------------------------------------------------
      1        4           0.000043336   -0.000103090   -0.000050005
      2        4           0.000177093   -0.000055741   -0.000081990
      3        4          -0.000097703    0.000023767   -0.000045933
      4        4          -0.000086640    0.000165314   -0.000073191
      5        4          -0.000001195   -0.000011441    0.000347037
      6        4          -0.000011741    0.000060845    0.000051588
      7        4          -0.000207844   -0.000225181    0.000144368
      8        4           0.000038996    0.000043527   -0.000024339
      9        4          -0.000001329    0.000027800    0.000084417
     10        4           0.000305631    0.000346704   -0.000839961
     11        1           0.000175293   -0.000356548   -0.000067081
     12        1          -0.000333898    0.000084042    0.000555091
 -------------------------------------------------------------------
 Cartesian Forces:  Max     0.000839961 RMS     0.000227945

 GradGradGradGradGradGradGradGradGradGradGradGradGradGradGradGradGradGrad
 Berny optimization.
 Using GEDIIS/GDIIS optimizer.
 FormGI is forming the generalized inverse of G from B-inverse, IUseBI=4.
 Internal  Forces:  Max     0.000541026 RMS     0.000060144
 Search for a local minimum.
 Step number  10 out of a maximum of  100
 All quantities printed in internal units (Hartrees-Bohrs-Radians)
 Mixed Optimization -- En-DIIS/RFO-DIIS
 Swapping is turned off.
 Update second derivatives using D2CorX and points    3    4    5    6    7
                                                      8    9   10
 DE= -2.05D-05 DEPred=-5.53D-06 R= 3.70D+00
 TightC=F SS=  1.41D+00  RLast= 6.88D-02 DXNew= 1.4270D+00 2.0643D-01
 Trust test= 3.70D+00 RLast= 6.88D-02 DXMaxT set to 8.49D-01
 ITU=  1  1  1  1  1  1  1  1  1  0
     Eigenvalues ---    0.00200   0.02364   0.02824   0.02992   0.03162
     Eigenvalues ---    0.03634   0.03708   0.04127   0.04148   0.05269
     Eigenvalues ---    0.05504   0.06255   0.06646   0.06657   0.06783
     Eigenvalues ---    0.07001   0.07040   0.07171   0.07298   0.08179
     Eigenvalues ---    0.08860   0.09143   0.09670   0.12131   0.12322
     Eigenvalues ---    0.13015   0.13828   0.14231   0.14729   0.25132
 En-DIIS/RFO-DIIS/Sim-DIIS IScMMF=       -3 using points:    10    9    8    7    6    5    4    3
 RFO step:  Lambda=-1.57447351D-05.
 DIIS inversion failure, remove point   8.
 DIIS inversion failure, remove point   7.
 DIIS inversion failure, remove point   6.
 DIIS inversion failure, remove point   5.
 DIIS inversion failure, remove point   4.
 RFO-DIIS uses    3 points instead of    8
 DidBck=F Rises=F RFO-DIIS coefs:    2.22125   -1.58427    0.36302    0.00000    0.00000
                  RFO-DIIS coefs:    0.00000    0.00000    0.00000
 Iteration  1 RMS(Cart)=  0.00296443 RMS(Int)=  0.00004054
 Iteration  2 RMS(Cart)=  0.00002338 RMS(Int)=  0.00002866
 Iteration  3 RMS(Cart)=  0.00000000 RMS(Int)=  0.00002866
 Variable       Old X    -DE/DX   Delta X   Delta X   Delta X     New X
                                 (Linear)    (Quad)   (Total)
    R1        4.13532  -0.00008   0.00277  -0.00138   0.00139   4.13671
    R2        4.10450  -0.00007   0.00111  -0.00106   0.00004   4.10455
    R3        3.92646   0.00007  -0.00129   0.00067  -0.00063   3.92583
    R4        3.86176   0.00003  -0.00043   0.00016  -0.00028   3.86148
    R5        3.86039  -0.00003  -0.00074   0.00027  -0.00046   3.85993
    R6        4.10794  -0.00012   0.00062  -0.00137  -0.00076   4.10718
    R7        3.92224   0.00007   0.00041   0.00054   0.00096   3.92320
    R8        3.86260   0.00000  -0.00046   0.00007  -0.00040   3.86221
    R9        3.86175   0.00001  -0.00085   0.00022  -0.00062   3.86113
   R10        4.13467  -0.00007   0.00283  -0.00131   0.00152   4.13619
   R11        3.92640   0.00006  -0.00271   0.00103  -0.00166   3.92474
   R12        3.86113  -0.00002  -0.00017   0.00008  -0.00008   3.86105
   R13        3.86201   0.00002   0.00005  -0.00006  -0.00001   3.86200
   R14        3.92402   0.00006  -0.00118   0.00092  -0.00028   3.92374
   R15        3.86068   0.00001  -0.00056   0.00013  -0.00042   3.86026
   R16        3.86236  -0.00000   0.00003  -0.00010  -0.00008   3.86228
   R17        4.08128  -0.00008   0.00199  -0.00139   0.00060   4.08188
   R18        4.07692  -0.00004   0.00438  -0.00148   0.00289   4.07981
   R19        3.93744   0.00009   0.00007   0.00087   0.00095   3.93839
   R20        4.08300  -0.00009   0.00194  -0.00152   0.00041   4.08341
   R21        3.96437   0.00004  -0.00295   0.00074  -0.00220   3.96217
   R22        4.07736  -0.00005   0.00394  -0.00145   0.00248   4.07984
   R23        3.95897   0.00004  -0.00018   0.00046   0.00030   3.95927
   R24        3.93927   0.00007  -0.00239   0.00138  -0.00100   3.93827
   R25        3.17504   0.00010   0.00572  -0.00049   0.00524   3.18028
   R26        3.19394  -0.00054  -0.00945  -0.00113  -0.01057   3.18337
   R27        1.46334   0.00023   0.00134  -0.00041   0.00088   1.46422
    A1        1.57089  -0.00000  -0.00002  -0.00004  -0.00005   1.57085
    A2        1.79001  -0.00003  -0.00022  -0.00021  -0.00043   1.78958
    A3        1.78318   0.00001   0.00064  -0.00010   0.00054   1.78372
    A4        1.95575   0.00005  -0.00065   0.00061  -0.00004   1.95571
    A5        1.96618   0.00003  -0.00107   0.00057  -0.00049   1.96569
    A6        1.57054   0.00001   0.00004   0.00005   0.00008   1.57062
    A7        1.78715   0.00001   0.00068  -0.00012   0.00056   1.78772
    A8        1.78270   0.00002   0.00069  -0.00005   0.00063   1.78333
    A9        1.95704   0.00006  -0.00129   0.00069  -0.00060   1.95644
   A10        1.96454   0.00006  -0.00075   0.00069  -0.00006   1.96448
   A11        1.57153  -0.00001  -0.00010  -0.00004  -0.00015   1.57138
   A12        1.78380   0.00000   0.00028  -0.00005   0.00022   1.78402
   A13        1.79007  -0.00003  -0.00028  -0.00020  -0.00049   1.78958
   A14        1.96592   0.00003  -0.00074   0.00051  -0.00024   1.96568
   A15        1.95636   0.00004  -0.00076   0.00060  -0.00017   1.95619
   A16        1.57022   0.00000   0.00008   0.00002   0.00012   1.57034
   A17        1.78331   0.00001   0.00036  -0.00001   0.00035   1.78366
   A18        1.78728   0.00001   0.00068  -0.00013   0.00056   1.78784
   A19        1.96426   0.00006  -0.00024   0.00057   0.00034   1.96460
   A20        1.95714   0.00005  -0.00133   0.00066  -0.00067   1.95646
   A21        1.67327  -0.00008   0.00165  -0.00113   0.00051   1.67379
   A22        1.67326  -0.00008   0.00167  -0.00114   0.00053   1.67380
   A23        1.80593  -0.00001   0.00004  -0.00007  -0.00002   1.80591
   A24        1.99024   0.00002  -0.00185   0.00070  -0.00114   1.98910
   A25        1.80673  -0.00004  -0.00006  -0.00015  -0.00020   1.80653
   A26        1.99073   0.00001  -0.00193   0.00063  -0.00128   1.98945
   A27        1.58300  -0.00002  -0.00012  -0.00017  -0.00028   1.58271
   A28        1.79115   0.00002   0.00025  -0.00000   0.00024   1.79140
   A29        1.98016   0.00006  -0.00053   0.00070   0.00017   1.98033
   A30        1.79078   0.00003   0.00028   0.00002   0.00030   1.79108
   A31        1.97997   0.00006  -0.00095   0.00081  -0.00013   1.97984
   A32        1.55765   0.00003   0.00059   0.00015   0.00074   1.55839
   A33        1.79325  -0.00002  -0.00043  -0.00009  -0.00051   1.79274
   A34        1.98256   0.00003  -0.00166   0.00073  -0.00093   1.98164
   A35        1.79319  -0.00001  -0.00048  -0.00003  -0.00053   1.79266
   A36        1.98286   0.00003  -0.00198   0.00081  -0.00117   1.98170
   A37        1.56007   0.00001  -0.00047   0.00016  -0.00032   1.55975
   A38        1.80530  -0.00000   0.00014  -0.00002   0.00013   1.80543
   A39        1.98952   0.00003  -0.00126   0.00062  -0.00063   1.98888
   A40        1.80633  -0.00003  -0.00006  -0.00008  -0.00014   1.80619
   A41        1.98999   0.00002  -0.00135   0.00054  -0.00080   1.98919
   A42        1.58246  -0.00002  -0.00000  -0.00014  -0.00014   1.58233
   A43        1.63106  -0.00006   0.00229  -0.00120   0.00107   1.63213
   A44        2.56986   0.00007  -0.00269   0.00043  -0.00244   2.56741
   A45        2.10786  -0.00004  -0.00404   0.00042  -0.00367   2.10419
   A46        1.64396  -0.00007   0.00240  -0.00126   0.00113   1.64509
   A47        2.25135   0.00008   0.01188   0.00094   0.01285   2.26420
   A48        2.27992   0.00008   0.01029   0.00082   0.01106   2.29098
   A49        2.33294  -0.00002  -0.01292   0.00030  -0.01266   2.32028
   A50        2.31567  -0.00003  -0.01387   0.00035  -0.01348   2.30219
   A51        2.08046  -0.00001   0.00157   0.00080   0.00232   2.08279
   A52        2.54395   0.00010   0.00225   0.00079   0.00289   2.54684
    D1       -0.00029   0.00000   0.00001   0.00000   0.00002  -0.00027
    D2       -0.99483  -0.00002   0.00026  -0.00026   0.00000  -0.99482
    D3        0.99478   0.00001  -0.00009   0.00018   0.00010   0.99487
    D4        0.00024  -0.00001   0.00015  -0.00008   0.00008   0.00033
    D5        0.00029  -0.00000  -0.00001  -0.00000  -0.00002   0.00027
    D6        0.99179   0.00001  -0.00052   0.00018  -0.00035   0.99144
    D7       -0.99114  -0.00001   0.00060  -0.00023   0.00037  -0.99077
    D8        0.00037  -0.00000   0.00009  -0.00005   0.00004   0.00040
    D9        0.60619   0.00000  -0.00021   0.00000  -0.00021   0.60598
   D10       -0.61034   0.00001  -0.00062   0.00021  -0.00040  -0.61074
   D11        0.65734  -0.00000  -0.00021   0.00002  -0.00018   0.65716
   D12       -0.42405  -0.00001   0.00062  -0.00024   0.00038  -0.42366
   D13       -0.40187  -0.00003   0.00041  -0.00035   0.00006  -0.40181
   D14       -1.48326  -0.00003   0.00124  -0.00061   0.00063  -1.48264
   D15       -0.64887  -0.00001  -0.00028  -0.00017  -0.00046  -0.64933
   D16        0.41566   0.00003  -0.00082   0.00040  -0.00042   0.41524
   D17        0.40667   0.00000  -0.00053   0.00006  -0.00046   0.40621
   D18        1.47120   0.00004  -0.00106   0.00064  -0.00043   1.47078
   D19        0.00029  -0.00000  -0.00001  -0.00000  -0.00002   0.00027
   D20       -0.99080  -0.00002   0.00045  -0.00021   0.00024  -0.99056
   D21        0.99134   0.00002  -0.00061   0.00027  -0.00034   0.99100
   D22        0.00025   0.00000  -0.00014   0.00006  -0.00009   0.00016
   D23       -0.60360  -0.00001  -0.00066  -0.00005  -0.00070  -0.60430
   D24        0.61097   0.00000   0.00049  -0.00021   0.00027   0.61125
   D25       -0.65918   0.00000   0.00080  -0.00004   0.00077  -0.65841
   D26        0.42352   0.00000  -0.00055   0.00026  -0.00028   0.42324
   D27        0.39920   0.00004   0.00050   0.00039   0.00088   0.40008
   D28        1.48189   0.00004  -0.00086   0.00068  -0.00017   1.48172
   D29        0.64987   0.00002  -0.00047   0.00028  -0.00020   0.64967
   D30       -0.41717  -0.00000   0.00107  -0.00030   0.00076  -0.41641
   D31       -0.40651  -0.00001   0.00021  -0.00005   0.00016  -0.40636
   D32       -1.47355  -0.00003   0.00175  -0.00063   0.00112  -1.47243
   D33       -0.00029   0.00000   0.00001   0.00000   0.00002  -0.00027
   D34        0.99460   0.00002  -0.00034   0.00029  -0.00004   0.99456
   D35       -0.99521  -0.00001   0.00037  -0.00025   0.00012  -0.99508
   D36       -0.00032   0.00001   0.00002   0.00004   0.00006  -0.00026
   D37        0.61103  -0.00001   0.00001  -0.00010  -0.00010   0.61093
   D38       -0.60602  -0.00000  -0.00025   0.00010  -0.00014  -0.60616
   D39        0.64878   0.00001   0.00028   0.00018   0.00046   0.64924
   D40       -0.41531  -0.00003   0.00006  -0.00022  -0.00017  -0.41549
   D41       -0.40744  -0.00000   0.00085  -0.00011   0.00074  -0.40669
   D42       -1.47153  -0.00004   0.00062  -0.00051   0.00011  -1.47142
   D43       -0.65777   0.00000  -0.00005   0.00005   0.00001  -0.65776
   D44        0.42302   0.00001  -0.00038   0.00025  -0.00013   0.42289
   D45        0.40170   0.00003  -0.00016   0.00028   0.00012   0.40181
   D46        1.48249   0.00004  -0.00050   0.00047  -0.00002   1.48246
   D47       -0.61147   0.00000   0.00015   0.00009   0.00024  -0.61123
   D48        0.60344   0.00001   0.00113  -0.00006   0.00108   0.60452
   D49       -0.64947  -0.00002   0.00026  -0.00025   0.00001  -0.64946
   D50        0.41705   0.00001  -0.00060   0.00019  -0.00042   0.41663
   D51        0.40679   0.00001  -0.00063   0.00012  -0.00051   0.40628
   D52        1.47331   0.00003  -0.00150   0.00056  -0.00094   1.47238
   D53        0.65835  -0.00000  -0.00055  -0.00003  -0.00057   0.65777
   D54       -0.42362  -0.00001   0.00042  -0.00030   0.00012  -0.42350
   D55       -0.39944  -0.00004  -0.00084  -0.00030  -0.00114  -0.40059
   D56       -1.48141  -0.00005   0.00012  -0.00057  -0.00045  -1.48186
   D57        0.00398  -0.00002  -0.00099  -0.00011  -0.00110   0.00288
   D58        0.99892   0.00001  -0.00114   0.00014  -0.00100   0.99792
   D59       -0.99626  -0.00003  -0.00008  -0.00037  -0.00045  -0.99671
   D60       -0.00132   0.00000  -0.00023  -0.00013  -0.00036  -0.00168
   D61       -0.00177   0.00001   0.00015   0.00011   0.00027  -0.00150
   D62       -0.99805   0.00000   0.00075  -0.00012   0.00063  -0.99742
   D63        0.99760   0.00001  -0.00037   0.00036  -0.00001   0.99759
   D64        0.00132  -0.00000   0.00023   0.00013   0.00036   0.00168
   D65        0.62647  -0.00001  -0.00006  -0.00007  -0.00013   0.62633
   D66       -2.43873  -0.00008  -0.02362  -0.00057  -0.02414  -2.46287
   D67       -2.49459  -0.00006  -0.01424  -0.00030  -0.01446  -2.50905
   D68       -0.62635   0.00001   0.00002   0.00002   0.00003  -0.62631
   D69        2.59165  -0.00005  -0.02354  -0.00047  -0.02398   2.56767
   D70        2.53578  -0.00004  -0.01416  -0.00021  -0.01429   2.52149
   D71       -0.00330   0.00002   0.00079   0.00014   0.00093  -0.00236
   D72        0.99649   0.00003   0.00000   0.00040   0.00041   0.99690
   D73       -0.99847  -0.00001   0.00102  -0.00013   0.00089  -0.99759
   D74        0.00132  -0.00000   0.00023   0.00013   0.00036   0.00168
   D75       -0.61829  -0.00001   0.00047  -0.00014   0.00034  -0.61795
   D76        2.84053   0.00007   0.00028  -0.00003   0.00025   2.84078
   D77        2.23417  -0.00011  -0.00662  -0.00048  -0.00719   2.22698
   D78        0.61775   0.00001   0.00057  -0.00011   0.00046   0.61821
   D79       -2.20662   0.00009   0.00037   0.00001   0.00038  -2.20624
   D80       -2.81298  -0.00009  -0.00652  -0.00045  -0.00707  -2.82005
   D81        0.00163  -0.00001   0.00017  -0.00017  -0.00000   0.00163
   D82       -0.99759  -0.00001   0.00055  -0.00041   0.00014  -0.99745
   D83        0.99790   0.00000  -0.00061   0.00011  -0.00050   0.99740
   D84       -0.00132   0.00000  -0.00023  -0.00013  -0.00036  -0.00168
   D85        0.61947  -0.00002  -0.00080   0.00008  -0.00072   0.61875
   D86       -2.86390  -0.00007   0.00724   0.00012   0.00727  -2.85663
   D87       -2.22336   0.00007  -0.00007   0.00032   0.00024  -2.22312
   D88       -0.61923   0.00001  -0.00014   0.00014   0.00000  -0.61922
   D89        2.18059  -0.00004   0.00790   0.00019   0.00799   2.18858
   D90        2.82113   0.00009   0.00059   0.00038   0.00096   2.82209
   D91       -0.62586   0.00000  -0.00007   0.00006  -0.00002  -0.62588
   D92        2.46840   0.00005   0.01425   0.00037   0.01468   2.48308
   D93        2.48438   0.00008   0.02135   0.00038   0.02179   2.50617
   D94        0.62625  -0.00001   0.00006   0.00000   0.00007   0.62632
   D95       -2.56267   0.00004   0.01439   0.00032   0.01477  -2.54791
   D96       -2.54670   0.00006   0.02148   0.00033   0.02188  -2.52482
         Item               Value     Threshold  Converged?
 Maximum Force            0.000541     0.000450     NO 
 RMS     Force            0.000060     0.000300     YES
 Maximum Displacement     0.013018     0.001800     NO 
 RMS     Displacement     0.002966     0.001200     NO 
 Predicted change in Energy=-7.517843D-06
 GradGradGradGradGradGradGradGradGradGradGradGradGradGradGradGradGradGrad

                          Input orientation:                          
 ---------------------------------------------------------------------
 Center     Atomic      Atomic             Coordinates (Angstroms)
 Number     Number       Type             X           Y           Z
 ---------------------------------------------------------------------
      1          4           0       -0.000061    1.538172    0.907279
      2          4           0       -1.547643   -0.009251    0.858122
      3          4           0        1.535543    0.002123    0.921238
      4          4           0       -0.010849   -1.546085    0.871502
      5          4           0       -0.034996   -0.020727    2.280030
      6          4           0       -1.044706    1.089004   -0.790506
      7          4           0        1.114865    1.102854   -0.747896
      8          4           0       -1.056061   -1.069739   -0.817727
      9          4           0        1.102371   -1.057829   -0.771539
     10          4           0        0.058118    0.032205   -2.208412
     11          1           0        0.411092   -0.200561   -3.837363
     12          1           0       -0.163329    0.319193   -3.853516
 ---------------------------------------------------------------------
                    Distance matrix (angstroms):
                    1          2          3          4          5
     1  Be   0.000000
     2  Be   2.189051   0.000000
     3  Be   2.172032   3.083854   0.000000
     4  Be   3.084483   2.173424   2.188778   0.000000
     5  Be   2.077458   2.076067   2.076881   2.076355   0.000000
     6  Be   2.043406   2.043792   3.281625   3.282503   3.417486
     7  Be   2.042588   3.302275   2.043180   3.302507   3.428257
     8  Be   3.300300   2.043223   3.299894   2.042760   3.426237
     9  Be   3.282226   3.282969   2.043681   2.043829   3.417786
    10  Be   3.461047   3.461765   3.460982   3.461448   4.489720
    11  H    5.069898   5.091249   4.893848   4.915473   6.136272
    12  H    4.917086   4.921761   5.077890   5.082155   6.144298
                    6          7          8          9         10
     6  Be   0.000000
     7  Be   2.160036   0.000000
     8  Be   2.158945   3.072126   0.000000
     9  Be   3.036312   2.160848   2.158959   0.000000
    10  Be   2.084107   2.096690   2.095156   2.084045   0.000000
    11  H    3.614645   3.426221   3.467882   3.257614   1.682930
    12  H    3.278942   3.448591   3.455736   3.605102   1.684567
                   11         12
    11  H    0.000000
    12  H    0.774832   0.000000
 Stoichiometry    Be10H2
 Framework group  C1[X(Be10H2)]
 Deg. of freedom    30
 Full point group                 C1      NOp   1
 Largest Abelian subgroup         C1      NOp   1
 Largest concise Abelian subgroup C1      NOp   1
                         Standard orientation:                         
 ---------------------------------------------------------------------
 Center     Atomic      Atomic             Coordinates (Angstroms)
 Number     Number       Type             X           Y           Z
 ---------------------------------------------------------------------
      1          4           0        1.022651   -1.076705   -1.105312
      2          4           0        1.032789    1.111935   -1.064079
      3          4           0        1.017820   -1.117706    1.066327
      4          4           0        1.027360    1.070637    1.108946
      5          4           0        2.416048   -0.008020    0.004729
      6          4           0       -0.642195    0.033190   -1.519954
      7          4           0       -0.654354   -1.532563   -0.031994
      8          4           0       -0.640983    1.538963    0.027201
      9          4           0       -0.649512   -0.024722    1.515797
     10          4           0       -2.073622    0.010512   -0.005358
     11          1           0       -3.707800   -0.037869    0.393858
     12          1           0       -3.716205    0.015787   -0.379068
 ---------------------------------------------------------------------
 Rotational constants (GHZ):           2.9710846           1.9775367           1.9673635
 Standard basis: def2TZVP (5D, 7F)
 There are   212 symmetry adapted cartesian basis functions of A   symmetry.
 There are   202 symmetry adapted basis functions of A   symmetry.
   202 basis functions,   306 primitive gaussians,   212 cartesian basis functions
    21 alpha electrons       21 beta electrons
       nuclear repulsion energy       162.2515216976 Hartrees.
 NAtoms=   12 NActive=   12 NUniq=   12 SFac= 1.00D+00 NAtFMM=   60 NAOKFM=F Big=F
 Integral buffers will be    131072 words long.
 Raffenetti 2 integral format.
 Two-electron integral symmetry is turned on.
 Nuclear repulsion after empirical dispersion term =      162.2283514396 Hartrees.
 One-electron integrals computed using PRISM.
   1 Symmetry operations used in ECPInt.
 ECPInt:  NShTT=    4851 NPrTT=   15054 LenC2=    4729 LenP2D=   12333.
 LDataN:  DoStor=T MaxTD1= 4 Len=   56
 NBasis=   202 RedAO= T EigKep=  2.97D-04  NBF=   202
 NBsUse=   202 1.00D-06 EigRej= -1.00D+00 NBFU=   202
 Initial guess from the checkpoint file:  "/home/asus/YCY/BeH/Be10/1/10-H-Be10.chk"
 B after Tr=     0.000000    0.000000   -0.000000
         Rot=    0.999999    0.000824   -0.000061   -0.000913 Ang=   0.14 deg.
 Keep R1 ints in memory in canonical form, NReq=228948670.
 Requested convergence on RMS density matrix=1.00D-08 within 128 cycles.
 Requested convergence on MAX density matrix=1.00D-06.
 Requested convergence on             energy=1.00D-06.
 No special actions if energy rises.
 SCF Done:  E(RPBE1PBE) =  -148.305566016     A.U. after   12 cycles
            NFock= 12  Conv=0.41D-08     -V/T= 2.0075
   1 Symmetry operations used in ECPInt.
 ECPInt:  NShTT=    4851 NPrTT=   15054 LenC2=    4729 LenP2D=   12333.
 LDataN:  DoStor=T MaxTD1= 5 Len=  102
 Calling FoFJK, ICntrl=      2127 FMM=F ISym2X=0 I1Cent= 0 IOpClX= 0 NMat=1 NMatS=1 NMatT=0.
 ***** Axes restored to original set *****
 -------------------------------------------------------------------
 Center     Atomic                   Forces (Hartrees/Bohr)
 Number     Number              X              Y              Z
 -------------------------------------------------------------------
      1        4          -0.000003950   -0.000130202    0.000005366
      2        4           0.000197798   -0.000005198   -0.000019399
      3        4          -0.000105114   -0.000011232   -0.000042010
      4        4          -0.000032049    0.000157992   -0.000061411
      5        4          -0.000039976    0.000022587    0.000427470
      6        4           0.000065666   -0.000046100   -0.000018981
      7        4          -0.000203788   -0.000241428    0.000110382
      8        4           0.000121330    0.000126249    0.000003428
      9        4          -0.000066715    0.000067213    0.000085457
     10        4           0.000267415    0.000119135   -0.000904561
     11        1          -0.000037472   -0.000103304    0.000223866
     12        1          -0.000163143    0.000044288    0.000190392
 -------------------------------------------------------------------
 Cartesian Forces:  Max     0.000904561 RMS     0.000202811

 GradGradGradGradGradGradGradGradGradGradGradGradGradGradGradGradGradGrad
 Berny optimization.
 Using GEDIIS/GDIIS optimizer.
 FormGI is forming the generalized inverse of G from B-inverse, IUseBI=4.
 Internal  Forces:  Max     0.000223920 RMS     0.000049859
 Search for a local minimum.
 Step number  11 out of a maximum of  100
 All quantities printed in internal units (Hartrees-Bohrs-Radians)
 Mixed Optimization -- En-DIIS/RFO-DIIS
 Swapping is turned off.
 Update second derivatives using D2CorX and points    3    4    5    6    7
                                                      8    9   10   11
 DE= -1.24D-05 DEPred=-7.52D-06 R= 1.65D+00
 TightC=F SS=  1.41D+00  RLast= 6.36D-02 DXNew= 1.4270D+00 1.9077D-01
 Trust test= 1.65D+00 RLast= 6.36D-02 DXMaxT set to 8.49D-01
 ITU=  1  1  1  1  1  1  1  1  1  1  0
     Eigenvalues ---    0.00171   0.02188   0.02826   0.02992   0.03157
     Eigenvalues ---    0.03611   0.03635   0.04124   0.04134   0.05053
     Eigenvalues ---    0.05283   0.05515   0.06476   0.06657   0.06668
     Eigenvalues ---    0.06884   0.07007   0.07171   0.07242   0.08010
     Eigenvalues ---    0.08408   0.08890   0.09152   0.12322   0.12413
     Eigenvalues ---    0.13020   0.14179   0.14729   0.15453   0.24893
 En-DIIS/RFO-DIIS/Sim-DIIS IScMMF=       -3 using points:    11   10    9    8    7    6    5    4    3
 RFO step:  Lambda=-7.40818453D-06.
 DIIS inversion failure, remove point   9.
 DIIS inversion failure, remove point   8.
 DIIS inversion failure, remove point   7.
 DIIS inversion failure, remove point   6.
 DIIS inversion failure, remove point   5.
 RFO-DIIS uses    4 points instead of    9
 DidBck=F Rises=F RFO-DIIS coefs:    2.27619   -1.91251    0.63155    0.00477    0.00000
                  RFO-DIIS coefs:    0.00000    0.00000    0.00000    0.00000
 Iteration  1 RMS(Cart)=  0.00183218 RMS(Int)=  0.00001762
 Iteration  2 RMS(Cart)=  0.00000887 RMS(Int)=  0.00001374
 Iteration  3 RMS(Cart)=  0.00000000 RMS(Int)=  0.00001374
 Variable       Old X    -DE/DX   Delta X   Delta X   Delta X     New X
                                 (Linear)    (Quad)   (Total)
    R1        4.13671  -0.00012  -0.00031  -0.00085  -0.00116   4.13555
    R2        4.10455  -0.00008  -0.00126  -0.00037  -0.00162   4.10292
    R3        3.92583   0.00007   0.00041   0.00012   0.00054   3.92636
    R4        3.86148   0.00006  -0.00012   0.00036   0.00024   3.86172
    R5        3.85993   0.00002  -0.00027   0.00019  -0.00009   3.85984
    R6        4.10718  -0.00012  -0.00213  -0.00054  -0.00267   4.10451
    R7        3.92320   0.00007   0.00116   0.00008   0.00124   3.92444
    R8        3.86221   0.00003  -0.00024   0.00033   0.00009   3.86230
    R9        3.86113   0.00003  -0.00036   0.00016  -0.00020   3.86093
   R10        4.13619  -0.00011  -0.00014  -0.00079  -0.00092   4.13527
   R11        3.92474   0.00009  -0.00005   0.00054   0.00049   3.92523
   R12        3.86105   0.00001  -0.00013   0.00002  -0.00012   3.86093
   R13        3.86200   0.00003  -0.00007   0.00018   0.00011   3.86211
   R14        3.92374   0.00009   0.00055   0.00058   0.00113   3.92488
   R15        3.86026   0.00003  -0.00030   0.00006  -0.00024   3.86002
   R16        3.86228   0.00001  -0.00010   0.00012   0.00003   3.86230
   R17        4.08188  -0.00012  -0.00085  -0.00065  -0.00150   4.08038
   R18        4.07981  -0.00010   0.00054  -0.00067  -0.00012   4.07969
   R19        3.93839   0.00008   0.00167  -0.00012   0.00154   3.93993
   R20        4.08341  -0.00012  -0.00105  -0.00071  -0.00176   4.08165
   R21        3.96217   0.00007  -0.00062   0.00029  -0.00033   3.96184
   R22        4.07984  -0.00010   0.00029  -0.00064  -0.00034   4.07950
   R23        3.95927   0.00005   0.00048   0.00023   0.00070   3.95997
   R24        3.93827   0.00011   0.00064   0.00060   0.00124   3.93952
   R25        3.18028  -0.00022   0.00290  -0.00339  -0.00050   3.17978
   R26        3.18337  -0.00017  -0.00990   0.00043  -0.00948   3.17389
   R27        1.46422   0.00006   0.00060   0.00039   0.00102   1.46524
    A1        1.57085  -0.00000  -0.00006  -0.00002  -0.00009   1.57076
    A2        1.78958  -0.00003  -0.00047  -0.00009  -0.00056   1.78902
    A3        1.78372  -0.00001   0.00034  -0.00009   0.00025   1.78397
    A4        1.95571   0.00006   0.00055   0.00036   0.00090   1.95661
    A5        1.96569   0.00005   0.00028   0.00028   0.00055   1.96624
    A6        1.57062   0.00001   0.00010   0.00004   0.00015   1.57077
    A7        1.78772   0.00000   0.00023  -0.00002   0.00021   1.78793
    A8        1.78333   0.00000   0.00045  -0.00006   0.00039   1.78372
    A9        1.95644   0.00007   0.00031   0.00038   0.00069   1.95713
   A10        1.96448   0.00007   0.00065   0.00036   0.00101   1.96549
   A11        1.57138  -0.00000  -0.00015  -0.00002  -0.00017   1.57122
   A12        1.78402  -0.00000   0.00016  -0.00003   0.00013   1.78415
   A13        1.78958  -0.00003  -0.00051  -0.00008  -0.00059   1.78898
   A14        1.96568   0.00004   0.00040   0.00018   0.00058   1.96626
   A15        1.95619   0.00006   0.00045   0.00035   0.00080   1.95699
   A16        1.57034   0.00000   0.00011   0.00000   0.00011   1.57045
   A17        1.78366  -0.00000   0.00029  -0.00001   0.00028   1.78394
   A18        1.78784  -0.00000   0.00022  -0.00002   0.00019   1.78803
   A19        1.96460   0.00006   0.00086   0.00021   0.00107   1.96567
   A20        1.95646   0.00006   0.00023   0.00036   0.00059   1.95705
   A21        1.67379  -0.00010  -0.00081  -0.00053  -0.00134   1.67245
   A22        1.67380  -0.00010  -0.00080  -0.00053  -0.00133   1.67246
   A23        1.80591  -0.00002  -0.00012  -0.00014  -0.00025   1.80566
   A24        1.98910   0.00005  -0.00018   0.00036   0.00018   1.98928
   A25        1.80653  -0.00003  -0.00031  -0.00020  -0.00051   1.80602
   A26        1.98945   0.00005  -0.00037   0.00033  -0.00004   1.98941
   A27        1.58271  -0.00002  -0.00039  -0.00008  -0.00047   1.58224
   A28        1.79140   0.00001   0.00016   0.00008   0.00024   1.79164
   A29        1.98033   0.00007   0.00078   0.00026   0.00104   1.98137
   A30        1.79108   0.00002   0.00022   0.00010   0.00032   1.79140
   A31        1.97984   0.00008   0.00064   0.00040   0.00104   1.98088
   A32        1.55839   0.00002   0.00066   0.00008   0.00075   1.55914
   A33        1.79274  -0.00001  -0.00040   0.00001  -0.00039   1.79234
   A34        1.98164   0.00005   0.00015   0.00025   0.00040   1.98204
   A35        1.79266  -0.00000  -0.00038   0.00006  -0.00032   1.79234
   A36        1.98170   0.00006   0.00004   0.00036   0.00041   1.98210
   A37        1.55975   0.00001   0.00001   0.00007   0.00008   1.55983
   A38        1.80543  -0.00001   0.00001  -0.00011  -0.00010   1.80533
   A39        1.98888   0.00005   0.00012   0.00022   0.00034   1.98922
   A40        1.80619  -0.00002  -0.00023  -0.00014  -0.00037   1.80582
   A41        1.98919   0.00004  -0.00011   0.00020   0.00009   1.98928
   A42        1.58233  -0.00002  -0.00028  -0.00007  -0.00035   1.58198
   A43        1.63213  -0.00009  -0.00040  -0.00040  -0.00079   1.63134
   A44        2.56741   0.00005  -0.00095   0.00008  -0.00081   2.56660
   A45        2.10419   0.00000  -0.00191  -0.00027  -0.00215   2.10204
   A46        1.64509  -0.00011  -0.00045  -0.00057  -0.00103   1.64406
   A47        2.26420   0.00008   0.00814   0.00041   0.00852   2.27272
   A48        2.29098   0.00007   0.00699   0.00025   0.00723   2.29821
   A49        2.32028   0.00002  -0.00708   0.00014  -0.00689   2.31340
   A50        2.30219   0.00002  -0.00743   0.00015  -0.00726   2.29493
   A51        2.08279   0.00004   0.00166   0.00033   0.00200   2.08479
   A52        2.54684   0.00009   0.00225   0.00067   0.00297   2.54981
    D1       -0.00027   0.00000   0.00002  -0.00001   0.00001  -0.00027
    D2       -0.99482  -0.00002  -0.00027  -0.00011  -0.00038  -0.99520
    D3        0.99487   0.00002   0.00026   0.00004   0.00030   0.99517
    D4        0.00033  -0.00001  -0.00002  -0.00006  -0.00009   0.00024
    D5        0.00027  -0.00000  -0.00002   0.00001  -0.00001   0.00026
    D6        0.99144   0.00002  -0.00008   0.00015   0.00007   0.99151
    D7       -0.99077  -0.00002   0.00005  -0.00018  -0.00013  -0.99089
    D8        0.00040  -0.00001  -0.00001  -0.00005  -0.00005   0.00035
    D9        0.60598  -0.00000  -0.00007  -0.00002  -0.00008   0.60590
   D10       -0.61074   0.00002  -0.00009   0.00012   0.00004  -0.61070
   D11        0.65716   0.00001  -0.00017   0.00012  -0.00005   0.65711
   D12       -0.42366  -0.00001   0.00007  -0.00004   0.00003  -0.42364
   D13       -0.40181  -0.00002  -0.00042  -0.00006  -0.00049  -0.40230
   D14       -1.48264  -0.00004  -0.00019  -0.00023  -0.00041  -1.48305
   D15       -0.64933  -0.00002  -0.00048  -0.00001  -0.00049  -0.64982
   D16        0.41524   0.00003   0.00005   0.00028   0.00033   0.41557
   D17        0.40621   0.00001  -0.00029   0.00011  -0.00018   0.40603
   D18        1.47078   0.00006   0.00024   0.00040   0.00064   1.47142
   D19        0.00027  -0.00000  -0.00002   0.00001  -0.00001   0.00026
   D20       -0.99056  -0.00003  -0.00002  -0.00016  -0.00017  -0.99073
   D21        0.99100   0.00003  -0.00001   0.00023   0.00022   0.99122
   D22        0.00016   0.00001  -0.00001   0.00006   0.00006   0.00022
   D23       -0.60430  -0.00001  -0.00052  -0.00004  -0.00057  -0.60487
   D24        0.61125  -0.00001   0.00004  -0.00015  -0.00011   0.61114
   D25       -0.65841  -0.00001   0.00051  -0.00013   0.00038  -0.65803
   D26        0.42324   0.00001   0.00008   0.00002   0.00010   0.42334
   D27        0.40008   0.00003   0.00102   0.00011   0.00114   0.40121
   D28        1.48172   0.00005   0.00059   0.00027   0.00086   1.48258
   D29        0.64967   0.00002   0.00018   0.00009   0.00027   0.64994
   D30       -0.41641  -0.00002   0.00024  -0.00018   0.00007  -0.41634
   D31       -0.40636  -0.00001   0.00007  -0.00008  -0.00001  -0.40637
   D32       -1.47243  -0.00005   0.00013  -0.00034  -0.00021  -1.47265
   D33       -0.00027   0.00000   0.00002  -0.00001   0.00001  -0.00027
   D34        0.99456   0.00003   0.00028   0.00012   0.00040   0.99496
   D35       -0.99508  -0.00002  -0.00015  -0.00013  -0.00028  -0.99536
   D36       -0.00026   0.00001   0.00012   0.00000   0.00012  -0.00014
   D37        0.61093  -0.00001  -0.00020   0.00003  -0.00016   0.61077
   D38       -0.60616   0.00001  -0.00012   0.00016   0.00004  -0.60612
   D39        0.64924   0.00001   0.00047   0.00003   0.00050   0.64974
   D40       -0.41549  -0.00003  -0.00036  -0.00004  -0.00040  -0.41588
   D41       -0.40669  -0.00001   0.00045  -0.00018   0.00027  -0.40642
   D42       -1.47142  -0.00005  -0.00039  -0.00024  -0.00063  -1.47205
   D43       -0.65776   0.00000   0.00011  -0.00004   0.00006  -0.65770
   D44        0.42289   0.00002   0.00012   0.00002   0.00013   0.42302
   D45        0.40181   0.00002   0.00051  -0.00002   0.00048   0.40230
   D46        1.48246   0.00004   0.00052   0.00003   0.00055   1.48301
   D47       -0.61123   0.00001   0.00025  -0.00002   0.00023  -0.61099
   D48        0.60452  -0.00000   0.00073  -0.00010   0.00062   0.60514
   D49       -0.64946  -0.00002  -0.00031  -0.00003  -0.00034  -0.64980
   D50        0.41663   0.00001  -0.00008   0.00003  -0.00005   0.41658
   D51        0.40628   0.00002  -0.00028   0.00018  -0.00010   0.40618
   D52        1.47238   0.00005  -0.00006   0.00024   0.00018   1.47256
   D53        0.65777  -0.00000  -0.00044   0.00004  -0.00040   0.65737
   D54       -0.42350  -0.00002  -0.00023  -0.00003  -0.00026  -0.42376
   D55       -0.40059  -0.00003  -0.00117   0.00001  -0.00116  -0.40175
   D56       -1.48186  -0.00005  -0.00096  -0.00007  -0.00103  -1.48289
   D57        0.00288  -0.00001  -0.00091   0.00008  -0.00082   0.00206
   D58        0.99792   0.00002  -0.00060   0.00025  -0.00034   0.99758
   D59       -0.99671  -0.00003  -0.00068  -0.00003  -0.00071  -0.99743
   D60       -0.00168   0.00000  -0.00037   0.00014  -0.00023  -0.00191
   D61       -0.00150   0.00000   0.00042  -0.00011   0.00032  -0.00119
   D62       -0.99742  -0.00002   0.00039  -0.00025   0.00015  -0.99727
   D63        0.99759   0.00002   0.00040   0.00000   0.00040   0.99799
   D64        0.00168  -0.00000   0.00037  -0.00014   0.00023   0.00191
   D65        0.62633  -0.00001  -0.00021  -0.00010  -0.00031   0.62603
   D66       -2.46287  -0.00006  -0.01415  -0.00032  -0.01451  -2.47738
   D67       -2.50905  -0.00004  -0.00850  -0.00013  -0.00864  -2.51769
   D68       -0.62631   0.00002   0.00001   0.00011   0.00012  -0.62619
   D69        2.56767  -0.00003  -0.01394  -0.00012  -0.01409   2.55358
   D70        2.52149  -0.00001  -0.00828   0.00007  -0.00822   2.51327
   D71       -0.00236   0.00001   0.00083  -0.00005   0.00079  -0.00158
   D72        0.99690   0.00003   0.00066   0.00006   0.00072   0.99762
   D73       -0.99759  -0.00003   0.00054  -0.00024   0.00030  -0.99729
   D74        0.00168  -0.00000   0.00037  -0.00014   0.00023   0.00191
   D75       -0.61795  -0.00001   0.00017  -0.00019  -0.00002  -0.61797
   D76        2.84078   0.00003   0.00051  -0.00010   0.00042   2.84120
   D77        2.22698  -0.00008  -0.00471  -0.00075  -0.00544   2.22154
   D78        0.61821   0.00000   0.00025  -0.00015   0.00010   0.61831
   D79       -2.20624   0.00004   0.00059  -0.00006   0.00054  -2.20571
   D80       -2.82005  -0.00007  -0.00463  -0.00071  -0.00532  -2.82537
   D81        0.00163  -0.00001  -0.00027   0.00003  -0.00024   0.00139
   D82       -0.99745  -0.00002  -0.00033  -0.00006  -0.00039  -0.99783
   D83        0.99740   0.00002  -0.00031   0.00023  -0.00009   0.99731
   D84       -0.00168   0.00000  -0.00037   0.00014  -0.00023  -0.00191
   D85        0.61875  -0.00001  -0.00045   0.00013  -0.00033   0.61842
   D86       -2.85663  -0.00003   0.00369   0.00011   0.00387  -2.85276
   D87       -2.22312   0.00005   0.00048   0.00068   0.00113  -2.22199
   D88       -0.61922   0.00001   0.00010   0.00017   0.00027  -0.61895
   D89        2.18858  -0.00001   0.00424   0.00015   0.00446   2.19304
   D90        2.82209   0.00007   0.00104   0.00072   0.00173   2.82382
   D91       -0.62588   0.00001   0.00009   0.00010   0.00020  -0.62569
   D92        2.48308   0.00004   0.00878   0.00024   0.00898   2.49206
   D93        2.50617   0.00004   0.01288   0.00014   0.01302   2.51919
   D94        0.62632  -0.00001   0.00008  -0.00010  -0.00002   0.62630
   D95       -2.54791   0.00002   0.00877   0.00004   0.00877  -2.53914
   D96       -2.52482   0.00003   0.01287  -0.00005   0.01281  -2.51201
         Item               Value     Threshold  Converged?
 Maximum Force            0.000224     0.000450     YES
 RMS     Force            0.000050     0.000300     YES
 Maximum Displacement     0.008225     0.001800     NO 
 RMS     Displacement     0.001832     0.001200     NO 
 Predicted change in Energy=-2.810096D-06
 GradGradGradGradGradGradGradGradGradGradGradGradGradGradGradGradGradGrad

                          Input orientation:                          
 ---------------------------------------------------------------------
 Center     Atomic      Atomic             Coordinates (Angstroms)
 Number     Number       Type             X           Y           Z
 ---------------------------------------------------------------------
      1          4           0       -0.000335    1.537518    0.908598
      2          4           0       -1.547181   -0.009648    0.855633
      3          4           0        1.534729    0.002149    0.923384
      4          4           0       -0.011408   -1.545496    0.869849
      5          4           0       -0.037030   -0.021902    2.281141
      6          4           0       -1.042623    1.090437   -0.791339
      7          4           0        1.116103    1.103435   -0.745824
      8          4           0       -1.053722   -1.068213   -0.820754
      9          4           0        1.104451   -1.056303   -0.771140
     10          4           0        0.062293    0.034797   -2.209678
     11          1           0        0.406740   -0.204070   -3.839297
     12          1           0       -0.167671    0.316654   -3.849363
 ---------------------------------------------------------------------
                    Distance matrix (angstroms):
                    1          2          3          4          5
     1  Be   0.000000
     2  Be   2.188438   0.000000
     3  Be   2.171174   3.082677   0.000000
     4  Be   3.083277   2.172011   2.188289   0.000000
     5  Be   2.077742   2.076723   2.077140   2.076955   0.000000
     6  Be   2.043534   2.043840   3.281370   3.281934   3.418867
     7  Be   2.042541   3.301015   2.043118   3.301289   3.429084
     8  Be   3.300017   2.043119   3.299662   2.042634   3.427854
     9  Be   3.281765   3.282230   2.043739   2.043843   3.418974
    10  Be   3.462042   3.462443   3.461966   3.462115   4.492275
    11  H    5.073593   5.089006   4.898777   4.914298   6.139209
    12  H    4.914946   4.913909   5.077025   5.075724   6.141235
                    6          7          8          9         10
     6  Be   0.000000
     7  Be   2.159245   0.000000
     8  Be   2.158879   3.070799   0.000000
     9  Be   3.036253   2.159918   2.158776   0.000000
    10  Be   2.084922   2.096514   2.095526   2.084703   0.000000
    11  H    3.614755   3.432542   3.462845   3.259861   1.682665
    12  H    3.273498   3.449500   3.446072   3.602605   1.679551
                   11         12
    11  H    0.000000
    12  H    0.775373   0.000000
 Stoichiometry    Be10H2
 Framework group  C1[X(Be10H2)]
 Deg. of freedom    30
 Full point group                 C1      NOp   1
 Largest Abelian subgroup         C1      NOp   1
 Largest concise Abelian subgroup C1      NOp   1
                         Standard orientation:                         
 ---------------------------------------------------------------------
 Center     Atomic      Atomic             Coordinates (Angstroms)
 Number     Number       Type             X           Y           Z
 ---------------------------------------------------------------------
      1          4           0        1.024511   -1.075395   -1.104771
      2          4           0        1.030235    1.112653   -1.063879
      3          4           0        1.020405   -1.115872    1.066022
      4          4           0        1.025548    1.072013    1.107746
      5          4           0        2.417406   -0.004383    0.004188
      6          4           0       -0.642846    0.030849   -1.519711
      7          4           0       -0.651732   -1.533354   -0.031246
      8          4           0       -0.644318    1.536882    0.027099
      9          4           0       -0.649080   -0.026279    1.515998
     10          4           0       -2.074848    0.005931   -0.004572
     11          1           0       -3.709411   -0.032381    0.393043
     12          1           0       -3.711716    0.020203   -0.380541
 ---------------------------------------------------------------------
 Rotational constants (GHZ):           2.9729151           1.9771543           1.9670873
 Standard basis: def2TZVP (5D, 7F)
 There are   212 symmetry adapted cartesian basis functions of A   symmetry.
 There are   202 symmetry adapted basis functions of A   symmetry.
   202 basis functions,   306 primitive gaussians,   212 cartesian basis functions
    21 alpha electrons       21 beta electrons
       nuclear repulsion energy       162.2615897932 Hartrees.
 NAtoms=   12 NActive=   12 NUniq=   12 SFac= 1.00D+00 NAtFMM=   60 NAOKFM=F Big=F
 Integral buffers will be    131072 words long.
 Raffenetti 2 integral format.
 Two-electron integral symmetry is turned on.
 Nuclear repulsion after empirical dispersion term =      162.2384187544 Hartrees.
 One-electron integrals computed using PRISM.
   1 Symmetry operations used in ECPInt.
 ECPInt:  NShTT=    4851 NPrTT=   15054 LenC2=    4729 LenP2D=   12334.
 LDataN:  DoStor=T MaxTD1= 4 Len=   56
 NBasis=   202 RedAO= T EigKep=  2.97D-04  NBF=   202
 NBsUse=   202 1.00D-06 EigRej= -1.00D+00 NBFU=   202
 Initial guess from the checkpoint file:  "/home/asus/YCY/BeH/Be10/1/10-H-Be10.chk"
 B after Tr=    -0.000000    0.000000    0.000000
         Rot=    1.000000    0.000137   -0.000071   -0.000581 Ang=   0.07 deg.
 Keep R1 ints in memory in canonical form, NReq=228948670.
 Requested convergence on RMS density matrix=1.00D-08 within 128 cycles.
 Requested convergence on MAX density matrix=1.00D-06.
 Requested convergence on             energy=1.00D-06.
 No special actions if energy rises.
 SCF Done:  E(RPBE1PBE) =  -148.305573665     A.U. after   11 cycles
            NFock= 11  Conv=0.96D-08     -V/T= 2.0075
   1 Symmetry operations used in ECPInt.
 ECPInt:  NShTT=    4851 NPrTT=   15054 LenC2=    4729 LenP2D=   12334.
 LDataN:  DoStor=T MaxTD1= 5 Len=  102
 Calling FoFJK, ICntrl=      2127 FMM=F ISym2X=0 I1Cent= 0 IOpClX= 0 NMat=1 NMatS=1 NMatT=0.
 ***** Axes restored to original set *****
 -------------------------------------------------------------------
 Center     Atomic                   Forces (Hartrees/Bohr)
 Number     Number              X              Y              Z
 -------------------------------------------------------------------
      1        4          -0.000023895   -0.000096030    0.000016667
      2        4           0.000138277    0.000025050   -0.000000524
      3        4          -0.000073665   -0.000028904   -0.000031396
      4        4           0.000000451    0.000098441   -0.000045594
      5        4          -0.000038549    0.000033705    0.000309684
      6        4           0.000073692   -0.000063972   -0.000055696
      7        4          -0.000138661   -0.000174610    0.000085858
      8        4           0.000095464    0.000103699    0.000028889
      9        4          -0.000071535    0.000058245    0.000051747
     10        4           0.000254279   -0.000017769   -0.000675147
     11        1          -0.000205104    0.000092789    0.000360742
     12        1          -0.000010753   -0.000030644   -0.000045231
 -------------------------------------------------------------------
 Cartesian Forces:  Max     0.000675147 RMS     0.000162760

 GradGradGradGradGradGradGradGradGradGradGradGradGradGradGradGradGradGrad
 Berny optimization.
 Using GEDIIS/GDIIS optimizer.
 FormGI is forming the generalized inverse of G from B-inverse, IUseBI=4.
 Internal  Forces:  Max     0.000385175 RMS     0.000044656
 Search for a local minimum.
 Step number  12 out of a maximum of  100
 All quantities printed in internal units (Hartrees-Bohrs-Radians)
 Mixed Optimization -- En-DIIS/RFO-DIIS
 Swapping is turned off.
 Update second derivatives using D2CorX and points    3    4    5    6    7
                                                      8    9   10   11   12
 DE= -7.65D-06 DEPred=-2.81D-06 R= 2.72D+00
 TightC=F SS=  1.41D+00  RLast= 3.91D-02 DXNew= 1.4270D+00 1.1728D-01
 Trust test= 2.72D+00 RLast= 3.91D-02 DXMaxT set to 8.49D-01
 ITU=  1  1  1  1  1  1  1  1  1  1  1  0
     Eigenvalues ---    0.00143   0.01765   0.02826   0.02991   0.03127
     Eigenvalues ---    0.03268   0.03634   0.04005   0.04130   0.04152
     Eigenvalues ---    0.05278   0.05505   0.06409   0.06656   0.06662
     Eigenvalues ---    0.06860   0.07006   0.07174   0.07204   0.07865
     Eigenvalues ---    0.08276   0.08905   0.09150   0.12307   0.12475
     Eigenvalues ---    0.13019   0.13919   0.14384   0.14728   0.26759
 En-DIIS/RFO-DIIS/Sim-DIIS IScMMF=       -3 using points:    12   11   10    9    8    7    6    5    4    3
 RFO step:  Lambda=-7.76102159D-06.
 DIIS inversion failure, remove point  10.
 DIIS inversion failure, remove point   9.
 DIIS inversion failure, remove point   8.
 DIIS inversion failure, remove point   7.
 DIIS inversion failure, remove point   6.
 DIIS inversion failure, remove point   5.
 DIIS inversion failure, remove point   4.
 RFO-DIIS uses    3 points instead of   10
 DidBck=F Rises=F RFO-DIIS coefs:    2.25250   -1.37270    0.12020    0.00000    0.00000
                  RFO-DIIS coefs:    0.00000    0.00000    0.00000    0.00000    0.00000
 Iteration  1 RMS(Cart)=  0.00192865 RMS(Int)=  0.00001900
 Iteration  2 RMS(Cart)=  0.00000920 RMS(Int)=  0.00001523
 Iteration  3 RMS(Cart)=  0.00000000 RMS(Int)=  0.00001523
 Variable       Old X    -DE/DX   Delta X   Delta X   Delta X     New X
                                 (Linear)    (Quad)   (Total)
    R1        4.13555  -0.00010  -0.00162  -0.00052  -0.00214   4.13341
    R2        4.10292  -0.00006  -0.00204   0.00015  -0.00189   4.10104
    R3        3.92636   0.00004   0.00075  -0.00008   0.00066   3.92702
    R4        3.86172   0.00005   0.00034   0.00015   0.00049   3.86220
    R5        3.85984   0.00002  -0.00006   0.00008   0.00003   3.85987
    R6        4.10451  -0.00007  -0.00325   0.00013  -0.00313   4.10138
    R7        3.92444   0.00004   0.00144  -0.00001   0.00143   3.92587
    R8        3.86230   0.00003   0.00016   0.00013   0.00029   3.86259
    R9        3.86093   0.00003  -0.00017   0.00004  -0.00013   3.86081
   R10        4.13527  -0.00008  -0.00134  -0.00050  -0.00184   4.13342
   R11        3.92523   0.00007   0.00081   0.00024   0.00106   3.92629
   R12        3.86093   0.00001  -0.00014  -0.00004  -0.00017   3.86076
   R13        3.86211   0.00002   0.00014   0.00008   0.00022   3.86233
   R14        3.92488   0.00008   0.00145   0.00037   0.00181   3.92669
   R15        3.86002   0.00002  -0.00025  -0.00000  -0.00025   3.85977
   R16        3.86230   0.00001   0.00004   0.00001   0.00006   3.86236
   R17        4.08038  -0.00009  -0.00194  -0.00026  -0.00221   4.07817
   R18        4.07969  -0.00008  -0.00050  -0.00036  -0.00087   4.07882
   R19        3.93993   0.00004   0.00182  -0.00041   0.00141   3.94134
   R20        4.08165  -0.00009  -0.00225  -0.00029  -0.00255   4.07910
   R21        3.96184   0.00005  -0.00015   0.00013  -0.00002   3.96182
   R22        4.07950  -0.00008  -0.00073  -0.00031  -0.00105   4.07845
   R23        3.95997   0.00004   0.00084   0.00027   0.00112   3.96109
   R24        3.93952   0.00008   0.00168   0.00019   0.00187   3.94139
   R25        3.17978  -0.00039  -0.00126  -0.00348  -0.00472   3.17505
   R26        3.17389   0.00006  -0.01060   0.00185  -0.00874   3.16515
   R27        1.46524  -0.00008   0.00118  -0.00035   0.00079   1.46603
    A1        1.57076  -0.00000  -0.00011  -0.00001  -0.00011   1.57065
    A2        1.78902  -0.00002  -0.00064   0.00001  -0.00063   1.78839
    A3        1.78397  -0.00001   0.00025  -0.00012   0.00013   1.78410
    A4        1.95661   0.00005   0.00114   0.00016   0.00130   1.95791
    A5        1.96624   0.00004   0.00075   0.00006   0.00081   1.96705
    A6        1.57077   0.00001   0.00017   0.00001   0.00018   1.57095
    A7        1.78793  -0.00000   0.00020   0.00002   0.00022   1.78815
    A8        1.78372  -0.00000   0.00041  -0.00011   0.00030   1.78402
    A9        1.95713   0.00005   0.00094   0.00014   0.00108   1.95820
   A10        1.96549   0.00005   0.00127   0.00009   0.00136   1.96685
   A11        1.57122  -0.00000  -0.00019   0.00001  -0.00019   1.57103
   A12        1.78415  -0.00001   0.00014  -0.00007   0.00007   1.78422
   A13        1.78898  -0.00002  -0.00068   0.00002  -0.00067   1.78832
   A14        1.96626   0.00003   0.00075  -0.00001   0.00074   1.96700
   A15        1.95699   0.00004   0.00103   0.00017   0.00119   1.95818
   A16        1.57045  -0.00000   0.00012  -0.00001   0.00012   1.57056
   A17        1.78394  -0.00000   0.00031  -0.00007   0.00025   1.78419
   A18        1.78803  -0.00000   0.00017   0.00002   0.00019   1.78822
   A19        1.96567   0.00004   0.00130  -0.00004   0.00126   1.96693
   A20        1.95705   0.00005   0.00082   0.00014   0.00096   1.95802
   A21        1.67245  -0.00007  -0.00174  -0.00017  -0.00191   1.67054
   A22        1.67246  -0.00008  -0.00173  -0.00017  -0.00191   1.67056
   A23        1.80566  -0.00001  -0.00032  -0.00007  -0.00038   1.80528
   A24        1.98928   0.00004   0.00036   0.00022   0.00058   1.98986
   A25        1.80602  -0.00002  -0.00062  -0.00009  -0.00070   1.80532
   A26        1.98941   0.00004   0.00010   0.00025   0.00036   1.98977
   A27        1.58224  -0.00001  -0.00056   0.00002  -0.00053   1.58171
   A28        1.79164   0.00001   0.00027   0.00008   0.00034   1.79198
   A29        1.98137   0.00005   0.00128   0.00003   0.00132   1.98269
   A30        1.79140   0.00002   0.00036   0.00008   0.00044   1.79184
   A31        1.98088   0.00006   0.00132   0.00015   0.00148   1.98236
   A32        1.55914   0.00001   0.00085  -0.00003   0.00081   1.55995
   A33        1.79234  -0.00001  -0.00043   0.00007  -0.00036   1.79198
   A34        1.98204   0.00004   0.00061   0.00002   0.00063   1.98267
   A35        1.79234   0.00000  -0.00034   0.00009  -0.00025   1.79209
   A36        1.98210   0.00005   0.00065   0.00011   0.00076   1.98286
   A37        1.55983   0.00001   0.00013  -0.00001   0.00012   1.55995
   A38        1.80533  -0.00001  -0.00014  -0.00007  -0.00021   1.80512
   A39        1.98922   0.00004   0.00050   0.00009   0.00059   1.98981
   A40        1.80582  -0.00001  -0.00045  -0.00006  -0.00052   1.80530
   A41        1.98928   0.00004   0.00021   0.00014   0.00035   1.98963
   A42        1.58198  -0.00001  -0.00043   0.00002  -0.00041   1.58157
   A43        1.63134  -0.00007  -0.00112  -0.00012  -0.00125   1.63009
   A44        2.56660   0.00002  -0.00072  -0.00025  -0.00104   2.56556
   A45        2.10204   0.00002  -0.00225  -0.00027  -0.00254   2.09949
   A46        1.64406  -0.00008  -0.00143  -0.00025  -0.00168   1.64239
   A47        2.27272   0.00006   0.00913   0.00024   0.00937   2.28209
   A48        2.29821   0.00005   0.00773   0.00002   0.00769   2.30590
   A49        2.31340   0.00002  -0.00710   0.00010  -0.00701   2.30639
   A50        2.29493   0.00002  -0.00747   0.00012  -0.00732   2.28761
   A51        2.08479   0.00005   0.00223   0.00037   0.00257   2.08737
   A52        2.54981   0.00005   0.00337   0.00039   0.00371   2.55351
    D1       -0.00027   0.00000   0.00001  -0.00001   0.00000  -0.00027
    D2       -0.99520  -0.00002  -0.00047   0.00002  -0.00045  -0.99565
    D3        0.99517   0.00001   0.00036  -0.00006   0.00031   0.99548
    D4        0.00024  -0.00000  -0.00012  -0.00003  -0.00015   0.00009
    D5        0.00026  -0.00000  -0.00001   0.00001  -0.00000   0.00026
    D6        0.99151   0.00001   0.00013   0.00009   0.00022   0.99174
    D7       -0.99089  -0.00002  -0.00021  -0.00011  -0.00032  -0.99121
    D8        0.00035  -0.00001  -0.00007  -0.00002  -0.00009   0.00026
    D9        0.60590  -0.00000  -0.00008  -0.00005  -0.00012   0.60578
   D10       -0.61070   0.00002   0.00010   0.00002   0.00012  -0.61059
   D11        0.65711   0.00001  -0.00004   0.00013   0.00010   0.65722
   D12       -0.42364  -0.00001  -0.00001  -0.00005  -0.00006  -0.42370
   D13       -0.40230  -0.00001  -0.00062   0.00011  -0.00051  -0.40281
   D14       -1.48305  -0.00003  -0.00059  -0.00008  -0.00067  -1.48372
   D15       -0.64982  -0.00001  -0.00056   0.00010  -0.00047  -0.65028
   D16        0.41557   0.00003   0.00046   0.00021   0.00067   0.41625
   D17        0.40603   0.00001  -0.00017   0.00019   0.00002   0.40605
   D18        1.47142   0.00005   0.00085   0.00031   0.00116   1.47258
   D19        0.00026  -0.00000  -0.00001   0.00001  -0.00000   0.00026
   D20       -0.99073  -0.00002  -0.00024  -0.00010  -0.00035  -0.99108
   D21        0.99122   0.00003   0.00032   0.00014   0.00045   0.99167
   D22        0.00022   0.00001   0.00008   0.00003   0.00010   0.00032
   D23       -0.60487  -0.00000  -0.00063  -0.00000  -0.00063  -0.60549
   D24        0.61114  -0.00001  -0.00017  -0.00009  -0.00025   0.61089
   D25       -0.65803  -0.00001   0.00038  -0.00015   0.00024  -0.65779
   D26        0.42334   0.00001   0.00016  -0.00003   0.00014   0.42347
   D27        0.40121   0.00002   0.00132  -0.00009   0.00123   0.40244
   D28        1.48258   0.00003   0.00109   0.00003   0.00112   1.48370
   D29        0.64994   0.00001   0.00036  -0.00004   0.00031   0.65025
   D30       -0.41634  -0.00002  -0.00001  -0.00014  -0.00015  -0.41649
   D31       -0.40637  -0.00001  -0.00003  -0.00011  -0.00014  -0.40651
   D32       -1.47265  -0.00004  -0.00040  -0.00021  -0.00060  -1.47325
   D33       -0.00027   0.00000   0.00001  -0.00001   0.00000  -0.00027
   D34        0.99496   0.00002   0.00051  -0.00002   0.00049   0.99545
   D35       -0.99536  -0.00001  -0.00036  -0.00001  -0.00037  -0.99574
   D36       -0.00014   0.00000   0.00014  -0.00002   0.00012  -0.00002
   D37        0.61077  -0.00001  -0.00019   0.00011  -0.00009   0.61068
   D38       -0.60612   0.00001   0.00006   0.00017   0.00024  -0.60588
   D39        0.64974   0.00001   0.00058  -0.00007   0.00051   0.65025
   D40       -0.41588  -0.00002  -0.00048   0.00001  -0.00048  -0.41636
   D41       -0.40642  -0.00001   0.00025  -0.00024   0.00002  -0.40641
   D42       -1.47205  -0.00004  -0.00080  -0.00016  -0.00097  -1.47302
   D43       -0.65770   0.00000   0.00008  -0.00009  -0.00000  -0.65770
   D44        0.42302   0.00001   0.00018   0.00000   0.00018   0.42320
   D45        0.40230   0.00001   0.00059  -0.00019   0.00040   0.40270
   D46        1.48301   0.00003   0.00069  -0.00010   0.00059   1.48361
   D47       -0.61099   0.00000   0.00026  -0.00006   0.00020  -0.61079
   D48        0.60514  -0.00001   0.00065  -0.00013   0.00052   0.60566
   D49       -0.64980  -0.00001  -0.00042   0.00009  -0.00033  -0.65013
   D50        0.41658   0.00001  -0.00001   0.00002  -0.00000   0.41658
   D51        0.40618   0.00002  -0.00007   0.00020   0.00013   0.40631
   D52        1.47256   0.00004   0.00034   0.00012   0.00047   1.47302
   D53        0.65737   0.00000  -0.00043   0.00011  -0.00032   0.65706
   D54       -0.42376  -0.00001  -0.00034   0.00007  -0.00027  -0.42404
   D55       -0.40175  -0.00001  -0.00132   0.00021  -0.00111  -0.40286
   D56       -1.48289  -0.00003  -0.00123   0.00017  -0.00107  -1.48396
   D57        0.00206   0.00000  -0.00090   0.00021  -0.00069   0.00137
   D58        0.99758   0.00002  -0.00031   0.00027  -0.00004   0.99754
   D59       -0.99743  -0.00002  -0.00084   0.00014  -0.00070  -0.99813
   D60       -0.00191   0.00001  -0.00025   0.00020  -0.00005  -0.00196
   D61       -0.00119  -0.00000   0.00036  -0.00022   0.00014  -0.00105
   D62       -0.99727  -0.00002   0.00011  -0.00026  -0.00015  -0.99741
   D63        0.99799   0.00001   0.00050  -0.00016   0.00034   0.99833
   D64        0.00191  -0.00001   0.00025  -0.00020   0.00005   0.00196
   D65        0.62603  -0.00001  -0.00037   0.00002  -0.00035   0.62568
   D66       -2.47738  -0.00004  -0.01527  -0.00019  -0.01544  -2.49282
   D67       -2.51769  -0.00002  -0.00908   0.00005  -0.00898  -2.52667
   D68       -0.62619   0.00001   0.00014   0.00011   0.00024  -0.62595
   D69        2.55358  -0.00002  -0.01476  -0.00011  -0.01485   2.53873
   D70        2.51327   0.00000  -0.00857   0.00013  -0.00839   2.50489
   D71       -0.00158   0.00001   0.00087  -0.00020   0.00067  -0.00091
   D72        0.99762   0.00002   0.00085  -0.00014   0.00071   0.99833
   D73       -0.99729  -0.00002   0.00027  -0.00026   0.00001  -0.99728
   D74        0.00191  -0.00001   0.00025  -0.00020   0.00005   0.00196
   D75       -0.61797  -0.00001  -0.00006  -0.00020  -0.00026  -0.61823
   D76        2.84120  -0.00001   0.00049  -0.00044   0.00007   2.84127
   D77        2.22154  -0.00004  -0.00595  -0.00055  -0.00656   2.21498
   D78        0.61831  -0.00000   0.00007  -0.00009  -0.00002   0.61829
   D79       -2.20571  -0.00000   0.00063  -0.00034   0.00031  -2.20540
   D80       -2.82537  -0.00003  -0.00582  -0.00044  -0.00632  -2.83169
   D81        0.00139  -0.00000  -0.00030   0.00016  -0.00015   0.00124
   D82       -0.99783  -0.00002  -0.00050   0.00012  -0.00038  -0.99822
   D83        0.99731   0.00002  -0.00005   0.00024   0.00019   0.99750
   D84       -0.00191   0.00001  -0.00025   0.00020  -0.00005  -0.00196
   D85        0.61842   0.00000  -0.00033   0.00017  -0.00016   0.61827
   D86       -2.85276   0.00001   0.00397   0.00046   0.00439  -2.84838
   D87       -2.22199   0.00002   0.00139   0.00055   0.00192  -2.22006
   D88       -0.61895   0.00001   0.00033   0.00009   0.00043  -0.61853
   D89        2.19304   0.00002   0.00463   0.00038   0.00497   2.19801
   D90        2.82382   0.00003   0.00205   0.00047   0.00251   2.82632
   D91       -0.62569   0.00000   0.00025   0.00000   0.00025  -0.62544
   D92        2.49206   0.00002   0.00949   0.00012   0.00963   2.50169
   D93        2.51919   0.00002   0.01369  -0.00003   0.01371   2.53289
   D94        0.62630  -0.00001  -0.00003  -0.00012  -0.00015   0.62616
   D95       -2.53914   0.00001   0.00921  -0.00000   0.00924  -2.52990
   D96       -2.51201   0.00001   0.01341  -0.00015   0.01331  -2.49870
         Item               Value     Threshold  Converged?
 Maximum Force            0.000385     0.000450     YES
 RMS     Force            0.000045     0.000300     YES
 Maximum Displacement     0.009845     0.001800     NO 
 RMS     Displacement     0.001929     0.001200     NO 
 Predicted change in Energy=-3.846494D-06
 GradGradGradGradGradGradGradGradGradGradGradGradGradGradGradGradGradGrad

                          Input orientation:                          
 ---------------------------------------------------------------------
 Center     Atomic      Atomic             Coordinates (Angstroms)
 Number     Number       Type             X           Y           Z
 ---------------------------------------------------------------------
      1          4           0       -0.000755    1.536608    0.909878
      2          4           0       -1.546428   -0.009988    0.852944
      3          4           0        1.533689    0.002043    0.925800
      4          4           0       -0.011848   -1.544679    0.868289
      5          4           0       -0.039405   -0.022848    2.282855
      6          4           0       -1.040090    1.091547   -0.792703
      7          4           0        1.117393    1.103612   -0.743691
      8          4           0       -1.050872   -1.066619   -0.823961
      9          4           0        1.106662   -1.054760   -0.770714
     10          4           0        0.066866    0.037355   -2.211624
     11          1           0        0.401530   -0.207427   -3.839824
     12          1           0       -0.172396    0.314513   -3.846038
 ---------------------------------------------------------------------
                    Distance matrix (angstroms):
                    1          2          3          4          5
     1  Be   0.000000
     2  Be   2.187306   0.000000
     3  Be   2.170175   3.081002   0.000000
     4  Be   3.081588   2.170357   2.187313   0.000000
     5  Be   2.078091   2.077482   2.077701   2.077914   0.000000
     6  Be   2.043791   2.043994   3.280946   3.281137   3.420863
     7  Be   2.042555   3.299287   2.043026   3.299562   3.430317
     8  Be   3.299354   2.043051   3.299039   2.042504   3.429990
     9  Be   3.281151   3.281265   2.043855   2.043873   3.420905
    10  Be   3.463539   3.463601   3.463559   3.463363   4.496138
    11  H    5.075743   5.084840   4.902738   4.911767   6.141311
    12  H    4.913421   4.906495   5.077282   5.070231   6.139611
                    6          7          8          9         10
     6  Be   0.000000
     7  Be   2.158074   0.000000
     8  Be   2.158419   3.068830   0.000000
     9  Be   3.035730   2.158568   2.158223   0.000000
    10  Be   2.085667   2.096506   2.096116   2.085691   0.000000
    11  H    3.612554   3.437633   3.455881   3.261077   1.680166
    12  H    3.267954   3.451201   3.436887   3.601182   1.674924
                   11         12
    11  H    0.000000
    12  H    0.775791   0.000000
 Stoichiometry    Be10H2
 Framework group  C1[X(Be10H2)]
 Deg. of freedom    30
 Full point group                 C1      NOp   1
 Largest Abelian subgroup         C1      NOp   1
 Largest concise Abelian subgroup C1      NOp   1
                         Standard orientation:                         
 ---------------------------------------------------------------------
 Center     Atomic      Atomic             Coordinates (Angstroms)
 Number     Number       Type             X           Y           Z
 ---------------------------------------------------------------------
      1          4           0        1.026357   -1.073286   -1.104726
      2          4           0        1.027444    1.113625   -1.063195
      3          4           0        1.023382   -1.114172    1.065062
      4          4           0        1.023890    1.072744    1.106774
      5          4           0        2.419414   -0.000587    0.003053
      6          4           0       -0.644058    0.029071   -1.518975
      7          4           0       -0.648968   -1.533870   -0.030864
      8          4           0       -0.647838    1.534398    0.027876
      9          4           0       -0.648514   -0.028549    1.516205
     10          4           0       -2.076719    0.001095   -0.003486
     11          1           0       -3.709538   -0.026632    0.391595
     12          1           0       -3.708027    0.024753   -0.382491
 ---------------------------------------------------------------------
 Rotational constants (GHZ):           2.9757551           1.9764711           1.9666433
 Standard basis: def2TZVP (5D, 7F)
 There are   212 symmetry adapted cartesian basis functions of A   symmetry.
 There are   202 symmetry adapted basis functions of A   symmetry.
   202 basis functions,   306 primitive gaussians,   212 cartesian basis functions
    21 alpha electrons       21 beta electrons
       nuclear repulsion energy       162.2759607562 Hartrees.
 NAtoms=   12 NActive=   12 NUniq=   12 SFac= 1.00D+00 NAtFMM=   60 NAOKFM=F Big=F
 Integral buffers will be    131072 words long.
 Raffenetti 2 integral format.
 Two-electron integral symmetry is turned on.
 Nuclear repulsion after empirical dispersion term =      162.2527888810 Hartrees.
 One-electron integrals computed using PRISM.
   1 Symmetry operations used in ECPInt.
 ECPInt:  NShTT=    4851 NPrTT=   15054 LenC2=    4731 LenP2D=   12336.
 LDataN:  DoStor=T MaxTD1= 4 Len=   56
 NBasis=   202 RedAO= T EigKep=  2.98D-04  NBF=   202
 NBsUse=   202 1.00D-06 EigRej= -1.00D+00 NBFU=   202
 Initial guess from the checkpoint file:  "/home/asus/YCY/BeH/Be10/1/10-H-Be10.chk"
 B after Tr=    -0.000000    0.000000    0.000000
         Rot=    1.000000   -0.000073   -0.000137   -0.000613 Ang=  -0.07 deg.
 Keep R1 ints in memory in canonical form, NReq=228948670.
 Requested convergence on RMS density matrix=1.00D-08 within 128 cycles.
 Requested convergence on MAX density matrix=1.00D-06.
 Requested convergence on             energy=1.00D-06.
 No special actions if energy rises.
 SCF Done:  E(RPBE1PBE) =  -148.305579089     A.U. after   12 cycles
            NFock= 12  Conv=0.41D-08     -V/T= 2.0075
   1 Symmetry operations used in ECPInt.
 ECPInt:  NShTT=    4851 NPrTT=   15054 LenC2=    4731 LenP2D=   12336.
 LDataN:  DoStor=T MaxTD1= 5 Len=  102
 Calling FoFJK, ICntrl=      2127 FMM=F ISym2X=0 I1Cent= 0 IOpClX= 0 NMat=1 NMatS=1 NMatT=0.
 ***** Axes restored to original set *****
 -------------------------------------------------------------------
 Center     Atomic                   Forces (Hartrees/Bohr)
 Number     Number              X              Y              Z
 -------------------------------------------------------------------
      1        4          -0.000025051   -0.000039647    0.000009392
      2        4           0.000052044    0.000041589    0.000002189
      3        4          -0.000033614   -0.000034721   -0.000015551
      4        4           0.000018675    0.000027336   -0.000021246
      5        4          -0.000019645    0.000027276    0.000133685
      6        4           0.000056639   -0.000054021   -0.000059072
      7        4          -0.000052140   -0.000076121    0.000053808
      8        4           0.000044533    0.000057686    0.000049726
      9        4          -0.000061106    0.000037026    0.000010161
     10        4           0.000192681   -0.000122138   -0.000337785
     11        1          -0.000257710    0.000196574    0.000363852
     12        1           0.000084694   -0.000060840   -0.000189160
 -------------------------------------------------------------------
 Cartesian Forces:  Max     0.000363852 RMS     0.000119503

 GradGradGradGradGradGradGradGradGradGradGradGradGradGradGradGradGradGrad
 Berny optimization.
 Using GEDIIS/GDIIS optimizer.
 FormGI is forming the generalized inverse of G from B-inverse, IUseBI=4.
 Internal  Forces:  Max     0.000397237 RMS     0.000039056
 Search for a local minimum.
 Step number  13 out of a maximum of  100
 All quantities printed in internal units (Hartrees-Bohrs-Radians)
 Mixed Optimization -- En-DIIS/RFO-DIIS
 Swapping is turned off.
 Update second derivatives using D2CorX and points    4    5    6    7    8
                                                      9   10   11   12   13
 DE= -5.42D-06 DEPred=-3.85D-06 R= 1.41D+00
 TightC=F SS=  1.41D+00  RLast= 4.20D-02 DXNew= 1.4270D+00 1.2596D-01
 Trust test= 1.41D+00 RLast= 4.20D-02 DXMaxT set to 8.49D-01
 ITU=  1  1  1  1  1  1  1  1  1  1  1  1  0
     Eigenvalues ---    0.00141   0.01518   0.02785   0.02987   0.03042
     Eigenvalues ---    0.03157   0.03635   0.03791   0.04125   0.04174
     Eigenvalues ---    0.05277   0.05506   0.06374   0.06655   0.06659
     Eigenvalues ---    0.06844   0.07006   0.07164   0.07182   0.07792
     Eigenvalues ---    0.08232   0.08908   0.09149   0.12138   0.12379
     Eigenvalues ---    0.12524   0.13016   0.14227   0.14724   0.26856
 En-DIIS/RFO-DIIS/Sim-DIIS IScMMF=       -3 using points:    13   12   11   10    9    8    7    6    5    4
 RFO step:  Lambda=-3.38023969D-06.
 DIIS inversion failure, remove point  10.
 DIIS inversion failure, remove point   9.
 DIIS inversion failure, remove point   8.
 DIIS inversion failure, remove point   7.
 DIIS inversion failure, remove point   6.
 DIIS inversion failure, remove point   5.
 DIIS inversion failure, remove point   4.
 RFO-DIIS uses    3 points instead of   10
 DidBck=F Rises=F RFO-DIIS coefs:    1.83551   -2.00000    1.16449    0.00000    0.00000
                  RFO-DIIS coefs:    0.00000    0.00000    0.00000    0.00000    0.00000
 Iteration  1 RMS(Cart)=  0.00085935 RMS(Int)=  0.00002166
 Iteration  2 RMS(Cart)=  0.00000137 RMS(Int)=  0.00002157
 Iteration  3 RMS(Cart)=  0.00000000 RMS(Int)=  0.00002157
 Variable       Old X    -DE/DX   Delta X   Delta X   Delta X     New X
                                 (Linear)    (Quad)   (Total)
    R1        4.13341  -0.00005  -0.00044  -0.00167  -0.00211   4.13130
    R2        4.10104  -0.00002   0.00031  -0.00127  -0.00095   4.10008
    R3        3.92702   0.00001  -0.00007   0.00056   0.00050   3.92752
    R4        3.86220   0.00002   0.00012   0.00034   0.00047   3.86268
    R5        3.85987   0.00001   0.00013  -0.00011   0.00001   3.85988
    R6        4.10138  -0.00002   0.00050  -0.00210  -0.00159   4.09979
    R7        3.92587   0.00002  -0.00025   0.00100   0.00074   3.92661
    R8        3.86259   0.00002   0.00014   0.00020   0.00034   3.86293
    R9        3.86081   0.00001   0.00012  -0.00018  -0.00007   3.86074
   R10        4.13342  -0.00004  -0.00046  -0.00149  -0.00195   4.13147
   R11        3.92629   0.00003   0.00032   0.00083   0.00113   3.92742
   R12        3.86076   0.00001  -0.00001  -0.00023  -0.00024   3.86052
   R13        3.86233   0.00001   0.00005   0.00022   0.00027   3.86260
   R14        3.92669   0.00004   0.00020   0.00130   0.00151   3.92820
   R15        3.85977   0.00001   0.00007  -0.00025  -0.00018   3.85959
   R16        3.86236   0.00000   0.00002   0.00010   0.00012   3.86248
   R17        4.07817  -0.00005  -0.00011  -0.00157  -0.00168   4.07649
   R18        4.07882  -0.00005  -0.00058  -0.00081  -0.00138   4.07744
   R19        3.94134   0.00001  -0.00062   0.00084   0.00021   3.94155
   R20        4.07910  -0.00004  -0.00009  -0.00177  -0.00185   4.07725
   R21        3.96182   0.00002   0.00037   0.00016   0.00052   3.96234
   R22        4.07845  -0.00004  -0.00047  -0.00090  -0.00137   4.07708
   R23        3.96109   0.00003   0.00012   0.00086   0.00098   3.96206
   R24        3.94139   0.00004   0.00011   0.00125   0.00136   3.94274
   R25        3.17505  -0.00040  -0.00336  -0.00556  -0.00894   3.16612
   R26        3.16515   0.00020   0.00373  -0.00561  -0.00189   3.16326
   R27        1.46603  -0.00015  -0.00053   0.00057   0.00010   1.46613
    A1        1.57065  -0.00000   0.00001  -0.00009  -0.00008   1.57057
    A2        1.78839  -0.00001   0.00012  -0.00039  -0.00028   1.78811
    A3        1.78410  -0.00001  -0.00018   0.00005  -0.00013   1.78397
    A4        1.95791   0.00002   0.00003   0.00094   0.00096   1.95887
    A5        1.96705   0.00002   0.00004   0.00058   0.00061   1.96767
    A6        1.57095   0.00000  -0.00002   0.00013   0.00012   1.57107
    A7        1.78815  -0.00000  -0.00007   0.00014   0.00007   1.78823
    A8        1.78402  -0.00000  -0.00020   0.00018  -0.00002   1.78400
    A9        1.95820   0.00002   0.00009   0.00082   0.00092   1.95913
   A10        1.96685   0.00002  -0.00004   0.00094   0.00091   1.96776
   A11        1.57103  -0.00000   0.00003  -0.00011  -0.00007   1.57095
   A12        1.78422  -0.00000  -0.00010   0.00002  -0.00007   1.78415
   A13        1.78832  -0.00001   0.00013  -0.00040  -0.00027   1.78805
   A14        1.96700   0.00001  -0.00006   0.00052   0.00047   1.96747
   A15        1.95818   0.00002   0.00006   0.00089   0.00095   1.95913
   A16        1.57056  -0.00000  -0.00003   0.00007   0.00003   1.57060
   A17        1.78419  -0.00001  -0.00012   0.00013   0.00001   1.78420
   A18        1.78822  -0.00000  -0.00006   0.00011   0.00004   1.78827
   A19        1.96693   0.00001  -0.00019   0.00085   0.00066   1.96759
   A20        1.95802   0.00002   0.00012   0.00075   0.00086   1.95888
   A21        1.67054  -0.00003  -0.00004  -0.00139  -0.00142   1.66912
   A22        1.67056  -0.00003  -0.00004  -0.00140  -0.00144   1.66912
   A23        1.80528  -0.00001  -0.00002  -0.00030  -0.00033   1.80495
   A24        1.98986   0.00002   0.00028   0.00046   0.00073   1.99059
   A25        1.80532  -0.00001   0.00001  -0.00053  -0.00052   1.80480
   A26        1.98977   0.00002   0.00035   0.00034   0.00068   1.99045
   A27        1.58171  -0.00000   0.00010  -0.00035  -0.00025   1.58146
   A28        1.79198   0.00000   0.00001   0.00029   0.00030   1.79228
   A29        1.98269   0.00002  -0.00011   0.00090   0.00078   1.98347
   A30        1.79184   0.00001  -0.00001   0.00033   0.00032   1.79217
   A31        1.98236   0.00003   0.00002   0.00103   0.00104   1.98340
   A32        1.55995   0.00000  -0.00019   0.00051   0.00032   1.56028
   A33        1.79198   0.00000   0.00016  -0.00016  -0.00000   1.79198
   A34        1.98267   0.00002   0.00006   0.00047   0.00053   1.98320
   A35        1.79209   0.00001   0.00016  -0.00009   0.00007   1.79216
   A36        1.98286   0.00002   0.00016   0.00058   0.00075   1.98361
   A37        1.55995   0.00000   0.00002   0.00012   0.00014   1.56009
   A38        1.80512  -0.00000  -0.00006  -0.00022  -0.00029   1.80483
   A39        1.98981   0.00002   0.00010   0.00042   0.00052   1.99033
   A40        1.80530  -0.00000   0.00000  -0.00042  -0.00042   1.80488
   A41        1.98963   0.00002   0.00019   0.00030   0.00048   1.99011
   A42        1.58157  -0.00000   0.00007  -0.00028  -0.00021   1.58136
   A43        1.63009  -0.00003  -0.00012  -0.00088  -0.00099   1.62910
   A44        2.56556  -0.00001   0.00008  -0.00063  -0.00044   2.56512
   A45        2.09949   0.00002   0.00038  -0.00179  -0.00138   2.09812
   A46        1.64239  -0.00004  -0.00020  -0.00128  -0.00148   1.64091
   A47        2.28209   0.00003  -0.00209   0.00551   0.00340   2.28549
   A48        2.30590   0.00002  -0.00199   0.00429   0.00235   2.30826
   A49        2.30639   0.00002   0.00216  -0.00383  -0.00165   2.30473
   A50        2.28761   0.00002   0.00234  -0.00394  -0.00164   2.28596
   A51        2.08737   0.00005  -0.00018   0.00164   0.00150   2.08886
   A52        2.55351   0.00002  -0.00036   0.00259   0.00233   2.55584
    D1       -0.00027   0.00000  -0.00001  -0.00000  -0.00001  -0.00028
    D2       -0.99565  -0.00001   0.00006  -0.00030  -0.00024  -0.99589
    D3        0.99548   0.00000  -0.00009   0.00018   0.00008   0.99556
    D4        0.00009  -0.00000  -0.00002  -0.00012  -0.00014  -0.00005
    D5        0.00026  -0.00000   0.00001   0.00000   0.00001   0.00028
    D6        0.99174   0.00001   0.00010   0.00021   0.00031   0.99205
    D7       -0.99121  -0.00001  -0.00011  -0.00025  -0.00036  -0.99157
    D8        0.00026  -0.00000  -0.00002  -0.00004  -0.00006   0.00020
    D9        0.60578  -0.00000  -0.00001  -0.00008  -0.00009   0.60569
   D10       -0.61059   0.00001   0.00005   0.00006   0.00011  -0.61047
   D11        0.65722   0.00001   0.00014   0.00010   0.00023   0.65745
   D12       -0.42370  -0.00000  -0.00008  -0.00008  -0.00017  -0.42387
   D13       -0.40281  -0.00000   0.00014  -0.00032  -0.00017  -0.40298
   D14       -1.48372  -0.00001  -0.00008  -0.00050  -0.00058  -1.48430
   D15       -0.65028  -0.00000   0.00018  -0.00023  -0.00005  -0.65033
   D16        0.41625   0.00001   0.00018   0.00054   0.00072   0.41697
   D17        0.40605   0.00001   0.00023   0.00014   0.00037   0.40642
   D18        1.47258   0.00002   0.00022   0.00091   0.00113   1.47371
   D19        0.00026  -0.00000   0.00001   0.00000   0.00001   0.00028
   D20       -0.99108  -0.00001  -0.00009  -0.00028  -0.00037  -0.99145
   D21        0.99167   0.00001   0.00012   0.00035   0.00048   0.99214
   D22        0.00032   0.00000   0.00002   0.00007   0.00009   0.00042
   D23       -0.60549   0.00000   0.00014  -0.00039  -0.00026  -0.60575
   D24        0.61089  -0.00001  -0.00009  -0.00017  -0.00025   0.61063
   D25       -0.65779  -0.00001  -0.00024   0.00008  -0.00017  -0.65796
   D26        0.42347   0.00000  -0.00000   0.00007   0.00006   0.42353
   D27        0.40244   0.00000  -0.00030   0.00075   0.00046   0.40290
   D28        1.48370   0.00001  -0.00006   0.00075   0.00069   1.48439
   D29        0.65025   0.00000  -0.00005   0.00019   0.00015   0.65040
   D30       -0.41649  -0.00001  -0.00020  -0.00016  -0.00036  -0.41685
   D31       -0.40651  -0.00001  -0.00011  -0.00018  -0.00029  -0.40679
   D32       -1.47325  -0.00002  -0.00026  -0.00053  -0.00079  -1.47404
   D33       -0.00027   0.00000  -0.00001  -0.00000  -0.00001  -0.00028
   D34        0.99545   0.00000  -0.00006   0.00031   0.00025   0.99569
   D35       -0.99574  -0.00001   0.00001  -0.00023  -0.00022  -0.99596
   D36       -0.00002  -0.00000  -0.00004   0.00008   0.00004   0.00002
   D37        0.61068  -0.00000   0.00012  -0.00001   0.00011   0.61079
   D38       -0.60588   0.00001   0.00015   0.00018   0.00033  -0.60555
   D39        0.65025   0.00000  -0.00017   0.00027   0.00011   0.65036
   D40       -0.41636  -0.00001   0.00007  -0.00036  -0.00028  -0.41664
   D41       -0.40641  -0.00001  -0.00030  -0.00012  -0.00043  -0.40684
   D42       -1.47302  -0.00002  -0.00007  -0.00075  -0.00082  -1.47384
   D43       -0.65770  -0.00000  -0.00008  -0.00006  -0.00014  -0.65784
   D44        0.42320   0.00001   0.00000   0.00011   0.00010   0.42331
   D45        0.40270   0.00000  -0.00023   0.00023   0.00001   0.40271
   D46        1.48361   0.00001  -0.00015   0.00039   0.00025   1.48385
   D47       -0.61079   0.00000  -0.00010   0.00012   0.00002  -0.61077
   D48        0.60566  -0.00001  -0.00029   0.00030   0.00000   0.60566
   D49       -0.65013   0.00000   0.00011  -0.00020  -0.00008  -0.65021
   D50        0.41658   0.00001   0.00006   0.00004   0.00010   0.41668
   D51        0.40631   0.00001   0.00023   0.00018   0.00040   0.40672
   D52        1.47302   0.00002   0.00018   0.00041   0.00059   1.47361
   D53        0.65706   0.00000   0.00020  -0.00013   0.00006   0.65712
   D54       -0.42404  -0.00001   0.00008  -0.00014  -0.00006  -0.42410
   D55       -0.40286  -0.00000   0.00042  -0.00065  -0.00023  -0.40309
   D56       -1.48396  -0.00001   0.00030  -0.00066  -0.00035  -1.48431
   D57        0.00137   0.00001   0.00039  -0.00034   0.00005   0.00142
   D58        0.99754   0.00002   0.00036   0.00013   0.00049   0.99803
   D59       -0.99813  -0.00000   0.00025  -0.00036  -0.00011  -0.99823
   D60       -0.00196   0.00001   0.00023   0.00011   0.00034  -0.00163
   D61       -0.00105  -0.00001  -0.00025   0.00003  -0.00022  -0.00126
   D62       -0.99741  -0.00001  -0.00030  -0.00022  -0.00052  -0.99793
   D63        0.99833  -0.00000  -0.00018   0.00015  -0.00003   0.99830
   D64        0.00196  -0.00001  -0.00023  -0.00011  -0.00034   0.00163
   D65        0.62568  -0.00000   0.00007  -0.00021  -0.00014   0.62554
   D66       -2.49282  -0.00001   0.00399  -0.00881  -0.00485  -2.49767
   D67       -2.52667  -0.00000   0.00256  -0.00493  -0.00245  -2.52912
   D68       -0.62595   0.00001   0.00007   0.00022   0.00029  -0.62566
   D69        2.53873  -0.00000   0.00399  -0.00838  -0.00441   2.53432
   D70        2.50489   0.00001   0.00256  -0.00450  -0.00202   2.50287
   D71       -0.00091  -0.00000  -0.00036   0.00032  -0.00004  -0.00094
   D72        0.99833   0.00001  -0.00024   0.00035   0.00011   0.99844
   D73       -0.99728  -0.00002  -0.00034  -0.00014  -0.00048  -0.99776
   D74        0.00196  -0.00001  -0.00023  -0.00011  -0.00034   0.00163
   D75       -0.61823  -0.00001  -0.00019  -0.00024  -0.00043  -0.61866
   D76        2.84127  -0.00004  -0.00043  -0.00010  -0.00055   2.84072
   D77        2.21498  -0.00001   0.00086  -0.00438  -0.00344   2.21154
   D78        0.61829   0.00000  -0.00013  -0.00002  -0.00015   0.61814
   D79       -2.20540  -0.00003  -0.00037   0.00012  -0.00027  -2.20566
   D80       -2.83169  -0.00000   0.00092  -0.00416  -0.00316  -2.83485
   D81        0.00124   0.00000   0.00016  -0.00003   0.00013   0.00138
   D82       -0.99822  -0.00000   0.00013  -0.00016  -0.00003  -0.99825
   D83        0.99750   0.00001   0.00026   0.00024   0.00050   0.99800
   D84       -0.00196   0.00001   0.00023   0.00011   0.00034  -0.00163
   D85        0.61827   0.00000   0.00025  -0.00004   0.00021   0.61847
   D86       -2.84838   0.00004  -0.00084   0.00258   0.00181  -2.84656
   D87       -2.22006   0.00000   0.00029   0.00174   0.00203  -2.21803
   D88       -0.61853   0.00000   0.00004   0.00027   0.00031  -0.61821
   D89        2.19801   0.00003  -0.00104   0.00290   0.00192   2.19994
   D90        2.82632   0.00000   0.00008   0.00205   0.00214   2.82847
   D91       -0.62544  -0.00000  -0.00002   0.00018   0.00016  -0.62528
   D92        2.50169   0.00001  -0.00242   0.00554   0.00309   2.50478
   D93        2.53289   0.00000  -0.00371   0.00761   0.00384   2.53674
   D94        0.62616  -0.00000  -0.00010  -0.00017  -0.00028   0.62588
   D95       -2.52990   0.00000  -0.00250   0.00519   0.00266  -2.52724
   D96       -2.49870  -0.00000  -0.00379   0.00727   0.00341  -2.49529
         Item               Value     Threshold  Converged?
 Maximum Force            0.000397     0.000450     YES
 RMS     Force            0.000039     0.000300     YES
 Maximum Displacement     0.004791     0.001800     NO 
 RMS     Displacement     0.000859     0.001200     YES
 Predicted change in Energy=-9.357928D-07
 GradGradGradGradGradGradGradGradGradGradGradGradGradGradGradGradGradGrad

                          Input orientation:                          
 ---------------------------------------------------------------------
 Center     Atomic      Atomic             Coordinates (Angstroms)
 Number     Number       Type             X           Y           Z
 ---------------------------------------------------------------------
      1          4           0       -0.001069    1.535994    0.909947
      2          4           0       -1.545746   -0.009981    0.851912
      3          4           0        1.533052    0.001830    0.926679
      4          4           0       -0.011785   -1.544091    0.868035
      5          4           0       -0.040438   -0.022675    2.284197
      6          4           0       -1.038832    1.091263   -0.793978
      7          4           0        1.117725    1.102960   -0.743184
      8          4           0       -1.049414   -1.066176   -0.824994
      9          4           0        1.107369   -1.054429   -0.770686
     10          4           0        0.068550    0.037787   -2.213263
     11          1           0        0.399084   -0.207928   -3.837289
     12          1           0       -0.174153    0.314805   -3.846167
 ---------------------------------------------------------------------
                    Distance matrix (angstroms):
                    1          2          3          4          5
     1  Be   0.000000
     2  Be   2.186192   0.000000
     3  Be   2.169670   3.079728   0.000000
     4  Be   3.080389   2.169514   2.186282   0.000000
     5  Be   2.078356   2.077873   2.078299   2.078712   0.000000
     6  Be   2.044040   2.044175   3.280566   3.280580   3.422398
     7  Be   2.042562   3.298037   2.042897   3.298287   3.431243
     8  Be   3.298536   2.043015   3.298200   2.042407   3.431326
     9  Be   3.280770   3.280658   2.044000   2.043937   3.422614
    10  Be   3.464666   3.464611   3.464866   3.464562   4.499186
    11  H    5.073227   5.080369   4.901558   4.908586   6.140040
    12  H    4.913439   4.904967   5.078638   5.070065   6.141102
                    6          7          8          9         10
     6  Be   0.000000
     7  Be   2.157187   0.000000
     8  Be   2.157688   3.067302   0.000000
     9  Be   3.034916   2.157590   2.157498   0.000000
    10  Be   2.085780   2.096782   2.096632   2.086411   0.000000
    11  H    3.607942   3.436330   3.450892   3.259185   1.675437
    12  H    3.265948   3.452339   3.435211   3.602178   1.673924
                   11         12
    11  H    0.000000
    12  H    0.775841   0.000000
 Stoichiometry    Be10H2
 Framework group  C1[X(Be10H2)]
 Deg. of freedom    30
 Full point group                 C1      NOp   1
 Largest Abelian subgroup         C1      NOp   1
 Largest concise Abelian subgroup C1      NOp   1
                         Standard orientation:                         
 ---------------------------------------------------------------------
 Center     Atomic      Atomic             Coordinates (Angstroms)
 Number     Number       Type             X           Y           Z
 ---------------------------------------------------------------------
      1          4           0        1.026659   -1.072735   -1.104350
      2          4           0        1.026380    1.113074   -1.063439
      3          4           0        1.024655   -1.112840    1.064949
      4          4           0        1.023769    1.073062    1.105705
      5          4           0        2.420959    0.000485    0.001855
      6          4           0       -0.645290    0.027955   -1.518070
      7          4           0       -0.648118   -1.533530   -0.029711
      8          4           0       -0.648897    1.533232    0.027811
      9          4           0       -0.648218   -0.028543    1.516319
     10          4           0       -2.078225   -0.000378   -0.002692
     11          1           0       -3.706727   -0.024617    0.390355
     12          1           0       -3.707967    0.025489   -0.383866
 ---------------------------------------------------------------------
 Rotational constants (GHZ):           2.9780910           1.9758926           1.9663458
 Standard basis: def2TZVP (5D, 7F)
 There are   212 symmetry adapted cartesian basis functions of A   symmetry.
 There are   202 symmetry adapted basis functions of A   symmetry.
   202 basis functions,   306 primitive gaussians,   212 cartesian basis functions
    21 alpha electrons       21 beta electrons
       nuclear repulsion energy       162.2886691367 Hartrees.
 NAtoms=   12 NActive=   12 NUniq=   12 SFac= 1.00D+00 NAtFMM=   60 NAOKFM=F Big=F
 Integral buffers will be    131072 words long.
 Raffenetti 2 integral format.
 Two-electron integral symmetry is turned on.
 Nuclear repulsion after empirical dispersion term =      162.2654965059 Hartrees.
 One-electron integrals computed using PRISM.
   1 Symmetry operations used in ECPInt.
 ECPInt:  NShTT=    4851 NPrTT=   15054 LenC2=    4731 LenP2D=   12337.
 LDataN:  DoStor=T MaxTD1= 4 Len=   56
 NBasis=   202 RedAO= T EigKep=  2.98D-04  NBF=   202
 NBsUse=   202 1.00D-06 EigRej= -1.00D+00 NBFU=   202
 Initial guess from the checkpoint file:  "/home/asus/YCY/BeH/Be10/1/10-H-Be10.chk"
 B after Tr=     0.000000   -0.000000    0.000000
         Rot=    1.000000    0.000188   -0.000141   -0.000187 Ang=   0.03 deg.
 Keep R1 ints in memory in canonical form, NReq=228948670.
 Requested convergence on RMS density matrix=1.00D-08 within 128 cycles.
 Requested convergence on MAX density matrix=1.00D-06.
 Requested convergence on             energy=1.00D-06.
 No special actions if energy rises.
 SCF Done:  E(RPBE1PBE) =  -148.305582356     A.U. after   11 cycles
            NFock= 11  Conv=0.62D-08     -V/T= 2.0075
   1 Symmetry operations used in ECPInt.
 ECPInt:  NShTT=    4851 NPrTT=   15054 LenC2=    4731 LenP2D=   12337.
 LDataN:  DoStor=T MaxTD1= 5 Len=  102
 Calling FoFJK, ICntrl=      2127 FMM=F ISym2X=0 I1Cent= 0 IOpClX= 0 NMat=1 NMatS=1 NMatT=0.
 ***** Axes restored to original set *****
 -------------------------------------------------------------------
 Center     Atomic                   Forces (Hartrees/Bohr)
 Number     Number              X              Y              Z
 -------------------------------------------------------------------
      1        4          -0.000000289    0.000008508   -0.000009589
      2        4          -0.000013504    0.000025610   -0.000012888
      3        4          -0.000006425   -0.000019298   -0.000000225
      4        4           0.000006071   -0.000010333    0.000002528
      5        4           0.000008949    0.000000215   -0.000003894
      6        4           0.000016539   -0.000012103   -0.000010211
      7        4           0.000006113   -0.000003032    0.000020667
      8        4          -0.000006699    0.000010308    0.000032880
      9        4          -0.000037986    0.000015479   -0.000006297
     10        4           0.000093021   -0.000087280   -0.000067576
     11        1          -0.000140493    0.000114404    0.000126247
     12        1           0.000074704   -0.000042477   -0.000071642
 -------------------------------------------------------------------
 Cartesian Forces:  Max     0.000140493 RMS     0.000049413

 GradGradGradGradGradGradGradGradGradGradGradGradGradGradGradGradGradGrad
 Berny optimization.
 Using GEDIIS/GDIIS optimizer.
 FormGI is forming the generalized inverse of G from B-inverse, IUseBI=4.
 Internal  Forces:  Max     0.000145752 RMS     0.000015105
 Search for a local minimum.
 Step number  14 out of a maximum of  100
 All quantities printed in internal units (Hartrees-Bohrs-Radians)
 Mixed Optimization -- En-DIIS/RFO-DIIS
 Swapping is turned off.
 Update second derivatives using D2CorX and points    4    5    6    7    8
                                                      9   10   11   12   13
                                                     14
 DE= -3.27D-06 DEPred=-9.36D-07 R= 3.49D+00
 TightC=F SS=  1.41D+00  RLast= 1.75D-02 DXNew= 1.4270D+00 5.2482D-02
 Trust test= 3.49D+00 RLast= 1.75D-02 DXMaxT set to 8.49D-01
 ITU=  1  1  1  1  1  1  1  1  1  1  1  1  1  0
     Eigenvalues ---    0.00145   0.01394   0.02684   0.02986   0.03129
     Eigenvalues ---    0.03321   0.03636   0.03671   0.04123   0.04320
     Eigenvalues ---    0.05270   0.05496   0.06239   0.06611   0.06655
     Eigenvalues ---    0.06700   0.06959   0.07006   0.07185   0.07523
     Eigenvalues ---    0.08073   0.08509   0.08910   0.09158   0.12307
     Eigenvalues ---    0.12499   0.13014   0.14190   0.14722   0.24628
 En-DIIS/RFO-DIIS/Sim-DIIS IScMMF=       -3 using points:    14   13   12   11   10    9    8    7    6    5
 RFO step:  Lambda=-6.24657847D-07.
 DIIS inversion failure, remove point  10.
 DIIS inversion failure, remove point   9.
 DIIS inversion failure, remove point   8.
 DIIS inversion failure, remove point   7.
 DIIS inversion failure, remove point   6.
 DIIS inversion failure, remove point   5.
 DIIS inversion failure, remove point   4.
 RFO-DIIS uses    3 points instead of   10
 DidBck=F Rises=F RFO-DIIS coefs:    1.38451   -0.44836    0.06385    0.00000    0.00000
                  RFO-DIIS coefs:    0.00000    0.00000    0.00000    0.00000    0.00000
 Iteration  1 RMS(Cart)=  0.00027962 RMS(Int)=  0.00000092
 Iteration  2 RMS(Cart)=  0.00000015 RMS(Int)=  0.00000089
 Variable       Old X    -DE/DX   Delta X   Delta X   Delta X     New X
                                 (Linear)    (Quad)   (Total)
    R1        4.13130  -0.00000  -0.00067   0.00018  -0.00049   4.13081
    R2        4.10008   0.00000  -0.00025   0.00025   0.00000   4.10008
    R3        3.92752   0.00000   0.00015  -0.00006   0.00009   3.92761
    R4        3.86268  -0.00000   0.00015  -0.00009   0.00006   3.86274
    R5        3.85988  -0.00000   0.00000  -0.00008  -0.00008   3.85981
    R6        4.09979   0.00001  -0.00041   0.00034  -0.00007   4.09972
    R7        3.92661   0.00000   0.00019   0.00001   0.00020   3.92681
    R8        3.86293  -0.00000   0.00011  -0.00010   0.00001   3.86294
    R9        3.86074  -0.00001  -0.00002  -0.00009  -0.00011   3.86063
   R10        4.13147  -0.00000  -0.00063   0.00014  -0.00050   4.13098
   R11        3.92742  -0.00001   0.00037  -0.00023   0.00014   3.92755
   R12        3.86052  -0.00000  -0.00008  -0.00003  -0.00011   3.86040
   R13        3.86260  -0.00000   0.00009   0.00001   0.00010   3.86270
   R14        3.92820  -0.00000   0.00046  -0.00016   0.00031   3.92850
   R15        3.85959  -0.00000  -0.00005  -0.00002  -0.00007   3.85951
   R16        3.86248  -0.00000   0.00004   0.00000   0.00005   3.86253
   R17        4.07649  -0.00001  -0.00050   0.00018  -0.00032   4.07617
   R18        4.07744  -0.00001  -0.00048   0.00014  -0.00034   4.07710
   R19        3.94155   0.00000  -0.00001  -0.00010  -0.00011   3.94145
   R20        4.07725  -0.00000  -0.00055   0.00020  -0.00035   4.07691
   R21        3.96234   0.00000   0.00020  -0.00009   0.00012   3.96246
   R22        4.07708  -0.00001  -0.00046   0.00014  -0.00032   4.07677
   R23        3.96206   0.00001   0.00030   0.00007   0.00038   3.96244
   R24        3.94274  -0.00001   0.00040  -0.00032   0.00009   3.94283
   R25        3.16612  -0.00015  -0.00313  -0.00036  -0.00350   3.16262
   R26        3.16326   0.00007  -0.00017   0.00044   0.00027   3.16352
   R27        1.46613  -0.00009  -0.00001  -0.00023  -0.00024   1.46589
    A1        1.57057  -0.00000  -0.00002   0.00000  -0.00002   1.57054
    A2        1.78811   0.00000  -0.00007   0.00004  -0.00002   1.78809
    A3        1.78397  -0.00000  -0.00006  -0.00001  -0.00007   1.78390
    A4        1.95887  -0.00000   0.00029  -0.00010   0.00019   1.95906
    A5        1.96767  -0.00000   0.00018  -0.00013   0.00006   1.96773
    A6        1.57107   0.00000   0.00003  -0.00001   0.00002   1.57109
    A7        1.78823  -0.00000   0.00001   0.00002   0.00004   1.78826
    A8        1.78400  -0.00000  -0.00003  -0.00002  -0.00004   1.78395
    A9        1.95913  -0.00000   0.00029  -0.00012   0.00016   1.95929
   A10        1.96776  -0.00000   0.00026  -0.00015   0.00011   1.96788
   A11        1.57095   0.00000  -0.00002   0.00002   0.00000   1.57096
   A12        1.78415  -0.00000  -0.00003  -0.00003  -0.00006   1.78409
   A13        1.78805   0.00000  -0.00006   0.00006  -0.00001   1.78805
   A14        1.96747  -0.00000   0.00013  -0.00008   0.00005   1.96752
   A15        1.95913  -0.00000   0.00029  -0.00009   0.00020   1.95933
   A16        1.57060  -0.00000   0.00001  -0.00001  -0.00000   1.57059
   A17        1.78420  -0.00000  -0.00001  -0.00005  -0.00006   1.78414
   A18        1.78827  -0.00000   0.00000   0.00002   0.00002   1.78829
   A19        1.96759  -0.00000   0.00017  -0.00011   0.00006   1.96765
   A20        1.95888  -0.00000   0.00027  -0.00011   0.00016   1.95903
   A21        1.66912   0.00000  -0.00043   0.00019  -0.00024   1.66888
   A22        1.66912   0.00000  -0.00043   0.00018  -0.00025   1.66887
   A23        1.80495  -0.00000  -0.00010   0.00004  -0.00007   1.80489
   A24        1.99059   0.00000   0.00024  -0.00008   0.00016   1.99076
   A25        1.80480   0.00000  -0.00016   0.00005  -0.00010   1.80469
   A26        1.99045   0.00000   0.00024  -0.00004   0.00020   1.99065
   A27        1.58146   0.00000  -0.00006   0.00006  -0.00000   1.58146
   A28        1.79228   0.00000   0.00009   0.00001   0.00011   1.79238
   A29        1.98347   0.00000   0.00022  -0.00009   0.00013   1.98360
   A30        1.79217   0.00000   0.00010  -0.00001   0.00009   1.79225
   A31        1.98340  -0.00000   0.00031  -0.00013   0.00018   1.98358
   A32        1.56028  -0.00000   0.00007  -0.00007   0.00000   1.56028
   A33        1.79198   0.00000   0.00002   0.00004   0.00007   1.79205
   A34        1.98320   0.00000   0.00017  -0.00011   0.00006   1.98326
   A35        1.79216   0.00000   0.00004   0.00002   0.00007   1.79223
   A36        1.98361   0.00000   0.00024  -0.00014   0.00010   1.98370
   A37        1.56009  -0.00000   0.00004  -0.00004   0.00000   1.56009
   A38        1.80483   0.00000  -0.00010   0.00000  -0.00009   1.80474
   A39        1.99033   0.00000   0.00016  -0.00005   0.00011   1.99044
   A40        1.80488   0.00000  -0.00013   0.00002  -0.00010   1.80478
   A41        1.99011   0.00001   0.00016   0.00000   0.00016   1.99027
   A42        1.58136   0.00000  -0.00005   0.00005  -0.00000   1.58136
   A43        1.62910  -0.00000  -0.00030   0.00014  -0.00016   1.62893
   A44        2.56512  -0.00002  -0.00010  -0.00025  -0.00035   2.56477
   A45        2.09812   0.00000  -0.00037  -0.00018  -0.00055   2.09757
   A46        1.64091  -0.00000  -0.00046   0.00015  -0.00031   1.64060
   A47        2.28549   0.00001   0.00071   0.00005   0.00076   2.28625
   A48        2.30826  -0.00000   0.00041  -0.00018   0.00024   2.30850
   A49        2.30473   0.00001  -0.00019  -0.00010  -0.00029   2.30445
   A50        2.28596   0.00001  -0.00016  -0.00003  -0.00019   2.28577
   A51        2.08886   0.00002   0.00041   0.00012   0.00053   2.08939
   A52        2.55584  -0.00000   0.00066   0.00004   0.00070   2.55654
    D1       -0.00028   0.00000  -0.00000   0.00000  -0.00000  -0.00028
    D2       -0.99589   0.00000  -0.00006   0.00006  -0.00000  -0.99590
    D3        0.99556   0.00000   0.00001  -0.00004  -0.00003   0.99553
    D4       -0.00005   0.00000  -0.00005   0.00002  -0.00003  -0.00008
    D5        0.00028  -0.00000   0.00000  -0.00000   0.00000   0.00028
    D6        0.99205   0.00000   0.00011  -0.00002   0.00009   0.99214
    D7       -0.99157  -0.00000  -0.00012   0.00004  -0.00008  -0.99165
    D8        0.00020   0.00000  -0.00002   0.00003   0.00001   0.00021
    D9        0.60569  -0.00000  -0.00003  -0.00004  -0.00007   0.60562
   D10       -0.61047  -0.00000   0.00004  -0.00007  -0.00004  -0.61051
   D11        0.65745   0.00000   0.00008   0.00001   0.00009   0.65754
   D12       -0.42387  -0.00000  -0.00006  -0.00002  -0.00008  -0.42395
   D13       -0.40298   0.00000  -0.00003   0.00012   0.00008  -0.40290
   D14       -1.48430   0.00000  -0.00018   0.00009  -0.00009  -1.48438
   D15       -0.65033   0.00000   0.00001   0.00007   0.00008  -0.65025
   D16        0.41697   0.00000   0.00023  -0.00005   0.00019   0.41715
   D17        0.40642   0.00000   0.00014   0.00006   0.00020   0.40662
   D18        1.47371   0.00000   0.00036  -0.00005   0.00031   1.47402
   D19        0.00028  -0.00000   0.00000  -0.00000   0.00000   0.00028
   D20       -0.99145  -0.00000  -0.00012   0.00001  -0.00011  -0.99156
   D21        0.99214  -0.00000   0.00015  -0.00005   0.00011   0.99225
   D22        0.00042  -0.00000   0.00003  -0.00003  -0.00000   0.00041
   D23       -0.60575   0.00000  -0.00006   0.00004  -0.00002  -0.60577
   D24        0.61063   0.00000  -0.00008   0.00005  -0.00003   0.61060
   D25       -0.65796  -0.00000  -0.00008  -0.00001  -0.00010  -0.65806
   D26        0.42353  -0.00000   0.00001  -0.00004  -0.00002   0.42351
   D27        0.40290  -0.00000   0.00010  -0.00013  -0.00003   0.40287
   D28        1.48439  -0.00000   0.00019  -0.00015   0.00004   1.48443
   D29        0.65040  -0.00000   0.00004  -0.00008  -0.00004   0.65036
   D30       -0.41685  -0.00000  -0.00013   0.00004  -0.00009  -0.41694
   D31       -0.40679  -0.00000  -0.00010  -0.00003  -0.00014  -0.40693
   D32       -1.47404  -0.00000  -0.00027   0.00008  -0.00018  -1.47423
   D33       -0.00028   0.00000  -0.00000   0.00000  -0.00000  -0.00028
   D34        0.99569  -0.00000   0.00006  -0.00008  -0.00002   0.99568
   D35       -0.99596   0.00000  -0.00006   0.00007   0.00001  -0.99595
   D36        0.00002  -0.00000   0.00001  -0.00002  -0.00001   0.00001
   D37        0.61079   0.00000   0.00005   0.00003   0.00007   0.61086
   D38       -0.60555   0.00000   0.00011   0.00000   0.00011  -0.60544
   D39        0.65036  -0.00000   0.00001  -0.00006  -0.00005   0.65032
   D40       -0.41664  -0.00000  -0.00008  -0.00000  -0.00008  -0.41673
   D41       -0.40684  -0.00000  -0.00017  -0.00004  -0.00020  -0.40704
   D42       -1.47384  -0.00000  -0.00025   0.00002  -0.00024  -1.47408
   D43       -0.65784  -0.00000  -0.00005  -0.00005  -0.00010  -0.65794
   D44        0.42331   0.00000   0.00003  -0.00000   0.00002   0.42333
   D45        0.40271  -0.00000  -0.00002  -0.00009  -0.00011   0.40260
   D46        1.48385   0.00000   0.00006  -0.00004   0.00002   1.48387
   D47       -0.61077   0.00000  -0.00000   0.00000  -0.00000  -0.61077
   D48        0.60566  -0.00000  -0.00003  -0.00001  -0.00004   0.60562
   D49       -0.65021   0.00000  -0.00001   0.00007   0.00006  -0.65015
   D50        0.41668   0.00000   0.00004   0.00001   0.00005   0.41674
   D51        0.40672   0.00000   0.00015   0.00000   0.00015   0.40687
   D52        1.47361   0.00000   0.00020  -0.00005   0.00014   1.47375
   D53        0.65712   0.00000   0.00004   0.00006   0.00011   0.65723
   D54       -0.42410  -0.00000  -0.00001   0.00007   0.00006  -0.42404
   D55       -0.40309   0.00000  -0.00002   0.00011   0.00009  -0.40300
   D56       -1.48431   0.00000  -0.00007   0.00012   0.00005  -1.48426
   D57        0.00142   0.00000   0.00006   0.00007   0.00013   0.00156
   D58        0.99803   0.00000   0.00019   0.00003   0.00022   0.99825
   D59       -0.99823   0.00000   0.00000   0.00010   0.00010  -0.99813
   D60       -0.00163   0.00000   0.00013   0.00006   0.00019  -0.00144
   D61       -0.00126  -0.00000  -0.00009  -0.00006  -0.00016  -0.00142
   D62       -0.99793  -0.00000  -0.00019  -0.00003  -0.00022  -0.99815
   D63        0.99830  -0.00000  -0.00003  -0.00009  -0.00013   0.99817
   D64        0.00163  -0.00000  -0.00013  -0.00006  -0.00019   0.00144
   D65        0.62554   0.00000  -0.00003   0.00008   0.00005   0.62559
   D66       -2.49767  -0.00000  -0.00088  -0.00013  -0.00101  -2.49868
   D67       -2.52912   0.00001  -0.00037   0.00013  -0.00024  -2.52936
   D68       -0.62566   0.00000   0.00010   0.00002   0.00011  -0.62554
   D69        2.53432  -0.00000  -0.00075  -0.00019  -0.00094   2.53337
   D70        2.50287   0.00000  -0.00024   0.00007  -0.00017   2.50270
   D71       -0.00094  -0.00000  -0.00006  -0.00011  -0.00016  -0.00111
   D72        0.99844  -0.00000  -0.00000  -0.00012  -0.00013   0.99832
   D73       -0.99776  -0.00000  -0.00019  -0.00004  -0.00023  -0.99799
   D74        0.00163  -0.00000  -0.00013  -0.00006  -0.00019   0.00144
   D75       -0.61866   0.00000  -0.00015   0.00002  -0.00013  -0.61879
   D76        2.84072  -0.00003  -0.00021  -0.00026  -0.00048   2.84025
   D77        2.21154   0.00000  -0.00090  -0.00013  -0.00103   2.21051
   D78        0.61814   0.00000  -0.00006   0.00006   0.00000   0.61814
   D79       -2.20566  -0.00002  -0.00012  -0.00022  -0.00035  -2.20601
   D80       -2.83485   0.00001  -0.00081  -0.00009  -0.00090  -2.83574
   D81        0.00138   0.00000   0.00006   0.00009   0.00015   0.00153
   D82       -0.99825   0.00000   0.00001   0.00012   0.00013  -0.99812
   D83        0.99800   0.00000   0.00018   0.00003   0.00021   0.99821
   D84       -0.00163   0.00000   0.00013   0.00006   0.00019  -0.00143
   D85        0.61847  -0.00000   0.00009  -0.00001   0.00008   0.61855
   D86       -2.84656   0.00003   0.00042   0.00032   0.00074  -2.84582
   D87       -2.21803  -0.00000   0.00066   0.00018   0.00084  -2.21720
   D88       -0.61821  -0.00000   0.00009  -0.00007   0.00002  -0.61819
   D89        2.19994   0.00002   0.00042   0.00026   0.00068   2.20062
   D90        2.82847  -0.00001   0.00066   0.00012   0.00078   2.82925
   D91       -0.62528  -0.00000   0.00005  -0.00006  -0.00002  -0.62529
   D92        2.50478  -0.00000   0.00057   0.00007   0.00064   2.50542
   D93        2.53674  -0.00001   0.00060  -0.00014   0.00047   2.53720
   D94        0.62588   0.00000  -0.00010  -0.00003  -0.00013   0.62575
   D95       -2.52724   0.00000   0.00043   0.00009   0.00052  -2.52672
   D96       -2.49529  -0.00001   0.00046  -0.00011   0.00035  -2.49494
         Item               Value     Threshold  Converged?
 Maximum Force            0.000146     0.000450     YES
 RMS     Force            0.000015     0.000300     YES
 Maximum Displacement     0.002444     0.001800     NO 
 RMS     Displacement     0.000280     0.001200     YES
 Predicted change in Energy=-3.105924D-07
 GradGradGradGradGradGradGradGradGradGradGradGradGradGradGradGradGradGrad

                          Input orientation:                          
 ---------------------------------------------------------------------
 Center     Atomic      Atomic             Coordinates (Angstroms)
 Number     Number       Type             X           Y           Z
 ---------------------------------------------------------------------
      1          4           0       -0.001195    1.535905    0.909779
      2          4           0       -1.545639   -0.009930    0.851594
      3          4           0        1.532929    0.001746    0.926834
      4          4           0       -0.011699   -1.544005    0.868040
      5          4           0       -0.040647   -0.022525    2.284365
      6          4           0       -1.038525    1.091050   -0.794417
      7          4           0        1.117850    1.102752   -0.743101
      8          4           0       -1.049094   -1.066216   -0.825121
      9          4           0        1.107518   -1.054454   -0.770701
     10          4           0        0.069010    0.037714   -2.213605
     11          1           0        0.398289   -0.207869   -3.835996
     12          1           0       -0.174452    0.315192   -3.846462
 ---------------------------------------------------------------------
                    Distance matrix (angstroms):
                    1          2          3          4          5
     1  Be   0.000000
     2  Be   2.185932   0.000000
     3  Be   2.169671   3.079510   0.000000
     4  Be   3.080210   2.169476   2.186019   0.000000
     5  Be   2.078401   2.077978   2.078370   2.078874   0.000000
     6  Be   2.044072   2.044181   3.280497   3.280495   3.422676
     7  Be   2.042521   3.297770   2.042837   3.298026   3.431314
     8  Be   3.298334   2.042957   3.297990   2.042367   3.431496
     9  Be   3.280735   3.280567   2.044055   2.043962   3.422951
    10  Be   3.464827   3.464796   3.465069   3.464806   4.499710
    11  H    5.071756   5.078537   4.900601   4.907270   6.138879
    12  H    4.913449   4.904854   5.079149   5.070466   6.141580
                    6          7          8          9         10
     6  Be   0.000000
     7  Be   2.157017   0.000000
     8  Be   2.157511   3.067050   0.000000
     9  Be   3.034675   2.157407   2.157331   0.000000
    10  Be   2.085724   2.096843   2.096833   2.086456   0.000000
    11  H    3.605943   3.435330   3.449209   3.258181   1.673585
    12  H    3.265511   3.452702   3.435373   3.602733   1.674064
                   11         12
    11  H    0.000000
    12  H    0.775715   0.000000
 Stoichiometry    Be10H2
 Framework group  C1[X(Be10H2)]
 Deg. of freedom    30
 Full point group                 C1      NOp   1
 Largest Abelian subgroup         C1      NOp   1
 Largest concise Abelian subgroup C1      NOp   1
                         Standard orientation:                         
 ---------------------------------------------------------------------
 Center     Atomic      Atomic             Coordinates (Angstroms)
 Number     Number       Type             X           Y           Z
 ---------------------------------------------------------------------
      1          4           0        1.026546   -1.073354   -1.103686
      2          4           0        1.026080    1.112224   -1.064344
      3          4           0        1.024938   -1.111857    1.065642
      4          4           0        1.023866    1.073812    1.104790
      5          4           0        2.421203    0.000596    0.001445
      6          4           0       -0.645713    0.026785   -1.517782
      7          4           0       -0.647941   -1.533476   -0.028385
      8          4           0       -0.648979    1.533077    0.026863
      9          4           0       -0.648112   -0.027480    1.516407
     10          4           0       -2.078505   -0.000648   -0.002328
     11          1           0       -3.705328   -0.023851    0.389839
     12          1           0       -3.708200    0.025137   -0.384323
 ---------------------------------------------------------------------
 Rotational constants (GHZ):           2.9785243           1.9758366           1.9663654
 Standard basis: def2TZVP (5D, 7F)
 There are   212 symmetry adapted cartesian basis functions of A   symmetry.
 There are   202 symmetry adapted basis functions of A   symmetry.
   202 basis functions,   306 primitive gaussians,   212 cartesian basis functions
    21 alpha electrons       21 beta electrons
       nuclear repulsion energy       162.2929703368 Hartrees.
 NAtoms=   12 NActive=   12 NUniq=   12 SFac= 1.00D+00 NAtFMM=   60 NAOKFM=F Big=F
 Integral buffers will be    131072 words long.
 Raffenetti 2 integral format.
 Two-electron integral symmetry is turned on.
 Nuclear repulsion after empirical dispersion term =      162.2697972191 Hartrees.
 One-electron integrals computed using PRISM.
   1 Symmetry operations used in ECPInt.
 ECPInt:  NShTT=    4851 NPrTT=   15054 LenC2=    4732 LenP2D=   12338.
 LDataN:  DoStor=T MaxTD1= 4 Len=   56
 NBasis=   202 RedAO= T EigKep=  2.98D-04  NBF=   202
 NBsUse=   202 1.00D-06 EigRej= -1.00D+00 NBFU=   202
 Initial guess from the checkpoint file:  "/home/asus/YCY/BeH/Be10/1/10-H-Be10.chk"
 B after Tr=    -0.000000    0.000000   -0.000000
         Rot=    1.000000    0.000369   -0.000056   -0.000026 Ang=   0.04 deg.
 Keep R1 ints in memory in canonical form, NReq=228948670.
 Requested convergence on RMS density matrix=1.00D-08 within 128 cycles.
 Requested convergence on MAX density matrix=1.00D-06.
 Requested convergence on             energy=1.00D-06.
 No special actions if energy rises.
 SCF Done:  E(RPBE1PBE) =  -148.305582898     A.U. after    9 cycles
            NFock=  9  Conv=0.80D-08     -V/T= 2.0075
   1 Symmetry operations used in ECPInt.
 ECPInt:  NShTT=    4851 NPrTT=   15054 LenC2=    4732 LenP2D=   12338.
 LDataN:  DoStor=T MaxTD1= 5 Len=  102
 Calling FoFJK, ICntrl=      2127 FMM=F ISym2X=0 I1Cent= 0 IOpClX= 0 NMat=1 NMatS=1 NMatT=0.
 ***** Axes restored to original set *****
 -------------------------------------------------------------------
 Center     Atomic                   Forces (Hartrees/Bohr)
 Number     Number              X              Y              Z
 -------------------------------------------------------------------
      1        4           0.000010568    0.000016968   -0.000009444
      2        4          -0.000023585    0.000014679   -0.000011274
      3        4          -0.000000870   -0.000011047    0.000004629
      4        4          -0.000002337   -0.000012897    0.000010173
      5        4           0.000013451   -0.000008989   -0.000027761
      6        4           0.000004819    0.000001406    0.000007208
      7        4           0.000016801    0.000010099    0.000003496
      8        4          -0.000013366    0.000002946    0.000015534
      9        4          -0.000030629    0.000010677   -0.000002966
     10        4           0.000042671   -0.000057496   -0.000000133
     11        1          -0.000040003    0.000029149    0.000011546
     12        1           0.000022480    0.000004504   -0.000001007
 -------------------------------------------------------------------
 Cartesian Forces:  Max     0.000057496 RMS     0.000019032

 GradGradGradGradGradGradGradGradGradGradGradGradGradGradGradGradGradGrad
 Berny optimization.
 Using GEDIIS/GDIIS optimizer.
 FormGI is forming the generalized inverse of G from B-inverse, IUseBI=4.
 Internal  Forces:  Max     0.000021029 RMS     0.000004442
 Search for a local minimum.
 Step number  15 out of a maximum of  100
 All quantities printed in internal units (Hartrees-Bohrs-Radians)
 Mixed Optimization -- En-DIIS/RFO-DIIS
 Swapping is turned off.
 Update second derivatives using D2CorX and points    4    5    6    7    8
                                                      9   10   11   12   13
                                                     14   15
 DE= -5.42D-07 DEPred=-3.11D-07 R= 1.75D+00
 Trust test= 1.75D+00 RLast= 4.99D-03 DXMaxT set to 8.49D-01
 ITU=  0  1  1  1  1  1  1  1  1  1  1  1  1  1  0
     Eigenvalues ---    0.00148   0.01290   0.02549   0.02971   0.03040
     Eigenvalues ---    0.03329   0.03578   0.03637   0.04116   0.04161
     Eigenvalues ---    0.05247   0.05398   0.06383   0.06579   0.06656
     Eigenvalues ---    0.06719   0.06943   0.07015   0.07198   0.07303
     Eigenvalues ---    0.07983   0.08291   0.08908   0.09177   0.12342
     Eigenvalues ---    0.12505   0.13021   0.14149   0.14722   0.23452
 En-DIIS/RFO-DIIS/Sim-DIIS IScMMF=       -3 using points:    15   14   13   12   11   10    9    8    7    6
 RFO step:  Lambda=-6.66387100D-08.
 DIIS inversion failure, remove point  10.
 DIIS inversion failure, remove point   9.
 DIIS inversion failure, remove point   8.
 DIIS inversion failure, remove point   7.
 DIIS inversion failure, remove point   6.
 DIIS inversion failure, remove point   5.
 DIIS inversion failure, remove point   4.
 RFO-DIIS uses    3 points instead of   10
 DidBck=F Rises=F RFO-DIIS coefs:    1.73940   -0.95237    0.21297    0.00000    0.00000
                  RFO-DIIS coefs:    0.00000    0.00000    0.00000    0.00000    0.00000
 Iteration  1 RMS(Cart)=  0.00010968 RMS(Int)=  0.00000040
 Iteration  2 RMS(Cart)=  0.00000002 RMS(Int)=  0.00000040
 Variable       Old X    -DE/DX   Delta X   Delta X   Delta X     New X
                                 (Linear)    (Quad)   (Total)
    R1        4.13081   0.00001   0.00009   0.00006   0.00015   4.13096
    R2        4.10008   0.00000   0.00020  -0.00002   0.00018   4.10027
    R3        3.92761  -0.00000  -0.00004   0.00005   0.00001   3.92762
    R4        3.86274  -0.00001  -0.00006  -0.00003  -0.00008   3.86265
    R5        3.85981  -0.00000  -0.00006  -0.00003  -0.00009   3.85971
    R6        4.09972   0.00001   0.00029  -0.00000   0.00028   4.10000
    R7        3.92681   0.00000  -0.00001   0.00005   0.00004   3.92685
    R8        3.86294  -0.00000  -0.00007  -0.00003  -0.00010   3.86284
    R9        3.86063  -0.00001  -0.00007  -0.00004  -0.00010   3.86052
   R10        4.13098   0.00001   0.00005   0.00004   0.00008   4.13106
   R11        3.92755  -0.00001  -0.00014  -0.00007  -0.00021   3.92734
   R12        3.86040  -0.00000  -0.00003  -0.00001  -0.00004   3.86036
   R13        3.86270  -0.00000   0.00002   0.00002   0.00003   3.86274
   R14        3.92850  -0.00001  -0.00010  -0.00008  -0.00018   3.92833
   R15        3.85951  -0.00000  -0.00002   0.00000  -0.00001   3.85950
   R16        3.86253  -0.00000   0.00001   0.00002   0.00003   3.86256
   R17        4.07617   0.00000   0.00012   0.00001   0.00013   4.07630
   R18        4.07710   0.00000   0.00005  -0.00000   0.00004   4.07715
   R19        3.94145   0.00000  -0.00012   0.00009  -0.00003   3.94141
   R20        4.07691   0.00000   0.00014   0.00001   0.00015   4.07706
   R21        3.96246  -0.00000  -0.00003   0.00000  -0.00002   3.96244
   R22        4.07677  -0.00000   0.00006  -0.00001   0.00005   4.07681
   R23        3.96244   0.00000   0.00007   0.00002   0.00009   3.96253
   R24        3.94283  -0.00001  -0.00023  -0.00010  -0.00033   3.94250
   R25        3.16262  -0.00002  -0.00068   0.00012  -0.00056   3.16206
   R26        3.16352   0.00000   0.00060  -0.00038   0.00022   3.16374
   R27        1.46589  -0.00002  -0.00020   0.00008  -0.00012   1.46577
    A1        1.57054  -0.00000   0.00000  -0.00000  -0.00000   1.57054
    A2        1.78809   0.00000   0.00004   0.00000   0.00004   1.78813
    A3        1.78390  -0.00000  -0.00003   0.00000  -0.00002   1.78388
    A4        1.95906  -0.00000  -0.00007  -0.00002  -0.00009   1.95897
    A5        1.96773  -0.00000  -0.00009  -0.00002  -0.00011   1.96762
    A6        1.57109  -0.00000  -0.00001  -0.00000  -0.00001   1.57107
    A7        1.78826  -0.00000   0.00001  -0.00000   0.00001   1.78827
    A8        1.78395  -0.00000  -0.00003   0.00001  -0.00002   1.78393
    A9        1.95929  -0.00001  -0.00008  -0.00002  -0.00010   1.95919
   A10        1.96788  -0.00001  -0.00011  -0.00003  -0.00014   1.96774
   A11        1.57096   0.00000   0.00002   0.00001   0.00003   1.57098
   A12        1.78409  -0.00000  -0.00003  -0.00000  -0.00003   1.78406
   A13        1.78805   0.00000   0.00005   0.00001   0.00006   1.78811
   A14        1.96752  -0.00000  -0.00006   0.00002  -0.00004   1.96747
   A15        1.95933  -0.00000  -0.00005  -0.00002  -0.00007   1.95926
   A16        1.57059  -0.00000  -0.00001  -0.00000  -0.00001   1.57058
   A17        1.78414  -0.00000  -0.00005  -0.00001  -0.00006   1.78408
   A18        1.78829  -0.00000   0.00001  -0.00001  -0.00000   1.78829
   A19        1.96765  -0.00000  -0.00010   0.00001  -0.00009   1.96756
   A20        1.95903  -0.00001  -0.00007  -0.00001  -0.00008   1.95895
   A21        1.66888   0.00001   0.00013   0.00002   0.00015   1.66903
   A22        1.66887   0.00001   0.00012   0.00002   0.00014   1.66901
   A23        1.80489   0.00000   0.00002   0.00001   0.00004   1.80492
   A24        1.99076  -0.00000  -0.00004  -0.00002  -0.00006   1.99070
   A25        1.80469   0.00000   0.00003   0.00002   0.00005   1.80474
   A26        1.99065  -0.00000   0.00000  -0.00001  -0.00001   1.99064
   A27        1.58146   0.00000   0.00005   0.00001   0.00006   1.58152
   A28        1.79238  -0.00000   0.00002  -0.00000   0.00001   1.79240
   A29        1.98360  -0.00000  -0.00007   0.00001  -0.00006   1.98354
   A30        1.79225  -0.00000  -0.00001  -0.00001  -0.00002   1.79224
   A31        1.98358  -0.00001  -0.00009  -0.00002  -0.00011   1.98347
   A32        1.56028  -0.00000  -0.00007  -0.00002  -0.00008   1.56020
   A33        1.79205   0.00000   0.00005   0.00001   0.00006   1.79210
   A34        1.98326  -0.00000  -0.00007   0.00002  -0.00006   1.98320
   A35        1.79223   0.00000   0.00003  -0.00000   0.00003   1.79226
   A36        1.98370  -0.00000  -0.00009  -0.00002  -0.00011   1.98360
   A37        1.56009  -0.00000  -0.00003  -0.00001  -0.00003   1.56005
   A38        1.80474   0.00000  -0.00001   0.00000  -0.00000   1.80474
   A39        1.99044   0.00000  -0.00003   0.00001  -0.00002   1.99042
   A40        1.80478   0.00000   0.00001   0.00001   0.00002   1.80480
   A41        1.99027   0.00000   0.00002   0.00003   0.00005   1.99032
   A42        1.58136   0.00000   0.00004   0.00001   0.00005   1.58141
   A43        1.62893   0.00000   0.00009  -0.00001   0.00008   1.62902
   A44        2.56477  -0.00001  -0.00017  -0.00006  -0.00023   2.56454
   A45        2.09757  -0.00000  -0.00011  -0.00012  -0.00023   2.09734
   A46        1.64060   0.00000   0.00009   0.00001   0.00009   1.64069
   A47        2.28625   0.00000  -0.00016   0.00003  -0.00013   2.28612
   A48        2.30850  -0.00001  -0.00032  -0.00016  -0.00049   2.30801
   A49        2.30445   0.00000   0.00014   0.00000   0.00014   2.30459
   A50        2.28577   0.00000   0.00021   0.00010   0.00030   2.28607
   A51        2.08939   0.00001   0.00007   0.00007   0.00015   2.08954
   A52        2.55654   0.00000   0.00002   0.00012   0.00015   2.55669
    D1       -0.00028   0.00000   0.00000   0.00000   0.00001  -0.00027
    D2       -0.99590   0.00000   0.00005  -0.00000   0.00005  -0.99585
    D3        0.99553  -0.00000  -0.00004   0.00001  -0.00003   0.99550
    D4       -0.00008   0.00000   0.00001   0.00000   0.00001  -0.00007
    D5        0.00028  -0.00000  -0.00000  -0.00000  -0.00001   0.00027
    D6        0.99214  -0.00000  -0.00000  -0.00000  -0.00001   0.99213
    D7       -0.99165   0.00000   0.00002   0.00001   0.00003  -0.99162
    D8        0.00021   0.00000   0.00002   0.00001   0.00003   0.00025
    D9        0.60562  -0.00000  -0.00003  -0.00002  -0.00005   0.60557
   D10       -0.61051  -0.00000  -0.00005  -0.00002  -0.00007  -0.61058
   D11        0.65754  -0.00000   0.00002  -0.00001   0.00000   0.65754
   D12       -0.42395  -0.00000  -0.00002  -0.00001  -0.00004  -0.42398
   D13       -0.40290   0.00000   0.00010   0.00001   0.00011  -0.40279
   D14       -1.48438   0.00000   0.00006   0.00001   0.00007  -1.48431
   D15       -0.65025   0.00000   0.00007   0.00001   0.00008  -0.65017
   D16        0.41715  -0.00000  -0.00001  -0.00003  -0.00004   0.41711
   D17        0.40662   0.00000   0.00007   0.00001   0.00008   0.40670
   D18        1.47402  -0.00000  -0.00001  -0.00003  -0.00004   1.47398
   D19        0.00028  -0.00000  -0.00000  -0.00000  -0.00001   0.00027
   D20       -0.99156   0.00000  -0.00000  -0.00000  -0.00001  -0.99156
   D21        0.99225  -0.00000  -0.00002  -0.00002  -0.00004   0.99221
   D22        0.00041  -0.00000  -0.00002  -0.00002  -0.00004   0.00037
   D23       -0.60577   0.00000   0.00004   0.00002   0.00007  -0.60570
   D24        0.61060   0.00000   0.00003   0.00002   0.00005   0.61065
   D25       -0.65806   0.00000  -0.00003   0.00001  -0.00002  -0.65808
   D26        0.42351   0.00000  -0.00003   0.00000  -0.00003   0.42348
   D27        0.40287  -0.00000  -0.00012  -0.00002  -0.00014   0.40273
   D28        1.48443  -0.00000  -0.00012  -0.00003  -0.00014   1.48429
   D29        0.65036  -0.00000  -0.00006  -0.00001  -0.00007   0.65029
   D30       -0.41694   0.00000   0.00001   0.00002   0.00003  -0.41690
   D31       -0.40693  -0.00000  -0.00004  -0.00000  -0.00004  -0.40697
   D32       -1.47423   0.00000   0.00003   0.00003   0.00006  -1.47417
   D33       -0.00028   0.00000   0.00000   0.00000   0.00001  -0.00027
   D34        0.99568  -0.00000  -0.00006  -0.00001  -0.00007   0.99561
   D35       -0.99595   0.00000   0.00005   0.00001   0.00006  -0.99589
   D36        0.00001  -0.00000  -0.00002  -0.00000  -0.00002  -0.00001
   D37        0.61086   0.00000   0.00003  -0.00002   0.00001   0.61088
   D38       -0.60544  -0.00000   0.00001  -0.00002  -0.00001  -0.60545
   D39        0.65032  -0.00000  -0.00006  -0.00000  -0.00006   0.65026
   D40       -0.41673  -0.00000  -0.00000  -0.00002  -0.00002  -0.41675
   D41       -0.40704  -0.00000  -0.00006   0.00002  -0.00004  -0.40708
   D42       -1.47408   0.00000  -0.00000  -0.00001  -0.00001  -1.47409
   D43       -0.65794  -0.00000  -0.00005  -0.00001  -0.00005  -0.65799
   D44        0.42333   0.00000  -0.00000   0.00002   0.00001   0.42334
   D45        0.40260  -0.00000  -0.00008   0.00002  -0.00006   0.40253
   D46        1.48387   0.00000  -0.00004   0.00004   0.00000   1.48387
   D47       -0.61077   0.00000  -0.00001   0.00002   0.00001  -0.61076
   D48        0.60562  -0.00000  -0.00003   0.00001  -0.00002   0.60560
   D49       -0.65015   0.00000   0.00006  -0.00000   0.00006  -0.65009
   D50        0.41674   0.00000   0.00002   0.00002   0.00004   0.41678
   D51        0.40687  -0.00000   0.00003  -0.00002   0.00001   0.40687
   D52        1.47375  -0.00000  -0.00002   0.00000  -0.00002   1.47374
   D53        0.65723   0.00000   0.00007   0.00002   0.00008   0.65731
   D54       -0.42404  -0.00000   0.00006   0.00000   0.00006  -0.42398
   D55       -0.40300   0.00000   0.00012  -0.00000   0.00012  -0.40288
   D56       -1.48426   0.00000   0.00011  -0.00002   0.00009  -1.48417
   D57        0.00156   0.00000   0.00009  -0.00001   0.00008   0.00164
   D58        0.99825  -0.00000   0.00006  -0.00001   0.00005   0.99830
   D59       -0.99813   0.00000   0.00010  -0.00000   0.00010  -0.99804
   D60       -0.00144   0.00000   0.00007  -0.00000   0.00007  -0.00137
   D61       -0.00142  -0.00000  -0.00007   0.00002  -0.00005  -0.00147
   D62       -0.99815   0.00000  -0.00005   0.00001  -0.00004  -0.99819
   D63        0.99817  -0.00000  -0.00009   0.00001  -0.00008   0.99809
   D64        0.00144  -0.00000  -0.00007   0.00000  -0.00007   0.00137
   D65        0.62559   0.00000   0.00006   0.00002   0.00009   0.62567
   D66       -2.49868  -0.00000   0.00029  -0.00002   0.00026  -2.49842
   D67       -2.52936   0.00001   0.00034   0.00017   0.00051  -2.52886
   D68       -0.62554  -0.00000   0.00002  -0.00000   0.00002  -0.62552
   D69        2.53337  -0.00000   0.00024  -0.00004   0.00020   2.53357
   D70        2.50270   0.00000   0.00030   0.00014   0.00044   2.50314
   D71       -0.00111  -0.00000  -0.00011  -0.00001  -0.00012  -0.00123
   D72        0.99832  -0.00000  -0.00012  -0.00001  -0.00012   0.99819
   D73       -0.99799  -0.00000  -0.00006   0.00000  -0.00006  -0.99805
   D74        0.00144  -0.00000  -0.00007   0.00000  -0.00007   0.00137
   D75       -0.61879   0.00000  -0.00000   0.00004   0.00004  -0.61875
   D76        2.84025  -0.00001  -0.00024  -0.00008  -0.00031   2.83993
   D77        2.21051  -0.00000  -0.00003  -0.00011  -0.00014   2.21037
   D78        0.61814   0.00000   0.00003   0.00004   0.00007   0.61821
   D79       -2.20601  -0.00001  -0.00020  -0.00008  -0.00028  -2.20629
   D80       -2.83574  -0.00000   0.00001  -0.00011  -0.00010  -2.83585
   D81        0.00153   0.00000   0.00008  -0.00000   0.00008   0.00161
   D82       -0.99812   0.00000   0.00010   0.00000   0.00011  -0.99801
   D83        0.99821   0.00000   0.00005  -0.00001   0.00004   0.99825
   D84       -0.00143   0.00000   0.00007  -0.00000   0.00007  -0.00137
   D85        0.61855  -0.00000   0.00001  -0.00004  -0.00002   0.61853
   D86       -2.84582   0.00001   0.00016   0.00009   0.00025  -2.84557
   D87       -2.21720   0.00001   0.00019   0.00019   0.00037  -2.21682
   D88       -0.61819  -0.00001  -0.00005  -0.00004  -0.00009  -0.61828
   D89        2.20062   0.00001   0.00010   0.00009   0.00018   2.20081
   D90        2.82925   0.00000   0.00012   0.00018   0.00030   2.82955
   D91       -0.62529  -0.00000  -0.00005  -0.00002  -0.00007  -0.62536
   D92        2.50542  -0.00000  -0.00019   0.00000  -0.00018   2.50524
   D93        2.53720  -0.00001  -0.00047  -0.00024  -0.00072   2.53649
   D94        0.62575   0.00000  -0.00004  -0.00000  -0.00004   0.62571
   D95       -2.52672   0.00000  -0.00018   0.00002  -0.00016  -2.52688
   D96       -2.49494  -0.00000  -0.00047  -0.00022  -0.00069  -2.49563
         Item               Value     Threshold  Converged?
 Maximum Force            0.000021     0.000450     YES
 RMS     Force            0.000004     0.000300     YES
 Maximum Displacement     0.000694     0.001800     YES
 RMS     Displacement     0.000110     0.001200     YES
 Predicted change in Energy=-2.839585D-08
 Optimization completed.
    -- Stationary point found.
                           ----------------------------
                           !   Optimized Parameters   !
                           ! (Angstroms and Degrees)  !
 --------------------------                            --------------------------
 ! Name  Definition              Value          Derivative Info.                !
 --------------------------------------------------------------------------------
 ! R1    R(1,2)                  2.1859         -DE/DX =    0.0                 !
 ! R2    R(1,3)                  2.1697         -DE/DX =    0.0                 !
 ! R3    R(1,5)                  2.0784         -DE/DX =    0.0                 !
 ! R4    R(1,6)                  2.0441         -DE/DX =    0.0                 !
 ! R5    R(1,7)                  2.0425         -DE/DX =    0.0                 !
 ! R6    R(2,4)                  2.1695         -DE/DX =    0.0                 !
 ! R7    R(2,5)                  2.078          -DE/DX =    0.0                 !
 ! R8    R(2,6)                  2.0442         -DE/DX =    0.0                 !
 ! R9    R(2,8)                  2.043          -DE/DX =    0.0                 !
 ! R10   R(3,4)                  2.186          -DE/DX =    0.0                 !
 ! R11   R(3,5)                  2.0784         -DE/DX =    0.0                 !
 ! R12   R(3,7)                  2.0428         -DE/DX =    0.0                 !
 ! R13   R(3,9)                  2.0441         -DE/DX =    0.0                 !
 ! R14   R(4,5)                  2.0789         -DE/DX =    0.0                 !
 ! R15   R(4,8)                  2.0424         -DE/DX =    0.0                 !
 ! R16   R(4,9)                  2.044          -DE/DX =    0.0                 !
 ! R17   R(6,7)                  2.157          -DE/DX =    0.0                 !
 ! R18   R(6,8)                  2.1575         -DE/DX =    0.0                 !
 ! R19   R(6,10)                 2.0857         -DE/DX =    0.0                 !
 ! R20   R(7,9)                  2.1574         -DE/DX =    0.0                 !
 ! R21   R(7,10)                 2.0968         -DE/DX =    0.0                 !
 ! R22   R(8,9)                  2.1573         -DE/DX =    0.0                 !
 ! R23   R(8,10)                 2.0968         -DE/DX =    0.0                 !
 ! R24   R(9,10)                 2.0865         -DE/DX =    0.0                 !
 ! R25   R(10,11)                1.6736         -DE/DX =    0.0                 !
 ! R26   R(10,12)                1.6741         -DE/DX =    0.0                 !
 ! R27   R(11,12)                0.7757         -DE/DX =    0.0                 !
 ! A1    A(2,1,3)               89.9856         -DE/DX =    0.0                 !
 ! A2    A(2,1,7)              102.4499         -DE/DX =    0.0                 !
 ! A3    A(3,1,6)              102.2101         -DE/DX =    0.0                 !
 ! A4    A(5,1,6)              112.2458         -DE/DX =    0.0                 !
 ! A5    A(5,1,7)              112.7424         -DE/DX =    0.0                 !
 ! A6    A(1,2,4)               90.0167         -DE/DX =    0.0                 !
 ! A7    A(1,2,8)              102.4599         -DE/DX =    0.0                 !
 ! A8    A(4,2,6)              102.2131         -DE/DX =    0.0                 !
 ! A9    A(5,2,6)              112.2589         -DE/DX =    0.0                 !
 ! A10   A(5,2,8)              112.7511         -DE/DX =    0.0                 !
 ! A11   A(1,3,4)               90.0093         -DE/DX =    0.0                 !
 ! A12   A(1,3,9)              102.2209         -DE/DX =    0.0                 !
 ! A13   A(4,3,7)              102.4475         -DE/DX =    0.0                 !
 ! A14   A(5,3,7)              112.7305         -DE/DX =    0.0                 !
 ! A15   A(5,3,9)              112.2615         -DE/DX =    0.0                 !
 ! A16   A(2,4,3)               89.9884         -DE/DX =    0.0                 !
 ! A17   A(2,4,9)              102.2234         -DE/DX =    0.0                 !
 ! A18   A(3,4,8)              102.4615         -DE/DX =    0.0                 !
 ! A19   A(5,4,8)              112.7381         -DE/DX =    0.0                 !
 ! A20   A(5,4,9)              112.2444         -DE/DX =    0.0                 !
 ! A21   A(1,5,4)               95.6198         -DE/DX =    0.0                 !
 ! A22   A(2,5,3)               95.6192         -DE/DX =    0.0                 !
 ! A23   A(1,6,8)              103.4124         -DE/DX =    0.0                 !
 ! A24   A(1,6,10)             114.0619         -DE/DX =    0.0                 !
 ! A25   A(2,6,7)              103.4012         -DE/DX =    0.0                 !
 ! A26   A(2,6,10)             114.0557         -DE/DX =    0.0                 !
 ! A27   A(7,6,8)               90.6108         -DE/DX =    0.0                 !
 ! A28   A(1,7,9)              102.696          -DE/DX =    0.0                 !
 ! A29   A(1,7,10)             113.6519         -DE/DX =    0.0                 !
 ! A30   A(3,7,6)              102.6885         -DE/DX =    0.0                 !
 ! A31   A(3,7,10)             113.6509         -DE/DX =    0.0                 !
 ! A32   A(6,7,9)               89.3974         -DE/DX =    0.0                 !
 ! A33   A(2,8,9)              102.6767         -DE/DX =    0.0                 !
 ! A34   A(2,8,10)             113.6325         -DE/DX =    0.0                 !
 ! A35   A(4,8,6)              102.687          -DE/DX =    0.0                 !
 ! A36   A(4,8,10)             113.6578         -DE/DX =    0.0                 !
 ! A37   A(6,8,9)               89.3865         -DE/DX =    0.0                 !
 ! A38   A(3,9,8)              103.4041         -DE/DX =    0.0                 !
 ! A39   A(3,9,10)             114.0435         -DE/DX =    0.0                 !
 ! A40   A(4,9,7)              103.4062         -DE/DX =    0.0                 !
 ! A41   A(4,9,10)             114.0341         -DE/DX =    0.0                 !
 ! A42   A(7,9,8)               90.6052         -DE/DX =    0.0                 !
 ! A43   A(6,10,9)              93.331          -DE/DX =    0.0                 !
 ! A44   A(6,10,11)            146.9504         -DE/DX =    0.0                 !
 ! A45   A(6,10,12)            120.1819         -DE/DX =    0.0                 !
 ! A46   A(7,10,8)              93.9996         -DE/DX =    0.0                 !
 ! A47   A(7,10,11)            130.9925         -DE/DX =    0.0                 !
 ! A48   A(7,10,12)            132.2671         -DE/DX =    0.0                 !
 ! A49   A(8,10,11)            132.035          -DE/DX =    0.0                 !
 ! A50   A(8,10,12)            130.9649         -DE/DX =    0.0                 !
 ! A51   A(9,10,11)            119.7133         -DE/DX =    0.0                 !
 ! A52   A(9,10,12)            146.4791         -DE/DX =    0.0                 !
 ! D1    D(3,1,2,4)             -0.016          -DE/DX =    0.0                 !
 ! D2    D(3,1,2,8)            -57.0606         -DE/DX =    0.0                 !
 ! D3    D(7,1,2,4)             57.0398         -DE/DX =    0.0                 !
 ! D4    D(7,1,2,8)             -0.0049         -DE/DX =    0.0                 !
 ! D5    D(2,1,3,4)              0.0159         -DE/DX =    0.0                 !
 ! D6    D(2,1,3,9)             56.8453         -DE/DX =    0.0                 !
 ! D7    D(6,1,3,4)            -56.8172         -DE/DX =    0.0                 !
 ! D8    D(6,1,3,9)              0.0122         -DE/DX =    0.0                 !
 ! D9    D(6,1,5,4)             34.6993         -DE/DX =    0.0                 !
 ! D10   D(7,1,5,4)            -34.9796         -DE/DX =    0.0                 !
 ! D11   D(3,1,6,8)             37.6742         -DE/DX =    0.0                 !
 ! D12   D(3,1,6,10)           -24.2903         -DE/DX =    0.0                 !
 ! D13   D(5,1,6,8)            -23.0845         -DE/DX =    0.0                 !
 ! D14   D(5,1,6,10)           -85.049          -DE/DX =    0.0                 !
 ! D15   D(2,1,7,9)            -37.2566         -DE/DX =    0.0                 !
 ! D16   D(2,1,7,10)            23.9012         -DE/DX =    0.0                 !
 ! D17   D(5,1,7,9)             23.2975         -DE/DX =    0.0                 !
 ! D18   D(5,1,7,10)            84.4553         -DE/DX =    0.0                 !
 ! D19   D(1,2,4,3)              0.0159         -DE/DX =    0.0                 !
 ! D20   D(1,2,4,9)            -56.812          -DE/DX =    0.0                 !
 ! D21   D(6,2,4,3)             56.8517         -DE/DX =    0.0                 !
 ! D22   D(6,2,4,9)              0.0238         -DE/DX =    0.0                 !
 ! D23   D(6,2,5,3)            -34.7081         -DE/DX =    0.0                 !
 ! D24   D(8,2,5,3)             34.9849         -DE/DX =    0.0                 !
 ! D25   D(4,2,6,7)            -37.704          -DE/DX =    0.0                 !
 ! D26   D(4,2,6,10)            24.2651         -DE/DX =    0.0                 !
 ! D27   D(5,2,6,7)             23.0827         -DE/DX =    0.0                 !
 ! D28   D(5,2,6,10)            85.0518         -DE/DX =    0.0                 !
 ! D29   D(1,2,8,9)             37.263          -DE/DX =    0.0                 !
 ! D30   D(1,2,8,10)           -23.8887         -DE/DX =    0.0                 !
 ! D31   D(5,2,8,9)            -23.3153         -DE/DX =    0.0                 !
 ! D32   D(5,2,8,10)           -84.467          -DE/DX =    0.0                 !
 ! D33   D(1,3,4,2)             -0.016          -DE/DX =    0.0                 !
 ! D34   D(1,3,4,8)             57.0482         -DE/DX =    0.0                 !
 ! D35   D(7,3,4,2)            -57.0638         -DE/DX =    0.0                 !
 ! D36   D(7,3,4,8)              0.0004         -DE/DX =    0.0                 !
 ! D37   D(7,3,5,2)             34.9999         -DE/DX =    0.0                 !
 ! D38   D(9,3,5,2)            -34.689          -DE/DX =    0.0                 !
 ! D39   D(4,3,7,6)             37.2603         -DE/DX =    0.0                 !
 ! D40   D(4,3,7,10)           -23.8766         -DE/DX =    0.0                 !
 ! D41   D(5,3,7,6)            -23.3216         -DE/DX =    0.0                 !
 ! D42   D(5,3,7,10)           -84.4585         -DE/DX =    0.0                 !
 ! D43   D(1,3,9,8)            -37.6972         -DE/DX =    0.0                 !
 ! D44   D(1,3,9,10)            24.255          -DE/DX =    0.0                 !
 ! D45   D(5,3,9,8)             23.067          -DE/DX =    0.0                 !
 ! D46   D(5,3,9,10)            85.0193         -DE/DX =    0.0                 !
 ! D47   D(8,4,5,1)            -34.9946         -DE/DX =    0.0                 !
 ! D48   D(9,4,5,1)             34.6995         -DE/DX =    0.0                 !
 ! D49   D(3,4,8,6)            -37.2509         -DE/DX =    0.0                 !
 ! D50   D(3,4,8,10)            23.8773         -DE/DX =    0.0                 !
 ! D51   D(5,4,8,6)             23.3118         -DE/DX =    0.0                 !
 ! D52   D(5,4,8,10)            84.4399         -DE/DX =    0.0                 !
 ! D53   D(2,4,9,7)             37.6563         -DE/DX =    0.0                 !
 ! D54   D(2,4,9,10)           -24.2954         -DE/DX =    0.0                 !
 ! D55   D(5,4,9,7)            -23.0901         -DE/DX =    0.0                 !
 ! D56   D(5,4,9,10)           -85.0418         -DE/DX =    0.0                 !
 ! D57   D(2,6,7,3)              0.0892         -DE/DX =    0.0                 !
 ! D58   D(2,6,7,9)             57.1956         -DE/DX =    0.0                 !
 ! D59   D(8,6,7,3)            -57.1887         -DE/DX =    0.0                 !
 ! D60   D(8,6,7,9)             -0.0822         -DE/DX =    0.0                 !
 ! D61   D(1,6,8,4)             -0.0812         -DE/DX =    0.0                 !
 ! D62   D(1,6,8,9)            -57.1899         -DE/DX =    0.0                 !
 ! D63   D(7,6,8,4)             57.191          -DE/DX =    0.0                 !
 ! D64   D(7,6,8,9)              0.0822         -DE/DX =    0.0                 !
 ! D65   D(1,6,10,9)            35.8434         -DE/DX =    0.0                 !
 ! D66   D(1,6,10,11)         -143.164          -DE/DX =    0.0                 !
 ! D67   D(1,6,10,12)         -144.9217         -DE/DX =    0.0                 !
 ! D68   D(2,6,10,9)           -35.8409         -DE/DX =    0.0                 !
 ! D69   D(2,6,10,11)          145.1517         -DE/DX =    0.0                 !
 ! D70   D(2,6,10,12)          143.3939         -DE/DX =    0.0                 !
 ! D71   D(1,7,9,4)             -0.0634         -DE/DX =    0.0                 !
 ! D72   D(1,7,9,8)             57.1993         -DE/DX =    0.0                 !
 ! D73   D(6,7,9,4)            -57.1804         -DE/DX =    0.0                 !
 ! D74   D(6,7,9,8)              0.0822         -DE/DX =    0.0                 !
 ! D75   D(1,7,10,8)           -35.4539         -DE/DX =    0.0                 !
 ! D76   D(1,7,10,11)          162.7341         -DE/DX =    0.0                 !
 ! D77   D(1,7,10,12)          126.6531         -DE/DX =    0.0                 !
 ! D78   D(3,7,10,8)            35.4169         -DE/DX =    0.0                 !
 ! D79   D(3,7,10,11)         -126.3952         -DE/DX =    0.0                 !
 ! D80   D(3,7,10,12)         -162.4761         -DE/DX =    0.0                 !
 ! D81   D(2,8,9,3)              0.0874         -DE/DX =    0.0                 !
 ! D82   D(2,8,9,7)            -57.1882         -DE/DX =    0.0                 !
 ! D83   D(6,8,9,3)             57.1934         -DE/DX =    0.0                 !
 ! D84   D(6,8,9,7)             -0.0822         -DE/DX =    0.0                 !
 ! D85   D(2,8,10,7)            35.4404         -DE/DX =    0.0                 !
 ! D86   D(2,8,10,11)         -163.0534         -DE/DX =    0.0                 !
 ! D87   D(2,8,10,12)         -127.036          -DE/DX =    0.0                 !
 ! D88   D(4,8,10,7)           -35.4198         -DE/DX =    0.0                 !
 ! D89   D(4,8,10,11)          126.0863         -DE/DX =    0.0                 !
 ! D90   D(4,8,10,12)          162.1038         -DE/DX =    0.0                 !
 ! D91   D(3,9,10,6)           -35.8268         -DE/DX =    0.0                 !
 ! D92   D(3,9,10,11)          143.55           -DE/DX =    0.0                 !
 ! D93   D(3,9,10,12)          145.3711         -DE/DX =    0.0                 !
 ! D94   D(4,9,10,6)            35.8528         -DE/DX =    0.0                 !
 ! D95   D(4,9,10,11)         -144.7704         -DE/DX =    0.0                 !
 ! D96   D(4,9,10,12)         -142.9494         -DE/DX =    0.0                 !
 --------------------------------------------------------------------------------
 GradGradGradGradGradGradGradGradGradGradGradGradGradGradGradGradGradGrad

                          Input orientation:                          
 ---------------------------------------------------------------------
 Center     Atomic      Atomic             Coordinates (Angstroms)
 Number     Number       Type             X           Y           Z
 ---------------------------------------------------------------------
      1          4           0       -0.001195    1.535905    0.909779
      2          4           0       -1.545639   -0.009930    0.851594
      3          4           0        1.532929    0.001746    0.926834
      4          4           0       -0.011699   -1.544005    0.868040
      5          4           0       -0.040647   -0.022525    2.284365
      6          4           0       -1.038525    1.091050   -0.794417
      7          4           0        1.117850    1.102752   -0.743101
      8          4           0       -1.049094   -1.066216   -0.825121
      9          4           0        1.107518   -1.054454   -0.770701
     10          4           0        0.069010    0.037714   -2.213605
     11          1           0        0.398289   -0.207869   -3.835996
     12          1           0       -0.174452    0.315192   -3.846462
 ---------------------------------------------------------------------
                    Distance matrix (angstroms):
                    1          2          3          4          5
     1  Be   0.000000
     2  Be   2.185932   0.000000
     3  Be   2.169671   3.079510   0.000000
     4  Be   3.080210   2.169476   2.186019   0.000000
     5  Be   2.078401   2.077978   2.078370   2.078874   0.000000
     6  Be   2.044072   2.044181   3.280497   3.280495   3.422676
     7  Be   2.042521   3.297770   2.042837   3.298026   3.431314
     8  Be   3.298334   2.042957   3.297990   2.042367   3.431496
     9  Be   3.280735   3.280567   2.044055   2.043962   3.422951
    10  Be   3.464827   3.464796   3.465069   3.464806   4.499710
    11  H    5.071756   5.078537   4.900601   4.907270   6.138879
    12  H    4.913449   4.904854   5.079149   5.070466   6.141580
                    6          7          8          9         10
     6  Be   0.000000
     7  Be   2.157017   0.000000
     8  Be   2.157511   3.067050   0.000000
     9  Be   3.034675   2.157407   2.157331   0.000000
    10  Be   2.085724   2.096843   2.096833   2.086456   0.000000
    11  H    3.605943   3.435330   3.449209   3.258181   1.673585
    12  H    3.265511   3.452702   3.435373   3.602733   1.674064
                   11         12
    11  H    0.000000
    12  H    0.775715   0.000000
 Stoichiometry    Be10H2
 Framework group  C1[X(Be10H2)]
 Deg. of freedom    30
 Full point group                 C1      NOp   1
 Largest Abelian subgroup         C1      NOp   1
 Largest concise Abelian subgroup C1      NOp   1
                         Standard orientation:                         
 ---------------------------------------------------------------------
 Center     Atomic      Atomic             Coordinates (Angstroms)
 Number     Number       Type             X           Y           Z
 ---------------------------------------------------------------------
      1          4           0        1.026546   -1.073354   -1.103686
      2          4           0        1.026080    1.112224   -1.064344
      3          4           0        1.024938   -1.111857    1.065642
      4          4           0        1.023866    1.073812    1.104790
      5          4           0        2.421203    0.000596    0.001445
      6          4           0       -0.645713    0.026785   -1.517782
      7          4           0       -0.647941   -1.533476   -0.028385
      8          4           0       -0.648979    1.533077    0.026863
      9          4           0       -0.648112   -0.027480    1.516407
     10          4           0       -2.078505   -0.000648   -0.002328
     11          1           0       -3.705328   -0.023851    0.389839
     12          1           0       -3.708200    0.025137   -0.384323
 ---------------------------------------------------------------------
 Rotational constants (GHZ):           2.9785243           1.9758366           1.9663654

 **********************************************************************

            Population analysis using the SCF density.

 **********************************************************************

 Orbital symmetries:
       Occupied  (A) (A) (A) (A) (A) (A) (A) (A) (A) (A) (A) (A)
                 (A) (A) (A) (A) (A) (A) (A) (A) (A)
       Virtual   (A) (A) (A) (A) (A) (A) (A) (A) (A) (A) (A) (A)
                 (A) (A) (A) (A) (A) (A) (A) (A) (A) (A) (A) (A)
                 (A) (A) (A) (A) (A) (A) (A) (A) (A) (A) (A) (A)
                 (A) (A) (A) (A) (A) (A) (A) (A) (A) (A) (A) (A)
                 (A) (A) (A) (A) (A) (A) (A) (A) (A) (A) (A) (A)
                 (A) (A) (A) (A) (A) (A) (A) (A) (A) (A) (A) (A)
                 (A) (A) (A) (A) (A) (A) (A) (A) (A) (A) (A) (A)
                 (A) (A) (A) (A) (A) (A) (A) (A) (A) (A) (A) (A)
                 (A) (A) (A) (A) (A) (A) (A) (A) (A) (A) (A) (A)
                 (A) (A) (A) (A) (A) (A) (A) (A) (A) (A) (A) (A)
                 (A) (A) (A) (A) (A) (A) (A) (A) (A) (A) (A) (A)
                 (A) (A) (A) (A) (A) (A) (A) (A) (A) (A) (A) (A)
                 (A) (A) (A) (A) (A) (A) (A) (A) (A) (A) (A) (A)
                 (A) (A) (A) (A) (A) (A) (A) (A) (A) (A) (A) (A)
                 (A) (A) (A) (A) (A) (A) (A) (A) (A) (A) (A) (A)
                 (A)
 The electronic state is 1-A.
 Alpha  occ. eigenvalues --   -4.07131  -4.06613  -4.02683  -4.02660  -4.02643
 Alpha  occ. eigenvalues --   -4.02620  -4.02563  -4.02558  -4.02403  -4.02401
 Alpha  occ. eigenvalues --   -0.58069  -0.49268  -0.38182  -0.33840  -0.33666
 Alpha  occ. eigenvalues --   -0.25022  -0.23266  -0.23113  -0.20703  -0.20607
 Alpha  occ. eigenvalues --   -0.19087
 Alpha virt. eigenvalues --   -0.11650  -0.10974  -0.07877  -0.03964  -0.03749
 Alpha virt. eigenvalues --   -0.02237  -0.02038  -0.01970  -0.01922  -0.01832
 Alpha virt. eigenvalues --    0.01159   0.01778   0.04441   0.05061   0.05078
 Alpha virt. eigenvalues --    0.05416   0.06065   0.06360   0.06530   0.06610
 Alpha virt. eigenvalues --    0.06928   0.07135   0.09664   0.11272   0.12473
 Alpha virt. eigenvalues --    0.12552   0.13225   0.13851   0.15712   0.15724
 Alpha virt. eigenvalues --    0.15933   0.15948   0.16413   0.16436   0.17211
 Alpha virt. eigenvalues --    0.17789   0.19997   0.21260   0.22011   0.22146
 Alpha virt. eigenvalues --    0.22767   0.24415   0.24461   0.24597   0.24922
 Alpha virt. eigenvalues --    0.25036   0.25648   0.27013   0.27032   0.27534
 Alpha virt. eigenvalues --    0.27570   0.28370   0.28931   0.29127   0.29135
 Alpha virt. eigenvalues --    0.29315   0.30023   0.32639   0.32661   0.33262
 Alpha virt. eigenvalues --    0.35265   0.36415   0.36705   0.37521   0.37828
 Alpha virt. eigenvalues --    0.38091   0.38522   0.41271   0.41548   0.42428
 Alpha virt. eigenvalues --    0.43007   0.43343   0.46029   0.47994   0.48969
 Alpha virt. eigenvalues --    0.49953   0.51823   0.53015   0.53724   0.54275
 Alpha virt. eigenvalues --    0.55843   0.57475   0.58111   0.58990   0.59742
 Alpha virt. eigenvalues --    0.62131   0.62700   0.65847   0.66332   0.66494
 Alpha virt. eigenvalues --    0.67306   0.67578   0.68099   0.68593   0.68654
 Alpha virt. eigenvalues --    0.69248   0.69922   0.70410   0.71693   0.72122
 Alpha virt. eigenvalues --    0.72249   0.73270   0.73723   0.73973   0.74836
 Alpha virt. eigenvalues --    0.77044   0.77148   0.77353   0.77755   0.77789
 Alpha virt. eigenvalues --    0.80786   0.80821   0.82043   0.82086   0.84774
 Alpha virt. eigenvalues --    0.85675   0.85810   0.87178   0.89717   0.90570
 Alpha virt. eigenvalues --    0.90626   0.91014   0.91900   0.93409   0.93451
 Alpha virt. eigenvalues --    0.93794   0.94272   0.94869   0.95125   0.95794
 Alpha virt. eigenvalues --    1.00545   1.01519   1.03991   1.42946   1.63864
 Alpha virt. eigenvalues --    1.73430   1.90221   2.02284   2.36799   2.76617
 Alpha virt. eigenvalues --    3.21704   5.27353   5.27498   5.27602   5.28912
 Alpha virt. eigenvalues --    5.30605   5.38643   5.42831   5.44029   5.47623
 Alpha virt. eigenvalues --    5.49620   5.51233   5.69225   5.70530   5.80015
 Alpha virt. eigenvalues --    5.83005   5.83713   5.86311   5.90192   5.91196
 Alpha virt. eigenvalues --    5.93043   5.93355   5.94211   5.95681   5.96221
 Alpha virt. eigenvalues --    5.97108   5.97752   6.17046   6.17198   6.22952
 Alpha virt. eigenvalues --    6.24652   7.22973   7.63528   7.73244   7.74867
 Alpha virt. eigenvalues --    7.79054   7.81466   7.82045   7.83107   7.85568
 Alpha virt. eigenvalues --    7.88961
          Condensed to atoms (all electrons):
               1          2          3          4          5          6
     1  Be   2.802043   0.195189   0.199156   0.009458   0.242046   0.239683
     2  Be   0.195189   2.802565   0.009769   0.199194   0.241849   0.239219
     3  Be   0.199156   0.009769   2.802536   0.195224   0.241759  -0.003961
     4  Be   0.009458   0.199194   0.195224   2.801953   0.241893  -0.003544
     5  Be   0.242046   0.241849   0.241759   0.241893   3.037490   0.046843
     6  Be   0.239683   0.239219  -0.003961  -0.003544   0.046843   2.827382
     7  Be   0.238286  -0.000104   0.237952   0.000320   0.045512   0.214532
     8  Be   0.000312   0.237950  -0.000039   0.238463   0.045541   0.215106
     9  Be  -0.003567  -0.003955   0.239467   0.239872   0.046764   0.029809
    10  Be   0.054778   0.054580   0.054451   0.054580  -0.018754   0.241952
    11  H   -0.000893  -0.000862   0.000932   0.000757  -0.000108  -0.017955
    12  H    0.000780   0.000947  -0.000866  -0.000904  -0.000106  -0.008951
               7          8          9         10         11         12
     1  Be   0.238286   0.000312  -0.003567   0.054778  -0.000893   0.000780
     2  Be  -0.000104   0.237950  -0.003955   0.054580  -0.000862   0.000947
     3  Be   0.237952  -0.000039   0.239467   0.054451   0.000932  -0.000866
     4  Be   0.000320   0.238463   0.239872   0.054580   0.000757  -0.000904
     5  Be   0.045512   0.045541   0.046764  -0.018754  -0.000108  -0.000106
     6  Be   0.214532   0.215106   0.029809   0.241952  -0.017955  -0.008951
     7  Be   2.787652   0.028429   0.215105   0.225996  -0.009120  -0.009549
     8  Be   0.028429   2.787353   0.214114   0.225996  -0.009414  -0.009160
     9  Be   0.215105   0.214114   2.827185   0.241729  -0.008840  -0.018146
    10  Be   0.225996   0.225996   0.241729   2.959355   0.045175   0.044919
    11  H   -0.009120  -0.009414  -0.008840   0.045175   0.543666   0.330594
    12  H   -0.009549  -0.009160  -0.018146   0.044919   0.330594   0.544449
 Mulliken charges:
               1
     1  Be   0.022730
     2  Be   0.023659
     3  Be   0.023619
     4  Be   0.022734
     5  Be  -0.170729
     6  Be  -0.020114
     7  Be   0.024989
     8  Be   0.025348
     9  Be  -0.019537
    10  Be  -0.184758
    11  H    0.126066
    12  H    0.125992
 Sum of Mulliken charges =  -0.00000
 Mulliken charges with hydrogens summed into heavy atoms:
               1
     1  Be   0.022730
     2  Be   0.023659
     3  Be   0.023619
     4  Be   0.022734
     5  Be  -0.170729
     6  Be  -0.020114
     7  Be   0.024989
     8  Be   0.025348
     9  Be  -0.019537
    10  Be   0.067300
 Electronic spatial extent (au):  <R**2>=            721.3899
 Charge=             -0.0000 electrons
 Dipole moment (field-independent basis, Debye):
    X=             -2.6352    Y=              0.0011    Z=              0.0039  Tot=              2.6352
 Quadrupole moment (field-independent basis, Debye-Ang):
   XX=            -38.6894   YY=            -64.2336   ZZ=            -64.1855
   XY=              0.0007   XZ=              0.0031   YZ=             -0.0277
 Traceless Quadrupole moment (field-independent basis, Debye-Ang):
   XX=             17.0135   YY=             -8.5308   ZZ=             -8.4827
   XY=              0.0007   XZ=              0.0031   YZ=             -0.0277
 Octapole moment (field-independent basis, Debye-Ang**2):
  XXX=            -59.1881  YYY=              0.0016  ZZZ=              0.0085  XYY=             -6.0078
  XXY=              0.0215  XXZ=              0.0755  XZZ=             -6.5906  YZZ=             -0.0021
  YYZ=             -0.0023  XYZ=              0.0772
 Hexadecapole moment (field-independent basis, Debye-Ang**3):
 XXXX=           -533.6700 YYYY=           -505.3241 ZZZZ=           -504.7131 XXXY=             -0.0173
 XXXZ=             -0.0357 YYYX=             -0.0079 YYYZ=             -0.0120 ZZZX=             -0.0368
 ZZZY=              0.0338 XXYY=           -224.5635 XXZZ=           -216.8403 YYZZ=           -167.8459
 XXYZ=             -0.4978 YYXZ=             -0.0024 ZZXY=             -0.0042
 N-N= 1.622697972191D+02 E-N=-6.648399234147D+02  KE= 1.472066568176D+02
 1\1\GINC-ASUS\FOpt\RPBE1PBE\def2TZVP\Be10H2\ASUS\26-Apr-2024\0\\# opt 
 freq def2tzvp em=gd3bj pbe1pbe\\Title Card Required\\0,1\Be,-0.0011952
 412,1.5359050518,0.9097785243\Be,-1.5456390936,-0.0099301767,0.8515944
 348\Be,1.5329292536,0.0017463006,0.9268336205\Be,-0.0116994925,-1.5440
 046577,0.8680397784\Be,-0.040646633,-0.0225253755,2.2843654951\Be,-1.0
 38524896,1.0910498595,-0.7944168044\Be,1.1178501741,1.1027516352,-0.74
 31005954\Be,-1.0490944322,-1.0662163717,-0.8251211353\Be,1.1075183368,
 -1.0544542617,-0.7707013731\Be,0.0690104191,0.0377140098,-2.2136046747
 \H,0.3982888702,-0.2078689904,-3.8359955572\H,-0.1744519654,0.31519150
 68,-3.8464621429\\Version=ES64L-G16RevA.03\State=1-A\HF=-148.3055829\R
 MSD=7.984e-09\RMSF=1.903e-05\Dipole=0.0264336,0.0116555,-1.0363474\Qua
 drupole=-6.2930071,-6.3414657,12.6344729,-0.0126275,-0.4679724,-0.2415
 499\PG=C01 [X(Be10H2)]\\@


 If fifty million people say a stupid thing,
 it is still a stupid thing.
                   -- Anatole France
 Job cpu time:       0 days  0 hours 24 minutes 33.3 seconds.
 Elapsed time:       0 days  0 hours  2 minutes 18.5 seconds.
 File lengths (MBytes):  RWF=     21 Int=      0 D2E=      0 Chk=      5 Scr=      1
 Normal termination of Gaussian 16 at Fri Apr 26 18:06:58 2024.
 Link1:  Proceeding to internal job step number  2.
 ----------------------------------------------------------------------
 #N Geom=AllCheck Guess=TCheck SCRF=Check GenChk RPBE1PBE/def2TZVP Freq
 ----------------------------------------------------------------------
 1/10=4,29=7,30=1,38=1,40=1/1,3;
 2/12=2,40=1/2;
 3/5=44,7=101,11=2,14=-4,25=1,30=1,70=2,71=2,74=-13,116=1,124=41,140=1/1,2,3;
 4/5=101/1;
 5/5=2,38=6,98=1/2;
 8/6=4,10=90,11=11/1;
 11/6=1,8=1,9=11,15=111,16=1/1,2,10;
 10/6=1/2;
 6/7=2,8=2,9=2,10=2,28=1/1;
 7/8=1,10=1,25=1/1,2,3,16;
 1/10=4,30=1/3;
 99//99;
 Structure from the checkpoint file:  "/home/asus/YCY/BeH/Be10/1/10-H-Be10.chk"
 -------------------
 Title Card Required
 -------------------
 Charge =  0 Multiplicity = 1
 Redundant internal coordinates found in file.  (old form).
 Be,0,-0.0011952412,1.5359050518,0.9097785243
 Be,0,-1.5456390936,-0.0099301767,0.8515944348
 Be,0,1.5329292536,0.0017463006,0.9268336205
 Be,0,-0.0116994925,-1.5440046577,0.8680397784
 Be,0,-0.040646633,-0.0225253755,2.2843654951
 Be,0,-1.038524896,1.0910498595,-0.7944168044
 Be,0,1.1178501741,1.1027516352,-0.7431005954
 Be,0,-1.0490944322,-1.0662163717,-0.8251211353
 Be,0,1.1075183368,-1.0544542617,-0.7707013731
 Be,0,0.0690104191,0.0377140098,-2.2136046747
 H,0,0.3982888702,-0.2078689904,-3.8359955572
 H,0,-0.1744519654,0.3151915068,-3.8464621429
 Recover connectivity data from disk.

 GradGradGradGradGradGradGradGradGradGradGradGradGradGradGradGradGradGrad
 Berny optimization.
 Initialization pass.
                           ----------------------------
                           !    Initial Parameters    !
                           ! (Angstroms and Degrees)  !
 --------------------------                            --------------------------
 ! Name  Definition              Value          Derivative Info.                !
 --------------------------------------------------------------------------------
 ! R1    R(1,2)                  2.1859         calculate D2E/DX2 analytically  !
 ! R2    R(1,3)                  2.1697         calculate D2E/DX2 analytically  !
 ! R3    R(1,5)                  2.0784         calculate D2E/DX2 analytically  !
 ! R4    R(1,6)                  2.0441         calculate D2E/DX2 analytically  !
 ! R5    R(1,7)                  2.0425         calculate D2E/DX2 analytically  !
 ! R6    R(2,4)                  2.1695         calculate D2E/DX2 analytically  !
 ! R7    R(2,5)                  2.078          calculate D2E/DX2 analytically  !
 ! R8    R(2,6)                  2.0442         calculate D2E/DX2 analytically  !
 ! R9    R(2,8)                  2.043          calculate D2E/DX2 analytically  !
 ! R10   R(3,4)                  2.186          calculate D2E/DX2 analytically  !
 ! R11   R(3,5)                  2.0784         calculate D2E/DX2 analytically  !
 ! R12   R(3,7)                  2.0428         calculate D2E/DX2 analytically  !
 ! R13   R(3,9)                  2.0441         calculate D2E/DX2 analytically  !
 ! R14   R(4,5)                  2.0789         calculate D2E/DX2 analytically  !
 ! R15   R(4,8)                  2.0424         calculate D2E/DX2 analytically  !
 ! R16   R(4,9)                  2.044          calculate D2E/DX2 analytically  !
 ! R17   R(6,7)                  2.157          calculate D2E/DX2 analytically  !
 ! R18   R(6,8)                  2.1575         calculate D2E/DX2 analytically  !
 ! R19   R(6,10)                 2.0857         calculate D2E/DX2 analytically  !
 ! R20   R(7,9)                  2.1574         calculate D2E/DX2 analytically  !
 ! R21   R(7,10)                 2.0968         calculate D2E/DX2 analytically  !
 ! R22   R(8,9)                  2.1573         calculate D2E/DX2 analytically  !
 ! R23   R(8,10)                 2.0968         calculate D2E/DX2 analytically  !
 ! R24   R(9,10)                 2.0865         calculate D2E/DX2 analytically  !
[truncated: 98,275 more chars]
