# Supplementary material for: A DFT Study on Ben(n = 10–12) Clusters with Hydrogen Storage Capacity
Source: Molecules. 2026 Feb 6;31(3):566. doi: 10.3390/molecules31030566 (PMC12899933; doi:10.3390/molecules31030566)
Supplement: Supplementary file 1 [file molecules-31-00566-s001.zip › Supplementary Information/Be10/2-H-Be10.out]

 Entering Gaussian System, Link 0=g16
 Initial command:
 /home/asus/g16/l1.exe "/home/asus/g16/scratch/Gau-1303559.inp" -scrdir="/home/asus/g16/scratch/"
 Default is to use a total of  18 processors:
                               18 via shared-memory
                                1 via Linda
 Entering Link 1 = /home/asus/g16/l1.exe PID=   1303560.
  
 Copyright (c) 1988,1990,1992,1993,1995,1998,2003,2009,2016,
            Gaussian, Inc.  All Rights Reserved.
  
 This is part of the Gaussian(R) 16 program.  It is based on
 the Gaussian(R) 09 system (copyright 2009, Gaussian, Inc.),
 the Gaussian(R) 03 system (copyright 2003, Gaussian, Inc.),
 the Gaussian(R) 98 system (copyright 1998, Gaussian, Inc.),
 the Gaussian(R) 94 system (copyright 1995, Gaussian, Inc.),
 the Gaussian 92(TM) system (copyright 1992, Gaussian, Inc.),
 the Gaussian 90(TM) system (copyright 1990, Gaussian, Inc.),
 the Gaussian 88(TM) system (copyright 1988, Gaussian, Inc.),
 the Gaussian 86(TM) system (copyright 1986, Carnegie Mellon
 University), and the Gaussian 82(TM) system (copyright 1983,
 Carnegie Mellon University). Gaussian is a federally registered
 trademark of Gaussian, Inc.
  
 This software contains proprietary and confidential information,
 including trade secrets, belonging to Gaussian, Inc.
  
 This software is provided under written license and may be
 used, copied, transmitted, or stored only in accord with that
 written license.
  
 The following legend is applicable only to US Government
 contracts under FAR:
  
                    RESTRICTED RIGHTS LEGEND
  
 Use, reproduction and disclosure by the US Government is
 subject to restrictions as set forth in subparagraphs (a)
 and (c) of the Commercial Computer Software - Restricted
 Rights clause in FAR 52.227-19.
  
 Gaussian, Inc.
 340 Quinnipiac St., Bldg. 40, Wallingford CT 06492
  
  
 ---------------------------------------------------------------
 Warning -- This program may not be used in any manner that
 competes with the business of Gaussian, Inc. or will provide
 assistance to any competitor of Gaussian, Inc.  The licensee
 of this program is prohibited from giving any competitor of
 Gaussian, Inc. access to this program.  By using this program,
 the user acknowledges that Gaussian, Inc. is engaged in the
 business of creating and licensing software in the field of
 computational chemistry and represents and warrants to the
 licensee that it is not a competitor of Gaussian, Inc. and that
 it will not use this program in any manner prohibited above.
 ---------------------------------------------------------------
  

 Cite this work as:
 Gaussian 16, Revision A.03,
 M. J. Frisch, G. W. Trucks, H. B. Schlegel, G. E. Scuseria, 
 M. A. Robb, J. R. Cheeseman, G. Scalmani, V. Barone, 
 G. A. Petersson, H. Nakatsuji, X. Li, M. Caricato, A. V. Marenich, 
 J. Bloino, B. G. Janesko, R. Gomperts, B. Mennucci, H. P. Hratchian, 
 J. V. Ortiz, A. F. Izmaylov, J. L. Sonnenberg, D. Williams-Young, 
 F. Ding, F. Lipparini, F. Egidi, J. Goings, B. Peng, A. Petrone, 
 T. Henderson, D. Ranasinghe, V. G. Zakrzewski, J. Gao, N. Rega, 
 G. Zheng, W. Liang, M. Hada, M. Ehara, K. Toyota, R. Fukuda, 
 J. Hasegawa, M. Ishida, T. Nakajima, Y. Honda, O. Kitao, H. Nakai, 
 T. Vreven, K. Throssell, J. A. Montgomery, Jr., J. E. Peralta, 
 F. Ogliaro, M. J. Bearpark, J. J. Heyd, E. N. Brothers, K. N. Kudin, 
 V. N. Staroverov, T. A. Keith, R. Kobayashi, J. Normand, 
 K. Raghavachari, A. P. Rendell, J. C. Burant, S. S. Iyengar, 
 J. Tomasi, M. Cossi, J. M. Millam, M. Klene, C. Adamo, R. Cammi, 
 J. W. Ochterski, R. L. Martin, K. Morokuma, O. Farkas, 
 J. B. Foresman, and D. J. Fox, Gaussian, Inc., Wallingford CT, 2016.
 
 ******************************************
 Gaussian 16:  ES64L-G16RevA.03 25-Dec-2016
                26-Apr-2024 
 ******************************************
 %chk=/home/asus/YCY/BeH/Be10/1/2-H-Be10.chk
 ------------------------------------
 # opt freq def2tzvp em=gd3bj pbe1pbe
 ------------------------------------
 1/18=20,19=15,26=3,38=1/1,3;
 2/9=110,12=2,17=6,18=5,40=1/2;
 3/5=44,7=101,11=2,25=1,30=1,71=1,74=-13,124=41/1,2,3;
 4//1;
 5/5=2,38=5/2;
 6/7=2,8=2,9=2,10=2,28=1/1;
 7//1,2,3,16;
 1/18=20,19=15,26=3/3(2);
 2/9=110/2;
 99//99;
 2/9=110/2;
 3/5=44,7=101,11=2,25=1,30=1,71=1,74=-13,124=41/1,2,3;
 4/5=5,16=3,69=1/1;
 5/5=2,38=5/2;
 7//1,2,3,16;
 1/18=20,19=15,26=3/3(-5);
 2/9=110/2;
 6/7=2,8=2,9=2,10=2,19=2,28=1/1;
 99/9=1/99;
 -------------------
 Title Card Required
 -------------------
 Symbolic Z-matrix:
 Charge =  0 Multiplicity = 1
 Be                    0.        1.55806   0.82907 
 Be                   -1.55806   0.        0.82907 
 Be                    1.55806   0.        0.82907 
 Be                    0.       -1.55806   0.82907 
 Be                    0.        0.        2.19194 
 Be                   -1.10171   1.10171  -0.82907 
 Be                    1.10171   1.10171  -0.82907 
 Be                   -1.10171  -1.10171  -0.82907 
 Be                    1.10171  -1.10171  -0.82907 
 Be                    0.        0.       -2.19194 
 H                    -2.84156   0.26237   2.01272 
 H                    -2.84834  -0.3297    2.10971 
 
 Add virtual bond connecting atoms H11        and Be2        Dist= 3.34D+00.
 Add virtual bond connecting atoms H12        and Be2        Dist= 3.49D+00.

 GradGradGradGradGradGradGradGradGradGradGradGradGradGradGradGradGradGrad
 Berny optimization.
 Initialization pass.
                           ----------------------------
                           !    Initial Parameters    !
                           ! (Angstroms and Degrees)  !
 --------------------------                            --------------------------
 ! Name  Definition              Value          Derivative Info.                !
 --------------------------------------------------------------------------------
 ! R1    R(1,2)                  2.2034         estimate D2E/DX2                !
 ! R2    R(1,3)                  2.2034         estimate D2E/DX2                !
 ! R3    R(1,5)                  2.07           estimate D2E/DX2                !
 ! R4    R(1,6)                  2.0424         estimate D2E/DX2                !
 ! R5    R(1,7)                  2.0424         estimate D2E/DX2                !
 ! R6    R(2,4)                  2.2034         estimate D2E/DX2                !
 ! R7    R(2,5)                  2.07           estimate D2E/DX2                !
 ! R8    R(2,6)                  2.0424         estimate D2E/DX2                !
 ! R9    R(2,8)                  2.0424         estimate D2E/DX2                !
 ! R10   R(2,11)                 1.7656         estimate D2E/DX2                !
 ! R11   R(2,12)                 1.8476         estimate D2E/DX2                !
 ! R12   R(3,4)                  2.2034         estimate D2E/DX2                !
 ! R13   R(3,5)                  2.07           estimate D2E/DX2                !
 ! R14   R(3,7)                  2.0424         estimate D2E/DX2                !
 ! R15   R(3,9)                  2.0424         estimate D2E/DX2                !
 ! R16   R(4,5)                  2.07           estimate D2E/DX2                !
 ! R17   R(4,8)                  2.0424         estimate D2E/DX2                !
 ! R18   R(4,9)                  2.0424         estimate D2E/DX2                !
 ! R19   R(6,7)                  2.2034         estimate D2E/DX2                !
 ! R20   R(6,8)                  2.2034         estimate D2E/DX2                !
 ! R21   R(6,10)                 2.07           estimate D2E/DX2                !
 ! R22   R(7,9)                  2.2034         estimate D2E/DX2                !
 ! R23   R(7,10)                 2.07           estimate D2E/DX2                !
 ! R24   R(8,9)                  2.2034         estimate D2E/DX2                !
 ! R25   R(8,10)                 2.07           estimate D2E/DX2                !
 ! R26   R(9,10)                 2.07           estimate D2E/DX2                !
 ! R27   R(11,12)                0.6            estimate D2E/DX2                !
 ! A1    A(2,1,3)               90.0            estimate D2E/DX2                !
 ! A2    A(2,1,7)              102.9108         estimate D2E/DX2                !
 ! A3    A(3,1,6)              102.9108         estimate D2E/DX2                !
 ! A4    A(5,1,6)              111.4902         estimate D2E/DX2                !
 ! A5    A(5,1,7)              111.4902         estimate D2E/DX2                !
 ! A6    A(1,2,4)               90.0            estimate D2E/DX2                !
 ! A7    A(1,2,8)              102.9108         estimate D2E/DX2                !
 ! A8    A(1,2,11)             114.1396         estimate D2E/DX2                !
 ! A9    A(1,2,12)             128.316          estimate D2E/DX2                !
 ! A10   A(4,2,6)              102.9108         estimate D2E/DX2                !
 ! A11   A(4,2,11)             128.2518         estimate D2E/DX2                !
 ! A12   A(4,2,12)             111.5698         estimate D2E/DX2                !
 ! A13   A(5,2,6)              111.4902         estimate D2E/DX2                !
 ! A14   A(5,2,8)              111.4902         estimate D2E/DX2                !
 ! A15   A(5,2,11)              96.0722         estimate D2E/DX2                !
 ! A16   A(5,2,12)              93.9728         estimate D2E/DX2                !
 ! A17   A(6,2,11)             128.7952         estimate D2E/DX2                !
 ! A18   A(6,2,12)             144.59           estimate D2E/DX2                !
 ! A19   A(8,2,11)             141.8928         estimate D2E/DX2                !
 ! A20   A(8,2,12)             128.4996         estimate D2E/DX2                !
 ! A21   A(1,3,4)               90.0            estimate D2E/DX2                !
 ! A22   A(1,3,9)              102.9108         estimate D2E/DX2                !
 ! A23   A(4,3,7)              102.9108         estimate D2E/DX2                !
 ! A24   A(5,3,7)              111.4902         estimate D2E/DX2                !
 ! A25   A(5,3,9)              111.4902         estimate D2E/DX2                !
 ! A26   A(2,4,3)               90.0            estimate D2E/DX2                !
 ! A27   A(2,4,9)              102.9108         estimate D2E/DX2                !
 ! A28   A(3,4,8)              102.9108         estimate D2E/DX2                !
 ! A29   A(5,4,8)              111.4902         estimate D2E/DX2                !
 ! A30   A(5,4,9)              111.4902         estimate D2E/DX2                !
 ! A31   A(1,5,4)               97.6458         estimate D2E/DX2                !
 ! A32   A(2,5,3)               97.6458         estimate D2E/DX2                !
 ! A33   A(1,6,8)              102.9108         estimate D2E/DX2                !
 ! A34   A(1,6,10)             111.4901         estimate D2E/DX2                !
 ! A35   A(2,6,7)              102.9108         estimate D2E/DX2                !
 ! A36   A(2,6,10)             111.4901         estimate D2E/DX2                !
 ! A37   A(7,6,8)               90.0            estimate D2E/DX2                !
 ! A38   A(1,7,9)              102.9108         estimate D2E/DX2                !
 ! A39   A(1,7,10)             111.4901         estimate D2E/DX2                !
 ! A40   A(3,7,6)              102.9108         estimate D2E/DX2                !
 ! A41   A(3,7,10)             111.4901         estimate D2E/DX2                !
 ! A42   A(6,7,9)               90.0            estimate D2E/DX2                !
 ! A43   A(2,8,9)              102.9108         estimate D2E/DX2                !
 ! A44   A(2,8,10)             111.4901         estimate D2E/DX2                !
 ! A45   A(4,8,6)              102.9108         estimate D2E/DX2                !
 ! A46   A(4,8,10)             111.4901         estimate D2E/DX2                !
 ! A47   A(6,8,9)               90.0            estimate D2E/DX2                !
 ! A48   A(3,9,8)              102.9108         estimate D2E/DX2                !
 ! A49   A(3,9,10)             111.4901         estimate D2E/DX2                !
 ! A50   A(4,9,7)              102.9108         estimate D2E/DX2                !
 ! A51   A(4,9,10)             111.4901         estimate D2E/DX2                !
 ! A52   A(7,9,8)               90.0            estimate D2E/DX2                !
 ! A53   A(6,10,9)              97.6458         estimate D2E/DX2                !
 ! A54   A(7,10,8)              97.6458         estimate D2E/DX2                !
 ! D1    D(3,1,2,4)              0.0            estimate D2E/DX2                !
 ! D2    D(3,1,2,8)            -56.3988         estimate D2E/DX2                !
 ! D3    D(3,1,2,11)           132.7225         estimate D2E/DX2                !
 ! D4    D(3,1,2,12)           117.9409         estimate D2E/DX2                !
 ! D5    D(7,1,2,4)             56.3988         estimate D2E/DX2                !
 ! D6    D(7,1,2,8)              0.0            estimate D2E/DX2                !
 ! D7    D(7,1,2,11)          -170.8787         estimate D2E/DX2                !
 ! D8    D(7,1,2,12)           174.3397         estimate D2E/DX2                !
 ! D9    D(2,1,3,4)              0.0            estimate D2E/DX2                !
 ! D10   D(2,1,3,9)             56.3988         estimate D2E/DX2                !
 ! D11   D(6,1,3,4)            -56.3988         estimate D2E/DX2                !
 ! D12   D(6,1,3,9)              0.0            estimate D2E/DX2                !
 ! D13   D(6,1,5,4)             35.4308         estimate D2E/DX2                !
 ! D14   D(7,1,5,4)            -35.4308         estimate D2E/DX2                !
 ! D15   D(3,1,6,8)             37.1736         estimate D2E/DX2                !
 ! D16   D(3,1,6,10)           -23.0529         estimate D2E/DX2                !
 ! D17   D(5,1,6,8)            -23.0529         estimate D2E/DX2                !
 ! D18   D(5,1,6,10)           -83.2793         estimate D2E/DX2                !
 ! D19   D(2,1,7,9)            -37.1736         estimate D2E/DX2                !
 ! D20   D(2,1,7,10)            23.0529         estimate D2E/DX2                !
 ! D21   D(5,1,7,9)             23.0529         estimate D2E/DX2                !
 ! D22   D(5,1,7,10)            83.2793         estimate D2E/DX2                !
 ! D23   D(1,2,4,3)              0.0            estimate D2E/DX2                !
 ! D24   D(1,2,4,9)            -56.3988         estimate D2E/DX2                !
 ! D25   D(6,2,4,3)             56.3988         estimate D2E/DX2                !
 ! D26   D(6,2,4,9)              0.0            estimate D2E/DX2                !
 ! D27   D(11,2,4,3)          -121.3841         estimate D2E/DX2                !
 ! D28   D(11,2,4,9)          -177.7829         estimate D2E/DX2                !
 ! D29   D(12,2,4,3)          -131.8118         estimate D2E/DX2                !
 ! D30   D(12,2,4,9)           171.7894         estimate D2E/DX2                !
 ! D31   D(6,2,5,3)            -35.4308         estimate D2E/DX2                !
 ! D32   D(8,2,5,3)             35.4308         estimate D2E/DX2                !
 ! D33   D(11,2,5,3)          -171.4054         estimate D2E/DX2                !
 ! D34   D(12,2,5,3)           169.6956         estimate D2E/DX2                !
 ! D35   D(4,2,6,7)            -37.1736         estimate D2E/DX2                !
 ! D36   D(4,2,6,10)            23.0529         estimate D2E/DX2                !
 ! D37   D(5,2,6,7)             23.0529         estimate D2E/DX2                !
 ! D38   D(5,2,6,10)            83.2793         estimate D2E/DX2                !
 ! D39   D(11,2,6,7)           140.5925         estimate D2E/DX2                !
 ! D40   D(11,2,6,10)         -159.1811         estimate D2E/DX2                !
 ! D41   D(12,2,6,7)           156.0772         estimate D2E/DX2                !
 ! D42   D(12,2,6,10)         -143.6964         estimate D2E/DX2                !
 ! D43   D(1,2,8,9)             37.1736         estimate D2E/DX2                !
 ! D44   D(1,2,8,10)           -23.0529         estimate D2E/DX2                !
 ! D45   D(5,2,8,9)            -23.0529         estimate D2E/DX2                !
 ! D46   D(5,2,8,10)           -83.2793         estimate D2E/DX2                !
 ! D47   D(11,2,8,9)          -156.3833         estimate D2E/DX2                !
 ! D48   D(11,2,8,10)          143.3903         estimate D2E/DX2                !
 ! D49   D(12,2,8,9)          -137.1517         estimate D2E/DX2                !
 ! D50   D(12,2,8,10)          162.6219         estimate D2E/DX2                !
 ! D51   D(1,3,4,2)              0.0            estimate D2E/DX2                !
 ! D52   D(1,3,4,8)             56.3988         estimate D2E/DX2                !
 ! D53   D(7,3,4,2)            -56.3988         estimate D2E/DX2                !
 ! D54   D(7,3,4,8)              0.0            estimate D2E/DX2                !
 ! D55   D(7,3,5,2)             35.4308         estimate D2E/DX2                !
 ! D56   D(9,3,5,2)            -35.4308         estimate D2E/DX2                !
 ! D57   D(4,3,7,6)             37.1736         estimate D2E/DX2                !
 ! D58   D(4,3,7,10)           -23.0529         estimate D2E/DX2                !
 ! D59   D(5,3,7,6)            -23.0529         estimate D2E/DX2                !
 ! D60   D(5,3,7,10)           -83.2793         estimate D2E/DX2                !
 ! D61   D(1,3,9,8)            -37.1736         estimate D2E/DX2                !
 ! D62   D(1,3,9,10)            23.0529         estimate D2E/DX2                !
 ! D63   D(5,3,9,8)             23.0529         estimate D2E/DX2                !
 ! D64   D(5,3,9,10)            83.2793         estimate D2E/DX2                !
 ! D65   D(8,4,5,1)            -35.4308         estimate D2E/DX2                !
 ! D66   D(9,4,5,1)             35.4308         estimate D2E/DX2                !
 ! D67   D(3,4,8,6)            -37.1736         estimate D2E/DX2                !
 ! D68   D(3,4,8,10)            23.0529         estimate D2E/DX2                !
 ! D69   D(5,4,8,6)             23.0529         estimate D2E/DX2                !
 ! D70   D(5,4,8,10)            83.2793         estimate D2E/DX2                !
 ! D71   D(2,4,9,7)             37.1736         estimate D2E/DX2                !
 ! D72   D(2,4,9,10)           -23.0529         estimate D2E/DX2                !
 ! D73   D(5,4,9,7)            -23.0529         estimate D2E/DX2                !
 ! D74   D(5,4,9,10)           -83.2793         estimate D2E/DX2                !
 ! D75   D(2,6,7,3)              0.0            estimate D2E/DX2                !
 ! D76   D(2,6,7,9)             56.3988         estimate D2E/DX2                !
 ! D77   D(8,6,7,3)            -56.3988         estimate D2E/DX2                !
 ! D78   D(8,6,7,9)              0.0            estimate D2E/DX2                !
 ! D79   D(1,6,8,4)              0.0            estimate D2E/DX2                !
 ! D80   D(1,6,8,9)            -56.3988         estimate D2E/DX2                !
 ! D81   D(7,6,8,4)             56.3988         estimate D2E/DX2                !
 ! D82   D(7,6,8,9)              0.0            estimate D2E/DX2                !
 ! D83   D(1,6,10,9)            35.4308         estimate D2E/DX2                !
 ! D84   D(2,6,10,9)           -35.4308         estimate D2E/DX2                !
 ! D85   D(1,7,9,4)              0.0            estimate D2E/DX2                !
 ! D86   D(1,7,9,8)             56.3988         estimate D2E/DX2                !
 ! D87   D(6,7,9,4)            -56.3988         estimate D2E/DX2                !
 ! D88   D(6,7,9,8)              0.0            estimate D2E/DX2                !
 ! D89   D(1,7,10,8)           -35.4308         estimate D2E/DX2                !
 ! D90   D(3,7,10,8)            35.4308         estimate D2E/DX2                !
 ! D91   D(2,8,9,3)              0.0            estimate D2E/DX2                !
 ! D92   D(2,8,9,7)            -56.3988         estimate D2E/DX2                !
 ! D93   D(6,8,9,3)             56.3988         estimate D2E/DX2                !
 ! D94   D(6,8,9,7)              0.0            estimate D2E/DX2                !
 ! D95   D(2,8,10,7)            35.4308         estimate D2E/DX2                !
 ! D96   D(4,8,10,7)           -35.4308         estimate D2E/DX2                !
 ! D97   D(3,9,10,6)           -35.4308         estimate D2E/DX2                !
 ! D98   D(4,9,10,6)            35.4308         estimate D2E/DX2                !
 --------------------------------------------------------------------------------
 Trust Radius=3.00D-01 FncErr=1.00D-07 GrdErr=1.00D-06 EigMax=2.50D+02 EigMin=1.00D-04
 Number of steps in this run=    100 maximum allowed number of steps=    100.
 GradGradGradGradGradGradGradGradGradGradGradGradGradGradGradGradGradGrad

                          Input orientation:                          
 ---------------------------------------------------------------------
 Center     Atomic      Atomic             Coordinates (Angstroms)
 Number     Number       Type             X           Y           Z
 ---------------------------------------------------------------------
      1          4           0        0.000000    1.558055    0.829068
      2          4           0       -1.558055    0.000000    0.829068
      3          4           0        1.558055    0.000000    0.829068
      4          4           0        0.000000   -1.558055    0.829068
      5          4           0        0.000000    0.000000    2.191943
      6          4           0       -1.101712    1.101712   -0.829068
      7          4           0        1.101712    1.101712   -0.829068
      8          4           0       -1.101712   -1.101712   -0.829068
      9          4           0        1.101712   -1.101712   -0.829068
     10          4           0        0.000000    0.000000   -2.191943
     11          1           0       -2.841563    0.262372    2.012720
     12          1           0       -2.848337   -0.329699    2.109709
 ---------------------------------------------------------------------
                    Distance matrix (angstroms):
                    1          2          3          4          5
     1  Be   0.000000
     2  Be   2.203423   0.000000
     3  Be   2.203423   3.116110   0.000000
     4  Be   3.116110   2.203423   2.203423   0.000000
     5  Be   2.070015   2.070015   2.070015   2.070015   0.000000
     6  Be   2.042409   2.042409   3.322280   3.322280   3.399124
     7  Be   2.042409   3.322280   2.042409   3.322280   3.399124
     8  Be   3.322280   2.042409   3.322280   2.042409   3.399124
     9  Be   3.322280   3.322280   2.042409   2.042409   3.399124
    10  Be   3.399124   3.399124   3.399124   3.399124   4.383886
    11  H    3.339807   1.765578   4.563608   3.576237   2.859273
    12  H    3.649203   1.847585   4.600548   3.355880   2.868534
                    6          7          8          9         10
     6  Be   0.000000
     7  Be   2.203424   0.000000
     8  Be   2.203424   3.116112   0.000000
     9  Be   3.116112   2.203424   2.203424   0.000000
    10  Be   2.070016   2.070016   2.070016   2.070016   0.000000
    11  H    3.436181   4.932512   3.600496   5.048357   5.081586
    12  H    3.706217   5.127206   3.504728   4.983503   5.169714
                   11         12
    11  H    0.000000
    12  H    0.600000   0.000000
 Stoichiometry    Be10H2
 Framework group  C1[X(Be10H2)]
 Deg. of freedom    30
 Full point group                 C1      NOp   1
 Largest Abelian subgroup         C1      NOp   1
 Largest concise Abelian subgroup C1      NOp   1
                         Standard orientation:                         
 ---------------------------------------------------------------------
 Center     Atomic      Atomic             Coordinates (Angstroms)
 Number     Number       Type             X           Y           Z
 ---------------------------------------------------------------------
      1          4           0       -0.565876    0.484431   -1.558921
      2          4           0       -1.324466   -0.896340   -0.018440
      3          4           0        0.172627    1.836357    0.016510
      4          4           0       -0.585964    0.455586    1.556991
      5          4           0       -1.771169    1.124840   -0.002608
      6          4           0        0.356074   -1.282646   -1.112964
      7          4           0        1.414680    0.649663   -1.088251
      8          4           0        0.341870   -1.303043    1.090320
      9          4           0        1.400476    0.629266    1.115033
     10          4           0        2.073524   -0.981522    0.002678
     11          1           0       -2.977489   -1.450774   -0.296617
     12          1           0       -3.069620   -1.415595    0.295222
 ---------------------------------------------------------------------
 Rotational constants (GHZ):           2.6864185           2.1482128           2.0377618
 Standard basis: def2TZVP (5D, 7F)
 There are   212 symmetry adapted cartesian basis functions of A   symmetry.
 There are   202 symmetry adapted basis functions of A   symmetry.
   202 basis functions,   306 primitive gaussians,   212 cartesian basis functions
    21 alpha electrons       21 beta electrons
       nuclear repulsion energy       162.6975810438 Hartrees.
 NAtoms=   12 NActive=   12 NUniq=   12 SFac= 1.00D+00 NAtFMM=   60 NAOKFM=F Big=F
 Integral buffers will be    131072 words long.
 Raffenetti 2 integral format.
 Two-electron integral symmetry is turned on.
 Nuclear repulsion after empirical dispersion term =      162.6741251078 Hartrees.
 One-electron integrals computed using PRISM.
   1 Symmetry operations used in ECPInt.
 ECPInt:  NShTT=    4851 NPrTT=   15054 LenC2=    4743 LenP2D=   12363.
 LDataN:  DoStor=T MaxTD1= 4 Len=   56
 NBasis=   202 RedAO= T EigKep=  3.69D-04  NBF=   202
 NBsUse=   202 1.00D-06 EigRej= -1.00D+00 NBFU=   202
 ExpMin= 3.27D-02 ExpMax= 4.70D+03 ExpMxC= 1.60D+02 IAcc=3 IRadAn=         5 AccDes= 0.00D+00
 Harris functional with IExCor= 1009 and IRadAn=       5 diagonalized for initial guess.
 HarFok:  IExCor= 1009 AccDes= 0.00D+00 IRadAn=         5 IDoV= 1 UseB2=F ITyADJ=14
 ICtDFT=  3500011 ScaDFX=  1.000000  1.000000  1.000000  1.000000
 FoFCou: FMM=F IPFlag=           0 FMFlag=      100000 FMFlg1=           0
         NFxFlg=           0 DoJE=T BraDBF=F KetDBF=T FulRan=T
         wScrn=  0.000000 ICntrl=       500 IOpCl=  0 I1Cent=   200000004 NGrid=           0
         NMat0=    1 NMatS0=      1 NMatT0=    0 NMatD0=    1 NMtDS0=    0 NMtDT0=    0
 Petite list used in FoFCou.
 Keep R1 ints in memory in canonical form, NReq=228948694.
 Requested convergence on RMS density matrix=1.00D-08 within 128 cycles.
 Requested convergence on MAX density matrix=1.00D-06.
 Requested convergence on             energy=1.00D-06.
 No special actions if energy rises.
 SCF Done:  E(RPBE1PBE) =  -148.272348742     A.U. after   15 cycles
            NFock= 15  Conv=0.43D-08     -V/T= 2.0060

 **********************************************************************

            Population analysis using the SCF density.

 **********************************************************************

 Orbital symmetries:
       Occupied  (A) (A) (A) (A) (A) (A) (A) (A) (A) (A) (A) (A)
                 (A) (A) (A) (A) (A) (A) (A) (A) (A)
       Virtual   (A) (A) (A) (A) (A) (A) (A) (A) (A) (A) (A) (A)
                 (A) (A) (A) (A) (A) (A) (A) (A) (A) (A) (A) (A)
                 (A) (A) (A) (A) (A) (A) (A) (A) (A) (A) (A) (A)
                 (A) (A) (A) (A) (A) (A) (A) (A) (A) (A) (A) (A)
                 (A) (A) (A) (A) (A) (A) (A) (A) (A) (A) (A) (A)
                 (A) (A) (A) (A) (A) (A) (A) (A) (A) (A) (A) (A)
                 (A) (A) (A) (A) (A) (A) (A) (A) (A) (A) (A) (A)
                 (A) (A) (A) (A) (A) (A) (A) (A) (A) (A) (A) (A)
                 (A) (A) (A) (A) (A) (A) (A) (A) (A) (A) (A) (A)
                 (A) (A) (A) (A) (A) (A) (A) (A) (A) (A) (A) (A)
                 (A) (A) (A) (A) (A) (A) (A) (A) (A) (A) (A) (A)
                 (A) (A) (A) (A) (A) (A) (A) (A) (A) (A) (A) (A)
                 (A) (A) (A) (A) (A) (A) (A) (A) (A) (A) (A) (A)
                 (A) (A) (A) (A) (A) (A) (A) (A) (A) (A) (A) (A)
                 (A) (A) (A) (A) (A) (A) (A) (A) (A) (A) (A) (A)
                 (A)
 The electronic state is 1-A.
 Alpha  occ. eigenvalues --   -4.07123  -4.06946  -4.03175  -4.03152  -4.02915
 Alpha  occ. eigenvalues --   -4.02896  -4.02862  -4.02854  -4.02843  -4.02812
 Alpha  occ. eigenvalues --   -0.56715  -0.49199  -0.38272  -0.34087  -0.33727
 Alpha  occ. eigenvalues --   -0.25485  -0.23366  -0.22901  -0.21273  -0.20856
 Alpha  occ. eigenvalues --   -0.19040
 Alpha virt. eigenvalues --   -0.10601  -0.10595  -0.09970  -0.04360  -0.04043
 Alpha virt. eigenvalues --   -0.03003  -0.02540  -0.02290  -0.02264  -0.01638
 Alpha virt. eigenvalues --    0.01900   0.03669   0.04037   0.04564   0.05024
 Alpha virt. eigenvalues --    0.05703   0.06242   0.06305   0.06362   0.06799
 Alpha virt. eigenvalues --    0.08024   0.08376   0.09472   0.09632   0.12420
 Alpha virt. eigenvalues --    0.12615   0.13875   0.14476   0.15240   0.15314
 Alpha virt. eigenvalues --    0.15638   0.15879   0.16042   0.16370   0.16884
 Alpha virt. eigenvalues --    0.18233   0.21039   0.21470   0.21894   0.22137
 Alpha virt. eigenvalues --    0.22383   0.22656   0.24148   0.24446   0.24627
 Alpha virt. eigenvalues --    0.24664   0.25415   0.26647   0.26911   0.27264
 Alpha virt. eigenvalues --    0.27632   0.27849   0.28281   0.28505   0.28732
 Alpha virt. eigenvalues --    0.31075   0.32443   0.33265   0.33699   0.34502
 Alpha virt. eigenvalues --    0.34830   0.36716   0.37404   0.37498   0.37686
 Alpha virt. eigenvalues --    0.37814   0.37921   0.40224   0.40866   0.42236
 Alpha virt. eigenvalues --    0.43011   0.43424   0.46092   0.47224   0.48069
 Alpha virt. eigenvalues --    0.50655   0.50996   0.52430   0.52835   0.54773
 Alpha virt. eigenvalues --    0.58164   0.58483   0.58935   0.59274   0.59609
 Alpha virt. eigenvalues --    0.61027   0.62275   0.64241   0.65908   0.67080
 Alpha virt. eigenvalues --    0.67539   0.67665   0.68052   0.68450   0.68997
 Alpha virt. eigenvalues --    0.69526   0.69855   0.70248   0.71437   0.71734
 Alpha virt. eigenvalues --    0.72029   0.72477   0.72957   0.73143   0.73842
 Alpha virt. eigenvalues --    0.75844   0.76518   0.76745   0.76893   0.79766
 Alpha virt. eigenvalues --    0.80333   0.80801   0.81711   0.81853   0.82899
 Alpha virt. eigenvalues --    0.83253   0.86864   0.87225   0.88966   0.89909
 Alpha virt. eigenvalues --    0.89971   0.90440   0.90656   0.92681   0.92981
 Alpha virt. eigenvalues --    0.93152   0.93710   0.95003   0.95396   0.95991
 Alpha virt. eigenvalues --    0.99411   1.01590   1.05167   1.44777   1.65426
 Alpha virt. eigenvalues --    1.89016   1.95981   2.06868   2.32800   2.69098
 Alpha virt. eigenvalues --    4.48562   5.25441   5.27370   5.28248   5.28691
 Alpha virt. eigenvalues --    5.29647   5.32057   5.43461   5.44380   5.46133
 Alpha virt. eigenvalues --    5.46497   5.50894   5.68652   5.69054   5.80554
 Alpha virt. eigenvalues --    5.82553   5.82567   5.83713   5.88615   5.89256
 Alpha virt. eigenvalues --    5.91699   5.92476   5.95709   5.96365   5.96937
 Alpha virt. eigenvalues --    5.97096   5.97348   6.10846   6.15402   6.23168
 Alpha virt. eigenvalues --    6.23534   7.23582   7.59692   7.73380   7.74802
 Alpha virt. eigenvalues --    7.78810   7.79498   7.80725   7.81502   7.82138
 Alpha virt. eigenvalues --    7.94308
          Condensed to atoms (all electrons):
               1          2          3          4          5          6
     1  Be   2.807703   0.157294   0.182553   0.008731   0.239073   0.283862
     2  Be   0.157294   2.847562   0.000483   0.163646   0.237413   0.200772
     3  Be   0.182553   0.000483   2.786799   0.182946   0.251146   0.004786
     4  Be   0.008731   0.163646   0.182946   2.812341   0.242412   0.014140
     5  Be   0.239073   0.237413   0.251146   0.242412   3.004312   0.062787
     6  Be   0.283862   0.200772   0.004786   0.014140   0.062787   2.884766
     7  Be   0.254244  -0.003582   0.253286   0.003716   0.044242   0.184257
     8  Be   0.014537   0.201653   0.005677   0.280498   0.062563   0.248909
     9  Be   0.004078  -0.004369   0.253746   0.254241   0.044547   0.009894
    10  Be   0.043205   0.066452   0.044740   0.042452  -0.015078   0.227603
    11  H   -0.001063  -0.003919   0.000408  -0.013604  -0.018390  -0.017170
    12  H   -0.013062  -0.010691   0.000531  -0.002155  -0.016837  -0.022175
               7          8          9         10         11         12
     1  Be   0.254244   0.014537   0.004078   0.043205  -0.001063  -0.013062
     2  Be  -0.003582   0.201653  -0.004369   0.066452  -0.003919  -0.010691
     3  Be   0.253286   0.005677   0.253746   0.044740   0.000408   0.000531
     4  Be   0.003716   0.280498   0.254241   0.042452  -0.013604  -0.002155
     5  Be   0.044242   0.062563   0.044547  -0.015078  -0.018390  -0.016837
     6  Be   0.184257   0.248909   0.009894   0.227603  -0.017170  -0.022175
     7  Be   2.787379   0.010827   0.187703   0.251670   0.000017  -0.001385
     8  Be   0.010827   2.865442   0.184408   0.228323  -0.020475  -0.016180
     9  Be   0.187703   0.184408   2.787618   0.251749  -0.001389   0.000063
    10  Be   0.251670   0.228323   0.251749   2.992892   0.001147   0.000966
    11  H    0.000017  -0.020475  -0.001389   0.001147   0.579556   0.421971
    12  H   -0.001385  -0.016180   0.000063   0.000966   0.421971   0.573945
 Mulliken charges:
               1
     1  Be   0.018846
     2  Be   0.147285
     3  Be   0.032898
     4  Be   0.010635
     5  Be  -0.138191
     6  Be  -0.082431
     7  Be   0.027627
     8  Be  -0.066182
     9  Be   0.027712
    10  Be  -0.136120
    11  H    0.072910
    12  H    0.085010
 Sum of Mulliken charges =  -0.00000
 Mulliken charges with hydrogens summed into heavy atoms:
               1
     1  Be   0.018846
     2  Be   0.305205
     3  Be   0.032898
     4  Be   0.010635
     5  Be  -0.138191
     6  Be  -0.082431
     7  Be   0.027627
     8  Be  -0.066182
     9  Be   0.027712
    10  Be  -0.136120
 Electronic spatial extent (au):  <R**2>=            704.2783
 Charge=             -0.0000 electrons
 Dipole moment (field-independent basis, Debye):
    X=             -1.7044    Y=             -0.7557    Z=              0.0191  Tot=              1.8645
 Quadrupole moment (field-independent basis, Debye-Ang):
   XX=            -47.5895   YY=            -58.9923   ZZ=            -63.5150
   XY=             -3.9698   XZ=             -0.0765   YZ=             -0.0145
 Traceless Quadrupole moment (field-independent basis, Debye-Ang):
   XX=              9.1094   YY=             -2.2933   ZZ=             -6.8161
   XY=             -3.9698   XZ=             -0.0765   YZ=             -0.0145
 Octapole moment (field-independent basis, Debye-Ang**2):
  XXX=            -32.2515  YYY=             -7.7737  ZZZ=             -0.0233  XYY=             -7.0378
  XXY=            -13.0494  XXZ=              0.5063  XZZ=             -4.6020  YZZ=             -2.3052
  YYZ=              0.0331  XYZ=              0.1608
 Hexadecapole moment (field-independent basis, Debye-Ang**3):
 XXXX=           -600.8689 YYYY=           -555.0531 ZZZZ=           -512.0951 XXXY=             -7.6479
 XXXZ=             -1.8979 YYYX=              3.2619 YYYZ=              0.0734 ZZZX=              0.1037
 ZZZY=              0.0665 XXYY=           -182.8580 XXZZ=           -202.8320 YYZZ=           -178.2784
 XXYZ=             -0.6315 YYXZ=              0.0017 ZZXY=              5.6406
 N-N= 1.626741251078D+02 E-N=-6.656655217076D+02  KE= 1.473846615440D+02
   1 Symmetry operations used in ECPInt.
 ECPInt:  NShTT=    4851 NPrTT=   15054 LenC2=    4743 LenP2D=   12363.
 LDataN:  DoStor=T MaxTD1= 5 Len=  102
 Calling FoFJK, ICntrl=      2127 FMM=F ISym2X=0 I1Cent= 0 IOpClX= 0 NMat=1 NMatS=1 NMatT=0.
 ***** Axes restored to original set *****
 -------------------------------------------------------------------
 Center     Atomic                   Forces (Hartrees/Bohr)
 Number     Number              X              Y              Z
 -------------------------------------------------------------------
      1        4          -0.000781936   -0.002132977   -0.000986245
      2        4          -0.005305590   -0.001555567    0.003802195
      3        4           0.000879330    0.000071765   -0.000766202
      4        4          -0.000762173    0.002254896   -0.001205795
      5        4           0.007894817    0.000000572   -0.002647540
      6        4           0.000858573   -0.002716782    0.002333353
      7        4          -0.000406079   -0.001571810   -0.001586027
      8        4           0.001142276    0.002589171    0.002228586
      9        4          -0.000344045    0.001690054   -0.001674398
     10        4           0.004767076   -0.000053285    0.000644534
     11        1          -0.003805617    0.178241770   -0.026847111
     12        1          -0.004136630   -0.176817809    0.026704650
 -------------------------------------------------------------------
 Cartesian Forces:  Max     0.178241770 RMS     0.042390302

 GradGradGradGradGradGradGradGradGradGradGradGradGradGradGradGradGradGrad
 Berny optimization.
 FormGI is forming the generalized inverse of G from B-inverse, IUseBI=4.
 Internal  Forces:  Max     0.127949811 RMS     0.011360162
 Search for a local minimum.
 Step number   1 out of a maximum of  100
 All quantities printed in internal units (Hartrees-Bohrs-Radians)
 Mixed Optimization -- RFO/linear search
 Second derivative matrix not updated -- first step.
 ITU=  0
     Eigenvalues ---    0.02924   0.02954   0.03282   0.03671   0.03979
     Eigenvalues ---    0.04136   0.04280   0.04756   0.05241   0.05270
     Eigenvalues ---    0.05576   0.06470   0.06523   0.06611   0.06757
     Eigenvalues ---    0.06898   0.07021   0.07057   0.07109   0.07449
     Eigenvalues ---    0.08440   0.09115   0.09187   0.12326   0.13188
     Eigenvalues ---    0.13572   0.13714   0.14956   0.15157   0.48746
 RFO step:  Lambda=-4.44394324D-02 EMin= 2.92402960D-02
 Linear search not attempted -- first point.
 Iteration  1 RMS(Cart)=  0.01318572 RMS(Int)=  0.00260515
 Iteration  2 RMS(Cart)=  0.00156465 RMS(Int)=  0.00022572
 Iteration  3 RMS(Cart)=  0.00000316 RMS(Int)=  0.00022569
 Iteration  4 RMS(Cart)=  0.00000000 RMS(Int)=  0.00022569
 Variable       Old X    -DE/DX   Delta X   Delta X   Delta X     New X
                                 (Linear)    (Quad)   (Total)
    R1        4.16387   0.00219   0.00000   0.00976   0.00989   4.17375
    R2        4.16387   0.00075   0.00000   0.00315   0.00316   4.16702
    R3        3.91176  -0.00120   0.00000  -0.00652  -0.00661   3.90516
    R4        3.85959  -0.00247   0.00000  -0.00702  -0.00709   3.85250
    R5        3.85959   0.00012   0.00000   0.00392   0.00391   3.86350
    R6        4.16387   0.00211   0.00000   0.00976   0.00988   4.17375
    R7        3.91176   0.00332   0.00000   0.02856   0.02864   3.94041
    R8        3.85959  -0.00083   0.00000  -0.00242  -0.00234   3.85725
    R9        3.85959  -0.00071   0.00000  -0.00163  -0.00156   3.85803
   R10        3.33646   0.00741   0.00000   0.05593   0.05590   3.39236
   R11        3.49143   0.01508   0.00000   0.02505   0.02497   3.51640
   R12        4.16387   0.00065   0.00000   0.00354   0.00354   4.16741
   R13        3.91176  -0.00150   0.00000  -0.01019  -0.01020   3.90156
   R14        3.85959  -0.00106   0.00000  -0.00566  -0.00576   3.85383
   R15        3.85959  -0.00100   0.00000  -0.00541  -0.00552   3.85407
   R16        3.91176  -0.00109   0.00000  -0.00611  -0.00619   3.90557
   R17        3.85959  -0.00243   0.00000  -0.00718  -0.00724   3.85235
   R18        3.85959  -0.00002   0.00000   0.00416   0.00416   3.86375
   R19        4.16387   0.00048   0.00000   0.00392   0.00394   4.16781
   R20        4.16387   0.00039   0.00000  -0.01479  -0.01480   4.14907
   R21        3.91176   0.00183   0.00000   0.00980   0.00987   3.92163
   R22        4.16387   0.00057   0.00000  -0.00727  -0.00706   4.15681
   R23        3.91176  -0.00274   0.00000  -0.01682  -0.01700   3.89477
   R24        4.16387   0.00063   0.00000   0.00397   0.00398   4.16785
   R25        3.91176   0.00180   0.00000   0.00931   0.00938   3.92115
   R26        3.91176  -0.00281   0.00000  -0.01728  -0.01745   3.89431
   R27        1.13384   0.12795   0.00000   0.24087   0.24113   1.37497
    A1        1.57080   0.00082   0.00000   0.00671   0.00672   1.57752
    A2        1.79613   0.00067   0.00000   0.00434   0.00439   1.80052
    A3        1.79613   0.00001   0.00000  -0.00038  -0.00041   1.79572
    A4        1.94587   0.00006   0.00000   0.00272   0.00268   1.94855
    A5        1.94587  -0.00063   0.00000  -0.00354  -0.00357   1.94230
    A6        1.57080  -0.00119   0.00000  -0.00820  -0.00823   1.56257
    A7        1.79613  -0.00101   0.00000  -0.00838  -0.00844   1.78769
    A8        1.99211  -0.01447   0.00000  -0.02158  -0.02138   1.97073
    A9        2.23954   0.01315   0.00000   0.03244   0.03173   2.27126
   A10        1.79613  -0.00109   0.00000  -0.00845  -0.00850   1.78763
   A11        2.23842   0.01627   0.00000   0.03800   0.03738   2.27579
   A12        1.94726  -0.01584   0.00000  -0.02148  -0.02121   1.92605
   A13        1.94587  -0.00227   0.00000  -0.01231  -0.01239   1.93348
   A14        1.94587  -0.00220   0.00000  -0.01233  -0.01240   1.93347
   A15        1.67678   0.00284   0.00000   0.01897   0.01863   1.69540
   A16        1.64014  -0.00077   0.00000   0.01454   0.01422   1.65436
   A17        2.24790  -0.01570   0.00000  -0.03039  -0.02995   2.21795
   A18        2.52357   0.01476   0.00000   0.02450   0.02386   2.54743
   A19        2.47650   0.01243   0.00000   0.02307   0.02231   2.49881
   A20        2.24274  -0.01378   0.00000  -0.02645  -0.02599   2.21676
   A21        1.57080  -0.00049   0.00000  -0.00512  -0.00512   1.56568
   A22        1.79613   0.00017   0.00000  -0.00107  -0.00101   1.79513
   A23        1.79613   0.00013   0.00000  -0.00118  -0.00111   1.79502
   A24        1.94587  -0.00007   0.00000   0.00146   0.00144   1.94731
   A25        1.94587  -0.00005   0.00000   0.00151   0.00150   1.94737
   A26        1.57080   0.00086   0.00000   0.00661   0.00663   1.57742
   A27        1.79613   0.00075   0.00000   0.00440   0.00444   1.80057
   A28        1.79613   0.00012   0.00000  -0.00031  -0.00035   1.79578
   A29        1.94587   0.00012   0.00000   0.00290   0.00286   1.94873
   A30        1.94587  -0.00058   0.00000  -0.00364  -0.00367   1.94220
   A31        1.70424   0.00049   0.00000  -0.00032  -0.00029   1.70395
   A32        1.70424   0.00121   0.00000   0.00584   0.00585   1.71009
   A33        1.79613   0.00011   0.00000   0.00114   0.00114   1.79728
   A34        1.94587  -0.00085   0.00000  -0.00452  -0.00458   1.94129
   A35        1.79613   0.00151   0.00000   0.00816   0.00823   1.80436
   A36        1.94587   0.00021   0.00000   0.00583   0.00583   1.95170
   A37        1.57080   0.00006   0.00000   0.00094   0.00096   1.57176
   A38        1.79613  -0.00012   0.00000  -0.00058  -0.00061   1.79552
   A39        1.94587  -0.00009   0.00000   0.00145   0.00145   1.94732
   A40        1.79613  -0.00033   0.00000  -0.00104  -0.00107   1.79506
   A41        1.94587  -0.00061   0.00000   0.00004  -0.00007   1.94580
   A42        1.57080  -0.00003   0.00000  -0.00092  -0.00095   1.56985
   A43        1.79613   0.00144   0.00000   0.00803   0.00810   1.80423
   A44        1.94587   0.00017   0.00000   0.00571   0.00572   1.95159
   A45        1.79613  -0.00005   0.00000   0.00089   0.00089   1.79702
   A46        1.94587  -0.00096   0.00000  -0.00452  -0.00458   1.94129
   A47        1.57080  -0.00002   0.00000   0.00087   0.00090   1.57170
   A48        1.79613  -0.00031   0.00000  -0.00099  -0.00102   1.79512
   A49        1.94587  -0.00061   0.00000   0.00012   0.00001   1.94588
   A50        1.79613  -0.00017   0.00000  -0.00071  -0.00074   1.79539
   A51        1.94587  -0.00012   0.00000   0.00129   0.00129   1.94716
   A52        1.57080  -0.00001   0.00000  -0.00088  -0.00091   1.56989
   A53        1.70424   0.00054   0.00000   0.00021   0.00027   1.70451
   A54        1.70424   0.00059   0.00000   0.00028   0.00033   1.70458
    D1       -0.00000   0.00014   0.00000   0.00054   0.00059   0.00059
    D2       -0.98435   0.00128   0.00000   0.00500   0.00505  -0.97930
    D3        2.31644   0.01247   0.00000   0.03113   0.03047   2.34691
    D4        2.05846  -0.01668   0.00000  -0.02202  -0.02251   2.03594
    D5        0.98435  -0.00019   0.00000  -0.00093  -0.00091   0.98344
    D6       -0.00000   0.00095   0.00000   0.00353   0.00355   0.00355
    D7       -2.98240   0.01215   0.00000   0.02965   0.02898  -2.95342
    D8        3.04280  -0.01700   0.00000  -0.02350  -0.02401   3.01880
    D9        0.00000  -0.00014   0.00000  -0.00054  -0.00059  -0.00059
   D10        0.98435  -0.00028   0.00000  -0.00045  -0.00050   0.98385
   D11       -0.98435  -0.00007   0.00000  -0.00104  -0.00108  -0.98543
   D12       -0.00000  -0.00022   0.00000  -0.00095  -0.00099  -0.00099
   D13        0.61838  -0.00090   0.00000  -0.00950  -0.00952   0.60886
   D14       -0.61838  -0.00134   0.00000  -0.01118  -0.01119  -0.62957
   D15        0.64880   0.00026   0.00000   0.00260   0.00261   0.65142
   D16       -0.40235   0.00001   0.00000  -0.00154  -0.00150  -0.40385
   D17       -0.40235   0.00067   0.00000   0.00537   0.00540  -0.39695
   D18       -1.45350   0.00043   0.00000   0.00123   0.00129  -1.45221
   D19       -0.64880  -0.00034   0.00000  -0.00260  -0.00261  -0.65141
   D20        0.40235  -0.00097   0.00000  -0.00459  -0.00469   0.39765
   D21        0.40235   0.00067   0.00000   0.00666   0.00663   0.40898
   D22        1.45350   0.00004   0.00000   0.00466   0.00455   1.45805
   D23        0.00000  -0.00014   0.00000  -0.00054  -0.00059  -0.00059
   D24       -0.98435   0.00014   0.00000   0.00099   0.00096  -0.98338
   D25        0.98435  -0.00127   0.00000  -0.00485  -0.00490   0.97945
   D26        0.00000  -0.00100   0.00000  -0.00332  -0.00335  -0.00335
   D27       -2.11855   0.01285   0.00000   0.01812   0.01867  -2.09988
   D28       -3.10290   0.01312   0.00000   0.01965   0.02021  -3.08268
   D29       -2.30055  -0.00879   0.00000  -0.02531  -0.02471  -2.32526
   D30        2.99829  -0.00851   0.00000  -0.02379  -0.02317   2.97512
   D31       -0.61838   0.00040   0.00000   0.00565   0.00558  -0.61280
   D32        0.61838  -0.00043   0.00000  -0.00557  -0.00552   0.61287
   D33       -2.99159   0.01878   0.00000   0.03655   0.03617  -2.95542
   D34        2.96175  -0.01819   0.00000  -0.03366  -0.03320   2.92854
   D35       -0.64880   0.00101   0.00000   0.00360   0.00358  -0.64522
   D36        0.40235   0.00035   0.00000  -0.00061  -0.00064   0.40171
   D37        0.40235  -0.00055   0.00000  -0.00683  -0.00679   0.39556
   D38        1.45350  -0.00121   0.00000  -0.01104  -0.01100   1.44249
   D39        2.45380  -0.01223   0.00000  -0.01742  -0.01687   2.43694
   D40       -2.77823  -0.01289   0.00000  -0.02163  -0.02108  -2.79932
   D41        2.72406   0.01963   0.00000   0.04712   0.04775   2.77181
   D42       -2.50798   0.01897   0.00000   0.04291   0.04353  -2.46444
   D43        0.64880  -0.00099   0.00000  -0.00383  -0.00380   0.64500
   D44       -0.40235  -0.00027   0.00000   0.00050   0.00054  -0.40181
   D45       -0.40235   0.00058   0.00000   0.00670   0.00667  -0.39568
   D46       -1.45350   0.00130   0.00000   0.01104   0.01102  -1.44248
   D47       -2.72940  -0.02319   0.00000  -0.05249  -0.05315  -2.78255
   D48        2.50263  -0.02246   0.00000  -0.04816  -0.04881   2.45383
   D49       -2.39375   0.01489   0.00000   0.01862   0.01810  -2.37565
   D50        2.83829   0.01561   0.00000   0.02296   0.02245   2.86073
   D51       -0.00000   0.00014   0.00000   0.00054   0.00059   0.00059
   D52        0.98435   0.00011   0.00000   0.00126   0.00129   0.98564
   D53       -0.98435   0.00024   0.00000   0.00042   0.00046  -0.98388
   D54        0.00000   0.00022   0.00000   0.00113   0.00117   0.00117
   D55        0.61838   0.00029   0.00000   0.00018   0.00024   0.61863
   D56       -0.61838  -0.00025   0.00000  -0.00020  -0.00025  -0.61864
   D57        0.64880  -0.00021   0.00000  -0.00283  -0.00289   0.64591
   D58       -0.40235  -0.00092   0.00000  -0.00707  -0.00716  -0.40951
   D59       -0.40235  -0.00001   0.00000  -0.00141  -0.00146  -0.40381
   D60       -1.45350  -0.00072   0.00000  -0.00565  -0.00573  -1.45923
   D61       -0.64880   0.00022   0.00000   0.00278   0.00284  -0.64596
   D62        0.40235   0.00091   0.00000   0.00695   0.00703   0.40938
   D63        0.40235  -0.00002   0.00000   0.00134   0.00138   0.40373
   D64        1.45350   0.00068   0.00000   0.00551   0.00558   1.45908
   D65       -0.61838   0.00083   0.00000   0.00953   0.00956  -0.60883
   D66        0.61838   0.00137   0.00000   0.01124   0.01124   0.62963
   D67       -0.64880  -0.00022   0.00000  -0.00280  -0.00282  -0.65162
   D68        0.40235  -0.00001   0.00000   0.00147   0.00143   0.40378
   D69        0.40235  -0.00059   0.00000  -0.00566  -0.00570   0.39665
   D70        1.45350  -0.00039   0.00000  -0.00139  -0.00145   1.45204
   D71        0.64880   0.00035   0.00000   0.00243   0.00244   0.65124
   D72       -0.40235   0.00097   0.00000   0.00427   0.00438  -0.39797
   D73       -0.40235  -0.00068   0.00000  -0.00678  -0.00676  -0.40911
   D74       -1.45350  -0.00007   0.00000  -0.00494  -0.00482  -1.45832
   D75        0.00000  -0.00019   0.00000   0.00097   0.00103   0.00103
   D76        0.98435  -0.00041   0.00000   0.00114   0.00114   0.98548
   D77       -0.98435   0.00019   0.00000  -0.00022  -0.00016  -0.98451
   D78        0.00000  -0.00002   0.00000  -0.00005  -0.00005  -0.00005
   D79        0.00000  -0.00005   0.00000   0.00016   0.00016   0.00016
   D80       -0.98435  -0.00024   0.00000  -0.00143  -0.00144  -0.98578
   D81        0.98435   0.00022   0.00000   0.00164   0.00165   0.98600
   D82       -0.00000   0.00002   0.00000   0.00005   0.00005   0.00005
   D83        0.61838   0.00089   0.00000   0.00630   0.00636   0.62474
   D84       -0.61838  -0.00028   0.00000   0.00085   0.00092  -0.61746
   D85       -0.00000   0.00001   0.00000   0.00011   0.00011   0.00011
   D86        0.98435  -0.00079   0.00000  -0.00330  -0.00332   0.98103
   D87       -0.98435   0.00082   0.00000   0.00346   0.00348  -0.98087
   D88       -0.00000   0.00002   0.00000   0.00005   0.00005   0.00005
   D89       -0.61838   0.00084   0.00000   0.00663   0.00673  -0.61166
   D90        0.61838   0.00107   0.00000   0.00845   0.00853   0.62692
   D91       -0.00000   0.00019   0.00000  -0.00085  -0.00091  -0.00091
   D92       -0.98435   0.00042   0.00000  -0.00092  -0.00092  -0.98526
   D93        0.98435  -0.00026   0.00000   0.00001  -0.00005   0.98430
   D94        0.00000  -0.00002   0.00000  -0.00005  -0.00005  -0.00005
   D95        0.61838   0.00020   0.00000  -0.00100  -0.00107   0.61731
   D96       -0.61838  -0.00088   0.00000  -0.00630  -0.00636  -0.62474
   D97       -0.61838  -0.00103   0.00000  -0.00831  -0.00839  -0.62677
   D98        0.61838  -0.00082   0.00000  -0.00647  -0.00656   0.61182
         Item               Value     Threshold  Converged?
 Maximum Force            0.127950     0.000450     NO 
 RMS     Force            0.011360     0.000300     NO 
 Maximum Displacement     0.125614     0.001800     NO 
 RMS     Displacement     0.014445     0.001200     NO 
 Predicted change in Energy=-2.422558D-02
 GradGradGradGradGradGradGradGradGradGradGradGradGradGradGradGradGradGrad

                          Input orientation:                          
 ---------------------------------------------------------------------
 Center     Atomic      Atomic             Coordinates (Angstroms)
 Number     Number       Type             X           Y           Z
 ---------------------------------------------------------------------
      1          4           0        0.002744    1.555023    0.827659
      2          4           0       -1.565110   -0.000596    0.833629
      3          4           0        1.566323    0.000159    0.820369
      4          4           0        0.003348   -1.555603    0.827611
      5          4           0        0.019991   -0.000161    2.188398
      6          4           0       -1.101582    1.097083   -0.823665
      7          4           0        1.103901    1.099801   -0.833698
      8          4           0       -1.100983   -1.098510   -0.823847
      9          4           0        1.104524   -1.099890   -0.833761
     10          4           0        0.009652   -0.000541   -2.190046
     11          1           0       -2.872095    0.328844    2.019315
     12          1           0       -2.860615   -0.392935    2.110465
 ---------------------------------------------------------------------
                    Distance matrix (angstroms):
                    1          2          3          4          5
     1  Be   0.000000
     2  Be   2.208654   0.000000
     3  Be   2.205093   3.131462   0.000000
     4  Be   3.110626   2.208652   2.205298   0.000000
     5  Be   2.066520   2.085173   2.064618   2.066741   0.000000
     6  Be   2.038656   2.041171   3.320212   3.314260   3.396232
     7  Be   2.044476   3.333838   2.039359   3.319990   3.393795
     8  Be   3.314653   2.041581   3.320398   2.038576   3.396553
     9  Be   3.320060   3.334004   2.039488   2.044608   3.393974
    10  Be   3.395051   3.409177   3.389074   3.394777   4.378456
    11  H    3.344885   1.795158   4.609237   3.638608   2.915647
    12  H    3.693095   1.860799   4.627813   3.346609   2.908304
                    6          7          8          9         10
     6  Be   0.000000
     7  Be   2.205508   0.000000
     8  Be   2.195593   3.113548   0.000000
     9  Be   3.113470   2.199690   2.205531   0.000000
    10  Be   2.075239   2.061022   2.074981   2.060782   0.000000
    11  H    3.436196   4.954049   3.641119   5.098512   5.111916
    12  H    3.731416   5.158851   3.493469   4.989046   5.185248
                   11         12
    11  H    0.000000
    12  H    0.727602   0.000000
 Stoichiometry    Be10H2
 Framework group  C1[X(Be10H2)]
 Deg. of freedom    30
 Full point group                 C1      NOp   1
 Largest Abelian subgroup         C1      NOp   1
 Largest concise Abelian subgroup C1      NOp   1
                         Standard orientation:                         
 ---------------------------------------------------------------------
 Center     Atomic      Atomic             Coordinates (Angstroms)
 Number     Number       Type             X           Y           Z
 ---------------------------------------------------------------------
      1          4           0       -0.559334    0.489555   -1.556438
      2          4           0       -1.346281   -0.884066   -0.016297
      3          4           0        0.207960    1.834295    0.013711
      4          4           0       -0.577692    0.465545    1.554041
      5          4           0       -1.744310    1.162723   -0.002996
      6          4           0        0.330862   -1.288589   -1.107136
      7          4           0        1.426139    0.625641   -1.088186
      8          4           0        0.318119   -1.305458    1.088355
      9          4           0        1.413279    0.608819    1.111402
     10          4           0        2.060748   -1.003466    0.003187
     11          1           0       -3.019979   -1.434604   -0.360152
     12          1           0       -3.097981   -1.385393    0.361581
 ---------------------------------------------------------------------
 Rotational constants (GHZ):           2.6823587           2.1516432           2.0336297
 Standard basis: def2TZVP (5D, 7F)
 There are   212 symmetry adapted cartesian basis functions of A   symmetry.
 There are   202 symmetry adapted basis functions of A   symmetry.
   202 basis functions,   306 primitive gaussians,   212 cartesian basis functions
    21 alpha electrons       21 beta electrons
       nuclear repulsion energy       162.4850518469 Hartrees.
 NAtoms=   12 NActive=   12 NUniq=   12 SFac= 1.00D+00 NAtFMM=   60 NAOKFM=F Big=F
 Integral buffers will be    131072 words long.
 Raffenetti 2 integral format.
 Two-electron integral symmetry is turned on.
 Nuclear repulsion after empirical dispersion term =      162.4616142481 Hartrees.
 One-electron integrals computed using PRISM.
   1 Symmetry operations used in ECPInt.
 ECPInt:  NShTT=    4851 NPrTT=   15054 LenC2=    4742 LenP2D=   12358.
 LDataN:  DoStor=T MaxTD1= 4 Len=   56
 NBasis=   202 RedAO= T EigKep=  3.69D-04  NBF=   202
 NBsUse=   202 1.00D-06 EigRej= -1.00D+00 NBFU=   202
 Initial guess from the checkpoint file:  "/home/asus/YCY/BeH/Be10/1/2-H-Be10.chk"
 B after Tr=    -0.000000   -0.000000    0.000000
         Rot=    0.999970    0.000715   -0.000300    0.007759 Ang=   0.89 deg.
 ExpMin= 3.27D-02 ExpMax= 4.70D+03 ExpMxC= 1.60D+02 IAcc=3 IRadAn=         5 AccDes= 0.00D+00
 Harris functional with IExCor= 1009 and IRadAn=       5 diagonalized for initial guess.
 HarFok:  IExCor= 1009 AccDes= 0.00D+00 IRadAn=         5 IDoV= 1 UseB2=F ITyADJ=14
 ICtDFT=  3500011 ScaDFX=  1.000000  1.000000  1.000000  1.000000
 FoFCou: FMM=F IPFlag=           0 FMFlag=      100000 FMFlg1=           0
         NFxFlg=           0 DoJE=T BraDBF=F KetDBF=T FulRan=T
         wScrn=  0.000000 ICntrl=       500 IOpCl=  0 I1Cent=   200000004 NGrid=           0
         NMat0=    1 NMatS0=      1 NMatT0=    0 NMatD0=    1 NMtDS0=    0 NMtDT0=    0
 Petite list used in FoFCou.
 Keep R1 ints in memory in canonical form, NReq=228948694.
 Requested convergence on RMS density matrix=1.00D-08 within 128 cycles.
 Requested convergence on MAX density matrix=1.00D-06.
 Requested convergence on             energy=1.00D-06.
 No special actions if energy rises.
 SCF Done:  E(RPBE1PBE) =  -148.295665259     A.U. after   14 cycles
            NFock= 14  Conv=0.47D-08     -V/T= 2.0072
   1 Symmetry operations used in ECPInt.
 ECPInt:  NShTT=    4851 NPrTT=   15054 LenC2=    4742 LenP2D=   12358.
 LDataN:  DoStor=T MaxTD1= 5 Len=  102
 Calling FoFJK, ICntrl=      2127 FMM=F ISym2X=0 I1Cent= 0 IOpClX= 0 NMat=1 NMatS=1 NMatT=0.
 ***** Axes restored to original set *****
 -------------------------------------------------------------------
 Center     Atomic                   Forces (Hartrees/Bohr)
 Number     Number              X              Y              Z
 -------------------------------------------------------------------
      1        4          -0.000416204   -0.001982133   -0.001181930
      2        4          -0.007127114   -0.001461220    0.007042643
      3        4           0.000914126    0.000099610   -0.000034148
      4        4          -0.000467256    0.002134570   -0.001327278
      5        4           0.006447130   -0.000039939   -0.002452263
      6        4           0.001269758   -0.002769640    0.001477931
      7        4          -0.000526363   -0.000861796   -0.001291995
      8        4           0.001567783    0.002632405    0.001363704
      9        4          -0.000494018    0.000973303   -0.001387097
     10        4           0.003494696   -0.000043972    0.000153663
     11        1          -0.004035195    0.026946570   -0.002826632
     12        1          -0.000627343   -0.025627757    0.000463403
 -------------------------------------------------------------------
 Cartesian Forces:  Max     0.026946570 RMS     0.006690646

 GradGradGradGradGradGradGradGradGradGradGradGradGradGradGradGradGradGrad
 Berny optimization.
 Using GEDIIS/GDIIS optimizer.
 FormGI is forming the generalized inverse of G from B-inverse, IUseBI=4.
 Internal  Forces:  Max     0.018484695 RMS     0.001816982
 Search for a local minimum.
 Step number   2 out of a maximum of  100
 All quantities printed in internal units (Hartrees-Bohrs-Radians)
 Mixed Optimization -- RFO/linear search
 Update second derivatives using D2CorX and points    1    2
 DE= -2.33D-02 DEPred=-2.42D-02 R= 9.62D-01
 TightC=F SS=  1.41D+00  RLast= 3.03D-01 DXNew= 5.0454D-01 9.0878D-01
 Trust test= 9.62D-01 RLast= 3.03D-01 DXMaxT set to 5.05D-01
 ITU=  1  0
 Use linear search instead of GDIIS.
     Eigenvalues ---    0.02916   0.02963   0.03280   0.03662   0.03941
     Eigenvalues ---    0.04157   0.04318   0.04669   0.05238   0.05247
     Eigenvalues ---    0.05568   0.06418   0.06480   0.06607   0.06753
     Eigenvalues ---    0.06896   0.07002   0.07053   0.07082   0.07444
     Eigenvalues ---    0.08441   0.09111   0.09159   0.12308   0.13167
     Eigenvalues ---    0.13565   0.13691   0.14951   0.14986   0.46353
 RFO step:  Lambda=-3.83001227D-03 EMin= 2.91600574D-02
 Quartic linear search produced a step of  0.38609.
 Iteration  1 RMS(Cart)=  0.01867319 RMS(Int)=  0.00074815
 Iteration  2 RMS(Cart)=  0.00036651 RMS(Int)=  0.00046775
 Iteration  3 RMS(Cart)=  0.00000080 RMS(Int)=  0.00046775
 Variable       Old X    -DE/DX   Delta X   Delta X   Delta X     New X
                                 (Linear)    (Quad)   (Total)
    R1        4.17375   0.00176   0.00382   0.00450   0.00837   4.18212
    R2        4.16702   0.00019   0.00122   0.01230   0.01346   4.18048
    R3        3.90516  -0.00105  -0.00255  -0.00842  -0.01095   3.89421
    R4        3.85250  -0.00142  -0.00274  -0.00348  -0.00627   3.84624
    R5        3.86350   0.00018   0.00151   0.01180   0.01332   3.87682
    R6        4.17375   0.00172   0.00382   0.00544   0.00936   4.18310
    R7        3.94041   0.00269   0.01106   0.06114   0.07240   4.01280
    R8        3.85725   0.00038  -0.00090  -0.00086  -0.00140   3.85585
    R9        3.85803   0.00047  -0.00060   0.00184   0.00162   3.85965
   R10        3.39236   0.00397   0.02158   0.10461   0.12549   3.51785
   R11        3.51640   0.00091   0.00964  -0.03712  -0.02806   3.48834
   R12        4.16741   0.00020   0.00137   0.01473   0.01603   4.18344
   R13        3.90156  -0.00104  -0.00394  -0.02081  -0.02486   3.87670
   R14        3.85383  -0.00036  -0.00222  -0.01015  -0.01249   3.84134
   R15        3.85407  -0.00030  -0.00213  -0.00984  -0.01208   3.84199
   R16        3.90557  -0.00102  -0.00239  -0.00969  -0.01206   3.89351
   R17        3.85235  -0.00143  -0.00280  -0.00501  -0.00791   3.84444
   R18        3.86375   0.00017   0.00160   0.01334   0.01492   3.87867
   R19        4.16781   0.00035   0.00152   0.00064   0.00231   4.17012
   R20        4.14907  -0.00143  -0.00571  -0.04654  -0.05286   4.09621
   R21        3.92163   0.00098   0.00381   0.01707   0.02095   3.94259
   R22        4.15681  -0.00062  -0.00272  -0.00680  -0.00986   4.14695
   R23        3.89477  -0.00157  -0.00656  -0.03395  -0.04048   3.85428
   R24        4.16785   0.00035   0.00154   0.00121   0.00288   4.17073
   R25        3.92115   0.00091   0.00362   0.01651   0.02019   3.94133
   R26        3.89431  -0.00163  -0.00674  -0.03542  -0.04213   3.85218
   R27        1.37497   0.01848   0.09310  -0.00134   0.09484   1.46981
    A1        1.57752   0.00102   0.00259   0.01149   0.01426   1.59178
    A2        1.80052   0.00088   0.00169   0.00725   0.00910   1.80962
    A3        1.79572   0.00017  -0.00016  -0.00556  -0.00568   1.79004
    A4        1.94855   0.00020   0.00104   0.00875   0.00957   1.95812
    A5        1.94230  -0.00024  -0.00138  -0.00839  -0.00997   1.93233
    A6        1.56257  -0.00139  -0.00318  -0.00903  -0.01243   1.55013
    A7        1.78769  -0.00151  -0.00326  -0.01394  -0.01744   1.77025
    A8        1.97073  -0.00121  -0.00826   0.01439   0.00707   1.97780
    A9        2.27126   0.00285   0.01225   0.02440   0.03595   2.30721
   A10        1.78763  -0.00153  -0.00328  -0.01422  -0.01776   1.76987
   A11        2.27579   0.00335   0.01443   0.02189   0.03530   2.31109
   A12        1.92605  -0.00111  -0.00819   0.02560   0.01820   1.94426
   A13        1.93348  -0.00187  -0.00478  -0.01836  -0.02327   1.91021
   A14        1.93347  -0.00186  -0.00479  -0.01939  -0.02428   1.90919
   A15        1.69540   0.00205   0.00719   0.04137   0.04817   1.74358
   A16        1.65436   0.00173   0.00549   0.05189   0.05727   1.71163
   A17        2.21795  -0.00195  -0.01156  -0.00646  -0.01687   2.20109
   A18        2.54743   0.00221   0.00921  -0.01871  -0.01117   2.53626
   A19        2.49881   0.00213   0.00862  -0.00671   0.00031   2.49912
   A20        2.21676  -0.00162  -0.01003  -0.00628  -0.01570   2.20106
   A21        1.56568  -0.00065  -0.00198  -0.01314  -0.01524   1.55044
   A22        1.79513  -0.00024  -0.00039  -0.00193  -0.00241   1.79271
   A23        1.79502  -0.00026  -0.00043  -0.00224  -0.00278   1.79224
   A24        1.94731  -0.00004   0.00055   0.00458   0.00504   1.95234
   A25        1.94737  -0.00004   0.00058   0.00421   0.00467   1.95204
   A26        1.57742   0.00102   0.00256   0.01068   0.01339   1.59082
   A27        1.80057   0.00091   0.00171   0.00705   0.00892   1.80949
   A28        1.79578   0.00020  -0.00013  -0.00548  -0.00557   1.79021
   A29        1.94873   0.00024   0.00110   0.00979   0.01069   1.95942
   A30        1.94220  -0.00022  -0.00142  -0.00874  -0.01035   1.93186
   A31        1.70395  -0.00004  -0.00011  -0.00239  -0.00282   1.70114
   A32        1.71009   0.00121   0.00226   0.00584   0.00809   1.71817
   A33        1.79728   0.00008   0.00044   0.00399   0.00442   1.80169
   A34        1.94129  -0.00040  -0.00177  -0.00665  -0.00844   1.93285
   A35        1.80436   0.00128   0.00318   0.01243   0.01570   1.82005
   A36        1.95170   0.00083   0.00225   0.01488   0.01728   1.96898
   A37        1.57176   0.00010   0.00037   0.00503   0.00542   1.57717
   A38        1.79552  -0.00013  -0.00024  -0.00242  -0.00269   1.79283
   A39        1.94732  -0.00004   0.00056   0.00691   0.00742   1.95474
   A40        1.79506  -0.00021  -0.00041   0.00023  -0.00021   1.79486
   A41        1.94580  -0.00002  -0.00003  -0.00006  -0.00020   1.94559
   A42        1.56985  -0.00010  -0.00037  -0.00489  -0.00528   1.56457
   A43        1.80423   0.00126   0.00313   0.01198   0.01520   1.81944
   A44        1.95159   0.00083   0.00221   0.01408   0.01642   1.96801
   A45        1.79702   0.00003   0.00034   0.00365   0.00399   1.80101
   A46        1.94129  -0.00042  -0.00177  -0.00644  -0.00822   1.93307
   A47        1.57170   0.00009   0.00035   0.00450   0.00489   1.57659
   A48        1.79512  -0.00020  -0.00039   0.00034  -0.00008   1.79503
   A49        1.94588  -0.00001   0.00000   0.00038   0.00027   1.94615
   A50        1.79539  -0.00017  -0.00029  -0.00252  -0.00285   1.79253
   A51        1.94716  -0.00006   0.00050   0.00630   0.00675   1.95391
   A52        1.56989  -0.00009  -0.00035  -0.00464  -0.00503   1.56486
   A53        1.70451   0.00000   0.00010  -0.00196  -0.00202   1.70248
   A54        1.70458   0.00001   0.00013  -0.00178  -0.00183   1.70274
    D1        0.00059  -0.00030   0.00023   0.00344   0.00359   0.00417
    D2       -0.97930   0.00059   0.00195   0.00625   0.00810  -0.97120
    D3        2.34691   0.00229   0.01176   0.02930   0.04019   2.38710
    D4        2.03594  -0.00195  -0.00869   0.04015   0.03264   2.06858
    D5        0.98344  -0.00031  -0.00035  -0.00087  -0.00120   0.98224
    D6        0.00355   0.00058   0.00137   0.00195   0.00331   0.00687
    D7       -2.95342   0.00228   0.01119   0.02500   0.03540  -2.91802
    D8        3.01880  -0.00196  -0.00927   0.03585   0.02786   3.04665
    D9       -0.00059   0.00030  -0.00023  -0.00344  -0.00359  -0.00417
   D10        0.98385   0.00022  -0.00019  -0.00398  -0.00414   0.97970
   D11       -0.98543   0.00005  -0.00042  -0.00679  -0.00708  -0.99250
   D12       -0.00099  -0.00004  -0.00038  -0.00733  -0.00763  -0.00863
   D13        0.60886  -0.00068  -0.00368  -0.03168  -0.03544   0.57342
   D14       -0.62957  -0.00101  -0.00432  -0.03036  -0.03454  -0.66412
   D15        0.65142   0.00023   0.00101   0.00908   0.01011   0.66153
   D16       -0.40385  -0.00015  -0.00058  -0.00213  -0.00256  -0.40641
   D17       -0.39695   0.00038   0.00209   0.01783   0.02012  -0.37682
   D18       -1.45221  -0.00000   0.00050   0.00662   0.00745  -1.44476
   D19       -0.65141  -0.00034  -0.00101  -0.00301  -0.00410  -0.65551
   D20        0.39765  -0.00058  -0.00181  -0.00880  -0.01079   0.38686
   D21        0.40898   0.00060   0.00256   0.01790   0.02029   0.42927
   D22        1.45805   0.00036   0.00176   0.01211   0.01360   1.47165
   D23       -0.00059   0.00030  -0.00023  -0.00343  -0.00358  -0.00417
   D24       -0.98338   0.00029   0.00037   0.00154   0.00189  -0.98149
   D25        0.97945  -0.00058  -0.00189  -0.00528  -0.00704   0.97240
   D26       -0.00335  -0.00059  -0.00129  -0.00030  -0.00156  -0.00492
   D27       -2.09988   0.00172   0.00721  -0.02539  -0.01894  -2.11882
   D28       -3.08268   0.00171   0.00780  -0.02041  -0.01346  -3.09614
   D29       -2.32526  -0.00182  -0.00954  -0.03482  -0.04406  -2.36932
   D30        2.97512  -0.00182  -0.00894  -0.02984  -0.03858   2.93654
   D31       -0.61280   0.00082   0.00216   0.01429   0.01623  -0.59657
   D32        0.61287  -0.00082  -0.00213  -0.01174  -0.01360   0.59927
   D33       -2.95542   0.00284   0.01396   0.00508   0.01809  -2.93733
   D34        2.92854  -0.00254  -0.01282   0.00274  -0.00944   2.91910
   D35       -0.64522   0.00055   0.00138  -0.00252  -0.00125  -0.64648
   D36        0.40171   0.00034  -0.00025  -0.01052  -0.01072   0.39100
   D37        0.39556  -0.00092  -0.00262  -0.01932  -0.02167   0.37389
   D38        1.44249  -0.00113  -0.00425  -0.02733  -0.03113   1.41136
   D39        2.43694  -0.00138  -0.00651   0.01808   0.01215   2.44909
   D40       -2.79932  -0.00159  -0.00814   0.01007   0.00269  -2.79663
   D41        2.77181   0.00372   0.01844   0.03771   0.05462   2.82643
   D42       -2.46444   0.00351   0.01681   0.02970   0.04516  -2.41928
   D43        0.64500  -0.00056  -0.00147   0.00083  -0.00055   0.64445
   D44       -0.40181  -0.00033   0.00021   0.00948   0.00962  -0.39219
   D45       -0.39568   0.00092   0.00258   0.01705   0.01932  -0.37636
   D46       -1.44248   0.00115   0.00425   0.02570   0.02948  -1.41300
   D47       -2.78255  -0.00422  -0.02052  -0.03104  -0.05040  -2.83295
   D48        2.45383  -0.00399  -0.01884  -0.02238  -0.04024   2.41359
   D49       -2.37565   0.00143   0.00699  -0.03468  -0.02815  -2.40380
   D50        2.86073   0.00166   0.00867  -0.02602  -0.01799   2.84274
   D51        0.00059  -0.00030   0.00023   0.00344   0.00358   0.00417
   D52        0.98564  -0.00001   0.00050   0.00740   0.00777   0.99341
   D53       -0.98388  -0.00023   0.00018   0.00395   0.00408  -0.97980
   D54        0.00117   0.00006   0.00045   0.00791   0.00827   0.00944
   D55        0.61863  -0.00006   0.00009   0.00095   0.00096   0.61959
   D56       -0.61864   0.00006  -0.00010  -0.00289  -0.00296  -0.62160
   D57        0.64591  -0.00021  -0.00111  -0.01299  -0.01412   0.63180
   D58       -0.40951  -0.00059  -0.00276  -0.02266  -0.02544  -0.43495
   D59       -0.40381   0.00008  -0.00056  -0.00980  -0.01027  -0.41407
   D60       -1.45923  -0.00030  -0.00221  -0.01947  -0.02159  -1.48082
   D61       -0.64596   0.00021   0.00110   0.01249   0.01362  -0.63235
   D62        0.40938   0.00058   0.00272   0.02214   0.02489   0.43427
   D63        0.40373  -0.00008   0.00053   0.01017   0.01065   0.41438
   D64        1.45908   0.00029   0.00215   0.01982   0.02192   1.48100
   D65       -0.60883   0.00067   0.00369   0.03161   0.03541  -0.57342
   D66        0.62963   0.00102   0.00434   0.03067   0.03487   0.66450
   D67       -0.65162  -0.00026  -0.00109  -0.00940  -0.01051  -0.66214
   D68        0.40378   0.00014   0.00055   0.00197   0.00239   0.40617
   D69        0.39665  -0.00040  -0.00220  -0.01832  -0.02075   0.37590
   D70        1.45204  -0.00000  -0.00056  -0.00695  -0.00784   1.44420
   D71        0.65124   0.00035   0.00094   0.00173   0.00273   0.65397
   D72       -0.39797   0.00057   0.00169   0.00694   0.00877  -0.38921
   D73       -0.40911  -0.00060  -0.00261  -0.01911  -0.02156  -0.43067
   D74       -1.45832  -0.00038  -0.00186  -0.01391  -0.01553  -1.47385
   D75        0.00103   0.00009   0.00040   0.00954   0.01010   0.01113
   D76        0.98548   0.00014   0.00044   0.00759   0.00822   0.99370
   D77       -0.98451  -0.00006  -0.00006   0.00195   0.00187  -0.98264
   D78       -0.00005  -0.00001  -0.00002   0.00001  -0.00001  -0.00007
   D79        0.00016   0.00001   0.00006   0.00045   0.00052   0.00068
   D80       -0.98578  -0.00018  -0.00056  -0.00461  -0.00517  -0.99096
   D81        0.98600   0.00020   0.00064   0.00505   0.00571   0.99170
   D82        0.00005   0.00001   0.00002  -0.00001   0.00001   0.00007
   D83        0.62474   0.00056   0.00245   0.01640   0.01874   0.64348
   D84       -0.61746  -0.00034   0.00035   0.01191   0.01239  -0.60507
   D85        0.00011   0.00000   0.00004   0.00064   0.00069   0.00079
   D86        0.98103  -0.00050  -0.00128  -0.00357  -0.00487   0.97616
   D87       -0.98087   0.00051   0.00134   0.00420   0.00557  -0.97530
   D88        0.00005   0.00001   0.00002  -0.00001   0.00001   0.00007
   D89       -0.61166   0.00062   0.00260   0.01862   0.02124  -0.59042
   D90        0.62692   0.00070   0.00329   0.02443   0.02768   0.65460
   D91       -0.00091  -0.00009  -0.00035  -0.00838  -0.00886  -0.00977
   D92       -0.98526  -0.00012  -0.00035  -0.00635  -0.00685  -0.99212
   D93        0.98430   0.00003  -0.00002  -0.00202  -0.00202   0.98228
   D94       -0.00005  -0.00001  -0.00002   0.00001  -0.00001  -0.00007
   D95        0.61731   0.00032  -0.00041  -0.01224  -0.01277   0.60455
   D96       -0.62474  -0.00055  -0.00246  -0.01668  -0.01903  -0.64378
   D97       -0.62677  -0.00069  -0.00324  -0.02391  -0.02711  -0.65388
   D98        0.61182  -0.00062  -0.00253  -0.01766  -0.02021   0.59161
         Item               Value     Threshold  Converged?
 Maximum Force            0.018485     0.000450     NO 
 RMS     Force            0.001817     0.000300     NO 
 Maximum Displacement     0.146387     0.001800     NO 
 RMS     Displacement     0.018698     0.001200     NO 
 Predicted change in Energy=-3.184497D-04
 GradGradGradGradGradGradGradGradGradGradGradGradGradGradGradGradGradGrad

                          Input orientation:                          
 ---------------------------------------------------------------------
 Center     Atomic      Atomic             Coordinates (Angstroms)
 Number     Number       Type             X           Y           Z
 ---------------------------------------------------------------------
      1          4           0        0.006102    1.546608    0.830082
      2          4           0       -1.572386   -0.004384    0.853356
      3          4           0        1.588905    0.001459    0.796187
      4          4           0        0.011068   -1.551025    0.828679
      5          4           0        0.080448   -0.002954    2.186519
      6          4           0       -1.103847    1.079394   -0.810751
      7          4           0        1.102543    1.098060   -0.844843
      8          4           0       -1.099356   -1.088222   -0.811907
      9          4           0        1.107422   -1.096408   -0.845866
     10          4           0        0.031259   -0.001969   -2.187321
     11          1           0       -2.949560    0.363665    2.050585
     12          1           0       -2.892497   -0.411553    2.077712
 ---------------------------------------------------------------------
                    Distance matrix (angstroms):
                    1          2          3          4          5
     1  Be   0.000000
     2  Be   2.213084   0.000000
     3  Be   2.212216   3.161813   0.000000
     4  Be   3.097637   2.213603   2.213781   0.000000
     5  Be   2.060726   2.123485   2.051460   2.060356   0.000000
     6  Be   2.035340   2.040431   3.315887   3.293914   3.399656
     7  Be   2.051524   3.354774   2.032747   3.318078   3.383204
     8  Be   3.295526   2.042441   3.316642   2.034392   3.400045
     9  Be   3.317716   3.355778   2.033095   2.052503   3.383146
    10  Be   3.391673   3.437645   3.365649   3.390610   4.374117
    11  H    3.409534   1.861565   4.722538   3.731543   3.055132
    12  H    3.713873   1.845948   4.679300   3.359936   3.002864
                    6          7          8          9         10
     6  Be   0.000000
     7  Be   2.206733   0.000000
     8  Be   2.167621   3.103107   0.000000
     9  Be   3.102428   2.194474   2.207054   0.000000
    10  Be   2.086326   2.039599   2.085665   2.038486   0.000000
    11  H    3.479392   5.034122   3.704739   5.194260   5.194114
    12  H    3.710177   5.174998   3.467439   5.001568   5.187158
                   11         12
    11  H    0.000000
    12  H    0.777789   0.000000
 Stoichiometry    Be10H2
 Framework group  C1[X(Be10H2)]
 Deg. of freedom    30
 Full point group                 C1      NOp   1
 Largest Abelian subgroup         C1      NOp   1
 Largest concise Abelian subgroup C1      NOp   1
                         Standard orientation:                         
 ---------------------------------------------------------------------
 Center     Atomic      Atomic             Coordinates (Angstroms)
 Number     Number       Type             X           Y           Z
 ---------------------------------------------------------------------
      1          4           0       -0.554570    0.496937   -1.549252
      2          4           0       -1.393692   -0.851233   -0.007806
      3          4           0        0.284575    1.828377    0.005419
      4          4           0       -0.562115    0.485509    1.548355
      5          4           0       -1.684318    1.252256   -0.000138
      6          4           0        0.277805   -1.302150   -1.087681
      7          4           0        1.444210    0.571120   -1.093042
      8          4           0        0.273199   -1.309366    1.079923
      9          4           0        1.439591    0.564175    1.101416
     10          4           0        2.038525   -1.044120    0.001376
     11          1           0       -3.128084   -1.412576   -0.384904
     12          1           0       -3.124751   -1.353440    0.390627
 ---------------------------------------------------------------------
 Rotational constants (GHZ):           2.6773366           2.1592302           2.0215860
 Standard basis: def2TZVP (5D, 7F)
 There are   212 symmetry adapted cartesian basis functions of A   symmetry.
 There are   202 symmetry adapted basis functions of A   symmetry.
   202 basis functions,   306 primitive gaussians,   212 cartesian basis functions
    21 alpha electrons       21 beta electrons
       nuclear repulsion energy       162.3396688562 Hartrees.
 NAtoms=   12 NActive=   12 NUniq=   12 SFac= 1.00D+00 NAtFMM=   60 NAOKFM=F Big=F
 Integral buffers will be    131072 words long.
 Raffenetti 2 integral format.
 Two-electron integral symmetry is turned on.
 Nuclear repulsion after empirical dispersion term =      162.3162647698 Hartrees.
 One-electron integrals computed using PRISM.
   1 Symmetry operations used in ECPInt.
 ECPInt:  NShTT=    4851 NPrTT=   15054 LenC2=    4742 LenP2D=   12355.
 LDataN:  DoStor=T MaxTD1= 4 Len=   56
 NBasis=   202 RedAO= T EigKep=  3.82D-04  NBF=   202
 NBsUse=   202 1.00D-06 EigRej= -1.00D+00 NBFU=   202
 Initial guess from the checkpoint file:  "/home/asus/YCY/BeH/Be10/1/2-H-Be10.chk"
 B after Tr=     0.000000    0.000000   -0.000000
         Rot=    0.999873    0.001855   -0.001561    0.015775 Ang=   1.83 deg.
 ExpMin= 3.27D-02 ExpMax= 4.70D+03 ExpMxC= 1.60D+02 IAcc=3 IRadAn=         5 AccDes= 0.00D+00
 Harris functional with IExCor= 1009 and IRadAn=       5 diagonalized for initial guess.
 HarFok:  IExCor= 1009 AccDes= 0.00D+00 IRadAn=         5 IDoV= 1 UseB2=F ITyADJ=14
 ICtDFT=  3500011 ScaDFX=  1.000000  1.000000  1.000000  1.000000
 FoFCou: FMM=F IPFlag=           0 FMFlag=      100000 FMFlg1=           0
         NFxFlg=           0 DoJE=T BraDBF=F KetDBF=T FulRan=T
         wScrn=  0.000000 ICntrl=       500 IOpCl=  0 I1Cent=   200000004 NGrid=           0
         NMat0=    1 NMatS0=      1 NMatT0=    0 NMatD0=    1 NMtDS0=    0 NMtDT0=    0
 Petite list used in FoFCou.
 Keep R1 ints in memory in canonical form, NReq=228948694.
 Requested convergence on RMS density matrix=1.00D-08 within 128 cycles.
 Requested convergence on MAX density matrix=1.00D-06.
 Requested convergence on             energy=1.00D-06.
 No special actions if energy rises.
 SCF Done:  E(RPBE1PBE) =  -148.298172377     A.U. after   14 cycles
            NFock= 14  Conv=0.46D-08     -V/T= 2.0075
   1 Symmetry operations used in ECPInt.
 ECPInt:  NShTT=    4851 NPrTT=   15054 LenC2=    4742 LenP2D=   12355.
 LDataN:  DoStor=T MaxTD1= 5 Len=  102
 Calling FoFJK, ICntrl=      2127 FMM=F ISym2X=0 I1Cent= 0 IOpClX= 0 NMat=1 NMatS=1 NMatT=0.
 ***** Axes restored to original set *****
 -------------------------------------------------------------------
 Center     Atomic                   Forces (Hartrees/Bohr)
 Number     Number              X              Y              Z
 -------------------------------------------------------------------
      1        4           0.000314881   -0.001479994   -0.002113581
      2        4          -0.005898573   -0.000080089    0.009261353
      3        4           0.001024769    0.000028472    0.001344596
      4        4           0.000383649    0.001554260   -0.002015464
      5        4           0.002495150    0.000002805   -0.002300406
      6        4           0.002205490   -0.001442629    0.000298160
      7        4          -0.000628571    0.001116458   -0.000033969
      8        4           0.002205904    0.001502693    0.000236628
      9        4          -0.000704838   -0.001195781    0.000039950
     10        4          -0.000148614    0.000040275   -0.001172155
     11        1           0.000057802   -0.006618039   -0.001595304
     12        1          -0.001307050    0.006571570   -0.001949807
 -------------------------------------------------------------------
 Cartesian Forces:  Max     0.009261353 RMS     0.002700597

 GradGradGradGradGradGradGradGradGradGradGradGradGradGradGradGradGradGrad
 Berny optimization.
 Using GEDIIS/GDIIS optimizer.
 FormGI is forming the generalized inverse of G from B-inverse, IUseBI=4.
 Internal  Forces:  Max     0.004878913 RMS     0.000647544
 Search for a local minimum.
 Step number   3 out of a maximum of  100
 All quantities printed in internal units (Hartrees-Bohrs-Radians)
 Mixed Optimization -- En-DIIS/RFO-DIIS
 Update second derivatives using D2CorX and points    1    2    3
 DE= -2.51D-03 DEPred=-3.18D-04 R= 7.87D+00
 TightC=F SS=  1.41D+00  RLast= 3.03D-01 DXNew= 8.4853D-01 9.0865D-01
 Trust test= 7.87D+00 RLast= 3.03D-01 DXMaxT set to 8.49D-01
 ITU=  1  1  0
 Use linear search instead of GDIIS.
     Eigenvalues ---    0.02522   0.02908   0.03029   0.03652   0.03919
     Eigenvalues ---    0.03991   0.04245   0.04557   0.05212   0.05244
     Eigenvalues ---    0.05568   0.06052   0.06491   0.06615   0.06741
     Eigenvalues ---    0.06838   0.06952   0.06988   0.07057   0.07438
     Eigenvalues ---    0.08395   0.08918   0.09120   0.12219   0.12309
     Eigenvalues ---    0.13422   0.13549   0.14308   0.14937   0.45278
 RFO step:  Lambda=-4.76580037D-04 EMin= 2.52181042D-02
 Quartic linear search produced a step of  0.06412.
 Iteration  1 RMS(Cart)=  0.00495815 RMS(Int)=  0.00007460
 Iteration  2 RMS(Cart)=  0.00003324 RMS(Int)=  0.00006126
 Iteration  3 RMS(Cart)=  0.00000000 RMS(Int)=  0.00006126
 Variable       Old X    -DE/DX   Delta X   Delta X   Delta X     New X
                                 (Linear)    (Quad)   (Total)
    R1        4.18212   0.00111   0.00054   0.00656   0.00713   4.18925
    R2        4.18048   0.00002   0.00086   0.00232   0.00317   4.18365
    R3        3.89421  -0.00065  -0.00070  -0.00138  -0.00210   3.89211
    R4        3.84624  -0.00095  -0.00040  -0.00592  -0.00635   3.83988
    R5        3.87682  -0.00039   0.00085  -0.00331  -0.00245   3.87436
    R6        4.18310   0.00108   0.00060   0.00597   0.00660   4.18970
    R7        4.01280   0.00080   0.00464   0.01082   0.01553   4.02833
    R8        3.85585   0.00112  -0.00009   0.01015   0.01015   3.86601
    R9        3.85965   0.00108   0.00010   0.00981   0.01001   3.86966
   R10        3.51785  -0.00126   0.00805  -0.01439  -0.00640   3.51144
   R11        3.48834  -0.00088  -0.00180  -0.00791  -0.00976   3.47858
   R12        4.18344   0.00002   0.00103   0.00231   0.00332   4.18676
   R13        3.87670  -0.00054  -0.00159  -0.00882  -0.01044   3.86626
   R14        3.84134   0.00029  -0.00080   0.00287   0.00206   3.84340
   R15        3.84199   0.00028  -0.00077   0.00304   0.00226   3.84425
   R16        3.89351  -0.00068  -0.00077  -0.00181  -0.00260   3.89091
   R17        3.84444  -0.00091  -0.00051  -0.00513  -0.00568   3.83877
   R18        3.87867  -0.00040   0.00096  -0.00362  -0.00267   3.87600
   R19        4.17012  -0.00022   0.00015  -0.00567  -0.00550   4.16462
   R20        4.09621  -0.00103  -0.00339  -0.01275  -0.01625   4.07996
   R21        3.94259   0.00018   0.00134   0.00036   0.00170   3.94429
   R22        4.14695   0.00012  -0.00063   0.00573   0.00501   4.15196
   R23        3.85428   0.00003  -0.00260  -0.00116  -0.00374   3.85054
   R24        4.17073  -0.00024   0.00018  -0.00601  -0.00580   4.16492
   R25        3.94133   0.00018   0.00129   0.00038   0.00168   3.94301
   R26        3.85218   0.00006  -0.00270  -0.00058  -0.00327   3.84891
   R27        1.46981  -0.00488   0.00608  -0.00403   0.00231   1.47212
    A1        1.59178   0.00069   0.00091   0.00376   0.00470   1.59648
    A2        1.80962   0.00080   0.00058   0.00558   0.00619   1.81581
    A3        1.79004   0.00025  -0.00036  -0.00004  -0.00039   1.78966
    A4        1.95812   0.00010   0.00061   0.00167   0.00225   1.96037
    A5        1.93233   0.00005  -0.00064  -0.00103  -0.00169   1.93064
    A6        1.55013  -0.00094  -0.00080  -0.00474  -0.00558   1.54456
    A7        1.77025  -0.00126  -0.00112  -0.00940  -0.01054   1.75972
    A8        1.97780   0.00145   0.00045   0.01007   0.01051   1.98831
    A9        2.30721   0.00053   0.00231   0.01265   0.01492   2.32213
   A10        1.76987  -0.00125  -0.00114  -0.00924  -0.01040   1.75947
   A11        2.31109   0.00043   0.00226   0.01206   0.01425   2.32534
   A12        1.94426   0.00153   0.00117   0.01079   0.01192   1.95618
   A13        1.91021  -0.00118  -0.00149  -0.00862  -0.01013   1.90008
   A14        1.90919  -0.00117  -0.00156  -0.00838  -0.00996   1.89922
   A15        1.74358   0.00136   0.00309   0.01906   0.02210   1.76568
   A16        1.71163   0.00150   0.00367   0.01981   0.02346   1.73509
   A17        2.20109   0.00085  -0.00108  -0.00226  -0.00332   2.19776
   A18        2.53626  -0.00027  -0.00072  -0.00525  -0.00613   2.53013
   A19        2.49912  -0.00014   0.00002  -0.00449  -0.00462   2.49450
   A20        2.20106   0.00080  -0.00101  -0.00200  -0.00307   2.19799
   A21        1.55044  -0.00044  -0.00098  -0.00289  -0.00390   1.54654
   A22        1.79271  -0.00035  -0.00015  -0.00218  -0.00236   1.79035
   A23        1.79224  -0.00034  -0.00018  -0.00210  -0.00231   1.78993
   A24        1.95234  -0.00025   0.00032  -0.00055  -0.00024   1.95210
   A25        1.95204  -0.00026   0.00030  -0.00076  -0.00048   1.95156
   A26        1.59082   0.00070   0.00086   0.00391   0.00479   1.59561
   A27        1.80949   0.00080   0.00057   0.00561   0.00621   1.81570
   A28        1.79021   0.00024  -0.00036  -0.00019  -0.00053   1.78968
   A29        1.95942   0.00009   0.00069   0.00164   0.00230   1.96171
   A30        1.93186   0.00006  -0.00066  -0.00089  -0.00158   1.93027
   A31        1.70114  -0.00011  -0.00018  -0.00117  -0.00140   1.69974
   A32        1.71817   0.00102   0.00052   0.00608   0.00661   1.72478
   A33        1.80169   0.00002   0.00028   0.00140   0.00169   1.80338
   A34        1.93285   0.00007  -0.00054   0.00137   0.00083   1.93368
   A35        1.82005   0.00077   0.00101   0.00544   0.00644   1.82650
   A36        1.96898   0.00072   0.00111   0.00643   0.00756   1.97654
   A37        1.57717   0.00013   0.00035   0.00216   0.00251   1.57969
   A38        1.79283  -0.00017  -0.00017  -0.00133  -0.00151   1.79132
   A39        1.95474  -0.00008   0.00048   0.00101   0.00147   1.95622
   A40        1.79486  -0.00005  -0.00001  -0.00015  -0.00017   1.79469
   A41        1.94559   0.00009  -0.00001   0.00003   0.00001   1.94561
   A42        1.56457  -0.00014  -0.00034  -0.00224  -0.00259   1.56198
   A43        1.81944   0.00077   0.00097   0.00539   0.00637   1.82580
   A44        1.96801   0.00074   0.00105   0.00655   0.00762   1.97563
   A45        1.80101   0.00002   0.00026   0.00123   0.00149   1.80250
   A46        1.93307   0.00008  -0.00053   0.00136   0.00084   1.93391
   A47        1.57659   0.00014   0.00031   0.00229   0.00261   1.57919
   A48        1.79503  -0.00004  -0.00001  -0.00000  -0.00002   1.79502
   A49        1.94615   0.00008   0.00002  -0.00026  -0.00024   1.94590
   A50        1.79253  -0.00016  -0.00018  -0.00121  -0.00140   1.79114
   A51        1.95391  -0.00007   0.00043   0.00121   0.00163   1.95554
   A52        1.56486  -0.00014  -0.00032  -0.00220  -0.00253   1.56232
   A53        1.70248  -0.00026  -0.00013  -0.00251  -0.00267   1.69982
   A54        1.70274  -0.00025  -0.00012  -0.00240  -0.00255   1.70020
    D1        0.00417  -0.00056   0.00023  -0.00433  -0.00412   0.00005
    D2       -0.97120   0.00004   0.00052  -0.00099  -0.00050  -0.97170
    D3        2.38710  -0.00002   0.00258   0.01118   0.01377   2.40087
    D4        2.06858   0.00091   0.00209   0.01212   0.01443   2.08301
    D5        0.98224  -0.00035  -0.00008  -0.00317  -0.00324   0.97900
    D6        0.00687   0.00026   0.00021   0.00017   0.00037   0.00724
    D7       -2.91802   0.00019   0.00227   0.01234   0.01464  -2.90337
    D8        3.04665   0.00112   0.00179   0.01328   0.01530   3.06195
    D9       -0.00417   0.00056  -0.00023   0.00433   0.00412  -0.00005
   D10        0.97970   0.00034  -0.00027   0.00206   0.00181   0.98152
   D11       -0.99250   0.00015  -0.00045   0.00072   0.00028  -0.99222
   D12       -0.00863  -0.00007  -0.00049  -0.00155  -0.00202  -0.01065
   D13        0.57342  -0.00019  -0.00227  -0.00687  -0.00914   0.56428
   D14       -0.66412  -0.00040  -0.00221  -0.00675  -0.00895  -0.67307
   D15        0.66153   0.00009   0.00065   0.00091   0.00156   0.66309
   D16       -0.40641  -0.00011  -0.00016  -0.00169  -0.00185  -0.40826
   D17       -0.37682   0.00009   0.00129   0.00379   0.00510  -0.37172
   D18       -1.44476  -0.00012   0.00048   0.00119   0.00169  -1.44307
   D19       -0.65551  -0.00014  -0.00026   0.00022  -0.00005  -0.65557
   D20        0.38686  -0.00020  -0.00069  -0.00119  -0.00188   0.38498
   D21        0.42927   0.00025   0.00130   0.00421   0.00549   0.43476
   D22        1.47165   0.00019   0.00087   0.00281   0.00366   1.47531
   D23       -0.00417   0.00056  -0.00023   0.00433   0.00411  -0.00005
   D24       -0.98149   0.00035   0.00012   0.00305   0.00316  -0.97833
   D25        0.97240  -0.00007  -0.00045   0.00059   0.00017   0.97258
   D26       -0.00492  -0.00028  -0.00010  -0.00069  -0.00078  -0.00569
   D27       -2.11882  -0.00077  -0.00121  -0.01168  -0.01307  -2.13189
   D28       -3.09614  -0.00098  -0.00086  -0.01296  -0.01402  -3.11016
   D29       -2.36932  -0.00010  -0.00283  -0.01148  -0.01438  -2.38370
   D30        2.93654  -0.00031  -0.00247  -0.01276  -0.01533   2.92121
   D31       -0.59657   0.00064   0.00104   0.00577   0.00675  -0.58982
   D32        0.59927  -0.00065  -0.00087  -0.00607  -0.00687   0.59240
   D33       -2.93733  -0.00060   0.00116   0.00095   0.00213  -2.93520
   D34        2.91910   0.00061  -0.00061  -0.00067  -0.00134   2.91776
   D35       -0.64648   0.00008  -0.00008  -0.00232  -0.00243  -0.64891
   D36        0.39100   0.00040  -0.00069   0.00032  -0.00036   0.39064
   D37        0.37389  -0.00077  -0.00139  -0.00800  -0.00933   0.36456
   D38        1.41136  -0.00045  -0.00200  -0.00536  -0.00725   1.40411
   D39        2.44909   0.00071   0.00078   0.00948   0.01020   2.45928
   D40       -2.79663   0.00103   0.00017   0.01212   0.01227  -2.78435
   D41        2.82643  -0.00021   0.00350   0.01408   0.01732   2.84375
   D42       -2.41928   0.00011   0.00290   0.01672   0.01939  -2.39989
   D43        0.64445  -0.00005  -0.00004   0.00289   0.00288   0.64734
   D44       -0.39219  -0.00038   0.00062   0.00004   0.00064  -0.39155
   D45       -0.37636   0.00080   0.00124   0.00858   0.00975  -0.36661
   D46       -1.41300   0.00047   0.00189   0.00573   0.00751  -1.40549
   D47       -2.83295   0.00033  -0.00323  -0.01279  -0.01580  -2.84875
   D48        2.41359   0.00000  -0.00258  -0.01564  -0.01804   2.39555
   D49       -2.40380  -0.00083  -0.00181  -0.01034  -0.01206  -2.41586
   D50        2.84274  -0.00116  -0.00115  -0.01319  -0.01430   2.82844
   D51        0.00417  -0.00056   0.00023  -0.00432  -0.00412   0.00005
   D52        0.99341  -0.00016   0.00050  -0.00076  -0.00028   0.99313
   D53       -0.97980  -0.00034   0.00026  -0.00216  -0.00192  -0.98172
   D54        0.00944   0.00006   0.00053   0.00141   0.00192   0.01136
   D55        0.61959  -0.00010   0.00006   0.00026   0.00030   0.61988
   D56       -0.62160   0.00011  -0.00019  -0.00024  -0.00042  -0.62202
   D57        0.63180  -0.00017  -0.00091  -0.00287  -0.00377   0.62803
   D58       -0.43495  -0.00025  -0.00163  -0.00405  -0.00567  -0.44062
   D59       -0.41407   0.00009  -0.00066  -0.00235  -0.00298  -0.41706
   D60       -1.48082   0.00002  -0.00138  -0.00353  -0.00489  -1.48571
   D61       -0.63235   0.00018   0.00087   0.00316   0.00403  -0.62831
   D62        0.43427   0.00026   0.00160   0.00437   0.00596   0.44023
   D63        0.41438  -0.00007   0.00068   0.00274   0.00341   0.41779
   D64        1.48100   0.00000   0.00141   0.00395   0.00533   1.48633
   D65       -0.57342   0.00020   0.00227   0.00697   0.00924  -0.56417
   D66        0.66450   0.00040   0.00224   0.00668   0.00890   0.67340
   D67       -0.66214  -0.00010  -0.00067  -0.00103  -0.00171  -0.66385
   D68        0.40617   0.00011   0.00015   0.00151   0.00166   0.40783
   D69        0.37590  -0.00009  -0.00133  -0.00391  -0.00526   0.37064
   D70        1.44420   0.00011  -0.00050  -0.00137  -0.00189   1.44231
   D71        0.65397   0.00016   0.00017   0.00015   0.00033   0.65431
   D72       -0.38921   0.00023   0.00056   0.00176   0.00233  -0.38688
   D73       -0.43067  -0.00024  -0.00138  -0.00401  -0.00538  -0.43605
   D74       -1.47385  -0.00017  -0.00100  -0.00240  -0.00338  -1.47723
   D75        0.01113   0.00026   0.00065   0.00425   0.00492   0.01605
   D76        0.99370   0.00025   0.00053   0.00328   0.00384   0.99754
   D77       -0.98264  -0.00001   0.00012   0.00081   0.00092  -0.98172
   D78       -0.00007  -0.00001  -0.00000  -0.00016  -0.00017  -0.00024
   D79        0.00068   0.00001   0.00003   0.00009   0.00012   0.00080
   D80       -0.99096  -0.00006  -0.00033  -0.00090  -0.00123  -0.99219
   D81        0.99170   0.00007   0.00037   0.00115   0.00152   0.99323
   D82        0.00007   0.00001   0.00000   0.00016   0.00017   0.00023
   D83        0.64348   0.00019   0.00120   0.00399   0.00518   0.64865
   D84       -0.60507  -0.00038   0.00079   0.00043   0.00123  -0.60385
   D85        0.00079  -0.00001   0.00004  -0.00015  -0.00011   0.00068
   D86        0.97616  -0.00020  -0.00031  -0.00069  -0.00101   0.97514
   D87       -0.97530   0.00020   0.00036   0.00070   0.00107  -0.97423
   D88        0.00007   0.00001   0.00000   0.00016   0.00016   0.00023
   D89       -0.59042   0.00020   0.00136   0.00296   0.00431  -0.58610
   D90        0.65460   0.00023   0.00178   0.00414   0.00590   0.66050
   D91       -0.00977  -0.00028  -0.00057  -0.00484  -0.00543  -0.01521
   D92       -0.99212  -0.00028  -0.00044  -0.00379  -0.00426  -0.99638
   D93        0.98228  -0.00001  -0.00013  -0.00122  -0.00134   0.98093
   D94       -0.00007  -0.00001  -0.00000  -0.00016  -0.00017  -0.00024
   D95        0.60455   0.00038  -0.00082  -0.00032  -0.00114   0.60341
   D96       -0.64378  -0.00017  -0.00122  -0.00362  -0.00483  -0.64860
   D97       -0.65388  -0.00025  -0.00174  -0.00450  -0.00623  -0.66011
   D98        0.59161  -0.00021  -0.00130  -0.00333  -0.00462   0.58699
         Item               Value     Threshold  Converged?
 Maximum Force            0.004879     0.000450     NO 
 RMS     Force            0.000648     0.000300     NO 
 Maximum Displacement     0.034477     0.001800     NO 
 RMS     Displacement     0.004939     0.001200     NO 
 Predicted change in Energy=-2.443931D-04
 GradGradGradGradGradGradGradGradGradGradGradGradGradGradGradGradGradGrad

                          Input orientation:                          
 ---------------------------------------------------------------------
 Center     Atomic      Atomic             Coordinates (Angstroms)
 Number     Number       Type             X           Y           Z
 ---------------------------------------------------------------------
      1          4           0        0.009021    1.544722    0.829574
      2          4           0       -1.575935   -0.004793    0.866505
      3          4           0        1.596158    0.001717    0.791440
      4          4           0        0.014361   -1.549143    0.828416
      5          4           0        0.098692   -0.002992    2.185508
      6          4           0       -1.102366    1.074952   -0.805380
      7          4           0        1.100919    1.099373   -0.847580
      8          4           0       -1.097662   -1.084065   -0.806712
      9          4           0        1.105883   -1.097745   -0.848423
     10          4           0        0.031715   -0.001892   -2.187694
     11          1           0       -2.963423    0.364565    2.046026
     12          1           0       -2.907264   -0.412025    2.070750
 ---------------------------------------------------------------------
                    Distance matrix (angstroms):
                    1          2          3          4          5
     1  Be   0.000000
     2  Be   2.216855   0.000000
     3  Be   2.213894   3.172988   0.000000
     4  Be   3.093870   2.217094   2.215540   0.000000
     5  Be   2.059616   2.131701   2.045936   2.058979   0.000000
     6  Be   2.031979   2.045804   3.314166   3.286676   3.398516
     7  Be   2.050225   3.364939   2.033837   3.317259   3.379244
     8  Be   3.288268   2.047737   3.315069   2.031388   3.399024
     9  Be   3.316838   3.365660   2.034290   2.051090   3.379002
    10  Be   3.390639   3.451474   3.364926   3.389868   4.373714
    11  H    3.421688   1.858176   4.742934   3.743267   3.087248
    12  H    3.724795   1.840783   4.699854   3.372287   3.035828
                    6          7          8          9         10
     6  Be   0.000000
     7  Be   2.203824   0.000000
     8  Be   2.159022   3.098844   0.000000
     9  Be   3.098197   2.197123   2.203983   0.000000
    10  Be   2.087228   2.037618   2.086553   2.036756   0.000000
    11  H    3.478318   5.042993   3.703742   5.203406   5.198993
    12  H    3.706869   5.183291   3.464980   5.009704   5.190390
                   11         12
    11  H    0.000000
    12  H    0.779010   0.000000
 Stoichiometry    Be10H2
 Framework group  C1[X(Be10H2)]
 Deg. of freedom    30
 Full point group                 C1      NOp   1
 Largest Abelian subgroup         C1      NOp   1
 Largest concise Abelian subgroup C1      NOp   1
                         Standard orientation:                         
 ---------------------------------------------------------------------
 Center     Atomic      Atomic             Coordinates (Angstroms)
 Number     Number       Type             X           Y           Z
 ---------------------------------------------------------------------
      1          4           0       -0.550045    0.500144   -1.547423
      2          4           0       -1.412149   -0.841324   -0.007394
      3          4           0        0.302872    1.828208    0.005027
      4          4           0       -0.557632    0.489455    1.546419
      5          4           0       -1.666871    1.275091   -0.000112
      6          4           0        0.265881   -1.301988   -1.083181
      7          4           0        1.448694    0.557493   -1.094459
      8          4           0        0.261544   -1.308886    1.075826
      9          4           0        1.443934    0.550892    1.102650
     10          4           0        2.032496   -1.058159    0.001320
     11          1           0       -3.140083   -1.410425   -0.385794
     12          1           0       -3.134817   -1.353280    0.391099
 ---------------------------------------------------------------------
 Rotational constants (GHZ):           2.6753787           2.1610978           2.0185631
 Standard basis: def2TZVP (5D, 7F)
 There are   212 symmetry adapted cartesian basis functions of A   symmetry.
 There are   202 symmetry adapted basis functions of A   symmetry.
   202 basis functions,   306 primitive gaussians,   212 cartesian basis functions
    21 alpha electrons       21 beta electrons
       nuclear repulsion energy       162.3161416454 Hartrees.
 NAtoms=   12 NActive=   12 NUniq=   12 SFac= 1.00D+00 NAtFMM=   60 NAOKFM=F Big=F
 Integral buffers will be    131072 words long.
 Raffenetti 2 integral format.
 Two-electron integral symmetry is turned on.
 Nuclear repulsion after empirical dispersion term =      162.2927491068 Hartrees.
 One-electron integrals computed using PRISM.
   1 Symmetry operations used in ECPInt.
 ECPInt:  NShTT=    4851 NPrTT=   15054 LenC2=    4742 LenP2D=   12356.
 LDataN:  DoStor=T MaxTD1= 4 Len=   56
 NBasis=   202 RedAO= T EigKep=  3.87D-04  NBF=   202
 NBsUse=   202 1.00D-06 EigRej= -1.00D+00 NBFU=   202
 Initial guess from the checkpoint file:  "/home/asus/YCY/BeH/Be10/1/2-H-Be10.chk"
 B after Tr=    -0.000000   -0.000000    0.000000
         Rot=    0.999992    0.000067   -0.000021    0.004030 Ang=   0.46 deg.
 ExpMin= 3.27D-02 ExpMax= 4.70D+03 ExpMxC= 1.60D+02 IAcc=3 IRadAn=         5 AccDes= 0.00D+00
 Harris functional with IExCor= 1009 and IRadAn=       5 diagonalized for initial guess.
 HarFok:  IExCor= 1009 AccDes= 0.00D+00 IRadAn=         5 IDoV= 1 UseB2=F ITyADJ=14
 ICtDFT=  3500011 ScaDFX=  1.000000  1.000000  1.000000  1.000000
 FoFCou: FMM=F IPFlag=           0 FMFlag=      100000 FMFlg1=           0
         NFxFlg=           0 DoJE=T BraDBF=F KetDBF=T FulRan=T
         wScrn=  0.000000 ICntrl=       500 IOpCl=  0 I1Cent=   200000004 NGrid=           0
         NMat0=    1 NMatS0=      1 NMatT0=    0 NMatD0=    1 NMtDS0=    0 NMtDT0=    0
 Petite list used in FoFCou.
 Keep R1 ints in memory in canonical form, NReq=228948694.
 Requested convergence on RMS density matrix=1.00D-08 within 128 cycles.
 Requested convergence on MAX density matrix=1.00D-06.
 Requested convergence on             energy=1.00D-06.
 No special actions if energy rises.
 SCF Done:  E(RPBE1PBE) =  -148.298619491     A.U. after   11 cycles
            NFock= 11  Conv=0.62D-08     -V/T= 2.0076
   1 Symmetry operations used in ECPInt.
 ECPInt:  NShTT=    4851 NPrTT=   15054 LenC2=    4742 LenP2D=   12356.
 LDataN:  DoStor=T MaxTD1= 5 Len=  102
 Calling FoFJK, ICntrl=      2127 FMM=F ISym2X=0 I1Cent= 0 IOpClX= 0 NMat=1 NMatS=1 NMatT=0.
 ***** Axes restored to original set *****
 -------------------------------------------------------------------
 Center     Atomic                   Forces (Hartrees/Bohr)
 Number     Number              X              Y              Z
 -------------------------------------------------------------------
      1        4           0.000310107   -0.001333688   -0.001670383
      2        4          -0.004896530   -0.000014192    0.008413068
      3        4           0.001200434    0.000016504    0.000810669
      4        4           0.000362237    0.001382973   -0.001614268
      5        4           0.001359890    0.000021311   -0.002028245
      6        4           0.001832916   -0.001262872    0.000358095
      7        4          -0.000399016    0.000981862    0.000088155
      8        4           0.001847104    0.001305224    0.000325919
      9        4          -0.000469322   -0.001038221    0.000137043
     10        4          -0.000510584    0.000024897   -0.001230805
     11        1           0.000435586   -0.007098321   -0.001672898
     12        1          -0.001072822    0.007014522   -0.001916349
 -------------------------------------------------------------------
 Cartesian Forces:  Max     0.008413068 RMS     0.002549850

 GradGradGradGradGradGradGradGradGradGradGradGradGradGradGradGradGradGrad
 Berny optimization.
 Using GEDIIS/GDIIS optimizer.
 FormGI is forming the generalized inverse of G from B-inverse, IUseBI=4.
 Internal  Forces:  Max     0.005159357 RMS     0.000612791
 Search for a local minimum.
 Step number   4 out of a maximum of  100
 All quantities printed in internal units (Hartrees-Bohrs-Radians)
 Mixed Optimization -- En-DIIS/RFO-DIIS
 Swapping is turned off.
 Update second derivatives using D2CorX and points    2    3    4
 DE= -4.47D-04 DEPred=-2.44D-04 R= 1.83D+00
 TightC=F SS=  1.41D+00  RLast= 9.46D-02 DXNew= 1.4270D+00 2.8393D-01
 Trust test= 1.83D+00 RLast= 9.46D-02 DXMaxT set to 8.49D-01
 ITU=  1  1  1  0
     Eigenvalues ---    0.00798   0.02903   0.03040   0.03597   0.03649
     Eigenvalues ---    0.03964   0.04248   0.04520   0.05207   0.05245
     Eigenvalues ---    0.05502   0.05744   0.06521   0.06625   0.06740
     Eigenvalues ---    0.06836   0.06983   0.07059   0.07099   0.07437
     Eigenvalues ---    0.08475   0.08724   0.09121   0.10261   0.12261
     Eigenvalues ---    0.13406   0.13547   0.14162   0.14923   0.38920
 En-DIIS/RFO-DIIS/Sim-DIIS IScMMF=       -3 using points:     4    3
 RFO step:  Lambda=-2.02413585D-03.
 DidBck=F Rises=F RFO-DIIS coefs:    3.00000   -2.00000
 Iteration  1 RMS(Cart)=  0.02270981 RMS(Int)=  0.00152277
 Iteration  2 RMS(Cart)=  0.00085805 RMS(Int)=  0.00108880
 Iteration  3 RMS(Cart)=  0.00000120 RMS(Int)=  0.00108880
 Iteration  4 RMS(Cart)=  0.00000000 RMS(Int)=  0.00108880
 Variable       Old X    -DE/DX   Delta X   Delta X   Delta X     New X
                                 (Linear)    (Quad)   (Total)
    R1        4.18925   0.00088   0.01425   0.02178   0.03681   4.22606
    R2        4.18365   0.00005   0.00634   0.00709   0.01323   4.19688
    R3        3.89211  -0.00063  -0.00420  -0.01086  -0.01581   3.87629
    R4        3.83988  -0.00081  -0.01270  -0.01992  -0.03341   3.80647
    R5        3.87436  -0.00032  -0.00491  -0.00714  -0.01214   3.86222
    R6        4.18970   0.00086   0.01320   0.02025   0.03426   4.22396
    R7        4.02833   0.00042   0.03105   0.02306   0.05545   4.08378
    R8        3.86601   0.00089   0.02031   0.02622   0.04824   3.91425
    R9        3.86966   0.00086   0.02002   0.02569   0.04746   3.91712
   R10        3.51144  -0.00160  -0.01281  -0.07022  -0.08349   3.42796
   R11        3.47858  -0.00105  -0.01952  -0.04497  -0.06492   3.41366
   R12        4.18676   0.00006   0.00665   0.00714   0.01363   4.20039
   R13        3.86626  -0.00021  -0.02088  -0.00960  -0.03079   3.83546
   R14        3.84340   0.00020   0.00412   0.00404   0.00807   3.85146
   R15        3.84425   0.00019   0.00452   0.00469   0.00913   3.85339
   R16        3.89091  -0.00064  -0.00521  -0.01101  -0.01700   3.87391
   R17        3.83877  -0.00078  -0.01136  -0.01857  -0.03078   3.80799
   R18        3.87600  -0.00033  -0.00534  -0.00797  -0.01342   3.86258
   R19        4.16462  -0.00013  -0.01099  -0.01443  -0.02510   4.13952
   R20        4.07996  -0.00093  -0.03250  -0.04170  -0.07586   4.00410
   R21        3.94429   0.00013   0.00341   0.00087   0.00426   3.94855
   R22        4.15196   0.00009   0.01002   0.01297   0.02139   4.17335
   R23        3.85054   0.00018  -0.00749   0.00244  -0.00485   3.84569
   R24        4.16492  -0.00015  -0.01161  -0.01573  -0.02703   4.13789
   R25        3.94301   0.00013   0.00336   0.00077   0.00409   3.94711
   R26        3.84891   0.00020  -0.00654   0.00337  -0.00295   3.84596
   R27        1.47212  -0.00516   0.00462  -0.01477  -0.00808   1.46403
    A1        1.59648   0.00060   0.00941   0.01405   0.02375   1.62023
    A2        1.81581   0.00068   0.01238   0.01746   0.03017   1.84597
    A3        1.78966   0.00021  -0.00078  -0.00046  -0.00103   1.78863
    A4        1.96037   0.00004   0.00450   0.00220   0.00642   1.96679
    A5        1.93064   0.00008  -0.00339  -0.00032  -0.00384   1.92680
    A6        1.54456  -0.00079  -0.01116  -0.01744  -0.02916   1.51539
    A7        1.75972  -0.00104  -0.02107  -0.02949  -0.05068   1.70903
    A8        1.98831   0.00133   0.02102   0.03267   0.05145   2.03976
    A9        2.32213   0.00036   0.02984   0.04281   0.07194   2.39407
   A10        1.75947  -0.00103  -0.02080  -0.02917  -0.05012   1.70935
   A11        2.32534   0.00026   0.02851   0.04149   0.06903   2.39437
   A12        1.95618   0.00140   0.02384   0.03524   0.05661   2.01278
   A13        1.90008  -0.00094  -0.02026  -0.02652  -0.04720   1.85288
   A14        1.89922  -0.00093  -0.01993  -0.02592  -0.04636   1.85286
   A15        1.76568   0.00112   0.04420   0.06234   0.10549   1.87117
   A16        1.73509   0.00126   0.04692   0.06454   0.11059   1.84568
   A17        2.19776   0.00079  -0.00665  -0.01097  -0.01877   2.17899
   A18        2.53013  -0.00035  -0.01225  -0.01930  -0.03292   2.49721
   A19        2.49450  -0.00023  -0.00923  -0.01677  -0.02735   2.46715
   A20        2.19799   0.00074  -0.00614  -0.00988  -0.01795   2.18004
   A21        1.54654  -0.00041  -0.00780  -0.01100  -0.01923   1.52731
   A22        1.79035  -0.00029  -0.00473  -0.00618  -0.01137   1.77898
   A23        1.78993  -0.00029  -0.00461  -0.00600  -0.01107   1.77886
   A24        1.95210  -0.00027  -0.00049  -0.00504  -0.00585   1.94625
   A25        1.95156  -0.00028  -0.00096  -0.00543  -0.00673   1.94483
   A26        1.59561   0.00060   0.00958   0.01440   0.02428   1.61989
   A27        1.81570   0.00068   0.01242   0.01757   0.03032   1.84603
   A28        1.78968   0.00020  -0.00106  -0.00072  -0.00158   1.78810
   A29        1.96171   0.00003   0.00459   0.00215   0.00646   1.96818
   A30        1.93027   0.00008  -0.00316  -0.00009  -0.00339   1.92688
   A31        1.69974  -0.00008  -0.00279  -0.00256  -0.00572   1.69403
   A32        1.72478   0.00087   0.01321   0.01992   0.03348   1.75826
   A33        1.80338   0.00002   0.00338   0.00389   0.00734   1.81072
   A34        1.93368   0.00010   0.00166   0.00619   0.00796   1.94163
   A35        1.82650   0.00064   0.01289   0.01906   0.03181   1.85830
   A36        1.97654   0.00062   0.01512   0.02126   0.03660   2.01314
   A37        1.57969   0.00012   0.00503   0.00642   0.01153   1.59122
   A38        1.79132  -0.00015  -0.00302  -0.00445  -0.00755   1.78377
   A39        1.95622  -0.00010   0.00295   0.00094   0.00363   1.95985
   A40        1.79469  -0.00004  -0.00033  -0.00083  -0.00132   1.79337
   A41        1.94561   0.00009   0.00003   0.00090   0.00117   1.94678
   A42        1.56198  -0.00013  -0.00517  -0.00673  -0.01200   1.54998
   A43        1.82580   0.00064   0.01273   0.01900   0.03157   1.85737
   A44        1.97563   0.00063   0.01524   0.02148   0.03694   2.01257
   A45        1.80250   0.00002   0.00298   0.00348   0.00653   1.80904
   A46        1.93391   0.00010   0.00168   0.00625   0.00805   1.94195
   A47        1.57919   0.00013   0.00521   0.00677   0.01208   1.59127
   A48        1.79502  -0.00003  -0.00003  -0.00045  -0.00065   1.79437
   A49        1.94590   0.00009  -0.00049   0.00029   0.00003   1.94594
   A50        1.79114  -0.00014  -0.00280  -0.00420  -0.00706   1.78408
   A51        1.95554  -0.00009   0.00326   0.00142   0.00441   1.95995
   A52        1.56232  -0.00012  -0.00507  -0.00646  -0.01161   1.55071
   A53        1.69982  -0.00025  -0.00533  -0.00938  -0.01515   1.68466
   A54        1.70020  -0.00025  -0.00509  -0.00912  -0.01464   1.68556
    D1        0.00005  -0.00046  -0.00823  -0.01057  -0.01903  -0.01898
    D2       -0.97170   0.00004  -0.00101   0.00067  -0.00097  -0.97267
    D3        2.40087  -0.00005   0.02753   0.04207   0.07084   2.47170
    D4        2.08301   0.00094   0.02885   0.04347   0.07571   2.15872
    D5        0.97900  -0.00029  -0.00648  -0.00803  -0.01428   0.96472
    D6        0.00724   0.00020   0.00074   0.00320   0.00378   0.01102
    D7       -2.90337   0.00011   0.02928   0.04460   0.07559  -2.82779
    D8        3.06195   0.00110   0.03060   0.04600   0.08046  -3.14077
    D9       -0.00005   0.00046   0.00823   0.01057   0.01913   0.01907
   D10        0.98152   0.00026   0.00363   0.00444   0.00848   0.99000
   D11       -0.99222   0.00012   0.00057   0.00042   0.00118  -0.99103
   D12       -0.01065  -0.00008  -0.00404  -0.00571  -0.00946  -0.02010
   D13        0.56428  -0.00006  -0.01829  -0.01362  -0.03178   0.53250
   D14       -0.67307  -0.00026  -0.01790  -0.01412  -0.03198  -0.70505
   D15        0.66309   0.00010   0.00312   0.00446   0.00769   0.67078
   D16       -0.40826  -0.00008  -0.00371  -0.00383  -0.00775  -0.41600
   D17       -0.37172   0.00002   0.01020   0.00729   0.01758  -0.35414
   D18       -1.44307  -0.00016   0.00337  -0.00100   0.00215  -1.44092
   D19       -0.65557  -0.00011  -0.00011  -0.00123  -0.00140  -0.65697
   D20        0.38498  -0.00014  -0.00377  -0.00415  -0.00780   0.37718
   D21        0.43476   0.00016   0.01098   0.00873   0.01963   0.45439
   D22        1.47531   0.00013   0.00732   0.00581   0.01323   1.48854
   D23       -0.00005   0.00045   0.00823   0.01056   0.01901   0.01896
   D24       -0.97833   0.00029   0.00632   0.00767   0.01374  -0.96458
   D25        0.97258  -0.00005   0.00035  -0.00145  -0.00040   0.97218
   D26       -0.00569  -0.00022  -0.00155  -0.00433  -0.00567  -0.01136
   D27       -2.13189  -0.00080  -0.02614  -0.04202  -0.07122  -2.20311
   D28       -3.11016  -0.00097  -0.02804  -0.04490  -0.07649   3.09653
   D29       -2.38370  -0.00007  -0.02876  -0.04252  -0.07301  -2.45671
   D30        2.92121  -0.00023  -0.03066  -0.04541  -0.07828   2.84293
   D31       -0.58982   0.00051   0.01350   0.01688   0.02919  -0.56063
   D32        0.59240  -0.00053  -0.01374  -0.01786  -0.03034   0.56206
   D33       -2.93520  -0.00063   0.00425   0.00461   0.01065  -2.92456
   D34        2.91776   0.00063  -0.00267  -0.00358  -0.00845   2.90932
   D35       -0.64891   0.00005  -0.00486  -0.00438  -0.00983  -0.65874
   D36        0.39064   0.00037  -0.00071   0.00618   0.00580   0.39644
   D37        0.36456  -0.00062  -0.01866  -0.02216  -0.03982   0.32474
   D38        1.40411  -0.00030  -0.01451  -0.01159  -0.02419   1.37992
   D39        2.45928   0.00071   0.02039   0.03368   0.05147   2.51076
   D40       -2.78435   0.00103   0.02454   0.04424   0.06710  -2.71725
   D41        2.84375  -0.00031   0.03464   0.04929   0.07960   2.92335
   D42       -2.39989   0.00000   0.03879   0.05985   0.09523  -2.30466
   D43        0.64734  -0.00003   0.00577   0.00554   0.01185   0.65919
   D44       -0.39155  -0.00036   0.00129  -0.00549  -0.00459  -0.39614
   D45       -0.36661   0.00064   0.01949   0.02357   0.04202  -0.32459
   D46       -1.40549   0.00032   0.01501   0.01254   0.02557  -1.37992
   D47       -2.84875   0.00043  -0.03159  -0.04603  -0.07366  -2.92241
   D48        2.39555   0.00011  -0.03607  -0.05706  -0.09010   2.30545
   D49       -2.41586  -0.00083  -0.02413  -0.03676  -0.05809  -2.47395
   D50        2.82844  -0.00115  -0.02861  -0.04780  -0.07453   2.75391
   D51        0.00005  -0.00046  -0.00823  -0.01057  -0.01914  -0.01908
   D52        0.99313  -0.00012  -0.00056  -0.00037  -0.00113   0.99200
   D53       -0.98172  -0.00026  -0.00384  -0.00475  -0.00901  -0.99073
   D54        0.01136   0.00007   0.00384   0.00545   0.00899   0.02035
   D55        0.61988  -0.00010   0.00059   0.00014   0.00036   0.62024
   D56       -0.62202   0.00010  -0.00084   0.00029  -0.00022  -0.62224
   D57        0.62803  -0.00018  -0.00754  -0.01001  -0.01746   0.61056
   D58       -0.44062  -0.00021  -0.01135  -0.01218  -0.02333  -0.46395
   D59       -0.41706   0.00010  -0.00597  -0.00454  -0.01005  -0.42711
   D60       -1.48571   0.00007  -0.00978  -0.00671  -0.01592  -1.50162
   D61       -0.62831   0.00019   0.00807   0.01062   0.01859  -0.60972
   D62        0.44023   0.00022   0.01191   0.01295   0.02465   0.46488
   D63        0.41779  -0.00009   0.00681   0.00513   0.01151   0.42929
   D64        1.48633  -0.00006   0.01066   0.00747   0.01757   1.50389
   D65       -0.56417   0.00007   0.01848   0.01388   0.03223  -0.53195
   D66        0.67340   0.00025   0.01780   0.01390   0.03166   0.70506
   D67       -0.66385  -0.00010  -0.00342  -0.00489  -0.00839  -0.67224
   D68        0.40783   0.00008   0.00332   0.00334   0.00688   0.41471
   D69        0.37064  -0.00002  -0.01052  -0.00781  -0.01842   0.35222
   D70        1.44231   0.00016  -0.00378   0.00042  -0.00314   1.43917
   D71        0.65431   0.00013   0.00067   0.00221   0.00294   0.65725
   D72       -0.38688   0.00016   0.00466   0.00544   0.00999  -0.37689
   D73       -0.43605  -0.00015  -0.01075  -0.00807  -0.01877  -0.45482
   D74       -1.47723  -0.00012  -0.00676  -0.00484  -0.01173  -1.48896
   D75        0.01605   0.00023   0.00984   0.01243   0.02254   0.03859
   D76        0.99754   0.00022   0.00768   0.00949   0.01765   1.01519
   D77       -0.98172   0.00001   0.00183   0.00260   0.00423  -0.97750
   D78       -0.00024  -0.00000  -0.00033  -0.00034  -0.00067  -0.00090
   D79        0.00080   0.00000   0.00024   0.00029   0.00053   0.00133
   D80       -0.99219  -0.00005  -0.00247  -0.00357  -0.00615  -0.99834
   D81        0.99323   0.00006   0.00304   0.00420   0.00736   1.00058
   D82        0.00023   0.00000   0.00033   0.00034   0.00068   0.00091
   D83        0.64865   0.00012   0.01036   0.00969   0.01996   0.66861
   D84       -0.60385  -0.00035   0.00245  -0.00410  -0.00206  -0.60590
   D85        0.00068  -0.00001  -0.00022  -0.00041  -0.00062   0.00007
   D86        0.97514  -0.00018  -0.00203  -0.00353  -0.00583   0.96931
   D87       -0.97423   0.00018   0.00214   0.00345   0.00586  -0.96837
   D88        0.00023   0.00000   0.00032   0.00033   0.00064   0.00087
   D89       -0.58610   0.00014   0.00863   0.00730   0.01572  -0.57038
   D90        0.66050   0.00018   0.01180   0.01086   0.02243   0.68293
   D91       -0.01521  -0.00025  -0.01087  -0.01368  -0.02483  -0.04004
   D92       -0.99638  -0.00024  -0.00852  -0.01048  -0.01948  -1.01586
   D93        0.98093  -0.00001  -0.00268  -0.00354  -0.00602   0.97492
   D94       -0.00024  -0.00000  -0.00033  -0.00034  -0.00067  -0.00090
   D95        0.60341   0.00036  -0.00228   0.00446   0.00258   0.60598
   D96       -0.64860  -0.00012  -0.00965  -0.00872  -0.01831  -0.66691
   D97       -0.66011  -0.00019  -0.01246  -0.01180  -0.02399  -0.68410
   D98        0.58699  -0.00015  -0.00923  -0.00823  -0.01723   0.56977
         Item               Value     Threshold  Converged?
 Maximum Force            0.005159     0.000450     NO 
 RMS     Force            0.000613     0.000300     NO 
 Maximum Displacement     0.137572     0.001800     NO 
 RMS     Displacement     0.022237     0.001200     NO 
 Predicted change in Energy=-1.214343D-03
 GradGradGradGradGradGradGradGradGradGradGradGradGradGradGradGradGradGrad

                          Input orientation:                          
 ---------------------------------------------------------------------
 Center     Atomic      Atomic             Coordinates (Angstroms)
 Number     Number       Type             X           Y           Z
 ---------------------------------------------------------------------
      1          4           0        0.023895    1.534664    0.829649
      2          4           0       -1.593761   -0.005996    0.933310
      3          4           0        1.630746    0.002753    0.769223
      4          4           0        0.030182   -1.538407    0.829615
      5          4           0        0.171492   -0.002433    2.179893
      6          4           0       -1.095629    1.054748   -0.774641
      7          4           0        1.092729    1.104914   -0.858553
      8          4           0       -1.090443   -1.064124   -0.776588
      9          4           0        1.097346   -1.103522   -0.858556
     10          4           0        0.021994   -0.001411   -2.189342
     11          1           0       -3.009261    0.362375    2.006273
     12          1           0       -2.969189   -0.410889    2.032148
 ---------------------------------------------------------------------
                    Distance matrix (angstroms):
                    1          2          3          4          5
     1  Be   0.000000
     2  Be   2.236333   0.000000
     3  Be   2.220895   3.228690   0.000000
     4  Be   3.073077   2.235224   2.222752   0.000000
     5  Be   2.051247   2.161041   2.029640   2.049984   0.000000
     6  Be   2.014298   2.071330   3.305046   3.250468   3.384155
     7  Be   2.043800   3.414984   2.038106   3.311505   3.362596
     8  Be   3.251991   2.072852   3.306453   2.015101   3.385329
     9  Be   3.310945   3.414293   2.039124   2.043987   3.361811
    10  Be   3.387305   3.515912   3.367671   3.387702   4.371792
    11  H    3.458141   1.813997   4.815525   3.773023   3.206309
    12  H    3.766925   1.806429   4.788055   3.422514   3.170574
                    6          7          8          9         10
     6  Be   0.000000
     7  Be   2.190540   0.000000
     8  Be   2.118879   3.078584   0.000000
     9  Be   3.078037   2.208441   2.189678   0.000000
    10  Be   2.089481   2.035050   2.088719   2.035196   0.000000
    11  H    3.445990   5.058153   3.668934   5.217309   5.188837
    12  H    3.679182   5.210852   3.441714   5.037123   5.189973
                   11         12
    11  H    0.000000
    12  H    0.774734   0.000000
 Stoichiometry    Be10H2
 Framework group  C1[X(Be10H2)]
 Deg. of freedom    30
 Full point group                 C1      NOp   1
 Largest Abelian subgroup         C1      NOp   1
 Largest concise Abelian subgroup C1      NOp   1
                         Standard orientation:                         
 ---------------------------------------------------------------------
 Center     Atomic      Atomic             Coordinates (Angstroms)
 Number     Number       Type             X           Y           Z
 ---------------------------------------------------------------------
      1          4           0       -0.527294    0.518573   -1.537169
      2          4           0       -1.499667   -0.790945   -0.007189
      3          4           0        0.390228    1.826799    0.005256
      4          4           0       -0.536537    0.508113    1.535877
      5          4           0       -1.586944    1.368321   -0.000066
      6          4           0        0.209177   -1.295436   -1.063481
      7          4           0        1.468922    0.496275   -1.099281
      8          4           0        0.204881   -1.302979    1.055381
      9          4           0        1.462314    0.488853    1.109137
     10          4           0        1.999717   -1.131365    0.000934
     11          1           0       -3.168023   -1.394289   -0.385542
     12          1           0       -3.171163   -1.350545    0.387949
 ---------------------------------------------------------------------
 Rotational constants (GHZ):           2.6692886           2.1720223           2.0064278
 Standard basis: def2TZVP (5D, 7F)
 There are   212 symmetry adapted cartesian basis functions of A   symmetry.
 There are   202 symmetry adapted basis functions of A   symmetry.
   202 basis functions,   306 primitive gaussians,   212 cartesian basis functions
    21 alpha electrons       21 beta electrons
       nuclear repulsion energy       162.3120584274 Hartrees.
 NAtoms=   12 NActive=   12 NUniq=   12 SFac= 1.00D+00 NAtFMM=   60 NAOKFM=F Big=F
 Integral buffers will be    131072 words long.
 Raffenetti 2 integral format.
 Two-electron integral symmetry is turned on.
 Nuclear repulsion after empirical dispersion term =      162.2887062285 Hartrees.
 One-electron integrals computed using PRISM.
   1 Symmetry operations used in ECPInt.
 ECPInt:  NShTT=    4851 NPrTT=   15054 LenC2=    4745 LenP2D=   12374.
 LDataN:  DoStor=T MaxTD1= 4 Len=   56
 NBasis=   202 RedAO= T EigKep=  4.07D-04  NBF=   202
 NBsUse=   202 1.00D-06 EigRej= -1.00D+00 NBFU=   202
 Initial guess from the checkpoint file:  "/home/asus/YCY/BeH/Be10/1/2-H-Be10.chk"
 B after Tr=    -0.000000   -0.000000   -0.000000
         Rot=    0.999825   -0.000165    0.000132    0.018730 Ang=  -2.15 deg.
 ExpMin= 3.27D-02 ExpMax= 4.70D+03 ExpMxC= 1.60D+02 IAcc=3 IRadAn=         5 AccDes= 0.00D+00
 Harris functional with IExCor= 1009 and IRadAn=       5 diagonalized for initial guess.
 HarFok:  IExCor= 1009 AccDes= 0.00D+00 IRadAn=         5 IDoV= 1 UseB2=F ITyADJ=14
 ICtDFT=  3500011 ScaDFX=  1.000000  1.000000  1.000000  1.000000
 FoFCou: FMM=F IPFlag=           0 FMFlag=      100000 FMFlg1=           0
         NFxFlg=           0 DoJE=T BraDBF=F KetDBF=T FulRan=T
         wScrn=  0.000000 ICntrl=       500 IOpCl=  0 I1Cent=   200000004 NGrid=           0
         NMat0=    1 NMatS0=      1 NMatT0=    0 NMatD0=    1 NMtDS0=    0 NMtDT0=    0
 Petite list used in FoFCou.
 Keep R1 ints in memory in canonical form, NReq=228948694.
 Requested convergence on RMS density matrix=1.00D-08 within 128 cycles.
 Requested convergence on MAX density matrix=1.00D-06.
 Requested convergence on             energy=1.00D-06.
 No special actions if energy rises.
 SCF Done:  E(RPBE1PBE) =  -148.299955695     A.U. after   13 cycles
            NFock= 13  Conv=0.47D-08     -V/T= 2.0076
   1 Symmetry operations used in ECPInt.
 ECPInt:  NShTT=    4851 NPrTT=   15054 LenC2=    4745 LenP2D=   12374.
 LDataN:  DoStor=T MaxTD1= 5 Len=  102
 Calling FoFJK, ICntrl=      2127 FMM=F ISym2X=0 I1Cent= 0 IOpClX= 0 NMat=1 NMatS=1 NMatT=0.
 ***** Axes restored to original set *****
 -------------------------------------------------------------------
 Center     Atomic                   Forces (Hartrees/Bohr)
 Number     Number              X              Y              Z
 -------------------------------------------------------------------
      1        4           0.000365710   -0.000288440    0.000453161
      2        4          -0.000095031   -0.000038478    0.003559031
      3        4           0.001425671   -0.000037952   -0.001097199
      4        4           0.000330586    0.000285660    0.000336755
      5        4          -0.002432989    0.000053729   -0.000355462
      6        4          -0.000199485   -0.000059446    0.000305041
      7        4           0.000332033    0.000119770    0.000263760
      8        4          -0.000098867   -0.000000394    0.000404944
      9        4           0.000350488   -0.000046891    0.000205770
     10        4          -0.001434984   -0.000030255   -0.000793040
     11        1           0.001030223   -0.003224533   -0.001536864
     12        1           0.000426645    0.003267230   -0.001745896
 -------------------------------------------------------------------
 Cartesian Forces:  Max     0.003559031 RMS     0.001222212

 GradGradGradGradGradGradGradGradGradGradGradGradGradGradGradGradGradGrad
 Berny optimization.
 Using GEDIIS/GDIIS optimizer.
 FormGI is forming the generalized inverse of G from B-inverse, IUseBI=4.
 Internal  Forces:  Max     0.002249009 RMS     0.000316133
 Search for a local minimum.
 Step number   5 out of a maximum of  100
 All quantities printed in internal units (Hartrees-Bohrs-Radians)
 Mixed Optimization -- En-DIIS/RFO-DIIS
 Swapping is turned off.
 Update second derivatives using D2CorX and points    3    4    5
 DE= -1.34D-03 DEPred=-1.21D-03 R= 1.10D+00
 TightC=F SS=  1.41D+00  RLast= 4.57D-01 DXNew= 1.4270D+00 1.3717D+00
 Trust test= 1.10D+00 RLast= 4.57D-01 DXMaxT set to 1.37D+00
 ITU=  1  1  1  1  0
     Eigenvalues ---    0.00683   0.02883   0.03079   0.03603   0.03628
     Eigenvalues ---    0.03941   0.04231   0.04460   0.05208   0.05233
     Eigenvalues ---    0.05377   0.05724   0.06511   0.06640   0.06737
     Eigenvalues ---    0.06832   0.06971   0.07070   0.07324   0.07441
     Eigenvalues ---    0.08507   0.09119   0.09264   0.10328   0.12153
     Eigenvalues ---    0.13455   0.13531   0.14133   0.14846   0.37986
 En-DIIS/RFO-DIIS/Sim-DIIS IScMMF=       -3 using points:     5    4    3
 RFO step:  Lambda=-3.76809561D-04.
 DidBck=F Rises=F RFO-DIIS coefs:    1.04238   -2.00000    1.95762
 Iteration  1 RMS(Cart)=  0.00886016 RMS(Int)=  0.00073932
 Iteration  2 RMS(Cart)=  0.00015165 RMS(Int)=  0.00071360
 Iteration  3 RMS(Cart)=  0.00000011 RMS(Int)=  0.00071360
 Variable       Old X    -DE/DX   Delta X   Delta X   Delta X     New X
                                 (Linear)    (Quad)   (Total)
    R1        4.22606  -0.00013  -0.01239   0.02654   0.01362   4.23968
    R2        4.19688   0.00019  -0.00565   0.00815   0.00265   4.19953
    R3        3.87629  -0.00030   0.00344  -0.01405  -0.01010   3.86619
    R4        3.80647   0.00005   0.01102  -0.02088  -0.00927   3.79720
    R5        3.86222   0.00000   0.00429  -0.00581  -0.00147   3.86075
    R6        4.22396  -0.00012  -0.01146   0.02511   0.01310   4.23706
    R7        4.08378  -0.00083  -0.02805   0.02927   0.00019   4.08397
    R8        3.91425  -0.00022  -0.01783   0.02887   0.00986   3.92411
    R9        3.91712  -0.00021  -0.01758   0.02868   0.00988   3.92701
   R10        3.42796  -0.00187   0.00900  -0.07482  -0.06553   3.36243
   R11        3.41366  -0.00166   0.01636  -0.07257  -0.05593   3.35773
   R12        4.20039   0.00019  -0.00593   0.00839   0.00257   4.20297
   R13        3.83546   0.00086   0.01913  -0.00616   0.01326   3.84872
   R14        3.85146  -0.00010  -0.00369   0.00435   0.00077   3.85223
   R15        3.85339  -0.00010  -0.00403   0.00477   0.00083   3.85422
   R16        3.87391  -0.00025   0.00437  -0.01445  -0.00955   3.86436
   R17        3.80799  -0.00001   0.00981  -0.02010  -0.00966   3.79833
   R18        3.86258   0.00000   0.00466  -0.00628  -0.00156   3.86102
   R19        4.13952   0.00022   0.00970  -0.01605  -0.00658   4.13294
   R20        4.00410  -0.00012   0.02859  -0.04795  -0.01817   3.98593
   R21        3.94855  -0.00009  -0.00316   0.00050  -0.00264   3.94591
   R22        4.17335  -0.00001  -0.00890   0.01124   0.00340   4.17675
   R23        3.84569   0.00050   0.00712   0.00181   0.00878   3.85447
   R24        4.13789   0.00020   0.01022  -0.01721  -0.00721   4.13068
   R25        3.94711  -0.00010  -0.00311   0.00052  -0.00258   3.94453
   R26        3.84596   0.00048   0.00627   0.00257   0.00867   3.85463
   R27        1.46403  -0.00225  -0.00486  -0.00404  -0.01023   1.45380
    A1        1.62023   0.00008  -0.00820   0.01666   0.00824   1.62847
    A2        1.84597   0.00001  -0.01084   0.01857   0.00747   1.85344
    A3        1.78863   0.00003   0.00072  -0.00089  -0.00029   1.78834
    A4        1.96679  -0.00015  -0.00413   0.00181  -0.00202   1.96477
    A5        1.92680   0.00012   0.00315   0.00027   0.00359   1.93039
    A6        1.51539  -0.00001   0.00969  -0.02084  -0.01071   1.50469
    A7        1.70903   0.00006   0.01848  -0.03226  -0.01373   1.69531
    A8        2.03976   0.00027  -0.01839   0.03343   0.01645   2.05621
    A9        2.39407  -0.00003  -0.02616   0.05191   0.02627   2.42034
   A10        1.70935   0.00005   0.01824  -0.03203  -0.01371   1.69564
   A11        2.39437  -0.00006  -0.02498   0.05021   0.02589   2.42026
   A12        2.01278   0.00032  -0.02094   0.03829   0.01898   2.03176
   A13        1.85288   0.00013   0.01783  -0.02986  -0.01175   1.84113
   A14        1.85286   0.00013   0.01754  -0.02953  -0.01165   1.84121
   A15        1.87117   0.00011  -0.03880   0.07356   0.03560   1.90677
   A16        1.84568   0.00019  -0.04124   0.07806   0.03758   1.88326
   A17        2.17899  -0.00000   0.00571  -0.01963  -0.01323   2.16576
   A18        2.49721  -0.00041   0.01060  -0.02858  -0.01705   2.48016
   A19        2.46715  -0.00033   0.00788  -0.02334  -0.01453   2.45262
   A20        2.18004  -0.00002   0.00525  -0.01915  -0.01267   2.16737
   A21        1.52731  -0.00015   0.00682  -0.01315  -0.00602   1.52129
   A22        1.77898  -0.00005   0.00415  -0.00721  -0.00276   1.77621
   A23        1.77886  -0.00006   0.00405  -0.00706  -0.00272   1.77613
   A24        1.94625  -0.00027   0.00023  -0.00658  -0.00607   1.94018
   A25        1.94483  -0.00026   0.00066  -0.00693  -0.00597   1.93885
   A26        1.61989   0.00008  -0.00835   0.01696   0.00839   1.62827
   A27        1.84603   0.00002  -0.01087   0.01867   0.00753   1.85356
   A28        1.78810   0.00004   0.00097  -0.00108  -0.00022   1.78788
   A29        1.96818  -0.00015  -0.00422   0.00196  -0.00196   1.96622
   A30        1.92688   0.00012   0.00295   0.00040   0.00353   1.93041
   A31        1.69403   0.00009   0.00249  -0.00277   0.00002   1.69404
   A32        1.75826   0.00011  -0.01151   0.02187   0.01016   1.76842
   A33        1.81072  -0.00002  -0.00299   0.00414   0.00109   1.81181
   A34        1.94163   0.00009  -0.00128   0.00713   0.00579   1.94742
   A35        1.85830  -0.00003  -0.01127   0.02188   0.01072   1.86903
   A36        2.01314   0.00002  -0.01325   0.02379   0.01036   2.02350
   A37        1.59122   0.00001  -0.00443   0.00711   0.00260   1.59382
   A38        1.78377  -0.00002   0.00264  -0.00504  -0.00232   1.78144
   A39        1.95985  -0.00012  -0.00273   0.00106  -0.00150   1.95835
   A40        1.79337   0.00007   0.00027  -0.00077  -0.00037   1.79300
   A41        1.94678   0.00006   0.00002   0.00140   0.00132   1.94809
   A42        1.54998  -0.00001   0.00456  -0.00739  -0.00276   1.54723
   A43        1.85737  -0.00002  -0.01112   0.02177   0.01077   1.86814
   A44        2.01257   0.00002  -0.01335   0.02385   0.01032   2.02289
   A45        1.80904  -0.00000  -0.00264   0.00376   0.00107   1.81010
   A46        1.94195   0.00010  -0.00130   0.00727   0.00591   1.94786
   A47        1.59127   0.00002  -0.00459   0.00736   0.00269   1.59396
   A48        1.79437   0.00006   0.00000  -0.00041  -0.00026   1.79410
   A49        1.94594   0.00007   0.00048   0.00095   0.00134   1.94727
   A50        1.78408  -0.00003   0.00244  -0.00480  -0.00230   1.78178
   A51        1.95995  -0.00013  -0.00300   0.00139  -0.00143   1.95852
   A52        1.55071  -0.00001   0.00447  -0.00708  -0.00254   1.54818
   A53        1.68466  -0.00007   0.00458  -0.01061  -0.00569   1.67897
   A54        1.68556  -0.00008   0.00436  -0.01035  -0.00566   1.67990
    D1       -0.01898   0.00006   0.00725  -0.00981  -0.00241  -0.02139
    D2       -0.97267   0.00004   0.00095   0.00200   0.00331  -0.96936
    D3        2.47170   0.00014  -0.02395   0.05670   0.03205   2.50376
    D4        2.15872   0.00056  -0.02503   0.06108   0.03394   2.19266
    D5        0.96472   0.00003   0.00574  -0.00641  -0.00084   0.96388
    D6        0.01102  -0.00000  -0.00056   0.00540   0.00489   0.01592
    D7       -2.82779   0.00010  -0.02546   0.06010   0.03363  -2.79415
    D8       -3.14077   0.00052  -0.02655   0.06448   0.03552  -3.10525
    D9        0.01907  -0.00007  -0.00725   0.00992   0.00247   0.02154
   D10        0.99000  -0.00012  -0.00319   0.00380   0.00032   0.99033
   D11       -0.99103  -0.00003  -0.00050  -0.00054  -0.00114  -0.99218
   D12       -0.02010  -0.00008   0.00355  -0.00667  -0.00329  -0.02339
   D13        0.53250   0.00036   0.01655  -0.01401   0.00246   0.53496
   D14       -0.70505   0.00029   0.01617  -0.01393   0.00215  -0.70290
   D15        0.67078   0.00007  -0.00273   0.00585   0.00302   0.67380
   D16       -0.41600   0.00007   0.00330  -0.00361  -0.00021  -0.41621
   D17       -0.35414  -0.00021  -0.00924   0.00762  -0.00176  -0.35590
   D18       -1.44092  -0.00021  -0.00321  -0.00183  -0.00498  -1.44591
   D19       -0.65697  -0.00002   0.00005  -0.00306  -0.00298  -0.65994
   D20        0.37718   0.00006   0.00336  -0.00613  -0.00281   0.37438
   D21        0.45439  -0.00019  -0.00991   0.00838  -0.00140   0.45298
   D22        1.48854  -0.00012  -0.00660   0.00531  -0.00123   1.48730
   D23        0.01896  -0.00006  -0.00725   0.00980   0.00241   0.02137
   D24       -0.96458  -0.00003  -0.00561   0.00618   0.00076  -0.96383
   D25        0.97218  -0.00002  -0.00036  -0.00251  -0.00328   0.96890
   D26       -0.01136   0.00002   0.00128  -0.00612  -0.00494  -0.01630
   D27       -2.20311  -0.00046   0.02256  -0.05588  -0.03146  -2.23457
   D28        3.09653  -0.00042   0.02420  -0.05949  -0.03312   3.06341
   D29       -2.45671  -0.00019   0.02505  -0.05863  -0.03254  -2.48924
   D30        2.84293  -0.00015   0.02669  -0.06224  -0.03419   2.80874
   D31       -0.56063  -0.00004  -0.01197   0.01728   0.00626  -0.55437
   D32        0.56206   0.00003   0.01216  -0.01785  -0.00670   0.55536
   D33       -2.92456  -0.00022  -0.00371   0.01075   0.00588  -2.91868
   D34        2.90932   0.00022   0.00226  -0.00840  -0.00466   2.90466
   D35       -0.65874   0.00000   0.00434  -0.00413   0.00058  -0.65816
   D36        0.39644   0.00012   0.00094   0.00888   0.00963   0.40607
   D37        0.32474   0.00006   0.01657  -0.02280  -0.00707   0.31767
   D38        1.37992   0.00018   0.01317  -0.00979   0.00198   1.38190
   D39        2.51076   0.00037  -0.01778   0.03816   0.02201   2.53277
   D40       -2.71725   0.00049  -0.02118   0.05117   0.03106  -2.68619
   D41        2.92335  -0.00005  -0.03053   0.05892   0.03121   2.95456
   D42       -2.30466   0.00007  -0.03393   0.07194   0.04026  -2.26440
   D43        0.65919  -0.00002  -0.00514   0.00489  -0.00060   0.65859
   D44       -0.39614  -0.00014  -0.00145  -0.00849  -0.00971  -0.40585
   D45       -0.32459  -0.00007  -0.01730   0.02371   0.00730  -0.31730
   D46       -1.37992  -0.00019  -0.01361   0.01033  -0.00182  -1.38174
   D47       -2.92241   0.00009   0.02780  -0.05582  -0.03053  -2.95294
   D48        2.30545  -0.00003   0.03149  -0.06920  -0.03965   2.26580
   D49       -2.47395  -0.00046   0.02115  -0.04467  -0.02536  -2.49930
   D50        2.75391  -0.00058   0.02484  -0.05805  -0.03447   2.71944
   D51       -0.01908   0.00007   0.00725  -0.00993  -0.00248  -0.02156
   D52        0.99200   0.00004   0.00050   0.00071   0.00131   0.99331
   D53       -0.99073   0.00011   0.00337  -0.00401  -0.00034  -0.99107
   D54        0.02035   0.00009  -0.00338   0.00663   0.00344   0.02380
   D55        0.62024  -0.00005  -0.00057  -0.00070  -0.00099   0.61926
   D56       -0.62224   0.00007   0.00081   0.00094   0.00150  -0.62074
   D57        0.61056  -0.00012   0.00664  -0.01154  -0.00493   0.60563
   D58       -0.46395  -0.00001   0.01012  -0.01400  -0.00397  -0.46793
   D59       -0.42711   0.00012   0.00542  -0.00403   0.00104  -0.42607
   D60       -1.50162   0.00023   0.00889  -0.00649   0.00200  -1.49963
   D61       -0.60972   0.00011  -0.00711   0.01187   0.00480  -0.60492
   D62        0.46488   0.00000  -0.01062   0.01453   0.00402   0.46889
   D63        0.42929  -0.00014  -0.00618   0.00447  -0.00137   0.42792
   D64        1.50389  -0.00025  -0.00969   0.00713  -0.00216   1.50174
   D65       -0.53195  -0.00036  -0.01673   0.01423  -0.00240  -0.53435
   D66        0.70506  -0.00029  -0.01608   0.01377  -0.00221   0.70285
   D67       -0.67224  -0.00008   0.00299  -0.00634  -0.00326  -0.67550
   D68        0.41471  -0.00006  -0.00296   0.00300  -0.00007   0.41464
   D69        0.35222   0.00020   0.00952  -0.00819   0.00148   0.35369
   D70        1.43917   0.00021   0.00357   0.00115   0.00467   1.44384
   D71        0.65725   0.00001  -0.00053   0.00377   0.00320   0.66045
   D72       -0.37689  -0.00008  -0.00414   0.00708   0.00297  -0.37392
   D73       -0.45482   0.00019   0.00973  -0.00802   0.00160  -0.45322
   D74       -1.48896   0.00011   0.00612  -0.00471   0.00137  -1.48759
   D75        0.03859   0.00003  -0.00868   0.01363   0.00473   0.04333
   D76        1.01519   0.00000  -0.00677   0.01072   0.00361   1.01880
   D77       -0.97750   0.00004  -0.00162   0.00263   0.00114  -0.97636
   D78       -0.00090   0.00001   0.00030  -0.00028   0.00001  -0.00089
   D79        0.00133   0.00000  -0.00022   0.00035   0.00014   0.00147
   D80       -0.99834   0.00003   0.00216  -0.00465  -0.00240  -1.00074
   D81        1.00058  -0.00003  -0.00267   0.00529   0.00252   1.00311
   D82        0.00091  -0.00001  -0.00029   0.00029  -0.00001   0.00090
   D83        0.66861  -0.00012  -0.00929   0.01007   0.00086   0.66947
   D84       -0.60590  -0.00015  -0.00249  -0.00633  -0.00868  -0.61458
   D85        0.00007   0.00001   0.00019  -0.00025  -0.00006   0.00000
   D86        0.96931  -0.00003   0.00174  -0.00384  -0.00190   0.96741
   D87       -0.96837   0.00003  -0.00184   0.00386   0.00182  -0.96655
   D88        0.00087  -0.00001  -0.00029   0.00026  -0.00002   0.00086
   D89       -0.57038  -0.00010  -0.00778   0.00824   0.00059  -0.56979
   D90        0.68293  -0.00004  -0.01060   0.01205   0.00161   0.68454
   D91       -0.04004  -0.00002   0.00959  -0.01450  -0.00469  -0.04473
   D92       -1.01586   0.00002   0.00751  -0.01144  -0.00358  -1.01944
   D93        0.97492  -0.00002   0.00237  -0.00335  -0.00109   0.97383
   D94       -0.00090   0.00001   0.00030  -0.00028   0.00001  -0.00089
   D95        0.60598   0.00016   0.00234   0.00668   0.00889   0.61487
   D96       -0.66691   0.00011   0.00867  -0.00917  -0.00056  -0.66747
   D97       -0.68410   0.00004   0.01118  -0.01284  -0.00184  -0.68594
   D98        0.56977   0.00011   0.00831  -0.00898  -0.00082   0.56895
         Item               Value     Threshold  Converged?
 Maximum Force            0.002249     0.000450     NO 
 RMS     Force            0.000316     0.000300     NO 
 Maximum Displacement     0.054546     0.001800     NO 
 RMS     Displacement     0.008840     0.001200     NO 
 Predicted change in Energy=-1.795304D-04
 GradGradGradGradGradGradGradGradGradGradGradGradGradGradGradGradGradGrad

                          Input orientation:                          
 ---------------------------------------------------------------------
 Center     Atomic      Atomic             Coordinates (Angstroms)
 Number     Number       Type             X           Y           Z
 ---------------------------------------------------------------------
      1          4           0        0.031207    1.530770    0.834730
      2          4           0       -1.598201   -0.006521    0.958193
      3          4           0        1.643363    0.003011    0.760540
      4          4           0        0.038006   -1.534529    0.834596
      5          4           0        0.183768   -0.002255    2.180935
      6          4           0       -1.095868    1.049609   -0.757705
      7          4           0        1.088004    1.106000   -0.861352
      8          4           0       -1.090132   -1.059644   -0.759719
      9          4           0        1.092907   -1.104235   -0.861442
     10          4           0        0.004250   -0.001391   -2.187823
     11          1           0       -3.009882    0.360012    1.977408
     12          1           0       -2.977322   -0.408154    2.004068
 ---------------------------------------------------------------------
                    Distance matrix (angstroms):
                    1          2          3          4          5
     1  Be   0.000000
     2  Be   2.243541   0.000000
     3  Be   2.222296   3.247598   0.000000
     4  Be   3.065306   2.242155   2.224114   0.000000
     5  Be   2.045900   2.161142   2.036656   2.044931   0.000000
     6  Be   2.009394   2.076550   3.302094   3.240195   3.373351
     7  Be   2.043023   3.429891   2.038514   3.309249   3.361753
     8  Be   3.241899   2.078082   3.303395   2.009987   3.374662
     9  Be   3.308694   3.429010   2.039563   2.043162   3.361094
    10  Be   3.388816   3.530623   3.373359   3.389198   4.372445
    11  H    3.453202   1.779322   4.822956   3.766288   3.220569
    12  H    3.765371   1.776833   4.802722   3.424702   3.191947
                    6          7          8          9         10
     6  Be   0.000000
     7  Be   2.187058   0.000000
     8  Be   2.109262   3.073211   0.000000
     9  Be   3.072546   2.210240   2.185862   0.000000
    10  Be   2.088085   2.039697   2.087356   2.039785   0.000000
    11  H    3.408789   5.040608   3.632180   5.199612   5.154101
    12  H    3.645865   5.199055   3.409463   5.026175   5.160153
                   11         12
    11  H    0.000000
    12  H    0.769318   0.000000
 Stoichiometry    Be10H2
 Framework group  C1[X(Be10H2)]
 Deg. of freedom    30
 Full point group                 C1      NOp   1
 Largest Abelian subgroup         C1      NOp   1
 Largest concise Abelian subgroup C1      NOp   1
                         Standard orientation:                         
 ---------------------------------------------------------------------
 Center     Atomic      Atomic             Coordinates (Angstroms)
 Number     Number       Type             X           Y           Z
 ---------------------------------------------------------------------
      1          4           0       -0.521461    0.528217   -1.533102
      2          4           0       -1.524449   -0.774997   -0.006955
      3          4           0        0.418130    1.827526    0.005587
      4          4           0       -0.530353    0.517335    1.532172
      5          4           0       -1.570006    1.385653    0.000217
      6          4           0        0.190345   -1.290022   -1.058758
      7          4           0        1.474603    0.479773   -1.100292
      8          4           0        0.186412   -1.297679    1.050486
      9          4           0        1.468186    0.471930    1.109925
     10          4           0        1.985135   -1.159784    0.000422
     11          1           0       -3.149267   -1.394761   -0.383581
     12          1           0       -3.156901   -1.357048    0.384774
 ---------------------------------------------------------------------
 Rotational constants (GHZ):           2.6683833           2.1776429           2.0048641
 Standard basis: def2TZVP (5D, 7F)
 There are   212 symmetry adapted cartesian basis functions of A   symmetry.
 There are   202 symmetry adapted basis functions of A   symmetry.
   202 basis functions,   306 primitive gaussians,   212 cartesian basis functions
    21 alpha electrons       21 beta electrons
       nuclear repulsion energy       162.3839215813 Hartrees.
 NAtoms=   12 NActive=   12 NUniq=   12 SFac= 1.00D+00 NAtFMM=   60 NAOKFM=F Big=F
 Integral buffers will be    131072 words long.
 Raffenetti 2 integral format.
 Two-electron integral symmetry is turned on.
 Nuclear repulsion after empirical dispersion term =      162.3605629676 Hartrees.
 One-electron integrals computed using PRISM.
   1 Symmetry operations used in ECPInt.
 ECPInt:  NShTT=    4851 NPrTT=   15054 LenC2=    4745 LenP2D=   12374.
 LDataN:  DoStor=T MaxTD1= 4 Len=   56
 NBasis=   202 RedAO= T EigKep=  4.12D-04  NBF=   202
 NBsUse=   202 1.00D-06 EigRej= -1.00D+00 NBFU=   202
 Initial guess from the checkpoint file:  "/home/asus/YCY/BeH/Be10/1/2-H-Be10.chk"
 B after Tr=     0.000000    0.000000    0.000000
         Rot=    0.999987   -0.000099   -0.000043    0.005082 Ang=  -0.58 deg.
 ExpMin= 3.27D-02 ExpMax= 4.70D+03 ExpMxC= 1.60D+02 IAcc=3 IRadAn=         5 AccDes= 0.00D+00
 Harris functional with IExCor= 1009 and IRadAn=       5 diagonalized for initial guess.
 HarFok:  IExCor= 1009 AccDes= 0.00D+00 IRadAn=         5 IDoV= 1 UseB2=F ITyADJ=14
 ICtDFT=  3500011 ScaDFX=  1.000000  1.000000  1.000000  1.000000
 FoFCou: FMM=F IPFlag=           0 FMFlag=      100000 FMFlg1=           0
         NFxFlg=           0 DoJE=T BraDBF=F KetDBF=T FulRan=T
         wScrn=  0.000000 ICntrl=       500 IOpCl=  0 I1Cent=   200000004 NGrid=           0
         NMat0=    1 NMatS0=      1 NMatT0=    0 NMatD0=    1 NMtDS0=    0 NMtDT0=    0
 Petite list used in FoFCou.
 Keep R1 ints in memory in canonical form, NReq=228948694.
 Requested convergence on RMS density matrix=1.00D-08 within 128 cycles.
 Requested convergence on MAX density matrix=1.00D-06.
 Requested convergence on             energy=1.00D-06.
 No special actions if energy rises.
 SCF Done:  E(RPBE1PBE) =  -148.300299591     A.U. after   13 cycles
            NFock= 13  Conv=0.58D-08     -V/T= 2.0075
   1 Symmetry operations used in ECPInt.
 ECPInt:  NShTT=    4851 NPrTT=   15054 LenC2=    4745 LenP2D=   12374.
 LDataN:  DoStor=T MaxTD1= 5 Len=  102
 Calling FoFJK, ICntrl=      2127 FMM=F ISym2X=0 I1Cent= 0 IOpClX= 0 NMat=1 NMatS=1 NMatT=0.
 ***** Axes restored to original set *****
 -------------------------------------------------------------------
 Center     Atomic                   Forces (Hartrees/Bohr)
 Number     Number              X              Y              Z
 -------------------------------------------------------------------
      1        4           0.000367794    0.000204910    0.000665372
      2        4           0.001086920   -0.000103620    0.001977319
      3        4           0.000682443   -0.000045728   -0.000684914
      4        4           0.000354152   -0.000193205    0.000575189
      5        4          -0.001995913    0.000028661   -0.000067654
      6        4          -0.000730612    0.000350966    0.000069662
      7        4           0.000184844   -0.000261472    0.000135348
      8        4          -0.000649213   -0.000407891    0.000161421
      9        4           0.000236522    0.000333678    0.000091118
     10        4          -0.001059104   -0.000019253   -0.000208516
     11        1           0.000765745    0.000864151   -0.001320380
     12        1           0.000756423   -0.000751197   -0.001393964
 -------------------------------------------------------------------
 Cartesian Forces:  Max     0.001995913 RMS     0.000746014

 GradGradGradGradGradGradGradGradGradGradGradGradGradGradGradGradGradGrad
 Berny optimization.
 Using GEDIIS/GDIIS optimizer.
 FormGI is forming the generalized inverse of G from B-inverse, IUseBI=4.
 Internal  Forces:  Max     0.001367381 RMS     0.000232411
 Search for a local minimum.
 Step number   6 out of a maximum of  100
 All quantities printed in internal units (Hartrees-Bohrs-Radians)
 Mixed Optimization -- En-DIIS/RFO-DIIS
 Swapping is turned off.
 Update second derivatives using D2CorX and points    5    6
 DE= -3.44D-04 DEPred=-1.80D-04 R= 1.92D+00
 TightC=F SS=  1.41D+00  RLast= 1.87D-01 DXNew= 2.3069D+00 5.6102D-01
 Trust test= 1.92D+00 RLast= 1.87D-01 DXMaxT set to 1.37D+00
 ITU=  1  1  1  1  1  0
     Eigenvalues ---    0.00453   0.02344   0.02879   0.03614   0.03619
     Eigenvalues ---    0.03927   0.04167   0.04468   0.04517   0.05226
     Eigenvalues ---    0.05233   0.05864   0.06095   0.06531   0.06735
     Eigenvalues ---    0.06822   0.06854   0.06972   0.07075   0.07443
     Eigenvalues ---    0.08307   0.08659   0.09118   0.10737   0.12110
     Eigenvalues ---    0.13400   0.13514   0.14119   0.14814   0.41553
 En-DIIS/RFO-DIIS/Sim-DIIS IScMMF=       -3 using points:     6    5    4    3
 RFO step:  Lambda=-4.80190191D-04.
 DIIS inversion failure, remove point   4.
 RFO-DIIS uses    3 points instead of    4
 DidBck=F Rises=F RFO-DIIS coefs:    2.70836   -2.00000    0.29164    0.00000
 Iteration  1 RMS(Cart)=  0.01495529 RMS(Int)=  0.00051437
 Iteration  2 RMS(Cart)=  0.00037618 RMS(Int)=  0.00014056
 Iteration  3 RMS(Cart)=  0.00000020 RMS(Int)=  0.00014056
 Variable       Old X    -DE/DX   Delta X   Delta X   Delta X     New X
                                 (Linear)    (Quad)   (Total)
    R1        4.23968  -0.00031   0.01253   0.00191   0.01429   4.25396
    R2        4.19953   0.00014   0.00067  -0.00095  -0.00030   4.19923
    R3        3.86619  -0.00007  -0.01265  -0.00218  -0.01458   3.85161
    R4        3.79720   0.00029  -0.00609   0.00088  -0.00508   3.79213
    R5        3.86075  -0.00003   0.00104  -0.00030   0.00076   3.86152
    R6        4.23706  -0.00030   0.01239   0.00225   0.01450   4.25155
    R7        4.08397  -0.00076  -0.01585  -0.00264  -0.01880   4.06517
    R8        3.92411  -0.00043   0.00278  -0.00158   0.00087   3.92498
    R9        3.92701  -0.00043   0.00304  -0.00142   0.00130   3.92831
   R10        3.36243  -0.00132  -0.08759  -0.02210  -0.10961   3.25282
   R11        3.35773  -0.00137  -0.07661  -0.03901  -0.11555   3.24218
   R12        4.20297   0.00012   0.00042  -0.00125  -0.00084   4.20212
   R13        3.84872   0.00050   0.03163   0.00164   0.03328   3.88201
   R14        3.85223  -0.00006  -0.00103   0.00189   0.00097   3.85320
   R15        3.85422  -0.00007  -0.00124   0.00143   0.00030   3.85451
   R16        3.86436  -0.00004  -0.01136  -0.00249  -0.01360   3.85076
   R17        3.79833   0.00025  -0.00753   0.00063  -0.00678   3.79154
   R18        3.86102  -0.00003   0.00125  -0.00006   0.00122   3.86224
   R19        4.13294   0.00018  -0.00392  -0.00177  -0.00572   4.12722
   R20        3.98593   0.00023  -0.00892  -0.00264  -0.01134   3.97459
   R21        3.94591  -0.00014  -0.00575  -0.00296  -0.00873   3.93718
   R22        4.17675  -0.00004  -0.00043  -0.00328  -0.00377   4.17298
   R23        3.85447   0.00031   0.01642   0.00086   0.01741   3.87188
   R24        4.13068   0.00018  -0.00444  -0.00147  -0.00594   4.12474
   R25        3.94453  -0.00014  -0.00559  -0.00272  -0.00832   3.93621
   R26        3.85463   0.00029   0.01567   0.00088   0.01668   3.87132
   R27        1.45380   0.00061  -0.01513   0.00962  -0.00585   1.44795
    A1        1.62847  -0.00011   0.00715   0.00062   0.00782   1.63630
    A2        1.85344  -0.00020   0.00397  -0.00068   0.00325   1.85670
    A3        1.78834   0.00001  -0.00019   0.00023   0.00010   1.78844
    A4        1.96477  -0.00014  -0.00532  -0.00145  -0.00670   1.95807
    A5        1.93039   0.00003   0.00726   0.00081   0.00809   1.93848
    A6        1.50469   0.00021  -0.00979  -0.00132  -0.01107   1.49361
    A7        1.69531   0.00034  -0.00867  -0.00060  -0.00942   1.68589
    A8        2.05621  -0.00025   0.01310   0.00183   0.01482   2.07104
    A9        2.42034   0.00011   0.02390   0.01152   0.03563   2.45597
   A10        1.69564   0.00033  -0.00881  -0.00066  -0.00961   1.68604
   A11        2.42026   0.00012   0.02410   0.01091   0.03527   2.45554
   A12        2.03176  -0.00021   0.01591   0.00460   0.02030   2.05205
   A13        1.84113   0.00035  -0.00631  -0.00034  -0.00668   1.83445
   A14        1.84121   0.00034  -0.00638  -0.00051  -0.00691   1.83430
   A15        1.90677  -0.00006   0.03006   0.01201   0.04229   1.94906
   A16        1.88326  -0.00003   0.03194   0.01488   0.04704   1.93030
   A17        2.16576  -0.00046  -0.01712  -0.01073  -0.02788   2.13789
   A18        2.48016  -0.00027  -0.01953  -0.01060  -0.02987   2.45029
   A19        2.45262  -0.00023  -0.01685  -0.00735  -0.02397   2.42864
   A20        2.16737  -0.00045  -0.01640  -0.01115  -0.02764   2.13974
   A21        1.52129   0.00002  -0.00468   0.00009  -0.00460   1.51669
   A22        1.77621  -0.00000  -0.00140  -0.00095  -0.00239   1.77383
   A23        1.77613  -0.00001  -0.00142  -0.00096  -0.00242   1.77372
   A24        1.94018  -0.00017  -0.00867  -0.00146  -0.01000   1.93018
   A25        1.93885  -0.00016  -0.00824  -0.00133  -0.00946   1.92940
   A26        1.62827  -0.00011   0.00725   0.00061   0.00791   1.63618
   A27        1.85356  -0.00019   0.00403  -0.00073   0.00326   1.85682
   A28        1.78788   0.00001   0.00008   0.00031   0.00045   1.78833
   A29        1.96622  -0.00014  -0.00523  -0.00137  -0.00652   1.95970
   A30        1.93041   0.00003   0.00702   0.00078   0.00782   1.93823
   A31        1.69404   0.00013   0.00169   0.00088   0.00248   1.69652
   A32        1.76842  -0.00009   0.00759   0.00134   0.00892   1.77734
   A33        1.81181  -0.00002  -0.00027   0.00010  -0.00023   1.81158
   A34        1.94742   0.00001   0.00758   0.00108   0.00872   1.95614
   A35        1.86903  -0.00023   0.00904   0.00100   0.01015   1.87918
   A36        2.02350  -0.00018   0.00702   0.00088   0.00785   2.03135
   A37        1.59382  -0.00004   0.00108  -0.00002   0.00101   1.59483
   A38        1.78144   0.00004  -0.00177   0.00030  -0.00144   1.78000
   A39        1.95835  -0.00004  -0.00361   0.00006  -0.00354   1.95481
   A40        1.79300   0.00010  -0.00024   0.00017   0.00001   1.79301
   A41        1.94809   0.00003   0.00191   0.00111   0.00310   1.95119
   A42        1.54723   0.00004  -0.00121   0.00009  -0.00106   1.54617
   A43        1.86814  -0.00022   0.00919   0.00099   0.01030   1.87844
   A44        2.02289  -0.00018   0.00685   0.00072   0.00750   2.03038
   A45        1.81010  -0.00001  -0.00008   0.00018   0.00005   1.81016
   A46        1.94786   0.00001   0.00775   0.00108   0.00889   1.95675
   A47        1.59396  -0.00003   0.00107  -0.00012   0.00089   1.59485
   A48        1.79410   0.00009  -0.00026   0.00013  -0.00006   1.79405
   A49        1.94727   0.00004   0.00227   0.00127   0.00363   1.95090
   A50        1.78178   0.00003  -0.00187   0.00026  -0.00159   1.78019
   A51        1.95852  -0.00005  -0.00373  -0.00004  -0.00376   1.95476
   A52        1.54818   0.00003  -0.00095   0.00004  -0.00084   1.54733
   A53        1.67897   0.00003  -0.00530  -0.00065  -0.00595   1.67303
   A54        1.67990   0.00003  -0.00540  -0.00069  -0.00609   1.67381
    D1       -0.02139   0.00013   0.00143   0.00016   0.00155  -0.01984
    D2       -0.96936  -0.00001   0.00594   0.00032   0.00635  -0.96301
    D3        2.50376   0.00030   0.03410   0.01435   0.04847   2.55223
    D4        2.19266   0.00016   0.03590   0.01502   0.05114   2.24380
    D5        0.96388   0.00008   0.00274   0.00119   0.00382   0.96771
    D6        0.01592  -0.00006   0.00725   0.00135   0.00863   0.02454
    D7       -2.79415   0.00025   0.03541   0.01538   0.05075  -2.74340
    D8       -3.10525   0.00011   0.03721   0.01605   0.05342  -3.05183
    D9        0.02154  -0.00014  -0.00136  -0.00014  -0.00150   0.02005
   D10        0.99033  -0.00015  -0.00192   0.00009  -0.00186   0.98846
   D11       -0.99218  -0.00000  -0.00230   0.00062  -0.00167  -0.99385
   D12       -0.02339  -0.00001  -0.00286   0.00085  -0.00204  -0.02543
   D13        0.53496   0.00028   0.01347   0.00246   0.01593   0.55089
   D14       -0.70290   0.00029   0.01300   0.00330   0.01641  -0.68649
   D15        0.67380  -0.00001   0.00291  -0.00033   0.00257   0.67637
   D16       -0.41621   0.00005   0.00190  -0.00046   0.00152  -0.41469
   D17       -0.35590  -0.00015  -0.00813  -0.00133  -0.00948  -0.36538
   D18       -1.44591  -0.00008  -0.00914  -0.00146  -0.01053  -1.45644
   D19       -0.65994   0.00002  -0.00468  -0.00126  -0.00597  -0.66591
   D20        0.37438   0.00009  -0.00252  -0.00045  -0.00296   0.37141
   D21        0.45298  -0.00020  -0.00812  -0.00220  -0.01035   0.44264
   D22        1.48730  -0.00013  -0.00596  -0.00138  -0.00735   1.47996
   D23        0.02137  -0.00013  -0.00142  -0.00016  -0.00154   0.01983
   D24       -0.96383  -0.00009  -0.00272  -0.00107  -0.00368  -0.96751
   D25        0.96890   0.00003  -0.00549  -0.00017  -0.00575   0.96315
   D26       -0.01630   0.00008  -0.00678  -0.00109  -0.00789  -0.02419
   D27       -2.23457  -0.00010  -0.03298  -0.01067  -0.04380  -2.27837
   D28        3.06341  -0.00005  -0.03427  -0.01159  -0.04594   3.01747
   D29       -2.48924  -0.00031  -0.03429  -0.01620  -0.05064  -2.53989
   D30        2.80874  -0.00026  -0.03559  -0.01711  -0.05278   2.75596
   D31       -0.55437  -0.00017   0.00218   0.00038   0.00300  -0.55137
   D32        0.55536   0.00016  -0.00261  -0.00011  -0.00315   0.55220
   D33       -2.91868   0.00020   0.00694   0.00556   0.01267  -2.90601
   D34        2.90466  -0.00018  -0.00550  -0.00407  -0.00975   2.89491
   D35       -0.65816  -0.00001   0.00386   0.00095   0.00500  -0.65316
   D36        0.40607  -0.00002   0.01477   0.00238   0.01727   0.42335
   D37        0.31767   0.00019  -0.00047   0.00010  -0.00072   0.31695
   D38        1.38190   0.00017   0.01043   0.00153   0.01156   1.39346
   D39        2.53277   0.00008   0.02259   0.00835   0.03066   2.56343
   D40       -2.68619   0.00006   0.03349   0.00977   0.04294  -2.64325
   D41        2.95456   0.00040   0.03010   0.01778   0.04787   3.00243
   D42       -2.26440   0.00038   0.04101   0.01920   0.06015  -2.20425
   D43        0.65859  -0.00001  -0.00448  -0.00123  -0.00590   0.65270
   D44       -0.40585   0.00001  -0.01526  -0.00256  -0.01794  -0.42380
   D45       -0.31730  -0.00020   0.00021  -0.00054   0.00001  -0.31728
   D46       -1.38174  -0.00018  -0.01057  -0.00187  -0.01203  -1.39378
   D47       -2.95294  -0.00040  -0.03067  -0.01691  -0.04769  -3.00063
   D48        2.26580  -0.00039  -0.04145  -0.01824  -0.05974   2.20607
   D49       -2.49930  -0.00014  -0.02638  -0.01263  -0.03859  -2.53790
   D50        2.71944  -0.00012  -0.03716  -0.01396  -0.05064   2.66879
   D51       -0.02156   0.00014   0.00135   0.00015   0.00150  -0.02006
   D52        0.99331   0.00001   0.00257  -0.00061   0.00196   0.99527
   D53       -0.99107   0.00015   0.00204   0.00009   0.00216  -0.98891
   D54        0.02380   0.00002   0.00326  -0.00066   0.00263   0.02642
   D55        0.61926  -0.00003  -0.00179  -0.00130  -0.00303   0.61623
   D56       -0.62074   0.00005   0.00263   0.00120   0.00376  -0.61698
   D57        0.60563  -0.00001  -0.00333   0.00057  -0.00273   0.60290
   D58       -0.46793   0.00007   0.00002   0.00121   0.00127  -0.46666
   D59       -0.42607   0.00008   0.00470   0.00165   0.00626  -0.41981
   D60       -1.49963   0.00017   0.00805   0.00229   0.01026  -1.48937
   D61       -0.60492   0.00001   0.00278  -0.00084   0.00192  -0.60301
   D62        0.46889  -0.00008  -0.00033  -0.00145  -0.00182   0.46708
   D63        0.42792  -0.00010  -0.00570  -0.00187  -0.00747   0.42045
   D64        1.50174  -0.00019  -0.00881  -0.00249  -0.01120   1.49054
   D65       -0.53435  -0.00029  -0.01350  -0.00252  -0.01602  -0.55037
   D66        0.70285  -0.00029  -0.01302  -0.00324  -0.01637   0.68648
   D67       -0.67550   0.00001  -0.00313   0.00033  -0.00279  -0.67830
   D68        0.41464  -0.00005  -0.00213   0.00036  -0.00185   0.41279
   D69        0.35369   0.00015   0.00789   0.00145   0.00936   0.36306
   D70        1.44384   0.00009   0.00889   0.00149   0.01031   1.45414
   D71        0.66045  -0.00003   0.00461   0.00101   0.00563   0.66608
   D72       -0.37392  -0.00011   0.00216   0.00022   0.00237  -0.37155
   D73       -0.45322   0.00020   0.00821   0.00199   0.01022  -0.44301
   D74       -1.48759   0.00012   0.00576   0.00120   0.00695  -1.48064
   D75        0.04333  -0.00006   0.00151  -0.00061   0.00075   0.04408
   D76        1.01880  -0.00007   0.00102   0.00011   0.00102   1.01982
   D77       -0.97636   0.00002   0.00071  -0.00065   0.00001  -0.97634
   D78       -0.00089   0.00001   0.00022   0.00006   0.00028  -0.00061
   D79        0.00147  -0.00000   0.00008  -0.00004   0.00003   0.00150
   D80       -1.00074   0.00008  -0.00231  -0.00014  -0.00241  -1.00315
   D81        1.00311  -0.00008   0.00216   0.00003   0.00216   1.00527
   D82        0.00090  -0.00001  -0.00022  -0.00006  -0.00029   0.00061
   D83        0.66947  -0.00012  -0.00435  -0.00083  -0.00526   0.66421
   D84       -0.61458   0.00000  -0.01423  -0.00232  -0.01673  -0.63132
   D85        0.00000   0.00001   0.00007   0.00010   0.00017   0.00017
   D86        0.96741   0.00006  -0.00155   0.00049  -0.00101   0.96640
   D87       -0.96655  -0.00006   0.00140  -0.00045   0.00091  -0.96564
   D88        0.00086  -0.00001  -0.00022  -0.00006  -0.00027   0.00058
   D89       -0.56979  -0.00013  -0.00358  -0.00088  -0.00446  -0.57425
   D90        0.68454  -0.00007  -0.00380  -0.00116  -0.00498   0.67956
   D91       -0.04473   0.00007  -0.00077   0.00103   0.00044  -0.04429
   D92       -1.01944   0.00009  -0.00044   0.00012  -0.00018  -1.01963
   D93        0.97383  -0.00001  -0.00011   0.00096   0.00091   0.97473
   D94       -0.00089   0.00001   0.00022   0.00006   0.00028  -0.00061
   D95        0.61487   0.00000   0.01443   0.00234   0.01695   0.63182
   D96       -0.66747   0.00011   0.00439   0.00075   0.00522  -0.66225
   D97       -0.68594   0.00008   0.00385   0.00130   0.00517  -0.68078
   D98        0.56895   0.00013   0.00363   0.00098   0.00459   0.57355
         Item               Value     Threshold  Converged?
 Maximum Force            0.001367     0.000450     NO 
 RMS     Force            0.000232     0.000300     YES
 Maximum Displacement     0.109079     0.001800     NO 
 RMS     Displacement     0.015004     0.001200     NO 
 Predicted change in Energy=-2.468108D-04
 GradGradGradGradGradGradGradGradGradGradGradGradGradGradGradGradGradGrad

                          Input orientation:                          
 ---------------------------------------------------------------------
 Center     Atomic      Atomic             Coordinates (Angstroms)
 Number     Number       Type             X           Y           Z
 ---------------------------------------------------------------------
      1          4           0        0.041984    1.526474    0.846965
      2          4           0       -1.599204   -0.007728    0.989031
      3          4           0        1.657106    0.003277    0.751275
      4          4           0        0.050337   -1.530991    0.846200
      5          4           0        0.187676   -0.002507    2.186811
      6          4           0       -1.101274    1.045451   -0.730518
      7          4           0        1.077881    1.105537   -0.863394
      8          4           0       -1.094050   -1.057798   -0.732439
      9          4           0        1.084237   -1.102699   -0.863996
     10          4           0       -0.033632   -0.001705   -2.181187
     11          1           0       -2.994550    0.360414    1.927335
     12          1           0       -2.966412   -0.405052    1.946346
 ---------------------------------------------------------------------
                    Distance matrix (angstroms):
                    1          2          3          4          5
     1  Be   0.000000
     2  Be   2.251101   0.000000
     3  Be   2.222139   3.264996   0.000000
     4  Be   3.057477   2.249826   2.223667   0.000000
     5  Be   2.038184   2.151196   2.054269   2.037735   0.000000
     6  Be   2.006708   2.077010   3.300075   3.232693   3.357144
     7  Be   2.043427   3.440585   2.039028   3.306031   3.365112
     8  Be   3.234741   2.078770   3.300931   2.006398   3.358345
     9  Be   3.305484   3.439989   2.039720   2.043809   3.364768
    10  Be   3.392749   3.535723   3.384959   3.392763   4.373600
    11  H    3.427453   1.721318   4.811296   3.744009   3.213348
    12  H    3.740305   1.715685   4.792895   3.402768   3.188752
                    6          7          8          9         10
     6  Be   0.000000
     7  Be   2.184029   0.000000
     8  Be   2.103263   3.068299   0.000000
     9  Be   3.067381   2.208246   2.182718   0.000000
    10  Be   2.083467   2.048908   2.082953   2.048612   0.000000
    11  H    3.334359   4.992802   3.563372   5.154487   5.077216
    12  H    3.570476   5.151002   3.332822   4.979206   5.079411
                   11         12
    11  H    0.000000
    12  H    0.766220   0.000000
 Stoichiometry    Be10H2
 Framework group  C1[X(Be10H2)]
 Deg. of freedom    30
 Full point group                 C1      NOp   1
 Largest Abelian subgroup         C1      NOp   1
 Largest concise Abelian subgroup C1      NOp   1
                         Standard orientation:                         
 ---------------------------------------------------------------------
 Center     Atomic      Atomic             Coordinates (Angstroms)
 Number     Number       Type             X           Y           Z
 ---------------------------------------------------------------------
      1          4           0       -0.519012    0.541043   -1.528821
      2          4           0       -1.543223   -0.761798   -0.005320
      3          4           0        0.440634    1.831349    0.004833
      4          4           0       -0.525283    0.531453    1.528634
      5          4           0       -1.565500    1.389274    0.000742
      6          4           0        0.171853   -1.282391   -1.054828
      7          4           0        1.477728    0.467628   -1.100761
      8          4           0        0.169516   -1.288516    1.048425
      9          4           0        1.473418    0.460945    1.107471
     10          4           0        1.966445   -1.190211   -0.000419
     11          1           0       -3.091474   -1.412504   -0.382726
     12          1           0       -3.094826   -1.382594    0.382902
 ---------------------------------------------------------------------
 Rotational constants (GHZ):           2.6680951           2.1879332           2.0074735
 Standard basis: def2TZVP (5D, 7F)
 There are   212 symmetry adapted cartesian basis functions of A   symmetry.
 There are   202 symmetry adapted basis functions of A   symmetry.
   202 basis functions,   306 primitive gaussians,   212 cartesian basis functions
    21 alpha electrons       21 beta electrons
       nuclear repulsion energy       162.5792705475 Hartrees.
 NAtoms=   12 NActive=   12 NUniq=   12 SFac= 1.00D+00 NAtFMM=   60 NAOKFM=F Big=F
 Integral buffers will be    131072 words long.
 Raffenetti 2 integral format.
 Two-electron integral symmetry is turned on.
 Nuclear repulsion after empirical dispersion term =      162.5558719318 Hartrees.
 One-electron integrals computed using PRISM.
   1 Symmetry operations used in ECPInt.
 ECPInt:  NShTT=    4851 NPrTT=   15054 LenC2=    4745 LenP2D=   12376.
 LDataN:  DoStor=T MaxTD1= 4 Len=   56
 NBasis=   202 RedAO= T EigKep=  4.15D-04  NBF=   202
 NBsUse=   202 1.00D-06 EigRej= -1.00D+00 NBFU=   202
 Initial guess from the checkpoint file:  "/home/asus/YCY/BeH/Be10/1/2-H-Be10.chk"
 B after Tr=    -0.000000   -0.000000    0.000000
         Rot=    0.999995    0.000178   -0.000314    0.003064 Ang=   0.35 deg.
 ExpMin= 3.27D-02 ExpMax= 4.70D+03 ExpMxC= 1.60D+02 IAcc=3 IRadAn=         5 AccDes= 0.00D+00
 Harris functional with IExCor= 1009 and IRadAn=       5 diagonalized for initial guess.
 HarFok:  IExCor= 1009 AccDes= 0.00D+00 IRadAn=         5 IDoV= 1 UseB2=F ITyADJ=14
 ICtDFT=  3500011 ScaDFX=  1.000000  1.000000  1.000000  1.000000
 FoFCou: FMM=F IPFlag=           0 FMFlag=      100000 FMFlg1=           0
         NFxFlg=           0 DoJE=T BraDBF=F KetDBF=T FulRan=T
         wScrn=  0.000000 ICntrl=       500 IOpCl=  0 I1Cent=   200000004 NGrid=           0
         NMat0=    1 NMatS0=      1 NMatT0=    0 NMatD0=    1 NMtDS0=    0 NMtDT0=    0
 Petite list used in FoFCou.
 Keep R1 ints in memory in canonical form, NReq=228948694.
 Requested convergence on RMS density matrix=1.00D-08 within 128 cycles.
 Requested convergence on MAX density matrix=1.00D-06.
 Requested convergence on             energy=1.00D-06.
 No special actions if energy rises.
 SCF Done:  E(RPBE1PBE) =  -148.300652250     A.U. after   14 cycles
            NFock= 14  Conv=0.32D-08     -V/T= 2.0075
   1 Symmetry operations used in ECPInt.
 ECPInt:  NShTT=    4851 NPrTT=   15054 LenC2=    4745 LenP2D=   12376.
 LDataN:  DoStor=T MaxTD1= 5 Len=  102
 Calling FoFJK, ICntrl=      2127 FMM=F ISym2X=0 I1Cent= 0 IOpClX= 0 NMat=1 NMatS=1 NMatT=0.
 ***** Axes restored to original set *****
 -------------------------------------------------------------------
 Center     Atomic                   Forces (Hartrees/Bohr)
 Number     Number              X              Y              Z
 -------------------------------------------------------------------
      1        4           0.000156205    0.000758854    0.000258720
      2        4           0.001855995    0.000008723    0.000374547
      3        4          -0.000672239   -0.000029942    0.000390852
      4        4           0.000231394   -0.000743286    0.000275067
      5        4          -0.000089770    0.000001354    0.000060909
      6        4          -0.000897595    0.000762550   -0.000226128
      7        4          -0.000206452   -0.000710508   -0.000078428
      8        4          -0.000916136   -0.000750091   -0.000199220
      9        4          -0.000164080    0.000711693   -0.000067670
     10        4           0.000069826    0.000012095    0.000493407
     11        1           0.000326917    0.004379798   -0.000796759
     12        1           0.000305936   -0.004401239   -0.000485296
 -------------------------------------------------------------------
 Cartesian Forces:  Max     0.004401239 RMS     0.001171367

 GradGradGradGradGradGradGradGradGradGradGradGradGradGradGradGradGradGrad
 Berny optimization.
 Using GEDIIS/GDIIS optimizer.
 FormGI is forming the generalized inverse of G from B-inverse, IUseBI=4.
 Internal  Forces:  Max     0.003033545 RMS     0.000322994
 Search for a local minimum.
 Step number   7 out of a maximum of  100
 All quantities printed in internal units (Hartrees-Bohrs-Radians)
 Mixed Optimization -- En-DIIS/RFO-DIIS
 Swapping is turned off.
 Update second derivatives using D2CorX and points    5    6    7
 DE= -3.53D-04 DEPred=-2.47D-04 R= 1.43D+00
 TightC=F SS=  1.41D+00  RLast= 2.89D-01 DXNew= 2.3069D+00 8.6608D-01
 Trust test= 1.43D+00 RLast= 2.89D-01 DXMaxT set to 1.37D+00
 ITU=  1  1  1  1  1  1  0
     Eigenvalues ---    0.00415   0.02015   0.02877   0.03603   0.03624
     Eigenvalues ---    0.03883   0.04094   0.04287   0.04615   0.05220
     Eigenvalues ---    0.05260   0.05879   0.05958   0.06564   0.06733
     Eigenvalues ---    0.06812   0.06861   0.06977   0.07083   0.07443
     Eigenvalues ---    0.08228   0.08621   0.09117   0.11102   0.12073
     Eigenvalues ---    0.13408   0.13488   0.14130   0.14781   0.46641
 En-DIIS/RFO-DIIS/Sim-DIIS IScMMF=       -3 using points:     7    6    5    4    3
 RFO step:  Lambda=-1.18638486D-04.
 DIIS inversion failure, remove point   5.
 RFO-DIIS uses    4 points instead of    5
 DidBck=F Rises=F RFO-DIIS coefs:    1.87324   -2.00000    1.25005   -0.12329    0.00000
 Iteration  1 RMS(Cart)=  0.00612837 RMS(Int)=  0.00007390
 Iteration  2 RMS(Cart)=  0.00004581 RMS(Int)=  0.00004379
 Iteration  3 RMS(Cart)=  0.00000000 RMS(Int)=  0.00004379
 Variable       Old X    -DE/DX   Delta X   Delta X   Delta X     New X
                                 (Linear)    (Quad)   (Total)
    R1        4.25396  -0.00028   0.00167  -0.00200  -0.00030   4.25367
    R2        4.19923   0.00000  -0.00161  -0.00048  -0.00211   4.19713
    R3        3.85161   0.00025  -0.00330   0.00300  -0.00034   3.85127
    R4        3.79213   0.00035   0.00189   0.00060   0.00245   3.79458
    R5        3.86152  -0.00012   0.00082  -0.00033   0.00050   3.86202
    R6        4.25155  -0.00027   0.00212  -0.00180   0.00036   4.25191
    R7        4.06517  -0.00024  -0.00979  -0.00133  -0.01100   4.05417
    R8        3.92498  -0.00034  -0.00441  -0.00065  -0.00497   3.92001
    R9        3.92831  -0.00035  -0.00415  -0.00100  -0.00506   3.92325
   R10        3.25282  -0.00046  -0.03218  -0.00545  -0.03763   3.21519
   R11        3.24218  -0.00015  -0.04589   0.00471  -0.04118   3.20099
   R12        4.20212  -0.00002  -0.00196  -0.00085  -0.00281   4.19931
   R13        3.88201  -0.00036   0.01033  -0.00466   0.00567   3.88767
   R14        3.85320   0.00002   0.00097   0.00064   0.00158   3.85479
   R15        3.85451   0.00000   0.00045   0.00063   0.00106   3.85557
   R16        3.85076   0.00024  -0.00321   0.00288  -0.00037   3.85039
   R17        3.79154   0.00037   0.00117   0.00120   0.00232   3.79386
   R18        3.86224  -0.00012   0.00117  -0.00053   0.00065   3.86289
   R19        4.12722  -0.00000  -0.00068  -0.00013  -0.00082   4.12640
   R20        3.97459   0.00055   0.00122   0.00341   0.00454   3.97913
   R21        3.93718  -0.00008  -0.00412   0.00034  -0.00379   3.93339
   R22        4.17298  -0.00011  -0.00449  -0.00306  -0.00755   4.16543
   R23        3.87188  -0.00013   0.00471  -0.00279   0.00192   3.87380
   R24        4.12474   0.00001  -0.00040   0.00011  -0.00030   4.12444
   R25        3.93621  -0.00007  -0.00386   0.00044  -0.00343   3.93278
   R26        3.87132  -0.00011   0.00443  -0.00256   0.00188   3.87320
   R27        1.44795   0.00303   0.00542   0.00396   0.00939   1.45734
    A1        1.63630  -0.00028   0.00048  -0.00213  -0.00165   1.63465
    A2        1.85670  -0.00030  -0.00186  -0.00155  -0.00337   1.85332
    A3        1.78844  -0.00001   0.00028   0.00021   0.00047   1.78891
    A4        1.95807  -0.00005  -0.00279   0.00007  -0.00276   1.95531
    A5        1.93848  -0.00013   0.00254  -0.00127   0.00123   1.93971
    A6        1.49361   0.00034  -0.00120   0.00234   0.00108   1.49470
    A7        1.68589   0.00043   0.00099   0.00211   0.00313   1.68902
    A8        2.07104  -0.00061   0.00075  -0.00136  -0.00058   2.07046
    A9        2.45597   0.00029   0.01038   0.00103   0.01145   2.46742
   A10        1.68604   0.00043   0.00088   0.00213   0.00302   1.68906
   A11        2.45554   0.00031   0.01014   0.00015   0.01035   2.46588
   A12        2.05205  -0.00059   0.00332  -0.00074   0.00254   2.05460
   A13        1.83445   0.00035   0.00159   0.00195   0.00354   1.83799
   A14        1.83430   0.00035   0.00138   0.00205   0.00342   1.83773
   A15        1.94906  -0.00009   0.00982  -0.00021   0.00959   1.95865
   A16        1.93030  -0.00009   0.01237   0.00122   0.01356   1.94386
   A17        2.13789  -0.00073  -0.01175  -0.00241  -0.01422   2.12367
   A18        2.45029  -0.00010  -0.01092  -0.00291  -0.01396   2.43633
   A19        2.42864  -0.00008  -0.00793  -0.00175  -0.00980   2.41884
   A20        2.13974  -0.00071  -0.01208  -0.00333  -0.01551   2.12422
   A21        1.51669   0.00023   0.00040   0.00184   0.00224   1.51893
   A22        1.77383   0.00004  -0.00037  -0.00005  -0.00042   1.77340
   A23        1.77372   0.00004  -0.00041   0.00001  -0.00039   1.77333
   A24        1.93018   0.00004  -0.00261   0.00124  -0.00143   1.92875
   A25        1.92940   0.00005  -0.00236   0.00123  -0.00118   1.92822
   A26        1.63618  -0.00028   0.00045  -0.00208  -0.00163   1.63455
   A27        1.85682  -0.00030  -0.00190  -0.00158  -0.00345   1.85337
   A28        1.78833  -0.00001   0.00046   0.00017   0.00061   1.78894
   A29        1.95970  -0.00006  -0.00269  -0.00012  -0.00287   1.95683
   A30        1.93823  -0.00013   0.00243  -0.00116   0.00124   1.93947
   A31        1.69652   0.00012   0.00144   0.00012   0.00155   1.69808
   A32        1.77734  -0.00022   0.00047  -0.00134  -0.00087   1.77647
   A33        1.81158  -0.00001  -0.00052   0.00012  -0.00038   1.81120
   A34        1.95614  -0.00010   0.00207  -0.00081   0.00126   1.95740
   A35        1.87918  -0.00033   0.00071  -0.00212  -0.00144   1.87774
   A36        2.03135  -0.00031  -0.00031  -0.00178  -0.00203   2.02931
   A37        1.59483  -0.00008  -0.00063  -0.00078  -0.00139   1.59344
   A38        1.78000   0.00011   0.00043   0.00105   0.00146   1.78146
   A39        1.95481   0.00010  -0.00096   0.00076  -0.00021   1.95460
   A40        1.79301   0.00009   0.00025   0.00008   0.00031   1.79331
   A41        1.95119   0.00001   0.00136   0.00045   0.00179   1.95298
   A42        1.54617   0.00008   0.00070   0.00083   0.00152   1.54769
   A43        1.87844  -0.00033   0.00075  -0.00211  -0.00139   1.87706
   A44        2.03038  -0.00030  -0.00053  -0.00167  -0.00214   2.02824
   A45        1.81016  -0.00000  -0.00035   0.00011  -0.00023   1.80993
   A46        1.95675  -0.00010   0.00210  -0.00095   0.00115   1.95791
   A47        1.59485  -0.00008  -0.00076  -0.00079  -0.00153   1.59332
   A48        1.79405   0.00009   0.00017   0.00003   0.00017   1.79422
   A49        1.95090   0.00001   0.00167   0.00037   0.00201   1.95291
   A50        1.78019   0.00011   0.00034   0.00106   0.00138   1.78157
   A51        1.95476   0.00010  -0.00113   0.00086  -0.00027   1.95449
   A52        1.54733   0.00007   0.00069   0.00073   0.00141   1.54874
   A53        1.67303   0.00012  -0.00065   0.00072   0.00003   1.67306
   A54        1.67381   0.00012  -0.00075   0.00070  -0.00008   1.67374
    D1       -0.01984   0.00008   0.00172  -0.00074   0.00098  -0.01886
    D2       -0.96301  -0.00009   0.00169  -0.00155   0.00016  -0.96285
    D3        2.55223   0.00036   0.01495   0.00058   0.01550   2.56773
    D4        2.24380  -0.00022   0.01576   0.00241   0.01818   2.26199
    D5        0.96771   0.00005   0.00252  -0.00091   0.00161   0.96932
    D6        0.02454  -0.00012   0.00249  -0.00172   0.00079   0.02533
    D7       -2.74340   0.00033   0.01574   0.00041   0.01614  -2.72727
    D8       -3.05183  -0.00025   0.01655   0.00224   0.01881  -3.03301
    D9        0.02005  -0.00008  -0.00173   0.00075  -0.00098   0.01907
   D10        0.98846  -0.00006  -0.00095   0.00119   0.00027   0.98873
   D11       -0.99385   0.00007  -0.00003   0.00115   0.00111  -0.99274
   D12       -0.02543   0.00009   0.00076   0.00160   0.00236  -0.02308
   D13        0.55089   0.00001   0.00722  -0.00047   0.00675   0.55764
   D14       -0.68649   0.00011   0.00797  -0.00002   0.00795  -0.67854
   D15        0.67637  -0.00012  -0.00021  -0.00123  -0.00142   0.67494
   D16       -0.41469  -0.00002   0.00061  -0.00076  -0.00016  -0.41485
   D17       -0.36538   0.00002  -0.00413   0.00043  -0.00367  -0.36905
   D18       -1.45644   0.00013  -0.00332   0.00090  -0.00240  -1.45884
   D19       -0.66591   0.00008  -0.00203   0.00122  -0.00079  -0.66670
   D20        0.37141   0.00011  -0.00039   0.00167   0.00128   0.37270
   D21        0.44264  -0.00008  -0.00504   0.00016  -0.00490   0.43774
   D22        1.47996  -0.00004  -0.00339   0.00061  -0.00282   1.47714
   D23        0.01983  -0.00008  -0.00172   0.00074  -0.00098   0.01885
   D24       -0.96751  -0.00005  -0.00237   0.00082  -0.00156  -0.96907
   D25        0.96315   0.00009  -0.00138   0.00137  -0.00001   0.96313
   D26       -0.02419   0.00012  -0.00203   0.00144  -0.00060  -0.02479
   D27       -2.27837   0.00023  -0.01158  -0.00053  -0.01204  -2.29042
   D28        3.01747   0.00026  -0.01223  -0.00046  -0.01263   3.00484
   D29       -2.53989  -0.00035  -0.01656  -0.00206  -0.01863  -2.55852
   D30        2.75596  -0.00032  -0.01721  -0.00199  -0.01922   2.73675
   D31       -0.55137  -0.00020  -0.00083  -0.00106  -0.00203  -0.55340
   D32        0.55220   0.00019   0.00106   0.00092   0.00213   0.55433
   D33       -2.90601   0.00054   0.00575   0.00069   0.00645  -2.89956
   D34        2.89491  -0.00052  -0.00431  -0.00089  -0.00527   2.88963
   D35       -0.65316  -0.00001   0.00250  -0.00019   0.00229  -0.65087
   D36        0.42335  -0.00020   0.00495  -0.00210   0.00281   0.42616
   D37        0.31695   0.00021   0.00243   0.00148   0.00404   0.32099
   D38        1.39346   0.00002   0.00488  -0.00043   0.00456   1.39802
   D39        2.56343  -0.00018   0.00832   0.00111   0.00949   2.57292
   D40       -2.64325  -0.00037   0.01077  -0.00080   0.01002  -2.63323
   D41        3.00243   0.00075   0.01645   0.00317   0.01953   3.02196
   D42       -2.20425   0.00056   0.01890   0.00126   0.02006  -2.18420
   D43        0.65270   0.00002  -0.00301   0.00046  -0.00254   0.65015
   D44       -0.42380   0.00021  -0.00529   0.00233  -0.00293  -0.42672
   D45       -0.31728  -0.00021  -0.00303  -0.00126  -0.00443  -0.32171
   D46       -1.39378  -0.00002  -0.00530   0.00061  -0.00481  -1.39859
   D47       -3.00063  -0.00077  -0.01633  -0.00187  -0.01819  -3.01882
   D48        2.20607  -0.00058  -0.01860   0.00000  -0.01857   2.18749
   D49       -2.53790   0.00016  -0.01229  -0.00234  -0.01459  -2.55249
   D50        2.66879   0.00034  -0.01457  -0.00047  -0.01497   2.65382
   D51       -0.02006   0.00008   0.00174  -0.00075   0.00098  -0.01908
   D52        0.99527  -0.00008   0.00010  -0.00134  -0.00124   0.99404
   D53       -0.98891   0.00007   0.00117  -0.00118  -0.00003  -0.98894
   D54        0.02642  -0.00010  -0.00048  -0.00177  -0.00225   0.02417
   D55        0.61623  -0.00001  -0.00149  -0.00029  -0.00181   0.61442
   D56       -0.61698   0.00001   0.00156   0.00033   0.00193  -0.61505
   D57        0.60290   0.00015   0.00102   0.00216   0.00317   0.60607
   D58       -0.46666   0.00012   0.00271   0.00161   0.00430  -0.46236
   D59       -0.41981   0.00002   0.00306   0.00056   0.00366  -0.41615
   D60       -1.48937  -0.00001   0.00474   0.00001   0.00480  -1.48457
   D61       -0.60301  -0.00015  -0.00144  -0.00202  -0.00345  -0.60646
   D62        0.46708  -0.00013  -0.00307  -0.00153  -0.00459   0.46249
   D63        0.42045  -0.00002  -0.00355  -0.00046  -0.00406   0.41639
   D64        1.49054   0.00000  -0.00518   0.00003  -0.00520   1.48534
   D65       -0.55037  -0.00001  -0.00731   0.00043  -0.00688  -0.55725
   D66        0.68648  -0.00011  -0.00789  -0.00003  -0.00793   0.67855
   D67       -0.67830   0.00013   0.00020   0.00143   0.00162  -0.67667
   D68        0.41279   0.00002  -0.00068   0.00091   0.00023   0.41302
   D69        0.36306  -0.00001   0.00424  -0.00016   0.00405   0.36710
   D70        1.45414  -0.00012   0.00335  -0.00068   0.00266   1.45680
   D71        0.66608  -0.00008   0.00168  -0.00106   0.00061   0.66669
   D72       -0.37155  -0.00011  -0.00005  -0.00141  -0.00145  -0.37301
   D73       -0.44301   0.00008   0.00481   0.00002   0.00485  -0.43816
   D74       -1.48064   0.00005   0.00308  -0.00033   0.00278  -1.47785
   D75        0.04408  -0.00014  -0.00190  -0.00151  -0.00337   0.04071
   D76        1.01982  -0.00012  -0.00100  -0.00069  -0.00165   1.01816
   D77       -0.97634  -0.00002  -0.00075  -0.00084  -0.00158  -0.97792
   D78       -0.00061  -0.00000   0.00015  -0.00001   0.00014  -0.00047
   D79        0.00150  -0.00001  -0.00006  -0.00016  -0.00022   0.00128
   D80       -1.00315   0.00010  -0.00016   0.00040   0.00022  -1.00293
   D81        1.00527  -0.00011  -0.00005  -0.00055  -0.00058   1.00469
   D82        0.00061   0.00000  -0.00015   0.00001  -0.00014   0.00047
   D83        0.66421  -0.00003  -0.00310   0.00008  -0.00302   0.66119
   D84       -0.63132   0.00019  -0.00509   0.00160  -0.00340  -0.63472
   D85        0.00017  -0.00000   0.00015  -0.00012   0.00002   0.00020
   D86        0.96640   0.00012   0.00054   0.00030   0.00082   0.96722
   D87       -0.96564  -0.00012  -0.00053  -0.00041  -0.00093  -0.96657
   D88        0.00058   0.00000  -0.00014   0.00001  -0.00013   0.00045
   D89       -0.57425  -0.00010  -0.00262  -0.00089  -0.00352  -0.57777
   D90        0.67956  -0.00005  -0.00340  -0.00076  -0.00417   0.67538
   D91       -0.04429   0.00014   0.00260   0.00131   0.00387  -0.04042
   D92       -1.01963   0.00011   0.00148   0.00050   0.00194  -1.01769
   D93        0.97473   0.00003   0.00128   0.00080   0.00206   0.97680
   D94       -0.00061  -0.00000   0.00015  -0.00001   0.00014  -0.00047
   D95        0.63182  -0.00020   0.00511  -0.00166   0.00336   0.63518
   D96       -0.66225   0.00003   0.00293  -0.00014   0.00278  -0.65947
   D97       -0.68078   0.00006   0.00363   0.00078   0.00443  -0.67635
   D98        0.57355   0.00010   0.00281   0.00082   0.00365   0.57719
         Item               Value     Threshold  Converged?
 Maximum Force            0.003034     0.000450     NO 
 RMS     Force            0.000323     0.000300     NO 
 Maximum Displacement     0.047057     0.001800     NO 
 RMS     Displacement     0.006145     0.001200     NO 
 Predicted change in Energy=-4.344072D-05
 GradGradGradGradGradGradGradGradGradGradGradGradGradGradGradGradGradGrad

                          Input orientation:                          
 ---------------------------------------------------------------------
 Center     Atomic      Atomic             Coordinates (Angstroms)
 Number     Number       Type             X           Y           Z
 ---------------------------------------------------------------------
      1          4           0        0.044809    1.527218    0.851790
      2          4           0       -1.594799   -0.008208    0.996378
      3          4           0        1.657535    0.003403    0.751565
      4          4           0        0.054238   -1.532055    0.850983
      5          4           0        0.187407   -0.002658    2.190676
      6          4           0       -1.105935    1.046141   -0.721879
      7          4           0        1.072315    1.103742   -0.863311
      8          4           0       -1.098148   -1.059509   -0.723584
      9          4           0        1.079504   -1.100496   -0.863996
     10          4           0       -0.048272   -0.001931   -2.176310
     11          1           0       -2.981908    0.363850    1.908672
     12          1           0       -2.956647   -0.406821    1.921444
 ---------------------------------------------------------------------
                    Distance matrix (angstroms):
                    1          2          3          4          5
     1  Be   0.000000
     2  Be   2.250945   0.000000
     3  Be   2.221023   3.261556   0.000000
     4  Be   3.059287   2.250016   2.222177   0.000000
     5  Be   2.038006   2.145376   2.057267   2.037539   0.000000
     6  Be   2.008004   2.074379   3.300773   3.235273   3.354950
     7  Be   2.043691   3.436332   2.039866   3.304952   3.366603
     8  Be   3.237176   2.076094   3.301459   2.007625   3.355964
     9  Be   3.304451   3.435984   2.040282   2.044154   3.366319
    10  Be   3.393575   3.529552   3.388548   3.393566   4.373341
    11  H    3.410489   1.701404   4.795127   3.732471   3.202876
    12  H    3.727386   1.693892   4.777821   3.387841   3.181338
                    6          7          8          9         10
     6  Be   0.000000
     7  Be   2.183597   0.000000
     8  Be   2.105665   3.067587   0.000000
     9  Be   3.066658   2.204250   2.182559   0.000000
    10  Be   2.081460   2.049926   2.081136   2.049607   0.000000
    11  H    3.302210   4.966694   3.535996   5.130990   5.042528
    12  H    3.538840   5.125349   3.297907   4.952815   5.041247
                   11         12
    11  H    0.000000
    12  H    0.771191   0.000000
 Stoichiometry    Be10H2
 Framework group  C1[X(Be10H2)]
 Deg. of freedom    30
 Full point group                 C1      NOp   1
 Largest Abelian subgroup         C1      NOp   1
 Largest concise Abelian subgroup C1      NOp   1
                         Standard orientation:                         
 ---------------------------------------------------------------------
 Center     Atomic      Atomic             Coordinates (Angstroms)
 Number     Number       Type             X           Y           Z
 ---------------------------------------------------------------------
      1          4           0       -0.521226    0.542520   -1.529692
      2          4           0       -1.539398   -0.762743   -0.004448
      3          4           0        0.434256    1.833862    0.004072
      4          4           0       -0.526263    0.534518    1.529581
      5          4           0       -1.572853    1.382366    0.000736
      6          4           0        0.172248   -1.281266   -1.055375
      7          4           0        1.475369    0.470311   -1.099498
      8          4           0        0.170451   -1.286311    1.050283
      9          4           0        1.472041    0.464820    1.104742
     10          4           0        1.964244   -1.189608   -0.000470
     11          1           0       -3.057876   -1.429061   -0.385265
     12          1           0       -3.057594   -1.404815    0.385544
 ---------------------------------------------------------------------
 Rotational constants (GHZ):           2.6680667           2.1921042           2.0112900
 Standard basis: def2TZVP (5D, 7F)
 There are   212 symmetry adapted cartesian basis functions of A   symmetry.
 There are   202 symmetry adapted basis functions of A   symmetry.
   202 basis functions,   306 primitive gaussians,   212 cartesian basis functions
    21 alpha electrons       21 beta electrons
       nuclear repulsion energy       162.6826831467 Hartrees.
 NAtoms=   12 NActive=   12 NUniq=   12 SFac= 1.00D+00 NAtFMM=   60 NAOKFM=F Big=F
 Integral buffers will be    131072 words long.
 Raffenetti 2 integral format.
 Two-electron integral symmetry is turned on.
 Nuclear repulsion after empirical dispersion term =      162.6592595438 Hartrees.
 One-electron integrals computed using PRISM.
   1 Symmetry operations used in ECPInt.
 ECPInt:  NShTT=    4851 NPrTT=   15054 LenC2=    4747 LenP2D=   12381.
 LDataN:  DoStor=T MaxTD1= 4 Len=   56
 NBasis=   202 RedAO= T EigKep=  4.16D-04  NBF=   202
 NBsUse=   202 1.00D-06 EigRej= -1.00D+00 NBFU=   202
 Initial guess from the checkpoint file:  "/home/asus/YCY/BeH/Be10/1/2-H-Be10.chk"
 B after Tr=     0.000000   -0.000000   -0.000000
         Rot=    0.999999    0.000198   -0.000137   -0.001677 Ang=   0.19 deg.
 ExpMin= 3.27D-02 ExpMax= 4.70D+03 ExpMxC= 1.60D+02 IAcc=3 IRadAn=         5 AccDes= 0.00D+00
 Harris functional with IExCor= 1009 and IRadAn=       5 diagonalized for initial guess.
 HarFok:  IExCor= 1009 AccDes= 0.00D+00 IRadAn=         5 IDoV= 1 UseB2=F ITyADJ=14
 ICtDFT=  3500011 ScaDFX=  1.000000  1.000000  1.000000  1.000000
 FoFCou: FMM=F IPFlag=           0 FMFlag=      100000 FMFlg1=           0
         NFxFlg=           0 DoJE=T BraDBF=F KetDBF=T FulRan=T
         wScrn=  0.000000 ICntrl=       500 IOpCl=  0 I1Cent=   200000004 NGrid=           0
         NMat0=    1 NMatS0=      1 NMatT0=    0 NMatD0=    1 NMtDS0=    0 NMtDT0=    0
 Petite list used in FoFCou.
 Keep R1 ints in memory in canonical form, NReq=228948694.
 Requested convergence on RMS density matrix=1.00D-08 within 128 cycles.
 Requested convergence on MAX density matrix=1.00D-06.
 Requested convergence on             energy=1.00D-06.
 No special actions if energy rises.
 SCF Done:  E(RPBE1PBE) =  -148.300770565     A.U. after   13 cycles
            NFock= 13  Conv=0.25D-08     -V/T= 2.0075
   1 Symmetry operations used in ECPInt.
 ECPInt:  NShTT=    4851 NPrTT=   15054 LenC2=    4747 LenP2D=   12381.
 LDataN:  DoStor=T MaxTD1= 5 Len=  102
 Calling FoFJK, ICntrl=      2127 FMM=F ISym2X=0 I1Cent= 0 IOpClX= 0 NMat=1 NMatS=1 NMatT=0.
 ***** Axes restored to original set *****
 -------------------------------------------------------------------
 Center     Atomic                   Forces (Hartrees/Bohr)
 Number     Number              X              Y              Z
 -------------------------------------------------------------------
      1        4          -0.000045456    0.000658488    0.000066510
      2        4           0.001397863    0.000073605    0.000248698
      3        4          -0.000779801   -0.000012413    0.000391126
      4        4           0.000033900   -0.000660014    0.000076512
      5        4           0.000533539    0.000014557    0.000020587
      6        4          -0.000652935    0.000689604   -0.000212683
      7        4          -0.000165832   -0.000671257   -0.000064565
      8        4          -0.000684925   -0.000650653   -0.000188130
      9        4          -0.000149585    0.000647509   -0.000048932
     10        4           0.000416282    0.000011939    0.000361343
     11        1           0.000232786    0.002061062   -0.000474270
     12        1          -0.000135837   -0.002162427   -0.000176194
 -------------------------------------------------------------------
 Cartesian Forces:  Max     0.002162427 RMS     0.000673063

 GradGradGradGradGradGradGradGradGradGradGradGradGradGradGradGradGradGrad
 Berny optimization.
 Using GEDIIS/GDIIS optimizer.
 FormGI is forming the generalized inverse of G from B-inverse, IUseBI=4.
 Internal  Forces:  Max     0.001464858 RMS     0.000179567
 Search for a local minimum.
 Step number   8 out of a maximum of  100
 All quantities printed in internal units (Hartrees-Bohrs-Radians)
 Mixed Optimization -- En-DIIS/RFO-DIIS
 Swapping is turned off.
 Update second derivatives using D2CorX and points    5    6    7    8
 DE= -1.18D-04 DEPred=-4.34D-05 R= 2.72D+00
 TightC=F SS=  1.41D+00  RLast= 1.00D-01 DXNew= 2.3069D+00 3.0103D-01
 Trust test= 2.72D+00 RLast= 1.00D-01 DXMaxT set to 1.37D+00
 ITU=  1  1  1  1  1  1  1  0
     Eigenvalues ---    0.00476   0.01787   0.02879   0.03563   0.03608
     Eigenvalues ---    0.03849   0.04048   0.04291   0.04653   0.05217
     Eigenvalues ---    0.05271   0.05412   0.05950   0.06472   0.06731
     Eigenvalues ---    0.06805   0.06964   0.06981   0.07086   0.07404
     Eigenvalues ---    0.07580   0.08517   0.09117   0.09176   0.12075
     Eigenvalues ---    0.13193   0.13489   0.14135   0.14782   0.33845
 En-DIIS/RFO-DIIS/Sim-DIIS IScMMF=       -3 using points:     8    7    6    5    4    3
 RFO step:  Lambda=-9.07773310D-05.
 DIIS inversion failure, remove point   6.
 RFO-DIIS uses    5 points instead of    6
 DidBck=F Rises=F RFO-DIIS coefs:    2.03589   -2.00000    2.18333   -1.34255    0.12333
                  RFO-DIIS coefs:    0.00000
 Iteration  1 RMS(Cart)=  0.00523433 RMS(Int)=  0.00008246
 Iteration  2 RMS(Cart)=  0.00003013 RMS(Int)=  0.00007298
 Iteration  3 RMS(Cart)=  0.00000000 RMS(Int)=  0.00007298
 Variable       Old X    -DE/DX   Delta X   Delta X   Delta X     New X
                                 (Linear)    (Quad)   (Total)
    R1        4.25367  -0.00014  -0.00201  -0.00166  -0.00367   4.25000
    R2        4.19713  -0.00002  -0.00030  -0.00131  -0.00161   4.19552
    R3        3.85127   0.00022   0.00334   0.00116   0.00449   3.85577
    R4        3.79458   0.00023   0.00025   0.00305   0.00331   3.79789
    R5        3.86202  -0.00007  -0.00051   0.00113   0.00062   3.86264
    R6        4.25191  -0.00013  -0.00186  -0.00103  -0.00287   4.24905
    R7        4.05417   0.00001   0.00012  -0.00722  -0.00718   4.04700
    R8        3.92001  -0.00013   0.00009  -0.00347  -0.00341   3.91660
    R9        3.92325  -0.00015  -0.00030  -0.00383  -0.00415   3.91910
   R10        3.21519  -0.00034  -0.00290  -0.03303  -0.03596   3.17923
   R11        3.20099   0.00020   0.00856  -0.02909  -0.02056   3.18043
   R12        4.19931  -0.00004  -0.00064  -0.00194  -0.00258   4.19672
   R13        3.88767  -0.00045  -0.00626   0.00011  -0.00614   3.88154
   R14        3.85479  -0.00002   0.00065   0.00051   0.00119   3.85598
   R15        3.85557  -0.00002   0.00070   0.00013   0.00086   3.85643
   R16        3.85039   0.00022   0.00318   0.00142   0.00459   3.85498
   R17        3.79386   0.00025   0.00095   0.00287   0.00384   3.79770
   R18        3.86289  -0.00008  -0.00075   0.00108   0.00033   3.86322
   R19        4.12640  -0.00002  -0.00026   0.00037   0.00012   4.12652
   R20        3.97913   0.00044   0.00283   0.00675   0.00964   3.98877
   R21        3.93339   0.00003   0.00074  -0.00132  -0.00056   3.93282
   R22        4.16543  -0.00015  -0.00268  -0.00804  -0.01080   4.15462
   R23        3.87380  -0.00019  -0.00348  -0.00040  -0.00387   3.86993
   R24        4.12444  -0.00001  -0.00004   0.00094   0.00091   4.12535
   R25        3.93278   0.00003   0.00082  -0.00095  -0.00011   3.93266
   R26        3.87320  -0.00017  -0.00320  -0.00043  -0.00362   3.86958
   R27        1.45734   0.00146   0.00389   0.00612   0.01015   1.46748
    A1        1.63465  -0.00021  -0.00213  -0.00252  -0.00464   1.63002
    A2        1.85332  -0.00021  -0.00124  -0.00355  -0.00482   1.84850
    A3        1.78891  -0.00002   0.00017   0.00028   0.00048   1.78938
    A4        1.95531  -0.00000   0.00035  -0.00153  -0.00112   1.95419
    A5        1.93971  -0.00014  -0.00167  -0.00056  -0.00218   1.93753
    A6        1.49470   0.00023   0.00234   0.00244   0.00480   1.49950
    A7        1.68902   0.00027   0.00183   0.00397   0.00577   1.69479
    A8        2.07046  -0.00032  -0.00117  -0.00141  -0.00274   2.06772
    A9        2.46742   0.00013   0.00066   0.00799   0.00854   2.47595
   A10        1.68906   0.00027   0.00186   0.00385   0.00567   1.69473
   A11        2.46588   0.00013  -0.00024   0.00727   0.00694   2.47282
   A12        2.05460  -0.00030  -0.00077   0.00139   0.00043   2.05503
   A13        1.83799   0.00019   0.00161   0.00362   0.00520   1.84319
   A14        1.83773   0.00020   0.00172   0.00357   0.00527   1.84300
   A15        1.95865  -0.00002  -0.00044   0.00706   0.00662   1.96527
   A16        1.94386  -0.00000   0.00087   0.01044   0.01131   1.95517
   A17        2.12367  -0.00040  -0.00167  -0.01187  -0.01352   2.11015
   A18        2.43633  -0.00012  -0.00240  -0.01196  -0.01425   2.42208
   A19        2.41884  -0.00010  -0.00139  -0.00838  -0.00968   2.40916
   A20        2.12422  -0.00040  -0.00265  -0.01284  -0.01551   2.10871
   A21        1.51893   0.00019   0.00178   0.00263   0.00441   1.52334
   A22        1.77340   0.00004  -0.00010  -0.00003  -0.00016   1.77324
   A23        1.77333   0.00004  -0.00003  -0.00002  -0.00008   1.77324
   A24        1.92875   0.00009   0.00148   0.00007   0.00160   1.93035
   A25        1.92822   0.00009   0.00144   0.00030   0.00179   1.93000
   A26        1.63455  -0.00021  -0.00208  -0.00252  -0.00459   1.62996
   A27        1.85337  -0.00021  -0.00127  -0.00359  -0.00489   1.84848
   A28        1.78894  -0.00002   0.00011   0.00042   0.00056   1.78950
   A29        1.95683  -0.00001   0.00014  -0.00174  -0.00154   1.95529
   A30        1.93947  -0.00014  -0.00154  -0.00055  -0.00204   1.93743
   A31        1.69808   0.00008  -0.00006   0.00151   0.00145   1.69953
   A32        1.77647  -0.00015  -0.00124  -0.00154  -0.00277   1.77370
   A33        1.81120  -0.00001   0.00024  -0.00044  -0.00021   1.81099
   A34        1.95740  -0.00009  -0.00102   0.00009  -0.00091   1.95649
   A35        1.87774  -0.00023  -0.00213  -0.00280  -0.00490   1.87285
   A36        2.02931  -0.00021  -0.00155  -0.00288  -0.00447   2.02484
   A37        1.59344  -0.00007  -0.00066  -0.00173  -0.00242   1.59102
   A38        1.78146   0.00009   0.00100   0.00180   0.00282   1.78428
   A39        1.95460   0.00011   0.00093   0.00046   0.00138   1.95599
   A40        1.79331   0.00006   0.00003   0.00051   0.00055   1.79387
   A41        1.95298   0.00001   0.00033   0.00161   0.00199   1.95497
   A42        1.54769   0.00007   0.00071   0.00187   0.00261   1.55029
   A43        1.87706  -0.00023  -0.00213  -0.00271  -0.00481   1.87225
   A44        2.02824  -0.00021  -0.00142  -0.00288  -0.00435   2.02389
   A45        1.80993   0.00000   0.00021  -0.00021  -0.00001   1.80992
   A46        1.95791  -0.00010  -0.00117  -0.00006  -0.00121   1.95669
   A47        1.59332  -0.00007  -0.00066  -0.00186  -0.00254   1.59077
   A48        1.79422   0.00005  -0.00001   0.00033   0.00034   1.79456
   A49        1.95291   0.00001   0.00020   0.00177   0.00203   1.95494
   A50        1.78157   0.00009   0.00103   0.00174   0.00278   1.78435
   A51        1.95449   0.00011   0.00106   0.00041   0.00147   1.95596
   A52        1.54874   0.00007   0.00061   0.00172   0.00236   1.55110
   A53        1.67306   0.00008   0.00070   0.00056   0.00127   1.67432
   A54        1.67374   0.00008   0.00070   0.00042   0.00113   1.67487
    D1       -0.01886   0.00003  -0.00107   0.00068  -0.00040  -0.01926
    D2       -0.96285  -0.00007  -0.00180  -0.00049  -0.00232  -0.96517
    D3        2.56773   0.00019  -0.00033   0.01174   0.01143   2.57917
    D4        2.26199  -0.00004   0.00157   0.01494   0.01676   2.27875
    D5        0.96932  -0.00000  -0.00127   0.00055  -0.00071   0.96862
    D6        0.02533  -0.00011  -0.00200  -0.00063  -0.00264   0.02270
    D7       -2.72727   0.00015  -0.00053   0.01160   0.01112  -2.71615
    D8       -3.03301  -0.00008   0.00137   0.01480   0.01645  -3.01656
    D9        0.01907  -0.00003   0.00109  -0.00069   0.00040   0.01947
   D10        0.98873  -0.00000   0.00142   0.00068   0.00209   0.99082
   D11       -0.99274   0.00005   0.00122   0.00098   0.00224  -0.99050
   D12       -0.02308   0.00008   0.00156   0.00235   0.00393  -0.01915
   D13        0.55764  -0.00008  -0.00144   0.00351   0.00208   0.55972
   D14       -0.67854  -0.00000  -0.00102   0.00473   0.00369  -0.67485
   D15        0.67494  -0.00010  -0.00122  -0.00144  -0.00268   0.67226
   D16       -0.41485  -0.00003  -0.00093  -0.00013  -0.00107  -0.41592
   D17       -0.36905   0.00007   0.00103  -0.00161  -0.00064  -0.36968
   D18       -1.45884   0.00014   0.00132  -0.00030   0.00098  -1.45787
   D19       -0.66670   0.00007   0.00147   0.00022   0.00166  -0.66504
   D20        0.37270   0.00010   0.00173   0.00209   0.00382   0.37652
   D21        0.43774  -0.00001   0.00077  -0.00296  -0.00215   0.43559
   D22        1.47714   0.00002   0.00102  -0.00109   0.00001   1.47714
   D23        0.01885  -0.00003   0.00107  -0.00068   0.00040   0.01925
   D24       -0.96907  -0.00000   0.00116  -0.00054   0.00060  -0.96847
   D25        0.96313   0.00007   0.00158   0.00062   0.00224   0.96537
   D26       -0.02479   0.00010   0.00167   0.00076   0.00243  -0.02236
   D27       -2.29042   0.00007   0.00018  -0.00946  -0.00953  -2.29995
   D28        3.00484   0.00010   0.00026  -0.00932  -0.00933   2.99551
   D29       -2.55852  -0.00020  -0.00114  -0.01430  -0.01549  -2.57401
   D30        2.73675  -0.00016  -0.00106  -0.01416  -0.01529   2.72145
   D31       -0.55340  -0.00013  -0.00096  -0.00224  -0.00308  -0.55648
   D32        0.55433   0.00012   0.00081   0.00222   0.00291   0.55724
   D33       -2.89956   0.00026   0.00032   0.00502   0.00541  -2.89415
   D34        2.88963  -0.00026  -0.00070  -0.00388  -0.00465   2.88498
   D35       -0.65087  -0.00001  -0.00053   0.00163   0.00111  -0.64976
   D36        0.42616  -0.00018  -0.00272   0.00026  -0.00237   0.42378
   D37        0.32099   0.00013   0.00117   0.00384   0.00489   0.32588
   D38        1.39802  -0.00004  -0.00102   0.00248   0.00141   1.39943
   D39        2.57292  -0.00004   0.00076   0.00766   0.00820   2.58112
   D40       -2.63323  -0.00021  -0.00143   0.00629   0.00472  -2.62852
   D41        3.02196   0.00039   0.00232   0.01488   0.01698   3.03894
   D42       -2.18420   0.00022   0.00013   0.01352   0.01350  -2.17069
   D43        0.65015   0.00002   0.00086  -0.00180  -0.00095   0.64921
   D44       -0.42672   0.00018   0.00299  -0.00032   0.00259  -0.42413
   D45       -0.32171  -0.00012  -0.00089  -0.00407  -0.00483  -0.32654
   D46       -1.39859   0.00004   0.00124  -0.00258  -0.00129  -1.39988
   D47       -3.01882  -0.00039  -0.00100  -0.01409  -0.01488  -3.03370
   D48        2.18749  -0.00022   0.00113  -0.01261  -0.01134   2.17615
   D49       -2.55249   0.00002  -0.00166  -0.01201  -0.01342  -2.56591
   D50        2.65382   0.00019   0.00047  -0.01053  -0.00988   2.64394
   D51       -0.01908   0.00003  -0.00109   0.00069  -0.00040  -0.01947
   D52        0.99404  -0.00006  -0.00143  -0.00118  -0.00264   0.99139
   D53       -0.98894   0.00000  -0.00143  -0.00055  -0.00196  -0.99090
   D54        0.02417  -0.00009  -0.00178  -0.00242  -0.00421   0.01996
   D55        0.61442   0.00000  -0.00021  -0.00129  -0.00148   0.61294
   D56       -0.61505  -0.00000   0.00023   0.00146   0.00166  -0.61339
   D57        0.60607   0.00014   0.00205   0.00350   0.00558   0.61165
   D58       -0.46236   0.00008   0.00127   0.00368   0.00499  -0.45737
   D59       -0.41615  -0.00000   0.00026   0.00277   0.00302  -0.41312
   D60       -1.48457  -0.00006  -0.00052   0.00296   0.00243  -1.48215
   D61       -0.60646  -0.00013  -0.00186  -0.00365  -0.00555  -0.61200
   D62        0.46249  -0.00008  -0.00114  -0.00387  -0.00505   0.45745
   D63        0.41639   0.00001  -0.00010  -0.00311  -0.00319   0.41320
   D64        1.48534   0.00006   0.00062  -0.00333  -0.00269   1.48265
   D65       -0.55725   0.00008   0.00141  -0.00367  -0.00227  -0.55952
   D66        0.67855   0.00000   0.00097  -0.00470  -0.00373   0.67482
   D67       -0.67667   0.00011   0.00143   0.00182   0.00326  -0.67341
   D68        0.41302   0.00003   0.00109   0.00040   0.00149   0.41451
   D69        0.36710  -0.00006  -0.00076   0.00211   0.00139   0.36850
   D70        1.45680  -0.00013  -0.00111   0.00069  -0.00038   1.45641
   D71        0.66669  -0.00007  -0.00126  -0.00037  -0.00160   0.66509
   D72       -0.37301  -0.00009  -0.00140  -0.00223  -0.00364  -0.37664
   D73       -0.43816   0.00001  -0.00056   0.00297   0.00237  -0.43578
   D74       -1.47785  -0.00001  -0.00070   0.00111   0.00034  -1.47752
   D75        0.04071  -0.00011  -0.00122  -0.00343  -0.00469   0.03602
   D76        1.01816  -0.00008  -0.00047  -0.00172  -0.00220   1.01596
   D77       -0.97792  -0.00003  -0.00079  -0.00156  -0.00236  -0.98029
   D78       -0.00047   0.00000  -0.00003   0.00016   0.00013  -0.00034
   D79        0.00128  -0.00001  -0.00016  -0.00031  -0.00047   0.00081
   D80       -1.00293   0.00007   0.00038   0.00037   0.00077  -1.00216
   D81        1.00469  -0.00007  -0.00051  -0.00084  -0.00136   1.00333
   D82        0.00047  -0.00000   0.00003  -0.00016  -0.00013   0.00035
   D83        0.66119  -0.00000   0.00052  -0.00239  -0.00188   0.65931
   D84       -0.63472   0.00017   0.00228  -0.00114   0.00099  -0.63372
   D85        0.00020  -0.00000  -0.00014   0.00001  -0.00013   0.00007
   D86        0.96722   0.00008   0.00023   0.00075   0.00099   0.96821
   D87       -0.96657  -0.00009  -0.00034  -0.00089  -0.00124  -0.96781
   D88        0.00045  -0.00000   0.00003  -0.00015  -0.00012   0.00033
   D89       -0.57777  -0.00007  -0.00057  -0.00306  -0.00364  -0.58142
   D90        0.67538  -0.00002  -0.00033  -0.00322  -0.00355   0.67183
   D91       -0.04042   0.00010   0.00093   0.00379   0.00476  -0.03566
   D92       -1.01769   0.00007   0.00022   0.00192   0.00216  -1.01552
   D93        0.97680   0.00003   0.00068   0.00202   0.00272   0.97952
   D94       -0.00047   0.00000  -0.00003   0.00016   0.00013  -0.00034
   D95        0.63518  -0.00017  -0.00235   0.00107  -0.00113   0.63405
   D96       -0.65947  -0.00001  -0.00057   0.00204   0.00148  -0.65798
   D97       -0.67635   0.00003   0.00032   0.00349   0.00381  -0.67254
   D98        0.57719   0.00007   0.00048   0.00323   0.00372   0.58091
         Item               Value     Threshold  Converged?
 Maximum Force            0.001465     0.000450     NO 
 RMS     Force            0.000180     0.000300     YES
 Maximum Displacement     0.034880     0.001800     NO 
 RMS     Displacement     0.005248     0.001200     NO 
 Predicted change in Energy=-4.132916D-05
 GradGradGradGradGradGradGradGradGradGradGradGradGradGradGradGradGradGrad

                          Input orientation:                          
 ---------------------------------------------------------------------
 Center     Atomic      Atomic             Coordinates (Angstroms)
 Number     Number       Type             X           Y           Z
 ---------------------------------------------------------------------
      1          4           0        0.045559    1.530049    0.854987
      2          4           0       -1.588411   -0.008371    1.001392
      3          4           0        1.654564    0.003593    0.753997
      4          4           0        0.056031   -1.534787    0.854382
      5          4           0        0.190155   -0.002434    2.194299
      6          4           0       -1.111208    1.048566   -0.716378
      7          4           0        1.066910    1.100993   -0.862792
      8          4           0       -1.103281   -1.062183   -0.717671
      9          4           0        1.074605   -1.097525   -0.863343
     10          4           0       -0.057571   -0.002061   -2.171461
     11          1           0       -2.965564    0.366595    1.892030
     12          1           0       -2.951691   -0.409763    1.902987
 ---------------------------------------------------------------------
                    Distance matrix (angstroms):
                    1          2          3          4          5
     1  Be   0.000000
     2  Be   2.249005   0.000000
     3  Be   2.220171   3.252419   0.000000
     4  Be   3.064853   2.248499   2.220810   0.000000
     5  Be   2.040384   2.141579   2.054020   2.039969   0.000000
     6  Be   2.009757   2.072576   3.302039   3.240902   3.357110
     7  Be   2.044019   3.428790   2.040498   3.304225   3.366312
     8  Be   3.242337   2.073897   3.302634   2.009654   3.357918
     9  Be   3.303898   3.428578   2.040736   2.044327   3.366103
    10  Be   3.393727   3.522855   3.389652   3.393801   4.372783
    11  H    3.390566   1.682375   4.772050   3.717795   3.191569
    12  H    3.720844   1.683010   4.765357   3.378112   3.181506
                    6          7          8          9         10
     6  Be   0.000000
     7  Be   2.183663   0.000000
     8  Be   2.110764   3.067592   0.000000
     9  Be   3.066771   2.198532   2.183039   0.000000
    10  Be   2.081161   2.047877   2.081075   2.047691   0.000000
    11  H    3.272234   4.938545   3.509992   5.104772   5.010418
    12  H    3.517836   5.106963   3.272632   4.933220   5.014307
                   11         12
    11  H    0.000000
    12  H    0.776559   0.000000
 Stoichiometry    Be10H2
 Framework group  C1[X(Be10H2)]
 Deg. of freedom    30
 Full point group                 C1      NOp   1
 Largest Abelian subgroup         C1      NOp   1
 Largest concise Abelian subgroup C1      NOp   1
                         Standard orientation:                         
 ---------------------------------------------------------------------
 Center     Atomic      Atomic             Coordinates (Angstroms)
 Number     Number       Type             X           Y           Z
 ---------------------------------------------------------------------
      1          4           0       -0.524388    0.541119   -1.532500
      2          4           0       -1.531722   -0.765803   -0.004345
      3          4           0        0.420311    1.835683    0.003993
      4          4           0       -0.529169    0.533901    1.532341
      5          4           0       -1.581422    1.375193    0.000524
      6          4           0        0.177007   -1.281485   -1.057858
      7          4           0        1.471582    0.476626   -1.096655
      8          4           0        0.174836   -1.286324    1.052899
      9          4           0        1.468348    0.471540    1.101869
     10          4           0        1.966611   -1.180718   -0.000317
     11          1           0       -3.021713   -1.446265   -0.388118
     12          1           0       -3.026261   -1.432661    0.388308
 ---------------------------------------------------------------------
 Rotational constants (GHZ):           2.6676127           2.1949437           2.0156940
 Standard basis: def2TZVP (5D, 7F)
 There are   212 symmetry adapted cartesian basis functions of A   symmetry.
 There are   202 symmetry adapted basis functions of A   symmetry.
   202 basis functions,   306 primitive gaussians,   212 cartesian basis functions
    21 alpha electrons       21 beta electrons
       nuclear repulsion energy       162.7681994268 Hartrees.
 NAtoms=   12 NActive=   12 NUniq=   12 SFac= 1.00D+00 NAtFMM=   60 NAOKFM=F Big=F
 Integral buffers will be    131072 words long.
 Raffenetti 2 integral format.
 Two-electron integral symmetry is turned on.
 Nuclear repulsion after empirical dispersion term =      162.7447539018 Hartrees.
 One-electron integrals computed using PRISM.
   1 Symmetry operations used in ECPInt.
 ECPInt:  NShTT=    4851 NPrTT=   15054 LenC2=    4747 LenP2D=   12385.
 LDataN:  DoStor=T MaxTD1= 4 Len=   56
 NBasis=   202 RedAO= T EigKep=  4.16D-04  NBF=   202
 NBsUse=   202 1.00D-06 EigRej= -1.00D+00 NBFU=   202
 Initial guess from the checkpoint file:  "/home/asus/YCY/BeH/Be10/1/2-H-Be10.chk"
 B after Tr=     0.000000    0.000000    0.000000
         Rot=    0.999996    0.000040    0.000018   -0.002857 Ang=   0.33 deg.
 ExpMin= 3.27D-02 ExpMax= 4.70D+03 ExpMxC= 1.60D+02 IAcc=3 IRadAn=         5 AccDes= 0.00D+00
 Harris functional with IExCor= 1009 and IRadAn=       5 diagonalized for initial guess.
 HarFok:  IExCor= 1009 AccDes= 0.00D+00 IRadAn=         5 IDoV= 1 UseB2=F ITyADJ=14
 ICtDFT=  3500011 ScaDFX=  1.000000  1.000000  1.000000  1.000000
 FoFCou: FMM=F IPFlag=           0 FMFlag=      100000 FMFlg1=           0
         NFxFlg=           0 DoJE=T BraDBF=F KetDBF=T FulRan=T
         wScrn=  0.000000 ICntrl=       500 IOpCl=  0 I1Cent=   200000004 NGrid=           0
         NMat0=    1 NMatS0=      1 NMatT0=    0 NMatD0=    1 NMtDS0=    0 NMtDT0=    0
 Petite list used in FoFCou.
 Keep R1 ints in memory in canonical form, NReq=228948694.
 Requested convergence on RMS density matrix=1.00D-08 within 128 cycles.
 Requested convergence on MAX density matrix=1.00D-06.
 Requested convergence on             energy=1.00D-06.
 No special actions if energy rises.
 EnCoef did     4 forward-backward iterations
 SCF Done:  E(RPBE1PBE) =  -148.300832065     A.U. after   12 cycles
            NFock= 12  Conv=0.88D-08     -V/T= 2.0075
   1 Symmetry operations used in ECPInt.
 ECPInt:  NShTT=    4851 NPrTT=   15054 LenC2=    4747 LenP2D=   12385.
 LDataN:  DoStor=T MaxTD1= 5 Len=  102
 Calling FoFJK, ICntrl=      2127 FMM=F ISym2X=0 I1Cent= 0 IOpClX= 0 NMat=1 NMatS=1 NMatT=0.
 ***** Axes restored to original set *****
 -------------------------------------------------------------------
 Center     Atomic                   Forces (Hartrees/Bohr)
 Number     Number              X              Y              Z
 -------------------------------------------------------------------
      1        4          -0.000209188    0.000318561    0.000069523
      2        4           0.000754098   -0.000141216    0.000156061
      3        4          -0.000400995    0.000002318    0.000003018
      4        4          -0.000174852   -0.000315895    0.000033729
      5        4           0.000599340    0.000011569   -0.000034666
      6        4          -0.000333373    0.000321677   -0.000121787
      7        4           0.000024674   -0.000387561    0.000024961
      8        4          -0.000310644   -0.000292345   -0.000085676
      9        4           0.000041863    0.000380588    0.000025530
     10        4           0.000367201    0.000000166    0.000045482
     11        1          -0.000212118   -0.000417717    0.000010962
     12        1          -0.000146007    0.000519856   -0.000127136
 -------------------------------------------------------------------
 Cartesian Forces:  Max     0.000754098 RMS     0.000278766

 GradGradGradGradGradGradGradGradGradGradGradGradGradGradGradGradGradGrad
 Berny optimization.
 Using GEDIIS/GDIIS optimizer.
 FormGI is forming the generalized inverse of G from B-inverse, IUseBI=4.
 Internal  Forces:  Max     0.000294650 RMS     0.000062655
 Search for a local minimum.
 Step number   9 out of a maximum of  100
 All quantities printed in internal units (Hartrees-Bohrs-Radians)
 Mixed Optimization -- En-DIIS/RFO-DIIS
 Swapping is turned off.
 Update second derivatives using D2CorX and points    6    7    8    9
 DE= -6.15D-05 DEPred=-4.13D-05 R= 1.49D+00
 TightC=F SS=  1.41D+00  RLast= 8.35D-02 DXNew= 2.3069D+00 2.5046D-01
 Trust test= 1.49D+00 RLast= 8.35D-02 DXMaxT set to 1.37D+00
 ITU=  1  1  1  1  1  1  1  1  0
     Eigenvalues ---    0.00454   0.01936   0.02879   0.03101   0.03604
     Eigenvalues ---    0.03819   0.03992   0.04235   0.04509   0.04709
     Eigenvalues ---    0.05234   0.05280   0.05891   0.06327   0.06729
     Eigenvalues ---    0.06746   0.06818   0.06983   0.07086   0.07261
     Eigenvalues ---    0.07459   0.08421   0.08740   0.09120   0.12085
     Eigenvalues ---    0.13164   0.13503   0.14123   0.14793   0.37078
 En-DIIS/RFO-DIIS/Sim-DIIS IScMMF=       -3 using points:     9    8    7    6    5    4    3
 RFO step:  Lambda=-1.08076650D-05.
 DIIS inversion failure, remove point   7.
 DIIS inversion failure, remove point   6.
 RFO-DIIS uses    5 points instead of    7
 DidBck=F Rises=F RFO-DIIS coefs:    1.01845    0.51861   -0.91545    0.67310   -0.29471
                  RFO-DIIS coefs:    0.00000    0.00000
 Iteration  1 RMS(Cart)=  0.00068742 RMS(Int)=  0.00005502
 Iteration  2 RMS(Cart)=  0.00000066 RMS(Int)=  0.00005501
 Variable       Old X    -DE/DX   Delta X   Delta X   Delta X     New X
                                 (Linear)    (Quad)   (Total)
    R1        4.25000  -0.00002  -0.00162  -0.00052  -0.00208   4.24792
    R2        4.19552   0.00000  -0.00027   0.00085   0.00058   4.19609
    R3        3.85577   0.00008   0.00244  -0.00009   0.00228   3.85805
    R4        3.79789   0.00010   0.00057   0.00037   0.00091   3.79880
    R5        3.86264   0.00002  -0.00044   0.00099   0.00055   3.86318
    R6        4.24905  -0.00001  -0.00148  -0.00044  -0.00186   4.24718
    R7        4.04700   0.00012   0.00113   0.00060   0.00177   4.04877
    R8        3.91660   0.00002  -0.00016   0.00050   0.00041   3.91701
    R9        3.91910   0.00001  -0.00037   0.00042   0.00012   3.91922
   R10        3.17923   0.00015   0.00129   0.00051   0.00176   3.18098
   R11        3.18043  -0.00001   0.00474  -0.00119   0.00351   3.18393
   R12        4.19672  -0.00000  -0.00048   0.00093   0.00045   4.19717
   R13        3.88154  -0.00025  -0.00576  -0.00001  -0.00577   3.87577
   R14        3.85598  -0.00007   0.00073  -0.00144  -0.00071   3.85527
   R15        3.85643  -0.00007   0.00072  -0.00143  -0.00072   3.85571
   R16        3.85498   0.00009   0.00222   0.00018   0.00233   3.85731
   R17        3.79770   0.00009   0.00103   0.00006   0.00106   3.79876
   R18        3.86322   0.00001  -0.00057   0.00095   0.00038   3.86360
   R19        4.12652   0.00003  -0.00021   0.00101   0.00081   4.12733
   R20        3.98877   0.00016   0.00155   0.00102   0.00254   3.99130
   R21        3.93282   0.00009   0.00048   0.00124   0.00172   3.93455
   R22        4.15462  -0.00013  -0.00183  -0.00076  -0.00265   4.15197
   R23        3.86993  -0.00009  -0.00304   0.00016  -0.00289   3.86703
   R24        4.12535   0.00004  -0.00002   0.00107   0.00106   4.12640
   R25        3.93266   0.00009   0.00054   0.00125   0.00180   3.93446
   R26        3.86958  -0.00009  -0.00281   0.00003  -0.00280   3.86678
   R27        1.46748  -0.00029   0.00443  -0.00303   0.00159   1.46908
    A1        1.63002  -0.00007  -0.00150  -0.00008  -0.00157   1.62844
    A2        1.84850  -0.00006  -0.00093  -0.00006  -0.00100   1.84751
    A3        1.78938  -0.00002   0.00014  -0.00030  -0.00015   1.78923
    A4        1.95419   0.00002   0.00044   0.00031   0.00077   1.95496
    A5        1.93753  -0.00009  -0.00138  -0.00061  -0.00196   1.93557
    A6        1.49950   0.00007   0.00170   0.00041   0.00211   1.50161
    A7        1.69479   0.00007   0.00130   0.00034   0.00164   1.69643
    A8        2.06772   0.00001  -0.00112   0.00011  -0.00111   2.06661
    A9        2.47595  -0.00006   0.00057  -0.00075  -0.00030   2.47565
   A10        1.69473   0.00007   0.00132   0.00030   0.00162   1.69635
   A11        2.47282  -0.00005  -0.00003  -0.00018  -0.00034   2.47248
   A12        2.05503   0.00004  -0.00071   0.00048  -0.00035   2.05468
   A13        1.84319   0.00003   0.00106   0.00001   0.00105   1.84424
   A14        1.84300   0.00003   0.00112  -0.00001   0.00109   1.84409
   A15        1.96527   0.00004  -0.00024   0.00046   0.00016   1.96542
   A16        1.95517   0.00006   0.00076   0.00026   0.00096   1.95614
   A17        2.11015  -0.00003  -0.00124  -0.00019  -0.00143   2.10872
   A18        2.42208  -0.00012  -0.00148  -0.00057  -0.00208   2.42000
   A19        2.40916  -0.00009  -0.00065  -0.00052  -0.00120   2.40796
   A20        2.10871  -0.00003  -0.00189   0.00035  -0.00158   2.10713
   A21        1.52334   0.00007   0.00125  -0.00020   0.00104   1.52438
   A22        1.77324   0.00003  -0.00014   0.00035   0.00019   1.77343
   A23        1.77324   0.00003  -0.00010   0.00030   0.00018   1.77343
   A24        1.93035   0.00007   0.00126   0.00027   0.00153   1.93188
   A25        1.93000   0.00007   0.00122   0.00031   0.00153   1.93153
   A26        1.62996  -0.00007  -0.00148  -0.00012  -0.00160   1.62836
   A27        1.84848  -0.00006  -0.00096  -0.00004  -0.00100   1.84748
   A28        1.78950  -0.00002   0.00010  -0.00026  -0.00015   1.78935
   A29        1.95529   0.00002   0.00032   0.00027   0.00062   1.95591
   A30        1.93743  -0.00009  -0.00129  -0.00065  -0.00192   1.93551
   A31        1.69953   0.00003  -0.00007   0.00022   0.00016   1.69969
   A32        1.77370  -0.00005  -0.00090  -0.00018  -0.00106   1.77264
   A33        1.81099  -0.00000   0.00020  -0.00012   0.00008   1.81107
   A34        1.95649  -0.00005  -0.00093  -0.00014  -0.00107   1.95542
   A35        1.87285  -0.00009  -0.00154  -0.00043  -0.00197   1.87087
   A36        2.02484  -0.00006  -0.00109  -0.00020  -0.00129   2.02355
   A37        1.59102  -0.00004  -0.00041  -0.00022  -0.00062   1.59040
   A38        1.78428   0.00005   0.00070   0.00013   0.00083   1.78511
   A39        1.95599   0.00005   0.00081   0.00004   0.00085   1.95683
   A40        1.79387   0.00002   0.00006   0.00021   0.00027   1.79414
   A41        1.95497   0.00002   0.00022   0.00005   0.00028   1.95526
   A42        1.55029   0.00004   0.00045   0.00023   0.00068   1.55098
   A43        1.87225  -0.00008  -0.00156  -0.00039  -0.00194   1.87031
   A44        2.02389  -0.00006  -0.00103  -0.00017  -0.00120   2.02269
   A45        1.80992   0.00000   0.00017  -0.00002   0.00016   1.81008
   A46        1.95669  -0.00004  -0.00103  -0.00014  -0.00116   1.95553
   A47        1.59077  -0.00003  -0.00042  -0.00023  -0.00064   1.59013
   A48        1.79456   0.00002   0.00004   0.00016   0.00019   1.79475
   A49        1.95494   0.00002   0.00013   0.00009   0.00025   1.95519
   A50        1.78435   0.00004   0.00072   0.00012   0.00084   1.78519
   A51        1.95596   0.00005   0.00088  -0.00001   0.00087   1.95683
   A52        1.55110   0.00003   0.00037   0.00021   0.00058   1.55168
   A53        1.67432   0.00002   0.00061  -0.00004   0.00057   1.67490
   A54        1.67487   0.00001   0.00062  -0.00008   0.00053   1.67540
    D1       -0.01926   0.00001  -0.00078   0.00036  -0.00042  -0.01967
    D2       -0.96517  -0.00002  -0.00138   0.00030  -0.00113  -0.96630
    D3        2.57917   0.00002  -0.00036   0.00057   0.00024   2.57941
    D4        2.27875   0.00015   0.00072   0.00117   0.00206   2.28081
    D5        0.96862  -0.00003  -0.00084  -0.00034  -0.00114   0.96747
    D6        0.02270  -0.00005  -0.00145  -0.00040  -0.00185   0.02084
    D7       -2.71615  -0.00002  -0.00042  -0.00013  -0.00049  -2.71664
    D8       -3.01656   0.00011   0.00066   0.00047   0.00133  -3.01523
    D9        0.01947  -0.00001   0.00078  -0.00037   0.00041   0.01988
   D10        0.99082   0.00001   0.00098  -0.00019   0.00079   0.99162
   D11       -0.99050   0.00000   0.00093  -0.00056   0.00039  -0.99011
   D12       -0.01915   0.00003   0.00114  -0.00038   0.00077  -0.01838
   D13        0.55972  -0.00010  -0.00164  -0.00090  -0.00253   0.55719
   D14       -0.67485  -0.00006  -0.00124  -0.00089  -0.00216  -0.67701
   D15        0.67226  -0.00003  -0.00090   0.00040  -0.00050   0.67176
   D16       -0.41592  -0.00001  -0.00074   0.00041  -0.00036  -0.41627
   D17       -0.36968   0.00007   0.00109   0.00063   0.00169  -0.36799
   D18       -1.45787   0.00008   0.00124   0.00064   0.00183  -1.45603
   D19       -0.66504   0.00003   0.00099   0.00027   0.00123  -0.66380
   D20        0.37652   0.00006   0.00105   0.00043   0.00149   0.37800
   D21        0.43559   0.00003   0.00083   0.00046   0.00132   0.43691
   D22        1.47714   0.00006   0.00090   0.00062   0.00157   1.47871
   D23        0.01925  -0.00001   0.00078  -0.00036   0.00042   0.01967
   D24       -0.96847   0.00002   0.00079   0.00036   0.00111  -0.96736
   D25        0.96537   0.00002   0.00125  -0.00020   0.00109   0.96646
   D26       -0.02236   0.00005   0.00125   0.00052   0.00178  -0.02057
   D27       -2.29995  -0.00011   0.00066  -0.00106  -0.00056  -2.30051
   D28        2.99551  -0.00007   0.00067  -0.00034   0.00013   2.99565
   D29       -2.57401  -0.00003  -0.00072  -0.00006  -0.00081  -2.57482
   D30        2.72145   0.00001  -0.00071   0.00066  -0.00011   2.72134
   D31       -0.55648  -0.00003  -0.00044  -0.00008  -0.00055  -0.55703
   D32        0.55724   0.00002   0.00041   0.00009   0.00053   0.55777
   D33       -2.89415  -0.00004   0.00050  -0.00020   0.00035  -2.89380
   D34        2.88498   0.00006  -0.00060   0.00074   0.00008   2.88506
   D35       -0.64976  -0.00000  -0.00047  -0.00008  -0.00058  -0.65035
   D36        0.42378  -0.00009  -0.00223  -0.00055  -0.00274   0.42104
   D37        0.32588   0.00003   0.00045   0.00004   0.00050   0.32638
   D38        1.39943  -0.00006  -0.00131  -0.00043  -0.00166   1.39777
   D39        2.58112   0.00009   0.00013   0.00055   0.00057   2.58169
   D40       -2.62852   0.00001  -0.00163   0.00008  -0.00159  -2.63011
   D41        3.03894  -0.00003   0.00189  -0.00082   0.00084   3.03978
   D42       -2.17069  -0.00012   0.00013  -0.00129  -0.00133  -2.17202
   D43        0.64921   0.00000   0.00067  -0.00004   0.00067   0.64988
   D44       -0.42413   0.00009   0.00240   0.00046   0.00283  -0.42130
   D45       -0.32654  -0.00002  -0.00032  -0.00010  -0.00044  -0.32698
   D46       -1.39988   0.00006   0.00141   0.00040   0.00173  -1.39816
   D47       -3.03370   0.00002  -0.00100  -0.00004  -0.00082  -3.03451
   D48        2.17615   0.00010   0.00074   0.00046   0.00135   2.17750
   D49       -2.56591  -0.00012  -0.00095  -0.00075  -0.00157  -2.56749
   D50        2.64394  -0.00004   0.00078  -0.00024   0.00059   2.64452
   D51       -0.01947   0.00001  -0.00078   0.00037  -0.00041  -0.01989
   D52        0.99139  -0.00001  -0.00107   0.00055  -0.00053   0.99086
   D53       -0.99090  -0.00002  -0.00097   0.00016  -0.00082  -0.99172
   D54        0.01996  -0.00004  -0.00127   0.00034  -0.00094   0.01902
   D55        0.61294   0.00001  -0.00015   0.00022   0.00007   0.61300
   D56       -0.61339  -0.00001   0.00008  -0.00020  -0.00011  -0.61349
   D57        0.61165   0.00005   0.00138  -0.00021   0.00119   0.61284
   D58       -0.45737   0.00001   0.00075  -0.00048   0.00029  -0.45708
   D59       -0.41312  -0.00001  -0.00004  -0.00022  -0.00024  -0.41336
   D60       -1.48215  -0.00006  -0.00067  -0.00048  -0.00113  -1.48328
   D61       -0.61200  -0.00005  -0.00127   0.00020  -0.00108  -0.61309
   D62        0.45745  -0.00001  -0.00069   0.00046  -0.00024   0.45720
   D63        0.41320   0.00001   0.00018   0.00015   0.00031   0.41350
   D64        1.48265   0.00005   0.00076   0.00041   0.00115   1.48379
   D65       -0.55952   0.00010   0.00162   0.00087   0.00247  -0.55705
   D66        0.67482   0.00007   0.00122   0.00092   0.00217   0.67699
   D67       -0.67341   0.00003   0.00103  -0.00031   0.00073  -0.67268
   D68        0.41451   0.00002   0.00083  -0.00028   0.00057   0.41508
   D69        0.36850  -0.00006  -0.00091  -0.00057  -0.00145   0.36705
   D70        1.45641  -0.00008  -0.00111  -0.00055  -0.00161   1.45481
   D71        0.66509  -0.00003  -0.00089  -0.00036  -0.00124   0.66385
   D72       -0.37664  -0.00005  -0.00087  -0.00058  -0.00145  -0.37809
   D73       -0.43578  -0.00003  -0.00075  -0.00051  -0.00128  -0.43707
   D74       -1.47752  -0.00005  -0.00072  -0.00072  -0.00150  -1.47902
   D75        0.03602  -0.00004  -0.00079   0.00004  -0.00073   0.03528
   D76        1.01596  -0.00002  -0.00025  -0.00006  -0.00028   1.01568
   D77       -0.98029  -0.00001  -0.00056   0.00015  -0.00042  -0.98071
   D78       -0.00034   0.00000  -0.00003   0.00005   0.00002  -0.00032
   D79        0.00081  -0.00000  -0.00010  -0.00005  -0.00015   0.00066
   D80       -1.00216   0.00002   0.00034  -0.00009   0.00024  -1.00192
   D81        1.00333  -0.00002  -0.00041  -0.00001  -0.00042   1.00291
   D82        0.00035  -0.00000   0.00003  -0.00005  -0.00003   0.00032
   D83        0.65931   0.00001   0.00058  -0.00019   0.00040   0.65971
   D84       -0.63372   0.00007   0.00197   0.00028   0.00218  -0.63154
   D85        0.00007   0.00000  -0.00007   0.00005  -0.00002   0.00005
   D86        0.96821   0.00002   0.00028  -0.00018   0.00010   0.96830
   D87       -0.96781  -0.00002  -0.00033   0.00018  -0.00014  -0.96795
   D88        0.00033  -0.00000   0.00003  -0.00005  -0.00002   0.00031
   D89       -0.58142  -0.00003  -0.00010  -0.00011  -0.00022  -0.58164
   D90        0.67183   0.00001   0.00005   0.00029   0.00034   0.67217
   D91       -0.03566   0.00003   0.00062   0.00004   0.00065  -0.03501
   D92       -1.01552   0.00002   0.00010   0.00014   0.00021  -1.01531
   D93        0.97952   0.00002   0.00049  -0.00004   0.00046   0.97998
   D94       -0.00034   0.00000  -0.00003   0.00005   0.00002  -0.00032
   D95        0.63405  -0.00007  -0.00201  -0.00030  -0.00225   0.63180
   D96       -0.65798  -0.00001  -0.00062   0.00005  -0.00057  -0.65855
   D97       -0.67254  -0.00000  -0.00005  -0.00021  -0.00026  -0.67280
   D98        0.58091   0.00003   0.00005   0.00022   0.00029   0.58120
         Item               Value     Threshold  Converged?
 Maximum Force            0.000295     0.000450     YES
 RMS     Force            0.000063     0.000300     YES
 Maximum Displacement     0.004700     0.001800     NO 
 RMS     Displacement     0.000687     0.001200     YES
 Predicted change in Energy=-5.106462D-06
 GradGradGradGradGradGradGradGradGradGradGradGradGradGradGradGradGradGrad

                          Input orientation:                          
 ---------------------------------------------------------------------
 Center     Atomic      Atomic             Coordinates (Angstroms)
 Number     Number       Type             X           Y           Z
 ---------------------------------------------------------------------
      1          4           0        0.044588    1.531034    0.854861
      2          4           0       -1.586835   -0.008480    1.001262
      3          4           0        1.653190    0.003661    0.754618
      4          4           0        0.055368   -1.535851    0.854223
      5          4           0        0.192643   -0.002447    2.194492
      6          4           0       -1.112183    1.049214   -0.717013
      7          4           0        1.066455    1.100313   -0.862538
      8          4           0       -1.104224   -1.062878   -0.718230
      9          4           0        1.074302   -1.096801   -0.863072
     10          4           0       -0.056023   -0.002075   -2.171093
     11          1           0       -2.964746    0.367108    1.892222
     12          1           0       -2.952435   -0.410127    1.902698
 ---------------------------------------------------------------------
                    Distance matrix (angstroms):
                    1          2          3          4          5
     1  Be   0.000000
     2  Be   2.247905   0.000000
     3  Be   2.220477   3.249422   0.000000
     4  Be   3.066904   2.247513   2.221047   0.000000
     5  Be   2.041591   2.142516   2.050969   2.041199   0.000000
     6  Be   2.010238   2.072795   3.302448   3.242609   3.359378
     7  Be   2.044308   3.426824   2.040122   3.304380   3.365273
     8  Be   3.243881   2.073963   3.303046   2.010215   3.360108
     9  Be   3.304107   3.426636   2.040356   2.044528   3.365061
    10  Be   3.393663   3.522395   3.388396   3.393731   4.372662
    11  H    3.389237   1.683304   4.769860   3.717497   3.193280
    12  H    3.721319   1.684865   4.764566   3.378377   3.184786
                    6          7          8          9         10
     6  Be   0.000000
     7  Be   2.184090   0.000000
     8  Be   2.112107   3.067909   0.000000
     9  Be   3.067153   2.197128   2.183599   0.000000
    10  Be   2.082074   2.046346   2.082028   2.046210   0.000000
    11  H    3.271905   4.937294   3.510108   5.103781   5.010738
    12  H    3.518393   5.106803   3.272802   4.933114   5.015125
                   11         12
    11  H    0.000000
    12  H    0.777403   0.000000
 Stoichiometry    Be10H2
 Framework group  C1[X(Be10H2)]
 Deg. of freedom    30
 Full point group                 C1      NOp   1
 Largest Abelian subgroup         C1      NOp   1
 Largest concise Abelian subgroup C1      NOp   1
                         Standard orientation:                         
 ---------------------------------------------------------------------
 Center     Atomic      Atomic             Coordinates (Angstroms)
 Number     Number       Type             X           Y           Z
 ---------------------------------------------------------------------
      1          4           0       -0.525334    0.539615   -1.533536
      2          4           0       -1.530000   -0.766058   -0.004176
      3          4           0        0.417243    1.835273    0.003778
      4          4           0       -0.529904    0.532832    1.533357
      5          4           0       -1.581601    1.375832    0.000458
      6          4           0        0.178291   -1.282540   -1.058437
      7          4           0        1.470651    0.477756   -1.096029
      8          4           0        0.176086   -1.287178    1.053664
      9          4           0        1.467508    0.472960    1.101092
     10          4           0        1.968307   -1.177269   -0.000235
     11          1           0       -3.019996   -1.448482   -0.388521
     12          1           0       -3.024989   -1.436409    0.388773
 ---------------------------------------------------------------------
 Rotational constants (GHZ):           2.6671501           2.1947370           2.0161415
 Standard basis: def2TZVP (5D, 7F)
 There are   212 symmetry adapted cartesian basis functions of A   symmetry.
 There are   202 symmetry adapted basis functions of A   symmetry.
   202 basis functions,   306 primitive gaussians,   212 cartesian basis functions
    21 alpha electrons       21 beta electrons
       nuclear repulsion energy       162.7640287195 Hartrees.
 NAtoms=   12 NActive=   12 NUniq=   12 SFac= 1.00D+00 NAtFMM=   60 NAOKFM=F Big=F
 Integral buffers will be    131072 words long.
 Raffenetti 2 integral format.
 Two-electron integral symmetry is turned on.
 Nuclear repulsion after empirical dispersion term =      162.7405832543 Hartrees.
 One-electron integrals computed using PRISM.
   1 Symmetry operations used in ECPInt.
 ECPInt:  NShTT=    4851 NPrTT=   15054 LenC2=    4747 LenP2D=   12387.
 LDataN:  DoStor=T MaxTD1= 4 Len=   56
 NBasis=   202 RedAO= T EigKep=  4.16D-04  NBF=   202
 NBsUse=   202 1.00D-06 EigRej= -1.00D+00 NBFU=   202
 Initial guess from the checkpoint file:  "/home/asus/YCY/BeH/Be10/1/2-H-Be10.chk"
 B after Tr=    -0.000000    0.000000   -0.000000
         Rot=    1.000000    0.000048   -0.000011   -0.000493 Ang=   0.06 deg.
 Keep R1 ints in memory in canonical form, NReq=228948694.
 Requested convergence on RMS density matrix=1.00D-08 within 128 cycles.
 Requested convergence on MAX density matrix=1.00D-06.
 Requested convergence on             energy=1.00D-06.
 No special actions if energy rises.
 SCF Done:  E(RPBE1PBE) =  -148.300840441     A.U. after   11 cycles
            NFock= 11  Conv=0.85D-08     -V/T= 2.0075
   1 Symmetry operations used in ECPInt.
 ECPInt:  NShTT=    4851 NPrTT=   15054 LenC2=    4747 LenP2D=   12387.
 LDataN:  DoStor=T MaxTD1= 5 Len=  102
 Calling FoFJK, ICntrl=      2127 FMM=F ISym2X=0 I1Cent= 0 IOpClX= 0 NMat=1 NMatS=1 NMatT=0.
 ***** Axes restored to original set *****
 -------------------------------------------------------------------
 Center     Atomic                   Forces (Hartrees/Bohr)
 Number     Number              X              Y              Z
 -------------------------------------------------------------------
      1        4          -0.000190208    0.000185375    0.000100205
      2        4           0.000579993   -0.000161238    0.000195042
      3        4          -0.000155639    0.000002579   -0.000133948
      4        4          -0.000172047   -0.000180763    0.000061235
      5        4           0.000325176    0.000009993   -0.000032786
      6        4          -0.000231746    0.000187745   -0.000082783
      7        4           0.000074124   -0.000222681    0.000063743
      8        4          -0.000194792   -0.000165604   -0.000048110
      9        4           0.000091832    0.000223711    0.000057479
     10        4           0.000158554   -0.000003923   -0.000041407
     11        1          -0.000202598   -0.000922168    0.000025837
     12        1          -0.000082648    0.001046974   -0.000164506
 -------------------------------------------------------------------
 Cartesian Forces:  Max     0.001046974 RMS     0.000290094

 GradGradGradGradGradGradGradGradGradGradGradGradGradGradGradGradGradGrad
 Berny optimization.
 Using GEDIIS/GDIIS optimizer.
 FormGI is forming the generalized inverse of G from B-inverse, IUseBI=4.
 Internal  Forces:  Max     0.000647712 RMS     0.000069783
 Search for a local minimum.
 Step number  10 out of a maximum of  100
 All quantities printed in internal units (Hartrees-Bohrs-Radians)
 Mixed Optimization -- En-DIIS/RFO-DIIS
 Swapping is turned off.
 Update second derivatives using D2CorX and points    6    7    8    9   10
 DE= -8.38D-06 DEPred=-5.11D-06 R= 1.64D+00
 TightC=F SS=  1.41D+00  RLast= 1.75D-02 DXNew= 2.3069D+00 5.2365D-02
 Trust test= 1.64D+00 RLast= 1.75D-02 DXMaxT set to 1.37D+00
 ITU=  1  1  1  1  1  1  1  1  1  0
     Eigenvalues ---    0.00418   0.01644   0.02054   0.02893   0.03607
     Eigenvalues ---    0.03783   0.03894   0.04084   0.04302   0.04699
     Eigenvalues ---    0.05250   0.05286   0.05869   0.06482   0.06643
     Eigenvalues ---    0.06729   0.06813   0.06984   0.07085   0.07236
     Eigenvalues ---    0.07444   0.08325   0.08572   0.09121   0.12088
     Eigenvalues ---    0.13142   0.13509   0.14092   0.14797   0.41538
 En-DIIS/RFO-DIIS/Sim-DIIS IScMMF=       -3 using points:    10    9    8    7    6    5    4    3
 RFO step:  Lambda=-1.03135534D-05.
 DIIS inversion failure, remove point   8.
 DIIS inversion failure, remove point   7.
 RFO-DIIS uses    6 points instead of    8
 DidBck=F Rises=F RFO-DIIS coefs:    2.74750   -2.00000    0.20244    0.28548   -0.33278
                  RFO-DIIS coefs:    0.09736    0.00000    0.00000
 Iteration  1 RMS(Cart)=  0.00170297 RMS(Int)=  0.00008143
 Iteration  2 RMS(Cart)=  0.00000575 RMS(Int)=  0.00008111
 Iteration  3 RMS(Cart)=  0.00000000 RMS(Int)=  0.00008111
 Variable       Old X    -DE/DX   Delta X   Delta X   Delta X     New X
                                 (Linear)    (Quad)   (Total)
    R1        4.24792  -0.00002  -0.00066  -0.00206  -0.00270   4.24522
    R2        4.19609   0.00002   0.00119   0.00109   0.00225   4.19835
    R3        3.85805   0.00003   0.00042   0.00167   0.00211   3.86016
    R4        3.79880   0.00007   0.00034   0.00079   0.00111   3.79991
    R5        3.86318   0.00003   0.00109   0.00051   0.00161   3.86479
    R6        4.24718  -0.00002  -0.00041  -0.00189  -0.00228   4.24491
    R7        4.04877   0.00006   0.00102   0.00121   0.00226   4.05103
    R8        3.91701   0.00001   0.00108   0.00046   0.00153   3.91855
    R9        3.91922   0.00001   0.00086   0.00017   0.00103   3.92025
   R10        3.18098   0.00012  -0.00539   0.00076  -0.00464   3.17635
   R11        3.18393  -0.00012  -0.00838   0.00108  -0.00730   3.17664
   R12        4.19717   0.00002   0.00113   0.00100   0.00210   4.19927
   R13        3.87577  -0.00011  -0.00227  -0.00409  -0.00636   3.86941
   R14        3.85527  -0.00007  -0.00147  -0.00097  -0.00242   3.85285
   R15        3.85571  -0.00007  -0.00154  -0.00100  -0.00252   3.85320
   R16        3.85731   0.00004   0.00065   0.00171   0.00239   3.85970
   R17        3.79876   0.00006   0.00011   0.00090   0.00099   3.79974
   R18        3.86360   0.00002   0.00099   0.00041   0.00141   3.86500
   R19        4.12733   0.00005   0.00071   0.00066   0.00137   4.12870
   R20        3.99130   0.00008   0.00087   0.00204   0.00288   3.99419
   R21        3.93455   0.00006   0.00155   0.00107   0.00260   3.93715
   R22        4.15197  -0.00009  -0.00275  -0.00172  -0.00458   4.14739
   R23        3.86703  -0.00002  -0.00093  -0.00137  -0.00223   3.86480
   R24        4.12640   0.00005   0.00094   0.00090   0.00183   4.12824
   R25        3.93446   0.00005   0.00164   0.00111   0.00273   3.93719
   R26        3.86678  -0.00001  -0.00099  -0.00129  -0.00221   3.86457
   R27        1.46908  -0.00065  -0.00063  -0.00018  -0.00082   1.46826
    A1        1.62844  -0.00003  -0.00046  -0.00122  -0.00164   1.62680
    A2        1.84751  -0.00003  -0.00032  -0.00077  -0.00108   1.84643
    A3        1.78923  -0.00001  -0.00036  -0.00025  -0.00058   1.78865
    A4        1.95496   0.00001   0.00038   0.00067   0.00104   1.95600
    A5        1.93557  -0.00006  -0.00139  -0.00169  -0.00309   1.93248
    A6        1.50161   0.00004   0.00086   0.00189   0.00270   1.50431
    A7        1.69643   0.00004   0.00038   0.00142   0.00175   1.69818
    A8        2.06661   0.00007   0.00066  -0.00068  -0.00021   2.06640
    A9        2.47565  -0.00009   0.00257  -0.00008   0.00248   2.47813
   A10        1.69635   0.00004   0.00032   0.00141   0.00168   1.69803
   A11        2.47248  -0.00008   0.00292   0.00027   0.00322   2.47570
   A12        2.05468   0.00010   0.00208   0.00036   0.00218   2.05685
   A13        1.84424   0.00002  -0.00008   0.00089   0.00078   1.84502
   A14        1.84409   0.00002  -0.00010   0.00092   0.00079   1.84487
   A15        1.96542   0.00004   0.00461   0.00113   0.00572   1.97115
   A16        1.95614   0.00006   0.00557   0.00183   0.00736   1.96350
   A17        2.10872   0.00003  -0.00364  -0.00192  -0.00564   2.10309
   A18        2.42000  -0.00012  -0.00470  -0.00278  -0.00746   2.41254
   A19        2.40796  -0.00010  -0.00339  -0.00182  -0.00522   2.40274
   A20        2.10713   0.00003  -0.00333  -0.00167  -0.00516   2.10197
   A21        1.52438   0.00002   0.00010   0.00057   0.00064   1.52502
   A22        1.77343   0.00002   0.00010   0.00018   0.00025   1.77368
   A23        1.77343   0.00001   0.00006   0.00017   0.00021   1.77363
   A24        1.93188   0.00003   0.00058   0.00103   0.00161   1.93349
   A25        1.93153   0.00003   0.00064   0.00104   0.00167   1.93321
   A26        1.62836  -0.00003  -0.00050  -0.00124  -0.00171   1.62665
   A27        1.84748  -0.00003  -0.00031  -0.00077  -0.00106   1.84642
   A28        1.78935  -0.00001  -0.00031  -0.00027  -0.00056   1.78880
   A29        1.95591   0.00001   0.00027   0.00054   0.00080   1.95671
   A30        1.93551  -0.00006  -0.00140  -0.00167  -0.00308   1.93242
   A31        1.69969   0.00002   0.00042   0.00025   0.00062   1.70031
   A32        1.77264  -0.00002   0.00000  -0.00083  -0.00081   1.77183
   A33        1.81107  -0.00000   0.00005   0.00005   0.00009   1.81115
   A34        1.95542  -0.00002  -0.00021  -0.00056  -0.00074   1.95468
   A35        1.87087  -0.00005  -0.00079  -0.00171  -0.00248   1.86839
   A36        2.02355  -0.00003  -0.00018  -0.00104  -0.00120   2.02235
   A37        1.59040  -0.00002  -0.00043  -0.00046  -0.00089   1.58950
   A38        1.78511   0.00003   0.00056   0.00062   0.00118   1.78629
   A39        1.95683   0.00002   0.00045   0.00049   0.00093   1.95776
   A40        1.79414   0.00002   0.00035   0.00043   0.00079   1.79492
   A41        1.95526   0.00002   0.00051   0.00022   0.00076   1.95601
   A42        1.55098   0.00002   0.00048   0.00052   0.00101   1.55198
   A43        1.87031  -0.00005  -0.00074  -0.00167  -0.00238   1.86793
   A44        2.02269  -0.00002  -0.00013  -0.00094  -0.00105   2.02164
   A45        1.81008   0.00000   0.00020   0.00015   0.00034   1.81042
   A46        1.95553  -0.00002  -0.00026  -0.00062  -0.00085   1.95468
   A47        1.59013  -0.00002  -0.00046  -0.00046  -0.00093   1.58920
   A48        1.79475   0.00001   0.00026   0.00034   0.00061   1.79536
   A49        1.95519   0.00001   0.00055   0.00020   0.00078   1.95597
   A50        1.78519   0.00002   0.00055   0.00062   0.00118   1.78637
   A51        1.95683   0.00002   0.00041   0.00049   0.00089   1.95772
   A52        1.55168   0.00002   0.00040   0.00040   0.00082   1.55250
   A53        1.67490   0.00000  -0.00017   0.00036   0.00015   1.67505
   A54        1.67540  -0.00000  -0.00024   0.00030   0.00003   1.67543
    D1       -0.01967   0.00001  -0.00008  -0.00016  -0.00026  -0.01993
    D2       -0.96630  -0.00000  -0.00022  -0.00082  -0.00101  -0.96731
    D3        2.57941  -0.00001   0.00505   0.00145   0.00654   2.58594
    D4        2.28081   0.00018   0.00720   0.00357   0.01106   2.29187
    D5        0.96747  -0.00002  -0.00092  -0.00096  -0.00190   0.96557
    D6        0.02084  -0.00004  -0.00106  -0.00162  -0.00266   0.01819
    D7       -2.71664  -0.00004   0.00420   0.00064   0.00489  -2.71174
    D8       -3.01523   0.00015   0.00635   0.00277   0.00942  -3.00581
    D9        0.01988  -0.00001   0.00007   0.00015   0.00024   0.02012
   D10        0.99162   0.00000   0.00038   0.00035   0.00075   0.99237
   D11       -0.99011  -0.00001  -0.00022   0.00002  -0.00020  -0.99031
   D12       -0.01838   0.00001   0.00008   0.00022   0.00031  -0.01807
   D13        0.55719  -0.00006  -0.00177  -0.00234  -0.00411   0.55308
   D14       -0.67701  -0.00004  -0.00146  -0.00201  -0.00343  -0.68044
   D15        0.67176  -0.00000   0.00019  -0.00014   0.00005   0.67181
   D16       -0.41627   0.00000   0.00004   0.00002   0.00007  -0.41621
   D17       -0.36799   0.00004   0.00123   0.00158   0.00282  -0.36517
   D18       -1.45603   0.00005   0.00108   0.00174   0.00284  -1.45319
   D19       -0.66380   0.00002   0.00066   0.00108   0.00174  -0.66207
   D20        0.37800   0.00004   0.00115   0.00137   0.00252   0.38053
   D21        0.43691   0.00002   0.00079   0.00117   0.00194   0.43884
   D22        1.47871   0.00004   0.00128   0.00146   0.00273   1.48144
   D23        0.01967  -0.00001   0.00008   0.00016   0.00026   0.01993
   D24       -0.96736   0.00002   0.00093   0.00095   0.00190  -0.96546
   D25        0.96646   0.00001   0.00030   0.00078   0.00107   0.96753
   D26       -0.02057   0.00004   0.00116   0.00157   0.00271  -0.01786
   D27       -2.30051  -0.00014  -0.00522  -0.00195  -0.00738  -2.30789
   D28        2.99565  -0.00010  -0.00437  -0.00115  -0.00574   2.98991
   D29       -2.57482  -0.00000  -0.00533  -0.00170  -0.00714  -2.58196
   D30        2.72134   0.00003  -0.00447  -0.00090  -0.00550   2.71584
   D31       -0.55703  -0.00002   0.00002  -0.00044  -0.00038  -0.55741
   D32        0.55777   0.00001   0.00000   0.00041   0.00039   0.55816
   D33       -2.89380  -0.00010   0.00133   0.00048   0.00199  -2.89181
   D34        2.88506   0.00012  -0.00026   0.00037  -0.00012   2.88494
   D35       -0.65035  -0.00000  -0.00029  -0.00064  -0.00090  -0.65124
   D36        0.42104  -0.00005  -0.00121  -0.00208  -0.00324   0.41780
   D37        0.32638   0.00001  -0.00004   0.00029   0.00023   0.32661
   D38        1.39777  -0.00003  -0.00096  -0.00115  -0.00211   1.39565
   D39        2.58169   0.00011   0.00352   0.00118   0.00447   2.58616
   D40       -2.63011   0.00007   0.00261  -0.00026   0.00212  -2.62799
   D41        3.03978  -0.00011   0.00443   0.00089   0.00505   3.04483
   D42       -2.17202  -0.00015   0.00351  -0.00055   0.00270  -2.16932
   D43        0.64988   0.00000   0.00021   0.00072   0.00088   0.65076
   D44       -0.42130   0.00004   0.00116   0.00216   0.00326  -0.41804
   D45       -0.32698  -0.00001  -0.00003  -0.00022  -0.00024  -0.32722
   D46       -1.39816   0.00003   0.00093   0.00121   0.00213  -1.39602
   D47       -3.03451   0.00009  -0.00501  -0.00147  -0.00631  -3.04082
   D48        2.17750   0.00013  -0.00406  -0.00004  -0.00393   2.17356
   D49       -2.56749  -0.00014  -0.00525  -0.00235  -0.00725  -2.57473
   D50        2.64452  -0.00010  -0.00429  -0.00092  -0.00487   2.63965
   D51       -0.01989   0.00001  -0.00007  -0.00015  -0.00024  -0.02013
   D52        0.99086   0.00001   0.00013  -0.00015  -0.00002   0.99084
   D53       -0.99172  -0.00000  -0.00040  -0.00036  -0.00079  -0.99251
   D54        0.01902  -0.00001  -0.00019  -0.00037  -0.00056   0.01846
   D55        0.61300   0.00001  -0.00003   0.00015   0.00010   0.61310
   D56       -0.61349  -0.00000   0.00004  -0.00018  -0.00013  -0.61362
   D57        0.61284   0.00002   0.00034   0.00057   0.00093   0.61377
   D58       -0.45708  -0.00000  -0.00028   0.00001  -0.00025  -0.45733
   D59       -0.41336  -0.00001   0.00001  -0.00036  -0.00032  -0.41368
   D60       -1.48328  -0.00003  -0.00061  -0.00092  -0.00150  -1.48478
   D61       -0.61309  -0.00002  -0.00034  -0.00049  -0.00084  -0.61393
   D62        0.45720   0.00000   0.00026   0.00000   0.00024   0.45744
   D63        0.41350   0.00001  -0.00008   0.00042   0.00032   0.41383
   D64        1.48379   0.00002   0.00052   0.00091   0.00140   1.48519
   D65       -0.55705   0.00006   0.00170   0.00230   0.00399  -0.55305
   D66        0.67699   0.00005   0.00149   0.00202   0.00347   0.68047
   D67       -0.67268   0.00001   0.00003   0.00034   0.00036  -0.67232
   D68        0.41508   0.00000   0.00018   0.00019   0.00036   0.41544
   D69        0.36705  -0.00004  -0.00103  -0.00138  -0.00242   0.36463
   D70        1.45481  -0.00004  -0.00087  -0.00153  -0.00242   1.45239
   D71        0.66385  -0.00002  -0.00078  -0.00111  -0.00188   0.66197
   D72       -0.37809  -0.00004  -0.00128  -0.00137  -0.00266  -0.38075
   D73       -0.43707  -0.00002  -0.00084  -0.00117  -0.00198  -0.43905
   D74       -1.47902  -0.00004  -0.00134  -0.00142  -0.00275  -1.48177
   D75        0.03528  -0.00002  -0.00021  -0.00035  -0.00060   0.03469
   D76        1.01568  -0.00001   0.00003  -0.00018  -0.00016   1.01552
   D77       -0.98071  -0.00000  -0.00017  -0.00014  -0.00034  -0.98105
   D78       -0.00032   0.00000   0.00007   0.00003   0.00010  -0.00022
   D79        0.00066  -0.00000  -0.00014  -0.00013  -0.00027   0.00040
   D80       -1.00192   0.00001  -0.00011   0.00016   0.00004  -1.00188
   D81        1.00291  -0.00001  -0.00010  -0.00032  -0.00041   1.00250
   D82        0.00032  -0.00000  -0.00007  -0.00003  -0.00010   0.00022
   D83        0.65971  -0.00001   0.00000   0.00008   0.00005   0.65976
   D84       -0.63154   0.00003   0.00063   0.00157   0.00216  -0.62939
   D85        0.00005   0.00000   0.00004  -0.00000   0.00004   0.00009
   D86        0.96830   0.00001  -0.00018   0.00008  -0.00011   0.96820
   D87       -0.96795  -0.00001   0.00015  -0.00010   0.00005  -0.96790
   D88        0.00031  -0.00000  -0.00007  -0.00003  -0.00010   0.00021
   D89       -0.58164  -0.00002  -0.00040  -0.00037  -0.00080  -0.58244
   D90        0.67217   0.00001   0.00037   0.00030   0.00063   0.67280
   D91       -0.03501   0.00001   0.00030   0.00028   0.00061  -0.03440
   D92       -1.01531   0.00001   0.00003   0.00011   0.00016  -1.01515
   D93        0.97998   0.00001   0.00033   0.00019   0.00055   0.98053
   D94       -0.00032   0.00000   0.00007   0.00003   0.00010  -0.00022
   D95        0.63180  -0.00003  -0.00069  -0.00165  -0.00228   0.62952
   D96       -0.65855   0.00000  -0.00022  -0.00027  -0.00045  -0.65900
   D97       -0.67280  -0.00000  -0.00024  -0.00020  -0.00040  -0.67320
   D98        0.58120   0.00002   0.00054   0.00046   0.00102   0.58223
         Item               Value     Threshold  Converged?
 Maximum Force            0.000648     0.000450     NO 
 RMS     Force            0.000070     0.000300     YES
 Maximum Displacement     0.012501     0.001800     NO 
 RMS     Displacement     0.001704     0.001200     NO 
 Predicted change in Energy=-3.547267D-06
 GradGradGradGradGradGradGradGradGradGradGradGradGradGradGradGradGradGrad

                          Input orientation:                          
 ---------------------------------------------------------------------
 Center     Atomic      Atomic             Coordinates (Angstroms)
 Number     Number       Type             X           Y           Z
 ---------------------------------------------------------------------
      1          4           0        0.043422    1.532092    0.856167
      2          4           0       -1.584307   -0.009059    1.004504
      3          4           0        1.652709    0.003836    0.753977
      4          4           0        0.055120   -1.537416    0.855176
      5          4           0        0.198274   -0.002689    2.195243
      6          4           0       -1.114488    1.049676   -0.715437
      7          4           0        1.064841    1.099259   -0.861984
      8          4           0       -1.106112   -1.063939   -0.716583
      9          4           0        1.073339   -1.095429   -0.862676
     10          4           0       -0.056955   -0.002148   -2.170105
     11          1           0       -2.963676    0.367665    1.888065
     12          1           0       -2.952068   -0.409174    1.896083
 ---------------------------------------------------------------------
                    Distance matrix (angstroms):
                    1          2          3          4          5
     1  Be   0.000000
     2  Be   2.246476   0.000000
     3  Be   2.221669   3.246723   0.000000
     4  Be   3.069530   2.246307   2.222159   0.000000
     5  Be   2.042708   2.143711   2.047602   2.042464   0.000000
     6  Be   2.010826   2.073606   3.303080   3.244665   3.361974
     7  Be   2.045161   3.424928   2.038840   3.304577   3.363311
     8  Be   3.245666   2.074508   3.303602   2.010737   3.362499
     9  Be   3.304394   3.424857   2.039024   2.045271   3.363136
    10  Be   3.394451   3.522924   3.387218   3.394397   4.372803
    11  H    3.385756   1.680851   4.767551   3.716090   3.198351
    12  H    3.717916   1.681004   4.762243   3.376329   3.190514
                    6          7          8          9         10
     6  Be   0.000000
     7  Be   2.184814   0.000000
     8  Be   2.113632   3.068160   0.000000
     9  Be   3.067531   2.194705   2.184569   0.000000
    10  Be   2.083452   2.045167   2.083473   2.045043   0.000000
    11  H    3.265403   4.932236   3.504886   5.099482   5.005451
    12  H    3.510695   5.100771   3.265317   4.928042   5.008117
                   11         12
    11  H    0.000000
    12  H    0.776967   0.000000
 Stoichiometry    Be10H2
 Framework group  C1[X(Be10H2)]
 Deg. of freedom    30
 Full point group                 C1      NOp   1
 Largest Abelian subgroup         C1      NOp   1
 Largest concise Abelian subgroup C1      NOp   1
                         Standard orientation:                         
 ---------------------------------------------------------------------
 Center     Atomic      Atomic             Coordinates (Angstroms)
 Number     Number       Type             X           Y           Z
 ---------------------------------------------------------------------
      1          4           0       -0.527265    0.537836   -1.534807
      2          4           0       -1.529693   -0.764485   -0.003224
      3          4           0        0.415870    1.834737    0.002839
      4          4           0       -0.530610    0.532615    1.534716
      5          4           0       -1.580284    1.378625    0.000405
      6          4           0        0.177933   -1.284079   -1.058629
      7          4           0        1.469247    0.477898   -1.095456
      8          4           0        0.176192   -1.287650    1.054999
      9          4           0        1.466913    0.474288    1.099245
     10          4           0        1.969193   -1.175316   -0.000173
     11          1           0       -3.013394   -1.454142   -0.388277
     12          1           0       -3.016591   -1.443732    0.388614
 ---------------------------------------------------------------------
 Rotational constants (GHZ):           2.6658979           2.1953009           2.0167608
 Standard basis: def2TZVP (5D, 7F)
 There are   212 symmetry adapted cartesian basis functions of A   symmetry.
 There are   202 symmetry adapted basis functions of A   symmetry.
   202 basis functions,   306 primitive gaussians,   212 cartesian basis functions
    21 alpha electrons       21 beta electrons
       nuclear repulsion energy       162.7677754194 Hartrees.
 NAtoms=   12 NActive=   12 NUniq=   12 SFac= 1.00D+00 NAtFMM=   60 NAOKFM=F Big=F
 Integral buffers will be    131072 words long.
 Raffenetti 2 integral format.
 Two-electron integral symmetry is turned on.
 Nuclear repulsion after empirical dispersion term =      162.7443273477 Hartrees.
 One-electron integrals computed using PRISM.
   1 Symmetry operations used in ECPInt.
 ECPInt:  NShTT=    4851 NPrTT=   15054 LenC2=    4747 LenP2D=   12387.
 LDataN:  DoStor=T MaxTD1= 4 Len=   56
 NBasis=   202 RedAO= T EigKep=  4.17D-04  NBF=   202
 NBsUse=   202 1.00D-06 EigRej= -1.00D+00 NBFU=   202
 Initial guess from the checkpoint file:  "/home/asus/YCY/BeH/Be10/1/2-H-Be10.chk"
 B after Tr=     0.000000   -0.000000    0.000000
         Rot=    1.000000    0.000212   -0.000123   -0.000305 Ang=   0.04 deg.
 Keep R1 ints in memory in canonical form, NReq=228948694.
 Requested convergence on RMS density matrix=1.00D-08 within 128 cycles.
 Requested convergence on MAX density matrix=1.00D-06.
 Requested convergence on             energy=1.00D-06.
 No special actions if energy rises.
 SCF Done:  E(RPBE1PBE) =  -148.300848951     A.U. after   10 cycles
            NFock= 10  Conv=0.93D-08     -V/T= 2.0075
   1 Symmetry operations used in ECPInt.
 ECPInt:  NShTT=    4851 NPrTT=   15054 LenC2=    4747 LenP2D=   12387.
 LDataN:  DoStor=T MaxTD1= 5 Len=  102
 Calling FoFJK, ICntrl=      2127 FMM=F ISym2X=0 I1Cent= 0 IOpClX= 0 NMat=1 NMatS=1 NMatT=0.
 ***** Axes restored to original set *****
 -------------------------------------------------------------------
 Center     Atomic                   Forces (Hartrees/Bohr)
 Number     Number              X              Y              Z
 -------------------------------------------------------------------
      1        4          -0.000143083    0.000013496    0.000057985
      2        4           0.000555508   -0.000097768   -0.000014312
      3        4           0.000117952    0.000002700   -0.000136339
      4        4          -0.000132792   -0.000006055    0.000047732
      5        4          -0.000002376    0.000003436   -0.000012150
      6        4          -0.000032751    0.000012481   -0.000047616
      7        4           0.000045869    0.000032656    0.000064286
      8        4          -0.000000502    0.000009357   -0.000034920
      9        4           0.000056359   -0.000033224    0.000057640
     10        4          -0.000098559   -0.000004356   -0.000032400
     11        1          -0.000190945   -0.000616962    0.000071481
     12        1          -0.000174682    0.000684238   -0.000021388
 -------------------------------------------------------------------
 Cartesian Forces:  Max     0.000684238 RMS     0.000193423

 GradGradGradGradGradGradGradGradGradGradGradGradGradGradGradGradGradGrad
 Berny optimization.
 Using GEDIIS/GDIIS optimizer.
 FormGI is forming the generalized inverse of G from B-inverse, IUseBI=4.
 Internal  Forces:  Max     0.000432530 RMS     0.000045879
 Search for a local minimum.
 Step number  11 out of a maximum of  100
 All quantities printed in internal units (Hartrees-Bohrs-Radians)
 Mixed Optimization -- En-DIIS/RFO-DIIS
 Swapping is turned off.
 Update second derivatives using D2CorX and points    6    7    8    9   10
                                                     11
 DE= -8.51D-06 DEPred=-3.55D-06 R= 2.40D+00
 TightC=F SS=  1.41D+00  RLast= 3.75D-02 DXNew= 2.3069D+00 1.1242D-01
 Trust test= 2.40D+00 RLast= 3.75D-02 DXMaxT set to 1.37D+00
 ITU=  1  1  1  1  1  1  1  1  1  1  0
     Eigenvalues ---    0.00399   0.01219   0.02068   0.02900   0.03616
     Eigenvalues ---    0.03736   0.03860   0.04057   0.04401   0.04707
     Eigenvalues ---    0.05214   0.05284   0.05749   0.06510   0.06727
     Eigenvalues ---    0.06807   0.06954   0.07032   0.07095   0.07186
     Eigenvalues ---    0.07434   0.08508   0.08652   0.09123   0.12096
     Eigenvalues ---    0.13111   0.13516   0.14124   0.14800   0.32192
 En-DIIS/RFO-DIIS/Sim-DIIS IScMMF=       -3 using points:    11   10    9    8    7    6    5    4    3
 RFO step:  Lambda=-4.11751263D-06.
 DIIS inversion failure, remove point   9.
 DIIS inversion failure, remove point   8.
 DIIS inversion failure, remove point   7.
 DIIS inversion failure, remove point   6.
 RFO-DIIS uses    5 points instead of    9
 DidBck=F Rises=F RFO-DIIS coefs:    1.15911    0.53743   -0.86296    0.22729   -0.06087
                  RFO-DIIS coefs:    0.00000    0.00000    0.00000    0.00000
 Iteration  1 RMS(Cart)=  0.00056740 RMS(Int)=  0.00000283
 Iteration  2 RMS(Cart)=  0.00000042 RMS(Int)=  0.00000275
 Variable       Old X    -DE/DX   Delta X   Delta X   Delta X     New X
                                 (Linear)    (Quad)   (Total)
    R1        4.24522  -0.00004  -0.00129  -0.00054  -0.00183   4.24339
    R2        4.19835   0.00004   0.00090   0.00055   0.00144   4.19979
    R3        3.86016  -0.00001   0.00116  -0.00025   0.00091   3.86107
    R4        3.79991   0.00001   0.00041   0.00002   0.00043   3.80034
    R5        3.86479   0.00001   0.00056   0.00014   0.00071   3.86550
    R6        4.24491  -0.00004  -0.00116  -0.00057  -0.00173   4.24317
    R7        4.05103  -0.00002   0.00212  -0.00076   0.00135   4.05238
    R8        3.91855  -0.00000   0.00080  -0.00016   0.00063   3.91918
    R9        3.92025  -0.00001   0.00063  -0.00022   0.00042   3.92067
   R10        3.17635   0.00016   0.00418   0.00123   0.00541   3.18176
   R11        3.17664   0.00007   0.00220   0.00209   0.00429   3.18093
   R12        4.19927   0.00004   0.00091   0.00055   0.00146   4.20073
   R13        3.86941   0.00003  -0.00366   0.00131  -0.00235   3.86705
   R14        3.85285  -0.00002  -0.00098  -0.00029  -0.00128   3.85157
   R15        3.85320  -0.00001  -0.00098  -0.00030  -0.00128   3.85192
   R16        3.85970  -0.00001   0.00121  -0.00024   0.00098   3.86068
   R17        3.79974   0.00001   0.00040   0.00002   0.00042   3.80016
   R18        3.86500   0.00001   0.00047   0.00018   0.00066   3.86566
   R19        4.12870   0.00002   0.00071  -0.00007   0.00065   4.12935
   R20        3.99419  -0.00001   0.00090   0.00023   0.00113   3.99531
   R21        3.93715  -0.00002   0.00148  -0.00052   0.00096   3.93811
   R22        4.14739   0.00001  -0.00124   0.00067  -0.00057   4.14682
   R23        3.86480   0.00004  -0.00161   0.00103  -0.00057   3.86423
   R24        4.12824   0.00002   0.00086  -0.00006   0.00080   4.12904
   R25        3.93719  -0.00002   0.00150  -0.00057   0.00093   3.93813
   R26        3.86457   0.00005  -0.00158   0.00102  -0.00056   3.86401
   R27        1.46826  -0.00043  -0.00014  -0.00122  -0.00137   1.46689
    A1        1.62680   0.00000  -0.00069   0.00004  -0.00064   1.62616
    A2        1.84643  -0.00000  -0.00027  -0.00003  -0.00030   1.84613
    A3        1.78865  -0.00000  -0.00025  -0.00012  -0.00036   1.78828
    A4        1.95600   0.00000   0.00072   0.00000   0.00071   1.95671
    A5        1.93248  -0.00001  -0.00142   0.00012  -0.00131   1.93117
    A6        1.50431   0.00002   0.00117   0.00021   0.00137   1.50568
    A7        1.69818   0.00001   0.00065   0.00023   0.00089   1.69907
    A8        2.06640   0.00006  -0.00039   0.00009  -0.00031   2.06609
    A9        2.47813  -0.00007  -0.00054  -0.00041  -0.00095   2.47717
   A10        1.69803   0.00001   0.00064   0.00025   0.00089   1.69892
   A11        2.47570  -0.00006  -0.00025  -0.00017  -0.00042   2.47528
   A12        2.05685   0.00008   0.00018   0.00039   0.00057   2.05743
   A13        1.84502   0.00001   0.00021   0.00023   0.00044   1.84546
   A14        1.84487   0.00001   0.00021   0.00024   0.00045   1.84532
   A15        1.97115   0.00001   0.00050   0.00003   0.00053   1.97168
   A16        1.96350   0.00003   0.00079   0.00010   0.00089   1.96439
   A17        2.10309   0.00004  -0.00051  -0.00012  -0.00063   2.10245
   A18        2.41254  -0.00007  -0.00111  -0.00055  -0.00166   2.41088
   A19        2.40274  -0.00005  -0.00065  -0.00035  -0.00100   2.40174
   A20        2.10197   0.00004  -0.00028   0.00011  -0.00018   2.10180
   A21        1.52502  -0.00002   0.00023  -0.00029  -0.00006   1.52496
   A22        1.77368  -0.00000   0.00017   0.00006   0.00023   1.77392
   A23        1.77363  -0.00001   0.00015   0.00006   0.00021   1.77384
   A24        1.93349  -0.00001   0.00097  -0.00030   0.00066   1.93415
   A25        1.93321  -0.00001   0.00096  -0.00029   0.00067   1.93387
   A26        1.62665   0.00000  -0.00072   0.00005  -0.00067   1.62598
   A27        1.84642   0.00000  -0.00026  -0.00003  -0.00030   1.84612
   A28        1.78880  -0.00000  -0.00025  -0.00014  -0.00039   1.78841
   A29        1.95671   0.00000   0.00064  -0.00002   0.00062   1.95733
   A30        1.93242  -0.00001  -0.00141   0.00011  -0.00131   1.93112
   A31        1.70031   0.00000   0.00007   0.00010   0.00015   1.70047
   A32        1.77183   0.00000  -0.00046  -0.00011  -0.00057   1.77127
   A33        1.81115  -0.00000   0.00008  -0.00006   0.00002   1.81117
   A34        1.95468   0.00001  -0.00063   0.00036  -0.00028   1.95440
   A35        1.86839  -0.00002  -0.00104  -0.00010  -0.00114   1.86726
   A36        2.02235  -0.00000  -0.00047  -0.00012  -0.00059   2.02176
   A37        1.58950  -0.00000  -0.00026   0.00004  -0.00022   1.58929
   A38        1.78629   0.00000   0.00039  -0.00011   0.00028   1.78657
   A39        1.95776  -0.00001   0.00049  -0.00029   0.00020   1.95796
   A40        1.79492   0.00001   0.00024   0.00018   0.00042   1.79534
   A41        1.95601   0.00000   0.00010  -0.00009   0.00001   1.95602
   A42        1.55198   0.00000   0.00030  -0.00004   0.00025   1.55224
   A43        1.86793  -0.00001  -0.00102  -0.00008  -0.00109   1.86684
   A44        2.02164   0.00000  -0.00041  -0.00008  -0.00049   2.02115
   A45        1.81042   0.00000   0.00015  -0.00004   0.00011   1.81053
   A46        1.95468   0.00001  -0.00067   0.00037  -0.00030   1.95438
   A47        1.58920   0.00000  -0.00027   0.00006  -0.00020   1.58900
   A48        1.79536   0.00001   0.00019   0.00016   0.00035   1.79571
   A49        1.95597   0.00000   0.00008  -0.00008   0.00000   1.95597
   A50        1.78637  -0.00000   0.00040  -0.00012   0.00028   1.78665
   A51        1.95772  -0.00001   0.00049  -0.00030   0.00019   1.95791
   A52        1.55250  -0.00000   0.00023  -0.00006   0.00016   1.55266
   A53        1.67505  -0.00000   0.00021  -0.00002   0.00019   1.67524
   A54        1.67543  -0.00000   0.00018  -0.00004   0.00014   1.67557
    D1       -0.01993   0.00001  -0.00021   0.00031   0.00011  -0.01983
    D2       -0.96731  -0.00000  -0.00055   0.00019  -0.00036  -0.96767
    D3        2.58594  -0.00002   0.00025   0.00034   0.00059   2.58653
    D4        2.29187   0.00012   0.00151   0.00098   0.00249   2.29436
    D5        0.96557  -0.00000  -0.00088   0.00014  -0.00075   0.96482
    D6        0.01819  -0.00001  -0.00123   0.00002  -0.00121   0.01698
    D7       -2.71174  -0.00003  -0.00043   0.00017  -0.00026  -2.71200
    D8       -3.00581   0.00011   0.00083   0.00081   0.00163  -3.00418
    D9        0.02012  -0.00001   0.00020  -0.00032  -0.00012   0.02000
   D10        0.99237  -0.00001   0.00034  -0.00041  -0.00007   0.99230
   D11       -0.99031  -0.00001  -0.00006  -0.00038  -0.00044  -0.99076
   D12       -0.01807  -0.00002   0.00008  -0.00047  -0.00040  -0.01846
   D13        0.55308  -0.00001  -0.00235   0.00005  -0.00230   0.55078
   D14       -0.68044  -0.00001  -0.00218   0.00007  -0.00211  -0.68255
   D15        0.67181   0.00001   0.00002   0.00029   0.00031   0.67213
   D16       -0.41621   0.00002  -0.00007   0.00042   0.00036  -0.41585
   D17       -0.36517   0.00001   0.00151  -0.00001   0.00150  -0.36367
   D18       -1.45319   0.00001   0.00142   0.00012   0.00155  -1.45164
   D19       -0.66207   0.00001   0.00081   0.00002   0.00083  -0.66124
   D20        0.38053   0.00001   0.00088   0.00005   0.00093   0.38146
   D21        0.43884   0.00001   0.00129  -0.00008   0.00120   0.44005
   D22        1.48144   0.00001   0.00136  -0.00005   0.00130   1.48274
   D23        0.01993  -0.00001   0.00021  -0.00031  -0.00011   0.01982
   D24       -0.96546   0.00000   0.00088  -0.00013   0.00075  -0.96471
   D25        0.96753   0.00000   0.00056  -0.00021   0.00035   0.96788
   D26       -0.01786   0.00001   0.00123  -0.00003   0.00121  -0.01665
   D27       -2.30789  -0.00008  -0.00071  -0.00065  -0.00136  -2.30925
   D28        2.98991  -0.00007  -0.00004  -0.00046  -0.00050   2.98941
   D29       -2.58196   0.00001  -0.00026  -0.00024  -0.00050  -2.58246
   D30        2.71584   0.00002   0.00042  -0.00006   0.00036   2.71620
   D31       -0.55741  -0.00000  -0.00005  -0.00012  -0.00017  -0.55758
   D32        0.55816  -0.00000   0.00008   0.00009   0.00017   0.55833
   D33       -2.89181  -0.00008   0.00005  -0.00018  -0.00012  -2.89193
   D34        2.88494   0.00009   0.00049   0.00051   0.00099   2.88593
   D35       -0.65124  -0.00001  -0.00059  -0.00007  -0.00066  -0.65190
   D36        0.41780  -0.00000  -0.00186   0.00030  -0.00157   0.41624
   D37        0.32661  -0.00000  -0.00018   0.00009  -0.00009   0.32652
   D38        1.39565   0.00001  -0.00145   0.00046  -0.00099   1.39466
   D39        2.58616   0.00006   0.00032   0.00026   0.00057   2.58673
   D40       -2.62799   0.00007  -0.00095   0.00062  -0.00033  -2.62832
   D41        3.04483  -0.00009  -0.00025  -0.00053  -0.00078   3.04405
   D42       -2.16932  -0.00009  -0.00152  -0.00017  -0.00168  -2.17100
   D43        0.65076   0.00001   0.00061   0.00009   0.00070   0.65146
   D44       -0.41804   0.00000   0.00188  -0.00029   0.00159  -0.41645
   D45       -0.32722   0.00001   0.00019  -0.00006   0.00013  -0.32709
   D46       -1.39602  -0.00001   0.00146  -0.00044   0.00103  -1.39500
   D47       -3.04082   0.00009  -0.00020   0.00014  -0.00006  -3.04088
   D48        2.17356   0.00008   0.00107  -0.00023   0.00083   2.17440
   D49       -2.57473  -0.00008  -0.00090  -0.00052  -0.00142  -2.57616
   D50        2.63965  -0.00009   0.00037  -0.00090  -0.00053   2.63913
   D51       -0.02013   0.00001  -0.00020   0.00032   0.00012  -0.02001
   D52        0.99084   0.00001  -0.00001   0.00037   0.00036   0.99120
   D53       -0.99251   0.00001  -0.00037   0.00042   0.00005  -0.99246
   D54        0.01846   0.00002  -0.00018   0.00047   0.00029   0.01875
   D55        0.61310   0.00000   0.00020   0.00010   0.00030   0.61340
   D56       -0.61362  -0.00000  -0.00025  -0.00008  -0.00033  -0.61395
   D57        0.61377  -0.00002   0.00024  -0.00040  -0.00016   0.61360
   D58       -0.45733  -0.00001  -0.00041  -0.00016  -0.00057  -0.45791
   D59       -0.41368  -0.00000  -0.00050  -0.00009  -0.00059  -0.41427
   D60       -1.48478   0.00001  -0.00114   0.00015  -0.00100  -1.48578
   D61       -0.61393   0.00002  -0.00018   0.00040   0.00023  -0.61370
   D62        0.45744   0.00001   0.00043   0.00015   0.00058   0.45802
   D63        0.41383   0.00000   0.00055   0.00009   0.00064   0.41447
   D64        1.48519  -0.00001   0.00115  -0.00016   0.00099   1.48619
   D65       -0.55305   0.00002   0.00232  -0.00004   0.00228  -0.55077
   D66        0.68047   0.00002   0.00220  -0.00007   0.00213   0.68259
   D67       -0.67232  -0.00001   0.00012  -0.00030  -0.00018  -0.67250
   D68        0.41544  -0.00001   0.00022  -0.00040  -0.00018   0.41525
   D69        0.36463  -0.00001  -0.00138  -0.00001  -0.00139   0.36324
   D70        1.45239  -0.00001  -0.00128  -0.00011  -0.00139   1.45100
   D71        0.66197  -0.00001  -0.00086  -0.00002  -0.00088   0.66109
   D72       -0.38075  -0.00001  -0.00092  -0.00005  -0.00097  -0.38172
   D73       -0.43905  -0.00001  -0.00131   0.00008  -0.00123  -0.44027
   D74       -1.48177  -0.00001  -0.00137   0.00005  -0.00132  -1.48309
   D75        0.03469   0.00001  -0.00003   0.00016   0.00013   0.03481
   D76        1.01552   0.00000   0.00004  -0.00004  -0.00000   1.01552
   D77       -0.98105   0.00001  -0.00005   0.00021   0.00015  -0.98090
   D78       -0.00022   0.00000   0.00002   0.00000   0.00003  -0.00019
   D79        0.00040   0.00000  -0.00008   0.00001  -0.00008   0.00032
   D80       -1.00188   0.00000   0.00006  -0.00008  -0.00002  -1.00190
   D81        1.00250  -0.00000  -0.00017   0.00008  -0.00009   1.00241
   D82        0.00022  -0.00000  -0.00002  -0.00000  -0.00003   0.00020
   D83        0.65976  -0.00001   0.00041  -0.00035   0.00006   0.65982
   D84       -0.62939  -0.00000   0.00149  -0.00029   0.00119  -0.62820
   D85        0.00009   0.00000   0.00001   0.00000   0.00002   0.00011
   D86        0.96820  -0.00000  -0.00007   0.00000  -0.00006   0.96813
   D87       -0.96790   0.00000   0.00006  -0.00000   0.00006  -0.96784
   D88        0.00021  -0.00000  -0.00002  -0.00000  -0.00002   0.00019
   D89       -0.58244  -0.00001   0.00011  -0.00020  -0.00009  -0.58253
   D90        0.67280   0.00000   0.00067  -0.00010   0.00057   0.67337
   D91       -0.03440  -0.00001  -0.00001  -0.00018  -0.00019  -0.03459
   D92       -1.01515  -0.00000  -0.00007   0.00002  -0.00004  -1.01520
   D93        0.98053  -0.00001   0.00008  -0.00020  -0.00012   0.98042
   D94       -0.00022   0.00000   0.00002   0.00000   0.00003  -0.00019
   D95        0.62952   0.00000  -0.00154   0.00028  -0.00125   0.62827
   D96       -0.65900   0.00001  -0.00054   0.00032  -0.00022  -0.65922
   D97       -0.67320   0.00000  -0.00061   0.00012  -0.00049  -0.67369
   D98        0.58223   0.00001  -0.00003   0.00022   0.00019   0.58241
         Item               Value     Threshold  Converged?
 Maximum Force            0.000433     0.000450     YES
 RMS     Force            0.000046     0.000300     YES
 Maximum Displacement     0.003830     0.001800     NO 
 RMS     Displacement     0.000567     0.001200     YES
 Predicted change in Energy=-2.038975D-06
 GradGradGradGradGradGradGradGradGradGradGradGradGradGradGradGradGradGrad

                          Input orientation:                          
 ---------------------------------------------------------------------
 Center     Atomic      Atomic             Coordinates (Angstroms)
 Number     Number       Type             X           Y           Z
 ---------------------------------------------------------------------
      1          4           0        0.042635    1.532458    0.856200
      2          4           0       -1.583178   -0.009314    1.004431
      3          4           0        1.652669    0.003911    0.753536
      4          4           0        0.054672   -1.538009    0.855057
      5          4           0        0.200301   -0.002818    2.195115
      6          4           0       -1.114769    1.049878   -0.716016
      7          4           0        1.064965    1.099174   -0.861741
      8          4           0       -1.106220   -1.064334   -0.717178
      9          4           0        1.073717   -1.095213   -0.862510
     10          4           0       -0.055878   -0.002157   -2.170270
     11          1           0       -2.965233    0.367608    1.889161
     12          1           0       -2.953581   -0.408512    1.896645
 ---------------------------------------------------------------------
                    Distance matrix (angstroms):
                    1          2          3          4          5
     1  Be   0.000000
     2  Be   2.245507   0.000000
     3  Be   2.222432   3.245586   0.000000
     4  Be   3.070491   2.245389   2.222930   0.000000
     5  Be   2.043190   2.144427   2.046356   2.042982   0.000000
     6  Be   2.011052   2.073941   3.303383   3.245461   3.363371
     7  Be   2.045535   3.424033   2.038164   3.304968   3.362499
     8  Be   3.246339   2.074728   3.303879   2.010960   3.363817
     9  Be   3.304807   3.423994   2.038348   2.045619   3.362329
    10  Be   3.394741   3.522985   3.386415   3.394652   4.372896
    11  H    3.386909   1.683714   4.769375   3.717603   3.201785
    12  H    3.718494   1.683273   4.763856   3.377906   3.193844
                    6          7          8          9         10
     6  Be   0.000000
     7  Be   2.185155   0.000000
     8  Be   2.114230   3.068503   0.000000
     9  Be   3.067954   2.194404   2.184994   0.000000
    10  Be   2.083958   2.044864   2.083967   2.044747   0.000000
    11  H    3.267515   4.934080   3.507049   5.101436   5.007999
    12  H    3.511998   5.102011   3.267249   4.929870   5.010150
                   11         12
    11  H    0.000000
    12  H    0.776244   0.000000
 Stoichiometry    Be10H2
 Framework group  C1[X(Be10H2)]
 Deg. of freedom    30
 Full point group                 C1      NOp   1
 Largest Abelian subgroup         C1      NOp   1
 Largest concise Abelian subgroup C1      NOp   1
                         Standard orientation:                         
 ---------------------------------------------------------------------
 Center     Atomic      Atomic             Coordinates (Angstroms)
 Number     Number       Type             X           Y           Z
 ---------------------------------------------------------------------
      1          4           0       -0.527925    0.536910   -1.535280
      2          4           0       -1.529355   -0.763474   -0.002818
      3          4           0        0.416267    1.834286    0.002420
      4          4           0       -0.530820    0.532360    1.535206
      5          4           0       -1.579110    1.380374    0.000365
      6          4           0        0.177820   -1.284933   -1.058689
      7          4           0        1.468908    0.477632   -1.095556
      8          4           0        0.176283   -1.288048    1.055538
      9          4           0        1.466879    0.474531    1.098845
     10          4           0        1.969523   -1.174900   -0.000116
     11          1           0       -3.015598   -1.454617   -0.387911
     12          1           0       -3.018280   -1.444333    0.388261
 ---------------------------------------------------------------------
 Rotational constants (GHZ):           2.6652129           2.1949806           2.0166047
 Standard basis: def2TZVP (5D, 7F)
 There are   212 symmetry adapted cartesian basis functions of A   symmetry.
 There are   202 symmetry adapted basis functions of A   symmetry.
   202 basis functions,   306 primitive gaussians,   212 cartesian basis functions
    21 alpha electrons       21 beta electrons
       nuclear repulsion energy       162.7535878996 Hartrees.
 NAtoms=   12 NActive=   12 NUniq=   12 SFac= 1.00D+00 NAtFMM=   60 NAOKFM=F Big=F
 Integral buffers will be    131072 words long.
 Raffenetti 2 integral format.
 Two-electron integral symmetry is turned on.
 Nuclear repulsion after empirical dispersion term =      162.7301422828 Hartrees.
 One-electron integrals computed using PRISM.
   1 Symmetry operations used in ECPInt.
 ECPInt:  NShTT=    4851 NPrTT=   15054 LenC2=    4747 LenP2D=   12387.
 LDataN:  DoStor=T MaxTD1= 4 Len=   56
 NBasis=   202 RedAO= T EigKep=  4.17D-04  NBF=   202
 NBsUse=   202 1.00D-06 EigRej= -1.00D+00 NBFU=   202
 Initial guess from the checkpoint file:  "/home/asus/YCY/BeH/Be10/1/2-H-Be10.chk"
 B after Tr=     0.000000   -0.000000   -0.000000
         Rot=    1.000000    0.000093   -0.000046    0.000081 Ang=   0.02 deg.
 Keep R1 ints in memory in canonical form, NReq=228948694.
 Requested convergence on RMS density matrix=1.00D-08 within 128 cycles.
 Requested convergence on MAX density matrix=1.00D-06.
 Requested convergence on             energy=1.00D-06.
 No special actions if energy rises.
 SCF Done:  E(RPBE1PBE) =  -148.300851597     A.U. after   10 cycles
            NFock= 10  Conv=0.37D-08     -V/T= 2.0075
   1 Symmetry operations used in ECPInt.
 ECPInt:  NShTT=    4851 NPrTT=   15054 LenC2=    4747 LenP2D=   12387.
 LDataN:  DoStor=T MaxTD1= 5 Len=  102
 Calling FoFJK, ICntrl=      2127 FMM=F ISym2X=0 I1Cent= 0 IOpClX= 0 NMat=1 NMatS=1 NMatT=0.
 ***** Axes restored to original set *****
 -------------------------------------------------------------------
 Center     Atomic                   Forces (Hartrees/Bohr)
 Number     Number              X              Y              Z
 -------------------------------------------------------------------
      1        4          -0.000089218   -0.000044985    0.000036247
      2        4           0.000468812   -0.000069510    0.000015663
      3        4           0.000209937    0.000001434   -0.000104609
      4        4          -0.000082471    0.000053967    0.000033970
      5        4          -0.000158655    0.000001955   -0.000017058
      6        4           0.000022477   -0.000039418   -0.000028339
      7        4           0.000019554    0.000113496    0.000051765
      8        4           0.000053472    0.000057080   -0.000022739
      9        4           0.000026335   -0.000113568    0.000045052
     10        4          -0.000192958   -0.000004120   -0.000015904
     11        1          -0.000125908   -0.000325093    0.000029274
     12        1          -0.000151376    0.000368763   -0.000023321
 -------------------------------------------------------------------
 Cartesian Forces:  Max     0.000468812 RMS     0.000138234

 GradGradGradGradGradGradGradGradGradGradGradGradGradGradGradGradGradGrad
 Berny optimization.
 Using GEDIIS/GDIIS optimizer.
 FormGI is forming the generalized inverse of G from B-inverse, IUseBI=4.
 Internal  Forces:  Max     0.000230809 RMS     0.000030852
 Search for a local minimum.
 Step number  12 out of a maximum of  100
 All quantities printed in internal units (Hartrees-Bohrs-Radians)
 Mixed Optimization -- En-DIIS/RFO-DIIS
 Swapping is turned off.
 Update second derivatives using D2CorX and points    6    7    8    9   10
                                                     11   12
 DE= -2.65D-06 DEPred=-2.04D-06 R= 1.30D+00
 TightC=F SS=  1.41D+00  RLast= 1.34D-02 DXNew= 2.3069D+00 4.0140D-02
 Trust test= 1.30D+00 RLast= 1.34D-02 DXMaxT set to 1.37D+00
 ITU=  1  1  1  1  1  1  1  1  1  1  1  0
     Eigenvalues ---    0.00380   0.01078   0.02006   0.02900   0.03597
     Eigenvalues ---    0.03623   0.03866   0.04037   0.04304   0.04703
     Eigenvalues ---    0.05198   0.05279   0.05690   0.06419   0.06726
     Eigenvalues ---    0.06813   0.06959   0.07027   0.07091   0.07220
     Eigenvalues ---    0.07423   0.08467   0.09119   0.09493   0.12105
     Eigenvalues ---    0.13083   0.13519   0.14286   0.14796   0.25167
 En-DIIS/RFO-DIIS/Sim-DIIS IScMMF=       -3 using points:    12   11   10    9    8    7    6    5    4    3
 RFO step:  Lambda=-2.77902317D-06.
 DIIS inversion failure, remove point  10.
 DIIS inversion failure, remove point   9.
 DIIS inversion failure, remove point   8.
 DIIS inversion failure, remove point   7.
 RFO-DIIS uses    6 points instead of   10
 DidBck=F Rises=F RFO-DIIS coefs:    2.34196   -1.18769   -0.80935    0.70880   -0.05955
                  RFO-DIIS coefs:    0.00584    0.00000    0.00000    0.00000    0.00000
 Iteration  1 RMS(Cart)=  0.00066309 RMS(Int)=  0.00000364
 Iteration  2 RMS(Cart)=  0.00000094 RMS(Int)=  0.00000341
 Variable       Old X    -DE/DX   Delta X   Delta X   Delta X     New X
                                 (Linear)    (Quad)   (Total)
    R1        4.24339  -0.00004  -0.00171  -0.00020  -0.00190   4.24149
    R2        4.19979   0.00004   0.00183   0.00007   0.00190   4.20169
    R3        3.86107  -0.00002   0.00030  -0.00022   0.00007   3.86114
    R4        3.80034  -0.00000   0.00031  -0.00024   0.00008   3.80041
    R5        3.86550  -0.00001   0.00087  -0.00024   0.00063   3.86613
    R6        4.24317  -0.00004  -0.00162  -0.00025  -0.00186   4.24131
    R7        4.05238  -0.00007   0.00068  -0.00083  -0.00015   4.05223
    R8        3.91918  -0.00002   0.00066  -0.00025   0.00042   3.91960
    R9        3.92067  -0.00002   0.00044  -0.00025   0.00019   3.92086
   R10        3.18176   0.00010   0.00368   0.00134   0.00502   3.18678
   R11        3.18093   0.00008   0.00147   0.00257   0.00404   3.18496
   R12        4.20073   0.00004   0.00186   0.00005   0.00191   4.20264
   R13        3.86705   0.00008  -0.00073   0.00093   0.00021   3.86726
   R14        3.85157   0.00001  -0.00157   0.00046  -0.00111   3.85046
   R15        3.85192   0.00001  -0.00159   0.00046  -0.00113   3.85079
   R16        3.86068  -0.00002   0.00041  -0.00029   0.00012   3.86079
   R17        3.80016  -0.00001   0.00022  -0.00014   0.00007   3.80023
   R18        3.86566  -0.00001   0.00086  -0.00021   0.00065   3.86631
   R19        4.12935   0.00001   0.00056  -0.00054   0.00001   4.12936
   R20        3.99531  -0.00003   0.00079  -0.00038   0.00041   3.99573
   R21        3.93811  -0.00005   0.00055  -0.00083  -0.00028   3.93783
   R22        4.14682   0.00004  -0.00027   0.00075   0.00048   4.14731
   R23        3.86423   0.00006   0.00056   0.00039   0.00096   3.86519
   R24        4.12904   0.00000   0.00072  -0.00059   0.00013   4.12917
   R25        3.93813  -0.00005   0.00051  -0.00087  -0.00036   3.93776
   R26        3.86401   0.00006   0.00054   0.00042   0.00096   3.86497
   R27        1.46689  -0.00023  -0.00252   0.00082  -0.00169   1.46519
    A1        1.62616   0.00001  -0.00032   0.00010  -0.00022   1.62595
    A2        1.84613   0.00001  -0.00016   0.00005  -0.00011   1.84601
    A3        1.78828   0.00001  -0.00046   0.00004  -0.00042   1.78786
    A4        1.95671  -0.00000   0.00057  -0.00011   0.00046   1.95718
    A5        1.93117   0.00001  -0.00107   0.00034  -0.00072   1.93045
    A6        1.50568   0.00001   0.00113  -0.00005   0.00108   1.50676
    A7        1.69907   0.00001   0.00067  -0.00005   0.00063   1.69970
    A8        2.06609   0.00003   0.00014   0.00004   0.00017   2.06626
    A9        2.47717  -0.00003  -0.00031   0.00024  -0.00008   2.47710
   A10        1.69892   0.00001   0.00068  -0.00002   0.00065   1.69957
   A11        2.47528  -0.00003   0.00047   0.00013   0.00060   2.47588
   A12        2.05743   0.00005   0.00134   0.00027   0.00160   2.05903
   A13        1.84546   0.00002   0.00027   0.00010   0.00037   1.84583
   A14        1.84532   0.00002   0.00027   0.00011   0.00038   1.84570
   A15        1.97168   0.00000   0.00180   0.00001   0.00181   1.97349
   A16        1.96439   0.00002   0.00222   0.00037   0.00259   1.96698
   A17        2.10245   0.00002  -0.00143  -0.00012  -0.00155   2.10090
   A18        2.41088  -0.00005  -0.00270  -0.00045  -0.00315   2.40773
   A19        2.40174  -0.00003  -0.00182  -0.00008  -0.00191   2.39983
   A20        2.10180   0.00002  -0.00074  -0.00025  -0.00100   2.10079
   A21        1.52496  -0.00003  -0.00044  -0.00018  -0.00062   1.52435
   A22        1.77392  -0.00001   0.00022  -0.00014   0.00008   1.77400
   A23        1.77384  -0.00001   0.00019  -0.00012   0.00007   1.77391
   A24        1.93415  -0.00003   0.00023  -0.00035  -0.00012   1.93403
   A25        1.93387  -0.00003   0.00026  -0.00036  -0.00010   1.93377
   A26        1.62598   0.00001  -0.00035   0.00012  -0.00023   1.62576
   A27        1.84612   0.00001  -0.00015   0.00004  -0.00011   1.84601
   A28        1.78841   0.00000  -0.00048   0.00001  -0.00047   1.78794
   A29        1.95733  -0.00000   0.00048  -0.00011   0.00037   1.95770
   A30        1.93112   0.00001  -0.00109   0.00035  -0.00074   1.93038
   A31        1.70047   0.00000   0.00027  -0.00003   0.00024   1.70071
   A32        1.77127   0.00001  -0.00033   0.00006  -0.00027   1.77100
   A33        1.81117  -0.00000  -0.00002   0.00001  -0.00001   1.81116
   A34        1.95440   0.00002   0.00016   0.00028   0.00044   1.95484
   A35        1.86726  -0.00001  -0.00087   0.00017  -0.00070   1.86656
   A36        2.02176  -0.00000  -0.00036   0.00004  -0.00031   2.02144
   A37        1.58929   0.00001  -0.00014   0.00013  -0.00001   1.58927
   A38        1.78657  -0.00001   0.00015  -0.00014   0.00001   1.78658
   A39        1.95796  -0.00002  -0.00006  -0.00019  -0.00025   1.95771
   A40        1.79534   0.00001   0.00053   0.00002   0.00055   1.79589
   A41        1.95602  -0.00000   0.00004  -0.00009  -0.00005   1.95597
   A42        1.55224  -0.00001   0.00018  -0.00014   0.00004   1.55228
   A43        1.86684  -0.00000  -0.00081   0.00017  -0.00064   1.86620
   A44        2.02115   0.00000  -0.00026   0.00006  -0.00019   2.02095
   A45        1.81053   0.00000   0.00010  -0.00001   0.00010   1.81063
   A46        1.95438   0.00002   0.00016   0.00029   0.00045   1.95484
   A47        1.58900   0.00001  -0.00012   0.00015   0.00003   1.58903
   A48        1.79571   0.00001   0.00045   0.00003   0.00048   1.79618
   A49        1.95597  -0.00000   0.00006  -0.00010  -0.00004   1.95593
   A50        1.78665  -0.00001   0.00014  -0.00015  -0.00001   1.78664
   A51        1.95791  -0.00002  -0.00010  -0.00018  -0.00028   1.95763
   A52        1.55266  -0.00001   0.00008  -0.00014  -0.00006   1.55260
   A53        1.67524   0.00000  -0.00003   0.00002  -0.00001   1.67523
   A54        1.67557  -0.00000  -0.00009   0.00002  -0.00007   1.67550
    D1       -0.01983   0.00000   0.00035   0.00003   0.00038  -0.01945
    D2       -0.96767  -0.00000  -0.00002   0.00001  -0.00001  -0.96768
    D3        2.58653  -0.00001   0.00217   0.00019   0.00236   2.58890
    D4        2.29436   0.00008   0.00449   0.00074   0.00524   2.29960
    D5        0.96482   0.00000  -0.00059   0.00021  -0.00038   0.96444
    D6        0.01698  -0.00001  -0.00096   0.00019  -0.00078   0.01620
    D7       -2.71200  -0.00001   0.00123   0.00037   0.00160  -2.71040
    D8       -3.00418   0.00008   0.00355   0.00092   0.00448  -2.99970
    D9        0.02000  -0.00000  -0.00037  -0.00003  -0.00040   0.01961
   D10        0.99230  -0.00002  -0.00039  -0.00018  -0.00057   0.99173
   D11       -0.99076  -0.00001  -0.00077  -0.00004  -0.00081  -0.99157
   D12       -0.01846  -0.00002  -0.00079  -0.00019  -0.00098  -0.01944
   D13        0.55078   0.00001  -0.00199   0.00036  -0.00163   0.54915
   D14       -0.68255   0.00000  -0.00179   0.00039  -0.00141  -0.68395
   D15        0.67213   0.00001   0.00062   0.00007   0.00069   0.67281
   D16       -0.41585   0.00002   0.00067   0.00013   0.00080  -0.41505
   D17       -0.36367  -0.00001   0.00133  -0.00024   0.00109  -0.36258
   D18       -1.45164  -0.00000   0.00138  -0.00018   0.00120  -1.45044
   D19       -0.66124   0.00000   0.00067  -0.00009   0.00058  -0.66066
   D20        0.38146   0.00000   0.00086  -0.00019   0.00067   0.38213
   D21        0.44005  -0.00000   0.00096  -0.00023   0.00074   0.44078
   D22        1.48274  -0.00000   0.00115  -0.00033   0.00083   1.48356
   D23        0.01982  -0.00000  -0.00035  -0.00003  -0.00038   0.01944
   D24       -0.96471  -0.00000   0.00062  -0.00022   0.00040  -0.96431
   D25        0.96788   0.00000   0.00004  -0.00005  -0.00001   0.96787
   D26       -0.01665   0.00000   0.00100  -0.00023   0.00077  -0.01589
   D27       -2.30925  -0.00005  -0.00303  -0.00017  -0.00321  -2.31246
   D28        2.98941  -0.00005  -0.00207  -0.00035  -0.00243   2.98697
   D29       -2.58246  -0.00000  -0.00197  -0.00052  -0.00249  -2.58495
   D30        2.71620  -0.00000  -0.00100  -0.00071  -0.00172   2.71448
   D31       -0.55758  -0.00000  -0.00009  -0.00002  -0.00010  -0.55769
   D32        0.55833   0.00000   0.00008  -0.00002   0.00006   0.55839
   D33       -2.89193  -0.00004   0.00017   0.00005   0.00023  -2.89170
   D34        2.88593   0.00005   0.00104   0.00003   0.00107   2.88700
   D35       -0.65190  -0.00001  -0.00060  -0.00003  -0.00063  -0.65253
   D36        0.41624   0.00001  -0.00095   0.00036  -0.00058   0.41565
   D37        0.32652  -0.00000  -0.00017   0.00001  -0.00016   0.32637
   D38        1.39466   0.00002  -0.00052   0.00041  -0.00011   1.39455
   D39        2.58673   0.00003   0.00147   0.00003   0.00149   2.58822
   D40       -2.62832   0.00005   0.00112   0.00043   0.00154  -2.62678
   D41        3.04405  -0.00005  -0.00002   0.00025   0.00022   3.04427
   D42       -2.17100  -0.00003  -0.00037   0.00064   0.00026  -2.17074
   D43        0.65146   0.00001   0.00060   0.00008   0.00068   0.65213
   D44       -0.41645  -0.00001   0.00094  -0.00034   0.00061  -0.41584
   D45       -0.32709   0.00001   0.00019   0.00003   0.00022  -0.32687
   D46       -1.39500  -0.00002   0.00054  -0.00039   0.00015  -1.39484
   D47       -3.04088   0.00005  -0.00122  -0.00010  -0.00131  -3.04220
   D48        2.17440   0.00002  -0.00087  -0.00052  -0.00138   2.17301
   D49       -2.57616  -0.00005  -0.00263  -0.00040  -0.00302  -2.57918
   D50        2.63913  -0.00008  -0.00229  -0.00082  -0.00309   2.63604
   D51       -0.02001   0.00000   0.00037   0.00003   0.00040  -0.01961
   D52        0.99120   0.00001   0.00070   0.00004   0.00074   0.99194
   D53       -0.99246   0.00002   0.00038   0.00020   0.00057  -0.99189
   D54        0.01875   0.00002   0.00071   0.00021   0.00092   0.01966
   D55        0.61340  -0.00000   0.00030  -0.00005   0.00025   0.61365
   D56       -0.61395   0.00000  -0.00032   0.00006  -0.00026  -0.61421
   D57        0.61360  -0.00003  -0.00057  -0.00020  -0.00077   0.61283
   D58       -0.45791  -0.00001  -0.00075   0.00001  -0.00074  -0.45864
   D59       -0.41427   0.00000  -0.00054   0.00005  -0.00049  -0.41476
   D60       -1.48578   0.00002  -0.00072   0.00027  -0.00045  -1.48623
   D61       -0.61370   0.00003   0.00061   0.00021   0.00082  -0.61288
   D62        0.45802   0.00001   0.00073  -0.00001   0.00071   0.45873
   D63        0.41447  -0.00000   0.00056  -0.00003   0.00053   0.41500
   D64        1.48619  -0.00002   0.00068  -0.00025   0.00042   1.48661
   D65       -0.55077  -0.00001   0.00198  -0.00034   0.00163  -0.54914
   D66        0.68259  -0.00000   0.00181  -0.00040   0.00142   0.68401
   D67       -0.67250  -0.00002  -0.00050  -0.00011  -0.00061  -0.67311
   D68        0.41525  -0.00002  -0.00049  -0.00016  -0.00065   0.41461
   D69        0.36324   0.00000  -0.00124   0.00020  -0.00103   0.36221
   D70        1.45100   0.00000  -0.00123   0.00015  -0.00107   1.44992
   D71        0.66109  -0.00000  -0.00075   0.00013  -0.00062   0.66047
   D72       -0.38172  -0.00000  -0.00095   0.00024  -0.00071  -0.38243
   D73       -0.44027   0.00000  -0.00101   0.00025  -0.00077  -0.44104
   D74       -1.48309   0.00000  -0.00121   0.00036  -0.00085  -1.48394
   D75        0.03481   0.00001   0.00033   0.00011   0.00043   0.03525
   D76        1.01552   0.00000   0.00005   0.00002   0.00007   1.01559
   D77       -0.98090   0.00001   0.00032   0.00007   0.00039  -0.98051
   D78       -0.00019   0.00000   0.00004  -0.00001   0.00003  -0.00017
   D79        0.00032   0.00000  -0.00007   0.00003  -0.00004   0.00028
   D80       -1.00190  -0.00000  -0.00013  -0.00007  -0.00020  -1.00210
   D81        1.00241   0.00000   0.00003   0.00011   0.00013   1.00255
   D82        0.00020  -0.00000  -0.00004   0.00001  -0.00003   0.00017
   D83        0.65982  -0.00002  -0.00026  -0.00011  -0.00037   0.65945
   D84       -0.62820  -0.00001   0.00058  -0.00025   0.00033  -0.62787
   D85        0.00011   0.00000   0.00004  -0.00002   0.00002   0.00013
   D86        0.96813  -0.00000  -0.00012   0.00004  -0.00007   0.96806
   D87       -0.96784   0.00000   0.00012  -0.00005   0.00007  -0.96777
   D88        0.00019  -0.00000  -0.00004   0.00001  -0.00003   0.00016
   D89       -0.58253  -0.00001  -0.00028  -0.00001  -0.00029  -0.58282
   D90        0.67337  -0.00000   0.00048  -0.00011   0.00037   0.67374
   D91       -0.03459  -0.00002  -0.00035  -0.00015  -0.00049  -0.03508
   D92       -1.01520  -0.00001  -0.00007  -0.00006  -0.00013  -1.01532
   D93        0.98042  -0.00001  -0.00024  -0.00010  -0.00034   0.98008
   D94       -0.00019   0.00000   0.00004  -0.00001   0.00003  -0.00017
   D95        0.62827   0.00001  -0.00064   0.00026  -0.00038   0.62788
   D96       -0.65922   0.00001   0.00007   0.00014   0.00021  -0.65901
   D97       -0.67369   0.00000  -0.00037   0.00009  -0.00027  -0.67396
   D98        0.58241   0.00001   0.00040  -0.00002   0.00038   0.58280
         Item               Value     Threshold  Converged?
 Maximum Force            0.000231     0.000450     YES
 RMS     Force            0.000031     0.000300     YES
 Maximum Displacement     0.004655     0.001800     NO 
 RMS     Displacement     0.000663     0.001200     YES
 Predicted change in Energy=-1.166272D-06
 GradGradGradGradGradGradGradGradGradGradGradGradGradGradGradGradGradGrad

                          Input orientation:                          
 ---------------------------------------------------------------------
 Center     Atomic      Atomic             Coordinates (Angstroms)
 Number     Number       Type             X           Y           Z
 ---------------------------------------------------------------------
      1          4           0        0.042350    1.532513    0.856621
      2          4           0       -1.581628   -0.009700    1.005145
      3          4           0        1.653737    0.004029    0.752434
      4          4           0        0.054868   -1.538354    0.855308
      5          4           0        0.202265   -0.002990    2.195069
      6          4           0       -1.114804    1.049821   -0.715796
      7          4           0        1.064924    1.099408   -0.861618
      8          4           0       -1.105947   -1.064609   -0.717009
      9          4           0        1.074051   -1.095232   -0.862502
     10          4           0       -0.056463   -0.002177   -2.170261
     11          1           0       -2.967208    0.367602    1.889260
     12          1           0       -2.956044   -0.407638    1.895780
 ---------------------------------------------------------------------
                    Distance matrix (angstroms):
                    1          2          3          4          5
     1  Be   0.000000
     2  Be   2.244501   0.000000
     3  Be   2.223440   3.245248   0.000000
     4  Be   3.070893   2.244405   2.223941   0.000000
     5  Be   2.043229   2.144350   2.046464   2.043044   0.000000
     6  Be   2.011092   2.074161   3.303664   3.245789   3.363958
     7  Be   2.045869   3.423326   2.037577   3.305426   3.361963
     8  Be   3.246527   2.074830   3.304104   2.010997   3.364320
     9  Be   3.305274   3.423319   2.037751   2.045963   3.361807
    10  Be   3.395151   3.522696   3.386291   3.395041   4.372991
    11  H    3.388333   1.686371   4.772598   3.719498   3.205685
    12  H    3.719463   1.685410   4.767262   3.380339   3.198160
                    6          7          8          9         10
     6  Be   0.000000
     7  Be   2.185163   0.000000
     8  Be   2.114448   3.068642   0.000000
     9  Be   3.068202   2.194659   2.185063   0.000000
    10  Be   2.083808   2.045372   2.083775   2.045254   0.000000
    11  H    3.268507   4.935682   3.508299   5.103318   5.008880
    12  H    3.512076   5.103196   3.268201   4.931792   5.010455
                   11         12
    11  H    0.000000
    12  H    0.775348   0.000000
 Stoichiometry    Be10H2
 Framework group  C1[X(Be10H2)]
 Deg. of freedom    30
 Full point group                 C1      NOp   1
 Largest Abelian subgroup         C1      NOp   1
 Largest concise Abelian subgroup C1      NOp   1
                         Standard orientation:                         
 ---------------------------------------------------------------------
 Center     Atomic      Atomic             Coordinates (Angstroms)
 Number     Number       Type             X           Y           Z
 ---------------------------------------------------------------------
      1          4           0       -0.528415    0.536552   -1.535466
      2          4           0       -1.529594   -0.761395   -0.002248
      3          4           0        0.418470    1.834114    0.001880
      4          4           0       -0.530714    0.532883    1.535424
      5          4           0       -1.577522    1.382418    0.000331
      6          4           0        0.176847   -1.285417   -1.058470
      7          4           0        1.468803    0.476506   -1.096037
      8          4           0        0.175652   -1.287909    1.055976
      9          4           0        1.467211    0.474066    1.098620
     10          4           0        1.968550   -1.176570   -0.000073
     11          1           0       -3.017541   -1.455246   -0.387517
     12          1           0       -3.019614   -1.445743    0.387770
 ---------------------------------------------------------------------
 Rotational constants (GHZ):           2.6643910           2.1949634           2.0164360
 Standard basis: def2TZVP (5D, 7F)
 There are   212 symmetry adapted cartesian basis functions of A   symmetry.
 There are   202 symmetry adapted basis functions of A   symmetry.
   202 basis functions,   306 primitive gaussians,   212 cartesian basis functions
    21 alpha electrons       21 beta electrons
       nuclear repulsion energy       162.7421977605 Hartrees.
 NAtoms=   12 NActive=   12 NUniq=   12 SFac= 1.00D+00 NAtFMM=   60 NAOKFM=F Big=F
 Integral buffers will be    131072 words long.
 Raffenetti 2 integral format.
 Two-electron integral symmetry is turned on.
 Nuclear repulsion after empirical dispersion term =      162.7187543566 Hartrees.
 One-electron integrals computed using PRISM.
   1 Symmetry operations used in ECPInt.
 ECPInt:  NShTT=    4851 NPrTT=   15054 LenC2=    4747 LenP2D=   12387.
 LDataN:  DoStor=T MaxTD1= 4 Len=   56
 NBasis=   202 RedAO= T EigKep=  4.18D-04  NBF=   202
 NBsUse=   202 1.00D-06 EigRej= -1.00D+00 NBFU=   202
 Initial guess from the checkpoint file:  "/home/asus/YCY/BeH/Be10/1/2-H-Be10.chk"
 B after Tr=    -0.000000    0.000000    0.000000
         Rot=    1.000000    0.000120   -0.000066    0.000346 Ang=   0.04 deg.
 Keep R1 ints in memory in canonical form, NReq=228948694.
 Requested convergence on RMS density matrix=1.00D-08 within 128 cycles.
 Requested convergence on MAX density matrix=1.00D-06.
 Requested convergence on             energy=1.00D-06.
 No special actions if energy rises.
 SCF Done:  E(RPBE1PBE) =  -148.300854305     A.U. after   10 cycles
            NFock= 10  Conv=0.55D-08     -V/T= 2.0075
   1 Symmetry operations used in ECPInt.
 ECPInt:  NShTT=    4851 NPrTT=   15054 LenC2=    4747 LenP2D=   12387.
 LDataN:  DoStor=T MaxTD1= 5 Len=  102
 Calling FoFJK, ICntrl=      2127 FMM=F ISym2X=0 I1Cent= 0 IOpClX= 0 NMat=1 NMatS=1 NMatT=0.
 ***** Axes restored to original set *****
 -------------------------------------------------------------------
 Center     Atomic                   Forces (Hartrees/Bohr)
 Number     Number              X              Y              Z
 -------------------------------------------------------------------
      1        4          -0.000027233   -0.000058671   -0.000003976
      2        4           0.000359347   -0.000039222    0.000030793
      3        4           0.000185864   -0.000000854   -0.000008453
      4        4          -0.000018708    0.000067656   -0.000002185
      5        4          -0.000186402    0.000002176   -0.000028272
      6        4           0.000035435   -0.000034836   -0.000019579
      7        4          -0.000020740    0.000121731    0.000017374
      8        4           0.000059182    0.000048734   -0.000017148
      9        4          -0.000018924   -0.000123581    0.000014805
     10        4          -0.000172900   -0.000001477    0.000027397
     11        1          -0.000067725    0.000063470   -0.000000100
     12        1          -0.000127198   -0.000045127   -0.000010656
 -------------------------------------------------------------------
 Cartesian Forces:  Max     0.000359347 RMS     0.000092636

 GradGradGradGradGradGradGradGradGradGradGradGradGradGradGradGradGradGrad
 Berny optimization.
 Using GEDIIS/GDIIS optimizer.
 FormGI is forming the generalized inverse of G from B-inverse, IUseBI=4.
 Internal  Forces:  Max     0.000099928 RMS     0.000019796
 Search for a local minimum.
 Step number  13 out of a maximum of  100
 All quantities printed in internal units (Hartrees-Bohrs-Radians)
 Mixed Optimization -- En-DIIS/RFO-DIIS
 Swapping is turned off.
 Update second derivatives using D2CorX and points    6    7    8    9   10
                                                     11   12   13
 DE= -2.71D-06 DEPred=-1.17D-06 R= 2.32D+00
 TightC=F SS=  1.41D+00  RLast= 1.56D-02 DXNew= 2.3069D+00 4.6820D-02
 Trust test= 2.32D+00 RLast= 1.56D-02 DXMaxT set to 1.37D+00
 ITU=  1  1  1  1  1  1  1  1  1  1  1  1  0
     Eigenvalues ---    0.00289   0.00901   0.01994   0.02722   0.02902
     Eigenvalues ---    0.03621   0.03867   0.04019   0.04202   0.04722
     Eigenvalues ---    0.05247   0.05299   0.05542   0.05974   0.06689
     Eigenvalues ---    0.06727   0.06839   0.06962   0.07052   0.07108
     Eigenvalues ---    0.07433   0.08275   0.08670   0.09121   0.12045
     Eigenvalues ---    0.13010   0.13520   0.14096   0.14795   0.32059
 En-DIIS/RFO-DIIS/Sim-DIIS IScMMF=       -3 using points:    13   12   11   10    9    8    7    6    5    4
 RFO step:  Lambda=-3.11193340D-06.
 DIIS inversion failure, remove point  10.
 DIIS inversion failure, remove point   9.
 DIIS inversion failure, remove point   8.
 DIIS inversion failure, remove point   7.
 DIIS inversion failure, remove point   6.
 DIIS inversion failure, remove point   5.
 RFO-DIIS uses    4 points instead of   10
 DidBck=F Rises=F RFO-DIIS coefs:    2.40528   -2.00000    0.66978   -0.07505    0.00000
                  RFO-DIIS coefs:    0.00000    0.00000    0.00000    0.00000    0.00000
 Iteration  1 RMS(Cart)=  0.00107573 RMS(Int)=  0.00000589
 Iteration  2 RMS(Cart)=  0.00000264 RMS(Int)=  0.00000491
 Iteration  3 RMS(Cart)=  0.00000000 RMS(Int)=  0.00000491
 Variable       Old X    -DE/DX   Delta X   Delta X   Delta X     New X
                                 (Linear)    (Quad)   (Total)
    R1        4.24149  -0.00004  -0.00178  -0.00061  -0.00240   4.23910
    R2        4.20169   0.00003   0.00199   0.00036   0.00234   4.20404
    R3        3.86114  -0.00002  -0.00028   0.00005  -0.00023   3.86092
    R4        3.80041  -0.00001  -0.00006  -0.00007  -0.00014   3.80028
    R5        3.86613  -0.00002   0.00059  -0.00009   0.00049   3.86662
    R6        4.24131  -0.00004  -0.00175  -0.00061  -0.00236   4.23895
    R7        4.05223  -0.00008  -0.00084  -0.00078  -0.00162   4.05061
    R8        3.91960  -0.00002   0.00032  -0.00003   0.00030   3.91990
    R9        3.92086  -0.00002   0.00010  -0.00013  -0.00003   3.92083
   R10        3.18678   0.00006   0.00349   0.00171   0.00520   3.19198
   R11        3.18496   0.00010   0.00258   0.00254   0.00511   3.19008
   R12        4.20264   0.00003   0.00198   0.00029   0.00226   4.20490
   R13        3.86726   0.00006   0.00121   0.00012   0.00133   3.86859
   R14        3.85046   0.00003  -0.00098   0.00027  -0.00072   3.84975
   R15        3.85079   0.00003  -0.00102   0.00025  -0.00077   3.85002
   R16        3.86079  -0.00002  -0.00024   0.00004  -0.00020   3.86060
   R17        3.80023  -0.00001  -0.00008  -0.00000  -0.00008   3.80015
   R18        3.86631  -0.00002   0.00063  -0.00011   0.00052   3.86683
   R19        4.12936  -0.00001  -0.00026  -0.00034  -0.00061   4.12875
   R20        3.99573  -0.00002   0.00013   0.00022   0.00034   3.99607
   R21        3.93783  -0.00005  -0.00077  -0.00056  -0.00133   3.93649
   R22        4.14731   0.00005   0.00067   0.00030   0.00097   4.14827
   R23        3.86519   0.00004   0.00152   0.00014   0.00167   3.86686
   R24        4.12917  -0.00001  -0.00016  -0.00034  -0.00050   4.12867
   R25        3.93776  -0.00006  -0.00086  -0.00057  -0.00143   3.93634
   R26        3.86497   0.00004   0.00151   0.00019   0.00170   3.86667
   R27        1.46519   0.00004  -0.00163   0.00056  -0.00107   1.46413
    A1        1.62595   0.00001  -0.00005  -0.00015  -0.00020   1.62575
    A2        1.84601   0.00001  -0.00006  -0.00011  -0.00016   1.84585
    A3        1.78786   0.00001  -0.00042   0.00001  -0.00041   1.78745
    A4        1.95718  -0.00001   0.00030   0.00001   0.00032   1.95749
    A5        1.93045   0.00002  -0.00047  -0.00002  -0.00050   1.92995
    A6        1.50676   0.00001   0.00090   0.00035   0.00124   1.50800
    A7        1.69970   0.00001   0.00048   0.00025   0.00073   1.70042
    A8        2.06626  -0.00000   0.00041  -0.00004   0.00036   2.06663
    A9        2.47710   0.00001   0.00065   0.00035   0.00097   2.47807
   A10        1.69957   0.00001   0.00052   0.00027   0.00078   1.70035
   A11        2.47588   0.00001   0.00133   0.00039   0.00171   2.47759
   A12        2.05903   0.00001   0.00208   0.00061   0.00268   2.06171
   A13        1.84583   0.00002   0.00032   0.00028   0.00060   1.84643
   A14        1.84570   0.00002   0.00033   0.00029   0.00062   1.84632
   A15        1.97349  -0.00000   0.00265   0.00054   0.00319   1.97668
   A16        1.96698   0.00001   0.00367   0.00118   0.00485   1.97184
   A17        2.10090  -0.00002  -0.00222  -0.00076  -0.00298   2.09792
   A18        2.40773  -0.00003  -0.00400  -0.00144  -0.00543   2.40230
   A19        2.39983  -0.00001  -0.00248  -0.00069  -0.00317   2.39666
   A20        2.10079  -0.00002  -0.00169  -0.00080  -0.00250   2.09829
   A21        1.52435  -0.00002  -0.00078  -0.00007  -0.00085   1.52350
   A22        1.77400  -0.00002  -0.00000  -0.00012  -0.00013   1.77388
   A23        1.77391  -0.00002  -0.00001  -0.00011  -0.00013   1.77379
   A24        1.93403  -0.00003  -0.00045  -0.00018  -0.00063   1.93340
   A25        1.93377  -0.00003  -0.00042  -0.00017  -0.00059   1.93318
   A26        1.62576   0.00001  -0.00005  -0.00013  -0.00018   1.62557
   A27        1.84601   0.00001  -0.00005  -0.00011  -0.00016   1.84586
   A28        1.78794   0.00001  -0.00047  -0.00001  -0.00047   1.78747
   A29        1.95770  -0.00001   0.00021  -0.00003   0.00018   1.95789
   A30        1.93038   0.00002  -0.00049  -0.00001  -0.00050   1.92988
   A31        1.70071  -0.00000   0.00030   0.00007   0.00036   1.70107
   A32        1.77100   0.00001  -0.00011  -0.00004  -0.00014   1.77085
   A33        1.81116  -0.00000  -0.00002  -0.00001  -0.00004   1.81112
   A34        1.95484   0.00001   0.00073   0.00016   0.00089   1.95573
   A35        1.86656  -0.00001  -0.00050  -0.00022  -0.00072   1.86584
   A36        2.02144  -0.00001  -0.00018  -0.00020  -0.00038   2.02106
   A37        1.58927   0.00001   0.00004  -0.00000   0.00004   1.58931
   A38        1.78658  -0.00001  -0.00007  -0.00000  -0.00007   1.78651
   A39        1.95771  -0.00002  -0.00041  -0.00010  -0.00051   1.95720
   A40        1.79589   0.00001   0.00059   0.00013   0.00072   1.79661
   A41        1.95597  -0.00000  -0.00002  -0.00002  -0.00004   1.95593
   A42        1.55228  -0.00001  -0.00002   0.00000  -0.00001   1.55226
   A43        1.86620  -0.00000  -0.00043  -0.00020  -0.00062   1.86558
   A44        2.02095  -0.00000  -0.00006  -0.00016  -0.00021   2.02074
   A45        1.81063   0.00000   0.00010   0.00002   0.00012   1.81075
   A46        1.95484   0.00001   0.00075   0.00016   0.00091   1.95575
   A47        1.58903   0.00001   0.00009   0.00002   0.00012   1.58915
   A48        1.79618   0.00001   0.00051   0.00011   0.00063   1.79681
   A49        1.95593  -0.00000  -0.00000  -0.00003  -0.00003   1.95590
   A50        1.78664  -0.00001  -0.00009  -0.00000  -0.00009   1.78655
   A51        1.95763  -0.00002  -0.00043  -0.00009  -0.00053   1.95710
   A52        1.55260  -0.00001  -0.00012  -0.00003  -0.00014   1.55246
   A53        1.67523   0.00001  -0.00012   0.00010  -0.00002   1.67521
   A54        1.67550   0.00001  -0.00018   0.00008  -0.00010   1.67541
    D1       -0.01945  -0.00000   0.00045  -0.00003   0.00041  -0.01903
    D2       -0.96768  -0.00001   0.00012  -0.00017  -0.00005  -0.96773
    D3        2.58890   0.00001   0.00346   0.00081   0.00427   2.59317
    D4        2.29960   0.00003   0.00671   0.00214   0.00887   2.30847
    D5        0.96444   0.00000  -0.00024  -0.00003  -0.00027   0.96417
    D6        0.01620  -0.00000  -0.00057  -0.00017  -0.00074   0.01546
    D7       -2.71040   0.00002   0.00277   0.00081   0.00358  -2.70682
    D8       -2.99970   0.00004   0.00602   0.00214   0.00818  -2.99152
    D9        0.01961   0.00000  -0.00047   0.00003  -0.00044   0.01917
   D10        0.99173  -0.00001  -0.00070  -0.00007  -0.00077   0.99096
   D11       -0.99157   0.00000  -0.00089  -0.00004  -0.00093  -0.99250
   D12       -0.01944  -0.00002  -0.00112  -0.00014  -0.00126  -0.02071
   D13        0.54915   0.00002  -0.00123  -0.00007  -0.00130   0.54785
   D14       -0.68395   0.00001  -0.00098   0.00002  -0.00096  -0.68491
   D15        0.67281   0.00001   0.00078   0.00005   0.00083   0.67364
   D16       -0.41505   0.00001   0.00091   0.00017   0.00108  -0.41397
   D17       -0.36258  -0.00001   0.00085   0.00007   0.00092  -0.36167
   D18       -1.45044  -0.00001   0.00098   0.00019   0.00117  -1.44927
   D19       -0.66066   0.00000   0.00045   0.00016   0.00061  -0.66005
   D20        0.38213  -0.00000   0.00058   0.00014   0.00072   0.38285
   D21        0.44078  -0.00001   0.00047  -0.00002   0.00045   0.44123
   D22        1.48356  -0.00001   0.00059  -0.00003   0.00056   1.48413
   D23        0.01944   0.00000  -0.00045   0.00003  -0.00041   0.01903
   D24       -0.96431  -0.00001   0.00025   0.00002   0.00027  -0.96403
   D25        0.96787   0.00001  -0.00014   0.00014  -0.00000   0.96786
   D26       -0.01589  -0.00000   0.00056   0.00012   0.00068  -0.01520
   D27       -2.31246  -0.00001  -0.00426  -0.00092  -0.00519  -2.31765
   D28        2.98697  -0.00002  -0.00355  -0.00094  -0.00451   2.98247
   D29       -2.58495  -0.00002  -0.00374  -0.00124  -0.00499  -2.58994
   D30        2.71448  -0.00003  -0.00304  -0.00125  -0.00430   2.71018
   D31       -0.55769  -0.00001  -0.00007  -0.00013  -0.00020  -0.55788
   D32        0.55839   0.00000   0.00001   0.00007   0.00008   0.55847
   D33       -2.89170   0.00000   0.00054   0.00022   0.00077  -2.89093
   D34        2.88700   0.00000   0.00090   0.00017   0.00107   2.88807
   D35       -0.65253  -0.00001  -0.00055  -0.00015  -0.00070  -0.65323
   D36        0.41565   0.00001  -0.00013  -0.00008  -0.00020   0.41545
   D37        0.32637   0.00000  -0.00015   0.00010  -0.00005   0.32632
   D38        1.39455   0.00002   0.00027   0.00018   0.00045   1.39500
   D39        2.58822  -0.00000   0.00209   0.00051   0.00259   2.59081
   D40       -2.62678   0.00002   0.00252   0.00059   0.00309  -2.62369
   D41        3.04427   0.00000   0.00115   0.00061   0.00174   3.04601
   D42       -2.17074   0.00002   0.00157   0.00069   0.00225  -2.16849
   D43        0.65213   0.00001   0.00060   0.00021   0.00081   0.65294
   D44       -0.41584  -0.00001   0.00015   0.00011   0.00025  -0.41559
   D45       -0.32687   0.00000   0.00021  -0.00004   0.00017  -0.32670
   D46       -1.39484  -0.00002  -0.00024  -0.00014  -0.00039  -1.39523
   D47       -3.04220  -0.00001  -0.00228  -0.00071  -0.00297  -3.04517
   D48        2.17301  -0.00003  -0.00273  -0.00081  -0.00353   2.16948
   D49       -2.57918  -0.00001  -0.00394  -0.00135  -0.00528  -2.58445
   D50        2.63604  -0.00004  -0.00440  -0.00145  -0.00583   2.63020
   D51       -0.01961  -0.00000   0.00047  -0.00003   0.00044  -0.01917
   D52        0.99194  -0.00000   0.00082   0.00001   0.00083   0.99277
   D53       -0.99189   0.00001   0.00072   0.00008   0.00080  -0.99109
   D54        0.01966   0.00002   0.00107   0.00012   0.00119   0.02085
   D55        0.61365  -0.00001   0.00019  -0.00003   0.00016   0.61381
   D56       -0.61421   0.00001  -0.00018   0.00006  -0.00011  -0.61432
   D57        0.61283  -0.00002  -0.00092  -0.00005  -0.00097   0.61186
   D58       -0.45864  -0.00000  -0.00071   0.00004  -0.00067  -0.45931
   D59       -0.41476   0.00001  -0.00036   0.00004  -0.00033  -0.41509
   D60       -1.48623   0.00002  -0.00016   0.00013  -0.00003  -1.48626
   D61       -0.61288   0.00002   0.00095   0.00007   0.00102  -0.61186
   D62        0.45873   0.00000   0.00068  -0.00004   0.00064   0.45937
   D63        0.41500  -0.00001   0.00039  -0.00003   0.00035   0.41535
   D64        1.48661  -0.00002   0.00011  -0.00014  -0.00003   1.48658
   D65       -0.54914  -0.00002   0.00124   0.00008   0.00132  -0.54782
   D66        0.68401  -0.00001   0.00099  -0.00003   0.00096   0.68497
   D67       -0.67311  -0.00001  -0.00072  -0.00003  -0.00075  -0.67386
   D68        0.41461  -0.00001  -0.00077  -0.00014  -0.00091   0.41370
   D69        0.36221   0.00001  -0.00081  -0.00005  -0.00085   0.36135
   D70        1.44992   0.00001  -0.00086  -0.00016  -0.00101   1.44891
   D71        0.66047  -0.00000  -0.00049  -0.00013  -0.00062   0.65984
   D72       -0.38243   0.00000  -0.00062  -0.00010  -0.00072  -0.38315
   D73       -0.44104   0.00001  -0.00050   0.00004  -0.00045  -0.44150
   D74       -1.48394   0.00001  -0.00062   0.00008  -0.00055  -1.48449
   D75        0.03525   0.00001   0.00049  -0.00000   0.00048   0.03573
   D76        1.01559   0.00000   0.00009  -0.00003   0.00006   1.01565
   D77       -0.98051   0.00001   0.00042   0.00003   0.00046  -0.98005
   D78       -0.00017   0.00000   0.00003   0.00000   0.00003  -0.00014
   D79        0.00028   0.00000  -0.00003  -0.00002  -0.00005   0.00023
   D80       -1.00210   0.00000  -0.00027  -0.00004  -0.00031  -1.00241
   D81        1.00255  -0.00000   0.00021   0.00002   0.00023   1.00278
   D82        0.00017  -0.00000  -0.00003  -0.00000  -0.00003   0.00014
   D83        0.65945  -0.00001  -0.00055  -0.00014  -0.00069   0.65876
   D84       -0.62787  -0.00001  -0.00009   0.00005  -0.00004  -0.62791
   D85        0.00013  -0.00000   0.00002  -0.00002   0.00001   0.00013
   D86        0.96806   0.00000  -0.00007   0.00004  -0.00003   0.96803
   D87       -0.96777  -0.00000   0.00007  -0.00006   0.00000  -0.96777
   D88        0.00016  -0.00000  -0.00003  -0.00000  -0.00003   0.00013
   D89       -0.58282  -0.00000  -0.00041  -0.00014  -0.00056  -0.58338
   D90        0.67374  -0.00000   0.00022  -0.00008   0.00013   0.67387
   D91       -0.03508  -0.00001  -0.00054  -0.00004  -0.00058  -0.03565
   D92       -1.01532  -0.00000  -0.00014  -0.00001  -0.00015  -1.01548
   D93        0.98008  -0.00001  -0.00037  -0.00002  -0.00039   0.97969
   D94       -0.00017   0.00000   0.00003   0.00000   0.00003  -0.00014
   D95        0.62788   0.00001   0.00003  -0.00005  -0.00001   0.62787
   D96       -0.65901   0.00001   0.00039   0.00012   0.00051  -0.65850
   D97       -0.67396   0.00000  -0.00012   0.00009  -0.00003  -0.67399
   D98        0.58280   0.00000   0.00050   0.00013   0.00064   0.58343
         Item               Value     Threshold  Converged?
 Maximum Force            0.000100     0.000450     YES
 RMS     Force            0.000020     0.000300     YES
 Maximum Displacement     0.007419     0.001800     NO 
 RMS     Displacement     0.001076     0.001200     YES
 Predicted change in Energy=-1.468735D-06
 GradGradGradGradGradGradGradGradGradGradGradGradGradGradGradGradGradGrad

                          Input orientation:                          
 ---------------------------------------------------------------------
 Center     Atomic      Atomic             Coordinates (Angstroms)
 Number     Number       Type             X           Y           Z
 ---------------------------------------------------------------------
      1          4           0        0.042498    1.532485    0.857342
      2          4           0       -1.579140   -0.010262    1.006720
      3          4           0        1.655651    0.004212    0.750933
      4          4           0        0.055755   -1.538693    0.855851
      5          4           0        0.204733   -0.003195    2.195124
      6          4           0       -1.114800    1.049661   -0.714836
      7          4           0        1.064527    1.099818   -0.861642
      8          4           0       -1.105469   -1.064948   -0.716108
      9          4           0        1.074198   -1.095331   -0.862664
     10          4           0       -0.058513   -0.002210   -2.169875
     11          1           0       -2.969371    0.367924    1.888406
     12          1           0       -2.959970   -0.406788    1.893178
 ---------------------------------------------------------------------
                    Distance matrix (angstroms):
                    1          2          3          4          5
     1  Be   0.000000
     2  Be   2.243233   0.000000
     3  Be   2.224681   3.244921   0.000000
     4  Be   3.071207   2.243155   2.225136   0.000000
     5  Be   2.043109   2.143492   2.047170   2.042939   0.000000
     6  Be   2.011020   2.074320   3.304065   3.246049   3.364155
     7  Be   2.046130   3.422284   2.037198   3.305925   3.361502
     8  Be   3.246572   2.074817   3.304405   2.010952   3.364405
     9  Be   3.305789   3.422306   2.037345   2.046238   3.361368
    10  Be   3.395517   3.521808   3.386668   3.395417   4.372930
    11  H    3.389786   1.689123   4.776710   3.721927   3.210411
    12  H    3.721365   1.688115   4.772589   3.384058   3.204592
                    6          7          8          9         10
     6  Be   0.000000
     7  Be   2.184842   0.000000
     8  Be   2.114631   3.068595   0.000000
     9  Be   3.068316   2.195170   2.184800   0.000000
    10  Be   2.083102   2.046255   2.083019   2.046155   0.000000
    11  H    3.268190   4.936675   3.508667   5.104895   5.007968
    12  H    3.511073   5.104456   3.268137   4.933890   5.009046
                   11         12
    11  H    0.000000
    12  H    0.774784   0.000000
 Stoichiometry    Be10H2
 Framework group  C1[X(Be10H2)]
 Deg. of freedom    30
 Full point group                 C1      NOp   1
 Largest Abelian subgroup         C1      NOp   1
 Largest concise Abelian subgroup C1      NOp   1
                         Standard orientation:                         
 ---------------------------------------------------------------------
 Center     Atomic      Atomic             Coordinates (Angstroms)
 Number     Number       Type             X           Y           Z
 ---------------------------------------------------------------------
      1          4           0       -0.528820    0.536481   -1.535604
      2          4           0       -1.530009   -0.758162   -0.001454
      3          4           0        0.421688    1.834209    0.001160
      4          4           0       -0.530318    0.534054    1.535602
      5          4           0       -1.575554    1.384846    0.000273
      6          4           0        0.175260   -1.285737   -1.058113
      7          4           0        1.468741    0.474646   -1.096769
      8          4           0        0.174545   -1.287367    1.056517
      9          4           0        1.467739    0.473101    1.098400
     10          4           0        1.966491   -1.179609   -0.000028
     11          1           0       -3.018790   -1.456556   -0.387343
     12          1           0       -3.020262   -1.449295    0.387406
 ---------------------------------------------------------------------
 Rotational constants (GHZ):           2.6633340           2.1952574           2.0164300
 Standard basis: def2TZVP (5D, 7F)
 There are   212 symmetry adapted cartesian basis functions of A   symmetry.
 There are   202 symmetry adapted basis functions of A   symmetry.
   202 basis functions,   306 primitive gaussians,   212 cartesian basis functions
    21 alpha electrons       21 beta electrons
       nuclear repulsion energy       162.7340135795 Hartrees.
 NAtoms=   12 NActive=   12 NUniq=   12 SFac= 1.00D+00 NAtFMM=   60 NAOKFM=F Big=F
 Integral buffers will be    131072 words long.
 Raffenetti 2 integral format.
 Two-electron integral symmetry is turned on.
 Nuclear repulsion after empirical dispersion term =      162.7105720610 Hartrees.
 One-electron integrals computed using PRISM.
   1 Symmetry operations used in ECPInt.
 ECPInt:  NShTT=    4851 NPrTT=   15054 LenC2=    4747 LenP2D=   12385.
 LDataN:  DoStor=T MaxTD1= 4 Len=   56
 NBasis=   202 RedAO= T EigKep=  4.18D-04  NBF=   202
 NBsUse=   202 1.00D-06 EigRej= -1.00D+00 NBFU=   202
 Initial guess from the checkpoint file:  "/home/asus/YCY/BeH/Be10/1/2-H-Be10.chk"
 B after Tr=     0.000000   -0.000000    0.000000
         Rot=    1.000000    0.000162   -0.000088    0.000508 Ang=   0.06 deg.
 Keep R1 ints in memory in canonical form, NReq=228948694.
 Requested convergence on RMS density matrix=1.00D-08 within 128 cycles.
 Requested convergence on MAX density matrix=1.00D-06.
 Requested convergence on             energy=1.00D-06.
 No special actions if energy rises.
 SCF Done:  E(RPBE1PBE) =  -148.300856653     A.U. after   10 cycles
            NFock= 10  Conv=0.98D-08     -V/T= 2.0075
   1 Symmetry operations used in ECPInt.
 ECPInt:  NShTT=    4851 NPrTT=   15054 LenC2=    4747 LenP2D=   12385.
 LDataN:  DoStor=T MaxTD1= 5 Len=  102
 Calling FoFJK, ICntrl=      2127 FMM=F ISym2X=0 I1Cent= 0 IOpClX= 0 NMat=1 NMatS=1 NMatT=0.
 ***** Axes restored to original set *****
 -------------------------------------------------------------------
 Center     Atomic                   Forces (Hartrees/Bohr)
 Number     Number              X              Y              Z
 -------------------------------------------------------------------
      1        4           0.000040718   -0.000054889   -0.000038687
      2        4           0.000157061   -0.000015889    0.000036427
      3        4           0.000102250   -0.000003751    0.000076226
      4        4           0.000050993    0.000062109   -0.000038888
      5        4          -0.000143960    0.000003834   -0.000033698
      6        4           0.000017451   -0.000006680   -0.000008699
      7        4          -0.000041344    0.000083369   -0.000017793
      8        4           0.000031426    0.000015080   -0.000004458
      9        4          -0.000044565   -0.000086117   -0.000015534
     10        4          -0.000082482    0.000001758    0.000054347
     11        1          -0.000011050    0.000254667   -0.000010022
     12        1          -0.000076497   -0.000253491    0.000000777
 -------------------------------------------------------------------
 Cartesian Forces:  Max     0.000254667 RMS     0.000082288

 GradGradGradGradGradGradGradGradGradGradGradGradGradGradGradGradGradGrad
 Berny optimization.
 Using GEDIIS/GDIIS optimizer.
 FormGI is forming the generalized inverse of G from B-inverse, IUseBI=4.
 Internal  Forces:  Max     0.000172232 RMS     0.000020341
 Search for a local minimum.
 Step number  14 out of a maximum of  100
 All quantities printed in internal units (Hartrees-Bohrs-Radians)
 Mixed Optimization -- En-DIIS/RFO-DIIS
 Swapping is turned off.
 Update second derivatives using D2CorX and points    6    7    8    9   10
                                                     11   12   13   14
 DE= -2.35D-06 DEPred=-1.47D-06 R= 1.60D+00
 TightC=F SS=  1.41D+00  RLast= 2.47D-02 DXNew= 2.3069D+00 7.4134D-02
 Trust test= 1.60D+00 RLast= 2.47D-02 DXMaxT set to 1.37D+00
 ITU=  1  1  1  1  1  1  1  1  1  1  1  1  1  0
     Eigenvalues ---    0.00238   0.00863   0.01963   0.02041   0.02902
     Eigenvalues ---    0.03622   0.03861   0.04010   0.04156   0.04739
     Eigenvalues ---    0.05076   0.05294   0.05695   0.05809   0.06589
     Eigenvalues ---    0.06727   0.06872   0.06964   0.07053   0.07110
     Eigenvalues ---    0.07429   0.08074   0.08539   0.09121   0.12033
     Eigenvalues ---    0.13008   0.13520   0.14017   0.14795   0.33873
 En-DIIS/RFO-DIIS/Sim-DIIS IScMMF=       -3 using points:    14   13   12   11   10    9    8    7    6    5
 RFO step:  Lambda=-1.21815081D-06.
 DIIS inversion failure, remove point  10.
 DIIS inversion failure, remove point   9.
 DIIS inversion failure, remove point   8.
 DIIS inversion failure, remove point   7.
 DIIS inversion failure, remove point   6.
 DIIS inversion failure, remove point   5.
 DIIS inversion failure, remove point   4.
 RFO-DIIS uses    3 points instead of   10
 DidBck=F Rises=F RFO-DIIS coefs:    1.99896   -2.00000    1.00104    0.00000    0.00000
                  RFO-DIIS coefs:    0.00000    0.00000    0.00000    0.00000    0.00000
 Iteration  1 RMS(Cart)=  0.00074775 RMS(Int)=  0.00000232
 Iteration  2 RMS(Cart)=  0.00000116 RMS(Int)=  0.00000188
 Iteration  3 RMS(Cart)=  0.00000000 RMS(Int)=  0.00000188
 Variable       Old X    -DE/DX   Delta X   Delta X   Delta X     New X
                                 (Linear)    (Quad)   (Total)
    R1        4.23910  -0.00001  -0.00049  -0.00020  -0.00069   4.23840
    R2        4.20404   0.00001   0.00044   0.00026   0.00070   4.20474
    R3        3.86092  -0.00001  -0.00030  -0.00022  -0.00052   3.86039
    R4        3.80028  -0.00001  -0.00021  -0.00010  -0.00031   3.79996
    R5        3.86662  -0.00003  -0.00014  -0.00012  -0.00026   3.86637
    R6        4.23895  -0.00001  -0.00050  -0.00022  -0.00071   4.23824
    R7        4.05061  -0.00005  -0.00147  -0.00080  -0.00227   4.04834
    R8        3.91990  -0.00001  -0.00012   0.00007  -0.00005   3.91985
    R9        3.92083  -0.00001  -0.00022  -0.00003  -0.00025   3.92058
   R10        3.19198   0.00002   0.00017   0.00142   0.00159   3.19356
   R11        3.19008   0.00008   0.00107   0.00171   0.00278   3.19285
   R12        4.20490   0.00000   0.00035   0.00019   0.00054   4.20543
   R13        3.86859   0.00003   0.00113   0.00064   0.00177   3.87036
   R14        3.84975   0.00004   0.00040   0.00022   0.00062   3.85037
   R15        3.85002   0.00004   0.00036   0.00020   0.00056   3.85059
   R16        3.86060  -0.00001  -0.00031  -0.00019  -0.00050   3.86009
   R17        3.80015  -0.00001  -0.00015  -0.00009  -0.00024   3.79990
   R18        3.86683  -0.00003  -0.00013  -0.00014  -0.00027   3.86656
   R19        4.12875  -0.00001  -0.00062  -0.00018  -0.00080   4.12796
   R20        3.99607   0.00000  -0.00007   0.00007  -0.00000   3.99607
   R21        3.93649  -0.00004  -0.00105  -0.00048  -0.00153   3.93497
   R22        4.14827   0.00004   0.00048   0.00044   0.00092   4.14919
   R23        3.86686   0.00001   0.00070   0.00040   0.00111   3.86797
   R24        4.12867  -0.00001  -0.00062  -0.00020  -0.00082   4.12785
   R25        3.93634  -0.00004  -0.00107  -0.00047  -0.00154   3.93480
   R26        3.86667   0.00001   0.00074   0.00043   0.00117   3.86785
   R27        1.46413   0.00017   0.00063  -0.00014   0.00050   1.46463
    A1        1.62575   0.00001   0.00002   0.00005   0.00007   1.62582
    A2        1.84585   0.00001  -0.00005   0.00005  -0.00000   1.84585
    A3        1.78745   0.00001   0.00001   0.00005   0.00007   1.78752
    A4        1.95749  -0.00000  -0.00015  -0.00005  -0.00020   1.95729
    A5        1.92995   0.00002   0.00023   0.00015   0.00038   1.93033
    A6        1.50800  -0.00000   0.00017   0.00004   0.00020   1.50821
    A7        1.70042   0.00000   0.00010   0.00002   0.00012   1.70054
    A8        2.06663  -0.00002   0.00019   0.00013   0.00032   2.06695
    A9        2.47807   0.00003   0.00105   0.00027   0.00132   2.47938
   A10        1.70035   0.00000   0.00013   0.00003   0.00016   1.70051
   A11        2.47759   0.00003   0.00111   0.00040   0.00151   2.47910
   A12        2.06171  -0.00001   0.00107   0.00073   0.00180   2.06351
   A13        1.84643   0.00001   0.00022   0.00009   0.00031   1.84674
   A14        1.84632   0.00001   0.00024   0.00010   0.00034   1.84665
   A15        1.97668  -0.00000   0.00138   0.00051   0.00189   1.97857
   A16        1.97184   0.00000   0.00225   0.00102   0.00327   1.97510
   A17        2.09792  -0.00003  -0.00143  -0.00050  -0.00193   2.09599
   A18        2.40230  -0.00000  -0.00228  -0.00113  -0.00340   2.39889
   A19        2.39666   0.00001  -0.00126  -0.00049  -0.00175   2.39491
   A20        2.09829  -0.00003  -0.00149  -0.00046  -0.00195   2.09634
   A21        1.52350  -0.00001  -0.00023  -0.00016  -0.00039   1.52311
   A22        1.77388  -0.00002  -0.00021  -0.00011  -0.00032   1.77355
   A23        1.77379  -0.00002  -0.00020  -0.00010  -0.00030   1.77349
   A24        1.93340  -0.00002  -0.00051  -0.00030  -0.00081   1.93259
   A25        1.93318  -0.00002  -0.00049  -0.00028  -0.00077   1.93241
   A26        1.62557   0.00001   0.00005   0.00007   0.00012   1.62569
   A27        1.84586   0.00001  -0.00005   0.00005  -0.00000   1.84585
   A28        1.78747   0.00001  -0.00001   0.00004   0.00004   1.78751
   A29        1.95789  -0.00001  -0.00019  -0.00009  -0.00028   1.95761
   A30        1.92988   0.00002   0.00024   0.00015   0.00039   1.93028
   A31        1.70107  -0.00000   0.00012   0.00005   0.00017   1.70124
   A32        1.77085   0.00001   0.00013   0.00013   0.00026   1.77111
   A33        1.81112  -0.00000  -0.00002  -0.00005  -0.00007   1.81105
   A34        1.95573  -0.00000   0.00045   0.00016   0.00061   1.95634
   A35        1.86584  -0.00000  -0.00001  -0.00002  -0.00003   1.86581
   A36        2.02106  -0.00001  -0.00007  -0.00006  -0.00013   2.02093
   A37        1.58931   0.00000   0.00005   0.00003   0.00008   1.58939
   A38        1.78651  -0.00001  -0.00008  -0.00007  -0.00015   1.78636
   A39        1.95720  -0.00001  -0.00026  -0.00017  -0.00043   1.95677
   A40        1.79661   0.00001   0.00017   0.00010   0.00027   1.79688
   A41        1.95593  -0.00000   0.00001  -0.00003  -0.00002   1.95591
   A42        1.55226  -0.00000  -0.00005  -0.00004  -0.00009   1.55217
   A43        1.86558  -0.00000   0.00002   0.00001   0.00003   1.86560
   A44        2.02074  -0.00001  -0.00002  -0.00002  -0.00004   2.02070
   A45        1.81075  -0.00000   0.00002  -0.00001   0.00001   1.81076
   A46        1.95575   0.00000   0.00046   0.00017   0.00063   1.95638
   A47        1.58915   0.00001   0.00009   0.00006   0.00015   1.58929
   A48        1.79681   0.00001   0.00015   0.00008   0.00023   1.79704
   A49        1.95590  -0.00000   0.00001  -0.00004  -0.00002   1.95588
   A50        1.78655  -0.00001  -0.00008  -0.00007  -0.00015   1.78640
   A51        1.95710  -0.00001  -0.00025  -0.00016  -0.00040   1.95670
   A52        1.55246  -0.00001  -0.00009  -0.00005  -0.00014   1.55232
   A53        1.67521   0.00001  -0.00001   0.00004   0.00004   1.67525
   A54        1.67541   0.00001  -0.00003   0.00002  -0.00000   1.67540
    D1       -0.01903  -0.00001   0.00004  -0.00001   0.00002  -0.01901
    D2       -0.96773  -0.00001  -0.00004  -0.00003  -0.00007  -0.96780
    D3        2.59317   0.00001   0.00190   0.00068   0.00258   2.59575
    D4        2.30847  -0.00001   0.00361   0.00180   0.00542   2.31388
    D5        0.96417   0.00000   0.00011   0.00003   0.00014   0.96431
    D6        0.01546   0.00000   0.00004   0.00002   0.00006   0.01552
    D7       -2.70682   0.00002   0.00198   0.00073   0.00271  -2.70411
    D8       -2.99152   0.00001   0.00369   0.00184   0.00554  -2.98598
    D9        0.01917   0.00001  -0.00004   0.00001  -0.00003   0.01914
   D10        0.99096  -0.00000  -0.00020  -0.00011  -0.00031   0.99065
   D11       -0.99250   0.00001  -0.00011  -0.00006  -0.00018  -0.99267
   D12       -0.02071  -0.00001  -0.00028  -0.00018  -0.00046  -0.02116
   D13        0.54785   0.00002   0.00033   0.00022   0.00055   0.54840
   D14       -0.68491   0.00002   0.00045   0.00021   0.00066  -0.68425
   D15        0.67364  -0.00000   0.00014   0.00008   0.00022   0.67386
   D16       -0.41397   0.00001   0.00028   0.00018   0.00046  -0.41351
   D17       -0.36167  -0.00002  -0.00017  -0.00011  -0.00029  -0.36195
   D18       -1.44927  -0.00001  -0.00003  -0.00002  -0.00005  -1.44933
   D19       -0.66005  -0.00000   0.00002   0.00002   0.00004  -0.66001
   D20        0.38285  -0.00001   0.00005   0.00000   0.00005   0.38290
   D21        0.44123  -0.00001  -0.00029  -0.00013  -0.00042   0.44081
   D22        1.48413  -0.00002  -0.00026  -0.00015  -0.00041   1.48372
   D23        0.01903   0.00001  -0.00003   0.00001  -0.00002   0.01901
   D24       -0.96403  -0.00000  -0.00012  -0.00005  -0.00017  -0.96420
   D25        0.96786   0.00001   0.00000   0.00001   0.00001   0.96788
   D26       -0.01520  -0.00001  -0.00008  -0.00005  -0.00013  -0.01534
   D27       -2.31765   0.00002  -0.00198  -0.00077  -0.00275  -2.32040
   D28        2.98247   0.00001  -0.00206  -0.00083  -0.00290   2.97957
   D29       -2.58994  -0.00002  -0.00249  -0.00097  -0.00345  -2.59340
   D30        2.71018  -0.00003  -0.00258  -0.00103  -0.00360   2.70658
   D31       -0.55788  -0.00001  -0.00009  -0.00006  -0.00015  -0.55804
   D32        0.55847   0.00000   0.00002  -0.00001   0.00001   0.55848
   D33       -2.89093   0.00003   0.00054   0.00014   0.00067  -2.89026
   D34        2.88807  -0.00002   0.00000   0.00027   0.00027   2.88834
   D35       -0.65323  -0.00000  -0.00008  -0.00005  -0.00012  -0.65335
   D36        0.41545   0.00000   0.00038   0.00016   0.00055   0.41600
   D37        0.32632   0.00000   0.00011   0.00003   0.00014   0.32646
   D38        1.39500   0.00001   0.00057   0.00024   0.00081   1.39581
   D39        2.59081  -0.00002   0.00109   0.00042   0.00152   2.59233
   D40       -2.62369  -0.00001   0.00155   0.00063   0.00219  -2.62150
   D41        3.04601   0.00003   0.00152   0.00032   0.00183   3.04784
   D42       -2.16849   0.00004   0.00198   0.00053   0.00250  -2.16599
   D43        0.65294   0.00001   0.00013   0.00009   0.00022   0.65316
   D44       -0.41559  -0.00000  -0.00036  -0.00015  -0.00051  -0.41610
   D45       -0.32670   0.00000  -0.00005   0.00002  -0.00003  -0.32672
   D46       -1.39523  -0.00001  -0.00054  -0.00021  -0.00075  -1.39598
   D47       -3.04517  -0.00003  -0.00166  -0.00053  -0.00218  -3.04736
   D48        2.16948  -0.00004  -0.00215  -0.00077  -0.00291   2.16657
   D49       -2.58445   0.00001  -0.00225  -0.00115  -0.00339  -2.58784
   D50        2.63020  -0.00000  -0.00273  -0.00139  -0.00412   2.62608
   D51       -0.01917  -0.00001   0.00004  -0.00001   0.00003  -0.01914
   D52        0.99277  -0.00001   0.00009   0.00004   0.00012   0.99289
   D53       -0.99109   0.00000   0.00023   0.00012   0.00034  -0.99075
   D54        0.02085   0.00000   0.00027   0.00017   0.00044   0.02129
   D55        0.61381  -0.00001  -0.00010  -0.00001  -0.00011   0.61370
   D56       -0.61432   0.00001   0.00014   0.00007   0.00022  -0.61411
   D57        0.61186  -0.00001  -0.00019  -0.00014  -0.00033   0.61152
   D58       -0.45931   0.00000   0.00007   0.00000   0.00007  -0.45924
   D59       -0.41509   0.00001   0.00016   0.00006   0.00023  -0.41486
   D60       -1.48626   0.00002   0.00043   0.00021   0.00063  -1.48562
   D61       -0.61186   0.00001   0.00020   0.00014   0.00034  -0.61151
   D62        0.45937  -0.00000  -0.00008  -0.00000  -0.00008   0.45929
   D63        0.41535  -0.00001  -0.00018  -0.00009  -0.00026   0.41509
   D64        1.48658  -0.00002  -0.00045  -0.00023  -0.00069   1.48589
   D65       -0.54782  -0.00002  -0.00032  -0.00021  -0.00053  -0.54835
   D66        0.68497  -0.00002  -0.00046  -0.00022  -0.00067   0.68430
   D67       -0.67386   0.00000  -0.00014  -0.00008  -0.00022  -0.67408
   D68        0.41370  -0.00001  -0.00026  -0.00016  -0.00042   0.41328
   D69        0.36135   0.00001   0.00018   0.00013   0.00031   0.36166
   D70        1.44891   0.00001   0.00006   0.00005   0.00010   1.44902
   D71        0.65984   0.00000   0.00000   0.00001   0.00001   0.65986
   D72       -0.38315   0.00001  -0.00000   0.00004   0.00004  -0.38311
   D73       -0.44150   0.00001   0.00031   0.00016   0.00047  -0.44102
   D74       -1.48449   0.00002   0.00031   0.00019   0.00050  -1.48399
   D75        0.03573   0.00000   0.00005   0.00006   0.00011   0.03584
   D76        1.01565  -0.00000  -0.00001  -0.00001  -0.00002   1.01563
   D77       -0.98005   0.00000   0.00007   0.00008   0.00015  -0.97991
   D78       -0.00014   0.00000   0.00001   0.00001   0.00002  -0.00012
   D79        0.00023   0.00000  -0.00001  -0.00001  -0.00002   0.00021
   D80       -1.00241   0.00000  -0.00011  -0.00003  -0.00014  -1.00256
   D81        1.00278  -0.00000   0.00010   0.00001   0.00011   1.00289
   D82        0.00014  -0.00000  -0.00001  -0.00001  -0.00002   0.00012
   D83        0.65876  -0.00001  -0.00033  -0.00017  -0.00049   0.65827
   D84       -0.62791  -0.00000  -0.00037  -0.00015  -0.00051  -0.62842
   D85        0.00013  -0.00000  -0.00002  -0.00001  -0.00003   0.00010
   D86        0.96803   0.00000   0.00004   0.00000   0.00005   0.96808
   D87       -0.96777  -0.00000  -0.00007  -0.00003  -0.00009  -0.96786
   D88        0.00013  -0.00000  -0.00001  -0.00001  -0.00002   0.00011
   D89       -0.58338   0.00000  -0.00026  -0.00010  -0.00036  -0.58374
   D90        0.67387  -0.00000  -0.00023  -0.00008  -0.00032   0.67355
   D91       -0.03565  -0.00000  -0.00008  -0.00008  -0.00017  -0.03582
   D92       -1.01548  -0.00000  -0.00003  -0.00002  -0.00005  -1.01553
   D93        0.97969  -0.00000  -0.00005  -0.00005  -0.00010   0.97959
   D94       -0.00014   0.00000   0.00001   0.00001   0.00002  -0.00012
   D95        0.62787   0.00000   0.00037   0.00016   0.00053   0.62840
   D96       -0.65850   0.00001   0.00030   0.00015   0.00046  -0.65805
   D97       -0.67399   0.00000   0.00024   0.00008   0.00033  -0.67366
   D98        0.58343  -0.00000   0.00025   0.00008   0.00033   0.58376
         Item               Value     Threshold  Converged?
 Maximum Force            0.000172     0.000450     YES
 RMS     Force            0.000020     0.000300     YES
 Maximum Displacement     0.004993     0.001800     NO 
 RMS     Displacement     0.000748     0.001200     YES
 Predicted change in Energy=-4.514527D-07
 GradGradGradGradGradGradGradGradGradGradGradGradGradGradGradGradGradGrad

                          Input orientation:                          
 ---------------------------------------------------------------------
 Center     Atomic      Atomic             Coordinates (Angstroms)
 Number     Number       Type             X           Y           Z
 ---------------------------------------------------------------------
      1          4           0        0.043179    1.532326    0.857685
      2          4           0       -1.577733   -0.010571    1.007885
      3          4           0        1.657024    0.004311    0.750302
      4          4           0        0.056873   -1.538673    0.856160
      5          4           0        0.205449   -0.003251    2.195160
      6          4           0       -1.114670    1.049519   -0.713880
      7          4           0        1.064143    1.100139   -0.861891
      8          4           0       -1.105056   -1.065087   -0.715160
      9          4           0        1.074091   -1.095493   -0.862957
     10          4           0       -0.060494   -0.002221   -2.169389
     11          1           0       -2.970095    0.368340    1.887502
     12          1           0       -2.962612   -0.406665    1.891013
 ---------------------------------------------------------------------
                    Distance matrix (angstroms):
                    1          2          3          4          5
     1  Be   0.000000
     2  Be   2.242866   0.000000
     3  Be   2.225052   3.245031   0.000000
     4  Be   3.071030   2.242778   2.225419   0.000000
     5  Be   2.042832   2.142291   2.048107   2.042674   0.000000
     6  Be   2.010854   2.074294   3.304327   3.245963   3.363562
     7  Be   2.045995   3.421878   2.037526   3.305998   3.361604
     8  Be   3.246357   2.074684   3.304584   2.010823   3.363759
     9  Be   3.305876   3.421882   2.037642   2.046095   3.361489
    10  Be   3.395403   3.520960   3.387404   3.395351   4.372644
    11  H    3.390458   1.689962   4.778700   3.723292   3.211979
    12  H    3.723202   1.689584   4.776103   3.386688   3.208092
                    6          7          8          9         10
     6  Be   0.000000
     7  Be   2.184421   0.000000
     8  Be   2.114629   3.068412   0.000000
     9  Be   3.068220   2.195655   2.184364   0.000000
    10  Be   2.082294   2.046840   2.082204   2.046776   0.000000
    11  H    3.267078   4.936574   3.508124   5.105220   5.006142
    12  H    3.510104   5.105261   3.267442   4.934957   5.007268
                   11         12
    11  H    0.000000
    12  H    0.775049   0.000000
 Stoichiometry    Be10H2
 Framework group  C1[X(Be10H2)]
 Deg. of freedom    30
 Full point group                 C1      NOp   1
 Largest Abelian subgroup         C1      NOp   1
 Largest concise Abelian subgroup C1      NOp   1
                         Standard orientation:                         
 ---------------------------------------------------------------------
 Center     Atomic      Atomic             Coordinates (Angstroms)
 Number     Number       Type             X           Y           Z
 ---------------------------------------------------------------------
      1          4           0       -0.528566    0.536947   -1.535513
      2          4           0       -1.530432   -0.756165   -0.001051
      3          4           0        0.423620    1.834569    0.000838
      4          4           0       -0.529690    0.535165    1.535516
      5          4           0       -1.574686    1.385669    0.000218
      6          4           0        0.174116   -1.285593   -1.057894
      7          4           0        1.468920    0.473279   -1.097229
      8          4           0        0.173635   -1.286787    1.056734
      9          4           0        1.468180    0.472150    1.098425
     10          4           0        1.964683   -1.181991   -0.000025
     11          1           0       -3.018854   -1.457009   -0.387556
     12          1           0       -3.020263   -1.451970    0.387476
 ---------------------------------------------------------------------
 Rotational constants (GHZ):           2.6628745           2.1956388           2.0165667
 Standard basis: def2TZVP (5D, 7F)
 There are   212 symmetry adapted cartesian basis functions of A   symmetry.
 There are   202 symmetry adapted basis functions of A   symmetry.
   202 basis functions,   306 primitive gaussians,   212 cartesian basis functions
    21 alpha electrons       21 beta electrons
       nuclear repulsion energy       162.7350884290 Hartrees.
 NAtoms=   12 NActive=   12 NUniq=   12 SFac= 1.00D+00 NAtFMM=   60 NAOKFM=F Big=F
 Integral buffers will be    131072 words long.
 Raffenetti 2 integral format.
 Two-electron integral symmetry is turned on.
 Nuclear repulsion after empirical dispersion term =      162.7116472013 Hartrees.
 One-electron integrals computed using PRISM.
   1 Symmetry operations used in ECPInt.
 ECPInt:  NShTT=    4851 NPrTT=   15054 LenC2=    4747 LenP2D=   12385.
 LDataN:  DoStor=T MaxTD1= 4 Len=   56
 NBasis=   202 RedAO= T EigKep=  4.18D-04  NBF=   202
 NBsUse=   202 1.00D-06 EigRej= -1.00D+00 NBFU=   202
 Initial guess from the checkpoint file:  "/home/asus/YCY/BeH/Be10/1/2-H-Be10.chk"
 B after Tr=     0.000000    0.000000   -0.000000
         Rot=    1.000000    0.000076   -0.000040    0.000343 Ang=   0.04 deg.
 Keep R1 ints in memory in canonical form, NReq=228948694.
 Requested convergence on RMS density matrix=1.00D-08 within 128 cycles.
 Requested convergence on MAX density matrix=1.00D-06.
 Requested convergence on             energy=1.00D-06.
 No special actions if energy rises.
 SCF Done:  E(RPBE1PBE) =  -148.300857639     A.U. after   10 cycles
            NFock= 10  Conv=0.57D-08     -V/T= 2.0075
   1 Symmetry operations used in ECPInt.
 ECPInt:  NShTT=    4851 NPrTT=   15054 LenC2=    4747 LenP2D=   12385.
 LDataN:  DoStor=T MaxTD1= 5 Len=  102
 Calling FoFJK, ICntrl=      2127 FMM=F ISym2X=0 I1Cent= 0 IOpClX= 0 NMat=1 NMatS=1 NMatT=0.
 ***** Axes restored to original set *****
 -------------------------------------------------------------------
 Center     Atomic                   Forces (Hartrees/Bohr)
 Number     Number              X              Y              Z
 -------------------------------------------------------------------
      1        4           0.000050710   -0.000024431   -0.000028888
      2        4           0.000015027   -0.000021207    0.000024400
      3        4           0.000005261   -0.000004508    0.000058784
      4        4           0.000060637    0.000029233   -0.000035169
      5        4          -0.000038885    0.000004803   -0.000021536
      6        4          -0.000029274    0.000024914   -0.000003404
      7        4          -0.000015111    0.000008532   -0.000019117
      8        4          -0.000020220   -0.000019540    0.000005890
      9        4          -0.000017963   -0.000009608   -0.000016677
     10        4           0.000019531    0.000002107    0.000034911
     11        1          -0.000002213    0.000058770    0.000004868
     12        1          -0.000027499   -0.000049065   -0.000004061
 -------------------------------------------------------------------
 Cartesian Forces:  Max     0.000060637 RMS     0.000028130

 GradGradGradGradGradGradGradGradGradGradGradGradGradGradGradGradGradGrad
 Berny optimization.
 Using GEDIIS/GDIIS optimizer.
 FormGI is forming the generalized inverse of G from B-inverse, IUseBI=4.
 Internal  Forces:  Max     0.000036591 RMS     0.000006521
 Search for a local minimum.
 Step number  15 out of a maximum of  100
 All quantities printed in internal units (Hartrees-Bohrs-Radians)
 Mixed Optimization -- En-DIIS/RFO-DIIS
 Swapping is turned off.
 Update second derivatives using D2CorX and points    6    7    8    9   10
                                                     11   12   13   14   15
 DE= -9.85D-07 DEPred=-4.51D-07 R= 2.18D+00
 Trust test= 2.18D+00 RLast= 1.62D-02 DXMaxT set to 1.37D+00
 ITU=  0  1  1  1  1  1  1  1  1  1  1  1  1  1  0
     Eigenvalues ---    0.00237   0.00866   0.01592   0.02038   0.02902
     Eigenvalues ---    0.03623   0.03852   0.03886   0.04045   0.04723
     Eigenvalues ---    0.04932   0.05289   0.05717   0.06100   0.06497
     Eigenvalues ---    0.06727   0.06850   0.06965   0.07049   0.07112
     Eigenvalues ---    0.07427   0.08128   0.08559   0.09122   0.11968
     Eigenvalues ---    0.13012   0.13520   0.13853   0.14794   0.27835
 En-DIIS/RFO-DIIS/Sim-DIIS IScMMF=       -3 using points:    15   14   13   12   11   10    9    8    7    6
 RFO step:  Lambda=-1.63199188D-07.
 DIIS inversion failure, remove point  10.
 DIIS inversion failure, remove point   9.
 DIIS inversion failure, remove point   8.
 DIIS inversion failure, remove point   7.
 DIIS inversion failure, remove point   6.
 DIIS inversion failure, remove point   5.
 DIIS inversion failure, remove point   4.
 RFO-DIIS uses    3 points instead of   10
 DidBck=F Rises=F RFO-DIIS coefs:    1.34411   -0.44262    0.09851    0.00000    0.00000
                  RFO-DIIS coefs:    0.00000    0.00000    0.00000    0.00000    0.00000
 Iteration  1 RMS(Cart)=  0.00017971 RMS(Int)=  0.00000021
 Iteration  2 RMS(Cart)=  0.00000006 RMS(Int)=  0.00000020
 Variable       Old X    -DE/DX   Delta X   Delta X   Delta X     New X
                                 (Linear)    (Quad)   (Total)
    R1        4.23840   0.00001  -0.00000   0.00015   0.00015   4.23855
    R2        4.20474  -0.00001   0.00001  -0.00013  -0.00012   4.20461
    R3        3.86039  -0.00001  -0.00016   0.00000  -0.00016   3.86024
    R4        3.79996   0.00000  -0.00009   0.00005  -0.00005   3.79992
    R5        3.86637  -0.00001  -0.00014  -0.00009  -0.00023   3.86614
    R6        4.23824   0.00001  -0.00001   0.00016   0.00014   4.23838
    R7        4.04834  -0.00001  -0.00062  -0.00009  -0.00072   4.04763
    R8        3.91985   0.00000  -0.00005   0.00006   0.00001   3.91986
    R9        3.92058   0.00000  -0.00008   0.00000  -0.00008   3.92050
   R10        3.19356   0.00001   0.00003   0.00034   0.00037   3.19394
   R11        3.19285   0.00002   0.00045   0.00038   0.00084   3.19369
   R12        4.20543  -0.00001  -0.00004  -0.00019  -0.00023   4.20520
   R13        3.87036  -0.00000   0.00048  -0.00014   0.00034   3.87070
   R14        3.85037   0.00001   0.00028   0.00011   0.00039   3.85076
   R15        3.85059   0.00001   0.00027   0.00009   0.00036   3.85095
   R16        3.86009  -0.00001  -0.00015   0.00003  -0.00012   3.85997
   R17        3.79990  -0.00000  -0.00008   0.00004  -0.00003   3.79987
   R18        3.86656  -0.00002  -0.00014  -0.00012  -0.00027   3.86629
   R19        4.12796   0.00001  -0.00021   0.00016  -0.00005   4.12790
   R20        3.99607   0.00001  -0.00004   0.00018   0.00014   3.99621
   R21        3.93497  -0.00000  -0.00039   0.00009  -0.00030   3.93467
   R22        4.14919   0.00000   0.00022  -0.00011   0.00011   4.14930
   R23        3.86797  -0.00001   0.00022  -0.00016   0.00005   3.86802
   R24        4.12785   0.00001  -0.00023   0.00015  -0.00009   4.12776
   R25        3.93480  -0.00000  -0.00039   0.00012  -0.00027   3.93453
   R26        3.86785  -0.00001   0.00024  -0.00015   0.00009   3.86793
   R27        1.46463   0.00004   0.00028  -0.00006   0.00022   1.46485
    A1        1.62582   0.00000   0.00004  -0.00002   0.00003   1.62585
    A2        1.84585   0.00000   0.00002   0.00001   0.00002   1.84588
    A3        1.78752   0.00001   0.00006   0.00009   0.00016   1.78768
    A4        1.95729  -0.00000  -0.00010  -0.00003  -0.00013   1.95716
    A5        1.93033   0.00001   0.00018   0.00003   0.00021   1.93054
    A6        1.50821  -0.00001  -0.00005  -0.00006  -0.00011   1.50809
    A7        1.70054  -0.00000  -0.00003  -0.00001  -0.00004   1.70050
    A8        2.06695  -0.00000   0.00008  -0.00002   0.00006   2.06701
    A9        2.47938   0.00001   0.00036  -0.00001   0.00035   2.47973
   A10        1.70051  -0.00000  -0.00002  -0.00001  -0.00003   1.70048
   A11        2.47910   0.00001   0.00035   0.00002   0.00037   2.47947
   A12        2.06351   0.00000   0.00036   0.00015   0.00051   2.06402
   A13        1.84674  -0.00000   0.00005   0.00001   0.00005   1.84679
   A14        1.84665  -0.00000   0.00005   0.00001   0.00007   1.84672
   A15        1.97857   0.00000   0.00034  -0.00008   0.00025   1.97882
   A16        1.97510   0.00001   0.00065   0.00007   0.00072   1.97582
   A17        2.09599  -0.00001  -0.00037   0.00001  -0.00036   2.09562
   A18        2.39889  -0.00000  -0.00064  -0.00012  -0.00076   2.39814
   A19        2.39491   0.00000  -0.00029   0.00006  -0.00023   2.39469
   A20        2.09634  -0.00001  -0.00042   0.00001  -0.00042   2.09593
   A21        1.52311  -0.00000  -0.00005   0.00008   0.00003   1.52313
   A22        1.77355  -0.00001  -0.00010  -0.00003  -0.00012   1.77343
   A23        1.77349  -0.00001  -0.00009  -0.00002  -0.00011   1.77338
   A24        1.93259  -0.00001  -0.00022   0.00000  -0.00021   1.93238
   A25        1.93241  -0.00001  -0.00021   0.00001  -0.00019   1.93221
   A26        1.62569   0.00000   0.00006  -0.00000   0.00005   1.62574
   A27        1.84585   0.00000   0.00001   0.00001   0.00002   1.84588
   A28        1.78751   0.00001   0.00006   0.00010   0.00016   1.78766
   A29        1.95761  -0.00000  -0.00011  -0.00005  -0.00016   1.95744
   A30        1.93028   0.00001   0.00018   0.00003   0.00022   1.93049
   A31        1.70124  -0.00000   0.00002  -0.00000   0.00002   1.70126
   A32        1.77111   0.00001   0.00010   0.00006   0.00016   1.77127
   A33        1.81105  -0.00000  -0.00002  -0.00003  -0.00005   1.81100
   A34        1.95634  -0.00001   0.00012  -0.00014  -0.00001   1.95632
   A35        1.86581  -0.00000   0.00006  -0.00004   0.00002   1.86582
   A36        2.02093  -0.00001  -0.00001  -0.00006  -0.00007   2.02086
   A37        1.58939  -0.00000   0.00002  -0.00004  -0.00001   1.58938
   A38        1.78636  -0.00000  -0.00004   0.00002  -0.00002   1.78634
   A39        1.95677  -0.00000  -0.00010   0.00002  -0.00008   1.95669
   A40        1.79688   0.00000   0.00002  -0.00002   0.00000   1.79688
   A41        1.95591  -0.00000  -0.00000   0.00001   0.00001   1.95592
   A42        1.55217   0.00000  -0.00003   0.00004   0.00001   1.55218
   A43        1.86560  -0.00000   0.00007  -0.00003   0.00004   1.86565
   A44        2.02070  -0.00000   0.00001  -0.00005  -0.00005   2.02065
   A45        1.81076  -0.00000  -0.00001  -0.00001  -0.00002   1.81074
   A46        1.95638  -0.00001   0.00013  -0.00014  -0.00001   1.95637
   A47        1.58929  -0.00000   0.00004  -0.00003   0.00001   1.58930
   A48        1.79704   0.00000   0.00002  -0.00003  -0.00001   1.79703
   A49        1.95588  -0.00000  -0.00000   0.00001   0.00000   1.95588
   A50        1.78640  -0.00000  -0.00004   0.00002  -0.00002   1.78638
   A51        1.95670  -0.00000  -0.00009   0.00003  -0.00006   1.95664
   A52        1.55232   0.00000  -0.00003   0.00004   0.00000   1.55232
   A53        1.67525   0.00001   0.00001   0.00007   0.00008   1.67533
   A54        1.67540   0.00001   0.00001   0.00006   0.00007   1.67547
    D1       -0.01901  -0.00001  -0.00003  -0.00009  -0.00012  -0.01913
    D2       -0.96780  -0.00000  -0.00002  -0.00006  -0.00008  -0.96788
    D3        2.59575  -0.00000   0.00047  -0.00014   0.00033   2.59608
    D4        2.31388  -0.00000   0.00099   0.00010   0.00109   2.31497
    D5        0.96431   0.00000   0.00008  -0.00003   0.00005   0.96436
    D6        0.01552   0.00000   0.00009  -0.00000   0.00009   0.01561
    D7       -2.70411   0.00001   0.00058  -0.00008   0.00050  -2.70361
    D8       -2.98598   0.00001   0.00110   0.00015   0.00126  -2.98472
    D9        0.01914   0.00001   0.00003   0.00009   0.00012   0.01927
   D10        0.99065   0.00000  -0.00003   0.00010   0.00007   0.99072
   D11       -0.99267   0.00001   0.00003   0.00011   0.00014  -0.99253
   D12       -0.02116   0.00000  -0.00003   0.00012   0.00009  -0.02107
   D13        0.54840   0.00001   0.00032   0.00018   0.00050   0.54890
   D14       -0.68425   0.00001   0.00032   0.00012   0.00044  -0.68382
   D15        0.67386  -0.00000  -0.00000  -0.00009  -0.00009   0.67377
   D16       -0.41351   0.00000   0.00005  -0.00007  -0.00001  -0.41353
   D17       -0.36195  -0.00001  -0.00019  -0.00010  -0.00029  -0.36224
   D18       -1.44933  -0.00000  -0.00013  -0.00008  -0.00021  -1.44954
   D19       -0.66001  -0.00000  -0.00004  -0.00001  -0.00005  -0.66006
   D20        0.38290  -0.00001  -0.00005  -0.00000  -0.00006   0.38284
   D21        0.44081  -0.00000  -0.00019  -0.00006  -0.00024   0.44057
   D22        1.48372  -0.00001  -0.00020  -0.00005  -0.00025   1.48347
   D23        0.01901   0.00001   0.00003   0.00009   0.00012   0.01913
   D24       -0.96420  -0.00000  -0.00009   0.00001  -0.00007  -0.96427
   D25        0.96788   0.00000   0.00001   0.00006   0.00006   0.96794
   D26       -0.01534  -0.00000  -0.00011  -0.00001  -0.00013  -0.01546
   D27       -2.32040   0.00001  -0.00043   0.00021  -0.00022  -2.32062
   D28        2.97957   0.00000  -0.00055   0.00014  -0.00041   2.97916
   D29       -2.59340  -0.00000  -0.00070   0.00004  -0.00065  -2.59405
   D30        2.70658  -0.00001  -0.00082  -0.00003  -0.00084   2.70573
   D31       -0.55804  -0.00000  -0.00003  -0.00004  -0.00008  -0.55811
   D32        0.55848  -0.00000  -0.00001   0.00001  -0.00000   0.55848
   D33       -2.89026   0.00001   0.00016   0.00001   0.00016  -2.89010
   D34        2.88834  -0.00000  -0.00001   0.00009   0.00007   2.88841
   D35       -0.65335   0.00000   0.00003   0.00006   0.00009  -0.65327
   D36        0.41600  -0.00000   0.00021  -0.00005   0.00015   0.41615
   D37        0.32646   0.00000   0.00005   0.00006   0.00011   0.32657
   D38        1.39581  -0.00000   0.00023  -0.00006   0.00018   1.39599
   D39        2.59233  -0.00000   0.00027  -0.00005   0.00022   2.59255
   D40       -2.62150  -0.00001   0.00045  -0.00016   0.00029  -2.62122
   D41        3.04784   0.00001   0.00046  -0.00005   0.00040   3.04825
   D42       -2.16599   0.00000   0.00064  -0.00017   0.00047  -2.16552
   D43        0.65316  -0.00000  -0.00000  -0.00005  -0.00005   0.65311
   D44       -0.41610   0.00000  -0.00020   0.00006  -0.00014  -0.41624
   D45       -0.32672   0.00000  -0.00003  -0.00003  -0.00006  -0.32678
   D46       -1.39598   0.00000  -0.00022   0.00007  -0.00015  -1.39613
   D47       -3.04736  -0.00001  -0.00046   0.00001  -0.00045  -3.04780
   D48        2.16657  -0.00000  -0.00065   0.00011  -0.00054   2.16603
   D49       -2.58784  -0.00000  -0.00065  -0.00016  -0.00081  -2.58865
   D50        2.62608   0.00000  -0.00084  -0.00006  -0.00090   2.62519
   D51       -0.01914  -0.00001  -0.00003  -0.00009  -0.00012  -0.01927
   D52        0.99289  -0.00001  -0.00004  -0.00013  -0.00016   0.99273
   D53       -0.99075  -0.00000   0.00004  -0.00010  -0.00006  -0.99081
   D54        0.02129  -0.00000   0.00003  -0.00013  -0.00010   0.02119
   D55        0.61370  -0.00000  -0.00005  -0.00002  -0.00007   0.61363
   D56       -0.61411   0.00000   0.00009   0.00005   0.00014  -0.61397
   D57        0.61152   0.00000  -0.00002   0.00012   0.00010   0.61163
   D58       -0.45924   0.00000   0.00009   0.00010   0.00020  -0.45905
   D59       -0.41486   0.00001   0.00011   0.00007   0.00018  -0.41468
   D60       -1.48562   0.00001   0.00022   0.00005   0.00027  -1.48535
   D61       -0.61151  -0.00000   0.00002  -0.00013  -0.00011  -0.61162
   D62        0.45929  -0.00000  -0.00009  -0.00010  -0.00019   0.45910
   D63        0.41509  -0.00001  -0.00012  -0.00009  -0.00022   0.41487
   D64        1.48589  -0.00001  -0.00023  -0.00007  -0.00030   1.48559
   D65       -0.54835  -0.00001  -0.00031  -0.00019  -0.00050  -0.54885
   D66        0.68430  -0.00001  -0.00033  -0.00012  -0.00045   0.68385
   D67       -0.67408   0.00000  -0.00000   0.00010   0.00010  -0.67398
   D68        0.41328   0.00000  -0.00005   0.00007   0.00002   0.41330
   D69        0.36166   0.00001   0.00019   0.00012   0.00031   0.36197
   D70        1.44902   0.00001   0.00014   0.00009   0.00023   1.44924
   D71        0.65986   0.00000   0.00007   0.00003   0.00009   0.65995
   D72       -0.38311   0.00001   0.00008   0.00003   0.00011  -0.38300
   D73       -0.44102   0.00000   0.00021   0.00008   0.00029  -0.44074
   D74       -1.48399   0.00001   0.00022   0.00008   0.00031  -1.48368
   D75        0.03584  -0.00000  -0.00001  -0.00008  -0.00009   0.03575
   D76        1.01563  -0.00000  -0.00001  -0.00003  -0.00005   1.01558
   D77       -0.97991  -0.00000   0.00001  -0.00004  -0.00003  -0.97994
   D78       -0.00012   0.00000   0.00000   0.00001   0.00001  -0.00011
   D79        0.00021  -0.00000  -0.00000  -0.00002  -0.00002   0.00019
   D80       -1.00256   0.00000  -0.00002   0.00006   0.00004  -1.00252
   D81        1.00289  -0.00001   0.00001  -0.00008  -0.00007   1.00282
   D82        0.00012  -0.00000  -0.00000  -0.00001  -0.00001   0.00011
   D83        0.65827  -0.00000  -0.00010   0.00002  -0.00008   0.65818
   D84       -0.62842   0.00000  -0.00017   0.00005  -0.00012  -0.62854
   D85        0.00010  -0.00000  -0.00001  -0.00001  -0.00002   0.00008
   D86        0.96808   0.00000   0.00002  -0.00000   0.00002   0.96810
   D87       -0.96786  -0.00000  -0.00003  -0.00002  -0.00005  -0.96791
   D88        0.00011  -0.00000  -0.00000  -0.00001  -0.00001   0.00010
   D89       -0.58374   0.00000  -0.00007   0.00001  -0.00006  -0.58379
   D90        0.67355   0.00000  -0.00012  -0.00003  -0.00015   0.67340
   D91       -0.03582   0.00000  -0.00000   0.00008   0.00008  -0.03574
   D92       -1.01553   0.00000  -0.00000   0.00003   0.00002  -1.01551
   D93        0.97959   0.00000   0.00001   0.00006   0.00007   0.97966
   D94       -0.00012   0.00000   0.00000   0.00001   0.00001  -0.00011
   D95        0.62840  -0.00000   0.00018  -0.00004   0.00014   0.62854
   D96       -0.65805   0.00000   0.00011  -0.00002   0.00009  -0.65796
   D97       -0.67366  -0.00000   0.00012   0.00002   0.00014  -0.67352
   D98        0.58376  -0.00000   0.00005  -0.00003   0.00003   0.58379
         Item               Value     Threshold  Converged?
 Maximum Force            0.000037     0.000450     YES
 RMS     Force            0.000007     0.000300     YES
 Maximum Displacement     0.001433     0.001800     YES
 RMS     Displacement     0.000180     0.001200     YES
 Predicted change in Energy=-8.016857D-08
 Optimization completed.
    -- Stationary point found.
                           ----------------------------
                           !   Optimized Parameters   !
                           ! (Angstroms and Degrees)  !
 --------------------------                            --------------------------
 ! Name  Definition              Value          Derivative Info.                !
 --------------------------------------------------------------------------------
 ! R1    R(1,2)                  2.2429         -DE/DX =    0.0                 !
 ! R2    R(1,3)                  2.2251         -DE/DX =    0.0                 !
 ! R3    R(1,5)                  2.0428         -DE/DX =    0.0                 !
 ! R4    R(1,6)                  2.0109         -DE/DX =    0.0                 !
 ! R5    R(1,7)                  2.046          -DE/DX =    0.0                 !
 ! R6    R(2,4)                  2.2428         -DE/DX =    0.0                 !
 ! R7    R(2,5)                  2.1423         -DE/DX =    0.0                 !
 ! R8    R(2,6)                  2.0743         -DE/DX =    0.0                 !
 ! R9    R(2,8)                  2.0747         -DE/DX =    0.0                 !
 ! R10   R(2,11)                 1.69           -DE/DX =    0.0                 !
 ! R11   R(2,12)                 1.6896         -DE/DX =    0.0                 !
 ! R12   R(3,4)                  2.2254         -DE/DX =    0.0                 !
 ! R13   R(3,5)                  2.0481         -DE/DX =    0.0                 !
 ! R14   R(3,7)                  2.0375         -DE/DX =    0.0                 !
 ! R15   R(3,9)                  2.0376         -DE/DX =    0.0                 !
 ! R16   R(4,5)                  2.0427         -DE/DX =    0.0                 !
 ! R17   R(4,8)                  2.0108         -DE/DX =    0.0                 !
 ! R18   R(4,9)                  2.0461         -DE/DX =    0.0                 !
 ! R19   R(6,7)                  2.1844         -DE/DX =    0.0                 !
 ! R20   R(6,8)                  2.1146         -DE/DX =    0.0                 !
 ! R21   R(6,10)                 2.0823         -DE/DX =    0.0                 !
 ! R22   R(7,9)                  2.1957         -DE/DX =    0.0                 !
 ! R23   R(7,10)                 2.0468         -DE/DX =    0.0                 !
 ! R24   R(8,9)                  2.1844         -DE/DX =    0.0                 !
 ! R25   R(8,10)                 2.0822         -DE/DX =    0.0                 !
 ! R26   R(9,10)                 2.0468         -DE/DX =    0.0                 !
 ! R27   R(11,12)                0.775          -DE/DX =    0.0                 !
 ! A1    A(2,1,3)               93.1527         -DE/DX =    0.0                 !
 ! A2    A(2,1,7)              105.7596         -DE/DX =    0.0                 !
 ! A3    A(3,1,6)              102.4172         -DE/DX =    0.0                 !
 ! A4    A(5,1,6)              112.1445         -DE/DX =    0.0                 !
 ! A5    A(5,1,7)              110.5999         -DE/DX =    0.0                 !
 ! A6    A(1,2,4)               86.4138         -DE/DX =    0.0                 !
 ! A7    A(1,2,8)               97.4338         -DE/DX =    0.0                 !
 ! A8    A(1,2,11)             118.4276         -DE/DX =    0.0                 !
 ! A9    A(1,2,12)             142.0582         -DE/DX =    0.0                 !
 ! A10   A(4,2,6)               97.4321         -DE/DX =    0.0                 !
 ! A11   A(4,2,11)             142.0421         -DE/DX =    0.0                 !
 ! A12   A(4,2,12)             118.2307         -DE/DX =    0.0                 !
 ! A13   A(5,2,6)              105.8104         -DE/DX =    0.0                 !
 ! A14   A(5,2,8)              105.8054         -DE/DX =    0.0                 !
 ! A15   A(5,2,11)             113.3635         -DE/DX =    0.0                 !
 ! A16   A(5,2,12)             113.1651         -DE/DX =    0.0                 !
 ! A17   A(6,2,11)             120.0911         -DE/DX =    0.0                 !
 ! A18   A(6,2,12)             137.4465         -DE/DX =    0.0                 !
 ! A19   A(8,2,11)             137.2185         -DE/DX =    0.0                 !
 ! A20   A(8,2,12)             120.1115         -DE/DX =    0.0                 !
 ! A21   A(1,3,4)               87.2675         -DE/DX =    0.0                 !
 ! A22   A(1,3,9)              101.6172         -DE/DX =    0.0                 !
 ! A23   A(4,3,7)              101.6136         -DE/DX =    0.0                 !
 ! A24   A(5,3,7)              110.7292         -DE/DX =    0.0                 !
 ! A25   A(5,3,9)              110.7188         -DE/DX =    0.0                 !
 ! A26   A(2,4,3)               93.1451         -DE/DX =    0.0                 !
 ! A27   A(2,4,9)              105.7596         -DE/DX =    0.0                 !
 ! A28   A(3,4,8)              102.4166         -DE/DX =    0.0                 !
 ! A29   A(5,4,8)              112.1625         -DE/DX =    0.0                 !
 ! A30   A(5,4,9)              110.5966         -DE/DX =    0.0                 !
 ! A31   A(1,5,4)               97.4738         -DE/DX =    0.0                 !
 ! A32   A(2,5,3)              101.4771         -DE/DX =    0.0                 !
 ! A33   A(1,6,8)              103.7657         -DE/DX =    0.0                 !
 ! A34   A(1,6,10)             112.0899         -DE/DX =    0.0                 !
 ! A35   A(2,6,7)              106.9029         -DE/DX =    0.0                 !
 ! A36   A(2,6,10)             115.7907         -DE/DX =    0.0                 !
 ! A37   A(7,6,8)               91.0656         -DE/DX =    0.0                 !
 ! A38   A(1,7,9)              102.3511         -DE/DX =    0.0                 !
 ! A39   A(1,7,10)             112.1147         -DE/DX =    0.0                 !
 ! A40   A(3,7,6)              102.9534         -DE/DX =    0.0                 !
 ! A41   A(3,7,10)             112.0656         -DE/DX =    0.0                 !
 ! A42   A(6,7,9)               88.933          -DE/DX =    0.0                 !
 ! A43   A(2,8,9)              106.8912         -DE/DX =    0.0                 !
 ! A44   A(2,8,10)             115.7775         -DE/DX =    0.0                 !
 ! A45   A(4,8,6)              103.7491         -DE/DX =    0.0                 !
 ! A46   A(4,8,10)             112.0924         -DE/DX =    0.0                 !
 ! A47   A(6,8,9)               91.0598         -DE/DX =    0.0                 !
 ! A48   A(3,9,8)              102.9627         -DE/DX =    0.0                 !
 ! A49   A(3,9,10)             112.0635         -DE/DX =    0.0                 !
 ! A50   A(4,9,7)              102.3531         -DE/DX =    0.0                 !
 ! A51   A(4,9,10)             112.1106         -DE/DX =    0.0                 !
 ! A52   A(7,9,8)               88.9415         -DE/DX =    0.0                 !
 ! A53   A(6,10,9)              95.9847         -DE/DX =    0.0                 !
 ! A54   A(7,10,8)              95.9935         -DE/DX =    0.0                 !
 ! D1    D(3,1,2,4)             -1.0893         -DE/DX =    0.0                 !
 ! D2    D(3,1,2,8)            -55.4509         -DE/DX =    0.0                 !
 ! D3    D(3,1,2,11)           148.7256         -DE/DX =    0.0                 !
 ! D4    D(3,1,2,12)           132.5758         -DE/DX =    0.0                 !
 ! D5    D(7,1,2,4)             55.2509         -DE/DX =    0.0                 !
 ! D6    D(7,1,2,8)              0.8893         -DE/DX =    0.0                 !
 ! D7    D(7,1,2,11)          -154.9342         -DE/DX =    0.0                 !
 ! D8    D(7,1,2,12)          -171.0841         -DE/DX =    0.0                 !
 ! D9    D(2,1,3,4)              1.0969         -DE/DX =    0.0                 !
 ! D10   D(2,1,3,9)             56.7603         -DE/DX =    0.0                 !
 ! D11   D(6,1,3,4)            -56.8759         -DE/DX =    0.0                 !
 ! D12   D(6,1,3,9)             -1.2125         -DE/DX =    0.0                 !
 ! D13   D(6,1,5,4)             31.4209         -DE/DX =    0.0                 !
 ! D14   D(7,1,5,4)            -39.2049         -DE/DX =    0.0                 !
 ! D15   D(3,1,6,8)             38.6095         -DE/DX =    0.0                 !
 ! D16   D(3,1,6,10)           -23.6925         -DE/DX =    0.0                 !
 ! D17   D(5,1,6,8)            -20.7384         -DE/DX =    0.0                 !
 ! D18   D(5,1,6,10)           -83.0403         -DE/DX =    0.0                 !
 ! D19   D(2,1,7,9)            -37.8156         -DE/DX =    0.0                 !
 ! D20   D(2,1,7,10)            21.9385         -DE/DX =    0.0                 !
 ! D21   D(5,1,7,9)             25.2567         -DE/DX =    0.0                 !
 ! D22   D(5,1,7,10)            85.0107         -DE/DX =    0.0                 !
 ! D23   D(1,2,4,3)              1.0891         -DE/DX =    0.0                 !
 ! D24   D(1,2,4,9)            -55.2448         -DE/DX =    0.0                 !
 ! D25   D(6,2,4,3)             55.4553         -DE/DX =    0.0                 !
 ! D26   D(6,2,4,9)             -0.8787         -DE/DX =    0.0                 !
 ! D27   D(11,2,4,3)          -132.9492         -DE/DX =    0.0                 !
 ! D28   D(11,2,4,9)           170.7169         -DE/DX =    0.0                 !
 ! D29   D(12,2,4,3)          -148.5907         -DE/DX =    0.0                 !
 ! D30   D(12,2,4,9)           155.0754         -DE/DX =    0.0                 !
 ! D31   D(6,2,5,3)            -31.9731         -DE/DX =    0.0                 !
 ! D32   D(8,2,5,3)             31.9984         -DE/DX =    0.0                 !
 ! D33   D(11,2,5,3)          -165.5997         -DE/DX =    0.0                 !
 ! D34   D(12,2,5,3)           165.4896         -DE/DX =    0.0                 !
 ! D35   D(4,2,6,7)            -37.4343         -DE/DX =    0.0                 !
 ! D36   D(4,2,6,10)            23.835          -DE/DX =    0.0                 !
 ! D37   D(5,2,6,7)             18.7048         -DE/DX =    0.0                 !
 ! D38   D(5,2,6,10)            79.9741         -DE/DX =    0.0                 !
 ! D39   D(11,2,6,7)           148.5297         -DE/DX =    0.0                 !
 ! D40   D(11,2,6,10)         -150.2011         -DE/DX =    0.0                 !
 ! D41   D(12,2,6,7)           174.6285         -DE/DX =    0.0                 !
 ! D42   D(12,2,6,10)         -124.1023         -DE/DX =    0.0                 !
 ! D43   D(1,2,8,9)             37.4233         -DE/DX =    0.0                 !
 ! D44   D(1,2,8,10)           -23.8405         -DE/DX =    0.0                 !
 ! D45   D(5,2,8,9)            -18.7199         -DE/DX =    0.0                 !
 ! D46   D(5,2,8,10)           -79.9838         -DE/DX =    0.0                 !
 ! D47   D(11,2,8,9)          -174.6007         -DE/DX =    0.0                 !
 ! D48   D(11,2,8,10)          124.1355         -DE/DX =    0.0                 !
 ! D49   D(12,2,8,9)          -148.2726         -DE/DX =    0.0                 !
 ! D50   D(12,2,8,10)          150.4636         -DE/DX =    0.0                 !
 ! D51   D(1,3,4,2)             -1.0969         -DE/DX =    0.0                 !
 ! D52   D(1,3,4,8)             56.8886         -DE/DX =    0.0                 !
 ! D53   D(7,3,4,2)            -56.7658         -DE/DX =    0.0                 !
 ! D54   D(7,3,4,8)              1.2198         -DE/DX =    0.0                 !
 ! D55   D(7,3,5,2)             35.1624         -DE/DX =    0.0                 !
 ! D56   D(9,3,5,2)            -35.1858         -DE/DX =    0.0                 !
 ! D57   D(4,3,7,6)             35.0378         -DE/DX =    0.0                 !
 ! D58   D(4,3,7,10)           -26.3126         -DE/DX =    0.0                 !
 ! D59   D(5,3,7,6)            -23.7697         -DE/DX =    0.0                 !
 ! D60   D(5,3,7,10)           -85.12           -DE/DX =    0.0                 !
 ! D61   D(1,3,9,8)            -35.0371         -DE/DX =    0.0                 !
 ! D62   D(1,3,9,10)            26.3152         -DE/DX =    0.0                 !
 ! D63   D(5,3,9,8)             23.7831         -DE/DX =    0.0                 !
 ! D64   D(5,3,9,10)            85.1355         -DE/DX =    0.0                 !
 ! D65   D(8,4,5,1)            -31.4183         -DE/DX =    0.0                 !
 ! D66   D(9,4,5,1)             39.2075         -DE/DX =    0.0                 !
 ! D67   D(3,4,8,6)            -38.622          -DE/DX =    0.0                 !
 ! D68   D(3,4,8,10)            23.6791         -DE/DX =    0.0                 !
 ! D69   D(5,4,8,6)             20.7214         -DE/DX =    0.0                 !
 ! D70   D(5,4,8,10)            83.0225         -DE/DX =    0.0                 !
 ! D71   D(2,4,9,7)             37.807          -DE/DX =    0.0                 !
 ! D72   D(2,4,9,10)           -21.9507         -DE/DX =    0.0                 !
 ! D73   D(5,4,9,7)            -25.2687         -DE/DX =    0.0                 !
 ! D74   D(5,4,9,10)           -85.0264         -DE/DX =    0.0                 !
 ! D75   D(2,6,7,3)              2.0535         -DE/DX =    0.0                 !
 ! D76   D(2,6,7,9)             58.1913         -DE/DX =    0.0                 !
 ! D77   D(8,6,7,3)            -56.1445         -DE/DX =    0.0                 !
 ! D78   D(8,6,7,9)             -0.0068         -DE/DX =    0.0                 !
 ! D79   D(1,6,8,4)              0.0122         -DE/DX =    0.0                 !
 ! D80   D(1,6,8,9)            -57.4422         -DE/DX =    0.0                 !
 ! D81   D(7,6,8,4)             57.4612         -DE/DX =    0.0                 !
 ! D82   D(7,6,8,9)              0.0068         -DE/DX =    0.0                 !
 ! D83   D(1,6,10,9)            37.716          -DE/DX =    0.0                 !
 ! D84   D(2,6,10,9)           -36.006          -DE/DX =    0.0                 !
 ! D85   D(1,7,9,4)              0.0059         -DE/DX =    0.0                 !
 ! D86   D(1,7,9,8)             55.4667         -DE/DX =    0.0                 !
 ! D87   D(6,7,9,4)            -55.4542         -DE/DX =    0.0                 !
 ! D88   D(6,7,9,8)              0.0066         -DE/DX =    0.0                 !
 ! D89   D(1,7,10,8)           -33.4456         -DE/DX =    0.0                 !
 ! D90   D(3,7,10,8)            38.5919         -DE/DX =    0.0                 !
 ! D91   D(2,8,9,3)             -2.0523         -DE/DX =    0.0                 !
 ! D92   D(2,8,9,7)            -58.1856         -DE/DX =    0.0                 !
 ! D93   D(6,8,9,3)             56.1264         -DE/DX =    0.0                 !
 ! D94   D(6,8,9,7)             -0.0068         -DE/DX =    0.0                 !
 ! D95   D(2,8,10,7)            36.0046         -DE/DX =    0.0                 !
 ! D96   D(4,8,10,7)           -37.7034         -DE/DX =    0.0                 !
 ! D97   D(3,9,10,6)           -38.5978         -DE/DX =    0.0                 !
 ! D98   D(4,9,10,6)            33.4472         -DE/DX =    0.0                 !
 --------------------------------------------------------------------------------
 GradGradGradGradGradGradGradGradGradGradGradGradGradGradGradGradGradGrad

                          Input orientation:                          
 ---------------------------------------------------------------------
 Center     Atomic      Atomic             Coordinates (Angstroms)
 Number     Number       Type             X           Y           Z
 ---------------------------------------------------------------------
      1          4           0        0.043179    1.532326    0.857685
      2          4           0       -1.577733   -0.010571    1.007885
      3          4           0        1.657024    0.004311    0.750302
      4          4           0        0.056873   -1.538673    0.856160
      5          4           0        0.205449   -0.003251    2.195160
      6          4           0       -1.114670    1.049519   -0.713880
      7          4           0        1.064143    1.100139   -0.861891
      8          4           0       -1.105056   -1.065087   -0.715160
      9          4           0        1.074091   -1.095493   -0.862957
     10          4           0       -0.060494   -0.002221   -2.169389
     11          1           0       -2.970095    0.368340    1.887502
     12          1           0       -2.962612   -0.406665    1.891013
 ---------------------------------------------------------------------
                    Distance matrix (angstroms):
                    1          2          3          4          5
     1  Be   0.000000
     2  Be   2.242866   0.000000
     3  Be   2.225052   3.245031   0.000000
     4  Be   3.071030   2.242778   2.225419   0.000000
     5  Be   2.042832   2.142291   2.048107   2.042674   0.000000
     6  Be   2.010854   2.074294   3.304327   3.245963   3.363562
     7  Be   2.045995   3.421878   2.037526   3.305998   3.361604
     8  Be   3.246357   2.074684   3.304584   2.010823   3.363759
     9  Be   3.305876   3.421882   2.037642   2.046095   3.361489
    10  Be   3.395403   3.520960   3.387404   3.395351   4.372644
    11  H    3.390458   1.689962   4.778700   3.723292   3.211979
    12  H    3.723202   1.689584   4.776103   3.386688   3.208092
                    6          7          8          9         10
     6  Be   0.000000
     7  Be   2.184421   0.000000
     8  Be   2.114629   3.068412   0.000000
     9  Be   3.068220   2.195655   2.184364   0.000000
    10  Be   2.082294   2.046840   2.082204   2.046776   0.000000
    11  H    3.267078   4.936574   3.508124   5.105220   5.006142
    12  H    3.510104   5.105261   3.267442   4.934957   5.007268
                   11         12
    11  H    0.000000
    12  H    0.775049   0.000000
 Stoichiometry    Be10H2
 Framework group  C1[X(Be10H2)]
 Deg. of freedom    30
 Full point group                 C1      NOp   1
 Largest Abelian subgroup         C1      NOp   1
 Largest concise Abelian subgroup C1      NOp   1
                         Standard orientation:                         
 ---------------------------------------------------------------------
 Center     Atomic      Atomic             Coordinates (Angstroms)
 Number     Number       Type             X           Y           Z
 ---------------------------------------------------------------------
      1          4           0       -0.528566    0.536947   -1.535513
      2          4           0       -1.530432   -0.756165   -0.001051
      3          4           0        0.423620    1.834569    0.000838
      4          4           0       -0.529690    0.535165    1.535516
      5          4           0       -1.574686    1.385669    0.000218
      6          4           0        0.174116   -1.285593   -1.057894
      7          4           0        1.468920    0.473279   -1.097229
      8          4           0        0.173635   -1.286787    1.056734
      9          4           0        1.468180    0.472150    1.098425
     10          4           0        1.964683   -1.181991   -0.000025
     11          1           0       -3.018854   -1.457009   -0.387556
     12          1           0       -3.020263   -1.451970    0.387476
 ---------------------------------------------------------------------
 Rotational constants (GHZ):           2.6628745           2.1956388           2.0165667

 **********************************************************************

            Population analysis using the SCF density.

 **********************************************************************

 Orbital symmetries:
       Occupied  (A) (A) (A) (A) (A) (A) (A) (A) (A) (A) (A) (A)
                 (A) (A) (A) (A) (A) (A) (A) (A) (A)
       Virtual   (A) (A) (A) (A) (A) (A) (A) (A) (A) (A) (A) (A)
                 (A) (A) (A) (A) (A) (A) (A) (A) (A) (A) (A) (A)
                 (A) (A) (A) (A) (A) (A) (A) (A) (A) (A) (A) (A)
                 (A) (A) (A) (A) (A) (A) (A) (A) (A) (A) (A) (A)
                 (A) (A) (A) (A) (A) (A) (A) (A) (A) (A) (A) (A)
                 (A) (A) (A) (A) (A) (A) (A) (A) (A) (A) (A) (A)
                 (A) (A) (A) (A) (A) (A) (A) (A) (A) (A) (A) (A)
                 (A) (A) (A) (A) (A) (A) (A) (A) (A) (A) (A) (A)
                 (A) (A) (A) (A) (A) (A) (A) (A) (A) (A) (A) (A)
                 (A) (A) (A) (A) (A) (A) (A) (A) (A) (A) (A) (A)
                 (A) (A) (A) (A) (A) (A) (A) (A) (A) (A) (A) (A)
                 (A) (A) (A) (A) (A) (A) (A) (A) (A) (A) (A) (A)
                 (A) (A) (A) (A) (A) (A) (A) (A) (A) (A) (A) (A)
                 (A) (A) (A) (A) (A) (A) (A) (A) (A) (A) (A) (A)
                 (A) (A) (A) (A) (A) (A) (A) (A) (A) (A) (A) (A)
                 (A)
 The electronic state is 1-A.
 Alpha  occ. eigenvalues --   -4.07011  -4.06799  -4.03352  -4.03263  -4.02862
 Alpha  occ. eigenvalues --   -4.02861  -4.02779  -4.02760  -4.02308  -4.02276
 Alpha  occ. eigenvalues --   -0.54725  -0.49142  -0.38264  -0.33812  -0.33764
 Alpha  occ. eigenvalues --   -0.25412  -0.23151  -0.23109  -0.21223  -0.20888
 Alpha  occ. eigenvalues --   -0.18945
 Alpha virt. eigenvalues --   -0.10741  -0.10393  -0.09792  -0.04170  -0.04007
 Alpha virt. eigenvalues --   -0.03052  -0.02770  -0.02239  -0.01787  -0.01379
 Alpha virt. eigenvalues --    0.02143   0.02359   0.03980   0.04674   0.05072
 Alpha virt. eigenvalues --    0.05729   0.06093   0.06312   0.06420   0.06818
 Alpha virt. eigenvalues --    0.07850   0.08950   0.09609   0.09729   0.11150
 Alpha virt. eigenvalues --    0.12636   0.14180   0.14713   0.15172   0.15329
 Alpha virt. eigenvalues --    0.15478   0.15944   0.16216   0.16395   0.16988
 Alpha virt. eigenvalues --    0.18253   0.20598   0.20965   0.22061   0.22214
 Alpha virt. eigenvalues --    0.22247   0.22604   0.23839   0.24887   0.24941
 Alpha virt. eigenvalues --    0.24987   0.25355   0.26393   0.26936   0.27280
 Alpha virt. eigenvalues --    0.27480   0.27521   0.28335   0.28403   0.29093
 Alpha virt. eigenvalues --    0.29916   0.32513   0.32656   0.33731   0.34328
 Alpha virt. eigenvalues --    0.34621   0.36546   0.37345   0.37933   0.37956
 Alpha virt. eigenvalues --    0.38939   0.38955   0.39946   0.40640   0.42828
 Alpha virt. eigenvalues --    0.43001   0.43629   0.46550   0.47788   0.48428
 Alpha virt. eigenvalues --    0.50477   0.51678   0.51815   0.52647   0.52907
 Alpha virt. eigenvalues --    0.57377   0.58735   0.58908   0.59172   0.59539
 Alpha virt. eigenvalues --    0.60651   0.61959   0.64199   0.66919   0.67184
 Alpha virt. eigenvalues --    0.67404   0.68032   0.68348   0.68672   0.68987
 Alpha virt. eigenvalues --    0.69025   0.69901   0.70150   0.70818   0.71461
 Alpha virt. eigenvalues --    0.72225   0.72376   0.73029   0.73830   0.74210
 Alpha virt. eigenvalues --    0.75025   0.76548   0.77229   0.78117   0.80278
 Alpha virt. eigenvalues --    0.80804   0.81110   0.81945   0.82426   0.83187
 Alpha virt. eigenvalues --    0.83830   0.86658   0.87026   0.88049   0.89259
 Alpha virt. eigenvalues --    0.90719   0.91095   0.91226   0.92490   0.93048
 Alpha virt. eigenvalues --    0.93940   0.94340   0.95154   0.97041   0.97291
 Alpha virt. eigenvalues --    0.99754   1.01323   1.03754   1.50038   1.66621
 Alpha virt. eigenvalues --    1.76103   1.95279   2.05831   2.38774   2.78436
 Alpha virt. eigenvalues --    3.25472   5.25680   5.27516   5.28084   5.29359
 Alpha virt. eigenvalues --    5.30061   5.33903   5.42580   5.46349   5.46489
 Alpha virt. eigenvalues --    5.48101   5.51958   5.69333   5.69627   5.81491
 Alpha virt. eigenvalues --    5.82543   5.83636   5.83710   5.87513   5.91040
 Alpha virt. eigenvalues --    5.91348   5.91998   5.95360   5.96566   5.97066
 Alpha virt. eigenvalues --    5.99190   6.03182   6.13367   6.16222   6.22412
 Alpha virt. eigenvalues --    6.24969   7.26987   7.60443   7.74421   7.75799
 Alpha virt. eigenvalues --    7.79529   7.80577   7.81015   7.84194   7.84225
 Alpha virt. eigenvalues --    7.92658
          Condensed to atoms (all electrons):
               1          2          3          4          5          6
     1  Be   2.830749   0.171218   0.174337   0.018918   0.259276   0.284147
     2  Be   0.171218   2.883232   0.003350   0.171452   0.210782   0.222407
     3  Be   0.174337   0.003350   2.789127   0.174292   0.261623   0.008541
     4  Be   0.018918   0.171452   0.174292   2.831173   0.259488   0.019541
     5  Be   0.259276   0.210782   0.261623   0.259488   2.968023   0.045987
     6  Be   0.284147   0.222407   0.008541   0.019541   0.045987   2.794221
     7  Be   0.248986  -0.000314   0.254572   0.002015   0.043328   0.180397
     8  Be   0.019531   0.222118   0.008575   0.283841   0.045890   0.208704
     9  Be   0.002054  -0.000337   0.254524   0.248915   0.043367   0.008292
    10  Be   0.047490   0.054747   0.052677   0.047458  -0.011024   0.230542
    11  H   -0.004534   0.019818  -0.000771  -0.018101  -0.006326  -0.008166
    12  H   -0.018051   0.019768  -0.000758  -0.004523  -0.006201  -0.015757
               7          8          9         10         11         12
     1  Be   0.248986   0.019531   0.002054   0.047490  -0.004534  -0.018051
     2  Be  -0.000314   0.222118  -0.000337   0.054747   0.019818   0.019768
     3  Be   0.254572   0.008575   0.254524   0.052677  -0.000771  -0.000758
     4  Be   0.002015   0.283841   0.248915   0.047458  -0.018101  -0.004523
     5  Be   0.043328   0.045890   0.043367  -0.011024  -0.006326  -0.006201
     6  Be   0.180397   0.208704   0.008292   0.230542  -0.008166  -0.015757
     7  Be   2.790726   0.008351   0.182516   0.259180   0.000256  -0.001329
     8  Be   0.008351   2.793203   0.180431   0.230585  -0.015560  -0.008077
     9  Be   0.182516   0.180431   2.790618   0.259182  -0.001321   0.000253
    10  Be   0.259180   0.230585   0.259182   3.005457  -0.000209  -0.000223
    11  H    0.000256  -0.015560  -0.001321  -0.000209   0.577686   0.351832
    12  H   -0.001329  -0.008077   0.000253  -0.000223   0.351832   0.577833
 Mulliken charges:
               1
     1  Be  -0.034123
     2  Be   0.021757
     3  Be   0.019910
     4  Be  -0.034469
     5  Be  -0.114214
     6  Be   0.021144
     7  Be   0.031315
     8  Be   0.022407
     9  Be   0.031506
    10  Be  -0.175862
    11  H    0.105396
    12  H    0.105234
 Sum of Mulliken charges =  -0.00000
 Mulliken charges with hydrogens summed into heavy atoms:
               1
     1  Be  -0.034123
     2  Be   0.232387
     3  Be   0.019910
     4  Be  -0.034469
     5  Be  -0.114214
     6  Be   0.021144
     7  Be   0.031315
     8  Be   0.022407
     9  Be   0.031506
    10  Be  -0.175862
 Electronic spatial extent (au):  <R**2>=            703.6651
 Charge=             -0.0000 electrons
 Dipole moment (field-independent basis, Debye):
    X=             -1.9910    Y=             -0.7945    Z=              0.0003  Tot=              2.1437
 Quadrupole moment (field-independent basis, Debye-Ang):
   XX=            -48.2376   YY=            -57.1626   ZZ=            -64.2136
   XY=             -3.4469   XZ=             -0.0013   YZ=              0.0022
 Traceless Quadrupole moment (field-independent basis, Debye-Ang):
   XX=              8.3003   YY=             -0.6246   ZZ=             -7.6757
   XY=             -3.4469   XZ=             -0.0013   YZ=              0.0022
 Octapole moment (field-independent basis, Debye-Ang**2):
  XXX=            -36.0703  YYY=             -6.2697  ZZZ=             -0.0038  XYY=             -8.8195
  XXY=            -16.4443  XXZ=              0.0028  XZZ=             -4.4411  YZZ=             -1.6585
  YYZ=             -0.0033  XYZ=             -0.0026
 Hexadecapole moment (field-independent basis, Debye-Ang**3):
 XXXX=           -609.5743 YYYY=           -564.6479 ZZZZ=           -505.2192 XXXY=              4.4093
 XXXZ=             -0.0449 YYYX=             -1.9007 YYYZ=              0.0233 ZZZX=              0.0070
 ZZZY=             -0.0041 XXYY=           -173.2654 XXZZ=           -200.6495 YYZZ=           -181.7436
 XXYZ=              0.0211 YYXZ=              0.0303 ZZXY=              5.9064
 N-N= 1.627116472013D+02 E-N=-6.657178586366D+02  KE= 1.472018308216D+02
 1\1\GINC-ASUS\FOpt\RPBE1PBE\def2TZVP\Be10H2\ASUS\26-Apr-2024\0\\# opt 
 freq def2tzvp em=gd3bj pbe1pbe\\Title Card Required\\0,1\Be,0.04317914
 51,1.5323255156,0.8576851228\Be,-1.5777331761,-0.0105713736,1.00788540
 88\Be,1.6570242814,0.0043113208,0.7503018168\Be,0.0568729783,-1.538673
 3364,0.8561598163\Be,0.2054487486,-0.003251051,2.1951595233\Be,-1.1146
[truncated: 104,225 more chars]
