# Supplementary material for: A DFT Study on Ben(n = 10–12) Clusters with Hydrogen Storage Capacity
Source: Molecules. 2026 Feb 6;31(3):566. doi: 10.3390/molecules31030566 (PMC12899933; doi:10.3390/molecules31030566)
Supplement: Supplementary file 1 [file molecules-31-00566-s001.zip › Supplementary Information/Be10/4-H-Be10.gjf]

%chk=C:\Users\18823\Desktop\BeH\4-H-Be10.chk
# opt freq def2tzvp pbe1pbe

Title Card Required

0 1
 Be                 0.00000000    1.55805500    0.82906800
 Be                -1.55805500    0.00000000    0.82906800
 Be                 1.55805500    0.00000000    0.82906800
 Be                 0.00000000   -1.55805500    0.82906800
 Be                 0.00000000    0.00000000    2.19194300
 Be                -1.10171200    1.10171200   -0.82906800
 Be                 1.10171200    1.10171200   -0.82906800
 Be                -1.10171200   -1.10171200   -0.82906800
 Be                 1.10171200   -1.10171200   -0.82906800
 Be                 0.00000000    0.00000000   -2.19194300
 H                 -0.20347727   -2.94591768    1.79484835
 H                  0.39236589   -2.92988980    1.86350722
