# Supplementary material for: A DFT Study on Ben(n = 10–12) Clusters with Hydrogen Storage Capacity
Source: Molecules. 2026 Feb 6;31(3):566. doi: 10.3390/molecules31030566 (PMC12899933; doi:10.3390/molecules31030566)
Supplement: Supplementary file 1 [file molecules-31-00566-s001.zip › Supplementary Information/Be10/4-H-Be10.out]

 Entering Gaussian System, Link 0=g16
 Initial command:
 /home/asus/g16/l1.exe "/home/asus/g16/scratch/Gau-1310324.inp" -scrdir="/home/asus/g16/scratch/"
 Default is to use a total of  18 processors:
                               18 via shared-memory
                                1 via Linda
 Entering Link 1 = /home/asus/g16/l1.exe PID=   1310325.
  
 Copyright (c) 1988,1990,1992,1993,1995,1998,2003,2009,2016,
            Gaussian, Inc.  All Rights Reserved.
  
 This is part of the Gaussian(R) 16 program.  It is based on
 the Gaussian(R) 09 system (copyright 2009, Gaussian, Inc.),
 the Gaussian(R) 03 system (copyright 2003, Gaussian, Inc.),
 the Gaussian(R) 98 system (copyright 1998, Gaussian, Inc.),
 the Gaussian(R) 94 system (copyright 1995, Gaussian, Inc.),
 the Gaussian 92(TM) system (copyright 1992, Gaussian, Inc.),
 the Gaussian 90(TM) system (copyright 1990, Gaussian, Inc.),
 the Gaussian 88(TM) system (copyright 1988, Gaussian, Inc.),
 the Gaussian 86(TM) system (copyright 1986, Carnegie Mellon
 University), and the Gaussian 82(TM) system (copyright 1983,
 Carnegie Mellon University). Gaussian is a federally registered
 trademark of Gaussian, Inc.
  
 This software contains proprietary and confidential information,
 including trade secrets, belonging to Gaussian, Inc.
  
 This software is provided under written license and may be
 used, copied, transmitted, or stored only in accord with that
 written license.
  
 The following legend is applicable only to US Government
 contracts under FAR:
  
                    RESTRICTED RIGHTS LEGEND
  
 Use, reproduction and disclosure by the US Government is
 subject to restrictions as set forth in subparagraphs (a)
 and (c) of the Commercial Computer Software - Restricted
 Rights clause in FAR 52.227-19.
  
 Gaussian, Inc.
 340 Quinnipiac St., Bldg. 40, Wallingford CT 06492
  
  
 ---------------------------------------------------------------
 Warning -- This program may not be used in any manner that
 competes with the business of Gaussian, Inc. or will provide
 assistance to any competitor of Gaussian, Inc.  The licensee
 of this program is prohibited from giving any competitor of
 Gaussian, Inc. access to this program.  By using this program,
 the user acknowledges that Gaussian, Inc. is engaged in the
 business of creating and licensing software in the field of
 computational chemistry and represents and warrants to the
 licensee that it is not a competitor of Gaussian, Inc. and that
 it will not use this program in any manner prohibited above.
 ---------------------------------------------------------------
  

 Cite this work as:
 Gaussian 16, Revision A.03,
 M. J. Frisch, G. W. Trucks, H. B. Schlegel, G. E. Scuseria, 
 M. A. Robb, J. R. Cheeseman, G. Scalmani, V. Barone, 
 G. A. Petersson, H. Nakatsuji, X. Li, M. Caricato, A. V. Marenich, 
 J. Bloino, B. G. Janesko, R. Gomperts, B. Mennucci, H. P. Hratchian, 
 J. V. Ortiz, A. F. Izmaylov, J. L. Sonnenberg, D. Williams-Young, 
 F. Ding, F. Lipparini, F. Egidi, J. Goings, B. Peng, A. Petrone, 
 T. Henderson, D. Ranasinghe, V. G. Zakrzewski, J. Gao, N. Rega, 
 G. Zheng, W. Liang, M. Hada, M. Ehara, K. Toyota, R. Fukuda, 
 J. Hasegawa, M. Ishida, T. Nakajima, Y. Honda, O. Kitao, H. Nakai, 
 T. Vreven, K. Throssell, J. A. Montgomery, Jr., J. E. Peralta, 
 F. Ogliaro, M. J. Bearpark, J. J. Heyd, E. N. Brothers, K. N. Kudin, 
 V. N. Staroverov, T. A. Keith, R. Kobayashi, J. Normand, 
 K. Raghavachari, A. P. Rendell, J. C. Burant, S. S. Iyengar, 
 J. Tomasi, M. Cossi, J. M. Millam, M. Klene, C. Adamo, R. Cammi, 
 J. W. Ochterski, R. L. Martin, K. Morokuma, O. Farkas, 
 J. B. Foresman, and D. J. Fox, Gaussian, Inc., Wallingford CT, 2016.
 
 ******************************************
 Gaussian 16:  ES64L-G16RevA.03 25-Dec-2016
                26-Apr-2024 
 ******************************************
 %chk=/home/asus/YCY/BeH/Be10/1/4-H-Be10.chk
 ------------------------------------
 # opt freq def2tzvp em=gd3bj pbe1pbe
 ------------------------------------
 1/18=20,19=15,26=3,38=1/1,3;
 2/9=110,12=2,17=6,18=5,40=1/2;
 3/5=44,7=101,11=2,25=1,30=1,71=1,74=-13,124=41/1,2,3;
 4//1;
 5/5=2,38=5/2;
 6/7=2,8=2,9=2,10=2,28=1/1;
 7//1,2,3,16;
 1/18=20,19=15,26=3/3(2);
 2/9=110/2;
 99//99;
 2/9=110/2;
 3/5=44,7=101,11=2,25=1,30=1,71=1,74=-13,124=41/1,2,3;
 4/5=5,16=3,69=1/1;
 5/5=2,38=5/2;
 7//1,2,3,16;
 1/18=20,19=15,26=3/3(-5);
 2/9=110/2;
 6/7=2,8=2,9=2,10=2,19=2,28=1/1;
 99/9=1/99;
 -------------------
 Title Card Required
 -------------------
 Symbolic Z-matrix:
 Charge =  0 Multiplicity = 1
 Be                    0.        1.55806   0.82907 
 Be                   -1.55806   0.        0.82907 
 Be                    1.55806   0.        0.82907 
 Be                    0.       -1.55806   0.82907 
 Be                    0.        0.        2.19194 
 Be                   -1.10171   1.10171  -0.82907 
 Be                    1.10171   1.10171  -0.82907 
 Be                   -1.10171  -1.10171  -0.82907 
 Be                    1.10171  -1.10171  -0.82907 
 Be                    0.        0.       -2.19194 
 H                    -0.20348  -2.94592   1.79485 
 H                     0.39237  -2.92989   1.86351 
 
 Add virtual bond connecting atoms H11        and Be4        Dist= 3.22D+00.
 Add virtual bond connecting atoms H12        and Be4        Dist= 3.33D+00.

 GradGradGradGradGradGradGradGradGradGradGradGradGradGradGradGradGradGrad
 Berny optimization.
 Initialization pass.
                           ----------------------------
                           !    Initial Parameters    !
                           ! (Angstroms and Degrees)  !
 --------------------------                            --------------------------
 ! Name  Definition              Value          Derivative Info.                !
 --------------------------------------------------------------------------------
 ! R1    R(1,2)                  2.2034         estimate D2E/DX2                !
 ! R2    R(1,3)                  2.2034         estimate D2E/DX2                !
 ! R3    R(1,5)                  2.07           estimate D2E/DX2                !
 ! R4    R(1,6)                  2.0424         estimate D2E/DX2                !
 ! R5    R(1,7)                  2.0424         estimate D2E/DX2                !
 ! R6    R(2,4)                  2.2034         estimate D2E/DX2                !
 ! R7    R(2,5)                  2.07           estimate D2E/DX2                !
 ! R8    R(2,6)                  2.0424         estimate D2E/DX2                !
 ! R9    R(2,8)                  2.0424         estimate D2E/DX2                !
 ! R10   R(3,4)                  2.2034         estimate D2E/DX2                !
 ! R11   R(3,5)                  2.07           estimate D2E/DX2                !
 ! R12   R(3,7)                  2.0424         estimate D2E/DX2                !
 ! R13   R(3,9)                  2.0424         estimate D2E/DX2                !
 ! R14   R(4,5)                  2.07           estimate D2E/DX2                !
 ! R15   R(4,8)                  2.0424         estimate D2E/DX2                !
 ! R16   R(4,9)                  2.0424         estimate D2E/DX2                !
 ! R17   R(4,11)                 1.703          estimate D2E/DX2                !
 ! R18   R(4,12)                 1.7624         estimate D2E/DX2                !
 ! R19   R(6,7)                  2.2034         estimate D2E/DX2                !
 ! R20   R(6,8)                  2.2034         estimate D2E/DX2                !
 ! R21   R(6,10)                 2.07           estimate D2E/DX2                !
 ! R22   R(7,9)                  2.2034         estimate D2E/DX2                !
 ! R23   R(7,10)                 2.07           estimate D2E/DX2                !
 ! R24   R(8,9)                  2.2034         estimate D2E/DX2                !
 ! R25   R(8,10)                 2.07           estimate D2E/DX2                !
 ! R26   R(9,10)                 2.07           estimate D2E/DX2                !
 ! R27   R(11,12)                0.6            estimate D2E/DX2                !
 ! A1    A(2,1,3)               90.0            estimate D2E/DX2                !
 ! A2    A(2,1,7)              102.9108         estimate D2E/DX2                !
 ! A3    A(3,1,6)              102.9108         estimate D2E/DX2                !
 ! A4    A(5,1,6)              111.4902         estimate D2E/DX2                !
 ! A5    A(5,1,7)              111.4902         estimate D2E/DX2                !
 ! A6    A(1,2,4)               90.0            estimate D2E/DX2                !
 ! A7    A(1,2,8)              102.9108         estimate D2E/DX2                !
 ! A8    A(4,2,6)              102.9108         estimate D2E/DX2                !
 ! A9    A(5,2,6)              111.4902         estimate D2E/DX2                !
 ! A10   A(5,2,8)              111.4902         estimate D2E/DX2                !
 ! A11   A(1,3,4)               90.0            estimate D2E/DX2                !
 ! A12   A(1,3,9)              102.9108         estimate D2E/DX2                !
 ! A13   A(4,3,7)              102.9108         estimate D2E/DX2                !
 ! A14   A(5,3,7)              111.4902         estimate D2E/DX2                !
 ! A15   A(5,3,9)              111.4902         estimate D2E/DX2                !
 ! A16   A(2,4,3)               90.0            estimate D2E/DX2                !
 ! A17   A(2,4,9)              102.9108         estimate D2E/DX2                !
 ! A18   A(2,4,11)             119.4566         estimate D2E/DX2                !
 ! A19   A(2,4,12)             135.0596         estimate D2E/DX2                !
 ! A20   A(3,4,8)              102.9108         estimate D2E/DX2                !
 ! A21   A(3,4,11)             131.3559         estimate D2E/DX2                !
 ! A22   A(3,4,12)             113.1405         estimate D2E/DX2                !
 ! A23   A(5,4,8)              111.4902         estimate D2E/DX2                !
 ! A24   A(5,4,9)              111.4902         estimate D2E/DX2                !
 ! A25   A(5,4,11)             103.8875         estimate D2E/DX2                !
 ! A26   A(5,4,12)             101.5042         estimate D2E/DX2                !
 ! A27   A(8,4,11)             125.3124         estimate D2E/DX2                !
 ! A28   A(8,4,12)             140.4024         estimate D2E/DX2                !
 ! A29   A(9,4,11)             134.986          estimate D2E/DX2                !
 ! A30   A(9,4,12)             122.0293         estimate D2E/DX2                !
 ! A31   A(1,5,4)               97.6458         estimate D2E/DX2                !
 ! A32   A(2,5,3)               97.6458         estimate D2E/DX2                !
 ! A33   A(1,6,8)              102.9108         estimate D2E/DX2                !
 ! A34   A(1,6,10)             111.4901         estimate D2E/DX2                !
 ! A35   A(2,6,7)              102.9108         estimate D2E/DX2                !
 ! A36   A(2,6,10)             111.4901         estimate D2E/DX2                !
 ! A37   A(7,6,8)               90.0            estimate D2E/DX2                !
 ! A38   A(1,7,9)              102.9108         estimate D2E/DX2                !
 ! A39   A(1,7,10)             111.4901         estimate D2E/DX2                !
 ! A40   A(3,7,6)              102.9108         estimate D2E/DX2                !
 ! A41   A(3,7,10)             111.4901         estimate D2E/DX2                !
 ! A42   A(6,7,9)               90.0            estimate D2E/DX2                !
 ! A43   A(2,8,9)              102.9108         estimate D2E/DX2                !
 ! A44   A(2,8,10)             111.4901         estimate D2E/DX2                !
 ! A45   A(4,8,6)              102.9108         estimate D2E/DX2                !
 ! A46   A(4,8,10)             111.4901         estimate D2E/DX2                !
 ! A47   A(6,8,9)               90.0            estimate D2E/DX2                !
 ! A48   A(3,9,8)              102.9108         estimate D2E/DX2                !
 ! A49   A(3,9,10)             111.4901         estimate D2E/DX2                !
 ! A50   A(4,9,7)              102.9108         estimate D2E/DX2                !
 ! A51   A(4,9,10)             111.4901         estimate D2E/DX2                !
 ! A52   A(7,9,8)               90.0            estimate D2E/DX2                !
 ! A53   A(6,10,9)              97.6458         estimate D2E/DX2                !
 ! A54   A(7,10,8)              97.6458         estimate D2E/DX2                !
 ! D1    D(3,1,2,4)              0.0            estimate D2E/DX2                !
 ! D2    D(3,1,2,8)            -56.3988         estimate D2E/DX2                !
 ! D3    D(7,1,2,4)             56.3988         estimate D2E/DX2                !
 ! D4    D(7,1,2,8)              0.0            estimate D2E/DX2                !
 ! D5    D(2,1,3,4)              0.0            estimate D2E/DX2                !
 ! D6    D(2,1,3,9)             56.3988         estimate D2E/DX2                !
 ! D7    D(6,1,3,4)            -56.3988         estimate D2E/DX2                !
 ! D8    D(6,1,3,9)              0.0            estimate D2E/DX2                !
 ! D9    D(6,1,5,4)             35.4308         estimate D2E/DX2                !
 ! D10   D(7,1,5,4)            -35.4308         estimate D2E/DX2                !
 ! D11   D(3,1,6,8)             37.1736         estimate D2E/DX2                !
 ! D12   D(3,1,6,10)           -23.0529         estimate D2E/DX2                !
 ! D13   D(5,1,6,8)            -23.0529         estimate D2E/DX2                !
 ! D14   D(5,1,6,10)           -83.2793         estimate D2E/DX2                !
 ! D15   D(2,1,7,9)            -37.1736         estimate D2E/DX2                !
 ! D16   D(2,1,7,10)            23.0529         estimate D2E/DX2                !
 ! D17   D(5,1,7,9)             23.0529         estimate D2E/DX2                !
 ! D18   D(5,1,7,10)            83.2793         estimate D2E/DX2                !
 ! D19   D(1,2,4,3)              0.0            estimate D2E/DX2                !
 ! D20   D(1,2,4,9)            -56.3988         estimate D2E/DX2                !
 ! D21   D(1,2,4,11)           139.3611         estimate D2E/DX2                !
 ! D22   D(1,2,4,12)           123.8035         estimate D2E/DX2                !
 ! D23   D(6,2,4,3)             56.3988         estimate D2E/DX2                !
 ! D24   D(6,2,4,9)              0.0            estimate D2E/DX2                !
 ! D25   D(6,2,4,11)          -164.2401         estimate D2E/DX2                !
 ! D26   D(6,2,4,12)          -179.7976         estimate D2E/DX2                !
 ! D27   D(6,2,5,3)            -35.4308         estimate D2E/DX2                !
 ! D28   D(8,2,5,3)             35.4308         estimate D2E/DX2                !
 ! D29   D(4,2,6,7)            -37.1736         estimate D2E/DX2                !
 ! D30   D(4,2,6,10)            23.0529         estimate D2E/DX2                !
 ! D31   D(5,2,6,7)             23.0529         estimate D2E/DX2                !
 ! D32   D(5,2,6,10)            83.2793         estimate D2E/DX2                !
 ! D33   D(1,2,8,9)             37.1736         estimate D2E/DX2                !
 ! D34   D(1,2,8,10)           -23.0529         estimate D2E/DX2                !
 ! D35   D(5,2,8,9)            -23.0529         estimate D2E/DX2                !
 ! D36   D(5,2,8,10)           -83.2793         estimate D2E/DX2                !
 ! D37   D(1,3,4,2)              0.0            estimate D2E/DX2                !
 ! D38   D(1,3,4,8)             56.3988         estimate D2E/DX2                !
 ! D39   D(1,3,4,11)          -130.9306         estimate D2E/DX2                !
 ! D40   D(1,3,4,12)          -140.3337         estimate D2E/DX2                !
 ! D41   D(7,3,4,2)            -56.3988         estimate D2E/DX2                !
 ! D42   D(7,3,4,8)              0.0            estimate D2E/DX2                !
 ! D43   D(7,3,4,11)           172.6706         estimate D2E/DX2                !
 ! D44   D(7,3,4,12)           163.2675         estimate D2E/DX2                !
 ! D45   D(7,3,5,2)             35.4308         estimate D2E/DX2                !
 ! D46   D(9,3,5,2)            -35.4308         estimate D2E/DX2                !
 ! D47   D(4,3,7,6)             37.1736         estimate D2E/DX2                !
 ! D48   D(4,3,7,10)           -23.0529         estimate D2E/DX2                !
 ! D49   D(5,3,7,6)            -23.0529         estimate D2E/DX2                !
 ! D50   D(5,3,7,10)           -83.2793         estimate D2E/DX2                !
 ! D51   D(1,3,9,8)            -37.1736         estimate D2E/DX2                !
 ! D52   D(1,3,9,10)            23.0529         estimate D2E/DX2                !
 ! D53   D(5,3,9,8)             23.0529         estimate D2E/DX2                !
 ! D54   D(5,3,9,10)            83.2793         estimate D2E/DX2                !
 ! D55   D(8,4,5,1)            -35.4308         estimate D2E/DX2                !
 ! D56   D(9,4,5,1)             35.4308         estimate D2E/DX2                !
 ! D57   D(11,4,5,1)          -172.9302         estimate D2E/DX2                !
 ! D58   D(12,4,5,1)           166.8677         estimate D2E/DX2                !
 ! D59   D(3,4,8,6)            -37.1736         estimate D2E/DX2                !
 ! D60   D(3,4,8,10)            23.0529         estimate D2E/DX2                !
 ! D61   D(5,4,8,6)             23.0529         estimate D2E/DX2                !
 ! D62   D(5,4,8,10)            83.2793         estimate D2E/DX2                !
 ! D63   D(11,4,8,6)           149.5656         estimate D2E/DX2                !
 ! D64   D(11,4,8,10)         -150.208          estimate D2E/DX2                !
 ! D65   D(12,4,8,6)           167.3677         estimate D2E/DX2                !
 ! D66   D(12,4,8,10)         -132.4058         estimate D2E/DX2                !
 ! D67   D(2,4,9,7)             37.1736         estimate D2E/DX2                !
 ! D68   D(2,4,9,10)           -23.0529         estimate D2E/DX2                !
 ! D69   D(5,4,9,7)            -23.0529         estimate D2E/DX2                !
 ! D70   D(5,4,9,10)           -83.2793         estimate D2E/DX2                !
 ! D71   D(11,4,9,7)          -162.3609         estimate D2E/DX2                !
 ! D72   D(11,4,9,10)          137.4127         estimate D2E/DX2                !
 ! D73   D(12,4,9,7)          -142.995          estimate D2E/DX2                !
 ! D74   D(12,4,9,10)          156.7785         estimate D2E/DX2                !
 ! D75   D(2,6,7,3)              0.0            estimate D2E/DX2                !
 ! D76   D(2,6,7,9)             56.3988         estimate D2E/DX2                !
 ! D77   D(8,6,7,3)            -56.3988         estimate D2E/DX2                !
 ! D78   D(8,6,7,9)              0.0            estimate D2E/DX2                !
 ! D79   D(1,6,8,4)              0.0            estimate D2E/DX2                !
 ! D80   D(1,6,8,9)            -56.3988         estimate D2E/DX2                !
 ! D81   D(7,6,8,4)             56.3988         estimate D2E/DX2                !
 ! D82   D(7,6,8,9)              0.0            estimate D2E/DX2                !
 ! D83   D(1,6,10,9)            35.4308         estimate D2E/DX2                !
 ! D84   D(2,6,10,9)           -35.4308         estimate D2E/DX2                !
 ! D85   D(1,7,9,4)              0.0            estimate D2E/DX2                !
 ! D86   D(1,7,9,8)             56.3988         estimate D2E/DX2                !
 ! D87   D(6,7,9,4)            -56.3988         estimate D2E/DX2                !
 ! D88   D(6,7,9,8)              0.0            estimate D2E/DX2                !
 ! D89   D(1,7,10,8)           -35.4308         estimate D2E/DX2                !
 ! D90   D(3,7,10,8)            35.4308         estimate D2E/DX2                !
 ! D91   D(2,8,9,3)              0.0            estimate D2E/DX2                !
 ! D92   D(2,8,9,7)            -56.3988         estimate D2E/DX2                !
 ! D93   D(6,8,9,3)             56.3988         estimate D2E/DX2                !
 ! D94   D(6,8,9,7)              0.0            estimate D2E/DX2                !
 ! D95   D(2,8,10,7)            35.4308         estimate D2E/DX2                !
 ! D96   D(4,8,10,7)           -35.4308         estimate D2E/DX2                !
 ! D97   D(3,9,10,6)           -35.4308         estimate D2E/DX2                !
 ! D98   D(4,9,10,6)            35.4308         estimate D2E/DX2                !
 --------------------------------------------------------------------------------
 Trust Radius=3.00D-01 FncErr=1.00D-07 GrdErr=1.00D-06 EigMax=2.50D+02 EigMin=1.00D-04
 Number of steps in this run=    100 maximum allowed number of steps=    100.
 GradGradGradGradGradGradGradGradGradGradGradGradGradGradGradGradGradGrad

                          Input orientation:                          
 ---------------------------------------------------------------------
 Center     Atomic      Atomic             Coordinates (Angstroms)
 Number     Number       Type             X           Y           Z
 ---------------------------------------------------------------------
      1          4           0        0.000000    1.558055    0.829068
      2          4           0       -1.558055    0.000000    0.829068
      3          4           0        1.558055    0.000000    0.829068
      4          4           0        0.000000   -1.558055    0.829068
      5          4           0        0.000000    0.000000    2.191943
      6          4           0       -1.101712    1.101712   -0.829068
      7          4           0        1.101712    1.101712   -0.829068
      8          4           0       -1.101712   -1.101712   -0.829068
      9          4           0        1.101712   -1.101712   -0.829068
     10          4           0        0.000000    0.000000   -2.191943
     11          1           0       -0.203477   -2.945918    1.794848
     12          1           0        0.392366   -2.929890    1.863507
 ---------------------------------------------------------------------
                    Distance matrix (angstroms):
                    1          2          3          4          5
     1  Be   0.000000
     2  Be   2.203423   0.000000
     3  Be   2.203423   3.116110   0.000000
     4  Be   3.116110   2.203423   2.203423   0.000000
     5  Be   2.070015   2.070015   2.070015   2.070015   0.000000
     6  Be   2.042409   2.042409   3.322280   3.322280   3.399124
     7  Be   2.042409   3.322280   2.042409   3.322280   3.399124
     8  Be   3.322280   2.042409   3.322280   2.042409   3.399124
     9  Be   3.322280   3.322280   2.042409   2.042409   3.399124
    10  Be   3.399124   3.399124   3.399124   3.399124   4.383886
    11  H    4.610846   3.383200   3.565692   1.703026   2.979516
    12  H    4.622301   3.668577   3.318607   1.762369   2.974235
                    6          7          8          9         10
     6  Be   0.000000
     7  Be   2.203424   0.000000
     8  Be   2.203424   3.116112   0.000000
     9  Be   3.116112   2.203424   2.203424   0.000000
    10  Be   2.070016   2.070016   2.070016   2.070016   0.000000
    11  H    4.906635   4.997175   3.330594   3.462593   4.961284
    12  H    5.073070   4.899688   3.581126   3.330971   5.018454
                   11         12
    11  H    0.000000
    12  H    0.600000   0.000000
 Stoichiometry    Be10H2
 Framework group  C1[X(Be10H2)]
 Deg. of freedom    30
 Full point group                 C1      NOp   1
 Largest Abelian subgroup         C1      NOp   1
 Largest concise Abelian subgroup C1      NOp   1
                         Standard orientation:                         
 ---------------------------------------------------------------------
 Center     Atomic      Atomic             Coordinates (Angstroms)
 Number     Number       Type             X           Y           Z
 ---------------------------------------------------------------------
      1          4           0        0.216750    1.839634    0.048473
      2          4           0       -0.543577    0.537295   -1.558041
      3          4           0       -0.595814    0.453766    1.556511
      4          4           0       -1.356140   -0.848574   -0.050002
      5          4           0       -1.745988    1.183834   -0.002034
      6          4           0        1.436006    0.638065   -1.065566
      7          4           0        1.399069    0.579001    1.136757
      8          4           0        0.323803   -1.262786   -1.135198
      9          4           0        0.286866   -1.321850    1.067124
     10          4           0        2.037729   -1.030196    0.002048
     11          1           0       -2.886830   -1.552645   -0.298136
     12          1           0       -2.947987   -1.520115    0.297852
 ---------------------------------------------------------------------
 Rotational constants (GHZ):           2.6670612           2.1672597           2.0435882
 Standard basis: def2TZVP (5D, 7F)
 There are   212 symmetry adapted cartesian basis functions of A   symmetry.
 There are   202 symmetry adapted basis functions of A   symmetry.
   202 basis functions,   306 primitive gaussians,   212 cartesian basis functions
    21 alpha electrons       21 beta electrons
       nuclear repulsion energy       162.8667037517 Hartrees.
 NAtoms=   12 NActive=   12 NUniq=   12 SFac= 1.00D+00 NAtFMM=   60 NAOKFM=F Big=F
 Integral buffers will be    131072 words long.
 Raffenetti 2 integral format.
 Two-electron integral symmetry is turned on.
 Nuclear repulsion after empirical dispersion term =      162.8432077338 Hartrees.
 One-electron integrals computed using PRISM.
   1 Symmetry operations used in ECPInt.
 ECPInt:  NShTT=    4851 NPrTT=   15054 LenC2=    4745 LenP2D=   12370.
 LDataN:  DoStor=T MaxTD1= 4 Len=   56
 NBasis=   202 RedAO= T EigKep=  3.89D-04  NBF=   202
 NBsUse=   202 1.00D-06 EigRej= -1.00D+00 NBFU=   202
 ExpMin= 3.27D-02 ExpMax= 4.70D+03 ExpMxC= 1.60D+02 IAcc=3 IRadAn=         5 AccDes= 0.00D+00
 Harris functional with IExCor= 1009 and IRadAn=       5 diagonalized for initial guess.
 HarFok:  IExCor= 1009 AccDes= 0.00D+00 IRadAn=         5 IDoV= 1 UseB2=F ITyADJ=14
 ICtDFT=  3500011 ScaDFX=  1.000000  1.000000  1.000000  1.000000
 FoFCou: FMM=F IPFlag=           0 FMFlag=      100000 FMFlg1=           0
         NFxFlg=           0 DoJE=T BraDBF=F KetDBF=T FulRan=T
         wScrn=  0.000000 ICntrl=       500 IOpCl=  0 I1Cent=   200000004 NGrid=           0
         NMat0=    1 NMatS0=      1 NMatT0=    0 NMatD0=    1 NMtDS0=    0 NMtDT0=    0
 Petite list used in FoFCou.
 Keep R1 ints in memory in canonical form, NReq=228948694.
 Requested convergence on RMS density matrix=1.00D-08 within 128 cycles.
 Requested convergence on MAX density matrix=1.00D-06.
 Requested convergence on             energy=1.00D-06.
 No special actions if energy rises.
 SCF Done:  E(RPBE1PBE) =  -148.273501568     A.U. after   15 cycles
            NFock= 15  Conv=0.37D-08     -V/T= 2.0060

 **********************************************************************

            Population analysis using the SCF density.

 **********************************************************************

 Orbital symmetries:
       Occupied  (A) (A) (A) (A) (A) (A) (A) (A) (A) (A) (A) (A)
                 (A) (A) (A) (A) (A) (A) (A) (A) (A)
       Virtual   (A) (A) (A) (A) (A) (A) (A) (A) (A) (A) (A) (A)
                 (A) (A) (A) (A) (A) (A) (A) (A) (A) (A) (A) (A)
                 (A) (A) (A) (A) (A) (A) (A) (A) (A) (A) (A) (A)
                 (A) (A) (A) (A) (A) (A) (A) (A) (A) (A) (A) (A)
                 (A) (A) (A) (A) (A) (A) (A) (A) (A) (A) (A) (A)
                 (A) (A) (A) (A) (A) (A) (A) (A) (A) (A) (A) (A)
                 (A) (A) (A) (A) (A) (A) (A) (A) (A) (A) (A) (A)
                 (A) (A) (A) (A) (A) (A) (A) (A) (A) (A) (A) (A)
                 (A) (A) (A) (A) (A) (A) (A) (A) (A) (A) (A) (A)
                 (A) (A) (A) (A) (A) (A) (A) (A) (A) (A) (A) (A)
                 (A) (A) (A) (A) (A) (A) (A) (A) (A) (A) (A) (A)
                 (A) (A) (A) (A) (A) (A) (A) (A) (A) (A) (A) (A)
                 (A) (A) (A) (A) (A) (A) (A) (A) (A) (A) (A) (A)
                 (A) (A) (A) (A) (A) (A) (A) (A) (A) (A) (A) (A)
                 (A) (A) (A) (A) (A) (A) (A) (A) (A) (A) (A) (A)
                 (A)
 The electronic state is 1-A.
 Alpha  occ. eigenvalues --   -4.07050  -4.06978  -4.03092  -4.03008  -4.02930
 Alpha  occ. eigenvalues --   -4.02874  -4.02845  -4.02824  -4.02805  -4.02737
 Alpha  occ. eigenvalues --   -0.57543  -0.49177  -0.38283  -0.34063  -0.33632
 Alpha  occ. eigenvalues --   -0.25484  -0.23333  -0.22963  -0.21278  -0.20792
 Alpha  occ. eigenvalues --   -0.18927
 Alpha virt. eigenvalues --   -0.10667  -0.10564  -0.09953  -0.04356  -0.03982
 Alpha virt. eigenvalues --   -0.02927  -0.02618  -0.02272  -0.02238  -0.01619
 Alpha virt. eigenvalues --    0.02303   0.03597   0.04082   0.04584   0.05030
 Alpha virt. eigenvalues --    0.05730   0.06276   0.06325   0.06456   0.06766
 Alpha virt. eigenvalues --    0.08319   0.08893   0.09614   0.09791   0.12080
 Alpha virt. eigenvalues --    0.12537   0.13911   0.14600   0.15262   0.15349
 Alpha virt. eigenvalues --    0.15644   0.15772   0.16052   0.16309   0.16832
 Alpha virt. eigenvalues --    0.18149   0.21120   0.21293   0.21887   0.22069
 Alpha virt. eigenvalues --    0.22329   0.22669   0.24104   0.24313   0.24553
 Alpha virt. eigenvalues --    0.24660   0.25381   0.26490   0.26919   0.27276
 Alpha virt. eigenvalues --    0.27635   0.27880   0.28277   0.28647   0.28832
 Alpha virt. eigenvalues --    0.30442   0.33078   0.33572   0.33893   0.34550
 Alpha virt. eigenvalues --    0.34954   0.36660   0.37565   0.37603   0.37882
 Alpha virt. eigenvalues --    0.37950   0.38466   0.40214   0.40837   0.42285
 Alpha virt. eigenvalues --    0.43054   0.43320   0.46546   0.47108   0.48103
 Alpha virt. eigenvalues --    0.50781   0.51101   0.52031   0.52649   0.55035
 Alpha virt. eigenvalues --    0.58295   0.58516   0.58796   0.59188   0.59391
 Alpha virt. eigenvalues --    0.61109   0.61772   0.64628   0.66157   0.67143
 Alpha virt. eigenvalues --    0.67560   0.67737   0.68489   0.68668   0.69072
 Alpha virt. eigenvalues --    0.69751   0.69980   0.70560   0.70958   0.71623
 Alpha virt. eigenvalues --    0.71804   0.72552   0.73128   0.73458   0.74085
 Alpha virt. eigenvalues --    0.75862   0.76145   0.76755   0.77154   0.80083
 Alpha virt. eigenvalues --    0.80307   0.80844   0.81739   0.81837   0.83119
 Alpha virt. eigenvalues --    0.83531   0.86673   0.87058   0.89345   0.89873
 Alpha virt. eigenvalues --    0.89892   0.90392   0.90761   0.92601   0.92875
 Alpha virt. eigenvalues --    0.93181   0.93421   0.94995   0.95695   0.96453
 Alpha virt. eigenvalues --    0.99685   1.02550   1.04654   1.49043   1.66783
 Alpha virt. eigenvalues --    1.89487   1.96339   2.07845   2.35399   2.71172
 Alpha virt. eigenvalues --    4.48317   5.25413   5.27440   5.28379   5.28707
 Alpha virt. eigenvalues --    5.29398   5.32346   5.43617   5.45027   5.46190
 Alpha virt. eigenvalues --    5.46731   5.51243   5.68713   5.68982   5.80650
 Alpha virt. eigenvalues --    5.82542   5.82699   5.83930   5.88594   5.89642
 Alpha virt. eigenvalues --    5.91738   5.92546   5.95734   5.96345   5.96760
 Alpha virt. eigenvalues --    5.96996   6.00632   6.11791   6.15470   6.23064
 Alpha virt. eigenvalues --    6.23575   7.26152   7.59918   7.73853   7.75292
 Alpha virt. eigenvalues --    7.78788   7.79335   7.81103   7.81267   7.83132
 Alpha virt. eigenvalues --    7.93924
          Condensed to atoms (all electrons):
               1          2          3          4          5          6
     1  Be   2.782682   0.180321   0.181288   0.001193   0.250393   0.253339
     2  Be   0.180321   2.820720   0.014229   0.157416   0.251705   0.253840
     3  Be   0.181288   0.014229   2.820372   0.166203   0.251985   0.004593
     4  Be   0.001193   0.157416   0.166203   2.857144   0.226088  -0.004298
     5  Be   0.250393   0.251705   0.251985   0.226088   2.989798   0.042583
     6  Be   0.253339   0.253840   0.004593  -0.004298   0.042583   2.790111
     7  Be   0.254094   0.004927   0.253632  -0.005565   0.042673   0.188939
     8  Be   0.005907   0.291059   0.016987   0.210931   0.060095   0.183655
     9  Be   0.006907   0.018846   0.281213   0.212939   0.056267   0.009661
    10  Be   0.046057   0.043915   0.043369   0.058547  -0.013037   0.252496
    11  H    0.000029  -0.003239  -0.015346   0.000843  -0.014248   0.000122
    12  H    0.000250  -0.015027  -0.002955  -0.005600  -0.012961  -0.001431
               7          8          9         10         11         12
     1  Be   0.254094   0.005907   0.006907   0.046057   0.000029   0.000250
     2  Be   0.004927   0.291059   0.018846   0.043915  -0.003239  -0.015027
     3  Be   0.253632   0.016987   0.281213   0.043369  -0.015346  -0.002955
     4  Be  -0.005565   0.210931   0.212939   0.058547   0.000843  -0.005600
     5  Be   0.042673   0.060095   0.056267  -0.013037  -0.014248  -0.012961
     6  Be   0.188939   0.183655   0.009661   0.252496   0.000122  -0.001431
     7  Be   2.790389   0.008239   0.183092   0.253108  -0.001267   0.000330
     8  Be   0.008239   2.857349   0.223641   0.234891  -0.013230  -0.020768
     9  Be   0.183092   0.223641   2.828681   0.235253  -0.017026  -0.011774
    10  Be   0.253108   0.234891   0.235253   2.988986   0.000437   0.000317
    11  H   -0.001267  -0.013230  -0.017026   0.000437   0.567072   0.409697
    12  H    0.000330  -0.020768  -0.011774   0.000317   0.409697   0.565160
 Mulliken charges:
               1
     1  Be   0.037541
     2  Be  -0.018711
     3  Be  -0.015571
     4  Be   0.124159
     5  Be  -0.131340
     6  Be   0.026391
     7  Be   0.027410
     8  Be  -0.058758
     9  Be  -0.027699
    10  Be  -0.144341
    11  H    0.086155
    12  H    0.094762
 Sum of Mulliken charges =  -0.00000
 Mulliken charges with hydrogens summed into heavy atoms:
               1
     1  Be   0.037541
     2  Be  -0.018711
     3  Be  -0.015571
     4  Be   0.305077
     5  Be  -0.131340
     6  Be   0.026391
     7  Be   0.027410
     8  Be  -0.058758
     9  Be  -0.027699
    10  Be  -0.144341
 Electronic spatial extent (au):  <R**2>=            701.7056
 Charge=              0.0000 electrons
 Dipole moment (field-independent basis, Debye):
    X=             -1.7458    Y=             -0.8695    Z=              0.0173  Tot=              1.9504
 Quadrupole moment (field-independent basis, Debye-Ang):
   XX=            -47.9532   YY=            -58.3822   ZZ=            -63.5708
   XY=             -3.7942   XZ=             -0.0786   YZ=             -0.0235
 Traceless Quadrupole moment (field-independent basis, Debye-Ang):
   XX=              8.6822   YY=             -1.7468   ZZ=             -6.9354
   XY=             -3.7942   XZ=             -0.0786   YZ=             -0.0235
 Octapole moment (field-independent basis, Debye-Ang**2):
  XXX=            -31.5329  YYY=             -8.9757  ZZZ=             -0.0675  XYY=             -8.7109
  XXY=            -14.1972  XXZ=              0.4605  XZZ=             -4.5861  YZZ=             -2.4584
  YYZ=              0.0597  XYZ=              0.2213
 Hexadecapole moment (field-independent basis, Debye-Ang**3):
 XXXX=           -596.9624 YYYY=           -559.6924 ZZZZ=           -512.9861 XXXY=             -4.0177
 XXXZ=             -1.6478 YYYX=              4.6616 YYYZ=              0.0802 ZZZX=              0.2683
 ZZZY=              0.1935 XXYY=           -177.7401 XXZZ=           -201.2787 YYZZ=           -179.6346
 XXYZ=             -0.7285 YYXZ=             -0.0828 ZZXY=              5.9472
 N-N= 1.628432077338D+02 E-N=-6.660040438445D+02  KE= 1.473861912485D+02
   1 Symmetry operations used in ECPInt.
 ECPInt:  NShTT=    4851 NPrTT=   15054 LenC2=    4745 LenP2D=   12370.
 LDataN:  DoStor=T MaxTD1= 5 Len=  102
 Calling FoFJK, ICntrl=      2127 FMM=F ISym2X=0 I1Cent= 0 IOpClX= 0 NMat=1 NMatS=1 NMatT=0.
 ***** Axes restored to original set *****
 -------------------------------------------------------------------
 Center     Atomic                   Forces (Hartrees/Bohr)
 Number     Number              X              Y              Z
 -------------------------------------------------------------------
      1        4          -0.000043695    0.001054879   -0.000990206
      2        4           0.002114421   -0.001311229   -0.000796833
      3        4          -0.002329060   -0.001168823   -0.001273907
      4        4           0.002005815   -0.006164499    0.002714751
      5        4           0.000013455    0.006861559   -0.002492606
      6        4           0.001519813   -0.000347203   -0.001362451
      7        4          -0.001726602   -0.000153267   -0.001454122
      8        4           0.002775780    0.001642757    0.002057776
      9        4          -0.002590855    0.002193228    0.001921069
     10        4           0.000075609    0.004481243    0.000535687
     11        1          -0.180743740   -0.010607033   -0.018320075
     12        1           0.178929060    0.003518388    0.019460917
 -------------------------------------------------------------------
 Cartesian Forces:  Max     0.180743740 RMS     0.042720930

 GradGradGradGradGradGradGradGradGradGradGradGradGradGradGradGradGradGrad
 Berny optimization.
 FormGI is forming the generalized inverse of G from B-inverse, IUseBI=4.
 Internal  Forces:  Max     0.126487030 RMS     0.011338592
 Search for a local minimum.
 Step number   1 out of a maximum of  100
 All quantities printed in internal units (Hartrees-Bohrs-Radians)
 Mixed Optimization -- RFO/linear search
 Second derivative matrix not updated -- first step.
 ITU=  0
     Eigenvalues ---    0.02941   0.02957   0.03333   0.03671   0.04057
     Eigenvalues ---    0.04306   0.04450   0.04673   0.05239   0.05266
     Eigenvalues ---    0.06446   0.06520   0.06604   0.06746   0.06905
     Eigenvalues ---    0.07034   0.07077   0.07116   0.07358   0.07443
     Eigenvalues ---    0.08461   0.09118   0.09180   0.12288   0.13164
     Eigenvalues ---    0.13578   0.13768   0.14949   0.15151   0.47886
 RFO step:  Lambda=-4.48010165D-02 EMin= 2.94145645D-02
 Linear search not attempted -- first point.
 Iteration  1 RMS(Cart)=  0.01288292 RMS(Int)=  0.00264220
 Iteration  2 RMS(Cart)=  0.00157263 RMS(Int)=  0.00022374
 Iteration  3 RMS(Cart)=  0.00000318 RMS(Int)=  0.00022372
 Iteration  4 RMS(Cart)=  0.00000000 RMS(Int)=  0.00022372
 Variable       Old X    -DE/DX   Delta X   Delta X   Delta X     New X
                                 (Linear)    (Quad)   (Total)
    R1        4.16387   0.00094   0.00000   0.00353   0.00355   4.16741
    R2        4.16387   0.00052   0.00000   0.00365   0.00365   4.16752
    R3        3.91176  -0.00109   0.00000  -0.00790  -0.00791   3.90386
    R4        3.85959  -0.00095   0.00000  -0.00603  -0.00612   3.85347
    R5        3.85959  -0.00100   0.00000  -0.00609  -0.00621   3.85339
    R6        4.16387   0.00155   0.00000   0.00766   0.00775   4.17161
    R7        3.91176  -0.00092   0.00000  -0.00667  -0.00674   3.90503
    R8        3.85959   0.00026   0.00000   0.00486   0.00483   3.86443
    R9        3.85959  -0.00230   0.00000  -0.00764  -0.00769   3.85190
   R10        4.16387   0.00141   0.00000   0.00844   0.00851   4.17238
   R11        3.91176  -0.00080   0.00000  -0.00604  -0.00609   3.90567
   R12        3.85959   0.00010   0.00000   0.00509   0.00508   3.86468
   R13        3.85959  -0.00205   0.00000  -0.00814  -0.00818   3.85142
   R14        3.91176   0.00232   0.00000   0.02353   0.02357   3.93533
   R15        3.85959  -0.00029   0.00000   0.00035   0.00046   3.86005
   R16        3.85959  -0.00030   0.00000   0.00196   0.00204   3.86163
   R17        3.21825   0.01030   0.00000   0.05846   0.05841   3.27666
   R18        3.33040   0.01469   0.00000   0.02484   0.02476   3.35516
   R19        4.16387   0.00048   0.00000  -0.00765  -0.00744   4.15643
   R20        4.16387   0.00044   0.00000   0.00234   0.00236   4.16623
   R21        3.91176  -0.00260   0.00000  -0.01580  -0.01599   3.89578
   R22        4.16387   0.00053   0.00000   0.00248   0.00250   4.16637
   R23        3.91176  -0.00259   0.00000  -0.01632  -0.01649   3.89528
   R24        4.16387  -0.00009   0.00000  -0.01486  -0.01490   4.14897
   R25        3.91176   0.00173   0.00000   0.00886   0.00892   3.92068
   R26        3.91176   0.00142   0.00000   0.00806   0.00811   3.91987
   R27        1.13384   0.12649   0.00000   0.24184   0.24214   1.37597
    A1        1.57080  -0.00050   0.00000  -0.00533  -0.00532   1.56547
    A2        1.79613   0.00016   0.00000  -0.00082  -0.00076   1.79538
    A3        1.79613   0.00013   0.00000  -0.00102  -0.00095   1.79518
    A4        1.94587  -0.00005   0.00000   0.00131   0.00129   1.94716
    A5        1.94587   0.00005   0.00000   0.00154   0.00153   1.94740
    A6        1.57080   0.00061   0.00000   0.00650   0.00651   1.57731
    A7        1.79613  -0.00005   0.00000  -0.00095  -0.00098   1.79515
    A8        1.79613   0.00068   0.00000   0.00488   0.00493   1.80106
    A9        1.94587  -0.00057   0.00000  -0.00326  -0.00328   1.94259
   A10        1.94587   0.00012   0.00000   0.00270   0.00266   1.94853
   A11        1.57080   0.00075   0.00000   0.00629   0.00630   1.57709
   A12        1.79613   0.00001   0.00000  -0.00079  -0.00083   1.79530
   A13        1.79613   0.00079   0.00000   0.00495   0.00499   1.80112
   A14        1.94587  -0.00047   0.00000  -0.00338  -0.00341   1.94246
   A15        1.94587   0.00010   0.00000   0.00295   0.00291   1.94878
   A16        1.57080  -0.00086   0.00000  -0.00747  -0.00748   1.56331
   A17        1.79613  -0.00099   0.00000  -0.00900  -0.00905   1.78708
   A18        2.08491  -0.01614   0.00000  -0.02668  -0.02646   2.05845
   A19        2.35723   0.01381   0.00000   0.03079   0.03012   2.38735
   A20        1.79613  -0.00099   0.00000  -0.00916  -0.00920   1.78694
   A21        2.29259   0.01859   0.00000   0.04056   0.04006   2.33266
   A22        1.97467  -0.01590   0.00000  -0.02454  -0.02412   1.95056
   A23        1.94587  -0.00187   0.00000  -0.01176  -0.01182   1.93405
   A24        1.94587  -0.00175   0.00000  -0.01206  -0.01211   1.93376
   A25        1.81318   0.00297   0.00000   0.01553   0.01524   1.82842
   A26        1.77158  -0.00098   0.00000   0.00874   0.00855   1.78013
   A27        2.18711  -0.01595   0.00000  -0.02838  -0.02816   2.15896
   A28        2.45048   0.01239   0.00000   0.02420   0.02346   2.47395
   A29        2.35595   0.01187   0.00000   0.02508   0.02430   2.38025
   A30        2.12981  -0.01276   0.00000  -0.02170  -0.02138   2.10843
   A31        1.70424   0.00102   0.00000   0.00594   0.00595   1.71019
   A32        1.70424   0.00034   0.00000  -0.00040  -0.00037   1.70387
   A33        1.79613  -0.00030   0.00000  -0.00106  -0.00108   1.79505
   A34        1.94587  -0.00056   0.00000   0.00008  -0.00004   1.94583
   A35        1.79613  -0.00008   0.00000  -0.00058  -0.00061   1.79552
   A36        1.94587  -0.00007   0.00000   0.00129   0.00129   1.94716
   A37        1.57080  -0.00002   0.00000  -0.00083  -0.00085   1.56994
   A38        1.79613  -0.00032   0.00000  -0.00104  -0.00106   1.79507
   A39        1.94587  -0.00055   0.00000   0.00029   0.00019   1.94606
   A40        1.79613  -0.00019   0.00000  -0.00080  -0.00082   1.79531
   A41        1.94587  -0.00011   0.00000   0.00095   0.00096   1.94682
   A42        1.57080  -0.00012   0.00000  -0.00090  -0.00094   1.56986
   A43        1.79613   0.00014   0.00000   0.00116   0.00116   1.79729
   A44        1.94587  -0.00075   0.00000  -0.00336  -0.00343   1.94244
   A45        1.79613   0.00120   0.00000   0.00797   0.00801   1.80414
   A46        1.94587   0.00021   0.00000   0.00641   0.00641   1.95228
   A47        1.57080   0.00004   0.00000   0.00086   0.00089   1.57168
   A48        1.79613   0.00002   0.00000   0.00091   0.00092   1.79706
   A49        1.94587  -0.00081   0.00000  -0.00330  -0.00337   1.94250
   A50        1.79613   0.00120   0.00000   0.00782   0.00786   1.80400
   A51        1.94587   0.00033   0.00000   0.00611   0.00612   1.95199
   A52        1.57080   0.00010   0.00000   0.00087   0.00090   1.57170
   A53        1.70424   0.00049   0.00000  -0.00019  -0.00013   1.70411
   A54        1.70424   0.00049   0.00000  -0.00023  -0.00016   1.70408
    D1        0.00000   0.00002   0.00000   0.00000  -0.00002  -0.00002
    D2       -0.98435  -0.00011   0.00000  -0.00176  -0.00178  -0.98613
    D3        0.98435  -0.00007   0.00000   0.00034   0.00031   0.98465
    D4        0.00000  -0.00020   0.00000  -0.00142  -0.00145  -0.00145
    D5       -0.00000  -0.00002   0.00000  -0.00000   0.00002   0.00002
    D6        0.98435   0.00013   0.00000   0.00209   0.00211   0.98646
    D7       -0.98435   0.00010   0.00000  -0.00031  -0.00027  -0.98462
    D8       -0.00000   0.00024   0.00000   0.00178   0.00181   0.00181
    D9        0.61838   0.00036   0.00000   0.00012   0.00019   0.61857
   D10       -0.61838  -0.00016   0.00000  -0.00030  -0.00034  -0.61872
   D11        0.64880  -0.00025   0.00000  -0.00308  -0.00314   0.64566
   D12       -0.40235  -0.00093   0.00000  -0.00716  -0.00724  -0.40959
   D13       -0.40235  -0.00010   0.00000  -0.00141  -0.00147  -0.40382
   D14       -1.45350  -0.00079   0.00000  -0.00549  -0.00557  -1.45907
   D15       -0.64880   0.00030   0.00000   0.00293   0.00299  -0.64581
   D16        0.40235   0.00087   0.00000   0.00682   0.00690   0.40925
   D17        0.40235   0.00006   0.00000   0.00116   0.00121   0.40356
   D18        1.45350   0.00063   0.00000   0.00505   0.00512   1.45862
   D19       -0.00000  -0.00002   0.00000  -0.00000   0.00002   0.00002
   D20       -0.98435   0.00086   0.00000   0.00468   0.00469  -0.97966
   D21        2.43231   0.01322   0.00000   0.02966   0.02903   2.46134
   D22        2.16078  -0.01669   0.00000  -0.02679  -0.02732   2.13346
   D23        0.98435  -0.00041   0.00000  -0.00191  -0.00189   0.98246
   D24       -0.00000   0.00046   0.00000   0.00277   0.00277   0.00277
   D25       -2.86653   0.01283   0.00000   0.02776   0.02711  -2.83942
   D26       -3.13806  -0.01709   0.00000  -0.02869  -0.02923   3.11590
   D27       -0.61838  -0.00128   0.00000  -0.01064  -0.01066  -0.62904
   D28        0.61838  -0.00088   0.00000  -0.00949  -0.00952   0.60887
   D29       -0.64880  -0.00008   0.00000  -0.00200  -0.00200  -0.65080
   D30        0.40235  -0.00063   0.00000  -0.00378  -0.00386   0.39849
   D31        0.40235   0.00069   0.00000   0.00627   0.00625   0.40860
   D32        1.45350   0.00014   0.00000   0.00448   0.00438   1.45788
   D33        0.64880   0.00022   0.00000   0.00298   0.00299   0.65179
   D34       -0.40235  -0.00001   0.00000  -0.00096  -0.00093  -0.40328
   D35       -0.40235   0.00060   0.00000   0.00528   0.00532  -0.39703
   D36       -1.45350   0.00036   0.00000   0.00134   0.00139  -1.45211
   D37        0.00000   0.00002   0.00000   0.00000  -0.00002  -0.00002
   D38        0.98435  -0.00096   0.00000  -0.00418  -0.00421   0.98014
   D39       -2.28517   0.01160   0.00000   0.01870   0.01926  -2.26590
   D40       -2.44928  -0.00783   0.00000  -0.01941  -0.01898  -2.46826
   D41       -0.98435   0.00032   0.00000   0.00204   0.00203  -0.98232
   D42        0.00000  -0.00065   0.00000  -0.00214  -0.00215  -0.00215
   D43        3.01367   0.01191   0.00000   0.02074   0.02132   3.03499
   D44        2.84956  -0.00753   0.00000  -0.01737  -0.01693   2.83263
   D45        0.61838   0.00132   0.00000   0.01082   0.01083   0.62922
   D46       -0.61838   0.00088   0.00000   0.00953   0.00957  -0.60882
   D47        0.64880   0.00015   0.00000   0.00144   0.00143   0.65024
   D48       -0.40235   0.00075   0.00000   0.00308   0.00316  -0.39919
   D49       -0.40235  -0.00067   0.00000  -0.00663  -0.00661  -0.40896
   D50       -1.45350  -0.00008   0.00000  -0.00499  -0.00489  -1.45839
   D51       -0.64880  -0.00030   0.00000  -0.00336  -0.00338  -0.65218
   D52        0.40235   0.00003   0.00000   0.00086   0.00083   0.40318
   D53        0.40235  -0.00061   0.00000  -0.00570  -0.00574   0.39661
   D54        1.45350  -0.00028   0.00000  -0.00148  -0.00153   1.45197
   D55       -0.61838   0.00032   0.00000   0.00626   0.00619  -0.61219
   D56        0.61838  -0.00062   0.00000  -0.00592  -0.00588   0.61250
   D57       -3.01820   0.02059   0.00000   0.04032   0.04006  -2.97815
   D58        2.91239  -0.01822   0.00000  -0.03413  -0.03367   2.87872
   D59       -0.64880   0.00069   0.00000   0.00244   0.00239  -0.64641
   D60        0.40235  -0.00001   0.00000  -0.00112  -0.00119   0.40116
   D61        0.40235  -0.00048   0.00000  -0.00730  -0.00726   0.39508
   D62        1.45350  -0.00118   0.00000  -0.01086  -0.01084   1.44266
   D63        2.61041  -0.01412   0.00000  -0.02518  -0.02443   2.58598
   D64       -2.62162  -0.01482   0.00000  -0.02873  -0.02801  -2.64963
   D65        2.92112   0.02107   0.00000   0.04370   0.04425   2.96537
   D66       -2.31092   0.02038   0.00000   0.04015   0.04067  -2.27024
   D67        0.64880  -0.00048   0.00000  -0.00301  -0.00295   0.64585
   D68       -0.40235   0.00019   0.00000   0.00068   0.00075  -0.40160
   D69       -0.40235   0.00075   0.00000   0.00675   0.00674  -0.39561
   D70       -1.45350   0.00142   0.00000   0.01044   0.01044  -1.44306
   D71       -2.83373  -0.02346   0.00000  -0.04866  -0.04932  -2.88305
   D72        2.39830  -0.02280   0.00000  -0.04497  -0.04562   2.35269
   D73       -2.49573   0.01421   0.00000   0.02334   0.02268  -2.47305
   D74        2.73630   0.01487   0.00000   0.02702   0.02639   2.76269
   D75        0.00000  -0.00001   0.00000   0.00026   0.00026   0.00026
   D76        0.98435  -0.00072   0.00000  -0.00330  -0.00331   0.98103
   D77       -0.98435   0.00076   0.00000   0.00363   0.00365  -0.98070
   D78        0.00000   0.00005   0.00000   0.00007   0.00007   0.00007
   D79        0.00000  -0.00005   0.00000   0.00176   0.00183   0.00183
   D80       -0.98435   0.00016   0.00000  -0.00017  -0.00011  -0.98446
   D81        0.98435  -0.00026   0.00000   0.00186   0.00187   0.98621
   D82       -0.00000  -0.00005   0.00000  -0.00007  -0.00007  -0.00007
   D83        0.61838   0.00108   0.00000   0.00788   0.00797   0.62635
   D84       -0.61838   0.00080   0.00000   0.00607   0.00617  -0.61222
   D85       -0.00000  -0.00008   0.00000  -0.00125  -0.00133  -0.00133
   D86        0.98435  -0.00027   0.00000   0.00003  -0.00003   0.98432
   D87       -0.98435   0.00014   0.00000  -0.00135  -0.00137  -0.98572
   D88       -0.00000  -0.00005   0.00000  -0.00007  -0.00007  -0.00007
   D89       -0.61838  -0.00098   0.00000  -0.00755  -0.00764  -0.62602
   D90        0.61838  -0.00082   0.00000  -0.00577  -0.00587   0.61252
   D91        0.00000  -0.00000   0.00000   0.00022   0.00023   0.00023
   D92       -0.98435  -0.00023   0.00000  -0.00200  -0.00200  -0.98634
   D93        0.98435   0.00027   0.00000   0.00229   0.00230   0.98664
   D94        0.00000   0.00005   0.00000   0.00007   0.00007   0.00007
   D95        0.61838   0.00087   0.00000   0.00555   0.00562   0.62401
   D96       -0.61838   0.00001   0.00000   0.00074   0.00084  -0.61755
   D97       -0.61838  -0.00090   0.00000  -0.00567  -0.00574  -0.62413
   D98        0.61838  -0.00012   0.00000  -0.00086  -0.00096   0.61742
         Item               Value     Threshold  Converged?
 Maximum Force            0.126487     0.000450     NO 
 RMS     Force            0.011339     0.000300     NO 
 Maximum Displacement     0.126347     0.001800     NO 
 RMS     Displacement     0.014187     0.001200     NO 
 Predicted change in Energy=-2.442020D-02
 GradGradGradGradGradGradGradGradGradGradGradGradGradGradGradGradGradGrad

                          Input orientation:                          
 ---------------------------------------------------------------------
 Center     Atomic      Atomic             Coordinates (Angstroms)
 Number     Number       Type             X           Y           Z
 ---------------------------------------------------------------------
      1          4           0       -0.000301    1.564815    0.821382
      2          4           0       -1.554511    0.000292    0.827873
      3          4           0        1.555979    0.002268    0.826863
      4          4           0        0.001444   -1.565637    0.833313
      5          4           0        0.000941    0.015813    2.188222
      6          4           0       -1.100197    1.103908   -0.832705
      7          4           0        1.099292    1.105698   -0.833350
      8          4           0       -1.096517   -1.100752   -0.825235
      9          4           0        1.099020   -1.099038   -0.826042
     10          4           0        0.000289    0.011160   -2.190958
     11          1           0       -0.270337   -2.977636    1.802295
     12          1           0        0.453786   -2.936698    1.866697
 ---------------------------------------------------------------------
                    Distance matrix (angstroms):
                    1          2          3          4          5
     1  Be   0.000000
     2  Be   2.205299   0.000000
     3  Be   2.205354   3.110491   0.000000
     4  Be   3.130475   2.207523   2.207928   0.000000
     5  Be   2.065832   2.066451   2.066791   2.082489   0.000000
     6  Be   2.039169   2.044967   3.320097   3.334022   3.394474
     7  Be   2.039125   3.320279   2.045099   3.334527   3.394720
     8  Be   3.319380   2.038338   3.313882   2.042650   3.395888
     9  Be   3.319431   3.314391   2.038083   2.043489   3.396242
    10  Be   3.389401   3.395712   3.395216   3.410646   4.379182
    11  H    4.654993   3.386245   3.628598   1.733935   3.030390
    12  H    4.643543   3.706524   3.306600   1.775473   3.004292
                    6          7          8          9         10
     6  Be   0.000000
     7  Be   2.199489   0.000000
     8  Be   2.204675   3.112887   0.000000
     9  Be   3.112807   2.204748   2.195538   0.000000
    10  Be   2.061557   2.061291   2.074735   2.074306   0.000000
    11  H    4.928579   5.049369   3.333044   3.508907   4.995218
    12  H    5.101777   4.903866   3.608412   3.323276   5.035880
                   11         12
    11  H    0.000000
    12  H    0.728133   0.000000
 Stoichiometry    Be10H2
 Framework group  C1[X(Be10H2)]
 Deg. of freedom    30
 Full point group                 C1      NOp   1
 Largest Abelian subgroup         C1      NOp   1
 Largest concise Abelian subgroup C1      NOp   1
                         Standard orientation:                         
 ---------------------------------------------------------------------
 Center     Atomic      Atomic             Coordinates (Angstroms)
 Number     Number       Type             X           Y           Z
 ---------------------------------------------------------------------
      1          4           0        0.252179    1.836181    0.042766
      2          4           0       -0.538225    0.538793   -1.555792
      3          4           0       -0.586211    0.465608    1.553467
      4          4           0       -1.378326   -0.834686   -0.045513
      5          4           0       -1.718887    1.219314   -0.002360
      6          4           0        1.446299    0.611794   -1.067711
      7          4           0        1.412511    0.560414    1.130918
      8          4           0        0.298755   -1.269740   -1.127431
      9          4           0        0.265129   -1.321174    1.067246
     10          4           0        2.025027   -1.052320    0.002718
     11          1           0       -2.933743   -1.533892   -0.359077
     12          1           0       -2.979259   -1.482844    0.365837
 ---------------------------------------------------------------------
 Rotational constants (GHZ):           2.6648754           2.1697496           2.0394789
 Standard basis: def2TZVP (5D, 7F)
 There are   212 symmetry adapted cartesian basis functions of A   symmetry.
 There are   202 symmetry adapted basis functions of A   symmetry.
   202 basis functions,   306 primitive gaussians,   212 cartesian basis functions
    21 alpha electrons       21 beta electrons
       nuclear repulsion energy       162.6580382669 Hartrees.
 NAtoms=   12 NActive=   12 NUniq=   12 SFac= 1.00D+00 NAtFMM=   60 NAOKFM=F Big=F
 Integral buffers will be    131072 words long.
 Raffenetti 2 integral format.
 Two-electron integral symmetry is turned on.
 Nuclear repulsion after empirical dispersion term =      162.6345625634 Hartrees.
 One-electron integrals computed using PRISM.
   1 Symmetry operations used in ECPInt.
 ECPInt:  NShTT=    4851 NPrTT=   15054 LenC2=    4745 LenP2D=   12367.
 LDataN:  DoStor=T MaxTD1= 4 Len=   56
 NBasis=   202 RedAO= T EigKep=  3.89D-04  NBF=   202
 NBsUse=   202 1.00D-06 EigRej= -1.00D+00 NBFU=   202
 Initial guess from the checkpoint file:  "/home/asus/YCY/BeH/Be10/1/4-H-Be10.chk"
 B after Tr=    -0.000000    0.000000    0.000000
         Rot=    0.999968    0.001459   -0.000709    0.007891 Ang=   0.92 deg.
 ExpMin= 3.27D-02 ExpMax= 4.70D+03 ExpMxC= 1.60D+02 IAcc=3 IRadAn=         5 AccDes= 0.00D+00
 Harris functional with IExCor= 1009 and IRadAn=       5 diagonalized for initial guess.
 HarFok:  IExCor= 1009 AccDes= 0.00D+00 IRadAn=         5 IDoV= 1 UseB2=F ITyADJ=14
 ICtDFT=  3500011 ScaDFX=  1.000000  1.000000  1.000000  1.000000
 FoFCou: FMM=F IPFlag=           0 FMFlag=      100000 FMFlg1=           0
         NFxFlg=           0 DoJE=T BraDBF=F KetDBF=T FulRan=T
         wScrn=  0.000000 ICntrl=       500 IOpCl=  0 I1Cent=   200000004 NGrid=           0
         NMat0=    1 NMatS0=      1 NMatT0=    0 NMatD0=    1 NMtDS0=    0 NMtDT0=    0
 Petite list used in FoFCou.
 Keep R1 ints in memory in canonical form, NReq=228948694.
 Requested convergence on RMS density matrix=1.00D-08 within 128 cycles.
 Requested convergence on MAX density matrix=1.00D-06.
 Requested convergence on             energy=1.00D-06.
 No special actions if energy rises.
 EnCoef did     1 forward-backward iterations
 SCF Done:  E(RPBE1PBE) =  -148.297080078     A.U. after   14 cycles
            NFock= 14  Conv=0.56D-08     -V/T= 2.0072
   1 Symmetry operations used in ECPInt.
 ECPInt:  NShTT=    4851 NPrTT=   15054 LenC2=    4745 LenP2D=   12367.
 LDataN:  DoStor=T MaxTD1= 5 Len=  102
 Calling FoFJK, ICntrl=      2127 FMM=F ISym2X=0 I1Cent= 0 IOpClX= 0 NMat=1 NMatS=1 NMatT=0.
 ***** Axes restored to original set *****
 -------------------------------------------------------------------
 Center     Atomic                   Forces (Hartrees/Bohr)
 Number     Number              X              Y              Z
 -------------------------------------------------------------------
      1        4          -0.000091185    0.001074190   -0.000148794
      2        4           0.001978418   -0.000858874   -0.001001297
      3        4          -0.002201830   -0.000820309   -0.001351207
      4        4           0.001928886   -0.008645469    0.005253938
      5        4           0.000050271    0.005937977   -0.002278348
      6        4           0.000835557   -0.000465102   -0.001028798
      7        4          -0.001006791   -0.000325668   -0.001148787
      8        4           0.002900871    0.001928491    0.001289567
      9        4          -0.002727197    0.002442262    0.001172141
     10        4           0.000053753    0.003266022    0.000075216
     11        1          -0.028289583   -0.004809044   -0.001566255
     12        1           0.026568831    0.001275525    0.000732624
 -------------------------------------------------------------------
 Cartesian Forces:  Max     0.028289583 RMS     0.006948851

 GradGradGradGradGradGradGradGradGradGradGradGradGradGradGradGradGradGrad
 Berny optimization.
 Using GEDIIS/GDIIS optimizer.
 FormGI is forming the generalized inverse of G from B-inverse, IUseBI=4.
 Internal  Forces:  Max     0.019082121 RMS     0.001863659
 Search for a local minimum.
 Step number   2 out of a maximum of  100
 All quantities printed in internal units (Hartrees-Bohrs-Radians)
 Mixed Optimization -- RFO/linear search
 Update second derivatives using D2CorX and points    1    2
 DE= -2.36D-02 DEPred=-2.44D-02 R= 9.66D-01
 TightC=F SS=  1.41D+00  RLast= 3.03D-01 DXNew= 5.0454D-01 9.0968D-01
 Trust test= 9.66D-01 RLast= 3.03D-01 DXMaxT set to 5.05D-01
 ITU=  1  0
 Use linear search instead of GDIIS.
     Eigenvalues ---    0.02933   0.02960   0.03328   0.03663   0.04028
     Eigenvalues ---    0.04304   0.04484   0.04582   0.05240   0.05242
     Eigenvalues ---    0.06435   0.06517   0.06600   0.06743   0.06903
     Eigenvalues ---    0.07016   0.07069   0.07084   0.07263   0.07444
     Eigenvalues ---    0.08458   0.09115   0.09159   0.12272   0.13138
     Eigenvalues ---    0.13572   0.13724   0.14941   0.14990   0.45249
 RFO step:  Lambda=-3.14331526D-03 EMin= 2.93278442D-02
 Quartic linear search produced a step of  0.40144.
 Iteration  1 RMS(Cart)=  0.01627402 RMS(Int)=  0.00052575
 Iteration  2 RMS(Cart)=  0.00023610 RMS(Int)=  0.00035657
 Iteration  3 RMS(Cart)=  0.00000024 RMS(Int)=  0.00035657
 Variable       Old X    -DE/DX   Delta X   Delta X   Delta X     New X
                                 (Linear)    (Quad)   (Total)
    R1        4.16741   0.00026   0.00142   0.01407   0.01546   4.18287
    R2        4.16752   0.00016   0.00147   0.01724   0.01865   4.18616
    R3        3.90386  -0.00081  -0.00317  -0.02212  -0.02544   3.87842
    R4        3.85347  -0.00038  -0.00246  -0.01267  -0.01531   3.83816
    R5        3.85339  -0.00033  -0.00249  -0.01310  -0.01579   3.83760
    R6        4.17161   0.00152   0.00311   0.00172   0.00486   4.17647
    R7        3.90503  -0.00102  -0.00270  -0.00887  -0.01158   3.89345
    R8        3.86443   0.00032   0.00194   0.01085   0.01277   3.87720
    R9        3.85190  -0.00140  -0.00309  -0.00633  -0.00950   3.84240
   R10        4.17238   0.00153   0.00342   0.00547   0.00894   4.18132
   R11        3.90567  -0.00096  -0.00245  -0.01044  -0.01288   3.89279
   R12        3.86468   0.00027   0.00204   0.01298   0.01499   3.87966
   R13        3.85142  -0.00143  -0.00328  -0.00991  -0.01330   3.83811
   R14        3.93533   0.00234   0.00946   0.05721   0.06694   4.00227
   R15        3.86005   0.00059   0.00018   0.00413   0.00466   3.86471
   R16        3.86163   0.00073   0.00082   0.00928   0.01043   3.87207
   R17        3.27666   0.00457   0.02345   0.09598   0.11887   3.39553
   R18        3.35516   0.00122   0.00994  -0.02579  -0.01625   3.33890
   R19        4.15643  -0.00067  -0.00298  -0.00766  -0.01079   4.14565
   R20        4.16623   0.00020   0.00095  -0.00038   0.00076   4.16699
   R21        3.89578  -0.00144  -0.00642  -0.03311  -0.03958   3.85619
   R22        4.16637   0.00019   0.00100   0.00102   0.00220   4.16857
   R23        3.89528  -0.00149  -0.00662  -0.03527  -0.04195   3.85332
   R24        4.14897  -0.00160  -0.00598  -0.04613  -0.05261   4.09636
   R25        3.92068   0.00090   0.00358   0.01659   0.02028   3.94096
   R26        3.91987   0.00075   0.00325   0.01584   0.01921   3.93908
   R27        1.37597   0.01908   0.09720  -0.00101   0.09839   1.47436
    A1        1.56547  -0.00068  -0.00214  -0.01435  -0.01659   1.54889
    A2        1.79538  -0.00022  -0.00030  -0.00196  -0.00231   1.79307
    A3        1.79518  -0.00026  -0.00038  -0.00261  -0.00307   1.79211
    A4        1.94716  -0.00003   0.00052   0.00435   0.00474   1.95190
    A5        1.94740  -0.00000   0.00062   0.00409   0.00457   1.95197
    A6        1.57731   0.00098   0.00261   0.01230   0.01508   1.59238
    A7        1.79515   0.00009  -0.00040  -0.00581  -0.00619   1.78896
    A8        1.80106   0.00089   0.00198   0.00965   0.01178   1.81284
    A9        1.94259  -0.00022  -0.00132  -0.00953  -0.01109   1.93150
   A10        1.94853   0.00022   0.00107   0.00926   0.01006   1.95859
   A11        1.57709   0.00100   0.00253   0.01063   0.01330   1.59040
   A12        1.79530   0.00013  -0.00033  -0.00548  -0.00581   1.78950
   A13        1.80112   0.00094   0.00200   0.00923   0.01139   1.81251
   A14        1.94246  -0.00017  -0.00137  -0.01016  -0.01177   1.93069
   A15        1.94878   0.00025   0.00117   0.01078   0.01169   1.96047
   A16        1.56331  -0.00130  -0.00300  -0.00858  -0.01179   1.55152
   A17        1.78708  -0.00155  -0.00363  -0.01609  -0.01987   1.76721
   A18        2.05845  -0.00175  -0.01062   0.00716  -0.00263   2.05582
   A19        2.38735   0.00272   0.01209   0.01067   0.02206   2.40941
   A20        1.78694  -0.00156  -0.00369  -0.01682  -0.02068   1.76625
   A21        2.33266   0.00371   0.01608   0.01549   0.03063   2.36328
   A22        1.95056  -0.00129  -0.00968   0.01891   0.01002   1.96057
   A23        1.93405  -0.00178  -0.00475  -0.01948  -0.02439   1.90966
   A24        1.93376  -0.00179  -0.00486  -0.02181  -0.02675   1.90701
   A25        1.82842   0.00177   0.00612   0.03018   0.03584   1.86426
   A26        1.78013   0.00130   0.00343   0.03500   0.03821   1.81834
   A27        2.15896  -0.00192  -0.01130   0.00044  -0.00993   2.14903
   A28        2.47395   0.00212   0.00942  -0.00787   0.00060   2.47454
   A29        2.38025   0.00237   0.00976   0.00364   0.01221   2.39246
   A30        2.10843  -0.00123  -0.00858   0.00591  -0.00200   2.10643
   A31        1.71019   0.00116   0.00239   0.00804   0.01041   1.72060
   A32        1.70387  -0.00008  -0.00015  -0.00226  -0.00271   1.70116
   A33        1.79505  -0.00020  -0.00044   0.00077   0.00030   1.79534
   A34        1.94583   0.00002  -0.00001  -0.00035  -0.00057   1.94526
   A35        1.79552  -0.00012  -0.00024  -0.00231  -0.00261   1.79291
   A36        1.94716  -0.00003   0.00052   0.00631   0.00678   1.95394
   A37        1.56994  -0.00009  -0.00034  -0.00466  -0.00503   1.56491
   A38        1.79507  -0.00021  -0.00043   0.00070   0.00023   1.79530
   A39        1.94606   0.00002   0.00007   0.00063   0.00052   1.94657
   A40        1.79531  -0.00019  -0.00033  -0.00247  -0.00288   1.79243
   A41        1.94682  -0.00007   0.00038   0.00508   0.00541   1.95224
   A42        1.56986  -0.00013  -0.00038  -0.00458  -0.00500   1.56485
   A43        1.79729   0.00009   0.00047   0.00393   0.00438   1.80167
   A44        1.94244  -0.00027  -0.00138  -0.00604  -0.00749   1.93495
   A45        1.80414   0.00124   0.00322   0.01243   0.01569   1.81983
   A46        1.95228   0.00090   0.00257   0.01614   0.01878   1.97106
   A47        1.57168   0.00009   0.00036   0.00499   0.00538   1.57706
   A48        1.79706   0.00005   0.00037   0.00392   0.00428   1.80133
   A49        1.94250  -0.00028  -0.00135  -0.00566  -0.00708   1.93543
   A50        1.80400   0.00124   0.00316   0.01183   0.01504   1.81903
   A51        1.95199   0.00091   0.00246   0.01447   0.01697   1.96896
   A52        1.57170   0.00013   0.00036   0.00424   0.00465   1.57635
   A53        1.70411  -0.00008  -0.00005  -0.00204  -0.00221   1.70190
   A54        1.70408  -0.00007  -0.00007  -0.00211  -0.00227   1.70181
    D1       -0.00002   0.00033  -0.00001  -0.00134  -0.00131  -0.00133
    D2       -0.98613  -0.00003  -0.00072  -0.00721  -0.00779  -0.99392
    D3        0.98465   0.00027   0.00012  -0.00232  -0.00223   0.98243
    D4       -0.00145  -0.00008  -0.00058  -0.00819  -0.00871  -0.01016
    D5        0.00002  -0.00033   0.00001   0.00134   0.00131   0.00133
    D6        0.98646   0.00007   0.00085   0.00808   0.00881   0.99527
    D7       -0.98462  -0.00028  -0.00011   0.00239   0.00229  -0.98233
    D8        0.00181   0.00012   0.00073   0.00913   0.00979   0.01160
    D9        0.61857  -0.00005   0.00007   0.00047   0.00051   0.61908
   D10       -0.61872   0.00006  -0.00014  -0.00404  -0.00420  -0.62292
   D11        0.64566  -0.00024  -0.00126  -0.01397  -0.01527   0.63038
   D12       -0.40959  -0.00061  -0.00291  -0.02372  -0.02669  -0.43628
   D13       -0.40382   0.00005  -0.00059  -0.01019  -0.01072  -0.41454
   D14       -1.45907  -0.00032  -0.00224  -0.01994  -0.02214  -1.48121
   D15       -0.64581   0.00026   0.00120   0.01296   0.01422  -0.63159
   D16        0.40925   0.00058   0.00277   0.02255   0.02540   0.43465
   D17        0.40356  -0.00006   0.00049   0.01038   0.01084   0.41440
   D18        1.45862   0.00026   0.00206   0.01997   0.02202   1.48064
   D19        0.00002  -0.00033   0.00001   0.00134   0.00131   0.00133
   D20       -0.97966   0.00054   0.00188   0.00606   0.00785  -0.97181
   D21        2.46134   0.00230   0.01165   0.01896   0.02968   2.49102
   D22        2.13346  -0.00223  -0.01097   0.02798   0.01753   2.15099
   D23        0.98246  -0.00038  -0.00076  -0.00399  -0.00469   0.97777
   D24        0.00277   0.00048   0.00111   0.00073   0.00185   0.00462
   D25       -2.83942   0.00225   0.01088   0.01362   0.02368  -2.81573
   D26        3.11590  -0.00228  -0.01173   0.02265   0.01153   3.12742
   D27       -0.62904  -0.00098  -0.00428  -0.03299  -0.03712  -0.66616
   D28        0.60887  -0.00071  -0.00382  -0.03414  -0.03806   0.57081
   D29       -0.65080  -0.00028  -0.00080  -0.00196  -0.00284  -0.65364
   D30        0.39849  -0.00048  -0.00155  -0.00766  -0.00942   0.38906
   D31        0.40860   0.00059   0.00251   0.01897   0.02126   0.42986
   D32        1.45788   0.00039   0.00176   0.01328   0.01468   1.47257
   D33        0.65179   0.00026   0.00120   0.00986   0.01108   0.66288
   D34       -0.40328  -0.00012  -0.00038  -0.00117  -0.00141  -0.40469
   D35       -0.39703   0.00038   0.00213   0.01931   0.02169  -0.37534
   D36       -1.45211   0.00000   0.00056   0.00828   0.00920  -1.44291
   D37       -0.00002   0.00033  -0.00001  -0.00134  -0.00131  -0.00133
   D38        0.98014  -0.00051  -0.00169  -0.00367  -0.00527   0.97487
   D39       -2.26590   0.00179   0.00773  -0.01429  -0.00678  -2.27268
   D40       -2.46826  -0.00144  -0.00762  -0.01778  -0.02494  -2.49321
   D41       -0.98232   0.00035   0.00081   0.00529   0.00605  -0.97627
   D42       -0.00215  -0.00049  -0.00086   0.00296   0.00209  -0.00007
   D43        3.03499   0.00181   0.00856  -0.00766   0.00058   3.03557
   D44        2.83263  -0.00142  -0.00679  -0.01115  -0.01759   2.81504
   D45        0.62922   0.00101   0.00435   0.03372   0.03790   0.66712
   D46       -0.60882   0.00071   0.00384   0.03389   0.03787  -0.57095
   D47        0.65024   0.00027   0.00058  -0.00103  -0.00042   0.64982
   D48       -0.39919   0.00047   0.00127   0.00382   0.00525  -0.39394
   D49       -0.40896  -0.00061  -0.00266  -0.02138  -0.02383  -0.43280
   D50       -1.45839  -0.00041  -0.00196  -0.01654  -0.01817  -1.47655
   D51       -0.65218  -0.00032  -0.00136  -0.01014  -0.01152  -0.66370
   D52        0.40318   0.00011   0.00033   0.00125   0.00146   0.40464
   D53        0.39661  -0.00042  -0.00231  -0.01974  -0.02232   0.37429
   D54        1.45197   0.00002  -0.00062  -0.00836  -0.00934   1.44262
   D55       -0.61219   0.00085   0.00249   0.01698   0.01912  -0.59308
   D56        0.61250  -0.00088  -0.00236  -0.01210  -0.01409   0.59842
   D57       -2.97815   0.00331   0.01608   0.00678   0.02209  -2.95606
   D58        2.87872  -0.00258  -0.01352   0.00569  -0.00720   2.87152
   D59       -0.64641   0.00044   0.00096  -0.00524  -0.00439  -0.65080
   D60        0.40116   0.00030  -0.00048  -0.01271  -0.01318   0.38798
   D61        0.39508  -0.00094  -0.00292  -0.02262  -0.02516   0.36992
   D62        1.44266  -0.00109  -0.00435  -0.03010  -0.03395   1.40870
   D63        2.58598  -0.00199  -0.00981   0.00267  -0.00641   2.57957
   D64       -2.64963  -0.00214  -0.01124  -0.00481  -0.01520  -2.66483
   D65        2.96537   0.00356   0.01776   0.00849   0.02552   2.99089
   D66       -2.27024   0.00341   0.01633   0.00101   0.01673  -2.25351
   D67        0.64585  -0.00044  -0.00119   0.00166   0.00057   0.64642
   D68       -0.40160  -0.00030   0.00030   0.01019   0.01048  -0.39112
   D69       -0.39561   0.00096   0.00270   0.01782   0.02015  -0.37546
   D70       -1.44306   0.00110   0.00419   0.02635   0.03006  -1.41300
   D71       -2.88305  -0.00416  -0.01980  -0.01539  -0.03476  -2.91781
   D72        2.35269  -0.00402  -0.01831  -0.00686  -0.02485   2.32783
   D73       -2.47305   0.00169   0.00911  -0.01599  -0.00752  -2.48057
   D74        2.76269   0.00183   0.01059  -0.00746   0.00239   2.76508
   D75        0.00026   0.00001   0.00010   0.00133   0.00144   0.00169
   D76        0.98103  -0.00048  -0.00133  -0.00424  -0.00560   0.97543
   D77       -0.98070   0.00050   0.00146   0.00540   0.00691  -0.97379
   D78        0.00007   0.00001   0.00003  -0.00016  -0.00013  -0.00006
   D79        0.00183   0.00016   0.00073   0.01173   0.01266   0.01448
   D80       -0.98446  -0.00007  -0.00005   0.00265   0.00263  -0.98183
   D81        0.98621   0.00022   0.00075   0.00925   0.01016   0.99637
   D82       -0.00007  -0.00001  -0.00003   0.00016   0.00013   0.00006
   D83        0.62635   0.00067   0.00320   0.02489   0.02811   0.65446
   D84       -0.61222   0.00057   0.00248   0.01809   0.02064  -0.59157
   D85       -0.00133  -0.00016  -0.00053  -0.00888  -0.00955  -0.01088
   D86        0.98432   0.00002  -0.00001  -0.00211  -0.00215   0.98217
   D87       -0.98572  -0.00019  -0.00055  -0.00661  -0.00727  -0.99299
   D88       -0.00007  -0.00001  -0.00003   0.00016   0.00013   0.00006
   D89       -0.62602  -0.00063  -0.00307  -0.02368  -0.02676  -0.65279
   D90        0.61252  -0.00058  -0.00236  -0.01617  -0.01860   0.59392
   D91        0.00023   0.00002   0.00009   0.00048   0.00058   0.00080
   D92       -0.98634  -0.00024  -0.00080  -0.00500  -0.00581  -0.99215
   D93        0.98664   0.00027   0.00092   0.00532   0.00626   0.99290
   D94        0.00007   0.00001   0.00003  -0.00016  -0.00013  -0.00006
   D95        0.62401   0.00051   0.00226   0.01562   0.01781   0.64182
   D96       -0.61755  -0.00033   0.00034   0.01194   0.01251  -0.60503
   D97       -0.62413  -0.00051  -0.00231  -0.01661  -0.01887  -0.64300
   D98        0.61742   0.00031  -0.00039  -0.01229  -0.01288   0.60454
         Item               Value     Threshold  Converged?
 Maximum Force            0.019082     0.000450     NO 
 RMS     Force            0.001864     0.000300     NO 
 Maximum Displacement     0.135928     0.001800     NO 
 RMS     Displacement     0.016301     0.001200     NO 
 Predicted change in Energy=-2.229158D-04
 GradGradGradGradGradGradGradGradGradGradGradGradGradGradGradGradGradGrad

                          Input orientation:                          
 ---------------------------------------------------------------------
 Center     Atomic      Atomic             Coordinates (Angstroms)
 Number     Number       Type             X           Y           Z
 ---------------------------------------------------------------------
      1          4           0       -0.001932    1.581850    0.801465
      2          4           0       -1.544993   -0.004889    0.828302
      3          4           0        1.552063    0.003304    0.823762
      4          4           0        0.005909   -1.579324    0.847594
      5          4           0        0.005587    0.064329    2.183239
      6          4           0       -1.099346    1.103991   -0.839440
      7          4           0        1.094417    1.112379   -0.842204
      8          4           0       -1.077917   -1.100890   -0.819415
      9          4           0        1.089768   -1.093433   -0.822016
     10          4           0        0.001326    0.041759   -2.190096
     11          1           0       -0.305083   -3.049566    1.832627
     12          1           0        0.469090   -2.955318    1.854539
 ---------------------------------------------------------------------
                    Distance matrix (angstroms):
                    1          2          3          4          5
     1  Be   0.000000
     2  Be   2.213481   0.000000
     3  Be   2.215222   3.097071   0.000000
     4  Be   3.161520   2.210094   2.212662   0.000000
     5  Be   2.052371   2.060326   2.059974   2.117910   0.000000
     6  Be   2.031068   2.051726   3.317790   3.356762   3.382065
     7  Be   2.030771   3.317434   2.053030   3.359395   3.381903
     8  Be   3.313924   2.033311   3.291819   2.045115   3.398183
     9  Be   3.314309   3.294001   2.031043   2.049009   3.398150
    10  Be   3.364718   3.391756   3.389632   3.443180   4.373396
    11  H    4.754494   3.437456   3.713060   1.796836   3.148934
    12  H    4.681530   3.716817   3.314932   1.766872   3.072645
                    6          7          8          9         10
     6  Be   0.000000
     7  Be   2.193782   0.000000
     8  Be   2.205076   3.101309   0.000000
     9  Be   3.101806   2.205910   2.167699   0.000000
    10  Be   2.040610   2.039090   2.085469   2.084469   0.000000
    11  H    5.002283   5.141509   3.380523   3.580390   5.082567
    12  H    5.118155   4.920327   3.603077   3.319007   5.055725
                   11         12
    11  H    0.000000
    12  H    0.780196   0.000000
 Stoichiometry    Be10H2
 Framework group  C1[X(Be10H2)]
 Deg. of freedom    30
 Full point group                 C1      NOp   1
 Largest Abelian subgroup         C1      NOp   1
 Largest concise Abelian subgroup C1      NOp   1
                         Standard orientation:                         
 ---------------------------------------------------------------------
 Center     Atomic      Atomic             Coordinates (Angstroms)
 Number     Number       Type             X           Y           Z
 ---------------------------------------------------------------------
      1          4           0        0.326450    1.827210    0.028623
      2          4           0       -0.535530    0.536231   -1.549306
      3          4           0       -0.568781    0.485653    1.547173
      4          4           0       -1.425967   -0.803447   -0.033753
      5          4           0       -1.657251    1.301523    0.000214
      6          4           0        1.460869    0.555534   -1.076444
      7          4           0        1.438337    0.522125    1.116968
      8          4           0        0.248573   -1.286189   -1.103973
      9          4           0        0.225749   -1.319829    1.063344
     10          4           0        2.005185   -1.088695    0.002593
     11          1           0       -3.046418   -1.498884   -0.378897
     12          1           0       -3.024116   -1.421578    0.397140
 ---------------------------------------------------------------------
 Rotational constants (GHZ):           2.6642134           2.1757898           2.0280706
 Standard basis: def2TZVP (5D, 7F)
 There are   212 symmetry adapted cartesian basis functions of A   symmetry.
 There are   202 symmetry adapted basis functions of A   symmetry.
   202 basis functions,   306 primitive gaussians,   212 cartesian basis functions
    21 alpha electrons       21 beta electrons
       nuclear repulsion energy       162.5368533399 Hartrees.
 NAtoms=   12 NActive=   12 NUniq=   12 SFac= 1.00D+00 NAtFMM=   60 NAOKFM=F Big=F
 Integral buffers will be    131072 words long.
 Raffenetti 2 integral format.
 Two-electron integral symmetry is turned on.
 Nuclear repulsion after empirical dispersion term =      162.5134135621 Hartrees.
 One-electron integrals computed using PRISM.
   1 Symmetry operations used in ECPInt.
 ECPInt:  NShTT=    4851 NPrTT=   15054 LenC2=    4743 LenP2D=   12366.
 LDataN:  DoStor=T MaxTD1= 4 Len=   56
 NBasis=   202 RedAO= T EigKep=  3.99D-04  NBF=   202
 NBsUse=   202 1.00D-06 EigRej= -1.00D+00 NBFU=   202
 Initial guess from the checkpoint file:  "/home/asus/YCY/BeH/Be10/1/4-H-Be10.chk"
 B after Tr=     0.000000   -0.000000   -0.000000
         Rot=    0.999870    0.003308   -0.002170    0.015659 Ang=   1.85 deg.
 ExpMin= 3.27D-02 ExpMax= 4.70D+03 ExpMxC= 1.60D+02 IAcc=3 IRadAn=         5 AccDes= 0.00D+00
 Harris functional with IExCor= 1009 and IRadAn=       5 diagonalized for initial guess.
 HarFok:  IExCor= 1009 AccDes= 0.00D+00 IRadAn=         5 IDoV= 1 UseB2=F ITyADJ=14
 ICtDFT=  3500011 ScaDFX=  1.000000  1.000000  1.000000  1.000000
 FoFCou: FMM=F IPFlag=           0 FMFlag=      100000 FMFlg1=           0
         NFxFlg=           0 DoJE=T BraDBF=F KetDBF=T FulRan=T
         wScrn=  0.000000 ICntrl=       500 IOpCl=  0 I1Cent=   200000004 NGrid=           0
         NMat0=    1 NMatS0=      1 NMatT0=    0 NMatD0=    1 NMtDS0=    0 NMtDT0=    0
 Petite list used in FoFCou.
 Keep R1 ints in memory in canonical form, NReq=228948694.
 Requested convergence on RMS density matrix=1.00D-08 within 128 cycles.
 Requested convergence on MAX density matrix=1.00D-06.
 Requested convergence on             energy=1.00D-06.
 No special actions if energy rises.
 SCF Done:  E(RPBE1PBE) =  -148.299385424     A.U. after   14 cycles
            NFock= 14  Conv=0.51D-08     -V/T= 2.0075
   1 Symmetry operations used in ECPInt.
 ECPInt:  NShTT=    4851 NPrTT=   15054 LenC2=    4743 LenP2D=   12366.
 LDataN:  DoStor=T MaxTD1= 5 Len=  102
 Calling FoFJK, ICntrl=      2127 FMM=F ISym2X=0 I1Cent= 0 IOpClX= 0 NMat=1 NMatS=1 NMatT=0.
 ***** Axes restored to original set *****
 -------------------------------------------------------------------
 Center     Atomic                   Forces (Hartrees/Bohr)
 Number     Number              X              Y              Z
 -------------------------------------------------------------------
      1        4          -0.000077608    0.001197782    0.001532960
      2        4           0.001443226    0.000164249   -0.001783791
      3        4          -0.001597356    0.000342313   -0.001770301
      4        4           0.000575689   -0.007555946    0.006653340
      5        4          -0.000014413    0.002448959   -0.002021253
      6        4          -0.001146836   -0.000589803    0.000048919
      7        4           0.001252032   -0.000636877    0.000098029
      8        4           0.001842778    0.002510649    0.000255455
      9        4          -0.001984968    0.002581201    0.000220249
     10        4          -0.000065232   -0.000280261   -0.001225460
     11        1           0.006018867    0.001117646   -0.001011876
     12        1          -0.006246179   -0.001299911   -0.000996272
 -------------------------------------------------------------------
 Cartesian Forces:  Max     0.007555946 RMS     0.002541348

 GradGradGradGradGradGradGradGradGradGradGradGradGradGradGradGradGradGrad
 Berny optimization.
 Using GEDIIS/GDIIS optimizer.
 FormGI is forming the generalized inverse of G from B-inverse, IUseBI=4.
 Internal  Forces:  Max     0.004471897 RMS     0.000604169
 Search for a local minimum.
 Step number   3 out of a maximum of  100
 All quantities printed in internal units (Hartrees-Bohrs-Radians)
 Mixed Optimization -- En-DIIS/RFO-DIIS
 Update second derivatives using D2CorX and points    1    2    3
 DE= -2.31D-03 DEPred=-2.23D-04 R= 1.03D+01
 TightC=F SS=  1.41D+00  RLast= 2.74D-01 DXNew= 8.4853D-01 8.2158D-01
 Trust test= 1.03D+01 RLast= 2.74D-01 DXMaxT set to 8.22D-01
 ITU=  1  1  0
 Use linear search instead of GDIIS.
     Eigenvalues ---    0.02645   0.02921   0.03208   0.03649   0.03988
     Eigenvalues ---    0.04246   0.04318   0.04578   0.05222   0.05227
     Eigenvalues ---    0.06178   0.06522   0.06563   0.06602   0.06734
     Eigenvalues ---    0.06888   0.07005   0.07073   0.07241   0.07454
     Eigenvalues ---    0.08366   0.08965   0.09124   0.11735   0.12287
     Eigenvalues ---    0.13403   0.13561   0.14355   0.14926   0.41487
 RFO step:  Lambda=-3.55054393D-04 EMin= 2.64487138D-02
 Quartic linear search produced a step of  0.01176.
 Iteration  1 RMS(Cart)=  0.00311170 RMS(Int)=  0.00002589
 Iteration  2 RMS(Cart)=  0.00001272 RMS(Int)=  0.00001907
 Iteration  3 RMS(Cart)=  0.00000000 RMS(Int)=  0.00001907
 Variable       Old X    -DE/DX   Delta X   Delta X   Delta X     New X
                                 (Linear)    (Quad)   (Total)
    R1        4.18287   0.00004   0.00018   0.00249   0.00267   4.18554
    R2        4.18616   0.00003   0.00022   0.00275   0.00297   4.18913
    R3        3.87842  -0.00046  -0.00030  -0.00980  -0.01012   3.86830
    R4        3.83816   0.00033  -0.00018   0.00276   0.00257   3.84073
    R5        3.83760   0.00035  -0.00019   0.00314   0.00294   3.84054
    R6        4.17647   0.00109   0.00006   0.00671   0.00679   4.18326
    R7        3.89345  -0.00068  -0.00014  -0.00189  -0.00204   3.89141
    R8        3.87720  -0.00028   0.00015  -0.00319  -0.00305   3.87415
    R9        3.84240  -0.00087  -0.00011  -0.00547  -0.00560   3.83680
   R10        4.18132   0.00107   0.00011   0.00642   0.00654   4.18787
   R11        3.89279  -0.00070  -0.00015  -0.00253  -0.00270   3.89008
   R12        3.87966  -0.00031   0.00018  -0.00347  -0.00330   3.87636
   R13        3.83811  -0.00084  -0.00016  -0.00467  -0.00485   3.83327
   R14        4.00227   0.00092   0.00079   0.01281   0.01364   4.01591
   R15        3.86471   0.00105   0.00005   0.00955   0.00965   3.87436
   R16        3.87207   0.00101   0.00012   0.00913   0.00931   3.88137
   R17        3.39553  -0.00137   0.00140  -0.01204  -0.01065   3.38488
   R18        3.33890  -0.00038  -0.00019  -0.00008  -0.00028   3.33863
   R19        4.14565   0.00006  -0.00013   0.00499   0.00484   4.15048
   R20        4.16699  -0.00029   0.00001  -0.00511  -0.00508   4.16191
   R21        3.85619   0.00012  -0.00047  -0.00053  -0.00101   3.85519
   R22        4.16857  -0.00031   0.00003  -0.00511  -0.00507   4.16350
   R23        3.85332   0.00016  -0.00049   0.00008  -0.00043   3.85290
   R24        4.09636  -0.00126  -0.00062  -0.01449  -0.01515   4.08120
   R25        3.94096   0.00010   0.00024  -0.00051  -0.00027   3.94070
   R26        3.93908   0.00009   0.00023  -0.00027  -0.00004   3.93904
   R27        1.47436  -0.00447   0.00116  -0.00330  -0.00210   1.47226
    A1        1.54889  -0.00047  -0.00020  -0.00334  -0.00355   1.54534
    A2        1.79307  -0.00036  -0.00003  -0.00249  -0.00252   1.79054
    A3        1.79211  -0.00036  -0.00004  -0.00245  -0.00249   1.78962
    A4        1.95190  -0.00025   0.00006  -0.00058  -0.00054   1.95136
    A5        1.95197  -0.00026   0.00005  -0.00090  -0.00086   1.95111
    A6        1.59238   0.00071   0.00018   0.00428   0.00446   1.59684
    A7        1.78896   0.00021  -0.00007   0.00008   0.00001   1.78897
    A8        1.81284   0.00077   0.00014   0.00568   0.00583   1.81867
    A9        1.93150   0.00007  -0.00013  -0.00133  -0.00147   1.93003
   A10        1.95859   0.00011   0.00012   0.00180   0.00190   1.96049
   A11        1.59040   0.00072   0.00016   0.00428   0.00444   1.59483
   A12        1.78950   0.00020  -0.00007  -0.00007  -0.00014   1.78936
   A13        1.81251   0.00077   0.00013   0.00568   0.00582   1.81833
   A14        1.93069   0.00008  -0.00014  -0.00116  -0.00131   1.92938
   A15        1.96047   0.00010   0.00014   0.00175   0.00187   1.96234
   A16        1.55152  -0.00096  -0.00014  -0.00520  -0.00535   1.54616
   A17        1.76721  -0.00126  -0.00023  -0.00956  -0.00979   1.75742
   A18        2.05582   0.00118  -0.00003   0.00477   0.00473   2.06055
   A19        2.40941   0.00027   0.00026   0.00682   0.00706   2.41647
   A20        1.76625  -0.00125  -0.00024  -0.00948  -0.00971   1.75654
   A21        2.36328   0.00023   0.00036   0.00822   0.00856   2.37184
   A22        1.96057   0.00137   0.00012   0.00821   0.00831   1.96888
   A23        1.90966  -0.00117  -0.00029  -0.00902  -0.00932   1.90034
   A24        1.90701  -0.00116  -0.00031  -0.00883  -0.00916   1.89785
   A25        1.86426   0.00099   0.00042   0.01192   0.01230   1.87656
   A26        1.81834   0.00117   0.00045   0.01327   0.01369   1.83203
   A27        2.14903   0.00099  -0.00012   0.00091   0.00081   2.14984
   A28        2.47454   0.00002   0.00001  -0.00124  -0.00125   2.47330
   A29        2.39246   0.00022   0.00014   0.00196   0.00207   2.39453
   A30        2.10643   0.00100  -0.00002   0.00286   0.00282   2.10925
   A31        1.72060   0.00099   0.00012   0.00646   0.00658   1.72718
   A32        1.70116  -0.00013  -0.00003  -0.00117  -0.00121   1.69994
   A33        1.79534  -0.00005   0.00000   0.00002   0.00002   1.79536
   A34        1.94526   0.00014  -0.00001   0.00035   0.00034   1.94560
   A35        1.79291  -0.00017  -0.00003  -0.00135  -0.00138   1.79153
   A36        1.95394  -0.00007   0.00008   0.00071   0.00078   1.95472
   A37        1.56491  -0.00015  -0.00006  -0.00233  -0.00240   1.56252
   A38        1.79530  -0.00005   0.00000   0.00008   0.00007   1.79538
   A39        1.94657   0.00012   0.00001  -0.00003  -0.00003   1.94655
   A40        1.79243  -0.00017  -0.00003  -0.00125  -0.00129   1.79114
   A41        1.95224  -0.00006   0.00006   0.00088   0.00093   1.95317
   A42        1.56485  -0.00016  -0.00006  -0.00235  -0.00242   1.56243
   A43        1.80167   0.00004   0.00005   0.00147   0.00152   1.80319
   A44        1.93495   0.00016  -0.00009   0.00151   0.00142   1.93636
   A45        1.81983   0.00081   0.00018   0.00560   0.00578   1.82561
   A46        1.97106   0.00079   0.00022   0.00682   0.00704   1.97810
   A47        1.57706   0.00015   0.00006   0.00233   0.00240   1.57947
   A48        1.80133   0.00004   0.00005   0.00134   0.00139   1.80272
   A49        1.93543   0.00016  -0.00008   0.00142   0.00133   1.93676
   A50        1.81903   0.00082   0.00018   0.00555   0.00571   1.82475
   A51        1.96896   0.00080   0.00020   0.00687   0.00707   1.97603
   A52        1.57635   0.00017   0.00005   0.00235   0.00242   1.57877
   A53        1.70190  -0.00032  -0.00003  -0.00251  -0.00254   1.69935
   A54        1.70181  -0.00032  -0.00003  -0.00259  -0.00262   1.69919
    D1       -0.00133   0.00051  -0.00002   0.00423   0.00421   0.00288
    D2       -0.99392   0.00012  -0.00009   0.00076   0.00067  -0.99325
    D3        0.98243   0.00030  -0.00003   0.00184   0.00182   0.98425
    D4       -0.01016  -0.00009  -0.00010  -0.00162  -0.00172  -0.01188
    D5        0.00133  -0.00051   0.00002  -0.00422  -0.00421  -0.00288
    D6        0.99527  -0.00012   0.00010  -0.00091  -0.00081   0.99446
    D7       -0.98233  -0.00031   0.00003  -0.00200  -0.00198  -0.98432
    D8        0.01160   0.00008   0.00012   0.00131   0.00142   0.01302
    D9        0.61908  -0.00013   0.00001  -0.00008  -0.00008   0.61900
   D10       -0.62292   0.00012  -0.00005  -0.00027  -0.00032  -0.62324
   D11        0.63038  -0.00020  -0.00018  -0.00311  -0.00329   0.62709
   D12       -0.43628  -0.00025  -0.00031  -0.00391  -0.00423  -0.44051
   D13       -0.41454   0.00009  -0.00013  -0.00231  -0.00243  -0.41697
   D14       -1.48121   0.00003  -0.00026  -0.00311  -0.00336  -1.48457
   D15       -0.63159   0.00022   0.00017   0.00349   0.00366  -0.62793
   D16        0.43465   0.00027   0.00030   0.00429   0.00459   0.43924
   D17        0.41440  -0.00006   0.00013   0.00291   0.00303   0.41743
   D18        1.48064  -0.00001   0.00026   0.00371   0.00396   1.48460
   D19        0.00133  -0.00051   0.00002  -0.00423  -0.00421  -0.00288
   D20       -0.97181   0.00007   0.00009  -0.00096  -0.00088  -0.97269
   D21        2.49102  -0.00024   0.00035   0.00528   0.00561   2.49663
   D22        2.15099   0.00067   0.00021   0.00729   0.00754   2.15853
   D23        0.97777  -0.00029  -0.00006  -0.00301  -0.00305   0.97471
   D24        0.00462   0.00029   0.00002   0.00026   0.00028   0.00490
   D25       -2.81573  -0.00002   0.00028   0.00650   0.00677  -2.80896
   D26        3.12742   0.00089   0.00014   0.00851   0.00870   3.13612
   D27       -0.66616  -0.00039  -0.00044  -0.00744  -0.00787  -0.67403
   D28        0.57081  -0.00023  -0.00045  -0.00752  -0.00797   0.56284
   D29       -0.65364  -0.00017  -0.00003  -0.00006  -0.00009  -0.65374
   D30        0.38906  -0.00021  -0.00011  -0.00122  -0.00134   0.38772
   D31        0.42986   0.00025   0.00025   0.00457   0.00481   0.43468
   D32        1.47257   0.00021   0.00017   0.00341   0.00357   1.47613
   D33        0.66288   0.00013   0.00013   0.00118   0.00132   0.66419
   D34       -0.40469  -0.00011  -0.00002  -0.00165  -0.00167  -0.40636
   D35       -0.37534   0.00011   0.00026   0.00428   0.00455  -0.37079
   D36       -1.44291  -0.00012   0.00011   0.00145   0.00157  -1.44134
   D37       -0.00133   0.00051  -0.00002   0.00423   0.00421   0.00288
   D38        0.97487  -0.00009  -0.00006   0.00059   0.00055   0.97542
   D39       -2.27268  -0.00037  -0.00008  -0.00364  -0.00375  -2.27643
   D40       -2.49321   0.00012  -0.00029  -0.00470  -0.00500  -2.49821
   D41       -0.97627   0.00028   0.00007   0.00292   0.00297  -0.97329
   D42       -0.00007  -0.00032   0.00002  -0.00072  -0.00069  -0.00076
   D43        3.03557  -0.00060   0.00001  -0.00495  -0.00498   3.03058
   D44        2.81504  -0.00011  -0.00021  -0.00601  -0.00624   2.80881
   D45        0.66712   0.00039   0.00045   0.00739   0.00783   0.67494
   D46       -0.57095   0.00024   0.00045   0.00754   0.00798  -0.56296
   D47        0.64982   0.00019  -0.00000   0.00033   0.00033   0.65015
   D48       -0.39394   0.00024   0.00006   0.00173   0.00180  -0.39214
   D49       -0.43280  -0.00024  -0.00028  -0.00444  -0.00471  -0.43751
   D50       -1.47655  -0.00019  -0.00021  -0.00304  -0.00324  -1.47980
   D51       -0.66370  -0.00013  -0.00014  -0.00104  -0.00118  -0.66487
   D52        0.40464   0.00011   0.00002   0.00164   0.00166   0.40630
   D53        0.37429  -0.00011  -0.00026  -0.00416  -0.00443   0.36985
   D54        1.44262   0.00013  -0.00011  -0.00148  -0.00159   1.44103
   D55       -0.59308   0.00066   0.00022   0.00620   0.00637  -0.58671
   D56        0.59842  -0.00068  -0.00017  -0.00612  -0.00622   0.59219
   D57       -2.95606  -0.00052   0.00026   0.00247   0.00274  -2.95332
   D58        2.87152   0.00061  -0.00008   0.00077   0.00067   2.87219
   D59       -0.65080   0.00009  -0.00005  -0.00226  -0.00234  -0.65314
   D60        0.38798   0.00048  -0.00016   0.00068   0.00052   0.38850
   D61        0.36992  -0.00077  -0.00030  -0.00855  -0.00880   0.36112
   D62        1.40870  -0.00039  -0.00040  -0.00561  -0.00594   1.40277
   D63        2.57957   0.00037  -0.00008   0.00059   0.00049   2.58007
   D64       -2.66483   0.00075  -0.00018   0.00353   0.00335  -2.66148
   D65        2.99089  -0.00054   0.00030   0.00357   0.00382   2.99471
   D66       -2.25351  -0.00016   0.00020   0.00651   0.00668  -2.24683
   D67        0.64642  -0.00006   0.00001   0.00274   0.00277   0.64919
   D68       -0.39112  -0.00046   0.00012  -0.00032  -0.00020  -0.39132
   D69       -0.37546   0.00081   0.00024   0.00890   0.00909  -0.36638
   D70       -1.41300   0.00041   0.00035   0.00584   0.00612  -1.40688
   D71       -2.91781   0.00053  -0.00041  -0.00550  -0.00588  -2.92370
   D72        2.32783   0.00013  -0.00029  -0.00857  -0.00885   2.31898
   D73       -2.48057  -0.00052  -0.00009  -0.00375  -0.00382  -2.48439
   D74        2.76508  -0.00093   0.00003  -0.00682  -0.00679   2.75829
   D75        0.00169  -0.00001   0.00002  -0.00014  -0.00012   0.00157
   D76        0.97543  -0.00019  -0.00007  -0.00073  -0.00081   0.97462
   D77       -0.97379   0.00018   0.00008   0.00071   0.00080  -0.97299
   D78       -0.00006   0.00000  -0.00000   0.00011   0.00011   0.00005
   D79        0.01448   0.00026   0.00015   0.00436   0.00453   0.01901
   D80       -0.98183  -0.00002   0.00003   0.00075   0.00078  -0.98105
   D81        0.99637   0.00028   0.00012   0.00350   0.00363   1.00000
   D82        0.00006  -0.00000   0.00000  -0.00011  -0.00011  -0.00006
   D83        0.65446   0.00022   0.00033   0.00415   0.00449   0.65894
   D84       -0.59157   0.00019   0.00024   0.00290   0.00315  -0.58842
   D85       -0.01088  -0.00030  -0.00011  -0.00493  -0.00506  -0.01594
   D86        0.98217   0.00000  -0.00003  -0.00115  -0.00118   0.98099
   D87       -0.99299  -0.00030  -0.00009  -0.00389  -0.00400  -0.99699
   D88        0.00006  -0.00000   0.00000  -0.00011  -0.00011  -0.00006
   D89       -0.65279  -0.00023  -0.00031  -0.00446  -0.00478  -0.65757
   D90        0.59392  -0.00021  -0.00022  -0.00320  -0.00342   0.59049
   D91        0.00080   0.00000   0.00001  -0.00004  -0.00003   0.00077
   D92       -0.99215  -0.00010  -0.00007  -0.00087  -0.00095  -0.99310
   D93        0.99290   0.00011   0.00007   0.00095   0.00102   0.99392
   D94       -0.00006   0.00000  -0.00000   0.00011   0.00011   0.00006
   D95        0.64182   0.00017   0.00021   0.00379   0.00401   0.64583
   D96       -0.60503  -0.00043   0.00015   0.00000   0.00016  -0.60487
   D97       -0.64300  -0.00016  -0.00022  -0.00354  -0.00377  -0.64677
   D98        0.60454   0.00044  -0.00015   0.00006  -0.00010   0.60444
         Item               Value     Threshold  Converged?
 Maximum Force            0.004472     0.000450     NO 
 RMS     Force            0.000604     0.000300     NO 
 Maximum Displacement     0.022227     0.001800     NO 
 RMS     Displacement     0.003108     0.001200     NO 
 Predicted change in Energy=-1.779003D-04
 GradGradGradGradGradGradGradGradGradGradGradGradGradGradGradGradGradGrad

                          Input orientation:                          
 ---------------------------------------------------------------------
 Center     Atomic      Atomic             Coordinates (Angstroms)
 Number     Number       Type             X           Y           Z
 ---------------------------------------------------------------------
      1          4           0       -0.002516    1.586205    0.800159
      2          4           0       -1.542997   -0.005009    0.826917
      3          4           0        1.550519    0.004506    0.822222
      4          4           0        0.006937   -1.585294    0.855336
      5          4           0        0.006054    0.075396    2.181341
      6          4           0       -1.100925    1.103182   -0.840250
      7          4           0        1.095396    1.112319   -0.843124
      8          4           0       -1.073497   -1.098921   -0.817841
      9          4           0        1.086166   -1.090776   -0.820779
     10          4           0        0.001018    0.044205   -2.191620
     11          1           0       -0.305530   -3.054542    1.831080
     12          1           0        0.468265   -2.967080    1.854916
 ---------------------------------------------------------------------
                    Distance matrix (angstroms):
                    1          2          3          4          5
     1  Be   0.000000
     2  Be   2.214894   0.000000
     3  Be   2.216794   3.093534   0.000000
     4  Be   3.171993   2.213686   2.216124   0.000000
     5  Be   2.047018   2.059244   2.058543   2.125130   0.000000
     6  Be   2.032426   2.050113   3.316784   3.366048   3.378130
     7  Be   2.032328   3.316410   2.051284   3.368476   3.377760
     8  Be   3.312828   2.030346   3.285242   2.050224   3.396990
     9  Be   3.313442   3.287292   2.028477   2.053935   3.396958
    10  Be   3.365786   3.390866   3.389067   3.455321   4.373075
    11  H    4.763523   3.440831   3.717592   1.791201   3.164850
    12  H    4.697505   3.725027   3.326868   1.766725   3.094649
                    6          7          8          9         10
     6  Be   0.000000
     7  Be   2.196342   0.000000
     8  Be   2.202389   3.097470   0.000000
     9  Be   3.097934   2.203228   2.159680   0.000000
    10  Be   2.040076   2.038865   2.085327   2.084450   0.000000
    11  H    5.005530   5.145551   3.380977   3.581278   5.087074
    12  H    5.127701   4.930944   3.607031   3.325908   5.065630
                   11         12
    11  H    0.000000
    12  H    0.779087   0.000000
 Stoichiometry    Be10H2
 Framework group  C1[X(Be10H2)]
 Deg. of freedom    30
 Full point group                 C1      NOp   1
 Largest Abelian subgroup         C1      NOp   1
 Largest concise Abelian subgroup C1      NOp   1
                         Standard orientation:                         
 ---------------------------------------------------------------------
 Center     Atomic      Atomic             Coordinates (Angstroms)
 Number     Number       Type             X           Y           Z
 ---------------------------------------------------------------------
      1          4           0        0.337660    1.827619    0.027097
      2          4           0       -0.532590    0.535941   -1.547702
      3          4           0       -0.565188    0.488167    1.545291
      4          4           0       -1.439949   -0.798802   -0.032590
      5          4           0       -1.644268    1.316230    0.000138
      6          4           0        1.463064    0.546197   -1.078425
      7          4           0        1.440836    0.514524    1.117576
      8          4           0        0.241838   -1.286478   -1.098978
      9          4           0        0.219617   -1.318386    1.060352
     10          4           0        2.002244   -1.097631    0.002790
     11          1           0       -3.055201   -1.491247   -0.378830
     12          1           0       -3.037862   -1.418277    0.396639
 ---------------------------------------------------------------------
 Rotational constants (GHZ):           2.6635584           2.1768958           2.0253205
 Standard basis: def2TZVP (5D, 7F)
 There are   212 symmetry adapted cartesian basis functions of A   symmetry.
 There are   202 symmetry adapted basis functions of A   symmetry.
   202 basis functions,   306 primitive gaussians,   212 cartesian basis functions
    21 alpha electrons       21 beta electrons
       nuclear repulsion energy       162.5187543627 Hartrees.
 NAtoms=   12 NActive=   12 NUniq=   12 SFac= 1.00D+00 NAtFMM=   60 NAOKFM=F Big=F
 Integral buffers will be    131072 words long.
 Raffenetti 2 integral format.
 Two-electron integral symmetry is turned on.
 Nuclear repulsion after empirical dispersion term =      162.4953244802 Hartrees.
 One-electron integrals computed using PRISM.
   1 Symmetry operations used in ECPInt.
 ECPInt:  NShTT=    4851 NPrTT=   15054 LenC2=    4743 LenP2D=   12366.
 LDataN:  DoStor=T MaxTD1= 4 Len=   56
 NBasis=   202 RedAO= T EigKep=  4.02D-04  NBF=   202
 NBsUse=   202 1.00D-06 EigRej= -1.00D+00 NBFU=   202
 Initial guess from the checkpoint file:  "/home/asus/YCY/BeH/Be10/1/4-H-Be10.chk"
 B after Tr=     0.000000    0.000000    0.000000
         Rot=    0.999996    0.000326   -0.000092    0.002675 Ang=   0.31 deg.
 ExpMin= 3.27D-02 ExpMax= 4.70D+03 ExpMxC= 1.60D+02 IAcc=3 IRadAn=         5 AccDes= 0.00D+00
 Harris functional with IExCor= 1009 and IRadAn=       5 diagonalized for initial guess.
 HarFok:  IExCor= 1009 AccDes= 0.00D+00 IRadAn=         5 IDoV= 1 UseB2=F ITyADJ=14
 ICtDFT=  3500011 ScaDFX=  1.000000  1.000000  1.000000  1.000000
 FoFCou: FMM=F IPFlag=           0 FMFlag=      100000 FMFlg1=           0
         NFxFlg=           0 DoJE=T BraDBF=F KetDBF=T FulRan=T
         wScrn=  0.000000 ICntrl=       500 IOpCl=  0 I1Cent=   200000004 NGrid=           0
         NMat0=    1 NMatS0=      1 NMatT0=    0 NMatD0=    1 NMtDS0=    0 NMtDT0=    0
 Petite list used in FoFCou.
 Keep R1 ints in memory in canonical form, NReq=228948694.
 Requested convergence on RMS density matrix=1.00D-08 within 128 cycles.
 Requested convergence on MAX density matrix=1.00D-06.
 Requested convergence on             energy=1.00D-06.
 No special actions if energy rises.
 SCF Done:  E(RPBE1PBE) =  -148.299709546     A.U. after   12 cycles
            NFock= 12  Conv=0.61D-08     -V/T= 2.0075
   1 Symmetry operations used in ECPInt.
 ECPInt:  NShTT=    4851 NPrTT=   15054 LenC2=    4743 LenP2D=   12366.
 LDataN:  DoStor=T MaxTD1= 5 Len=  102
 Calling FoFJK, ICntrl=      2127 FMM=F ISym2X=0 I1Cent= 0 IOpClX= 0 NMat=1 NMatS=1 NMatT=0.
 ***** Axes restored to original set *****
 -------------------------------------------------------------------
 Center     Atomic                   Forces (Hartrees/Bohr)
 Number     Number              X              Y              Z
 -------------------------------------------------------------------
      1        4          -0.000064436    0.001364274    0.000911565
      2        4           0.001306049    0.000130659   -0.001352742
      3        4          -0.001441104    0.000279903   -0.001393644
      4        4           0.000624829   -0.006406641    0.005893208
      5        4          -0.000032575    0.001438708   -0.001763193
      6        4          -0.000902959   -0.000403938    0.000044173
      7        4           0.000969943   -0.000448450    0.000072182
      8        4           0.001635554    0.002068654    0.000420356
      9        4          -0.001750460    0.002184585    0.000396769
     10        4          -0.000041690   -0.000335209   -0.001200173
     11        1           0.005212828    0.001024583   -0.000951486
     12        1          -0.005515979   -0.000897129   -0.001077015
 -------------------------------------------------------------------
 Cartesian Forces:  Max     0.006406641 RMS     0.002185929

 GradGradGradGradGradGradGradGradGradGradGradGradGradGradGradGradGradGrad
 Berny optimization.
 Using GEDIIS/GDIIS optimizer.
 FormGI is forming the generalized inverse of G from B-inverse, IUseBI=4.
 Internal  Forces:  Max     0.003887182 RMS     0.000517491
 Search for a local minimum.
 Step number   4 out of a maximum of  100
 All quantities printed in internal units (Hartrees-Bohrs-Radians)
 Mixed Optimization -- En-DIIS/RFO-DIIS
 Swapping is turned off.
 Update second derivatives using D2CorX and points    1    2    3    4
 DE= -3.24D-04 DEPred=-1.78D-04 R= 1.82D+00
 TightC=F SS=  1.41D+00  RLast= 6.41D-02 DXNew= 1.3817D+00 1.9242D-01
 Trust test= 1.82D+00 RLast= 6.41D-02 DXMaxT set to 8.22D-01
 ITU=  1  1  1  0
     Eigenvalues ---    0.01248   0.02917   0.03031   0.03559   0.03648
     Eigenvalues ---    0.03988   0.04253   0.04583   0.05196   0.05243
     Eigenvalues ---    0.05254   0.06236   0.06558   0.06730   0.06812
     Eigenvalues ---    0.06857   0.06981   0.07070   0.07089   0.07459
     Eigenvalues ---    0.07894   0.08626   0.09125   0.09557   0.12257
     Eigenvalues ---    0.13388   0.13560   0.14210   0.14914   0.32076
 En-DIIS/RFO-DIIS/Sim-DIIS IScMMF=       -3 using points:     4    3
 RFO step:  Lambda=-1.44102233D-03.
 DidBck=F Rises=F RFO-DIIS coefs:    3.00000   -2.00000
 Iteration  1 RMS(Cart)=  0.01448307 RMS(Int)=  0.00060416
 Iteration  2 RMS(Cart)=  0.00032258 RMS(Int)=  0.00043281
 Iteration  3 RMS(Cart)=  0.00000013 RMS(Int)=  0.00043281
 Variable       Old X    -DE/DX   Delta X   Delta X   Delta X     New X
                                 (Linear)    (Quad)   (Total)
    R1        4.18554   0.00008   0.00534   0.00799   0.01331   4.19886
    R2        4.18913   0.00007   0.00594   0.00893   0.01486   4.20400
    R3        3.86830  -0.00014  -0.02023  -0.00703  -0.02755   3.84075
    R4        3.84073   0.00021   0.00513   0.00293   0.00780   3.84853
    R5        3.84054   0.00024   0.00588   0.00416   0.00981   3.85035
    R6        4.18326   0.00088   0.01358   0.02070   0.03471   4.21797
    R7        3.89141  -0.00066  -0.00409  -0.01222  -0.01696   3.87444
    R8        3.87415  -0.00017  -0.00610  -0.00435  -0.01058   3.86358
    R9        3.83680  -0.00078  -0.01120  -0.01917  -0.03086   3.80594
   R10        4.18787   0.00087   0.01309   0.01991   0.03347   4.22134
   R11        3.89008  -0.00065  -0.00541  -0.01262  -0.01868   3.87140
   R12        3.87636  -0.00020  -0.00660  -0.00514  -0.01189   3.86448
   R13        3.83327  -0.00077  -0.00970  -0.01785  -0.02809   3.80517
   R14        4.01591   0.00058   0.02729   0.02469   0.05298   4.06889
   R15        3.87436   0.00081   0.01931   0.02239   0.04287   3.91723
   R16        3.88137   0.00079   0.01862   0.02195   0.04176   3.92313
   R17        3.38488  -0.00130  -0.02130  -0.04656  -0.06797   3.31691
   R18        3.33863  -0.00061  -0.00056  -0.02323  -0.02390   3.31473
   R19        4.15048   0.00001   0.00968   0.00909   0.01829   4.16877
   R20        4.16191  -0.00019  -0.01016  -0.01256  -0.02233   4.13958
   R21        3.85519   0.00015  -0.00202   0.00134  -0.00100   3.85419
   R22        4.16350  -0.00022  -0.01014  -0.01307  -0.02285   4.14064
   R23        3.85290   0.00017  -0.00085   0.00226   0.00112   3.85401
   R24        4.08120  -0.00114  -0.03031  -0.04434  -0.07563   4.00557
   R25        3.94070   0.00012  -0.00054   0.00077   0.00041   3.94111
   R26        3.93904   0.00011  -0.00007   0.00090   0.00097   3.94001
   R27        1.47226  -0.00389  -0.00419  -0.01111  -0.01479   1.45748
    A1        1.54534  -0.00044  -0.00710  -0.01220  -0.01952   1.52581
    A2        1.79054  -0.00030  -0.00505  -0.00654  -0.01174   1.77880
    A3        1.78962  -0.00030  -0.00498  -0.00652  -0.01164   1.77798
    A4        1.95136  -0.00026  -0.00108  -0.00530  -0.00666   1.94470
    A5        1.95111  -0.00026  -0.00173  -0.00595  -0.00797   1.94314
    A6        1.59684   0.00063   0.00892   0.01497   0.02391   1.62075
    A7        1.78897   0.00017   0.00003  -0.00055  -0.00048   1.78850
    A8        1.81867   0.00065   0.01166   0.01671   0.02848   1.84715
    A9        1.93003   0.00009  -0.00294  -0.00056  -0.00368   1.92635
   A10        1.96049   0.00005   0.00379   0.00203   0.00551   1.96600
   A11        1.59483   0.00063   0.00888   0.01491   0.02380   1.61863
   A12        1.78936   0.00016  -0.00028  -0.00084  -0.00108   1.78827
   A13        1.81833   0.00066   0.01165   0.01678   0.02855   1.84688
   A14        1.92938   0.00010  -0.00262  -0.00029  -0.00309   1.92629
   A15        1.96234   0.00004   0.00374   0.00196   0.00539   1.96773
   A16        1.54616  -0.00082  -0.01071  -0.01773  -0.02859   1.51757
   A17        1.75742  -0.00106  -0.01958  -0.02853  -0.04783   1.70959
   A18        2.06055   0.00099   0.00946   0.01349   0.02249   2.08304
   A19        2.41647   0.00022   0.01412   0.02184   0.03538   2.45185
   A20        1.75654  -0.00105  -0.01942  -0.02838  -0.04753   1.70901
   A21        2.37184   0.00020   0.01711   0.02797   0.04452   2.41635
   A22        1.96888   0.00117   0.01661   0.02684   0.04261   2.01149
   A23        1.90034  -0.00097  -0.01864  -0.02617  -0.04495   1.85539
   A24        1.89785  -0.00096  -0.01832  -0.02567  -0.04421   1.85365
   A25        1.87656   0.00081   0.02461   0.03545   0.05926   1.93582
   A26        1.83203   0.00097   0.02738   0.04072   0.06739   1.89942
   A27        2.14984   0.00082   0.00161  -0.00049   0.00121   2.15105
   A28        2.47330  -0.00001  -0.00250  -0.00630  -0.00890   2.46440
   A29        2.39453   0.00019   0.00414   0.00577   0.00910   2.40363
   A30        2.10925   0.00084   0.00564   0.00689   0.01206   2.12131
   A31        1.72718   0.00085   0.01317   0.01972   0.03298   1.76016
   A32        1.69994  -0.00009  -0.00243  -0.00238  -0.00491   1.69503
   A33        1.79536  -0.00005   0.00004  -0.00066  -0.00077   1.79459
   A34        1.94560   0.00013   0.00068   0.00176   0.00234   1.94794
   A35        1.79153  -0.00015  -0.00277  -0.00429  -0.00718   1.78435
   A36        1.95472  -0.00008   0.00156   0.00049   0.00188   1.95659
   A37        1.56252  -0.00013  -0.00480  -0.00650  -0.01142   1.55110
   A38        1.79538  -0.00005   0.00015  -0.00046  -0.00048   1.79490
   A39        1.94655   0.00011  -0.00006   0.00093   0.00076   1.94731
   A40        1.79114  -0.00015  -0.00259  -0.00411  -0.00679   1.78434
   A41        1.95317  -0.00008   0.00187   0.00085   0.00254   1.95571
   A42        1.56243  -0.00014  -0.00484  -0.00639  -0.01136   1.55107
   A43        1.80319   0.00003   0.00304   0.00395   0.00705   1.81024
   A44        1.93636   0.00015   0.00283   0.00617   0.00884   1.94520
   A45        1.82561   0.00070   0.01155   0.01933   0.03058   1.85619
   A46        1.97810   0.00069   0.01408   0.02145   0.03540   2.01350
   A47        1.57947   0.00013   0.00480   0.00637   0.01130   1.59076
   A48        1.80272   0.00004   0.00278   0.00357   0.00642   1.80914
   A49        1.93676   0.00016   0.00266   0.00604   0.00856   1.94531
   A50        1.82475   0.00071   0.01142   0.01920   0.03033   1.85507
   A51        1.97603   0.00070   0.01413   0.02152   0.03555   2.01158
   A52        1.57877   0.00015   0.00483   0.00651   0.01148   1.59025
   A53        1.69935  -0.00030  -0.00508  -0.00908  -0.01424   1.68511
   A54        1.69919  -0.00029  -0.00524  -0.00929  -0.01460   1.68458
    D1        0.00288   0.00040   0.00843   0.00914   0.01759   0.02047
    D2       -0.99325   0.00007   0.00135  -0.00019   0.00120  -0.99205
    D3        0.98425   0.00023   0.00365   0.00334   0.00711   0.99135
    D4       -0.01188  -0.00010  -0.00343  -0.00599  -0.00929  -0.02117
    D5       -0.00288  -0.00040  -0.00842  -0.00913  -0.01758  -0.02045
    D6        0.99446  -0.00008  -0.00161   0.00007  -0.00159   0.99287
    D7       -0.98432  -0.00024  -0.00397  -0.00388  -0.00797  -0.99228
    D8        0.01302   0.00009   0.00283   0.00533   0.00802   0.02104
    D9        0.61900  -0.00011  -0.00015  -0.00095  -0.00124   0.61777
   D10       -0.62324   0.00012  -0.00064   0.00046  -0.00011  -0.62335
   D11        0.62709  -0.00019  -0.00659  -0.01016  -0.01680   0.61028
   D12       -0.44051  -0.00024  -0.00845  -0.01222  -0.02070  -0.46121
   D13       -0.41697   0.00011  -0.00485  -0.00340  -0.00807  -0.42504
   D14       -1.48457   0.00007  -0.00672  -0.00545  -0.01197  -1.49654
   D15       -0.62793   0.00022   0.00733   0.01106   0.01844  -0.60949
   D16        0.43924   0.00025   0.00918   0.01315   0.02235   0.46158
   D17        0.41743  -0.00009   0.00606   0.00455   0.01045   0.42789
   D18        1.48460  -0.00006   0.00792   0.00664   0.01436   1.49896
   D19       -0.00288  -0.00040  -0.00843  -0.00914  -0.01752  -0.02040
   D20       -0.97269   0.00008  -0.00176   0.00160  -0.00066  -0.97336
   D21        2.49663  -0.00017   0.01123   0.02157   0.03251   2.52914
   D22        2.15853   0.00063   0.01508   0.02787   0.04379   2.20232
   D23        0.97471  -0.00024  -0.00611  -0.00703  -0.01276   0.96195
   D24        0.00490   0.00024   0.00056   0.00370   0.00409   0.00899
   D25       -2.80896  -0.00001   0.01355   0.02368   0.03727  -2.77169
   D26        3.13612   0.00079   0.01740   0.02997   0.04855  -3.09852
   D27       -0.67403  -0.00027  -0.01573  -0.01406  -0.02981  -0.70383
   D28        0.56284  -0.00012  -0.01594  -0.01370  -0.02960   0.53324
   D29       -0.65374  -0.00015  -0.00019  -0.00199  -0.00218  -0.65592
   D30        0.38772  -0.00017  -0.00268  -0.00441  -0.00716   0.38056
   D31        0.43468   0.00017   0.00963   0.00856   0.01809   0.45277
   D32        1.47613   0.00015   0.00713   0.00614   0.01311   1.48925
   D33        0.66419   0.00014   0.00263   0.00549   0.00822   0.67241
   D34       -0.40636  -0.00008  -0.00334  -0.00331  -0.00679  -0.41315
   D35       -0.37079   0.00005   0.00911   0.00755   0.01681  -0.35399
   D36       -1.44134  -0.00017   0.00313  -0.00125   0.00179  -1.43955
   D37        0.00288   0.00040   0.00842   0.00913   0.01749   0.02037
   D38        0.97542  -0.00009   0.00109  -0.00223  -0.00059   0.97483
   D39       -2.27643  -0.00034  -0.00749  -0.01351  -0.02157  -2.29800
   D40       -2.49821   0.00007  -0.01000  -0.01932  -0.02951  -2.52772
   D41       -0.97329   0.00023   0.00595   0.00677   0.01233  -0.96097
   D42       -0.00076  -0.00027  -0.00138  -0.00459  -0.00575  -0.00651
   D43        3.03058  -0.00051  -0.00997  -0.01587  -0.02674   3.00385
   D44        2.80881  -0.00010  -0.01247  -0.02168  -0.03467   2.77413
   D45        0.67494   0.00027   0.01565   0.01394   0.02962   0.70457
   D46       -0.56296   0.00012   0.01597   0.01379   0.02972  -0.53325
   D47        0.65015   0.00016   0.00066   0.00262   0.00329   0.65344
   D48       -0.39214   0.00019   0.00359   0.00537   0.00903  -0.38311
   D49       -0.43751  -0.00016  -0.00942  -0.00814  -0.01749  -0.45499
   D50       -1.47980  -0.00013  -0.00649  -0.00539  -0.01174  -1.49154
   D51       -0.66487  -0.00014  -0.00235  -0.00535  -0.00779  -0.67266
   D52        0.40630   0.00009   0.00333   0.00328   0.00677   0.41307
   D53        0.36985  -0.00005  -0.00887  -0.00762  -0.01665   0.35320
   D54        1.44103   0.00017  -0.00319   0.00101  -0.00210   1.43893
   D55       -0.58671   0.00053   0.01273   0.01695   0.02842  -0.55829
   D56        0.59219  -0.00056  -0.01244  -0.01703  -0.02817   0.56402
   D57       -2.95332  -0.00044   0.00547   0.00980   0.01567  -2.93765
   D58        2.87219   0.00053   0.00134   0.00252   0.00317   2.87536
   D59       -0.65314   0.00009  -0.00468  -0.00339  -0.00871  -0.66185
   D60        0.38850   0.00042   0.00104   0.00669   0.00771   0.39621
   D61        0.36112  -0.00062  -0.01759  -0.02156  -0.03814   0.32298
   D62        1.40277  -0.00028  -0.01187  -0.01148  -0.02172   1.38104
   D63        2.58007   0.00032   0.00099   0.00329   0.00365   2.58372
   D64       -2.66148   0.00066   0.00671   0.01337   0.02007  -2.64140
   D65        2.99471  -0.00046   0.00764   0.01341   0.01994   3.01465
   D66       -2.24683  -0.00012   0.01336   0.02349   0.03636  -2.21047
   D67        0.64919  -0.00006   0.00554   0.00428   0.01044   0.65962
   D68       -0.39132  -0.00041  -0.00040  -0.00606  -0.00649  -0.39781
   D69       -0.36638   0.00065   0.01818   0.02247   0.03963  -0.32674
   D70       -1.40688   0.00030   0.01224   0.01213   0.02271  -1.38417
   D71       -2.92370   0.00043  -0.01177  -0.02231  -0.03345  -2.95715
   D72        2.31898   0.00008  -0.01771  -0.03265  -0.05037   2.26861
   D73       -2.48439  -0.00048  -0.00764  -0.01617  -0.02302  -2.50741
   D74        2.75829  -0.00083  -0.01358  -0.02651  -0.03994   2.71834
   D75        0.00157  -0.00001  -0.00024  -0.00030  -0.00053   0.00105
   D76        0.97462  -0.00019  -0.00161  -0.00397  -0.00578   0.96885
   D77       -0.97299   0.00018   0.00160   0.00394   0.00573  -0.96726
   D78        0.00005   0.00000   0.00022   0.00027   0.00048   0.00054
   D79        0.01901   0.00022   0.00905   0.01158   0.02099   0.04000
   D80       -0.98105  -0.00002   0.00156   0.00203   0.00360  -0.97745
   D81        1.00000   0.00024   0.00727   0.00928   0.01689   1.01689
   D82       -0.00006  -0.00000  -0.00023  -0.00027  -0.00050  -0.00056
   D83        0.65894   0.00019   0.00897   0.01110   0.02016   0.67910
   D84       -0.58842   0.00015   0.00630   0.00742   0.01381  -0.57461
   D85       -0.01594  -0.00025  -0.01013  -0.01283  -0.02334  -0.03928
   D86        0.98099  -0.00000  -0.00236  -0.00310  -0.00548   0.97551
   D87       -0.99699  -0.00025  -0.00799  -0.01001  -0.01836  -1.01534
   D88       -0.00006  -0.00000  -0.00023  -0.00027  -0.00050  -0.00056
   D89       -0.65757  -0.00020  -0.00956  -0.01186  -0.02148  -0.67904
   D90        0.59049  -0.00017  -0.00685  -0.00808  -0.01500   0.57549
   D91        0.00077   0.00000  -0.00007   0.00005  -0.00001   0.00076
   D92       -0.99310  -0.00010  -0.00189  -0.00405  -0.00599  -0.99909
   D93        0.99392   0.00011   0.00205   0.00437   0.00648   1.00041
   D94        0.00006   0.00000   0.00022   0.00027   0.00050   0.00056
   D95        0.64583   0.00013   0.00801   0.00923   0.01740   0.66322
   D96       -0.60487  -0.00039   0.00032  -0.00484  -0.00452  -0.60939
   D97       -0.64677  -0.00013  -0.00753  -0.00858  -0.01629  -0.66305
   D98        0.60444   0.00040  -0.00020   0.00501   0.00481   0.60924
         Item               Value     Threshold  Converged?
 Maximum Force            0.003887     0.000450     NO 
 RMS     Force            0.000517     0.000300     NO 
 Maximum Displacement     0.096102     0.001800     NO 
 RMS     Displacement     0.014353     0.001200     NO 
 Predicted change in Energy=-7.900289D-04
 GradGradGradGradGradGradGradGradGradGradGradGradGradGradGradGradGradGrad

                          Input orientation:                          
 ---------------------------------------------------------------------
 Center     Atomic      Atomic             Coordinates (Angstroms)
 Number     Number       Type             X           Y           Z
 ---------------------------------------------------------------------
      1          4           0       -0.005519    1.610083    0.790130
      2          4           0       -1.531098   -0.005016    0.822950
      3          4           0        1.541563    0.011665    0.816798
      4          4           0        0.012875   -1.615281    0.895487
      5          4           0        0.008383    0.119157    2.171347
      6          4           0       -1.107424    1.099359   -0.844654
      7          4           0        1.098550    1.112773   -0.848525
      8          4           0       -1.050888   -1.090114   -0.804385
      9          4           0        1.068727   -1.077807   -0.809272
     10          4           0       -0.000305    0.050531   -2.198911
     11          1           0       -0.307343   -3.073223    1.818905
     12          1           0        0.461367   -3.017935    1.848486
 ---------------------------------------------------------------------
                    Distance matrix (angstroms):
                    1          2          3          4          5
     1  Be   0.000000
     2  Be   2.221939   0.000000
     3  Be   2.224660   3.072713   0.000000
     4  Be   3.227136   2.232055   2.233838   0.000000
     5  Be   2.032440   2.050267   2.048657   2.153164   0.000000
     6  Be   2.036554   2.044516   3.310685   3.413565   3.361857
     7  Be   2.037517   3.310337   2.044995   3.415047   3.360857
     8  Be   3.305501   2.014016   3.250070   2.072910   3.382214
     9  Be   3.307089   3.251788   2.013611   2.076031   3.382476
    10  Be   3.371437   3.387928   3.387236   3.514313   4.370805
    11  H    4.804460   3.450130   3.733525   1.755232   3.227258
    12  H    4.770393   3.754907   3.377822   1.754078   3.186029
                    6          7          8          9         10
     6  Be   0.000000
     7  Be   2.206018   0.000000
     8  Be   2.190573   3.078106   0.000000
     9  Be   3.078463   2.191134   2.119656   0.000000
    10  Be   2.039549   2.039456   2.085545   2.084963   0.000000
    11  H    5.014491   5.158904   3.371533   3.575273   5.098525
    12  H    5.163934   4.974195   3.611251   3.346142   5.100005
                   11         12
    11  H    0.000000
    12  H    0.771263   0.000000
 Stoichiometry    Be10H2
 Framework group  C1[X(Be10H2)]
 Deg. of freedom    30
 Full point group                 C1      NOp   1
 Largest Abelian subgroup         C1      NOp   1
 Largest concise Abelian subgroup C1      NOp   1
                         Standard orientation:                         
 ---------------------------------------------------------------------
 Center     Atomic      Atomic             Coordinates (Angstroms)
 Number     Number       Type             X           Y           Z
 ---------------------------------------------------------------------
      1          4           0        0.402883    1.827961    0.019864
      2          4           0       -0.518394    0.538396   -1.537468
      3          4           0       -0.545394    0.503397    1.534927
      4          4           0       -1.511135   -0.769895   -0.025876
      5          4           0       -1.579933    1.382010    0.000403
      6          4           0        1.475537    0.497171   -1.087369
      7          4           0        1.456518    0.473538    1.118440
      8          4           0        0.201399   -1.284685   -1.074290
      9          4           0        0.183757   -1.308534    1.045159
     10          4           0        1.982388   -1.150538    0.002548
     11          1           0       -3.093530   -1.443134   -0.377462
     12          1           0       -3.096974   -1.392146    0.392106
 ---------------------------------------------------------------------
 Rotational constants (GHZ):           2.6639990           2.1837334           2.0126704
 Standard basis: def2TZVP (5D, 7F)
 There are   212 symmetry adapted cartesian basis functions of A   symmetry.
 There are   202 symmetry adapted basis functions of A   symmetry.
   202 basis functions,   306 primitive gaussians,   212 cartesian basis functions
    21 alpha electrons       21 beta electrons
       nuclear repulsion energy       162.5089049847 Hartrees.
 NAtoms=   12 NActive=   12 NUniq=   12 SFac= 1.00D+00 NAtFMM=   60 NAOKFM=F Big=F
 Integral buffers will be    131072 words long.
 Raffenetti 2 integral format.
 Two-electron integral symmetry is turned on.
 Nuclear repulsion after empirical dispersion term =      162.4855109664 Hartrees.
 One-electron integrals computed using PRISM.
   1 Symmetry operations used in ECPInt.
 ECPInt:  NShTT=    4851 NPrTT=   15054 LenC2=    4745 LenP2D=   12378.
 LDataN:  DoStor=T MaxTD1= 4 Len=   56
 NBasis=   202 RedAO= T EigKep=  4.14D-04  NBF=   202
 NBsUse=   202 1.00D-06 EigRej= -1.00D+00 NBFU=   202
 Initial guess from the checkpoint file:  "/home/asus/YCY/BeH/Be10/1/4-H-Be10.chk"
 B after Tr=     0.000000   -0.000000   -0.000000
         Rot=    0.999894    0.001472   -0.000719    0.014494 Ang=   1.67 deg.
 ExpMin= 3.27D-02 ExpMax= 4.70D+03 ExpMxC= 1.60D+02 IAcc=3 IRadAn=         5 AccDes= 0.00D+00
 Harris functional with IExCor= 1009 and IRadAn=       5 diagonalized for initial guess.
 HarFok:  IExCor= 1009 AccDes= 0.00D+00 IRadAn=         5 IDoV= 1 UseB2=F ITyADJ=14
 ICtDFT=  3500011 ScaDFX=  1.000000  1.000000  1.000000  1.000000
 FoFCou: FMM=F IPFlag=           0 FMFlag=      100000 FMFlg1=           0
         NFxFlg=           0 DoJE=T BraDBF=F KetDBF=T FulRan=T
         wScrn=  0.000000 ICntrl=       500 IOpCl=  0 I1Cent=   200000004 NGrid=           0
         NMat0=    1 NMatS0=      1 NMatT0=    0 NMatD0=    1 NMtDS0=    0 NMtDT0=    0
 Petite list used in FoFCou.
 Keep R1 ints in memory in canonical form, NReq=228948694.
 Requested convergence on RMS density matrix=1.00D-08 within 128 cycles.
 Requested convergence on MAX density matrix=1.00D-06.
 Requested convergence on             energy=1.00D-06.
 No special actions if energy rises.
 SCF Done:  E(RPBE1PBE) =  -148.300531742     A.U. after   13 cycles
            NFock= 13  Conv=0.87D-08     -V/T= 2.0075
   1 Symmetry operations used in ECPInt.
 ECPInt:  NShTT=    4851 NPrTT=   15054 LenC2=    4745 LenP2D=   12378.
 LDataN:  DoStor=T MaxTD1= 5 Len=  102
 Calling FoFJK, ICntrl=      2127 FMM=F ISym2X=0 I1Cent= 0 IOpClX= 0 NMat=1 NMatS=1 NMatT=0.
 ***** Axes restored to original set *****
 -------------------------------------------------------------------
 Center     Atomic                   Forces (Hartrees/Bohr)
 Number     Number              X              Y              Z
 -------------------------------------------------------------------
      1        4           0.000019627    0.001377359   -0.000843043
      2        4           0.000250271    0.000280752    0.000432385
      3        4          -0.000351482    0.000317524    0.000237208
      4        4           0.000803597   -0.000875116    0.001924593
      5        4          -0.000056723   -0.001907158   -0.000245137
      6        4          -0.000035068    0.000087317    0.000055538
      7        4          -0.000057199    0.000089273    0.000030385
      8        4           0.000188184   -0.000025566    0.000450731
      9        4          -0.000191112    0.000218139    0.000513503
     10        4           0.000026255   -0.000740735   -0.000703140
     11        1          -0.000461173    0.000425448   -0.000706634
     12        1          -0.000135177    0.000752764   -0.001146389
 -------------------------------------------------------------------
 Cartesian Forces:  Max     0.001924593 RMS     0.000676604

 GradGradGradGradGradGradGradGradGradGradGradGradGradGradGradGradGradGrad
 Berny optimization.
 Using GEDIIS/GDIIS optimizer.
 FormGI is forming the generalized inverse of G from B-inverse, IUseBI=4.
 Internal  Forces:  Max     0.001287657 RMS     0.000171957
 Search for a local minimum.
 Step number   5 out of a maximum of  100
 All quantities printed in internal units (Hartrees-Bohrs-Radians)
 Mixed Optimization -- En-DIIS/RFO-DIIS
 Swapping is turned off.
 Update second derivatives using D2CorX and points    2    3    4    5
 DE= -8.22D-04 DEPred=-7.90D-04 R= 1.04D+00
 TightC=F SS=  1.41D+00  RLast= 3.10D-01 DXNew= 1.3817D+00 9.2891D-01
 Trust test= 1.04D+00 RLast= 3.10D-01 DXMaxT set to 9.29D-01
 ITU=  1  1  1  1  0
     Eigenvalues ---    0.01160   0.02892   0.03020   0.03555   0.03635
     Eigenvalues ---    0.03941   0.04132   0.04614   0.05108   0.05237
     Eigenvalues ---    0.05242   0.06182   0.06543   0.06732   0.06825
     Eigenvalues ---    0.06902   0.06976   0.07076   0.07350   0.07468
     Eigenvalues ---    0.08053   0.08639   0.09127   0.09477   0.12192
     Eigenvalues ---    0.13413   0.13540   0.14183   0.14841   0.31575
 En-DIIS/RFO-DIIS/Sim-DIIS IScMMF=       -3 using points:     5    4    3
 RFO step:  Lambda=-1.07024844D-04.
 DidBck=F Rises=F RFO-DIIS coefs:    0.85366   -2.00000    2.14634
 Iteration  1 RMS(Cart)=  0.00358497 RMS(Int)=  0.00043748
 Iteration  2 RMS(Cart)=  0.00002236 RMS(Int)=  0.00043640
 Iteration  3 RMS(Cart)=  0.00000001 RMS(Int)=  0.00043640
 Variable       Old X    -DE/DX   Delta X   Delta X   Delta X     New X
                                 (Linear)    (Quad)   (Total)
    R1        4.19886   0.00019  -0.00768   0.00893   0.00128   4.20014
    R2        4.20400   0.00016  -0.00855   0.00990   0.00137   4.20537
    R3        3.84075   0.00076   0.02574  -0.01121   0.01487   3.85562
    R4        3.84853  -0.00006  -0.00665   0.00646   0.00008   3.84860
    R5        3.85035  -0.00006  -0.00775   0.00753   0.00003   3.85038
    R6        4.21797  -0.00000  -0.01965   0.02773   0.00764   4.22562
    R7        3.87444  -0.00027   0.00687  -0.01415  -0.00665   3.86779
    R8        3.86358   0.00008   0.00809  -0.00719   0.00102   3.86460
    R9        3.80594  -0.00005   0.01654  -0.02117  -0.00412   3.80182
   R10        4.22134  -0.00002  -0.01894   0.02658   0.00718   4.22852
   R11        3.87140  -0.00021   0.00854  -0.01522  -0.00605   3.86535
   R12        3.86448   0.00004   0.00882  -0.00790   0.00106   3.86554
   R13        3.80517  -0.00011   0.01452  -0.01964  -0.00456   3.80061
   R14        4.06889  -0.00055  -0.03704   0.03464  -0.00345   4.06544
   R15        3.91723  -0.00018  -0.02700   0.02945   0.00128   3.91851
   R16        3.92313  -0.00017  -0.02609   0.02861   0.00132   3.92445
   R17        3.31691  -0.00067   0.03280  -0.05505  -0.02212   3.29479
   R18        3.31473  -0.00129   0.00410  -0.03461  -0.03039   3.28434
   R19        4.16877  -0.00005  -0.01306   0.01233  -0.00024   4.16853
   R20        4.13958   0.00011   0.01417  -0.01692  -0.00313   4.13646
   R21        3.85419   0.00027   0.00231   0.00298   0.00557   3.85976
   R22        4.14064   0.00008   0.01422  -0.01734  -0.00347   4.13717
   R23        3.85401   0.00025   0.00075   0.00439   0.00540   3.85941
   R24        4.00557  -0.00019   0.04359  -0.05246  -0.00784   3.99773
   R25        3.94111   0.00005   0.00052  -0.00143  -0.00108   3.94003
   R26        3.94001   0.00001  -0.00006  -0.00091  -0.00110   3.93891
   R27        1.45748   0.00013   0.00666  -0.00752  -0.00142   1.45605
    A1        1.52581  -0.00015   0.01047  -0.01403  -0.00330   1.52251
    A2        1.77880  -0.00005   0.00713  -0.00858  -0.00130   1.77750
    A3        1.77798  -0.00007   0.00704  -0.00849  -0.00131   1.77667
    A4        1.94470  -0.00023   0.00213  -0.00684  -0.00440   1.94031
    A5        1.94314  -0.00022   0.00302  -0.00761  -0.00427   1.93887
    A6        1.62075   0.00010  -0.01307   0.01772   0.00462   1.62537
    A7        1.78850   0.00001   0.00004  -0.00027  -0.00026   1.78823
    A8        1.84715   0.00002  -0.01668   0.01936   0.00253   1.84968
    A9        1.92635   0.00011   0.00369  -0.00055   0.00336   1.92972
   A10        1.96600  -0.00012  -0.00488   0.00231  -0.00220   1.96380
   A11        1.61863   0.00012  -0.01301   0.01773   0.00470   1.62334
   A12        1.78827   0.00002   0.00046  -0.00064  -0.00021   1.78806
   A13        1.84688   0.00004  -0.01668   0.01942   0.00259   1.84947
   A14        1.92629   0.00011   0.00326  -0.00025   0.00323   1.92952
   A15        1.96773  -0.00012  -0.00480   0.00229  -0.00215   1.96558
   A16        1.51757  -0.00006   0.01568  -0.02187  -0.00599   1.51158
   A17        1.70959  -0.00002   0.02801  -0.03363  -0.00590   1.70368
   A18        2.08304  -0.00009  -0.01345   0.01453   0.00151   2.08455
   A19        2.45185   0.00011  -0.02033   0.02719   0.00743   2.45928
   A20        1.70901  -0.00003   0.02780  -0.03341  -0.00589   1.70312
   A21        2.41635   0.00021  -0.02488   0.03548   0.01116   2.42751
   A22        2.01149   0.00007  -0.02406   0.03228   0.00898   2.02047
   A23        1.85539   0.00003   0.02658  -0.03166  -0.00496   1.85043
   A24        1.85365   0.00003   0.02613  -0.03118  -0.00486   1.84879
   A25        1.93582   0.00003  -0.03508   0.04346   0.00919   1.94501
   A26        1.89942   0.00010  -0.03925   0.05112   0.01261   1.91203
   A27        2.15105  -0.00017  -0.00191  -0.00340  -0.00536   2.14569
   A28        2.46440  -0.00010   0.00398  -0.01033  -0.00619   2.45821
   A29        2.40363   0.00003  -0.00577   0.00527   0.00028   2.40391
   A30        2.12131  -0.00009  -0.00782   0.00553  -0.00184   2.11948
   A31        1.76016   0.00012  -0.01896   0.02353   0.00450   1.76466
   A32        1.69503   0.00006   0.00332  -0.00296   0.00051   1.69554
   A33        1.79459   0.00004   0.00007  -0.00035  -0.00012   1.79447
   A34        1.94794   0.00006  -0.00107   0.00216   0.00119   1.94913
   A35        1.78435  -0.00002   0.00402  -0.00527  -0.00112   1.78323
   A36        1.95659  -0.00006  -0.00194   0.00086  -0.00091   1.95568
   A37        1.55110  -0.00001   0.00682  -0.00796  -0.00101   1.55009
   A38        1.79490   0.00003  -0.00009  -0.00013  -0.00004   1.79485
   A39        1.94731   0.00006  -0.00005   0.00121   0.00128   1.94859
   A40        1.78434  -0.00003   0.00377  -0.00498  -0.00110   1.78324
   A41        1.95571  -0.00007  -0.00237   0.00126  -0.00093   1.95478
   A42        1.55107  -0.00002   0.00686  -0.00785  -0.00086   1.55021
   A43        1.81024  -0.00000  -0.00430   0.00458   0.00023   1.81047
   A44        1.94520   0.00007  -0.00434   0.00775   0.00358   1.94878
   A45        1.85619   0.00006  -0.01687   0.02266   0.00612   1.86231
   A46        2.01350   0.00007  -0.02029   0.02510   0.00490   2.01841
   A47        1.59076   0.00000  -0.00681   0.00786   0.00092   1.59168
   A48        1.80914   0.00000  -0.00392   0.00421   0.00022   1.80937
   A49        1.94531   0.00008  -0.00411   0.00764   0.00368   1.94899
   A50        1.85507   0.00008  -0.01670   0.02250   0.00613   1.86120
   A51        2.01158   0.00008  -0.02037   0.02518   0.00489   2.01646
   A52        1.59025   0.00003  -0.00687   0.00796   0.00095   1.59120
   A53        1.68511  -0.00009   0.00754  -0.01090  -0.00325   1.68186
   A54        1.68458  -0.00009   0.00776  -0.01115  -0.00328   1.68130
    D1        0.02047  -0.00006  -0.01162   0.01101  -0.00065   0.01982
    D2       -0.99205  -0.00004  -0.00162   0.00033  -0.00131  -0.99336
    D3        0.99135  -0.00010  -0.00495   0.00385  -0.00125   0.99011
    D4       -0.02117  -0.00008   0.00504  -0.00683  -0.00191  -0.02308
    D5       -0.02045   0.00006   0.01160  -0.01100   0.00065  -0.01981
    D6        0.99287   0.00005   0.00196  -0.00052   0.00147   0.99434
    D7       -0.99228   0.00009   0.00542  -0.00433   0.00124  -0.99104
    D8        0.02104   0.00008  -0.00422   0.00616   0.00207   0.02311
    D9        0.61777  -0.00004   0.00035  -0.00155  -0.00104   0.61673
   D10       -0.62335   0.00008   0.00070   0.00087   0.00147  -0.62188
   D11        0.61028  -0.00010   0.00953  -0.01190  -0.00230   0.60798
   D12       -0.46121  -0.00007   0.01210  -0.01390  -0.00175  -0.46296
   D13       -0.42504   0.00011   0.00639  -0.00408   0.00210  -0.42294
   D14       -1.49654   0.00014   0.00896  -0.00608   0.00265  -1.49389
   D15       -0.60949   0.00010  -0.01056   0.01279   0.00216  -0.60733
   D16        0.46158   0.00007  -0.01313   0.01486   0.00172   0.46330
   D17        0.42789  -0.00013  -0.00804   0.00542  -0.00242   0.42546
   D18        1.49896  -0.00016  -0.01060   0.00749  -0.00287   1.49609
   D19       -0.02040   0.00006   0.01161  -0.01090   0.00067  -0.01973
   D20       -0.97336   0.00008   0.00199   0.00102   0.00346  -0.96990
   D21        2.52914   0.00022  -0.01680   0.02801   0.01147   2.54062
   D22        2.20232   0.00018  -0.02259   0.03778   0.01437   2.21669
   D23        0.96195   0.00003   0.00842  -0.00660   0.00146   0.96342
   D24        0.00899   0.00005  -0.00120   0.00532   0.00425   0.01325
   D25       -2.77169   0.00019  -0.01999   0.03231   0.01227  -2.75943
   D26       -3.09852   0.00015  -0.02577   0.04207   0.01517  -3.08335
   D27       -0.70383   0.00024   0.02125  -0.01622   0.00500  -0.69883
   D28        0.53324   0.00027   0.02144  -0.01642   0.00497   0.53821
   D29       -0.65592  -0.00004   0.00052  -0.00328  -0.00276  -0.65868
   D30        0.38056   0.00001   0.00393  -0.00616  -0.00217   0.37839
   D31        0.45277  -0.00015  -0.01298   0.00971  -0.00312   0.44964
   D32        1.48925  -0.00011  -0.00957   0.00683  -0.00253   1.48672
   D33        0.67241   0.00007  -0.00403   0.00607   0.00193   0.67434
   D34       -0.41315   0.00004   0.00458  -0.00416   0.00055  -0.41260
   D35       -0.35399  -0.00017  -0.01223   0.00929  -0.00313  -0.35712
   D36       -1.43955  -0.00019  -0.00362  -0.00094  -0.00451  -1.44407
   D37        0.02037  -0.00006  -0.01160   0.01088  -0.00067   0.01970
   D38        0.97483  -0.00006  -0.00109  -0.00181  -0.00340   0.97142
   D39       -2.29800  -0.00001   0.01120  -0.01716  -0.00536  -2.30337
   D40       -2.52772  -0.00019   0.01505  -0.02615  -0.01094  -2.53866
   D41       -0.96097  -0.00004  -0.00819   0.00637  -0.00145  -0.96241
   D42       -0.00651  -0.00004   0.00232  -0.00632  -0.00418  -0.01069
   D43        3.00385   0.00001   0.01461  -0.02167  -0.00614   2.99771
   D44        2.77413  -0.00017   0.01846  -0.03066  -0.01172   2.76241
   D45        0.70457  -0.00023  -0.02114   0.01610  -0.00502   0.69955
   D46       -0.53325  -0.00027  -0.02149   0.01651  -0.00493  -0.53817
   D47        0.65344   0.00004  -0.00119   0.00398   0.00279   0.65623
   D48       -0.38311  -0.00001  -0.00518   0.00737   0.00211  -0.38100
   D49       -0.45499   0.00015   0.01267  -0.00940   0.00316  -0.45184
   D50       -1.49154   0.00010   0.00868  -0.00601   0.00248  -1.48906
   D51       -0.67266  -0.00009   0.00367  -0.00588  -0.00212  -0.67478
   D52        0.41307  -0.00004  -0.00456   0.00398  -0.00073   0.41235
   D53        0.35320   0.00015   0.01196  -0.00928   0.00288   0.35608
   D54        1.43893   0.00020   0.00373   0.00059   0.00427   1.44320
   D55       -0.55829  -0.00002  -0.01783   0.01866   0.00215  -0.55614
   D56        0.56402  -0.00001   0.01748  -0.01863  -0.00251   0.56152
   D57       -2.93765   0.00016  -0.00817   0.01466   0.00611  -2.93154
   D58        2.87536  -0.00004  -0.00190   0.00177   0.00052   2.87588
   D59       -0.66185   0.00005   0.00630  -0.00461   0.00228  -0.65957
   D60        0.39621   0.00013  -0.00224   0.00958   0.00737   0.40359
   D61        0.32298   0.00005   0.02446  -0.02478  -0.00140   0.32158
   D62        1.38104   0.00014   0.01592  -0.01059   0.00369   1.38473
   D63        2.58372  -0.00003  -0.00160   0.00311   0.00213   2.58585
   D64       -2.64140   0.00006  -0.01013   0.01730   0.00722  -2.63419
   D65        3.01465   0.00016  -0.01112   0.01696   0.00694   3.02159
   D66       -2.21047   0.00024  -0.01966   0.03116   0.01203  -2.19845
   D67        0.65962  -0.00005  -0.00748   0.00567  -0.00238   0.65724
   D68       -0.39781  -0.00014   0.00137  -0.00885  -0.00746  -0.40526
   D69       -0.32674  -0.00003  -0.02531   0.02577   0.00154  -0.32520
   D70       -1.38417  -0.00013  -0.01645   0.01125  -0.00354  -1.38771
   D71       -2.95715  -0.00028   0.01752  -0.02990  -0.01303  -2.97018
   D72        2.26861  -0.00038   0.02637  -0.04442  -0.01811   2.25050
   D73       -2.50741  -0.00012   0.01157  -0.02102  -0.01019  -2.51760
   D74        2.71834  -0.00022   0.02042  -0.03553  -0.01526   2.70308
   D75        0.00105   0.00000   0.00033  -0.00029   0.00004   0.00108
   D76        0.96885  -0.00005   0.00258  -0.00372  -0.00095   0.96790
   D77       -0.96726   0.00005  -0.00255   0.00372   0.00097  -0.96629
   D78        0.00054  -0.00000  -0.00031   0.00029  -0.00001   0.00053
   D79        0.04000   0.00001  -0.01279   0.01418   0.00102   0.04102
   D80       -0.97745   0.00001  -0.00220   0.00246   0.00024  -0.97721
   D81        1.01689  -0.00000  -0.01027   0.01141   0.00079   1.01769
   D82       -0.00056   0.00000   0.00031  -0.00031   0.00001  -0.00055
   D83        0.67910   0.00003  -0.01258   0.01262  -0.00004   0.67906
   D84       -0.57461  -0.00004  -0.00878   0.00850  -0.00037  -0.57498
   D85       -0.03928  -0.00001   0.01428  -0.01561  -0.00093  -0.04021
   D86        0.97551  -0.00001   0.00333  -0.00354  -0.00017   0.97534
   D87       -1.01534   0.00001   0.01126  -0.01238  -0.00075  -1.01609
   D88       -0.00056   0.00000   0.00031  -0.00031   0.00001  -0.00055
   D89       -0.67904  -0.00002   0.01340  -0.01350  -0.00005  -0.67909
   D90        0.57549   0.00004   0.00954  -0.00928   0.00033   0.57583
   D91        0.00076   0.00000   0.00007   0.00004   0.00012   0.00088
   D92       -0.99909  -0.00002   0.00291  -0.00454  -0.00157  -1.00067
   D93        1.00041   0.00002  -0.00315   0.00490   0.00169   1.00209
   D94        0.00056  -0.00000  -0.00031   0.00031  -0.00001   0.00055
   D95        0.66322  -0.00005  -0.01114   0.01062  -0.00067   0.66255
   D96       -0.60939  -0.00014   0.00032  -0.00679  -0.00654  -0.61593
   D97       -0.66305   0.00004   0.01047  -0.00982   0.00080  -0.66225
   D98        0.60924   0.00014  -0.00049   0.00702   0.00661   0.61585
         Item               Value     Threshold  Converged?
 Maximum Force            0.001288     0.000450     NO 
 RMS     Force            0.000172     0.000300     YES
 Maximum Displacement     0.025183     0.001800     NO 
 RMS     Displacement     0.003582     0.001200     NO 
 Predicted change in Energy=-4.476610D-05
 GradGradGradGradGradGradGradGradGradGradGradGradGradGradGradGradGradGrad

                          Input orientation:                          
 ---------------------------------------------------------------------
 Center     Atomic      Atomic             Coordinates (Angstroms)
 Number     Number       Type             X           Y           Z
 ---------------------------------------------------------------------
      1          4           0       -0.006166    1.616232    0.786422
      2          4           0       -1.528131   -0.003048    0.826162
      3          4           0        1.540169    0.016194    0.819047
      4          4           0        0.015282   -1.619231    0.903428
      5          4           0        0.009310    0.118440    2.171784
      6          4           0       -1.108034    1.097112   -0.845790
      7          4           0        1.097797    1.112435   -0.850343
      8          4           0       -1.047415   -1.090417   -0.796805
      9          4           0        1.068035   -1.076133   -0.802317
     10          4           0       -0.000355    0.042411   -2.199473
     11          1           0       -0.309921   -3.071920    1.811078
     12          1           0        0.458316   -3.017884    1.835160
 ---------------------------------------------------------------------
                    Distance matrix (angstroms):
                    1          2          3          4          5
     1  Be   0.000000
     2  Be   2.222616   0.000000
     3  Be   2.225384   3.068368   0.000000
     4  Be   3.237649   2.236100   2.237636   0.000000
     5  Be   2.040307   2.046749   2.045454   2.151339   0.000000
     6  Be   2.036594   2.045057   3.309538   3.420545   3.363334
     7  Be   2.037534   3.309149   2.045555   3.421922   3.362452
     8  Be   3.304052   2.011836   3.245175   2.073587   3.374985
     9  Be   3.305575   3.247080   2.011196   2.076730   3.375378
    10  Be   3.375280   3.389784   3.389006   3.519843   4.371929
    11  H    4.808426   3.445587   3.734087   1.743528   3.226517
    12  H    4.773953   3.748771   3.377650   1.737996   3.186133
                    6          7          8          9         10
     6  Be   0.000000
     7  Be   2.205889   0.000000
     8  Be   2.188918   3.075282   0.000000
     9  Be   3.075737   2.189297   2.115506   0.000000
    10  Be   2.042499   2.042312   2.084973   2.084381   0.000000
    11  H    5.007671   5.154964   3.357277   3.565356   5.087181
    12  H    5.155011   4.967936   3.592992   3.331432   5.084687
                   11         12
    11  H    0.000000
    12  H    0.770511   0.000000
 Stoichiometry    Be10H2
 Framework group  C1[X(Be10H2)]
 Deg. of freedom    30
 Full point group                 C1      NOp   1
 Largest Abelian subgroup         C1      NOp   1
 Largest concise Abelian subgroup C1      NOp   1
                         Standard orientation:                         
 ---------------------------------------------------------------------
 Center     Atomic      Atomic             Coordinates (Angstroms)
 Number     Number       Type             X           Y           Z
 ---------------------------------------------------------------------
      1          4           0        0.415784    1.829039    0.017514
      2          4           0       -0.517914    0.541411   -1.534982
      3          4           0       -0.541212    0.510185    1.533138
      4          4           0       -1.520769   -0.765285   -0.022709
      5          4           0       -1.575597    1.385228    0.000745
      6          4           0        1.477340    0.489109   -1.089464
      7          4           0        1.460974    0.468205    1.116265
      8          4           0        0.192189   -1.282723   -1.070467
      9          4           0        0.177203   -1.303759    1.044881
     10          4           0        1.976360   -1.163763    0.001772
     11          1           0       -3.089161   -1.438980   -0.377913
     12          1           0       -3.088274   -1.391613    0.391140
 ---------------------------------------------------------------------
 Rotational constants (GHZ):           2.6648208           2.1857029           2.0115615
 Standard basis: def2TZVP (5D, 7F)
 There are   212 symmetry adapted cartesian basis functions of A   symmetry.
 There are   202 symmetry adapted basis functions of A   symmetry.
   202 basis functions,   306 primitive gaussians,   212 cartesian basis functions
    21 alpha electrons       21 beta electrons
       nuclear repulsion energy       162.5393359530 Hartrees.
 NAtoms=   12 NActive=   12 NUniq=   12 SFac= 1.00D+00 NAtFMM=   60 NAOKFM=F Big=F
 Integral buffers will be    131072 words long.
 Raffenetti 2 integral format.
 Two-electron integral symmetry is turned on.
 Nuclear repulsion after empirical dispersion term =      162.5159370919 Hartrees.
 One-electron integrals computed using PRISM.
   1 Symmetry operations used in ECPInt.
 ECPInt:  NShTT=    4851 NPrTT=   15054 LenC2=    4745 LenP2D=   12377.
 LDataN:  DoStor=T MaxTD1= 4 Len=   56
 NBasis=   202 RedAO= T EigKep=  4.15D-04  NBF=   202
 NBsUse=   202 1.00D-06 EigRej= -1.00D+00 NBFU=   202
 Initial guess from the checkpoint file:  "/home/asus/YCY/BeH/Be10/1/4-H-Be10.chk"
 B after Tr=    -0.000000    0.000000   -0.000000
         Rot=    0.999998    0.000501   -0.000450    0.002090 Ang=   0.25 deg.
 ExpMin= 3.27D-02 ExpMax= 4.70D+03 ExpMxC= 1.60D+02 IAcc=3 IRadAn=         5 AccDes= 0.00D+00
 Harris functional with IExCor= 1009 and IRadAn=       5 diagonalized for initial guess.
 HarFok:  IExCor= 1009 AccDes= 0.00D+00 IRadAn=         5 IDoV= 1 UseB2=F ITyADJ=14
 ICtDFT=  3500011 ScaDFX=  1.000000  1.000000  1.000000  1.000000
 FoFCou: FMM=F IPFlag=           0 FMFlag=      100000 FMFlg1=           0
         NFxFlg=           0 DoJE=T BraDBF=F KetDBF=T FulRan=T
         wScrn=  0.000000 ICntrl=       500 IOpCl=  0 I1Cent=   200000004 NGrid=           0
         NMat0=    1 NMatS0=      1 NMatT0=    0 NMatD0=    1 NMtDS0=    0 NMtDT0=    0
 Petite list used in FoFCou.
 Keep R1 ints in memory in canonical form, NReq=228948694.
 Requested convergence on RMS density matrix=1.00D-08 within 128 cycles.
 Requested convergence on MAX density matrix=1.00D-06.
 Requested convergence on             energy=1.00D-06.
 No special actions if energy rises.
 SCF Done:  E(RPBE1PBE) =  -148.300650339     A.U. after   12 cycles
            NFock= 12  Conv=0.85D-08     -V/T= 2.0075
   1 Symmetry operations used in ECPInt.
 ECPInt:  NShTT=    4851 NPrTT=   15054 LenC2=    4745 LenP2D=   12377.
 LDataN:  DoStor=T MaxTD1= 5 Len=  102
 Calling FoFJK, ICntrl=      2127 FMM=F ISym2X=0 I1Cent= 0 IOpClX= 0 NMat=1 NMatS=1 NMatT=0.
 ***** Axes restored to original set *****
 -------------------------------------------------------------------
 Center     Atomic                   Forces (Hartrees/Bohr)
 Number     Number              X              Y              Z
 -------------------------------------------------------------------
      1        4           0.000036042    0.000649088   -0.000246511
      2        4          -0.000032235    0.000328587    0.000303194
      3        4          -0.000069384    0.000400844    0.000177349
      4        4           0.000611480   -0.000324431    0.001449195
      5        4          -0.000041858   -0.001156322   -0.000246546
      6        4           0.000094338   -0.000085740    0.000045294
      7        4          -0.000159554   -0.000085114    0.000044393
      8        4          -0.000040097   -0.000198521    0.000162508
      9        4           0.000013396   -0.000023024    0.000218559
     10        4           0.000010328   -0.000540503   -0.000325757
     11        1          -0.001265658    0.000448858   -0.000714514
     12        1           0.000843201    0.000586278   -0.000867164
 -------------------------------------------------------------------
 Cartesian Forces:  Max     0.001449195 RMS     0.000514998

 GradGradGradGradGradGradGradGradGradGradGradGradGradGradGradGradGradGrad
 Berny optimization.
 Using GEDIIS/GDIIS optimizer.
 FormGI is forming the generalized inverse of G from B-inverse, IUseBI=4.
 Internal  Forces:  Max     0.000881909 RMS     0.000142778
 Search for a local minimum.
 Step number   6 out of a maximum of  100
 All quantities printed in internal units (Hartrees-Bohrs-Radians)
 Mixed Optimization -- En-DIIS/RFO-DIIS
 Swapping is turned off.
 Update second derivatives using D2CorX and points    3    4    5    6
 DE= -1.19D-04 DEPred=-4.48D-05 R= 2.65D+00
 TightC=F SS=  1.41D+00  RLast= 7.66D-02 DXNew= 1.5622D+00 2.2993D-01
 Trust test= 2.65D+00 RLast= 7.66D-02 DXMaxT set to 9.29D-01
 ITU=  1  1  1  1  1  0
     Eigenvalues ---    0.00694   0.01883   0.02890   0.03551   0.03626
     Eigenvalues ---    0.03905   0.04101   0.04622   0.04748   0.05175
     Eigenvalues ---    0.05249   0.05591   0.06186   0.06587   0.06733
     Eigenvalues ---    0.06855   0.06927   0.06980   0.07078   0.07445
     Eigenvalues ---    0.08016   0.08668   0.09115   0.09770   0.12177
     Eigenvalues ---    0.13440   0.13526   0.14160   0.14823   0.33334
 En-DIIS/RFO-DIIS/Sim-DIIS IScMMF=       -3 using points:     6    5    4    3
 RFO step:  Lambda=-2.24522915D-04.
 DidBck=F Rises=F RFO-DIIS coefs:    2.76198   -2.00000    1.00669   -0.76867
 Iteration  1 RMS(Cart)=  0.00856219 RMS(Int)=  0.00019477
 Iteration  2 RMS(Cart)=  0.00012353 RMS(Int)=  0.00010027
 Iteration  3 RMS(Cart)=  0.00000005 RMS(Int)=  0.00010027
 Variable       Old X    -DE/DX   Delta X   Delta X   Delta X     New X
                                 (Linear)    (Quad)   (Total)
    R1        4.20014   0.00011   0.00114  -0.00153  -0.00042   4.19972
    R2        4.20537   0.00007   0.00116  -0.00224  -0.00110   4.20427
    R3        3.85562   0.00031   0.02498   0.00345   0.02832   3.88394
    R4        3.84860   0.00001   0.00025   0.00265   0.00289   3.85149
    R5        3.85038  -0.00000  -0.00002   0.00226   0.00223   3.85261
    R6        4.22562  -0.00004   0.01042   0.00471   0.01517   4.24079
    R7        3.86779  -0.00013  -0.00925  -0.00314  -0.01244   3.85536
    R8        3.86460  -0.00004   0.00198  -0.00176   0.00019   3.86479
    R9        3.80182   0.00008  -0.00422  -0.00071  -0.00501   3.79681
   R10        4.22852  -0.00005   0.00971   0.00427   0.01404   4.24256
   R11        3.86535  -0.00009  -0.00830  -0.00295  -0.01129   3.85406
   R12        3.86554  -0.00007   0.00216  -0.00186   0.00027   3.86581
   R13        3.80061   0.00005  -0.00508  -0.00044  -0.00563   3.79498
   R14        4.06544  -0.00038  -0.00820  -0.00382  -0.01189   4.05355
   R15        3.91851  -0.00018  -0.00053  -0.00057  -0.00093   3.91758
   R16        3.92445  -0.00019  -0.00046  -0.00110  -0.00137   3.92308
   R17        3.29479  -0.00068  -0.03097  -0.02515  -0.05613   3.23866
   R18        3.28434  -0.00088  -0.04807  -0.02396  -0.07204   3.21230
   R19        4.16853  -0.00005  -0.00106  -0.00230  -0.00353   4.16499
   R20        4.13646   0.00004  -0.00410  -0.00325  -0.00724   4.12922
   R21        3.85976   0.00016   0.00928   0.00295   0.01221   3.87197
   R22        4.13717   0.00002  -0.00457  -0.00341  -0.00789   4.12928
   R23        3.85941   0.00016   0.00892   0.00315   0.01204   3.87145
   R24        3.99773   0.00001  -0.00747  -0.00256  -0.01023   3.98750
   R25        3.94003  -0.00002  -0.00221  -0.00304  -0.00520   3.93483
   R26        3.93891  -0.00005  -0.00220  -0.00282  -0.00497   3.93394
   R27        1.45605   0.00075  -0.00060   0.00269   0.00213   1.45818
    A1        1.52251  -0.00003  -0.00390   0.00015  -0.00385   1.51866
    A2        1.77750  -0.00004  -0.00144  -0.00135  -0.00285   1.77465
    A3        1.77667  -0.00005  -0.00145  -0.00122  -0.00273   1.77394
    A4        1.94031  -0.00015  -0.00657  -0.00242  -0.00902   1.93129
    A5        1.93887  -0.00014  -0.00629  -0.00224  -0.00855   1.93032
    A6        1.62537  -0.00001   0.00587   0.00113   0.00704   1.63241
    A7        1.78823   0.00002  -0.00034   0.00059   0.00031   1.78854
    A8        1.84968  -0.00007   0.00216  -0.00017   0.00200   1.85168
    A9        1.92972   0.00003   0.00567   0.00172   0.00732   1.93704
   A10        1.96380  -0.00009  -0.00374  -0.00195  -0.00576   1.95803
   A11        1.62334   0.00001   0.00604   0.00141   0.00748   1.63082
   A12        1.78806   0.00003  -0.00022   0.00063   0.00046   1.78852
   A13        1.84947  -0.00005   0.00225  -0.00017   0.00209   1.85157
   A14        1.92952   0.00004   0.00542   0.00172   0.00707   1.93659
   A15        1.96558  -0.00009  -0.00364  -0.00210  -0.00580   1.95977
   A16        1.51158   0.00003  -0.00787  -0.00270  -0.01060   1.50097
   A17        1.70368   0.00008  -0.00654  -0.00196  -0.00851   1.69518
   A18        2.08455  -0.00021   0.00094  -0.00108  -0.00029   2.08426
   A19        2.45928   0.00013   0.01010   0.00576   0.01569   2.47497
   A20        1.70312   0.00008  -0.00653  -0.00188  -0.00842   1.69470
   A21        2.42751   0.00022   0.01564   0.00854   0.02412   2.45163
   A22        2.02047  -0.00007   0.01206   0.00559   0.01732   2.03779
   A23        1.85043   0.00009  -0.00520  -0.00159  -0.00686   1.84357
   A24        1.84879   0.00009  -0.00508  -0.00139  -0.00655   1.84224
   A25        1.94501   0.00001   0.01154   0.00587   0.01726   1.96227
   A26        1.91203   0.00006   0.01671   0.00952   0.02606   1.93809
   A27        2.14569  -0.00029  -0.00912  -0.00671  -0.01578   2.12991
   A28        2.45821  -0.00010  -0.00975  -0.00688  -0.01651   2.44169
   A29        2.40391   0.00000  -0.00008  -0.00083  -0.00115   2.40276
   A30        2.11948  -0.00021  -0.00394  -0.00414  -0.00824   2.11124
   A31        1.76466   0.00004   0.00515   0.00238   0.00754   1.77220
   A32        1.69554   0.00007   0.00114   0.00094   0.00197   1.69751
   A33        1.79447   0.00006  -0.00001   0.00012   0.00010   1.79457
   A34        1.94913   0.00005   0.00181   0.00139   0.00320   1.95234
   A35        1.78323   0.00002  -0.00133   0.00009  -0.00127   1.78196
   A36        1.95568  -0.00000  -0.00145   0.00004  -0.00146   1.95422
   A37        1.55009   0.00001  -0.00090  -0.00008  -0.00099   1.54910
   A38        1.79485   0.00006   0.00009   0.00017   0.00025   1.79510
   A39        1.94859   0.00005   0.00205   0.00147   0.00352   1.95211
   A40        1.78324   0.00001  -0.00132   0.00015  -0.00120   1.78204
   A41        1.95478  -0.00001  -0.00153   0.00018  -0.00140   1.95337
   A42        1.55021   0.00000  -0.00068  -0.00002  -0.00071   1.54950
   A43        1.81047  -0.00001  -0.00010   0.00008  -0.00004   1.81043
   A44        1.94878   0.00002   0.00529   0.00194   0.00719   1.95597
   A45        1.86231  -0.00005   0.00794   0.00215   0.01006   1.87237
   A46        2.01841  -0.00003   0.00563   0.00149   0.00703   2.02544
   A47        1.59168  -0.00002   0.00078   0.00004   0.00083   1.59251
   A48        1.80937   0.00000  -0.00007   0.00010   0.00003   1.80940
   A49        1.94899   0.00003   0.00547   0.00192   0.00736   1.95636
   A50        1.86120  -0.00004   0.00797   0.00219   0.01014   1.87134
   A51        2.01646  -0.00002   0.00558   0.00161   0.00710   2.02356
   A52        1.59120   0.00000   0.00079   0.00006   0.00087   1.59207
   A53        1.68186  -0.00004  -0.00430  -0.00159  -0.00590   1.67595
   A54        1.68130  -0.00003  -0.00431  -0.00160  -0.00593   1.67538
    D1        0.01982  -0.00005  -0.00209   0.00031  -0.00177   0.01805
    D2       -0.99336   0.00001  -0.00208   0.00097  -0.00111  -0.99447
    D3        0.99011  -0.00008  -0.00249   0.00016  -0.00231   0.98780
    D4       -0.02308  -0.00002  -0.00247   0.00082  -0.00164  -0.02472
    D5       -0.01981   0.00004   0.00209  -0.00031   0.00177  -0.01804
    D6        0.99434  -0.00001   0.00235  -0.00102   0.00132   0.99566
    D7       -0.99104   0.00007   0.00256  -0.00001   0.00254  -0.98850
    D8        0.02311   0.00002   0.00282  -0.00072   0.00209   0.02520
    D9        0.61673  -0.00003  -0.00159  -0.00116  -0.00273   0.61399
   D10       -0.62188   0.00006   0.00237   0.00183   0.00417  -0.61770
   D11        0.60798  -0.00002  -0.00259   0.00076  -0.00185   0.60613
   D12       -0.46296  -0.00001  -0.00141   0.00146   0.00004  -0.46292
   D13       -0.42294   0.00008   0.00376   0.00214   0.00587  -0.41707
   D14       -1.49389   0.00009   0.00493   0.00284   0.00777  -1.48612
   D15       -0.60733   0.00002   0.00224  -0.00090   0.00135  -0.60597
   D16        0.46330   0.00000   0.00124  -0.00151  -0.00027   0.46303
   D17        0.42546  -0.00009  -0.00442  -0.00250  -0.00689   0.41857
   D18        1.49609  -0.00011  -0.00542  -0.00311  -0.00852   1.48757
   D19       -0.01973   0.00004   0.00211  -0.00028   0.00182  -0.01791
   D20       -0.96990   0.00001   0.00558   0.00059   0.00608  -0.96381
   D21        2.54062   0.00021   0.01679   0.00809   0.02480   2.56542
   D22        2.21669   0.00007   0.02070   0.01092   0.03197   2.24867
   D23        0.96342   0.00004   0.00326   0.00134   0.00463   0.96805
   D24        0.01325   0.00000   0.00673   0.00220   0.00890   0.02214
   D25       -2.75943   0.00021   0.01795   0.00971   0.02762  -2.73181
   D26       -3.08335   0.00007   0.02185   0.01253   0.03479  -3.04856
   D27       -0.69883   0.00019   0.00986   0.00495   0.01490  -0.68393
   D28        0.53821   0.00018   0.00968   0.00433   0.01402   0.55223
   D29       -0.65868  -0.00001  -0.00442  -0.00160  -0.00602  -0.66470
   D30        0.37839   0.00003  -0.00315  -0.00059  -0.00376   0.37463
   D31        0.44964  -0.00012  -0.00611  -0.00300  -0.00918   0.44046
   D32        1.48672  -0.00008  -0.00484  -0.00199  -0.00692   1.47980
   D33        0.67434   0.00000   0.00246  -0.00059   0.00190   0.67624
   D34       -0.41260   0.00001   0.00130  -0.00074   0.00058  -0.41202
   D35       -0.35712  -0.00010  -0.00602  -0.00249  -0.00846  -0.36558
   D36       -1.44407  -0.00008  -0.00718  -0.00263  -0.00978  -1.45384
   D37        0.01970  -0.00004  -0.00210   0.00028  -0.00181   0.01789
   D38        0.97142  -0.00000  -0.00544  -0.00080  -0.00614   0.96528
   D39       -2.30337   0.00007  -0.00720  -0.00215  -0.00944  -2.31280
   D40       -2.53866  -0.00019  -0.01610  -0.00841  -0.02466  -2.56332
   D41       -0.96241  -0.00005  -0.00320  -0.00143  -0.00466  -0.96708
   D42       -0.01069  -0.00001  -0.00653  -0.00252  -0.00899  -0.01968
   D43        2.99771   0.00006  -0.00829  -0.00387  -0.01229   2.98542
   D44        2.76241  -0.00019  -0.01719  -0.01013  -0.02751   2.73491
   D45        0.69955  -0.00018  -0.00988  -0.00505  -0.01501   0.68453
   D46       -0.53817  -0.00018  -0.00962  -0.00431  -0.01393  -0.55211
   D47        0.65623   0.00002   0.00439   0.00190   0.00629   0.66251
   D48       -0.38100  -0.00002   0.00296   0.00096   0.00393  -0.37707
   D49       -0.45184   0.00012   0.00610   0.00325   0.00942  -0.44242
   D50       -1.48906   0.00008   0.00467   0.00231   0.00706  -1.48200
   D51       -0.67478  -0.00001  -0.00279   0.00052  -0.00230  -0.67708
   D52        0.41235  -0.00001  -0.00162   0.00056  -0.00107   0.41128
   D53        0.35608   0.00009   0.00562   0.00252   0.00808   0.36416
   D54        1.44320   0.00009   0.00680   0.00256   0.00932   1.45252
   D55       -0.55614  -0.00006   0.00191   0.00020   0.00197  -0.55417
   D56        0.56152   0.00003  -0.00250  -0.00087  -0.00322   0.55830
   D57       -2.93154   0.00024   0.00913   0.00582   0.01515  -2.91639
   D58        2.87588  -0.00013   0.00068  -0.00040   0.00005   2.87593
   D59       -0.65957   0.00003   0.00430   0.00179   0.00600  -0.65356
   D60        0.40359   0.00005   0.01155   0.00460   0.01620   0.41978
   D61        0.32158   0.00007  -0.00014   0.00039   0.00035   0.32193
   D62        1.38473   0.00010   0.00711   0.00319   0.01054   1.39528
   D63        2.58585  -0.00008   0.00326   0.00136   0.00452   2.59037
   D64       -2.63419  -0.00005   0.01052   0.00417   0.01472  -2.61947
   D65        3.02159   0.00026   0.01042   0.00692   0.01703   3.03862
   D66       -2.19845   0.00028   0.01767   0.00973   0.02722  -2.17123
   D67        0.65724  -0.00002  -0.00454  -0.00151  -0.00598   0.65126
   D68       -0.40526  -0.00005  -0.01174  -0.00439  -0.01621  -0.42147
   D69       -0.32520  -0.00005   0.00026   0.00003   0.00018  -0.32503
   D70       -1.38771  -0.00009  -0.00694  -0.00285  -0.01005  -1.39776
   D71       -2.97018  -0.00036  -0.01953  -0.01160  -0.03101  -3.00120
   D72        2.25050  -0.00040  -0.02672  -0.01448  -0.04124   2.20926
   D73       -2.51760  -0.00005  -0.01540  -0.00882  -0.02383  -2.54143
   D74        2.70308  -0.00009  -0.02260  -0.01170  -0.03405   2.66903
   D75        0.00108   0.00000   0.00010  -0.00013  -0.00003   0.00105
   D76        0.96790   0.00002  -0.00092   0.00047  -0.00048   0.96742
   D77       -0.96629  -0.00002   0.00096  -0.00060   0.00040  -0.96589
   D78        0.00053  -0.00000  -0.00005  -0.00000  -0.00006   0.00047
   D79        0.04102  -0.00003   0.00029  -0.00085  -0.00055   0.04048
   D80       -0.97721   0.00000   0.00016  -0.00067  -0.00051  -0.97772
   D81        1.01769  -0.00003   0.00017  -0.00018   0.00003   1.01771
   D82       -0.00055   0.00000   0.00005   0.00000   0.00006  -0.00049
   D83        0.67906   0.00000  -0.00142  -0.00172  -0.00312   0.67594
   D84       -0.57498  -0.00005  -0.00152  -0.00145  -0.00293  -0.57791
   D85       -0.04021   0.00002   0.00002   0.00080   0.00081  -0.03940
   D86        0.97534   0.00000   0.00009   0.00085   0.00096   0.97630
   D87       -1.01609   0.00002  -0.00002  -0.00005  -0.00009  -1.01618
   D88       -0.00055   0.00000   0.00005   0.00000   0.00006  -0.00049
   D89       -0.67909   0.00000   0.00135   0.00162   0.00296  -0.67614
   D90        0.57583   0.00005   0.00152   0.00126   0.00274   0.57856
   D91        0.00088   0.00000   0.00019  -0.00004   0.00015   0.00103
   D92       -1.00067   0.00003  -0.00207  -0.00010  -0.00218  -1.00284
   D93        1.00209  -0.00003   0.00221   0.00006   0.00227   1.00437
   D94        0.00055  -0.00000  -0.00005  -0.00000  -0.00006   0.00049
   D95        0.66255  -0.00004  -0.00224  -0.00093  -0.00316   0.65940
   D96       -0.61593  -0.00004  -0.01033  -0.00398  -0.01439  -0.63032
   D97       -0.66225   0.00003   0.00240   0.00106   0.00345  -0.65880
   D98        0.61585   0.00005   0.01042   0.00404   0.01455   0.63040
         Item               Value     Threshold  Converged?
 Maximum Force            0.000882     0.000450     NO 
 RMS     Force            0.000143     0.000300     YES
 Maximum Displacement     0.064202     0.001800     NO 
 RMS     Displacement     0.008565     0.001200     NO 
 Predicted change in Energy=-1.150569D-04
 GradGradGradGradGradGradGradGradGradGradGradGradGradGradGradGradGradGrad

                          Input orientation:                          
 ---------------------------------------------------------------------
 Center     Atomic      Atomic             Coordinates (Angstroms)
 Number     Number       Type             X           Y           Z
 ---------------------------------------------------------------------
      1          4           0       -0.007422    1.626450    0.781674
      2          4           0       -1.523030    0.001881    0.834122
      3          4           0        1.538460    0.027039    0.825082
      4          4           0        0.020760   -1.624666    0.918794
      5          4           0        0.011319    0.114744    2.174017
      6          4           0       -1.108587    1.089901   -0.847280
      7          4           0        1.095337    1.109479   -0.853265
      8          4           0       -1.041613   -1.093130   -0.780195
      9          4           0        1.068387   -1.074469   -0.786951
     10          4           0       -0.000443    0.020271   -2.198627
     11          1           0       -0.317119   -3.061461    1.789798
     12          1           0        0.452839   -3.011845    1.801185
 ---------------------------------------------------------------------
                    Distance matrix (angstroms):
                    1          2          3          4          5
     1  Be   0.000000
     2  Be   2.222396   0.000000
     3  Be   2.224803   3.061606   0.000000
     4  Be   3.254128   2.244128   2.245067   0.000000
     5  Be   2.055292   2.040168   2.039480   2.145046   0.000000
     6  Be   2.038122   2.045156   3.306558   3.429769   3.366505
     7  Be   2.038715   3.306039   2.045698   3.430810   3.365862
     8  Be   3.302287   2.009186   3.238590   2.073096   3.360803
     9  Be   3.303470   3.240655   2.008218   2.076006   3.361391
    10  Be   3.385566   3.393549   3.392799   3.524852   4.373681
    11  H    4.805074   3.428061   3.729971   1.713823   3.216174
    12  H    4.771271   3.731194   3.371375   1.699874   3.179545
                    6          7          8          9         10
     6  Be   0.000000
     7  Be   2.204019   0.000000
     8  Be   2.185088   3.069752   0.000000
     9  Be   3.070399   2.185121   2.110092   0.000000
    10  Be   2.048959   2.048684   2.082221   2.081750   0.000000
    11  H    4.981407   5.135908   3.317240   3.536580   5.050237
    12  H    5.126084   4.944110   3.546601   3.291014   5.039612
                   11         12
    11  H    0.000000
    12  H    0.771638   0.000000
 Stoichiometry    Be10H2
 Framework group  C1[X(Be10H2)]
 Deg. of freedom    30
 Full point group                 C1      NOp   1
 Largest Abelian subgroup         C1      NOp   1
 Largest concise Abelian subgroup C1      NOp   1
                         Standard orientation:                         
 ---------------------------------------------------------------------
 Center     Atomic      Atomic             Coordinates (Angstroms)
 Number     Number       Type             X           Y           Z
 ---------------------------------------------------------------------
      1          4           0        0.431419    1.833056    0.012290
      2          4           0       -0.518621    0.546784   -1.531074
      3          4           0       -0.534088    0.524296    1.530411
      4          4           0       -1.533471   -0.760740   -0.015629
      5          4           0       -1.574153    1.383855    0.001065
      6          4           0        1.477906    0.477763   -1.093144
      7          4           0        1.467177    0.463078    1.110799
      8          4           0        0.178490   -1.278729   -1.063774
      9          4           0        0.169014   -1.293442    1.046245
     10          4           0        1.965736   -1.184854    0.000454
     11          1           0       -3.063586   -1.440979   -0.380615
     12          1           0       -3.054045   -1.403280    0.390043
 ---------------------------------------------------------------------
 Rotational constants (GHZ):           2.6663298           2.1911945           2.0118364
 Standard basis: def2TZVP (5D, 7F)
 There are   212 symmetry adapted cartesian basis functions of A   symmetry.
 There are   202 symmetry adapted basis functions of A   symmetry.
   202 basis functions,   306 primitive gaussians,   212 cartesian basis functions
    21 alpha electrons       21 beta electrons
       nuclear repulsion energy       162.6500619179 Hartrees.
 NAtoms=   12 NActive=   12 NUniq=   12 SFac= 1.00D+00 NAtFMM=   60 NAOKFM=F Big=F
 Integral buffers will be    131072 words long.
 Raffenetti 2 integral format.
 Two-electron integral symmetry is turned on.
 Nuclear repulsion after empirical dispersion term =      162.6266413585 Hartrees.
 One-electron integrals computed using PRISM.
   1 Symmetry operations used in ECPInt.
 ECPInt:  NShTT=    4851 NPrTT=   15054 LenC2=    4747 LenP2D=   12378.
 LDataN:  DoStor=T MaxTD1= 4 Len=   56
 NBasis=   202 RedAO= T EigKep=  4.16D-04  NBF=   202
 NBsUse=   202 1.00D-06 EigRej= -1.00D+00 NBFU=   202
 Initial guess from the checkpoint file:  "/home/asus/YCY/BeH/Be10/1/4-H-Be10.chk"
 B after Tr=     0.000000    0.000000   -0.000000
         Rot=    0.999997    0.001162   -0.000919    0.002129 Ang=   0.30 deg.
 ExpMin= 3.27D-02 ExpMax= 4.70D+03 ExpMxC= 1.60D+02 IAcc=3 IRadAn=         5 AccDes= 0.00D+00
 Harris functional with IExCor= 1009 and IRadAn=       5 diagonalized for initial guess.
 HarFok:  IExCor= 1009 AccDes= 0.00D+00 IRadAn=         5 IDoV= 1 UseB2=F ITyADJ=14
 ICtDFT=  3500011 ScaDFX=  1.000000  1.000000  1.000000  1.000000
 FoFCou: FMM=F IPFlag=           0 FMFlag=      100000 FMFlg1=           0
         NFxFlg=           0 DoJE=T BraDBF=F KetDBF=T FulRan=T
         wScrn=  0.000000 ICntrl=       500 IOpCl=  0 I1Cent=   200000004 NGrid=           0
         NMat0=    1 NMatS0=      1 NMatT0=    0 NMatD0=    1 NMtDS0=    0 NMtDT0=    0
 Petite list used in FoFCou.
 Keep R1 ints in memory in canonical form, NReq=228948694.
 Requested convergence on RMS density matrix=1.00D-08 within 128 cycles.
 Requested convergence on MAX density matrix=1.00D-06.
 Requested convergence on             energy=1.00D-06.
 No special actions if energy rises.
 SCF Done:  E(RPBE1PBE) =  -148.300783599     A.U. after   13 cycles
            NFock= 13  Conv=0.83D-08     -V/T= 2.0075
   1 Symmetry operations used in ECPInt.
 ECPInt:  NShTT=    4851 NPrTT=   15054 LenC2=    4747 LenP2D=   12378.
 LDataN:  DoStor=T MaxTD1= 5 Len=  102
 Calling FoFJK, ICntrl=      2127 FMM=F ISym2X=0 I1Cent= 0 IOpClX= 0 NMat=1 NMatS=1 NMatT=0.
 ***** Axes restored to original set *****
 -------------------------------------------------------------------
 Center     Atomic                   Forces (Hartrees/Bohr)
 Number     Number              X              Y              Z
 -------------------------------------------------------------------
      1        4           0.000044578   -0.000617131    0.000519743
      2        4          -0.000508898    0.000169345   -0.000013795
      3        4           0.000429692    0.000301180   -0.000025021
      4        4           0.000164040    0.000545667    0.000628138
      5        4          -0.000026030    0.000397615   -0.000144863
      6        4           0.000453082   -0.000249574   -0.000032723
      7        4          -0.000452974   -0.000270293   -0.000012304
      8        4          -0.000423993   -0.000438691   -0.000230436
      9        4           0.000352445   -0.000392974   -0.000193724
     10        4          -0.000011942    0.000196613    0.000279732
     11        1          -0.001524311    0.000452574   -0.000557546
     12        1           0.001504311   -0.000094332   -0.000217201
 -------------------------------------------------------------------
 Cartesian Forces:  Max     0.001524311 RMS     0.000491019

 GradGradGradGradGradGradGradGradGradGradGradGradGradGradGradGradGradGrad
 Berny optimization.
 Using GEDIIS/GDIIS optimizer.
 FormGI is forming the generalized inverse of G from B-inverse, IUseBI=4.
 Internal  Forces:  Max     0.001046505 RMS     0.000139464
 Search for a local minimum.
 Step number   7 out of a maximum of  100
 All quantities printed in internal units (Hartrees-Bohrs-Radians)
 Mixed Optimization -- En-DIIS/RFO-DIIS
 Swapping is turned off.
 Update second derivatives using D2CorX and points    3    4    5    6    7
 DE= -1.33D-04 DEPred=-1.15D-04 R= 1.16D+00
 TightC=F SS=  1.41D+00  RLast= 1.71D-01 DXNew= 1.5622D+00 5.1308D-01
 Trust test= 1.16D+00 RLast= 1.71D-01 DXMaxT set to 9.29D-01
 ITU=  1  1  1  1  1  1  0
     Eigenvalues ---    0.00603   0.01646   0.02886   0.03545   0.03617
     Eigenvalues ---    0.03865   0.04075   0.04642   0.04726   0.05131
     Eigenvalues ---    0.05276   0.05536   0.06194   0.06612   0.06732
     Eigenvalues ---    0.06859   0.06924   0.06982   0.07085   0.07445
     Eigenvalues ---    0.08001   0.08656   0.09115   0.10494   0.12147
     Eigenvalues ---    0.13492   0.13520   0.14166   0.14795   0.33219
 En-DIIS/RFO-DIIS/Sim-DIIS IScMMF=       -3 using points:     7    6    5    4    3
 RFO step:  Lambda=-2.80225067D-05.
 DIIS inversion failure, remove point   5.
 RFO-DIIS uses    4 points instead of    5
 DidBck=F Rises=F RFO-DIIS coefs:    1.60100   -2.00000    1.43122   -0.03222    0.00000
 Iteration  1 RMS(Cart)=  0.00267745 RMS(Int)=  0.00003726
 Iteration  2 RMS(Cart)=  0.00000871 RMS(Int)=  0.00003526
 Iteration  3 RMS(Cart)=  0.00000000 RMS(Int)=  0.00003526
 Variable       Old X    -DE/DX   Delta X   Delta X   Delta X     New X
                                 (Linear)    (Quad)   (Total)
    R1        4.19972  -0.00003  -0.00161  -0.00017  -0.00178   4.19794
    R2        4.20427  -0.00007  -0.00210  -0.00068  -0.00278   4.20149
    R3        3.88394  -0.00042  -0.00467   0.00347  -0.00115   3.88279
    R4        3.85149   0.00004   0.00188   0.00022   0.00209   3.85358
    R5        3.85261   0.00002   0.00161   0.00010   0.00171   3.85432
    R6        4.24079  -0.00004  -0.00046   0.00233   0.00188   4.24267
    R7        3.85536   0.00013   0.00128  -0.00074   0.00053   3.85589
    R8        3.86479  -0.00013  -0.00166   0.00047  -0.00118   3.86361
    R9        3.79681   0.00020   0.00176  -0.00054   0.00122   3.79803
   R10        4.24256  -0.00004  -0.00052   0.00205   0.00152   4.24408
   R11        3.85406   0.00013   0.00108  -0.00041   0.00066   3.85472
   R12        3.86581  -0.00015  -0.00170   0.00036  -0.00133   3.86448
   R13        3.79498   0.00021   0.00210  -0.00040   0.00171   3.79669
   R14        4.05355   0.00001  -0.00062  -0.00301  -0.00360   4.04995
   R15        3.91758  -0.00007  -0.00097  -0.00017  -0.00116   3.91643
   R16        3.92308  -0.00010  -0.00133  -0.00063  -0.00199   3.92110
   R17        3.23866  -0.00062  -0.00499  -0.01672  -0.02171   3.21695
   R18        3.21230   0.00013  -0.00155  -0.01035  -0.01190   3.20039
   R19        4.16499  -0.00011  -0.00119  -0.00339  -0.00452   4.16047
   R20        4.12922  -0.00005  -0.00069  -0.00082  -0.00156   4.12765
   R21        3.87197  -0.00012  -0.00049   0.00010  -0.00038   3.87159
   R22        4.12928  -0.00006  -0.00062  -0.00096  -0.00163   4.12765
   R23        3.87145  -0.00011  -0.00028   0.00003  -0.00023   3.87122
   R24        3.98750   0.00028   0.00239   0.00030   0.00272   3.99022
   R25        3.93483  -0.00002  -0.00160   0.00015  -0.00148   3.93335
   R26        3.93394  -0.00003  -0.00142   0.00025  -0.00119   3.93274
   R27        1.45818   0.00105   0.00279   0.00117   0.00398   1.46216
    A1        1.51866   0.00015   0.00168   0.00034   0.00205   1.52071
    A2        1.77465   0.00000  -0.00027  -0.00042  -0.00066   1.77399
    A3        1.77394   0.00000  -0.00018  -0.00033  -0.00048   1.77346
    A4        1.93129   0.00004   0.00052  -0.00092  -0.00044   1.93086
    A5        1.93032   0.00004   0.00057  -0.00078  -0.00023   1.93009
    A6        1.63241  -0.00015  -0.00146   0.00014  -0.00133   1.63108
    A7        1.78854   0.00000   0.00054   0.00005   0.00055   1.78910
    A8        1.85168  -0.00016  -0.00142  -0.00052  -0.00192   1.84976
    A9        1.93704  -0.00011  -0.00042   0.00057   0.00015   1.93719
   A10        1.95803  -0.00002  -0.00020  -0.00112  -0.00132   1.95671
   A11        1.63082  -0.00014  -0.00132   0.00034  -0.00098   1.62984
   A12        1.78852   0.00000   0.00053   0.00009   0.00059   1.78911
   A13        1.85157  -0.00015  -0.00145  -0.00051  -0.00194   1.84962
   A14        1.93659  -0.00010  -0.00037   0.00058   0.00023   1.93681
   A15        1.95977  -0.00003  -0.00031  -0.00128  -0.00158   1.95819
   A16        1.50097   0.00014   0.00109  -0.00082   0.00025   1.50122
   A17        1.69518   0.00017   0.00160  -0.00054   0.00108   1.69626
   A18        2.08426  -0.00025  -0.00156  -0.00115  -0.00265   2.08161
   A19        2.47497   0.00011   0.00018   0.00322   0.00346   2.47843
   A20        1.69470   0.00018   0.00165  -0.00050   0.00116   1.69587
   A21        2.45163   0.00015   0.00032   0.00504   0.00539   2.45702
   A22        2.03779  -0.00018  -0.00078   0.00354   0.00290   2.04069
   A23        1.84357   0.00012   0.00137  -0.00038   0.00101   1.84459
   A24        1.84224   0.00012   0.00144  -0.00020   0.00127   1.84350
   A25        1.96227   0.00002  -0.00057   0.00316   0.00262   1.96490
   A26        1.93809   0.00004   0.00019   0.00600   0.00623   1.94432
   A27        2.12991  -0.00032  -0.00194  -0.00460  -0.00659   2.12332
   A28        2.44169  -0.00011  -0.00155  -0.00522  -0.00687   2.43483
   A29        2.40276  -0.00005  -0.00079  -0.00094  -0.00167   2.40109
   A30        2.11124  -0.00029  -0.00199  -0.00308  -0.00505   2.10619
   A31        1.77220  -0.00007  -0.00070   0.00068  -0.00002   1.77219
   A32        1.69751   0.00008   0.00031   0.00051   0.00086   1.69838
   A33        1.79457   0.00006   0.00020   0.00002   0.00021   1.79478
   A34        1.95234   0.00002   0.00033   0.00092   0.00124   1.95357
   A35        1.78196   0.00007   0.00057   0.00048   0.00106   1.78302
   A36        1.95422   0.00009   0.00046   0.00028   0.00075   1.95498
   A37        1.54910   0.00005   0.00045   0.00042   0.00086   1.54996
   A38        1.79510   0.00006   0.00020   0.00002   0.00021   1.79531
   A39        1.95211   0.00003   0.00035   0.00099   0.00132   1.95343
   A40        1.78204   0.00007   0.00060   0.00048   0.00109   1.78313
   A41        1.95337   0.00010   0.00054   0.00040   0.00096   1.95433
   A42        1.54950   0.00004   0.00041   0.00047   0.00088   1.55038
   A43        1.81043  -0.00000  -0.00012   0.00003  -0.00008   1.81036
   A44        1.95597  -0.00007  -0.00040   0.00065   0.00027   1.95624
   A45        1.87237  -0.00017  -0.00153   0.00076  -0.00078   1.87159
   A46        2.02544  -0.00015  -0.00150   0.00031  -0.00112   2.02432
   A47        1.59251  -0.00005  -0.00043  -0.00045  -0.00087   1.59164
   A48        1.80940   0.00001  -0.00009   0.00007  -0.00001   1.80939
   A49        1.95636  -0.00007  -0.00044   0.00061   0.00017   1.95653
   A50        1.87134  -0.00016  -0.00150   0.00084  -0.00067   1.87067
   A51        2.02356  -0.00013  -0.00142   0.00046  -0.00090   2.02266
   A52        1.59207  -0.00004  -0.00043  -0.00043  -0.00087   1.59120
   A53        1.67595   0.00005   0.00054  -0.00074  -0.00020   1.67575
   A54        1.67538   0.00005   0.00055  -0.00071  -0.00017   1.67521
    D1        0.01805  -0.00000   0.00041  -0.00007   0.00035   0.01840
    D2       -0.99447   0.00007   0.00121   0.00028   0.00148  -0.99299
    D3        0.98780   0.00001   0.00059   0.00032   0.00092   0.98872
    D4       -0.02472   0.00008   0.00139   0.00066   0.00205  -0.02267
    D5       -0.01804   0.00000  -0.00041   0.00007  -0.00035  -0.01839
    D6        0.99566  -0.00008  -0.00131  -0.00034  -0.00165   0.99401
    D7       -0.98850  -0.00000  -0.00047  -0.00023  -0.00072  -0.98922
    D8        0.02520  -0.00008  -0.00137  -0.00065  -0.00202   0.02318
    D9        0.61399  -0.00001  -0.00023  -0.00055  -0.00082   0.61318
   D10       -0.61770   0.00002   0.00045   0.00111   0.00159  -0.61611
   D11        0.60613   0.00011   0.00157   0.00096   0.00253   0.60866
   D12       -0.46292   0.00007   0.00181   0.00074   0.00256  -0.46036
   D13       -0.41707   0.00001   0.00033   0.00152   0.00189  -0.41518
   D14       -1.48612  -0.00003   0.00058   0.00130   0.00192  -1.48420
   D15       -0.60597  -0.00011  -0.00162  -0.00104  -0.00266  -0.60863
   D16        0.46303  -0.00007  -0.00185  -0.00076  -0.00260   0.46042
   D17        0.41857  -0.00001  -0.00042  -0.00181  -0.00228   0.41629
   D18        1.48757   0.00003  -0.00065  -0.00153  -0.00222   1.48535
   D19       -0.01791   0.00000  -0.00041   0.00008  -0.00033  -0.01824
   D20       -0.96381  -0.00007  -0.00121   0.00050  -0.00067  -0.96448
   D21        2.56542   0.00015  -0.00010   0.00538   0.00531   2.57073
   D22        2.24867  -0.00001   0.00052   0.00858   0.00898   2.25764
   D23        0.96805   0.00001   0.00033   0.00022   0.00054   0.96859
   D24        0.02214  -0.00007  -0.00047   0.00064   0.00020   0.02235
   D25       -2.73181   0.00015   0.00064   0.00552   0.00618  -2.72563
   D26       -3.04856  -0.00000   0.00126   0.00872   0.00985  -3.03871
   D27       -0.68393   0.00003   0.00100   0.00298   0.00393  -0.67999
   D28        0.55223  -0.00004   0.00051   0.00258   0.00309   0.55532
   D29       -0.66470   0.00004   0.00017  -0.00038  -0.00020  -0.66491
   D30        0.37463   0.00007   0.00054   0.00034   0.00089   0.37553
   D31        0.44046  -0.00003  -0.00057  -0.00170  -0.00224   0.43822
   D32        1.47980   0.00000  -0.00020  -0.00098  -0.00115   1.47865
   D33        0.67624  -0.00009  -0.00130  -0.00027  -0.00158   0.67466
   D34       -0.41202  -0.00004  -0.00064  -0.00033  -0.00098  -0.41301
   D35       -0.36558   0.00004  -0.00016  -0.00146  -0.00162  -0.36720
   D36       -1.45384   0.00010   0.00050  -0.00151  -0.00103  -1.45487
   D37        0.01789  -0.00000   0.00041  -0.00008   0.00033   0.01822
   D38        0.96528   0.00006   0.00105  -0.00064   0.00037   0.96565
   D39       -2.31280   0.00009   0.00114  -0.00191  -0.00076  -2.31356
   D40       -2.56332  -0.00014  -0.00046  -0.00598  -0.00639  -2.56970
   D41       -0.96708  -0.00001  -0.00038  -0.00034  -0.00071  -0.96779
   D42       -0.01968   0.00005   0.00026  -0.00091  -0.00067  -0.02035
   D43        2.98542   0.00008   0.00035  -0.00217  -0.00180   2.98362
   D44        2.73491  -0.00015  -0.00125  -0.00624  -0.00743   2.72747
   D45        0.68453  -0.00003  -0.00105  -0.00307  -0.00408   0.68045
   D46       -0.55211   0.00004  -0.00052  -0.00258  -0.00311  -0.55522
   D47        0.66251  -0.00003  -0.00002   0.00068   0.00065   0.66317
   D48       -0.37707  -0.00005  -0.00030  -0.00008  -0.00039  -0.37746
   D49       -0.44242   0.00003   0.00068   0.00198   0.00265  -0.43977
   D50       -1.48200   0.00001   0.00039   0.00123   0.00160  -1.48040
   D51       -0.67708   0.00009   0.00133   0.00029   0.00163  -0.67545
   D52        0.41128   0.00005   0.00060   0.00031   0.00092   0.41220
   D53        0.36416  -0.00004   0.00029   0.00153   0.00184   0.36599
   D54        1.45252  -0.00008  -0.00044   0.00155   0.00113   1.45365
   D55       -0.55417  -0.00009  -0.00090  -0.00033  -0.00126  -0.55543
   D56        0.55830   0.00006   0.00067  -0.00021   0.00048   0.55878
   D57       -2.91639   0.00023   0.00107   0.00365   0.00464  -2.91174
   D58        2.87593  -0.00018  -0.00060   0.00003  -0.00050   2.87543
   D59       -0.65356   0.00000   0.00013   0.00129   0.00144  -0.65212
   D60        0.41978  -0.00011  -0.00033   0.00175   0.00139   0.42117
   D61        0.32193   0.00008   0.00094   0.00113   0.00210   0.32404
   D62        1.39528  -0.00003   0.00048   0.00160   0.00205   1.39732
   D63        2.59037  -0.00006  -0.00014   0.00131   0.00119   2.59156
   D64       -2.61947  -0.00017  -0.00060   0.00178   0.00113  -2.61833
   D65        3.03862   0.00028   0.00117   0.00443   0.00568   3.04429
   D66       -2.17123   0.00018   0.00071   0.00489   0.00562  -2.16561
   D67        0.65126   0.00002   0.00007  -0.00109  -0.00104   0.65022
   D68       -0.42147   0.00012   0.00048  -0.00159  -0.00106  -0.42253
   D69       -0.32503  -0.00006  -0.00077  -0.00078  -0.00158  -0.32661
   D70       -1.39776   0.00004  -0.00036  -0.00128  -0.00160  -1.39936
   D71       -3.00120  -0.00033  -0.00148  -0.00757  -0.00906  -3.01026
   D72        2.20926  -0.00024  -0.00107  -0.00807  -0.00908   2.20017
   D73       -2.54143  -0.00001  -0.00081  -0.00660  -0.00755  -2.54898
   D74        2.66903   0.00009  -0.00040  -0.00710  -0.00757   2.66145
   D75        0.00105  -0.00001  -0.00008  -0.00014  -0.00022   0.00083
   D76        0.96742   0.00008   0.00085  -0.00011   0.00075   0.96817
   D77       -0.96589  -0.00009  -0.00094  -0.00008  -0.00102  -0.96692
   D78        0.00047  -0.00000  -0.00000  -0.00005  -0.00005   0.00042
   D79        0.04048  -0.00008  -0.00109  -0.00112  -0.00218   0.03829
   D80       -0.97772  -0.00002  -0.00053  -0.00062  -0.00114  -0.97886
   D81        1.01771  -0.00006  -0.00055  -0.00046  -0.00100   1.01671
   D82       -0.00049   0.00000   0.00001   0.00005   0.00005  -0.00044
   D83        0.67594  -0.00001  -0.00117  -0.00086  -0.00204   0.67390
   D84       -0.57791  -0.00005  -0.00080  -0.00102  -0.00184  -0.57975
   D85       -0.03940   0.00007   0.00104   0.00107   0.00208  -0.03732
   D86        0.97630   0.00003   0.00064   0.00078   0.00140   0.97770
   D87       -1.01618   0.00004   0.00040   0.00034   0.00073  -1.01545
   D88       -0.00049   0.00000   0.00001   0.00005   0.00005  -0.00044
   D89       -0.67614   0.00002   0.00115   0.00083   0.00200  -0.67413
   D90        0.57856   0.00005   0.00070   0.00092   0.00164   0.58020
   D91        0.00103  -0.00001  -0.00008  -0.00007  -0.00015   0.00088
   D92       -1.00284   0.00007   0.00070  -0.00027   0.00043  -1.00241
   D93        1.00437  -0.00007  -0.00078   0.00014  -0.00063   1.00373
   D94        0.00049  -0.00000  -0.00001  -0.00005  -0.00005   0.00044
   D95        0.65940   0.00000  -0.00040  -0.00045  -0.00086   0.65854
   D96       -0.63032   0.00011   0.00036  -0.00176  -0.00132  -0.63164
   D97       -0.65880  -0.00001   0.00043   0.00047   0.00090  -0.65789
   D98        0.63040  -0.00011  -0.00035   0.00177   0.00134   0.63174
         Item               Value     Threshold  Converged?
 Maximum Force            0.001047     0.000450     NO 
 RMS     Force            0.000139     0.000300     YES
 Maximum Displacement     0.017976     0.001800     NO 
 RMS     Displacement     0.002680     0.001200     NO 
 Predicted change in Energy=-8.915122D-06
 GradGradGradGradGradGradGradGradGradGradGradGradGradGradGradGradGradGrad

                          Input orientation:                          
 ---------------------------------------------------------------------
 Center     Atomic      Atomic             Coordinates (Angstroms)
 Number     Number       Type             X           Y           Z
 ---------------------------------------------------------------------
      1          4           0       -0.007676    1.625767    0.783124
      2          4           0       -1.523556    0.002753    0.835878
      3          4           0        1.539556    0.029712    0.826638
      4          4           0        0.022153   -1.623292    0.921544
      5          4           0        0.011600    0.114787    2.175348
      6          4           0       -1.107770    1.086660   -0.847092
      7          4           0        1.093752    1.107196   -0.853332
      8          4           0       -1.041706   -1.095473   -0.776927
      9          4           0        1.069725   -1.075826   -0.783834
     10          4           0       -0.000545    0.014512   -2.196894
     11          1           0       -0.319609   -3.051949    1.781827
     12          1           0        0.452964   -3.010654    1.792076
 ---------------------------------------------------------------------
                    Distance matrix (angstroms):
                    1          2          3          4          5
     1  Be   0.000000
     2  Be   2.221452   0.000000
     3  Be   2.223333   3.063245   0.000000
     4  Be   3.252143   2.245124   2.245873   0.000000
     5  Be   2.054683   2.040450   2.039830   2.143141   0.000000
     6  Be   2.039227   2.044534   3.305578   3.427629   3.366403
     7  Be   2.039619   3.305076   2.044997   3.428422   3.365833
     8  Be   3.302745   2.009832   3.240429   2.072485   3.360076
     9  Be   3.303749   3.242208   2.009124   2.074956   3.360647
    10  Be   3.387728   3.393731   3.393213   3.522439   4.373409
    11  H    4.793301   3.416945   3.723643   1.702336   3.208235
    12  H    4.767240   3.728481   3.369953   1.693575   3.179635
                    6          7          8          9         10
     6  Be   0.000000
     7  Be   2.201627   0.000000
     8  Be   2.184260   3.068839   0.000000
     9  Be   3.069500   2.184261   2.111534   0.000000
    10  Be   2.048759   2.048562   2.081439   2.081119   0.000000
    11  H    4.965933   5.122513   3.300976   3.523908   5.033409
    12  H    5.117527   4.936141   3.535779   3.280132   5.026847
                   11         12
    11  H    0.000000
    12  H    0.773744   0.000000
 Stoichiometry    Be10H2
 Framework group  C1[X(Be10H2)]
 Deg. of freedom    30
 Full point group                 C1      NOp   1
 Largest Abelian subgroup         C1      NOp   1
 Largest concise Abelian subgroup C1      NOp   1
                         Standard orientation:                         
 ---------------------------------------------------------------------
 Center     Atomic      Atomic             Coordinates (Angstroms)
 Number     Number       Type             X           Y           Z
 ---------------------------------------------------------------------
      1          4           0        0.425579    1.834595    0.011287
      2          4           0       -0.519849    0.546350   -1.531905
      3          4           0       -0.534028    0.526122    1.531241
      4          4           0       -1.531161   -0.762896   -0.014109
      5          4           0       -1.578083    1.379680    0.000786
      6          4           0        1.475832    0.479381   -1.092711
      7          4           0        1.465969    0.466026    1.108853
      8          4           0        0.179868   -1.278637   -1.063673
      9          4           0        0.171141   -1.292009    1.047800
     10          4           0        1.966160   -1.182555    0.000432
     11          1           0       -3.045667   -1.447335   -0.382566
     12          1           0       -3.040044   -1.416895    0.390558
 ---------------------------------------------------------------------
 Rotational constants (GHZ):           2.6663810           2.1929119           2.0137473
 Standard basis: def2TZVP (5D, 7F)
 There are   212 symmetry adapted cartesian basis functions of A   symmetry.
 There are   202 symmetry adapted basis functions of A   symmetry.
   202 basis functions,   306 primitive gaussians,   212 cartesian basis functions
    21 alpha electrons       21 beta electrons
       nuclear repulsion energy       162.6985066702 Hartrees.
 NAtoms=   12 NActive=   12 NUniq=   12 SFac= 1.00D+00 NAtFMM=   60 NAOKFM=F Big=F
 Integral buffers will be    131072 words long.
 Raffenetti 2 integral format.
 Two-electron integral symmetry is turned on.
 Nuclear repulsion after empirical dispersion term =      162.6750754611 Hartrees.
 One-electron integrals computed using PRISM.
   1 Symmetry operations used in ECPInt.
 ECPInt:  NShTT=    4851 NPrTT=   15054 LenC2=    4747 LenP2D=   12381.
 LDataN:  DoStor=T MaxTD1= 4 Len=   56
 NBasis=   202 RedAO= T EigKep=  4.16D-04  NBF=   202
 NBsUse=   202 1.00D-06 EigRej= -1.00D+00 NBFU=   202
 Initial guess from the checkpoint file:  "/home/asus/YCY/BeH/Be10/1/4-H-Be10.chk"
 B after Tr=     0.000000    0.000000    0.000000
         Rot=    0.999999    0.000258   -0.000115   -0.001175 Ang=   0.14 deg.
 Keep R1 ints in memory in canonical form, NReq=228948694.
 Requested convergence on RMS density matrix=1.00D-08 within 128 cycles.
 Requested convergence on MAX density matrix=1.00D-06.
 Requested convergence on             energy=1.00D-06.
 No special actions if energy rises.
 SCF Done:  E(RPBE1PBE) =  -148.300817106     A.U. after   12 cycles
            NFock= 12  Conv=0.47D-08     -V/T= 2.0075
   1 Symmetry operations used in ECPInt.
 ECPInt:  NShTT=    4851 NPrTT=   15054 LenC2=    4747 LenP2D=   12381.
 LDataN:  DoStor=T MaxTD1= 5 Len=  102
 Calling FoFJK, ICntrl=      2127 FMM=F ISym2X=0 I1Cent= 0 IOpClX= 0 NMat=1 NMatS=1 NMatT=0.
 ***** Axes restored to original set *****
 -------------------------------------------------------------------
 Center     Atomic                   Forces (Hartrees/Bohr)
 Number     Number              X              Y              Z
 -------------------------------------------------------------------
      1        4           0.000025249   -0.000516552    0.000246846
      2        4          -0.000421878   -0.000013152    0.000012618
      3        4           0.000357026    0.000088760   -0.000028729
      4        4           0.000226015    0.000442746    0.000533656
      5        4          -0.000024738    0.000484146   -0.000106233
      6        4           0.000444466   -0.000096618   -0.000029823
      7        4          -0.000446339   -0.000110818   -0.000028082
      8        4          -0.000331394   -0.000391145   -0.000145059
      9        4           0.000275880   -0.000324084   -0.000107115
     10        4          -0.000004405    0.000333163    0.000171933
     11        1          -0.000634223    0.000229943   -0.000326776
     12        1           0.000534340   -0.000126389   -0.000193235
 -------------------------------------------------------------------
 Cartesian Forces:  Max     0.000634223 RMS     0.000305455

 GradGradGradGradGradGradGradGradGradGradGradGradGradGradGradGradGradGrad
 Berny optimization.
 Using GEDIIS/GDIIS optimizer.
 FormGI is forming the generalized inverse of G from B-inverse, IUseBI=4.
 Internal  Forces:  Max     0.000414095 RMS     0.000079476
 Search for a local minimum.
 Step number   8 out of a maximum of  100
 All quantities printed in internal units (Hartrees-Bohrs-Radians)
 Mixed Optimization -- En-DIIS/RFO-DIIS
 Swapping is turned off.
 Update second derivatives using D2CorX and points    3    4    5    6    7
                                                      8
 DE= -3.35D-05 DEPred=-8.92D-06 R= 3.76D+00
 TightC=F SS=  1.41D+00  RLast= 4.35D-02 DXNew= 1.5622D+00 1.3059D-01
 Trust test= 3.76D+00 RLast= 4.35D-02 DXMaxT set to 9.29D-01
 ITU=  1  1  1  1  1  1  1  0
     Eigenvalues ---    0.00506   0.01680   0.02883   0.03013   0.03619
     Eigenvalues ---    0.03857   0.04032   0.04333   0.04663   0.04836
     Eigenvalues ---    0.05252   0.05401   0.05723   0.06298   0.06733
     Eigenvalues ---    0.06739   0.06915   0.06983   0.07086   0.07210
     Eigenvalues ---    0.07450   0.08342   0.08722   0.09115   0.12138
     Eigenvalues ---    0.13065   0.13502   0.14181   0.14794   0.29330
 En-DIIS/RFO-DIIS/Sim-DIIS IScMMF=       -3 using points:     8    7    6    5    4    3
 RFO step:  Lambda=-4.12414548D-05.
 DIIS inversion failure, remove point   6.
 RFO-DIIS uses    5 points instead of    6
 DidBck=F Rises=F RFO-DIIS coefs:    2.75365   -1.90039    0.15676    0.04287   -0.05289
                  RFO-DIIS coefs:    0.00000
 Iteration  1 RMS(Cart)=  0.00366990 RMS(Int)=  0.00006316
 Iteration  2 RMS(Cart)=  0.00002116 RMS(Int)=  0.00005618
 Iteration  3 RMS(Cart)=  0.00000000 RMS(Int)=  0.00005618
 Variable       Old X    -DE/DX   Delta X   Delta X   Delta X     New X
                                 (Linear)    (Quad)   (Total)
    R1        4.19794  -0.00001  -0.00235   0.00116  -0.00120   4.19674
    R2        4.20149  -0.00004  -0.00391   0.00121  -0.00270   4.19879
    R3        3.88279  -0.00033  -0.00748   0.00004  -0.00745   3.87534
    R4        3.85358  -0.00003   0.00365  -0.00204   0.00160   3.85518
    R5        3.85432  -0.00003   0.00319  -0.00199   0.00118   3.85550
    R6        4.24267  -0.00001   0.00299  -0.00099   0.00205   4.24472
    R7        3.85589   0.00009   0.00180   0.00041   0.00213   3.85802
    R8        3.86361  -0.00004  -0.00264   0.00179  -0.00085   3.86276
    R9        3.79803   0.00013   0.00120   0.00017   0.00133   3.79936
   R10        4.24408  -0.00001   0.00245  -0.00086   0.00166   4.24574
   R11        3.85472   0.00010   0.00177   0.00068   0.00237   3.85709
   R12        3.86448  -0.00006  -0.00298   0.00181  -0.00118   3.86330
   R13        3.79669   0.00013   0.00230  -0.00020   0.00204   3.79874
   R14        4.04995   0.00007  -0.00180   0.00044  -0.00128   4.04867
   R15        3.91643  -0.00002   0.00039   0.00002   0.00051   3.91694
   R16        3.92110  -0.00004  -0.00106   0.00010  -0.00085   3.92025
   R17        3.21695  -0.00033  -0.03365   0.00303  -0.03064   3.18630
   R18        3.20039   0.00005  -0.01187  -0.00272  -0.01463   3.18577
   R19        4.16047  -0.00014  -0.00644  -0.00207  -0.00858   4.15189
   R20        4.12765   0.00000  -0.00289   0.00175  -0.00112   4.12654
   R21        3.87159  -0.00013  -0.00245  -0.00153  -0.00401   3.86759
   R22        4.12765  -0.00001  -0.00294   0.00175  -0.00117   4.12648
   R23        3.87122  -0.00012  -0.00206  -0.00181  -0.00389   3.86733
   R24        3.99022   0.00019   0.00220   0.00050   0.00264   3.99286
   R25        3.93335   0.00005  -0.00182   0.00236   0.00055   3.93391
   R26        3.93274   0.00004  -0.00132   0.00227   0.00096   3.93370
   R27        1.46216   0.00041   0.00587  -0.00054   0.00546   1.46762
    A1        1.52071   0.00011   0.00309  -0.00014   0.00294   1.52365
    A2        1.77399   0.00002  -0.00138   0.00047  -0.00093   1.77306
    A3        1.77346   0.00002  -0.00106   0.00042  -0.00066   1.77281
    A4        1.93086   0.00005   0.00016   0.00064   0.00078   1.93163
    A5        1.93009   0.00006   0.00039   0.00069   0.00106   1.93115
    A6        1.63108  -0.00010  -0.00205  -0.00030  -0.00234   1.62875
    A7        1.78910  -0.00001   0.00090  -0.00049   0.00041   1.78951
    A8        1.84976  -0.00010  -0.00213  -0.00018  -0.00230   1.84746
    A9        1.93719  -0.00010  -0.00097  -0.00094  -0.00190   1.93529
   A10        1.95671  -0.00000  -0.00120   0.00023  -0.00097   1.95574
   A11        1.62984  -0.00010  -0.00152  -0.00034  -0.00186   1.62798
   A12        1.78911  -0.00001   0.00091  -0.00043   0.00048   1.78959
   A13        1.84962  -0.00009  -0.00218  -0.00015  -0.00233   1.84729
   A14        1.93681  -0.00009  -0.00077  -0.00097  -0.00174   1.93507
   A15        1.95819  -0.00001  -0.00166   0.00024  -0.00142   1.95677
   A16        1.50122   0.00009   0.00042   0.00079   0.00120   1.50243
   A17        1.69626   0.00011   0.00056   0.00051   0.00108   1.69734
   A18        2.08161  -0.00013  -0.00340  -0.00078  -0.00425   2.07735
   A19        2.47843   0.00004   0.00571  -0.00047   0.00509   2.48352
   A20        1.69587   0.00011   0.00071   0.00045   0.00117   1.69703
   A21        2.45702   0.00007   0.00837   0.00050   0.00882   2.46583
   A22        2.04069  -0.00006   0.00488   0.00079   0.00551   2.04620
   A23        1.84459   0.00006   0.00035   0.00025   0.00059   1.84518
   A24        1.84350   0.00006   0.00080   0.00020   0.00097   1.84447
   A25        1.96490   0.00004   0.00530   0.00041   0.00562   1.97052
   A26        1.94432   0.00007   0.01079   0.00100   0.01171   1.95602
   A27        2.12332  -0.00018  -0.00923  -0.00101  -0.01021   2.11311
   A28        2.43483  -0.00011  -0.01015  -0.00148  -0.01161   2.42322
   A29        2.40109  -0.00005  -0.00228  -0.00028  -0.00269   2.39840
   A30        2.10619  -0.00015  -0.00703  -0.00018  -0.00729   2.09890
   A31        1.77219  -0.00005   0.00065  -0.00045   0.00022   1.77241
   A32        1.69838   0.00005   0.00097   0.00015   0.00113   1.69951
   A33        1.79478   0.00003   0.00031  -0.00000   0.00030   1.79508
   A34        1.95357   0.00002   0.00183   0.00006   0.00190   1.95547
   A35        1.78302   0.00006   0.00166   0.00036   0.00201   1.78503
   A36        1.95498   0.00007   0.00163   0.00025   0.00187   1.95685
   A37        1.54996   0.00004   0.00103   0.00032   0.00135   1.55131
   A38        1.79531   0.00003   0.00031  -0.00005   0.00024   1.79555
   A39        1.95343   0.00002   0.00186   0.00015   0.00201   1.95544
   A40        1.78313   0.00006   0.00172   0.00031   0.00203   1.78516
   A41        1.95433   0.00007   0.00201   0.00019   0.00219   1.95652
   A42        1.55038   0.00004   0.00104   0.00032   0.00136   1.55174
   A43        1.81036   0.00000   0.00025   0.00006   0.00030   1.81066
   A44        1.95624  -0.00006  -0.00008  -0.00062  -0.00072   1.95552
   A45        1.87159  -0.00011  -0.00116  -0.00054  -0.00172   1.86988
   A46        2.02432  -0.00009  -0.00107  -0.00018  -0.00125   2.02307
   A47        1.59164  -0.00005  -0.00105  -0.00032  -0.00136   1.59028
   A48        1.80939   0.00001   0.00032   0.00014   0.00046   1.80985
   A49        1.95653  -0.00006  -0.00029  -0.00061  -0.00090   1.95563
   A50        1.87067  -0.00010  -0.00101  -0.00049  -0.00151   1.86916
   A51        2.02266  -0.00008  -0.00068  -0.00018  -0.00086   2.02181
   A52        1.59120  -0.00003  -0.00103  -0.00032  -0.00134   1.58986
   A53        1.67575   0.00003  -0.00027   0.00006  -0.00023   1.67553
   A54        1.67521   0.00003  -0.00024   0.00011  -0.00013   1.67507
    D1        0.01840  -0.00000   0.00179  -0.00036   0.00144   0.01984
    D2       -0.99299   0.00004   0.00280  -0.00048   0.00234  -0.99065
    D3        0.98872   0.00002   0.00231   0.00009   0.00240   0.99112
    D4       -0.02267   0.00006   0.00332  -0.00003   0.00330  -0.01937
    D5       -0.01839   0.00000  -0.00179   0.00036  -0.00144  -0.01983
    D6        0.99401  -0.00004  -0.00316   0.00051  -0.00266   0.99135
    D7       -0.98922  -0.00002  -0.00204  -0.00011  -0.00215  -0.99137
    D8        0.02318  -0.00006  -0.00340   0.00005  -0.00337   0.01981
    D9        0.61318   0.00000  -0.00111   0.00020  -0.00092   0.61226
   D10       -0.61611   0.00001   0.00219  -0.00018   0.00201  -0.61410
   D11        0.60866   0.00008   0.00379  -0.00001   0.00379   0.61245
   D12       -0.46036   0.00004   0.00336  -0.00066   0.00271  -0.45765
   D13       -0.41518   0.00000   0.00205  -0.00016   0.00191  -0.41327
   D14       -1.48420  -0.00004   0.00162  -0.00081   0.00083  -1.48337
   D15       -0.60863  -0.00008  -0.00387  -0.00005  -0.00392  -0.61256
   D16        0.46042  -0.00004  -0.00333   0.00060  -0.00274   0.45768
   D17        0.41629  -0.00000  -0.00246   0.00004  -0.00244   0.41385
   D18        1.48535   0.00004  -0.00192   0.00069  -0.00126   1.48409
   D19       -0.01824   0.00000  -0.00176   0.00035  -0.00141  -0.01964
   D20       -0.96448  -0.00004  -0.00206   0.00022  -0.00189  -0.96637
   D21        2.57073   0.00009   0.00751   0.00120   0.00864   2.57937
   D22        2.25764   0.00008   0.01351   0.00267   0.01638   2.27402
   D23        0.96859  -0.00002  -0.00039  -0.00073  -0.00108   0.96752
   D24        0.02235  -0.00006  -0.00069  -0.00087  -0.00156   0.02079
   D25       -2.72563   0.00007   0.00888   0.00012   0.00897  -2.71665
   D26       -3.03871   0.00006   0.01488   0.00159   0.01671  -3.02200
   D27       -0.67999  -0.00002   0.00318  -0.00118   0.00197  -0.67802
   D28        0.55532  -0.00006   0.00185  -0.00117   0.00069   0.55601
   D29       -0.66491   0.00004   0.00039   0.00059   0.00095  -0.66395
   D30        0.37553   0.00006   0.00172   0.00070   0.00241   0.37794
   D31        0.43822   0.00000  -0.00166   0.00067  -0.00097   0.43724
   D32        1.47865   0.00003  -0.00033   0.00078   0.00048   1.47914
   D33        0.67466  -0.00006  -0.00259   0.00035  -0.00224   0.67242
   D34       -0.41301  -0.00003  -0.00216   0.00010  -0.00209  -0.41510
   D35       -0.36720   0.00005  -0.00074   0.00075  -0.00001  -0.36721
   D36       -1.45487   0.00008  -0.00032   0.00049   0.00014  -1.45473
   D37        0.01822  -0.00000   0.00177  -0.00035   0.00141   0.01963
   D38        0.96565   0.00004   0.00149  -0.00007   0.00147   0.96712
   D39       -2.31356   0.00001  -0.00114  -0.00070  -0.00195  -2.31551
   D40       -2.56970  -0.00009  -0.00926  -0.00096  -0.01026  -2.57997
   D41       -0.96779   0.00001   0.00007   0.00074   0.00077  -0.96702
   D42       -0.02035   0.00005  -0.00021   0.00102   0.00083  -0.01953
   D43        2.98362   0.00003  -0.00283   0.00039  -0.00259   2.98103
   D44        2.72747  -0.00008  -0.01095   0.00013  -0.01091   2.71657
   D45        0.68045   0.00002  -0.00343   0.00121  -0.00220   0.67826
   D46       -0.55522   0.00006  -0.00189   0.00114  -0.00076  -0.55597
   D47        0.66317  -0.00003   0.00043  -0.00067  -0.00024   0.66293
   D48       -0.37746  -0.00005  -0.00076  -0.00089  -0.00165  -0.37911
   D49       -0.43977   0.00000   0.00236  -0.00070   0.00164  -0.43813
   D50       -1.48040  -0.00002   0.00117  -0.00092   0.00022  -1.48018
   D51       -0.67545   0.00006   0.00277  -0.00031   0.00246  -0.67299
   D52        0.41220   0.00004   0.00213   0.00001   0.00216   0.41436
   D53        0.36599  -0.00005   0.00119  -0.00073   0.00046   0.36646
   D54        1.45365  -0.00007   0.00054  -0.00041   0.00017   1.45382
   D55       -0.55543  -0.00005  -0.00098  -0.00008  -0.00114  -0.55657
   D56        0.55878   0.00003  -0.00020   0.00013   0.00001   0.55879
   D57       -2.91174   0.00012   0.00681   0.00074   0.00761  -2.90413
   D58        2.87543  -0.00006  -0.00071   0.00080   0.00000   2.87543
   D59       -0.65212   0.00000   0.00121  -0.00018   0.00098  -0.65114
   D60        0.42117  -0.00010   0.00054  -0.00150  -0.00095   0.42022
   D61        0.32404   0.00005   0.00161   0.00019   0.00184   0.32588
   D62        1.39732  -0.00005   0.00093  -0.00114  -0.00009   1.39724
   D63        2.59156   0.00000   0.00164   0.00016   0.00172   2.59329
   D64       -2.61833  -0.00010   0.00096  -0.00117  -0.00021  -2.61854
   D65        3.04429   0.00014   0.00858  -0.00018   0.00818   3.05248
   D66       -2.16561   0.00004   0.00791  -0.00151   0.00625  -2.15935
   D67        0.65022   0.00001  -0.00042   0.00000  -0.00037   0.64985
   D68       -0.42253   0.00010   0.00010   0.00138   0.00145  -0.42107
   D69       -0.32661  -0.00003  -0.00069  -0.00032  -0.00107  -0.32768
   D70       -1.39936   0.00006  -0.00017   0.00105   0.00075  -1.39861
   D71       -3.01026  -0.00018  -0.01324  -0.00143  -0.01455  -3.02482
   D72        2.20017  -0.00009  -0.01272  -0.00005  -0.01273   2.18744
   D73       -2.54898  -0.00007  -0.01107  -0.00178  -0.01266  -2.56164
   D74        2.66145   0.00002  -0.01055  -0.00040  -0.01084   2.65061
   D75        0.00083  -0.00000  -0.00041   0.00004  -0.00037   0.00046
   D76        0.96817   0.00004   0.00108  -0.00048   0.00059   0.96876
   D77       -0.96692  -0.00005  -0.00154   0.00046  -0.00107  -0.96799
   D78        0.00042  -0.00000  -0.00005  -0.00006  -0.00011   0.00031
   D79        0.03829  -0.00006  -0.00263  -0.00009  -0.00269   0.03560
   D80       -0.97886  -0.00002  -0.00172  -0.00002  -0.00175  -0.98060
   D81        1.01671  -0.00003  -0.00085  -0.00001  -0.00083   1.01588
   D82       -0.00044   0.00000   0.00005   0.00006   0.00012  -0.00032
   D83        0.67390   0.00000  -0.00206   0.00070  -0.00136   0.67253
   D84       -0.57975  -0.00003  -0.00207   0.00017  -0.00191  -0.58166
   D85       -0.03732   0.00005   0.00229   0.00026   0.00252  -0.03480
   D86        0.97770   0.00002   0.00203   0.00014   0.00217   0.97987
   D87       -1.01545   0.00003   0.00031   0.00018   0.00046  -1.01499
   D88       -0.00044   0.00000   0.00005   0.00006   0.00012  -0.00032
   D89       -0.67413   0.00000   0.00194  -0.00060   0.00135  -0.67278
   D90        0.58020   0.00003   0.00169  -0.00005   0.00165   0.58185
   D91        0.00088  -0.00000  -0.00029  -0.00002  -0.00031   0.00057
   D92       -1.00241   0.00004   0.00074  -0.00020   0.00054  -1.00187
   D93        1.00373  -0.00004  -0.00108   0.00011  -0.00097   1.00276
   D94        0.00044  -0.00000  -0.00005  -0.00007  -0.00012   0.00032
   D95        0.65854   0.00001  -0.00013   0.00032   0.00020   0.65874
   D96       -0.63164   0.00009  -0.00051   0.00100   0.00046  -0.63119
   D97       -0.65789  -0.00002   0.00023  -0.00046  -0.00024  -0.65814
   D98        0.63174  -0.00009   0.00054  -0.00103  -0.00045   0.63129
         Item               Value     Threshold  Converged?
 Maximum Force            0.000414     0.000450     YES
 RMS     Force            0.000079     0.000300     YES
 Maximum Displacement     0.024947     0.001800     NO 
 RMS     Displacement     0.003675     0.001200     NO 
 Predicted change in Energy=-2.046802D-05
 GradGradGradGradGradGradGradGradGradGradGradGradGradGradGradGradGradGrad

                          Input orientation:                          
 ---------------------------------------------------------------------
 Center     Atomic      Atomic             Coordinates (Angstroms)
 Number     Number       Type             X           Y           Z
 ---------------------------------------------------------------------
      1          4           0       -0.008194    1.624189    0.784910
      2          4           0       -1.524649    0.002588    0.837954
      3          4           0        1.541745    0.032754    0.828204
      4          4           0        0.024572   -1.621443    0.926733
      5          4           0        0.012157    0.118391    2.176924
      6          4           0       -1.106174    1.081923   -0.846739
      7          4           0        1.090791    1.104176   -0.853508
      8          4           0       -1.041301   -1.099524   -0.772630
      9          4           0        1.071511   -1.078136   -0.779815
     10          4           0       -0.000729    0.009275   -2.194384
     11          1           0       -0.323471   -3.038748    1.771193
     12          1           0        0.452630   -3.011255    1.779513
 ---------------------------------------------------------------------
                    Distance matrix (angstroms):
                    1          2          3          4          5
     1  Be   0.000000
     2  Be   2.220820   0.000000
     3  Be   2.221902   3.066558   0.000000
     4  Be   3.248894   2.246207   2.246751   0.000000
     5  Be   2.050742   2.041574   2.041082   2.142464   0.000000
     6  Be   2.040072   2.044082   3.304189   3.425197   3.364757
     7  Be   2.040244   3.303795   2.044373   3.425650   3.364333
     8  Be   3.303310   2.010537   3.242969   2.072757   3.360500
     9  Be   3.304041   3.244255   2.010205   2.074505   3.360984
    10  Be   3.388835   3.393737   3.393497   3.521542   4.372689
    11  H    4.776519   3.400513   3.715156   1.686120   3.200748
    12  H    4.763290   3.725509   3.370037   1.685836   3.185378
                    6          7          8          9         10
     6  Be   0.000000
     7  Be   2.197088   0.000000
     8  Be   2.183670   3.067352   0.000000
     9  Be   3.068003   2.183641   2.112932   0.000000
    10  Be   2.046639   2.046503   2.081733   2.081626   0.000000
    11  H    4.944301   5.104215   3.278247   3.506796   5.012027
    12  H    5.106973   4.927151   3.521360   3.266515   5.012085
                   11         12
    11  H    0.000000
    12  H    0.776633   0.000000
 Stoichiometry    Be10H2
 Framework group  C1[X(Be10H2)]
 Deg. of freedom    30
 Full point group                 C1      NOp   1
 Largest Abelian subgroup         C1      NOp   1
 Largest concise Abelian subgroup C1      NOp   1
                         Standard orientation:                         
 ---------------------------------------------------------------------
 Center     Atomic      Atomic             Coordinates (Angstroms)
 Number     Number       Type             X           Y           Z
 ---------------------------------------------------------------------
      1          4           0        0.418100    1.835735    0.009375
      2          4           0       -0.521973    0.544349   -1.533553
      3          4           0       -0.533627    0.528136    1.532940
      4          4           0       -1.529633   -0.764500   -0.011389
      5          4           0       -1.580730    1.377322    0.000467
      6          4           0        1.472798    0.480465   -1.091874
      7          4           0        1.464631    0.469500    1.105171
      8          4           0        0.180696   -1.279662   -1.062914
      9          4           0        0.173393   -1.290598    1.049977
     10          4           0        1.967512   -1.178141    0.000379
     11          1           0       -3.022006   -1.454399   -0.385367
     12          1           0       -3.022665   -1.436022    0.391048
 ---------------------------------------------------------------------
 Rotational constants (GHZ):           2.6663820           2.1951758           2.0161506
 Standard basis: def2TZVP (5D, 7F)
 There are   212 symmetry adapted cartesian basis functions of A   symmetry.
 There are   202 symmetry adapted basis functions of A   symmetry.
   202 basis functions,   306 primitive gaussians,   212 cartesian basis functions
    21 alpha electrons       21 beta electrons
       nuclear repulsion energy       162.7613257374 Hartrees.
 NAtoms=   12 NActive=   12 NUniq=   12 SFac= 1.00D+00 NAtFMM=   60 NAOKFM=F Big=F
 Integral buffers will be    131072 words long.
 Raffenetti 2 integral format.
 Two-electron integral symmetry is turned on.
 Nuclear repulsion after empirical dispersion term =      162.7378812477 Hartrees.
 One-electron integrals computed using PRISM.
   1 Symmetry operations used in ECPInt.
 ECPInt:  NShTT=    4851 NPrTT=   15054 LenC2=    4747 LenP2D=   12387.
 LDataN:  DoStor=T MaxTD1= 4 Len=   56
 NBasis=   202 RedAO= T EigKep=  4.17D-04  NBF=   202
 NBsUse=   202 1.00D-06 EigRej= -1.00D+00 NBFU=   202
 Initial guess from the checkpoint file:  "/home/asus/YCY/BeH/Be10/1/4-H-Be10.chk"
 B after Tr=     0.000000   -0.000000    0.000000
         Rot=    0.999999    0.000464   -0.000234   -0.001351 Ang=   0.17 deg.
 ExpMin= 3.27D-02 ExpMax= 4.70D+03 ExpMxC= 1.60D+02 IAcc=3 IRadAn=         5 AccDes= 0.00D+00
 Harris functional with IExCor= 1009 and IRadAn=       5 diagonalized for initial guess.
 HarFok:  IExCor= 1009 AccDes= 0.00D+00 IRadAn=         5 IDoV= 1 UseB2=F ITyADJ=14
 ICtDFT=  3500011 ScaDFX=  1.000000  1.000000  1.000000  1.000000
 FoFCou: FMM=F IPFlag=           0 FMFlag=      100000 FMFlg1=           0
         NFxFlg=           0 DoJE=T BraDBF=F KetDBF=T FulRan=T
         wScrn=  0.000000 ICntrl=       500 IOpCl=  0 I1Cent=   200000004 NGrid=           0
         NMat0=    1 NMatS0=      1 NMatT0=    0 NMatD0=    1 NMtDS0=    0 NMtDT0=    0
 Petite list used in FoFCou.
 Keep R1 ints in memory in canonical form, NReq=228948694.
 Requested convergence on RMS density matrix=1.00D-08 within 128 cycles.
 Requested convergence on MAX density matrix=1.00D-06.
 Requested convergence on             energy=1.00D-06.
 No special actions if energy rises.
 EnCoef did     3 forward-backward iterations
 SCF Done:  E(RPBE1PBE) =  -148.300841425     A.U. after   11 cycles
            NFock= 11  Conv=0.92D-08     -V/T= 2.0075
   1 Symmetry operations used in ECPInt.
 ECPInt:  NShTT=    4851 NPrTT=   15054 LenC2=    4747 LenP2D=   12387.
 LDataN:  DoStor=T MaxTD1= 5 Len=  102
 Calling FoFJK, ICntrl=      2127 FMM=F ISym2X=0 I1Cent= 0 IOpClX= 0 NMat=1 NMatS=1 NMatT=0.
 ***** Axes restored to original set *****
 -------------------------------------------------------------------
 Center     Atomic                   Forces (Hartrees/Bohr)
 Number     Number              X              Y              Z
 -------------------------------------------------------------------
      1        4           0.000000745   -0.000163186   -0.000179065
      2        4          -0.000224790   -0.000199556    0.000108021
      3        4           0.000179454   -0.000148479    0.000033865
      4        4           0.000342780    0.000452417    0.000205149
      5        4          -0.000015498    0.000266315   -0.000006498
      6        4           0.000228224    0.000114744    0.000035120
      7        4          -0.000238008    0.000123425    0.000020925
      8        4          -0.000158251   -0.000258310   -0.000035602
      9        4           0.000126412   -0.000165717    0.000001863
     10        4           0.000004019    0.000199206   -0.000046243
     11        1           0.000519039   -0.000165235    0.000031838
     12        1          -0.000764125   -0.000055625   -0.000169374
 -------------------------------------------------------------------
 Cartesian Forces:  Max     0.000764125 RMS     0.000228649

 GradGradGradGradGradGradGradGradGradGradGradGradGradGradGradGradGradGrad
 Berny optimization.
 Using GEDIIS/GDIIS optimizer.
 FormGI is forming the generalized inverse of G from B-inverse, IUseBI=4.
 Internal  Forces:  Max     0.000417341 RMS     0.000052951
 Search for a local minimum.
 Step number   9 out of a maximum of  100
 All quantities printed in internal units (Hartrees-Bohrs-Radians)
 Mixed Optimization -- En-DIIS/RFO-DIIS
 Swapping is turned off.
 Update second derivatives using D2CorX and points    4    5    6    7    8
                                                      9
 DE= -2.43D-05 DEPred=-2.05D-05 R= 1.19D+00
 TightC=F SS=  1.41D+00  RLast= 6.38D-02 DXNew= 1.5622D+00 1.9150D-01
 Trust test= 1.19D+00 RLast= 6.38D-02 DXMaxT set to 9.29D-01
 ITU=  1  1  1  1  1  1  1  1  0
     Eigenvalues ---    0.00487   0.01767   0.02322   0.02895   0.03625
     Eigenvalues ---    0.03845   0.03959   0.04114   0.04662   0.04802
     Eigenvalues ---    0.05242   0.05404   0.06017   0.06259   0.06717
     Eigenvalues ---    0.06732   0.06919   0.06988   0.07087   0.07229
     Eigenvalues ---    0.07454   0.08266   0.08719   0.09118   0.12139
     Eigenvalues ---    0.13062   0.13511   0.14184   0.14796   0.32492
 En-DIIS/RFO-DIIS/Sim-DIIS IScMMF=       -3 using points:     9    8    7    6    5    4    3
 RFO step:  Lambda=-4.81216060D-06.
 DIIS inversion failure, remove point   7.
 RFO-DIIS uses    6 points instead of    7
 DidBck=F Rises=F RFO-DIIS coefs:    1.57111   -2.00000    1.67366   -0.61867    0.34591
                  RFO-DIIS coefs:    0.02799    0.00000
 Iteration  1 RMS(Cart)=  0.00066076 RMS(Int)=  0.00005218
 Iteration  2 RMS(Cart)=  0.00000076 RMS(Int)=  0.00005217
 Variable       Old X    -DE/DX   Delta X   Delta X   Delta X     New X
                                 (Linear)    (Quad)   (Total)
    R1        4.19674   0.00003   0.00091   0.00021   0.00113   4.19787
    R2        4.19879   0.00001   0.00123  -0.00035   0.00088   4.19967
    R3        3.87534  -0.00008  -0.00046  -0.00277  -0.00322   3.87212
    R4        3.85518  -0.00008  -0.00161   0.00002  -0.00158   3.85359
    R5        3.85550  -0.00007  -0.00151  -0.00014  -0.00164   3.85386
    R6        4.24472  -0.00000  -0.00164   0.00022  -0.00146   4.24326
    R7        3.85802   0.00003   0.00037   0.00120   0.00163   3.85964
    R8        3.86276   0.00006   0.00115  -0.00003   0.00114   3.86389
    R9        3.79936   0.00005   0.00020   0.00065   0.00087   3.80024
   R10        4.24574  -0.00000  -0.00141   0.00006  -0.00140   4.24435
   R11        3.85709   0.00004   0.00043   0.00128   0.00176   3.85885
   R12        3.86330   0.00004   0.00122  -0.00015   0.00108   3.86438
   R13        3.79874   0.00003  -0.00017   0.00093   0.00081   3.79955
   R14        4.04867   0.00004   0.00131  -0.00023   0.00102   4.04969
   R15        3.91694   0.00001   0.00004   0.00040   0.00036   3.91731
   R16        3.92025   0.00000   0.00035  -0.00022   0.00006   3.92030
   R17        3.18630   0.00014   0.00995  -0.00816   0.00182   3.18812
   R18        3.18577  -0.00014   0.00305  -0.00438  -0.00130   3.18447
   R19        4.15189  -0.00009   0.00028  -0.00275  -0.00241   4.14949
   R20        4.12654   0.00007   0.00162   0.00003   0.00162   4.12816
   R21        3.86759  -0.00003  -0.00082  -0.00090  -0.00170   3.86589
   R22        4.12648   0.00006   0.00166   0.00007   0.00171   4.12820
   R23        3.86733  -0.00003  -0.00099  -0.00081  -0.00179   3.86554
   R24        3.99286   0.00006   0.00016   0.00154   0.00175   3.99462
   R25        3.93391   0.00009   0.00155   0.00044   0.00197   3.93588
   R26        3.93370   0.00007   0.00142   0.00059   0.00200   3.93570
   R27        1.46762  -0.00042  -0.00110   0.00067  -0.00054   1.46708
    A1        1.52365   0.00003  -0.00041   0.00103   0.00064   1.52429
    A2        1.77306   0.00003   0.00053  -0.00014   0.00042   1.77348
    A3        1.77281   0.00002   0.00045  -0.00004   0.00043   1.77324
    A4        1.93163   0.00004   0.00069   0.00045   0.00115   1.93278
    A5        1.93115   0.00004   0.00066   0.00055   0.00122   1.93237
    A6        1.62875  -0.00003  -0.00011  -0.00107  -0.00120   1.62755
    A7        1.78951  -0.00002  -0.00037  -0.00002  -0.00040   1.78910
    A8        1.84746  -0.00003   0.00018  -0.00090  -0.00072   1.84674
    A9        1.93529  -0.00006  -0.00067  -0.00102  -0.00169   1.93361
   A10        1.95574   0.00000   0.00060  -0.00016   0.00043   1.95617
   A11        1.62798  -0.00003  -0.00025  -0.00089  -0.00115   1.62683
   A12        1.78959  -0.00002  -0.00035  -0.00001  -0.00037   1.78922
   A13        1.84729  -0.00002   0.00019  -0.00090  -0.00071   1.84658
   A14        1.93507  -0.00005  -0.00071  -0.00096  -0.00167   1.93341
   A15        1.95677   0.00000   0.00069  -0.00036   0.00032   1.95710
   A16        1.50243   0.00004   0.00078   0.00092   0.00170   1.50413
   A17        1.69734   0.00003   0.00053   0.00073   0.00126   1.69860
   A18        2.07735   0.00002   0.00009  -0.00179  -0.00163   2.07573
   A19        2.48352  -0.00007  -0.00197   0.00108  -0.00075   2.48277
   A20        1.69703   0.00003   0.00047   0.00078   0.00125   1.69829
   A21        2.46583  -0.00004  -0.00217   0.00308   0.00095   2.46679
   A22        2.04620   0.00009  -0.00130   0.00251   0.00138   2.04758
   A23        1.84518   0.00001   0.00033   0.00044   0.00079   1.84596
   A24        1.84447   0.00001   0.00020   0.00059   0.00081   1.84529
   A25        1.97052   0.00003  -0.00141   0.00204   0.00070   1.97121
   A26        1.95602   0.00006  -0.00244   0.00439   0.00203   1.95806
   A27        2.11311  -0.00000   0.00169  -0.00397  -0.00232   2.11079
   A28        2.42322  -0.00010   0.00170  -0.00491  -0.00326   2.41996
   A29        2.39840  -0.00005   0.00021  -0.00123  -0.00089   2.39751
   A30        2.09890   0.00003   0.00139  -0.00235  -0.00089   2.09800
   A31        1.77241  -0.00002  -0.00061  -0.00020  -0.00082   1.77158
   A32        1.69951   0.00002  -0.00016   0.00046   0.00031   1.69982
   A33        1.79508   0.00001  -0.00004   0.00023   0.00019   1.79527
   A34        1.95547   0.00001  -0.00041   0.00060   0.00018   1.95565
   A35        1.78503   0.00003  -0.00006   0.00077   0.00071   1.78575
   A36        1.95685   0.00002  -0.00008   0.00057   0.00050   1.95735
   A37        1.55131   0.00002  -0.00000   0.00054   0.00054   1.55185
   A38        1.79555  -0.00000  -0.00007   0.00018   0.00011   1.79566
   A39        1.95544   0.00001  -0.00038   0.00063   0.00024   1.95568
   A40        1.78516   0.00002  -0.00009   0.00078   0.00068   1.78585
   A41        1.95652   0.00001  -0.00018   0.00068   0.00051   1.95704
   A42        1.55174   0.00001  -0.00002   0.00050   0.00049   1.55223
   A43        1.81066   0.00000  -0.00001   0.00010   0.00010   1.81076
   A44        1.95552  -0.00002  -0.00061  -0.00020  -0.00081   1.95471
   A45        1.86988  -0.00004  -0.00055  -0.00100  -0.00154   1.86834
   A46        2.02307  -0.00002  -0.00022  -0.00067  -0.00088   2.02219
   A47        1.59028  -0.00002   0.00001  -0.00053  -0.00052   1.58976
   A48        1.80985   0.00001   0.00002   0.00020   0.00022   1.81007
   A49        1.95563  -0.00002  -0.00057  -0.00027  -0.00084   1.95478
   A50        1.86916  -0.00003  -0.00055  -0.00090  -0.00146   1.86770
   A51        2.02181  -0.00001  -0.00029  -0.00049  -0.00077   2.02104
   A52        1.58986  -0.00001   0.00001  -0.00051  -0.00051   1.58935
   A53        1.67553  -0.00000   0.00033  -0.00007   0.00027   1.67579
   A54        1.67507   0.00000   0.00035  -0.00002   0.00034   1.67541
    D1        0.01984  -0.00002  -0.00036   0.00038   0.00002   0.01985
    D2       -0.99065  -0.00001  -0.00059   0.00061   0.00001  -0.99064
    D3        0.99112   0.00000  -0.00024   0.00072   0.00049   0.99161
    D4       -0.01937   0.00001  -0.00047   0.00096   0.00048  -0.01889
    D5       -0.01983   0.00002   0.00036  -0.00038  -0.00002  -0.01985
    D6        0.99135   0.00001   0.00065  -0.00076  -0.00009   0.99126
    D7       -0.99137  -0.00001   0.00018  -0.00063  -0.00045  -0.99182
    D8        0.01981  -0.00002   0.00047  -0.00101  -0.00053   0.01928
    D9        0.61226   0.00001   0.00040  -0.00012   0.00028   0.61254
   D10       -0.61410  -0.00001  -0.00065   0.00052  -0.00013  -0.61422
   D11        0.61245   0.00002  -0.00057   0.00119   0.00061   0.61306
   D12       -0.45765  -0.00000  -0.00086   0.00083  -0.00003  -0.45769
   D13       -0.41327  -0.00001  -0.00073   0.00041  -0.00033  -0.41360
   D14       -1.48337  -0.00003  -0.00102   0.00005  -0.00097  -1.48435
   D15       -0.61256  -0.00002   0.00057  -0.00121  -0.00064  -0.61320
   D16        0.45768  -0.00000   0.00082  -0.00084  -0.00001   0.45767
   D17        0.41385   0.00001   0.00079  -0.00058   0.00022   0.41407
   D18        1.48409   0.00002   0.00104  -0.00021   0.00084   1.48494
   D19       -0.01964   0.00002   0.00035  -0.00037  -0.00002  -0.01967
   D20       -0.96637   0.00001   0.00009  -0.00071  -0.00059  -0.96696
   D21        2.57937   0.00002  -0.00179   0.00337   0.00166   2.58103
   D22        2.27402   0.00017  -0.00224   0.00717   0.00471   2.27873
   D23        0.96752  -0.00003  -0.00045  -0.00061  -0.00109   0.96643
   D24        0.02079  -0.00004  -0.00071  -0.00095  -0.00165   0.01913
   D25       -2.71665  -0.00003  -0.00258   0.00313   0.00059  -2.71606
   D26       -3.02200   0.00013  -0.00304   0.00693   0.00364  -3.01836
   D27       -0.67802  -0.00004  -0.00188   0.00011  -0.00176  -0.67978
   D28        0.55601  -0.00005  -0.00162  -0.00033  -0.00197   0.55405
   D29       -0.66395   0.00002   0.00045   0.00063   0.00110  -0.66285
   D30        0.37794   0.00004   0.00019   0.00123   0.00142   0.37936
   D31        0.43724   0.00002   0.00106  -0.00002   0.00104   0.43829
   D32        1.47914   0.00004   0.00080   0.00058   0.00136   1.48050
   D33        0.67242  -0.00001   0.00048  -0.00066  -0.00018   0.67225
   D34       -0.41510  -0.00000   0.00034  -0.00056  -0.00021  -0.41530
   D35       -0.36721   0.00004   0.00094   0.00039   0.00133  -0.36587
   D36       -1.45473   0.00004   0.00079   0.00049   0.00130  -1.45342
   D37        0.01963  -0.00002  -0.00035   0.00037   0.00003   0.01966
   D38        0.96712  -0.00000   0.00009   0.00053   0.00058   0.96771
   D39       -2.31551  -0.00008   0.00027  -0.00106  -0.00070  -2.31621
   D40       -2.57997  -0.00001   0.00215  -0.00369  -0.00148  -2.58145
   D41       -0.96702   0.00002   0.00052   0.00050   0.00105  -0.96597
   D42       -0.01953   0.00004   0.00096   0.00066   0.00161  -0.01792
   D43        2.98103  -0.00005   0.00114  -0.00093   0.00032   2.98135
   D44        2.71657   0.00002   0.00301  -0.00356  -0.00046   2.71610
   D45        0.67826   0.00004   0.00195  -0.00019   0.00175   0.68001
   D46       -0.55597   0.00005   0.00161   0.00031   0.00193  -0.55405
   D47        0.66293  -0.00002  -0.00067  -0.00038  -0.00105   0.66188
   D48       -0.37911  -0.00004  -0.00047  -0.00094  -0.00141  -0.38052
   D49       -0.43813  -0.00002  -0.00123   0.00025  -0.00097  -0.43911
   D50       -1.48018  -0.00004  -0.00103  -0.00031  -0.00133  -1.48150
   D51       -0.67299   0.00000  -0.00048   0.00078   0.00030  -0.67269
   D52        0.41436   0.00001  -0.00026   0.00063   0.00035   0.41472
   D53        0.36646  -0.00004  -0.00099  -0.00018  -0.00118   0.36528
   D54        1.45382  -0.00003  -0.00077  -0.00033  -0.00112   1.45269
   D55       -0.55657  -0.00002   0.00004  -0.00053  -0.00045  -0.55702
   D56        0.55879   0.00000   0.00026   0.00010   0.00031   0.55911
   D57       -2.90413  -0.00004  -0.00130   0.00282   0.00144  -2.90269
   D58        2.87543   0.00009   0.00044   0.00081   0.00134   2.87677
   D59       -0.65114   0.00000  -0.00064   0.00013  -0.00048  -0.65162
   D60        0.42022  -0.00005  -0.00153  -0.00067  -0.00222   0.41799
   D61        0.32588   0.00002  -0.00028   0.00069   0.00039   0.32627
   D62        1.39724  -0.00003  -0.00117  -0.00010  -0.00136   1.39588
   D63        2.59329   0.00007  -0.00051   0.00064   0.00019   2.59347
   D64       -2.61854   0.00002  -0.00140  -0.00015  -0.00156  -2.62010
   D65        3.05248  -0.00008  -0.00242   0.00197  -0.00024   3.05223
   D66       -2.15935  -0.00013  -0.00331   0.00118  -0.00199  -2.16134
   D67        0.64985   0.00000   0.00041   0.00014   0.00051   0.65036
   D68       -0.42107   0.00004   0.00135   0.00087   0.00226  -0.41882
   D69       -0.32768  -0.00001   0.00001  -0.00037  -0.00032  -0.32801
   D70       -1.39861   0.00003   0.00095   0.00037   0.00142  -1.39719
   D71       -3.02482   0.00003   0.00286  -0.00530  -0.00254  -3.02736
   D72        2.18744   0.00007   0.00380  -0.00456  -0.00080   2.18665
   D73       -2.56164  -0.00012   0.00218  -0.00524  -0.00326  -2.56490
   D74        2.65061  -0.00008   0.00312  -0.00450  -0.00151   2.64910
   D75        0.00046   0.00000   0.00010  -0.00013  -0.00003   0.00043
   D76        0.96876  -0.00000  -0.00035   0.00016  -0.00018   0.96858
   D77       -0.96799   0.00000   0.00042  -0.00034   0.00008  -0.96791
   D78        0.00031  -0.00000  -0.00002  -0.00005  -0.00007   0.00024
   D79        0.03560  -0.00002   0.00048  -0.00085  -0.00038   0.03522
   D80       -0.98060  -0.00001   0.00031  -0.00046  -0.00015  -0.98075
   D81        1.01588  -0.00001   0.00019  -0.00034  -0.00017   1.01572
   D82       -0.00032   0.00000   0.00002   0.00005   0.00007  -0.00025
   D83        0.67253   0.00001   0.00083  -0.00044   0.00040   0.67293
   D84       -0.58166  -0.00002   0.00057  -0.00085  -0.00028  -0.58194
   D85       -0.03480   0.00001  -0.00034   0.00074   0.00041  -0.03439
   D86        0.97987   0.00001  -0.00031   0.00063   0.00031   0.98018
   D87       -1.01499   0.00001  -0.00000   0.00016   0.00017  -1.01482
   D88       -0.00032   0.00000   0.00002   0.00005   0.00007  -0.00025
   D89       -0.67278  -0.00000  -0.00075   0.00045  -0.00030  -0.67308
   D90        0.58185   0.00002  -0.00044   0.00078   0.00033   0.58219
   D91        0.00057  -0.00000   0.00003  -0.00014  -0.00011   0.00046
   D92       -1.00187   0.00000  -0.00008   0.00021   0.00013  -1.00175
   D93        1.00276  -0.00001   0.00009  -0.00039  -0.00030   1.00246
   D94        0.00032  -0.00000  -0.00002  -0.00005  -0.00007   0.00025
   D95        0.65874   0.00000   0.00033  -0.00003   0.00030   0.65904
   D96       -0.63119   0.00003   0.00120   0.00037   0.00162  -0.62957
   D97       -0.65814  -0.00001  -0.00043  -0.00003  -0.00045  -0.65859
   D98        0.63129  -0.00003  -0.00122  -0.00038  -0.00165   0.62963
         Item               Value     Threshold  Converged?
 Maximum Force            0.000417     0.000450     YES
 RMS     Force            0.000053     0.000300     YES
 Maximum Displacement     0.003897     0.001800     NO 
 RMS     Displacement     0.000661     0.001200     YES
 Predicted change in Energy=-1.208317D-06
 GradGradGradGradGradGradGradGradGradGradGradGradGradGradGradGradGradGrad

                          Input orientation:                          
 ---------------------------------------------------------------------
 Center     Atomic      Atomic             Coordinates (Angstroms)
 Number     Number       Type             X           Y           Z
 ---------------------------------------------------------------------
      1          4           0       -0.008361    1.623411    0.784683
      2          4           0       -1.525215    0.001382    0.838328
      3          4           0        1.542932    0.032652    0.828182
      4          4           0        0.025435   -1.620209    0.927290
      5          4           0        0.012529    0.120454    2.177248
      6          4           0       -1.105777    1.081433   -0.846394
      7          4           0        1.089905    1.104406   -0.853453
      8          4           0       -1.041315   -1.100896   -0.772555
      9          4           0        1.072417   -1.078832   -0.779881
     10          4           0       -0.000756    0.010140   -2.194099
     11          1           0       -0.324373   -3.038501    1.771282
     12          1           0        0.451468   -3.011246    1.777726
 ---------------------------------------------------------------------
                    Distance matrix (angstroms):
                    1          2          3          4          5
     1  Be   0.000000
     2  Be   2.221419   0.000000
     3  Be   2.222368   3.068323   0.000000
     4  Be   3.246929   2.245437   2.246012   0.000000
     5  Be   2.049038   2.042435   2.042015   2.143004   0.000000
     6  Be   2.039234   2.044683   3.304514   3.424101   3.364001
     7  Be   2.039374   3.304185   2.044942   3.424569   3.363637
     8  Be   3.303609   2.011000   3.244322   2.072949   3.362085
     9  Be   3.304248   3.245482   2.010633   2.074534   3.362478
    10  Be   3.387602   3.394064   3.393768   3.521619   4.372759
    11  H    4.775633   3.399016   3.715945   1.687081   3.202703
    12  H    4.762102   3.723663   3.370199   1.685149   3.187448
                    6          7          8          9         10
     6  Be   0.000000
     7  Be   2.195814   0.000000
     8  Be   2.184529   3.067899   0.000000
     9  Be   3.068501   2.184547   2.113860   0.000000
    10  Be   2.045740   2.045554   2.082776   2.082684   0.000000
    11  H    4.943347   5.104224   3.277106   3.507101   5.012304
    12  H    5.105001   4.926388   3.518774   3.265142   5.010856
                   11         12
    11  H    0.000000
    12  H    0.776347   0.000000
 Stoichiometry    Be10H2
 Framework group  C1[X(Be10H2)]
 Deg. of freedom    30
 Full point group                 C1      NOp   1
 Largest Abelian subgroup         C1      NOp   1
 Largest concise Abelian subgroup C1      NOp   1
                         Standard orientation:                         
 ---------------------------------------------------------------------
 Center     Atomic      Atomic             Coordinates (Angstroms)
 Number     Number       Type             X           Y           Z
 ---------------------------------------------------------------------
      1          4           0        0.417201    1.835090    0.008317
      2          4           0       -0.523304    0.542743   -1.534404
      3          4           0       -0.533553    0.528309    1.533869
      4          4           0       -1.528979   -0.763869   -0.010143
      5          4           0       -1.580300    1.378494    0.000464
      6          4           0        1.471978    0.480414   -1.092033
      7          4           0        1.464812    0.470690    1.103748
      8          4           0        0.180343   -1.281115   -1.062659
      9          4           0        0.173854   -1.290817    1.051169
     10          4           0        1.968367   -1.176498    0.000346
     11          1           0       -3.021271   -1.455585   -0.385421
     12          1           0       -3.020401   -1.438176    0.390730
 ---------------------------------------------------------------------
 Rotational constants (GHZ):           2.6657943           2.1949955           2.0163224
 Standard basis: def2TZVP (5D, 7F)
 There are   212 symmetry adapted cartesian basis functions of A   symmetry.
 There are   202 symmetry adapted basis functions of A   symmetry.
   202 basis functions,   306 primitive gaussians,   212 cartesian basis functions
    21 alpha electrons       21 beta electrons
       nuclear repulsion energy       162.7544607526 Hartrees.
 NAtoms=   12 NActive=   12 NUniq=   12 SFac= 1.00D+00 NAtFMM=   60 NAOKFM=F Big=F
 Integral buffers will be    131072 words long.
 Raffenetti 2 integral format.
 Two-electron integral symmetry is turned on.
 Nuclear repulsion after empirical dispersion term =      162.7310163251 Hartrees.
 One-electron integrals computed using PRISM.
   1 Symmetry operations used in ECPInt.
 ECPInt:  NShTT=    4851 NPrTT=   15054 LenC2=    4747 LenP2D=   12386.
 LDataN:  DoStor=T MaxTD1= 4 Len=   56
 NBasis=   202 RedAO= T EigKep=  4.17D-04  NBF=   202
 NBsUse=   202 1.00D-06 EigRej= -1.00D+00 NBFU=   202
 Initial guess from the checkpoint file:  "/home/asus/YCY/BeH/Be10/1/4-H-Be10.chk"
 B after Tr=    -0.000000   -0.000000   -0.000000
         Rot=    1.000000    0.000241   -0.000153   -0.000154 Ang=   0.04 deg.
 Keep R1 ints in memory in canonical form, NReq=228948694.
 Requested convergence on RMS density matrix=1.00D-08 within 128 cycles.
 Requested convergence on MAX density matrix=1.00D-06.
 Requested convergence on             energy=1.00D-06.
 No special actions if energy rises.
 SCF Done:  E(RPBE1PBE) =  -148.300847283     A.U. after   10 cycles
            NFock= 10  Conv=0.98D-08     -V/T= 2.0075
   1 Symmetry operations used in ECPInt.
 ECPInt:  NShTT=    4851 NPrTT=   15054 LenC2=    4747 LenP2D=   12386.
 LDataN:  DoStor=T MaxTD1= 5 Len=  102
 Calling FoFJK, ICntrl=      2127 FMM=F ISym2X=0 I1Cent= 0 IOpClX= 0 NMat=1 NMatS=1 NMatT=0.
 ***** Axes restored to original set *****
 -------------------------------------------------------------------
 Center     Atomic                   Forces (Hartrees/Bohr)
 Number     Number              X              Y              Z
 -------------------------------------------------------------------
      1        4          -0.000002218   -0.000011484   -0.000125734
      2        4          -0.000106116   -0.000155763    0.000071565
      3        4           0.000066399   -0.000110776    0.000019332
      4        4           0.000264881    0.000369747    0.000180700
      5        4          -0.000012643    0.000114858   -0.000037213
      6        4           0.000059916    0.000068078    0.000050726
      7        4          -0.000061402    0.000076873    0.000042161
      8        4          -0.000063558   -0.000109082   -0.000034395
      9        4           0.000027341   -0.000034783   -0.000007759
     10        4           0.000001611    0.000006771   -0.000053826
     11        1           0.000408190   -0.000095491   -0.000001459
     12        1          -0.000582400   -0.000118947   -0.000104098
 -------------------------------------------------------------------
 Cartesian Forces:  Max     0.000582400 RMS     0.000159179

 GradGradGradGradGradGradGradGradGradGradGradGradGradGradGradGradGradGrad
 Berny optimization.
 Using GEDIIS/GDIIS optimizer.
 FormGI is forming the generalized inverse of G from B-inverse, IUseBI=4.
 Internal  Forces:  Max     0.000325589 RMS     0.000036187
 Search for a local minimum.
 Step number  10 out of a maximum of  100
 All quantities printed in internal units (Hartrees-Bohrs-Radians)
 Mixed Optimization -- En-DIIS/RFO-DIIS
 Swapping is turned off.
 Update second derivatives using D2CorX and points    4    5    6    7    8
                                                      9   10
 DE= -5.86D-06 DEPred=-1.21D-06 R= 4.85D+00
 TightC=F SS=  1.41D+00  RLast= 1.62D-02 DXNew= 1.5622D+00 4.8745D-02
 Trust test= 4.85D+00 RLast= 1.62D-02 DXMaxT set to 9.29D-01
 ITU=  1  1  1  1  1  1  1  1  1  0
     Eigenvalues ---    0.00428   0.01236   0.01858   0.02901   0.03329
     Eigenvalues ---    0.03647   0.03931   0.04055   0.04659   0.04784
     Eigenvalues ---    0.05228   0.05302   0.05461   0.06470   0.06697
     Eigenvalues ---    0.06751   0.06957   0.07036   0.07091   0.07245
     Eigenvalues ---    0.07427   0.08436   0.08600   0.09117   0.12145
     Eigenvalues ---    0.13053   0.13512   0.14090   0.14785   0.25055
 En-DIIS/RFO-DIIS/Sim-DIIS IScMMF=       -3 using points:    10    9    8    7    6    5    4    3
 RFO step:  Lambda=-7.39219238D-06.
 DIIS inversion failure, remove point   8.
 DIIS inversion failure, remove point   7.
 DIIS inversion failure, remove point   6.
 RFO-DIIS uses    5 points instead of    8
 DidBck=F Rises=F RFO-DIIS coefs:    2.25248   -0.84175   -0.99403    0.67382   -0.09052
                  RFO-DIIS coefs:    0.00000    0.00000    0.00000
 Iteration  1 RMS(Cart)=  0.00133123 RMS(Int)=  0.00001218
 Iteration  2 RMS(Cart)=  0.00000376 RMS(Int)=  0.00001132
 Iteration  3 RMS(Cart)=  0.00000000 RMS(Int)=  0.00001132
 Variable       Old X    -DE/DX   Delta X   Delta X   Delta X     New X
                                 (Linear)    (Quad)   (Total)
    R1        4.19787   0.00004   0.00193   0.00036   0.00228   4.20015
    R2        4.19967   0.00002   0.00151   0.00032   0.00182   4.20149
    R3        3.87212  -0.00003  -0.00386   0.00036  -0.00351   3.86861
    R4        3.85359  -0.00004  -0.00229   0.00014  -0.00214   3.85145
    R5        3.85386  -0.00003  -0.00237   0.00014  -0.00223   3.85163
    R6        4.24326  -0.00001  -0.00071  -0.00045  -0.00116   4.24210
    R7        3.85964  -0.00000   0.00147  -0.00012   0.00136   3.86100
    R8        3.86389   0.00003   0.00177  -0.00028   0.00149   3.86538
    R9        3.80024   0.00002   0.00048  -0.00001   0.00047   3.80071
   R10        4.24435  -0.00001  -0.00069  -0.00056  -0.00124   4.24311
   R11        3.85885   0.00001   0.00177  -0.00016   0.00162   3.86047
   R12        3.86438   0.00002   0.00166  -0.00030   0.00136   3.86574
   R13        3.79955   0.00001   0.00034   0.00015   0.00049   3.80004
   R14        4.04969   0.00000   0.00178  -0.00040   0.00138   4.05107
   R15        3.91731   0.00000   0.00126   0.00003   0.00129   3.91860
   R16        3.92030  -0.00000   0.00075  -0.00014   0.00062   3.92092
   R17        3.18812   0.00007  -0.00273   0.00066  -0.00206   3.18606
   R18        3.18447  -0.00003  -0.00721   0.00286  -0.00434   3.18013
   R19        4.14949  -0.00002  -0.00422   0.00128  -0.00296   4.14653
   R20        4.12816   0.00003   0.00183  -0.00045   0.00139   4.12955
   R21        3.86589   0.00002  -0.00245   0.00128  -0.00116   3.86472
   R22        4.12820   0.00003   0.00190  -0.00042   0.00148   4.12968
   R23        3.86554   0.00002  -0.00262   0.00141  -0.00121   3.86433
   R24        3.99462   0.00002   0.00077   0.00013   0.00089   3.99551
   R25        3.93588   0.00003   0.00309  -0.00098   0.00211   3.93798
   R26        3.93570   0.00001   0.00314  -0.00097   0.00218   3.93788
   R27        1.46708  -0.00033  -0.00056  -0.00080  -0.00138   1.46570
    A1        1.52429   0.00000   0.00047  -0.00016   0.00030   1.52459
    A2        1.77348   0.00001   0.00028   0.00001   0.00028   1.77376
    A3        1.77324   0.00001   0.00030   0.00002   0.00032   1.77356
    A4        1.93278   0.00001   0.00120  -0.00024   0.00095   1.93374
    A5        1.93237   0.00001   0.00133  -0.00025   0.00107   1.93345
    A6        1.62755  -0.00001  -0.00105  -0.00005  -0.00109   1.62646
    A7        1.78910  -0.00001  -0.00063  -0.00006  -0.00068   1.78842
    A8        1.84674  -0.00001  -0.00055  -0.00001  -0.00055   1.84618
    A9        1.93361  -0.00003  -0.00232   0.00009  -0.00223   1.93137
   A10        1.95617   0.00000   0.00039   0.00007   0.00046   1.95663
   A11        1.62683  -0.00001  -0.00095  -0.00001  -0.00096   1.62587
   A12        1.78922  -0.00001  -0.00057  -0.00009  -0.00066   1.78856
   A13        1.84658  -0.00000  -0.00053   0.00000  -0.00052   1.84605
   A14        1.93341  -0.00002  -0.00229   0.00011  -0.00219   1.93122
   A15        1.95710  -0.00000   0.00022   0.00002   0.00024   1.95733
   A16        1.50413   0.00002   0.00152   0.00022   0.00174   1.50587
   A17        1.69860   0.00002   0.00062   0.00018   0.00080   1.69940
   A18        2.07573   0.00002  -0.00227  -0.00019  -0.00249   2.07324
   A19        2.48277  -0.00006   0.00055  -0.00045   0.00004   2.48281
   A20        1.69829   0.00002   0.00061   0.00022   0.00082   1.69910
   A21        2.46679  -0.00002   0.00386   0.00003   0.00390   2.47068
   A22        2.04758   0.00008   0.00387   0.00059   0.00442   2.05200
   A23        1.84596   0.00000   0.00002   0.00015   0.00015   1.84612
   A24        1.84529   0.00000   0.00009   0.00020   0.00028   1.84556
   A25        1.97121   0.00002   0.00321  -0.00000   0.00320   1.97441
   A26        1.95806   0.00005   0.00608   0.00031   0.00638   1.96444
   A27        2.11079   0.00000  -0.00468  -0.00026  -0.00494   2.10585
   A28        2.41996  -0.00008  -0.00634  -0.00071  -0.00703   2.41293
   A29        2.39751  -0.00004  -0.00135  -0.00013  -0.00151   2.39600
   A30        2.09800   0.00003  -0.00191   0.00018  -0.00177   2.09624
   A31        1.77158  -0.00000  -0.00025  -0.00007  -0.00031   1.77128
   A32        1.69982   0.00002   0.00053   0.00008   0.00059   1.70041
   A33        1.79527   0.00001   0.00025   0.00016   0.00041   1.79568
   A34        1.95565   0.00001   0.00058  -0.00013   0.00045   1.95610
   A35        1.78575   0.00001   0.00099  -0.00016   0.00083   1.78657
   A36        1.95735   0.00000   0.00083  -0.00030   0.00052   1.95787
   A37        1.55185   0.00001   0.00064  -0.00012   0.00052   1.55237
   A38        1.79566   0.00000   0.00014   0.00015   0.00029   1.79595
   A39        1.95568   0.00000   0.00067  -0.00018   0.00050   1.95618
   A40        1.78585   0.00000   0.00094  -0.00015   0.00079   1.78663
   A41        1.95704  -0.00000   0.00086  -0.00028   0.00057   1.95761
   A42        1.55223   0.00000   0.00059  -0.00016   0.00043   1.55265
   A43        1.81076   0.00000   0.00029  -0.00003   0.00026   1.81102
   A44        1.95471   0.00000  -0.00081   0.00047  -0.00035   1.95436
   A45        1.86834  -0.00002  -0.00127  -0.00011  -0.00138   1.86696
   A46        2.02219  -0.00001  -0.00033  -0.00012  -0.00046   2.02173
   A47        1.58976  -0.00001  -0.00062   0.00013  -0.00050   1.58926
   A48        1.81007   0.00001   0.00047  -0.00002   0.00045   1.81053
   A49        1.95478   0.00000  -0.00086   0.00046  -0.00040   1.95438
   A50        1.86770  -0.00001  -0.00113  -0.00010  -0.00122   1.86648
   A51        2.02104  -0.00000  -0.00015  -0.00006  -0.00021   2.02083
   A52        1.58935   0.00000  -0.00060   0.00015  -0.00045   1.58890
   A53        1.67579  -0.00001  -0.00017  -0.00004  -0.00021   1.67558
   A54        1.67541  -0.00000  -0.00007  -0.00003  -0.00010   1.67531
    D1        0.01985  -0.00001   0.00025  -0.00015   0.00010   0.01996
    D2       -0.99064  -0.00001   0.00001  -0.00023  -0.00022  -0.99086
    D3        0.99161  -0.00000   0.00085  -0.00035   0.00051   0.99211
    D4       -0.01889  -0.00000   0.00061  -0.00043   0.00019  -0.01871
    D5       -0.01985   0.00001  -0.00025   0.00015  -0.00010  -0.01995
    D6        0.99126   0.00001  -0.00013   0.00018   0.00006   0.99132
    D7       -0.99182   0.00000  -0.00080   0.00035  -0.00046  -0.99228
    D8        0.01928   0.00000  -0.00068   0.00039  -0.00029   0.01899
    D9        0.61254   0.00001   0.00020   0.00015   0.00035   0.61289
   D10       -0.61422  -0.00000   0.00012  -0.00010   0.00002  -0.61421
   D11        0.61306   0.00000   0.00068  -0.00036   0.00032   0.61338
   D12       -0.45769  -0.00000  -0.00042  -0.00000  -0.00042  -0.45811
   D13       -0.41360  -0.00000  -0.00020  -0.00022  -0.00042  -0.41402
   D14       -1.48435  -0.00001  -0.00129   0.00014  -0.00116  -1.48550
   D15       -0.61320   0.00000  -0.00074   0.00041  -0.00032  -0.61352
   D16        0.45767   0.00000   0.00036   0.00003   0.00039   0.45806
   D17        0.41407   0.00001  -0.00002   0.00027   0.00025   0.41432
   D18        1.48494   0.00000   0.00107  -0.00011   0.00096   1.48590
   D19       -0.01967   0.00001  -0.00025   0.00014  -0.00011  -0.01978
   D20       -0.96696   0.00000  -0.00057  -0.00001  -0.00059  -0.96755
   D21        2.58103   0.00001   0.00477   0.00025   0.00500   2.58603
   D22        2.27873   0.00013   0.01028   0.00118   0.01149   2.29022
   D23        0.96643  -0.00002  -0.00170   0.00015  -0.00156   0.96487
   D24        0.01913  -0.00002  -0.00202  -0.00001  -0.00203   0.01710
   D25       -2.71606  -0.00001   0.00332   0.00025   0.00356  -2.71250
   D26       -3.01836   0.00011   0.00883   0.00118   0.01004  -3.00832
   D27       -0.67978  -0.00002  -0.00234  -0.00009  -0.00243  -0.68221
   D28        0.55405  -0.00003  -0.00271  -0.00015  -0.00286   0.55118
   D29       -0.66285   0.00001   0.00134   0.00005   0.00139  -0.66146
   D30        0.37936   0.00003   0.00191   0.00005   0.00196   0.38132
   D31        0.43829   0.00001   0.00138   0.00003   0.00141   0.43970
   D32        1.48050   0.00002   0.00195   0.00003   0.00197   1.48247
   D33        0.67225   0.00000  -0.00005   0.00017   0.00012   0.67237
   D34       -0.41530   0.00000  -0.00049   0.00033  -0.00016  -0.41547
   D35       -0.36587   0.00002   0.00185   0.00012   0.00197  -0.36390
   D36       -1.45342   0.00002   0.00141   0.00028   0.00169  -1.45173
   D37        0.01966  -0.00001   0.00026  -0.00014   0.00012   0.01978
   D38        0.96771   0.00000   0.00056  -0.00007   0.00049   0.96820
   D39       -2.31621  -0.00006  -0.00209  -0.00017  -0.00228  -2.31849
   D40       -2.58145  -0.00001  -0.00458  -0.00017  -0.00478  -2.58624
   D41       -0.96597   0.00001   0.00162  -0.00017   0.00146  -0.96451
   D42       -0.01792   0.00002   0.00193  -0.00010   0.00184  -0.01608
   D43        2.98135  -0.00004  -0.00072  -0.00020  -0.00094   2.98041
   D44        2.71610   0.00001  -0.00321  -0.00019  -0.00344   2.71266
   D45        0.68001   0.00003   0.00231   0.00008   0.00239   0.68240
   D46       -0.55405   0.00003   0.00265   0.00016   0.00282  -0.55123
   D47        0.66188  -0.00001  -0.00123   0.00001  -0.00122   0.66065
   D48       -0.38052  -0.00002  -0.00186   0.00006  -0.00179  -0.38231
   D49       -0.43911  -0.00001  -0.00124  -0.00000  -0.00123  -0.44034
   D50       -1.48150  -0.00002  -0.00186   0.00006  -0.00180  -1.48330
   D51       -0.67269  -0.00000   0.00023  -0.00015   0.00007  -0.67263
   D52        0.41472   0.00000   0.00070  -0.00031   0.00038   0.41510
   D53        0.36528  -0.00002  -0.00163  -0.00011  -0.00174   0.36354
   D54        1.45269  -0.00001  -0.00115  -0.00027  -0.00142   1.45127
   D55       -0.55702  -0.00001  -0.00012  -0.00011  -0.00023  -0.55725
   D56        0.55911  -0.00000  -0.00018   0.00001  -0.00018   0.55893
   D57       -2.90269  -0.00003   0.00359   0.00011   0.00375  -2.89894
   D58        2.87677   0.00008   0.00198   0.00064   0.00260   2.87937
   D59       -0.65162  -0.00000  -0.00050  -0.00017  -0.00066  -0.65228
   D60        0.41799  -0.00002  -0.00252   0.00039  -0.00212   0.41587
   D61        0.32627   0.00000   0.00005  -0.00003   0.00001   0.32628
   D62        1.39588  -0.00001  -0.00198   0.00053  -0.00145   1.39443
   D63        2.59347   0.00004   0.00066  -0.00012   0.00052   2.59399
   D64       -2.62010   0.00003  -0.00137   0.00045  -0.00093  -2.62103
   D65        3.05223  -0.00007   0.00128  -0.00072   0.00054   3.05277
   D66       -2.16134  -0.00008  -0.00074  -0.00016  -0.00091  -2.16225
   D67        0.65036   0.00001   0.00055   0.00030   0.00085   0.65121
   D68       -0.41882   0.00002   0.00258  -0.00031   0.00226  -0.41656
   D69       -0.32801   0.00001   0.00009   0.00018   0.00027  -0.32773
   D70       -1.39719   0.00001   0.00212  -0.00043   0.00168  -1.39550
   D71       -3.02736   0.00003  -0.00668  -0.00004  -0.00672  -3.03408
   D72        2.18665   0.00003  -0.00466  -0.00065  -0.00531   2.18134
   D73       -2.56490  -0.00009  -0.00703  -0.00060  -0.00759  -2.57249
   D74        2.64910  -0.00008  -0.00501  -0.00120  -0.00618   2.64292
   D75        0.00043   0.00000  -0.00007  -0.00002  -0.00008   0.00034
   D76        0.96858  -0.00000  -0.00046   0.00011  -0.00036   0.96822
   D77       -0.96791   0.00000   0.00029  -0.00012   0.00018  -0.96773
   D78        0.00024  -0.00000  -0.00011   0.00001  -0.00009   0.00015
   D79        0.03522  -0.00000  -0.00036   0.00022  -0.00014   0.03507
   D80       -0.98075   0.00000  -0.00029   0.00023  -0.00006  -0.98081
   D81        1.01572  -0.00000   0.00004  -0.00002   0.00001   1.01573
   D82       -0.00025   0.00000   0.00011  -0.00001   0.00010  -0.00015
   D83        0.67293   0.00000   0.00085  -0.00021   0.00063   0.67356
   D84       -0.58194  -0.00001  -0.00033  -0.00024  -0.00056  -0.58250
   D85       -0.03439  -0.00000   0.00041  -0.00035   0.00007  -0.03432
   D86        0.98018  -0.00000   0.00055  -0.00027   0.00028   0.98046
   D87       -1.01482   0.00000  -0.00003  -0.00009  -0.00012  -1.01494
   D88       -0.00025   0.00000   0.00011  -0.00001   0.00010  -0.00015
   D89       -0.67308   0.00000  -0.00072   0.00019  -0.00052  -0.67360
   D90        0.58219   0.00001   0.00039   0.00020   0.00058   0.58277
   D91        0.00046  -0.00000  -0.00016  -0.00001  -0.00017   0.00029
   D92       -1.00175   0.00000  -0.00007  -0.00002  -0.00008  -1.00183
   D93        1.00246  -0.00000  -0.00020   0.00002  -0.00018   1.00228
   D94        0.00025  -0.00000  -0.00011   0.00001  -0.00010   0.00016
   D95        0.65904  -0.00000   0.00067  -0.00031   0.00035   0.65939
   D96       -0.62957   0.00001   0.00168  -0.00029   0.00138  -0.62819
   D97       -0.65859   0.00000  -0.00088   0.00032  -0.00056  -0.65914
   D98        0.62963  -0.00001  -0.00172   0.00029  -0.00142   0.62821
         Item               Value     Threshold  Converged?
 Maximum Force            0.000326     0.000450     YES
 RMS     Force            0.000036     0.000300     YES
 Maximum Displacement     0.009159     0.001800     NO 
 RMS     Displacement     0.001332     0.001200     NO 
 Predicted change in Energy=-3.682075D-06
 GradGradGradGradGradGradGradGradGradGradGradGradGradGradGradGradGradGrad

                          Input orientation:                          
 ---------------------------------------------------------------------
 Center     Atomic      Atomic             Coordinates (Angstroms)
 Number     Number       Type             X           Y           Z
 ---------------------------------------------------------------------
      1          4           0       -0.008812    1.623443    0.783772
      2          4           0       -1.525550   -0.000279    0.839421
      3          4           0        1.544554    0.033393    0.828485
      4          4           0        0.027389   -1.618752    0.929774
      5          4           0        0.013294    0.124275    2.177674
      6          4           0       -1.105527    1.080100   -0.845905
      7          4           0        1.088571    1.104636   -0.853551
      8          4           0       -1.040581   -1.102923   -0.771200
      9          4           0        1.073607   -1.079368   -0.778892
     10          4           0       -0.000861    0.009748   -2.193715
     11          1           0       -0.326210   -3.037272    1.769611
     12          1           0        0.449014   -3.012808    1.772879
 ---------------------------------------------------------------------
                    Distance matrix (angstroms):
                    1          2          3          4          5
     1  Be   0.000000
     2  Be   2.222626   0.000000
     3  Be   2.223332   3.070308   0.000000
     4  Be   3.245683   2.244825   2.245358   0.000000
     5  Be   2.047183   2.043153   2.042873   2.143734   0.000000
     6  Be   2.038100   2.045474   3.304861   3.423498   3.362646
     7  Be   2.038195   3.304636   2.045661   3.423916   3.362388
     8  Be   3.303870   2.011248   3.245478   2.073632   3.363409
     9  Be   3.304351   3.246380   2.010892   2.074860   3.363674
    10  Be   3.386666   3.394803   3.394490   3.522640   4.372912
    11  H    4.774399   3.395143   3.716781   1.685989   3.205801
    12  H    4.762642   3.720964   3.372155   1.682850   3.192961
                    6          7          8          9         10
     6  Be   0.000000
     7  Be   2.194249   0.000000
     8  Be   2.185266   3.068124   0.000000
     9  Be   3.068617   2.185330   2.114333   0.000000
    10  Be   2.045123   2.044916   2.083891   2.083837   0.000000
    11  H    4.939738   5.102743   3.272270   3.505388   5.009804
    12  H    5.101619   4.925496   3.512675   3.261877   5.007205
                   11         12
    11  H    0.000000
    12  H    0.775617   0.000000
 Stoichiometry    Be10H2
 Framework group  C1[X(Be10H2)]
 Deg. of freedom    30
 Full point group                 C1      NOp   1
 Largest Abelian subgroup         C1      NOp   1
 Largest concise Abelian subgroup C1      NOp   1
                         Standard orientation:                         
 ---------------------------------------------------------------------
 Center     Atomic      Atomic             Coordinates (Angstroms)
 Number     Number       Type             X           Y           Z
 ---------------------------------------------------------------------
      1          4           0        0.417929    1.834432    0.006136
      2          4           0       -0.525309    0.540491   -1.535318
      3          4           0       -0.532733    0.529772    1.534962
      4          4           0       -1.529684   -0.761926   -0.007515
      5          4           0       -1.578453    1.381239    0.000425
      6          4           0        1.470785    0.478864   -1.092856
      7          4           0        1.465605    0.471689    1.101375
      8          4           0        0.178454   -1.283032   -1.061397
      9          4           0        0.173682   -1.290200    1.052918
     10          4           0        1.968476   -1.176427    0.000233
     11          1           0       -3.018571   -1.456745   -0.385669
     12          1           0       -3.016434   -1.442868    0.389821
 ---------------------------------------------------------------------
 Rotational constants (GHZ):           2.6648322           2.1951986           2.0164639
 Standard basis: def2TZVP (5D, 7F)
 There are   212 symmetry adapted cartesian basis functions of A   symmetry.
 There are   202 symmetry adapted basis functions of A   symmetry.
   202 basis functions,   306 primitive gaussians,   212 cartesian basis functions
    21 alpha electrons       21 beta electrons
       nuclear repulsion energy       162.7504480477 Hartrees.
 NAtoms=   12 NActive=   12 NUniq=   12 SFac= 1.00D+00 NAtFMM=   60 NAOKFM=F Big=F
 Integral buffers will be    131072 words long.
 Raffenetti 2 integral format.
 Two-electron integral symmetry is turned on.
 Nuclear repulsion after empirical dispersion term =      162.7270030958 Hartrees.
 One-electron integrals computed using PRISM.
   1 Symmetry operations used in ECPInt.
 ECPInt:  NShTT=    4851 NPrTT=   15054 LenC2=    4747 LenP2D=   12387.
 LDataN:  DoStor=T MaxTD1= 4 Len=   56
 NBasis=   202 RedAO= T EigKep=  4.18D-04  NBF=   202
 NBsUse=   202 1.00D-06 EigRej= -1.00D+00 NBFU=   202
 Initial guess from the checkpoint file:  "/home/asus/YCY/BeH/Be10/1/4-H-Be10.chk"
 B after Tr=     0.000000    0.000000    0.000000
         Rot=    1.000000    0.000490   -0.000305    0.000119 Ang=   0.07 deg.
 Keep R1 ints in memory in canonical form, NReq=228948694.
 Requested convergence on RMS density matrix=1.00D-08 within 128 cycles.
 Requested convergence on MAX density matrix=1.00D-06.
 Requested convergence on             energy=1.00D-06.
 No special actions if energy rises.
 SCF Done:  E(RPBE1PBE) =  -148.300851615     A.U. after   11 cycles
            NFock= 11  Conv=0.34D-08     -V/T= 2.0075
   1 Symmetry operations used in ECPInt.
 ECPInt:  NShTT=    4851 NPrTT=   15054 LenC2=    4747 LenP2D=   12387.
 LDataN:  DoStor=T MaxTD1= 5 Len=  102
 Calling FoFJK, ICntrl=      2127 FMM=F ISym2X=0 I1Cent= 0 IOpClX= 0 NMat=1 NMatS=1 NMatT=0.
 ***** Axes restored to original set *****
 -------------------------------------------------------------------
 Center     Atomic                   Forces (Hartrees/Bohr)
 Number     Number              X              Y              Z
 -------------------------------------------------------------------
      1        4          -0.000003810    0.000134529   -0.000034358
      2        4           0.000021703   -0.000089414    0.000029822
      3        4          -0.000052023   -0.000055885    0.000007949
      4        4           0.000153233    0.000390334    0.000020234
      5        4          -0.000006379   -0.000076350   -0.000043949
      6        4          -0.000125151   -0.000002968    0.000045073
      7        4           0.000132134    0.000005905    0.000043603
      8        4           0.000018025    0.000045398   -0.000042366
      9        4          -0.000055300    0.000091672   -0.000028973
     10        4          -0.000000688   -0.000189179   -0.000008075
     11        1          -0.000000519   -0.000064267    0.000003423
     12        1          -0.000081223   -0.000189777    0.000007618
 -------------------------------------------------------------------
 Cartesian Forces:  Max     0.000390334 RMS     0.000099281

 GradGradGradGradGradGradGradGradGradGradGradGradGradGradGradGradGradGrad
 Berny optimization.
 Using GEDIIS/GDIIS optimizer.
 FormGI is forming the generalized inverse of G from B-inverse, IUseBI=4.
 Internal  Forces:  Max     0.000146368 RMS     0.000021002
 Search for a local minimum.
 Step number  11 out of a maximum of  100
 All quantities printed in internal units (Hartrees-Bohrs-Radians)
 Mixed Optimization -- En-DIIS/RFO-DIIS
 Swapping is turned off.
 Update second derivatives using D2CorX and points    4    5    6    7    8
                                                      9   10   11
 DE= -4.33D-06 DEPred=-3.68D-06 R= 1.18D+00
 TightC=F SS=  1.41D+00  RLast= 3.00D-02 DXNew= 1.5622D+00 8.9970D-02
 Trust test= 1.18D+00 RLast= 3.00D-02 DXMaxT set to 9.29D-01
 ITU=  1  1  1  1  1  1  1  1  1  1  0
     Eigenvalues ---    0.00379   0.01112   0.01755   0.02901   0.03222
     Eigenvalues ---    0.03646   0.03924   0.04051   0.04634   0.04713
     Eigenvalues ---    0.05187   0.05252   0.05571   0.06453   0.06720
     Eigenvalues ---    0.06833   0.06964   0.07075   0.07157   0.07380
     Eigenvalues ---    0.07426   0.08466   0.09003   0.09201   0.12155
     Eigenvalues ---    0.13051   0.13515   0.14211   0.14779   0.23879
 En-DIIS/RFO-DIIS/Sim-DIIS IScMMF=       -3 using points:    11   10    9    8    7    6    5    4    3
 RFO step:  Lambda=-1.68298767D-06.
 DIIS inversion failure, remove point   9.
 DIIS inversion failure, remove point   8.
 DIIS inversion failure, remove point   7.
 DIIS inversion failure, remove point   6.
 RFO-DIIS uses    5 points instead of    9
 DidBck=F Rises=F RFO-DIIS coefs:    1.62187   -0.86751    0.14763    0.15806   -0.06006
                  RFO-DIIS coefs:    0.00000    0.00000    0.00000    0.00000
 Iteration  1 RMS(Cart)=  0.00060242 RMS(Int)=  0.00000150
 Iteration  2 RMS(Cart)=  0.00000086 RMS(Int)=  0.00000102
 Variable       Old X    -DE/DX   Delta X   Delta X   Delta X     New X
                                 (Linear)    (Quad)   (Total)
    R1        4.20015   0.00004   0.00115   0.00008   0.00123   4.20138
    R2        4.20149   0.00002   0.00102   0.00004   0.00105   4.20254
    R3        3.86861   0.00003  -0.00073   0.00036  -0.00037   3.86825
    R4        3.85145   0.00002  -0.00097   0.00035  -0.00063   3.85082
    R5        3.85163   0.00002  -0.00099   0.00035  -0.00064   3.85099
    R6        4.24210  -0.00003  -0.00045  -0.00034  -0.00079   4.24131
    R7        3.86100  -0.00002   0.00027  -0.00016   0.00011   3.86111
    R8        3.86538  -0.00001   0.00066  -0.00022   0.00044   3.86582
    R9        3.80071  -0.00000   0.00002  -0.00010  -0.00008   3.80063
   R10        4.24311  -0.00004  -0.00050  -0.00041  -0.00090   4.24221
   R11        3.86047  -0.00001   0.00038  -0.00020   0.00018   3.86065
   R12        3.86574  -0.00002   0.00062  -0.00024   0.00038   3.86612
   R13        3.80004  -0.00001   0.00001   0.00001   0.00002   3.80005
   R14        4.05107  -0.00005   0.00052  -0.00055  -0.00003   4.05104
   R15        3.91860  -0.00001   0.00059  -0.00010   0.00050   3.91909
   R16        3.92092  -0.00002   0.00033  -0.00020   0.00014   3.92105
   R17        3.18606   0.00006  -0.00003   0.00085   0.00082   3.18687
   R18        3.18013   0.00015  -0.00166   0.00294   0.00127   3.18140
   R19        4.14653   0.00005  -0.00068   0.00079   0.00011   4.14664
   R20        4.12955  -0.00001   0.00048  -0.00056  -0.00008   4.12948
   R21        3.86472   0.00005   0.00006   0.00046   0.00053   3.86525
   R22        4.12968  -0.00001   0.00052  -0.00056  -0.00004   4.12963
   R23        3.86433   0.00006   0.00006   0.00053   0.00059   3.86492
   R24        3.99551  -0.00001   0.00003   0.00004   0.00007   3.99558
   R25        3.93798  -0.00005   0.00068  -0.00084  -0.00015   3.93783
   R26        3.93788  -0.00006   0.00070  -0.00083  -0.00014   3.93775
   R27        1.46570  -0.00003  -0.00102   0.00051  -0.00052   1.46519
    A1        1.52459  -0.00002  -0.00014  -0.00009  -0.00023   1.52436
    A2        1.77376  -0.00001   0.00012  -0.00007   0.00006   1.77382
    A3        1.77356  -0.00001   0.00013  -0.00005   0.00008   1.77364
    A4        1.93374  -0.00003   0.00021  -0.00022  -0.00002   1.93372
    A5        1.93345  -0.00002   0.00025  -0.00023   0.00002   1.93347
    A6        1.62646   0.00000  -0.00023  -0.00002  -0.00025   1.62621
    A7        1.78842   0.00000  -0.00033   0.00000  -0.00032   1.78810
    A8        1.84618   0.00000  -0.00006  -0.00004  -0.00009   1.84609
    A9        1.93137   0.00000  -0.00078   0.00018  -0.00059   1.93078
   A10        1.95663  -0.00000   0.00020   0.00001   0.00020   1.95683
   A11        1.62587   0.00000  -0.00019   0.00001  -0.00018   1.62570
   A12        1.78856   0.00000  -0.00033  -0.00002  -0.00035   1.78822
   A13        1.84605   0.00001  -0.00004  -0.00003  -0.00007   1.84598
   A14        1.93122   0.00001  -0.00077   0.00020  -0.00057   1.93065
   A15        1.95733  -0.00000   0.00011  -0.00002   0.00009   1.95742
   A16        1.50587   0.00001   0.00056   0.00010   0.00066   1.50653
   A17        1.69940   0.00001   0.00014   0.00011   0.00025   1.69965
   A18        2.07324  -0.00001  -0.00089  -0.00018  -0.00108   2.07216
   A19        2.48281  -0.00002  -0.00008  -0.00008  -0.00017   2.48264
   A20        1.69910   0.00001   0.00016   0.00013   0.00029   1.69939
   A21        2.47068   0.00000   0.00165   0.00003   0.00168   2.47237
   A22        2.05200   0.00003   0.00204   0.00028   0.00232   2.05432
   A23        1.84612   0.00001  -0.00009   0.00013   0.00004   1.84616
   A24        1.84556   0.00001  -0.00005   0.00016   0.00011   1.84568
   A25        1.97441  -0.00000   0.00142  -0.00014   0.00129   1.97570
   A26        1.96444   0.00002   0.00270   0.00023   0.00293   1.96737
   A27        2.10585  -0.00001  -0.00190  -0.00015  -0.00205   2.10380
   A28        2.41293  -0.00004  -0.00285  -0.00045  -0.00330   2.40963
   A29        2.39600  -0.00001  -0.00056   0.00001  -0.00055   2.39545
   A30        2.09624   0.00000  -0.00047  -0.00009  -0.00056   2.09568
   A31        1.77128   0.00001  -0.00001  -0.00003  -0.00004   1.77123
   A32        1.70041   0.00001   0.00023   0.00003   0.00026   1.70067
   A33        1.79568   0.00001   0.00019   0.00007   0.00027   1.79594
   A34        1.95610  -0.00000   0.00012  -0.00010   0.00002   1.95612
   A35        1.78657  -0.00001   0.00020  -0.00012   0.00008   1.78666
   A36        1.95787  -0.00002   0.00006  -0.00017  -0.00011   1.95776
   A37        1.55237  -0.00001   0.00011  -0.00008   0.00002   1.55239
   A38        1.79595   0.00001   0.00014   0.00007   0.00021   1.79616
   A39        1.95618  -0.00001   0.00013  -0.00013   0.00001   1.95619
   A40        1.78663  -0.00001   0.00019  -0.00012   0.00007   1.78671
   A41        1.95761  -0.00002   0.00007  -0.00015  -0.00008   1.95753
   A42        1.55265  -0.00001   0.00007  -0.00010  -0.00004   1.55262
   A43        1.81102  -0.00000   0.00010  -0.00003   0.00007   1.81109
   A44        1.95436   0.00002   0.00007   0.00028   0.00035   1.95471
   A45        1.86696  -0.00001  -0.00036  -0.00000  -0.00036   1.86660
   A46        2.02173  -0.00001  -0.00001  -0.00010  -0.00012   2.02161
   A47        1.58926   0.00000  -0.00010   0.00008  -0.00002   1.58924
   A48        1.81053   0.00000   0.00018  -0.00003   0.00015   1.81068
   A49        1.95438   0.00002   0.00006   0.00028   0.00034   1.95472
   A50        1.86648  -0.00000  -0.00030   0.00001  -0.00029   1.86619
   A51        2.02083   0.00000   0.00009  -0.00007   0.00002   2.02085
   A52        1.58890   0.00001  -0.00007   0.00010   0.00003   1.58893
   A53        1.67558  -0.00000  -0.00019   0.00006  -0.00013   1.67545
   A54        1.67531   0.00000  -0.00014   0.00006  -0.00008   1.67522
    D1        0.01996  -0.00000  -0.00006  -0.00007  -0.00013   0.01982
    D2       -0.99086  -0.00000  -0.00028  -0.00011  -0.00039  -0.99125
    D3        0.99211  -0.00002   0.00002  -0.00021  -0.00019   0.99192
    D4       -0.01871  -0.00002  -0.00020  -0.00024  -0.00044  -0.01915
    D5       -0.01995   0.00000   0.00006   0.00007   0.00013  -0.01982
    D6        0.99132   0.00000   0.00022   0.00009   0.00031   0.99163
    D7       -0.99228   0.00001  -0.00000   0.00021   0.00021  -0.99207
    D8        0.01899   0.00002   0.00016   0.00022   0.00038   0.01937
    D9        0.61289   0.00000   0.00019   0.00002   0.00021   0.61311
   D10       -0.61421   0.00000  -0.00006   0.00000  -0.00006  -0.61426
   D11        0.61338  -0.00002  -0.00017  -0.00017  -0.00034   0.61304
   D12       -0.45811  -0.00000  -0.00036   0.00004  -0.00032  -0.45843
   D13       -0.41402  -0.00000  -0.00025  -0.00004  -0.00029  -0.41431
   D14       -1.48550   0.00001  -0.00045   0.00017  -0.00027  -1.48578
   D15       -0.61352   0.00002   0.00018   0.00019   0.00038  -0.61314
   D16        0.45806   0.00000   0.00036  -0.00002   0.00033   0.45839
   D17        0.41432   0.00000   0.00020   0.00007   0.00027   0.41459
   D18        1.48590  -0.00002   0.00038  -0.00015   0.00023   1.48612
   D19       -0.01978   0.00000   0.00005   0.00007   0.00012  -0.01966
   D20       -0.96755  -0.00001  -0.00008  -0.00002  -0.00009  -0.96765
   D21        2.58603   0.00001   0.00218   0.00007   0.00224   2.58827
   D22        2.29022   0.00006   0.00492   0.00070   0.00562   2.29583
   D23        0.96487   0.00000  -0.00056   0.00019  -0.00037   0.96449
   D24        0.01710  -0.00001  -0.00069   0.00010  -0.00059   0.01651
   D25       -2.71250   0.00001   0.00156   0.00019   0.00174  -2.71076
   D26       -3.00832   0.00006   0.00430   0.00082   0.00512  -3.00320
   D27       -0.68221  -0.00000  -0.00103   0.00016  -0.00087  -0.68308
   D28        0.55118  -0.00000  -0.00118   0.00008  -0.00110   0.55009
   D29       -0.66146   0.00000   0.00049  -0.00003   0.00046  -0.66099
   D30        0.38132   0.00000   0.00068  -0.00010   0.00059   0.38190
   D31        0.43970  -0.00000   0.00058  -0.00010   0.00048   0.44017
   D32        1.48247  -0.00000   0.00077  -0.00017   0.00060   1.48307
   D33        0.67237   0.00001   0.00024   0.00008   0.00033   0.67269
   D34       -0.41547   0.00002   0.00010   0.00021   0.00031  -0.41515
   D35       -0.36390   0.00000   0.00080  -0.00004   0.00076  -0.36314
   D36       -1.45173   0.00001   0.00065   0.00010   0.00075  -1.45099
   D37        0.01978  -0.00000  -0.00005  -0.00007  -0.00012   0.01965
   D38        0.96820   0.00001   0.00004  -0.00004   0.00000   0.96820
   D39       -2.31849  -0.00001  -0.00110   0.00008  -0.00102  -2.31951
   D40       -2.58624  -0.00001  -0.00199  -0.00026  -0.00226  -2.58849
   D41       -0.96451  -0.00001   0.00053  -0.00021   0.00033  -0.96418
   D42       -0.01608   0.00000   0.00063  -0.00017   0.00045  -0.01563
   D43        2.98041  -0.00001  -0.00052  -0.00005  -0.00057   2.97984
   D44        2.71266  -0.00001  -0.00140  -0.00040  -0.00181   2.71086
   D45        0.68240   0.00000   0.00103  -0.00017   0.00086   0.68325
   D46       -0.55123   0.00000   0.00117  -0.00007   0.00109  -0.55014
   D47        0.66065  -0.00000  -0.00044   0.00007  -0.00037   0.66028
   D48       -0.38231   0.00000  -0.00063   0.00017  -0.00046  -0.38277
   D49       -0.44034   0.00000  -0.00053   0.00013  -0.00040  -0.44074
   D50       -1.48330   0.00001  -0.00072   0.00023  -0.00049  -1.48380
   D51       -0.67263  -0.00001  -0.00017  -0.00008  -0.00025  -0.67288
   D52        0.41510  -0.00001  -0.00001  -0.00021  -0.00022   0.41488
   D53        0.36354  -0.00000  -0.00073   0.00004  -0.00068   0.36286
   D54        1.45127  -0.00000  -0.00056  -0.00009  -0.00065   1.45062
   D55       -0.55725  -0.00001   0.00001  -0.00009  -0.00008  -0.55733
   D56        0.55893  -0.00000  -0.00016   0.00002  -0.00013   0.55880
   D57       -2.89894   0.00000   0.00151   0.00011   0.00163  -2.89732
   D58        2.87937   0.00003   0.00126   0.00022   0.00148   2.88085
   D59       -0.65228  -0.00001  -0.00030  -0.00005  -0.00035  -0.65264
   D60        0.41587   0.00001  -0.00060   0.00029  -0.00030   0.41557
   D61        0.32628  -0.00000  -0.00014   0.00005  -0.00010   0.32618
   D62        1.39443   0.00002  -0.00043   0.00039  -0.00004   1.39439
   D63        2.59399  -0.00000   0.00018  -0.00015   0.00003   2.59402
   D64       -2.62103   0.00002  -0.00011   0.00019   0.00008  -2.62095
   D65        3.05277  -0.00003  -0.00006  -0.00014  -0.00020   3.05258
   D66       -2.16225  -0.00001  -0.00035   0.00021  -0.00015  -2.16240
   D67        0.65121   0.00002   0.00038   0.00013   0.00051   0.65172
   D68       -0.41656  -0.00001   0.00064  -0.00024   0.00040  -0.41615
   D69       -0.32773   0.00001   0.00026   0.00004   0.00030  -0.32743
   D70       -1.39550  -0.00002   0.00053  -0.00033   0.00020  -1.39531
   D71       -3.03408  -0.00000  -0.00267  -0.00006  -0.00273  -3.03681
   D72        2.18134  -0.00003  -0.00241  -0.00043  -0.00283   2.17851
   D73       -2.57249  -0.00003  -0.00313  -0.00038  -0.00351  -2.57601
   D74        2.64292  -0.00006  -0.00286  -0.00075  -0.00361   2.63931
   D75        0.00034  -0.00000  -0.00002  -0.00002  -0.00004   0.00030
   D76        0.96822   0.00000  -0.00019   0.00009  -0.00010   0.96812
   D77       -0.96773  -0.00000   0.00014  -0.00010   0.00003  -0.96770
   D78        0.00015  -0.00000  -0.00003   0.00001  -0.00003   0.00012
   D79        0.03507   0.00001   0.00014   0.00007   0.00021   0.03528
   D80       -0.98081   0.00001   0.00010   0.00009   0.00020  -0.98061
   D81        1.01573   0.00000   0.00007  -0.00003   0.00004   1.01577
   D82       -0.00015   0.00000   0.00003  -0.00001   0.00003  -0.00013
   D83        0.67356  -0.00000   0.00031  -0.00016   0.00015   0.67371
   D84       -0.58250  -0.00001  -0.00020  -0.00008  -0.00029  -0.58279
   D85       -0.03432  -0.00002  -0.00018  -0.00014  -0.00032  -0.03465
   D86        0.98046  -0.00001  -0.00003  -0.00012  -0.00014   0.98032
   D87       -1.01494  -0.00001  -0.00012  -0.00003  -0.00015  -1.01509
   D88       -0.00015   0.00000   0.00003  -0.00001   0.00003  -0.00013
   D89       -0.67360   0.00001  -0.00027   0.00015  -0.00012  -0.67372
   D90        0.58277   0.00001   0.00022   0.00005   0.00027   0.58304
   D91        0.00029  -0.00000  -0.00006  -0.00000  -0.00006   0.00023
   D92       -1.00183  -0.00000  -0.00011  -0.00006  -0.00017  -1.00200
   D93        1.00228  -0.00000   0.00002   0.00006   0.00008   1.00236
   D94        0.00016  -0.00000  -0.00004   0.00001  -0.00003   0.00013
   D95        0.65939  -0.00001   0.00008  -0.00019  -0.00012   0.65927
   D96       -0.62819  -0.00001   0.00034  -0.00019   0.00015  -0.62804
   D97       -0.65914   0.00001  -0.00016   0.00020   0.00005  -0.65910
   D98        0.62821   0.00001  -0.00035   0.00019  -0.00017   0.62804
         Item               Value     Threshold  Converged?
 Maximum Force            0.000146     0.000450     YES
 RMS     Force            0.000021     0.000300     YES
 Maximum Displacement     0.003937     0.001800     NO 
 RMS     Displacement     0.000603     0.001200     YES
 Predicted change in Energy=-7.998279D-07
 GradGradGradGradGradGradGradGradGradGradGradGradGradGradGradGradGradGrad

                          Input orientation:                          
 ---------------------------------------------------------------------
 Center     Atomic      Atomic             Coordinates (Angstroms)
 Number     Number       Type             X           Y           Z
 ---------------------------------------------------------------------
      1          4           0       -0.009062    1.624045    0.783136
      2          4           0       -1.525487   -0.000818    0.839911
      3          4           0        1.545069    0.033985    0.828642
      4          4           0        0.028324   -1.617847    0.930721
      5          4           0        0.013644    0.125795    2.177729
      6          4           0       -1.105806    1.079619   -0.845745
      7          4           0        1.088342    1.104901   -0.853644
      8          4           0       -1.040164   -1.103328   -0.770644
      9          4           0        1.074051   -1.079068   -0.778523
     10          4           0       -0.000926    0.009044   -2.193626
     11          1           0       -0.327057   -3.037245    1.769190
     12          1           0        0.447962   -3.014891    1.771210
 ---------------------------------------------------------------------
                    Distance matrix (angstroms):
                    1          2          3          4          5
     1  Be   0.000000
     2  Be   2.223274   0.000000
     3  Be   2.223889   3.070774   0.000000
     4  Be   3.245465   2.244406   2.244880   0.000000
     5  Be   2.046988   2.043211   2.042970   2.143719   0.000000
     6  Be   2.037769   2.045705   3.305157   3.423215   3.362193
     7  Be   2.037855   3.304973   2.045862   3.423588   3.361971
     8  Be   3.303932   2.011207   3.245710   2.073895   3.363653
     9  Be   3.304351   3.246467   2.010902   2.074932   3.363864
    10  Be   3.386651   3.395103   3.394823   3.522665   4.372938
    11  H    4.775045   3.394066   3.717787   1.686421   3.207461
    12  H    4.764965   3.721082   3.374570   1.683523   3.196529
                    6          7          8          9         10
     6  Be   0.000000
     7  Be   2.194308   0.000000
     8  Be   2.185224   3.068176   0.000000
     9  Be   3.068587   2.185307   2.114369   0.000000
    10  Be   2.045403   2.045227   2.083810   2.083765   0.000000
    11  H    4.938917   5.102939   3.270981   3.505482   5.009006
    12  H    5.101731   4.926726   3.511355   3.261983   5.006556
                   11         12
    11  H    0.000000
    12  H    0.775344   0.000000
 Stoichiometry    Be10H2
 Framework group  C1[X(Be10H2)]
 Deg. of freedom    30
 Full point group                 C1      NOp   1
 Largest Abelian subgroup         C1      NOp   1
 Largest concise Abelian subgroup C1      NOp   1
                         Standard orientation:                         
 ---------------------------------------------------------------------
 Center     Atomic      Atomic             Coordinates (Angstroms)
 Number     Number       Type             X           Y           Z
 ---------------------------------------------------------------------
      1          4           0        0.419105    1.834311    0.005132
      2          4           0       -0.526056    0.539703   -1.535521
      3          4           0       -0.532259    0.530707    1.535234
      4          4           0       -1.530035   -0.760640   -0.006308
      5          4           0       -1.577404    1.382545    0.000382
      6          4           0        1.470384    0.477795   -1.093585
      7          4           0        1.466058    0.471794    1.100711
      8          4           0        0.177510   -1.283626   -1.060735
      9          4           0        0.173505   -1.289642    1.053622
     10          4           0        1.967879   -1.177446    0.000193
     11          1           0       -3.018406   -1.456843   -0.385875
     12          1           0       -3.016342   -1.445163    0.389378
 ---------------------------------------------------------------------
 Rotational constants (GHZ):           2.6643106           2.1952821           2.0164703
 Standard basis: def2TZVP (5D, 7F)
 There are   212 symmetry adapted cartesian basis functions of A   symmetry.
 There are   202 symmetry adapted basis functions of A   symmetry.
   202 basis functions,   306 primitive gaussians,   212 cartesian basis functions
    21 alpha electrons       21 beta electrons
       nuclear repulsion energy       162.7463056493 Hartrees.
 NAtoms=   12 NActive=   12 NUniq=   12 SFac= 1.00D+00 NAtFMM=   60 NAOKFM=F Big=F
 Integral buffers will be    131072 words long.
 Raffenetti 2 integral format.
 Two-electron integral symmetry is turned on.
 Nuclear repulsion after empirical dispersion term =      162.7228613739 Hartrees.
 One-electron integrals computed using PRISM.
   1 Symmetry operations used in ECPInt.
 ECPInt:  NShTT=    4851 NPrTT=   15054 LenC2=    4747 LenP2D=   12387.
 LDataN:  DoStor=T MaxTD1= 4 Len=   56
 NBasis=   202 RedAO= T EigKep=  4.18D-04  NBF=   202
 NBsUse=   202 1.00D-06 EigRej= -1.00D+00 NBFU=   202
 Initial guess from the checkpoint file:  "/home/asus/YCY/BeH/Be10/1/4-H-Be10.chk"
 B after Tr=    -0.000000    0.000000   -0.000000
         Rot=    1.000000    0.000223   -0.000131    0.000187 Ang=   0.04 deg.
 Keep R1 ints in memory in canonical form, NReq=228948694.
 Requested convergence on RMS density matrix=1.00D-08 within 128 cycles.
 Requested convergence on MAX density matrix=1.00D-06.
 Requested convergence on             energy=1.00D-06.
 No special actions if energy rises.
 SCF Done:  E(RPBE1PBE) =  -148.300853364     A.U. after    9 cycles
            NFock=  9  Conv=0.91D-08     -V/T= 2.0075
   1 Symmetry operations used in ECPInt.
 ECPInt:  NShTT=    4851 NPrTT=   15054 LenC2=    4747 LenP2D=   12387.
 LDataN:  DoStor=T MaxTD1= 5 Len=  102
 Calling FoFJK, ICntrl=      2127 FMM=F ISym2X=0 I1Cent= 0 IOpClX= 0 NMat=1 NMatS=1 NMatT=0.
 ***** Axes restored to original set *****
 -------------------------------------------------------------------
 Center     Atomic                   Forces (Hartrees/Bohr)
 Number     Number              X              Y              Z
 -------------------------------------------------------------------
      1        4          -0.000002189    0.000140484    0.000001701
      2        4           0.000043481   -0.000053874    0.000015147
      3        4          -0.000069611   -0.000025579   -0.000001941
      4        4           0.000122195    0.000348840   -0.000009452
      5        4          -0.000005347   -0.000113151   -0.000040429
      6        4          -0.000129968   -0.000023601    0.000024326
      7        4           0.000136189   -0.000016949    0.000024153
      8        4           0.000018375    0.000054067   -0.000037452
      9        4          -0.000051145    0.000092745   -0.000026157
     10        4          -0.000000474   -0.000178561    0.000021107
     11        1          -0.000116063   -0.000053107    0.000006546
     12        1           0.000054557   -0.000171313    0.000022451
 -------------------------------------------------------------------
 Cartesian Forces:  Max     0.000348840 RMS     0.000093832

 GradGradGradGradGradGradGradGradGradGradGradGradGradGradGradGradGradGrad
 Berny optimization.
 Using GEDIIS/GDIIS optimizer.
 FormGI is forming the generalized inverse of G from B-inverse, IUseBI=4.
 Internal  Forces:  Max     0.000153704 RMS     0.000020778
 Search for a local minimum.
 Step number  12 out of a maximum of  100
 All quantities printed in internal units (Hartrees-Bohrs-Radians)
 Mixed Optimization -- En-DIIS/RFO-DIIS
 Swapping is turned off.
 Update second derivatives using D2CorX and points    4    5    6    7    8
                                                      9   10   11   12
 DE= -1.75D-06 DEPred=-8.00D-07 R= 2.19D+00
 TightC=F SS=  1.41D+00  RLast= 1.34D-02 DXNew= 1.5622D+00 4.0222D-02
 Trust test= 2.19D+00 RLast= 1.34D-02 DXMaxT set to 9.29D-01
 ITU=  1  1  1  1  1  1  1  1  1  1  1  0
     Eigenvalues ---    0.00236   0.00870   0.01762   0.02492   0.02906
     Eigenvalues ---    0.03643   0.03920   0.04055   0.04199   0.04667
     Eigenvalues ---    0.05143   0.05258   0.05457   0.06009   0.06651
     Eigenvalues ---    0.06722   0.06888   0.06971   0.07079   0.07203
     Eigenvalues ---    0.07430   0.08176   0.08648   0.09091   0.12105
     Eigenvalues ---    0.12982   0.13516   0.14187   0.14765   0.26952
 En-DIIS/RFO-DIIS/Sim-DIIS IScMMF=       -3 using points:    12   11   10    9    8    7    6    5    4    3
 RFO step:  Lambda=-5.51269660D-06.
 DIIS inversion failure, remove point  10.
 DIIS inversion failure, remove point   9.
 DIIS inversion failure, remove point   8.
 DIIS inversion failure, remove point   7.
 DIIS inversion failure, remove point   6.
 RFO-DIIS uses    5 points instead of   10
 DidBck=F Rises=F RFO-DIIS coefs:    2.49066   -2.00000    0.64870   -0.09618   -0.04318
                  RFO-DIIS coefs:    0.00000    0.00000    0.00000    0.00000    0.00000
 Iteration  1 RMS(Cart)=  0.00189436 RMS(Int)=  0.00001394
 Iteration  2 RMS(Cart)=  0.00000905 RMS(Int)=  0.00000701
 Iteration  3 RMS(Cart)=  0.00000000 RMS(Int)=  0.00000701
 Variable       Old X    -DE/DX   Delta X   Delta X   Delta X     New X
                                 (Linear)    (Quad)   (Total)
    R1        4.20138   0.00003   0.00077   0.00268   0.00345   4.20483
    R2        4.20254   0.00002   0.00065   0.00225   0.00290   4.20544
    R3        3.86825   0.00004   0.00047   0.00033   0.00080   3.86905
    R4        3.85082   0.00003   0.00000  -0.00098  -0.00098   3.84985
    R5        3.85099   0.00003  -0.00000  -0.00104  -0.00104   3.84994
    R6        4.24131  -0.00003  -0.00071  -0.00200  -0.00270   4.23862
    R7        3.86111  -0.00002  -0.00021  -0.00009  -0.00031   3.86080
    R8        3.86582  -0.00002   0.00001   0.00091   0.00092   3.86674
    R9        3.80063  -0.00001  -0.00017  -0.00026  -0.00044   3.80019
   R10        4.24221  -0.00003  -0.00084  -0.00228  -0.00312   4.23909
   R11        3.86065  -0.00002  -0.00020   0.00011  -0.00009   3.86056
   R12        3.86612  -0.00002  -0.00003   0.00077   0.00074   3.86686
   R13        3.80005  -0.00001  -0.00002  -0.00007  -0.00009   3.79996
   R14        4.05104  -0.00006  -0.00066  -0.00122  -0.00187   4.04917
   R15        3.91909  -0.00001   0.00015   0.00083   0.00099   3.92008
   R16        3.92105  -0.00002  -0.00014  -0.00003  -0.00017   3.92088
   R17        3.18687   0.00006   0.00120   0.00352   0.00471   3.19159
   R18        3.18140   0.00015   0.00330   0.00436   0.00765   3.18905
   R19        4.14664   0.00006   0.00097   0.00077   0.00174   4.14838
   R20        4.12948  -0.00002  -0.00065  -0.00056  -0.00121   4.12827
   R21        3.86525   0.00004   0.00097   0.00145   0.00242   3.86767
   R22        4.12963  -0.00002  -0.00063  -0.00051  -0.00114   4.12850
   R23        3.86492   0.00005   0.00107   0.00159   0.00266   3.86758
   R24        3.99558  -0.00001   0.00001   0.00043   0.00043   3.99601
   R25        3.93783  -0.00005  -0.00100  -0.00102  -0.00202   3.93581
   R26        3.93775  -0.00006  -0.00099  -0.00099  -0.00198   3.93576
   R27        1.46519   0.00006   0.00009  -0.00074  -0.00063   1.46456
    A1        1.52436  -0.00002  -0.00028  -0.00061  -0.00089   1.52348
    A2        1.77382  -0.00001  -0.00004   0.00005   0.00001   1.77382
    A3        1.77364  -0.00001  -0.00002   0.00010   0.00008   1.77372
    A4        1.93372  -0.00003  -0.00032  -0.00038  -0.00070   1.93302
    A5        1.93347  -0.00003  -0.00030  -0.00028  -0.00059   1.93288
    A6        1.62621   0.00000  -0.00008  -0.00050  -0.00058   1.62563
    A7        1.78810   0.00001  -0.00018  -0.00065  -0.00083   1.78727
    A8        1.84609   0.00000  -0.00006  -0.00026  -0.00032   1.84577
    A9        1.93078   0.00001  -0.00007  -0.00093  -0.00099   1.92978
   A10        1.95683  -0.00000   0.00008   0.00033   0.00041   1.95725
   A11        1.62570   0.00001  -0.00002  -0.00032  -0.00034   1.62536
   A12        1.78822   0.00001  -0.00021  -0.00070  -0.00091   1.78731
   A13        1.84598   0.00001  -0.00004  -0.00021  -0.00025   1.84573
   A14        1.93065   0.00001  -0.00004  -0.00088  -0.00092   1.92973
   A15        1.95742  -0.00000  -0.00000   0.00006   0.00006   1.95748
   A16        1.50653   0.00001   0.00039   0.00145   0.00183   1.50836
   A17        1.69965   0.00001   0.00019   0.00069   0.00088   1.70053
   A18        2.07216  -0.00002  -0.00075  -0.00263  -0.00339   2.06877
   A19        2.48264  -0.00001  -0.00016  -0.00054  -0.00076   2.48188
   A20        1.69939   0.00001   0.00024   0.00078   0.00101   1.70041
   A21        2.47237   0.00001   0.00104   0.00386   0.00490   2.47726
   A22        2.05432   0.00002   0.00164   0.00553   0.00717   2.06148
   A23        1.84616   0.00001   0.00011   0.00030   0.00041   1.84657
   A24        1.84568   0.00001   0.00019   0.00049   0.00067   1.84635
   A25        1.97570  -0.00001   0.00063   0.00255   0.00318   1.97887
   A26        1.96737   0.00001   0.00190   0.00659   0.00850   1.97586
   A27        2.10380  -0.00002  -0.00130  -0.00478  -0.00608   2.09772
   A28        2.40963  -0.00003  -0.00229  -0.00780  -0.01010   2.39953
   A29        2.39545   0.00000  -0.00029  -0.00113  -0.00143   2.39403
   A30        2.09568  -0.00000  -0.00037  -0.00128  -0.00168   2.09399
   A31        1.77123   0.00001  -0.00001  -0.00011  -0.00012   1.77112
   A32        1.70067   0.00000   0.00018   0.00060   0.00078   1.70145
   A33        1.79594   0.00001   0.00023   0.00062   0.00084   1.79679
   A34        1.95612  -0.00000  -0.00009  -0.00004  -0.00012   1.95600
   A35        1.78666  -0.00001  -0.00011   0.00007  -0.00004   1.78662
   A36        1.95776  -0.00002  -0.00028  -0.00043  -0.00071   1.95705
   A37        1.55239  -0.00001  -0.00009   0.00003  -0.00007   1.55233
   A38        1.79616   0.00001   0.00019   0.00049   0.00068   1.79685
   A39        1.95619  -0.00001  -0.00012  -0.00007  -0.00019   1.95599
   A40        1.78671  -0.00001  -0.00011   0.00004  -0.00007   1.78664
   A41        1.95753  -0.00002  -0.00025  -0.00037  -0.00061   1.95692
   A42        1.55262  -0.00001  -0.00014  -0.00012  -0.00026   1.55236
   A43        1.81109  -0.00000   0.00000   0.00006   0.00006   1.81115
   A44        1.95471   0.00001   0.00056   0.00097   0.00152   1.95624
   A45        1.86660  -0.00001  -0.00012  -0.00074  -0.00086   1.86573
   A46        2.02161  -0.00001  -0.00012  -0.00041  -0.00053   2.02109
   A47        1.58924   0.00000   0.00010  -0.00002   0.00008   1.58933
   A48        1.81068   0.00000   0.00005   0.00027   0.00031   1.81099
   A49        1.95472   0.00002   0.00055   0.00095   0.00150   1.95622
   A50        1.86619  -0.00000  -0.00008  -0.00056  -0.00064   1.86555
   A51        2.02085  -0.00000  -0.00000  -0.00007  -0.00007   2.02078
   A52        1.58893   0.00001   0.00014   0.00010   0.00025   1.58918
   A53        1.67545   0.00000  -0.00006  -0.00018  -0.00025   1.67520
   A54        1.67522   0.00001  -0.00003  -0.00007  -0.00010   1.67512
    D1        0.01982   0.00000  -0.00019  -0.00042  -0.00061   0.01922
    D2       -0.99125  -0.00000  -0.00037  -0.00096  -0.00133  -0.99258
    D3        0.99192  -0.00001  -0.00037  -0.00061  -0.00098   0.99094
    D4       -0.01915  -0.00002  -0.00055  -0.00116  -0.00170  -0.02085
    D5       -0.01982  -0.00000   0.00019   0.00042   0.00060  -0.01922
    D6        0.99163   0.00000   0.00030   0.00078   0.00108   0.99270
    D7       -0.99207   0.00001   0.00038   0.00065   0.00104  -0.99104
    D8        0.01937   0.00002   0.00050   0.00101   0.00151   0.02088
    D9        0.61311  -0.00000   0.00014   0.00043   0.00057   0.61368
   D10       -0.61426   0.00000  -0.00002  -0.00002  -0.00004  -0.61431
   D11        0.61304  -0.00002  -0.00042  -0.00082  -0.00124   0.61179
   D12       -0.45843  -0.00000  -0.00016  -0.00061  -0.00077  -0.45919
   D13       -0.41431   0.00000  -0.00018  -0.00047  -0.00066  -0.41497
   D14       -1.48578   0.00002   0.00008  -0.00026  -0.00018  -1.48596
   D15       -0.61314   0.00002   0.00047   0.00090   0.00137  -0.61178
   D16        0.45839   0.00000   0.00018   0.00062   0.00080   0.45919
   D17        0.41459   0.00000   0.00020   0.00041   0.00060   0.41519
   D18        1.48612  -0.00002  -0.00009   0.00013   0.00004   1.48616
   D19       -0.01966  -0.00000   0.00018   0.00040   0.00058  -0.01908
   D20       -0.96765  -0.00001  -0.00000  -0.00011  -0.00011  -0.96776
   D21        2.58827   0.00001   0.00140   0.00507   0.00645   2.59473
   D22        2.29583   0.00004   0.00388   0.01316   0.01704   2.31287
   D23        0.96449   0.00000   0.00004  -0.00055  -0.00051   0.96398
   D24        0.01651  -0.00000  -0.00014  -0.00106  -0.00120   0.01530
   D25       -2.71076   0.00002   0.00126   0.00412   0.00536  -2.70540
   D26       -3.00320   0.00004   0.00374   0.01221   0.01595  -2.98725
   D27       -0.68308   0.00001  -0.00023  -0.00133  -0.00156  -0.68465
   D28        0.55009   0.00001  -0.00042  -0.00184  -0.00226   0.54783
   D29       -0.66099   0.00000   0.00018   0.00090   0.00107  -0.65992
   D30        0.38190  -0.00000   0.00018   0.00109   0.00127   0.38317
   D31        0.44017  -0.00000   0.00010   0.00069   0.00079   0.44097
   D32        1.48307  -0.00001   0.00010   0.00088   0.00099   1.48406
   D33        0.67269   0.00001   0.00030   0.00079   0.00110   0.67379
   D34       -0.41515   0.00002   0.00043   0.00094   0.00136  -0.41379
   D35       -0.36314  -0.00000   0.00032   0.00134   0.00166  -0.36147
   D36       -1.45099   0.00000   0.00045   0.00149   0.00193  -1.44906
   D37        0.01965   0.00000  -0.00018  -0.00040  -0.00057   0.01908
   D38        0.96820   0.00001  -0.00010  -0.00010  -0.00020   0.96800
   D39       -2.31951   0.00001  -0.00054  -0.00203  -0.00258  -2.32209
   D40       -2.58849  -0.00001  -0.00158  -0.00522  -0.00682  -2.59531
   D41       -0.96418  -0.00001  -0.00008   0.00044   0.00036  -0.96382
   D42       -0.01563  -0.00000  -0.00000   0.00073   0.00073  -0.01490
   D43        2.97984  -0.00000  -0.00044  -0.00120  -0.00165   2.97820
   D44        2.71086  -0.00002  -0.00147  -0.00438  -0.00588   2.70497
   D45        0.68325  -0.00000   0.00021   0.00129   0.00150   0.68475
   D46       -0.55014  -0.00001   0.00043   0.00184   0.00227  -0.54786
   D47        0.66028  -0.00000  -0.00008  -0.00067  -0.00075   0.65953
   D48       -0.38277   0.00001  -0.00004  -0.00079  -0.00083  -0.38360
   D49       -0.44074   0.00001  -0.00003  -0.00051  -0.00055  -0.44129
   D50       -1.48380   0.00001   0.00001  -0.00063  -0.00062  -1.48442
   D51       -0.67288  -0.00001  -0.00026  -0.00064  -0.00091  -0.67379
   D52        0.41488  -0.00001  -0.00038  -0.00073  -0.00111   0.41377
   D53        0.36286   0.00000  -0.00028  -0.00117  -0.00144   0.36142
   D54        1.45062  -0.00000  -0.00039  -0.00126  -0.00165   1.44897
   D55       -0.55733  -0.00001  -0.00012  -0.00035  -0.00046  -0.55780
   D56        0.55880  -0.00000  -0.00007  -0.00020  -0.00027   0.55853
   D57       -2.89732   0.00002   0.00104   0.00380   0.00485  -2.89246
   D58        2.88085   0.00001   0.00107   0.00362   0.00472   2.88557
   D59       -0.65264  -0.00001  -0.00021  -0.00066  -0.00088  -0.65351
   D60        0.41557   0.00001   0.00028  -0.00029  -0.00001   0.41556
   D61        0.32618  -0.00000  -0.00002   0.00003   0.00001   0.32619
   D62        1.39439   0.00002   0.00048   0.00040   0.00088   1.39526
   D63        2.59402  -0.00001  -0.00012  -0.00009  -0.00021   2.59381
   D64       -2.62095   0.00001   0.00037   0.00028   0.00065  -2.62030
   D65        3.05258  -0.00001  -0.00025  -0.00065  -0.00090   3.05167
   D66       -2.16240   0.00001   0.00024  -0.00028  -0.00004  -2.16244
   D67        0.65172   0.00002   0.00038   0.00103   0.00140   0.65312
   D68       -0.41615  -0.00001  -0.00017   0.00053   0.00035  -0.41580
   D69       -0.32743   0.00001   0.00021   0.00046   0.00068  -0.32676
   D70       -1.39531  -0.00002  -0.00034  -0.00003  -0.00037  -1.39568
   D71       -3.03681  -0.00001  -0.00163  -0.00628  -0.00789  -3.04470
   D72        2.17851  -0.00004  -0.00218  -0.00677  -0.00894   2.16956
   D73       -2.57601  -0.00002  -0.00237  -0.00832  -0.01068  -2.58669
   D74        2.63931  -0.00004  -0.00292  -0.00882  -0.01173   2.62757
   D75        0.00030  -0.00000  -0.00004  -0.00009  -0.00013   0.00017
   D76        0.96812   0.00000   0.00004  -0.00017  -0.00014   0.96799
   D77       -0.96770  -0.00000  -0.00008   0.00001  -0.00007  -0.96777
   D78        0.00012  -0.00000  -0.00001  -0.00006  -0.00007   0.00006
   D79        0.03528   0.00001   0.00022   0.00039   0.00061   0.03589
   D80       -0.98061   0.00001   0.00023   0.00048   0.00071  -0.97991
   D81        1.01577   0.00000  -0.00001  -0.00002  -0.00002   1.01574
   D82       -0.00013   0.00000   0.00001   0.00006   0.00007  -0.00006
   D83        0.67371  -0.00000  -0.00011   0.00010  -0.00001   0.67370
   D84       -0.58279  -0.00001  -0.00026  -0.00070  -0.00097  -0.58376
   D85       -0.03465  -0.00001  -0.00035  -0.00067  -0.00102  -0.03567
   D86        0.98032  -0.00001  -0.00022  -0.00034  -0.00056   0.97975
   D87       -1.01509  -0.00000  -0.00012  -0.00026  -0.00038  -1.01547
   D88       -0.00013   0.00000   0.00001   0.00006   0.00007  -0.00006
   D89       -0.67372   0.00001   0.00011  -0.00004   0.00007  -0.67366
   D90        0.58304   0.00000   0.00023   0.00066   0.00089   0.58393
   D91        0.00023  -0.00000  -0.00003  -0.00014  -0.00017   0.00006
   D92       -1.00200  -0.00000  -0.00017  -0.00045  -0.00062  -1.00262
   D93        1.00236  -0.00000   0.00013   0.00025   0.00038   1.00274
   D94        0.00013  -0.00000  -0.00001  -0.00006  -0.00007   0.00006
   D95        0.65927  -0.00001  -0.00030  -0.00052  -0.00082   0.65845
   D96       -0.62804  -0.00001  -0.00023   0.00005  -0.00019  -0.62823
   D97       -0.65910   0.00001   0.00028   0.00036   0.00064  -0.65846
   D98        0.62804   0.00001   0.00022  -0.00009   0.00014   0.62818
         Item               Value     Threshold  Converged?
 Maximum Force            0.000154     0.000450     YES
 RMS     Force            0.000021     0.000300     YES
 Maximum Displacement     0.014333     0.001800     NO 
 RMS     Displacement     0.001897     0.001200     NO 
 Predicted change in Energy=-2.587204D-06
 GradGradGradGradGradGradGradGradGradGradGradGradGradGradGradGradGradGrad

                          Input orientation:                          
 ---------------------------------------------------------------------
 Center     Atomic      Atomic             Coordinates (Angstroms)
 Number     Number       Type             X           Y           Z
 ---------------------------------------------------------------------
      1          4           0       -0.009846    1.626423    0.781198
      2          4           0       -1.525047   -0.001953    0.841381
      3          4           0        1.546352    0.036312    0.829144
      4          4           0        0.031189   -1.614610    0.933148
      5          4           0        0.014686    0.129486    2.177792
      6          4           0       -1.107030    1.078196   -0.845464
      7          4           0        1.088008    1.105765   -0.854111
      8          4           0       -1.038968   -1.103989   -0.768981
      9          4           0        1.075448   -1.077559   -0.777428
     10          4           0       -0.001122    0.006074   -2.193213
     11          1           0       -0.329822   -3.037477    1.768346
     12          1           0        0.445041   -3.022475    1.766541
 ---------------------------------------------------------------------
                    Distance matrix (angstroms):
                    1          2          3          4          5
     1  Be   0.000000
     2  Be   2.225099   0.000000
     3  Be   2.225422   3.071661   0.000000
     4  Be   3.244853   2.242979   2.243230   0.000000
     5  Be   2.047413   2.043049   2.042923   2.142728   0.000000
     6  Be   2.037252   2.046193   3.306095   3.422018   3.361305
     7  Be   2.037303   3.306023   2.046254   3.422222   3.361187
     8  Be   3.304133   2.010975   3.246254   2.074419   3.363795
     9  Be   3.304345   3.246543   2.010853   2.074843   3.363852
    10  Be   3.387142   3.395758   3.395620   3.521618   4.372776
    11  H    4.777951   3.391495   3.721600   1.688915   3.211851
    12  H    4.773896   3.723000   3.383456   1.687573   3.207677
                    6          7          8          9         10
     6  Be   0.000000
     7  Be   2.195228   0.000000
     8  Be   2.184585   3.068271   0.000000
     9  Be   3.068406   2.184706   2.114598   0.000000
    10  Be   2.046682   2.046636   2.082739   2.082717   0.000000
    11  H    4.937086   5.104310   3.267919   3.506712   5.006516
    12  H    5.103626   4.931895   3.508810   3.263724   5.005080
                   11         12
    11  H    0.000000
    12  H    0.775011   0.000000
 Stoichiometry    Be10H2
 Framework group  C1[X(Be10H2)]
 Deg. of freedom    30
 Full point group                 C1      NOp   1
 Largest Abelian subgroup         C1      NOp   1
 Largest concise Abelian subgroup C1      NOp   1
                         Standard orientation:                         
 ---------------------------------------------------------------------
 Center     Atomic      Atomic             Coordinates (Angstroms)
 Number     Number       Type             X           Y           Z
 ---------------------------------------------------------------------
      1          4           0        0.423054    1.834288    0.002104
      2          4           0       -0.528066    0.537730   -1.535873
      3          4           0       -0.530621    0.533969    1.535785
      4          4           0       -1.530640   -0.756489   -0.002642
      5          4           0       -1.574630    1.385785    0.000211
      6          4           0        1.469309    0.474280   -1.096131
      7          4           0        1.467527    0.471831    1.099095
      8          4           0        0.174763   -1.285029   -1.058796
      9          4           0        0.173072   -1.287559    1.055800
     10          4           0        1.965249   -1.181398    0.000082
     11          1           0       -3.018689   -1.456912   -0.386771
     12          1           0       -3.017376   -1.452721    0.388228
 ---------------------------------------------------------------------
 Rotational constants (GHZ):           2.6628097           2.1955854           2.0166203
 Standard basis: def2TZVP (5D, 7F)
 There are   212 symmetry adapted cartesian basis functions of A   symmetry.
 There are   202 symmetry adapted basis functions of A   symmetry.
   202 basis functions,   306 primitive gaussians,   212 cartesian basis functions
    21 alpha electrons       21 beta electrons
       nuclear repulsion energy       162.7353934276 Hartrees.
 NAtoms=   12 NActive=   12 NUniq=   12 SFac= 1.00D+00 NAtFMM=   60 NAOKFM=F Big=F
 Integral buffers will be    131072 words long.
 Raffenetti 2 integral format.
 Two-electron integral symmetry is turned on.
 Nuclear repulsion after empirical dispersion term =      162.7119515026 Hartrees.
 One-electron integrals computed using PRISM.
   1 Symmetry operations used in ECPInt.
 ECPInt:  NShTT=    4851 NPrTT=   15054 LenC2=    4747 LenP2D=   12385.
 LDataN:  DoStor=T MaxTD1= 4 Len=   56
 NBasis=   202 RedAO= T EigKep=  4.18D-04  NBF=   202
 NBsUse=   202 1.00D-06 EigRej= -1.00D+00 NBFU=   202
 Initial guess from the checkpoint file:  "/home/asus/YCY/BeH/Be10/1/4-H-Be10.chk"
 B after Tr=     0.000000    0.000000    0.000000
         Rot=    1.000000    0.000674   -0.000388    0.000619 Ang=   0.11 deg.
 Keep R1 ints in memory in canonical form, NReq=228948694.
 Requested convergence on RMS density matrix=1.00D-08 within 128 cycles.
 Requested convergence on MAX density matrix=1.00D-06.
 Requested convergence on             energy=1.00D-06.
 No special actions if energy rises.
 SCF Done:  E(RPBE1PBE) =  -148.300857045     A.U. after   11 cycles
            NFock= 11  Conv=0.43D-08     -V/T= 2.0075
   1 Symmetry operations used in ECPInt.
 ECPInt:  NShTT=    4851 NPrTT=   15054 LenC2=    4747 LenP2D=   12385.
 LDataN:  DoStor=T MaxTD1= 5 Len=  102
 Calling FoFJK, ICntrl=      2127 FMM=F ISym2X=0 I1Cent= 0 IOpClX= 0 NMat=1 NMatS=1 NMatT=0.
 ***** Axes restored to original set *****
 -------------------------------------------------------------------
 Center     Atomic                   Forces (Hartrees/Bohr)
 Number     Number              X              Y              Z
 -------------------------------------------------------------------
      1        4           0.000003745    0.000073047    0.000076582
      2        4           0.000061875    0.000046586   -0.000027553
      3        4          -0.000074852    0.000060238   -0.000037279
      4        4           0.000049760    0.000095228   -0.000027499
      5        4          -0.000004009   -0.000105623   -0.000021864
      6        4          -0.000054062   -0.000044415   -0.000029544
      7        4           0.000054667   -0.000045648   -0.000028358
      8        4          -0.000006755    0.000007860   -0.000011819
      9        4          -0.000007553    0.000025916   -0.000003873
     10        4           0.000000082   -0.000033061    0.000071125
     11        1          -0.000142794   -0.000013439    0.000013246
     12        1           0.000119896   -0.000066689    0.000026835
 -------------------------------------------------------------------
 Cartesian Forces:  Max     0.000142794 RMS     0.000055683

 GradGradGradGradGradGradGradGradGradGradGradGradGradGradGradGradGradGrad
 Berny optimization.
 Using GEDIIS/GDIIS optimizer.
 FormGI is forming the generalized inverse of G from B-inverse, IUseBI=4.
 Internal  Forces:  Max     0.000087844 RMS     0.000013574
 Search for a local minimum.
 Step number  13 out of a maximum of  100
 All quantities printed in internal units (Hartrees-Bohrs-Radians)
 Mixed Optimization -- En-DIIS/RFO-DIIS
 Swapping is turned off.
 Update second derivatives using D2CorX and points    5    6    7    8    9
                                                     10   11   12   13
 DE= -3.68D-06 DEPred=-2.59D-06 R= 1.42D+00
 TightC=F SS=  1.41D+00  RLast= 4.13D-02 DXNew= 1.5622D+00 1.2380D-01
 Trust test= 1.42D+00 RLast= 4.13D-02 DXMaxT set to 9.29D-01
 ITU=  1  1  1  1  1  1  1  1  1  1  1  1  0
     Eigenvalues ---    0.00223   0.00838   0.01778   0.02027   0.02907
     Eigenvalues ---    0.03643   0.03916   0.03966   0.04054   0.04668
     Eigenvalues ---    0.05118   0.05257   0.05381   0.06007   0.06595
     Eigenvalues ---    0.06722   0.06896   0.06981   0.07080   0.07226
     Eigenvalues ---    0.07430   0.08111   0.08605   0.09090   0.12102
     Eigenvalues ---    0.12987   0.13518   0.14188   0.14766   0.27123
 En-DIIS/RFO-DIIS/Sim-DIIS IScMMF=       -3 using points:    13   12   11   10    9    8    7    6    5    4
 RFO step:  Lambda=-6.27015198D-07.
 DIIS inversion failure, remove point  10.
 DIIS inversion failure, remove point   9.
 DIIS inversion failure, remove point   8.
 DIIS inversion failure, remove point   7.
 DIIS inversion failure, remove point   6.
 DIIS inversion failure, remove point   5.
 DIIS inversion failure, remove point   4.
 RFO-DIIS uses    3 points instead of   10
 DidBck=F Rises=F RFO-DIIS coefs:    1.51214   -2.00000    1.48786    0.00000    0.00000
                  RFO-DIIS coefs:    0.00000    0.00000    0.00000    0.00000    0.00000
 Iteration  1 RMS(Cart)=  0.00041299 RMS(Int)=  0.00000473
 Iteration  2 RMS(Cart)=  0.00000040 RMS(Int)=  0.00000469
 Variable       Old X    -DE/DX   Delta X   Delta X   Delta X     New X
                                 (Linear)    (Quad)   (Total)
    R1        4.20483   0.00000  -0.00006   0.00025   0.00019   4.20502
    R2        4.20544  -0.00001  -0.00008   0.00013   0.00004   4.20548
    R3        3.86905   0.00002   0.00096   0.00017   0.00113   3.87018
    R4        3.84985   0.00003   0.00043   0.00015   0.00058   3.85043
    R5        3.84994   0.00003   0.00042   0.00013   0.00055   3.85050
    R6        4.23862  -0.00001  -0.00020  -0.00012  -0.00033   4.23829
    R7        3.86080  -0.00002  -0.00032  -0.00014  -0.00046   3.86034
    R8        3.86674  -0.00002  -0.00018  -0.00005  -0.00023   3.86652
    R9        3.80019  -0.00001  -0.00011  -0.00010  -0.00021   3.79998
   R10        4.23909  -0.00001  -0.00025  -0.00019  -0.00044   4.23865
   R11        3.86056  -0.00001  -0.00032  -0.00008  -0.00040   3.86017
   R12        3.86686  -0.00002  -0.00019  -0.00009  -0.00028   3.86658
   R13        3.79996  -0.00001  -0.00007  -0.00006  -0.00013   3.79984
   R14        4.04917  -0.00003  -0.00092  -0.00046  -0.00137   4.04780
   R15        3.92008  -0.00000  -0.00023   0.00019  -0.00005   3.92003
   R16        3.92088  -0.00001  -0.00029  -0.00001  -0.00030   3.92059
   R17        3.19159   0.00003   0.00120   0.00078   0.00198   3.19357
   R18        3.18905   0.00008   0.00203   0.00140   0.00343   3.19248
   R19        4.14838   0.00002   0.00072   0.00017   0.00090   4.14927
   R20        4.12827  -0.00001  -0.00050  -0.00013  -0.00063   4.12764
   R21        3.86767  -0.00001   0.00045   0.00008   0.00053   3.86820
   R22        4.12850  -0.00001  -0.00052  -0.00014  -0.00066   4.12784
   R23        3.86758  -0.00001   0.00049   0.00011   0.00060   3.86818
   R24        3.99601   0.00000   0.00012   0.00004   0.00016   3.99618
   R25        3.93581  -0.00003  -0.00081  -0.00030  -0.00111   3.93470
   R26        3.93576  -0.00003  -0.00081  -0.00028  -0.00109   3.93467
   R27        1.46456   0.00009   0.00045  -0.00017   0.00027   1.46483
    A1        1.52348  -0.00001  -0.00012  -0.00009  -0.00021   1.52327
    A2        1.77382  -0.00001  -0.00008  -0.00010  -0.00018   1.77365
    A3        1.77372  -0.00001  -0.00007  -0.00008  -0.00015   1.77356
    A4        1.93302  -0.00002  -0.00033  -0.00018  -0.00051   1.93251
    A5        1.93288  -0.00002  -0.00033  -0.00015  -0.00048   1.93240
    A6        1.62563   0.00001   0.00007  -0.00001   0.00006   1.62569
    A7        1.78727   0.00001   0.00006   0.00003   0.00009   1.78737
    A8        1.84577   0.00001  -0.00002   0.00002  -0.00000   1.84577
    A9        1.92978   0.00002   0.00038   0.00002   0.00039   1.93017
   A10        1.95725   0.00000  -0.00009   0.00000  -0.00009   1.95716
   A11        1.62536   0.00001   0.00009   0.00004   0.00013   1.62549
   A12        1.78731   0.00001   0.00005   0.00003   0.00007   1.78738
   A13        1.84573   0.00001  -0.00002   0.00003   0.00001   1.84575
   A14        1.92973   0.00002   0.00038   0.00003   0.00041   1.93013
   A15        1.95748  -0.00000  -0.00010  -0.00006  -0.00016   1.95732
   A16        1.50836  -0.00001  -0.00004   0.00006   0.00002   1.50838
   A17        1.70053  -0.00000   0.00007  -0.00000   0.00007   1.70060
   A18        2.06877  -0.00001  -0.00013  -0.00043  -0.00055   2.06822
   A19        2.48188   0.00001  -0.00014  -0.00013  -0.00022   2.48165
   A20        1.70041  -0.00000   0.00009   0.00002   0.00011   1.70052
   A21        2.47726   0.00002   0.00001   0.00075   0.00075   2.47801
   A22        2.06148   0.00000   0.00022   0.00116   0.00138   2.06286
   A23        1.84657   0.00000   0.00016   0.00001   0.00017   1.84674
   A24        1.84635   0.00000   0.00017   0.00005   0.00023   1.84658
   A25        1.97887  -0.00001  -0.00028   0.00035   0.00006   1.97894
   A26        1.97586   0.00000  -0.00001   0.00113   0.00113   1.97699
   A27        2.09772  -0.00001  -0.00006  -0.00077  -0.00083   2.09689
   A28        2.39953  -0.00000  -0.00026  -0.00135  -0.00161   2.39792
   A29        2.39403   0.00001   0.00008  -0.00006   0.00003   2.39405
   A30        2.09399  -0.00001  -0.00003  -0.00009  -0.00011   2.09389
   A31        1.77112   0.00001   0.00000   0.00012   0.00012   1.77123
   A32        1.70145  -0.00001   0.00001   0.00005   0.00007   1.70152
   A33        1.79679   0.00001   0.00004   0.00008   0.00012   1.79690
   A34        1.95600  -0.00000  -0.00010  -0.00001  -0.00011   1.95589
   A35        1.78662  -0.00001  -0.00015  -0.00002  -0.00017   1.78645
   A36        1.95705  -0.00001  -0.00020  -0.00009  -0.00029   1.95676
   A37        1.55233  -0.00000  -0.00007  -0.00000  -0.00008   1.55225
   A38        1.79685   0.00000   0.00004   0.00006   0.00009   1.79694
   A39        1.95599  -0.00000  -0.00011  -0.00001  -0.00012   1.95587
   A40        1.78664  -0.00001  -0.00014  -0.00002  -0.00017   1.78647
   A41        1.95692  -0.00001  -0.00019  -0.00007  -0.00026   1.95666
   A42        1.55236  -0.00000  -0.00008  -0.00003  -0.00011   1.55225
   A43        1.81115  -0.00001  -0.00008  -0.00003  -0.00010   1.81104
   A44        1.95624  -0.00001   0.00026   0.00007   0.00033   1.95657
   A45        1.86573   0.00000   0.00009  -0.00005   0.00004   1.86578
   A46        2.02109  -0.00001  -0.00010  -0.00007  -0.00017   2.02092
   A47        1.58933   0.00000   0.00007   0.00000   0.00007   1.58939
   A48        1.81099  -0.00000  -0.00007   0.00002  -0.00005   1.81094
   A49        1.95622  -0.00000   0.00026   0.00007   0.00034   1.95655
   A50        1.86555   0.00000   0.00010  -0.00001   0.00009   1.86565
   A51        2.02078  -0.00000  -0.00007   0.00000  -0.00007   2.02071
   A52        1.58918   0.00000   0.00008   0.00003   0.00012   1.58929
   A53        1.67520   0.00001   0.00007   0.00004   0.00011   1.67531
   A54        1.67512   0.00001   0.00007   0.00006   0.00013   1.67525
    D1        0.01922   0.00001  -0.00011   0.00005  -0.00006   0.01916
    D2       -0.99258   0.00001  -0.00010  -0.00003  -0.00013  -0.99271
    D3        0.99094  -0.00000  -0.00022  -0.00002  -0.00024   0.99070
    D4       -0.02085  -0.00000  -0.00021  -0.00010  -0.00031  -0.02117
    D5       -0.01922  -0.00001   0.00011  -0.00005   0.00006  -0.01916
    D6        0.99270  -0.00001   0.00009  -0.00001   0.00009   0.99279
    D7       -0.99104   0.00000   0.00023   0.00003   0.00026  -0.99078
    D8        0.02088   0.00000   0.00021   0.00007   0.00028   0.02116
    D9        0.61368  -0.00000  -0.00003   0.00002  -0.00001   0.61367
   D10       -0.61431   0.00001   0.00006   0.00010   0.00016  -0.61415
   D11        0.61179  -0.00000  -0.00013  -0.00006  -0.00019   0.61161
   D12       -0.45919   0.00000   0.00009   0.00000   0.00009  -0.45911
   D13       -0.41497   0.00001   0.00010   0.00004   0.00013  -0.41483
   D14       -1.48596   0.00001   0.00032   0.00009   0.00041  -1.48555
   D15       -0.61178   0.00000   0.00014   0.00007   0.00021  -0.61157
   D16        0.45919  -0.00000  -0.00008   0.00001  -0.00008   0.45911
   D17        0.41519  -0.00001  -0.00009  -0.00007  -0.00016   0.41503
   D18        1.48616  -0.00001  -0.00032  -0.00013  -0.00045   1.48571
   D19       -0.01908  -0.00001   0.00011  -0.00005   0.00006  -0.01902
   D20       -0.96776  -0.00001   0.00008  -0.00008   0.00000  -0.96775
   D21        2.59473  -0.00000  -0.00003   0.00070   0.00068   2.59541
   D22        2.31287  -0.00001   0.00037   0.00221   0.00259   2.31546
   D23        0.96398   0.00000   0.00029  -0.00005   0.00025   0.96422
   D24        0.01530   0.00001   0.00027  -0.00007   0.00019   0.01549
   D25       -2.70540   0.00001   0.00015   0.00071   0.00087  -2.70453
   D26       -2.98725   0.00001   0.00056   0.00222   0.00277  -2.98448
   D27       -0.68465   0.00001   0.00050   0.00004   0.00054  -0.68410
   D28        0.54783   0.00002   0.00047   0.00003   0.00050   0.54833
   D29       -0.65992  -0.00000  -0.00014   0.00008  -0.00006  -0.65998
   D30        0.38317  -0.00001  -0.00022   0.00006  -0.00016   0.38301
   D31        0.44097  -0.00001  -0.00031  -0.00002  -0.00032   0.44065
   D32        1.48406  -0.00001  -0.00039  -0.00003  -0.00041   1.48364
   D33        0.67379  -0.00000   0.00008   0.00005   0.00013   0.67392
   D34       -0.41379   0.00001   0.00024   0.00011   0.00034  -0.41345
   D35       -0.36147  -0.00001  -0.00029   0.00001  -0.00027  -0.36174
   D36       -1.44906  -0.00001  -0.00013   0.00007  -0.00006  -1.44911
   D37        0.01908   0.00001  -0.00011   0.00005  -0.00006   0.01902
   D38        0.96800   0.00001  -0.00011   0.00003  -0.00008   0.96793
   D39       -2.32209   0.00002   0.00020  -0.00006   0.00015  -2.32194
   D40       -2.59531   0.00000  -0.00013  -0.00075  -0.00086  -2.59618
   D41       -0.96382  -0.00001  -0.00030   0.00002  -0.00028  -0.96411
   D42       -0.01490  -0.00001  -0.00030  -0.00000  -0.00030  -0.01520
   D43        2.97820   0.00001   0.00000  -0.00010  -0.00008   2.97811
   D44        2.70497  -0.00001  -0.00032  -0.00078  -0.00109   2.70388
   D45        0.68475  -0.00001  -0.00051  -0.00006  -0.00056   0.68419
   D46       -0.54786  -0.00002  -0.00046  -0.00003  -0.00049  -0.54836
   D47        0.65953   0.00001   0.00016  -0.00001   0.00015   0.65968
   D48       -0.38360   0.00001   0.00026   0.00002   0.00028  -0.38332
   D49       -0.44129   0.00001   0.00032   0.00007   0.00039  -0.44090
   D50       -1.48442   0.00002   0.00041   0.00010   0.00051  -1.48390
   D51       -0.67379  -0.00000  -0.00009  -0.00003  -0.00011  -0.67390
   D52        0.41377  -0.00001  -0.00024  -0.00007  -0.00031   0.41345
   D53        0.36142   0.00001   0.00028   0.00002   0.00030   0.36172
   D54        1.44897   0.00001   0.00012  -0.00002   0.00010   1.44907
   D55       -0.55780  -0.00000  -0.00012  -0.00007  -0.00018  -0.55798
   D56        0.55853  -0.00000   0.00006  -0.00007  -0.00001   0.55852
   D57       -2.89246   0.00002   0.00007   0.00068   0.00074  -2.89172
   D58        2.88557  -0.00001   0.00021   0.00075   0.00094   2.88651
   D59       -0.65351   0.00000   0.00008  -0.00003   0.00005  -0.65347
   D60        0.41556   0.00000   0.00044   0.00003   0.00047   0.41603
   D61        0.32619   0.00000   0.00015   0.00003   0.00019   0.32638
   D62        1.39526   0.00000   0.00051   0.00010   0.00061   1.39588
   D63        2.59381  -0.00001  -0.00015  -0.00011  -0.00026   2.59355
   D64       -2.62030  -0.00001   0.00021  -0.00005   0.00016  -2.62014
   D65        3.05167   0.00001  -0.00017  -0.00026  -0.00042   3.05125
   D66       -2.16244   0.00001   0.00020  -0.00019   0.00000  -2.16244
   D67        0.65312   0.00000  -0.00003   0.00011   0.00008   0.65320
   D68       -0.41580  -0.00000  -0.00042   0.00002  -0.00040  -0.41620
   D69       -0.32676   0.00000  -0.00010   0.00008  -0.00002  -0.32677
   D70       -1.39568  -0.00000  -0.00048  -0.00001  -0.00049  -1.39617
   D71       -3.04470  -0.00002   0.00002  -0.00108  -0.00107  -3.04577
   D72        2.16956  -0.00002  -0.00037  -0.00117  -0.00155   2.16802
   D73       -2.58669   0.00000  -0.00025  -0.00151  -0.00176  -2.58845
   D74        2.62757  -0.00000  -0.00063  -0.00161  -0.00224   2.62533
   D75        0.00017  -0.00000  -0.00001  -0.00003  -0.00004   0.00013
   D76        0.96799   0.00000   0.00008  -0.00002   0.00006   0.96805
   D77       -0.96777  -0.00000  -0.00008  -0.00003  -0.00011  -0.96787
   D78        0.00006  -0.00000   0.00000  -0.00001  -0.00001   0.00005
   D79        0.03589  -0.00000   0.00000   0.00001   0.00001   0.03591
   D80       -0.97991   0.00000   0.00007   0.00004   0.00010  -0.97980
   D81        1.01574  -0.00000  -0.00007  -0.00001  -0.00008   1.01566
   D82       -0.00006   0.00000  -0.00000   0.00001   0.00001  -0.00005
   D83        0.67370   0.00000  -0.00022  -0.00002  -0.00025   0.67345
   D84       -0.58376   0.00001  -0.00007  -0.00006  -0.00013  -0.58389
   D85       -0.03567  -0.00000  -0.00004  -0.00006  -0.00010  -0.03577
   D86        0.97975   0.00000  -0.00007  -0.00000  -0.00008   0.97968
   D87       -1.01547  -0.00000   0.00003  -0.00005  -0.00002  -1.01549
   D88       -0.00006   0.00000  -0.00000   0.00001   0.00001  -0.00005
   D89       -0.67366  -0.00000   0.00021   0.00003   0.00024  -0.67342
   D90        0.58393  -0.00001   0.00005   0.00004   0.00009   0.58402
   D91        0.00006  -0.00000   0.00000  -0.00003  -0.00003   0.00004
   D92       -1.00262   0.00000  -0.00007  -0.00004  -0.00011  -1.00272
   D93        1.00274  -0.00000   0.00008  -0.00001   0.00007   1.00281
   D94        0.00006  -0.00000   0.00000  -0.00001  -0.00001   0.00005
   D95        0.65845  -0.00001  -0.00025  -0.00008  -0.00033   0.65812
   D96       -0.62823  -0.00000  -0.00032  -0.00003  -0.00034  -0.62857
   D97       -0.65846   0.00000   0.00026   0.00006   0.00032  -0.65814
   D98        0.62818   0.00000   0.00032   0.00003   0.00035   0.62853
         Item               Value     Threshold  Converged?
 Maximum Force            0.000088     0.000450     YES
 RMS     Force            0.000014     0.000300     YES
 Maximum Displacement     0.003901     0.001800     NO 
 RMS     Displacement     0.000413     0.001200     YES
 Predicted change in Energy=-2.467837D-07
 GradGradGradGradGradGradGradGradGradGradGradGradGradGradGradGradGradGrad

                          Input orientation:                          
 ---------------------------------------------------------------------
 Center     Atomic      Atomic             Coordinates (Angstroms)
 Number     Number       Type             X           Y           Z
 ---------------------------------------------------------------------
      1          4           0       -0.009983    1.627119    0.780995
      2          4           0       -1.524785   -0.001755    0.841504
      3          4           0        1.546357    0.037120    0.829121
      4          4           0        0.031696   -1.613931    0.933303
      5          4           0        0.014846    0.129457    2.177684
      6          4           0       -1.107400    1.078009   -0.845597
      7          4           0        1.088106    1.105969   -0.854364
      8          4           0       -1.038796   -1.103812   -0.768734
      9          4           0        1.075702   -1.076992   -0.777273
     10          4           0       -0.001163    0.005282   -2.193021
     11          1           0       -0.330364   -3.037734    1.768571
     12          1           0        0.444673   -3.024540    1.766166
 ---------------------------------------------------------------------
                    Distance matrix (angstroms):
                    1          2          3          4          5
     1  Be   0.000000
     2  Be   2.225201   0.000000
     3  Be   2.225445   3.071413   0.000000
     4  Be   3.244895   2.242804   2.242994   0.000000
     5  Be   2.048012   2.042806   2.042712   2.142001   0.000000
     6  Be   2.037559   2.046072   3.306139   3.421779   3.361461
     7  Be   2.037595   3.306088   2.046107   3.421931   3.361366
     8  Be   3.304254   2.010865   3.246210   2.074393   3.363405
     9  Be   3.304410   3.246399   2.010787   2.074686   3.363436
    10  Be   3.387507   3.395559   3.395463   3.520914   4.372498
    11  H    4.778996   3.391645   3.722819   1.689962   3.212108
    12  H    4.776526   3.724377   3.386078   1.689386   3.209640
                    6          7          8          9         10
     6  Be   0.000000
     7  Be   2.195702   0.000000
     8  Be   2.184252   3.068253   0.000000
     9  Be   3.068328   2.184357   2.114685   0.000000
    10  Be   2.046963   2.046954   2.082154   2.082138   0.000000
    11  H    4.937307   5.105107   3.268003   3.507542   5.006249
    12  H    5.105012   4.933790   3.509358   3.264999   5.005372
                   11         12
    11  H    0.000000
    12  H    0.775153   0.000000
 Stoichiometry    Be10H2
 Framework group  C1[X(Be10H2)]
 Deg. of freedom    30
 Full point group                 C1      NOp   1
 Largest Abelian subgroup         C1      NOp   1
 Largest concise Abelian subgroup C1      NOp   1
                         Standard orientation:                         
 ---------------------------------------------------------------------
 Center     Atomic      Atomic             Coordinates (Angstroms)
 Number     Number       Type             X           Y           Z
 ---------------------------------------------------------------------
      1          4           0        0.424030    1.834492    0.001608
      2          4           0       -0.528060    0.537723   -1.535737
      3          4           0       -0.530021    0.534863    1.535673
      4          4           0       -1.530681   -0.755573   -0.002013
      5          4           0       -1.574266    1.385984    0.000154
      6          4           0        1.469318    0.473342   -1.096705
      7          4           0        1.467940    0.471485    1.098995
      8          4           0        0.174180   -1.285099   -1.058497
      9          4           0        0.172870   -1.287031    1.056187
     10          4           0        1.964239   -1.182619    0.000065
     11          1           0       -3.019509   -1.456374   -0.387034
     12          1           0       -3.018689   -1.453896    0.388114
 ---------------------------------------------------------------------
 Rotational constants (GHZ):           2.6626460           2.1956920           2.0166852
 Standard basis: def2TZVP (5D, 7F)
 There are   212 symmetry adapted cartesian basis functions of A   symmetry.
 There are   202 symmetry adapted basis functions of A   symmetry.
   202 basis functions,   306 primitive gaussians,   212 cartesian basis functions
    21 alpha electrons       21 beta electrons
       nuclear repulsion energy       162.7349458089 Hartrees.
 NAtoms=   12 NActive=   12 NUniq=   12 SFac= 1.00D+00 NAtFMM=   60 NAOKFM=F Big=F
 Integral buffers will be    131072 words long.
 Raffenetti 2 integral format.
 Two-electron integral symmetry is turned on.
 Nuclear repulsion after empirical dispersion term =      162.7115045175 Hartrees.
 One-electron integrals computed using PRISM.
   1 Symmetry operations used in ECPInt.
 ECPInt:  NShTT=    4851 NPrTT=   15054 LenC2=    4747 LenP2D=   12385.
 LDataN:  DoStor=T MaxTD1= 4 Len=   56
 NBasis=   202 RedAO= T EigKep=  4.18D-04  NBF=   202
 NBsUse=   202 1.00D-06 EigRej= -1.00D+00 NBFU=   202
 Initial guess from the checkpoint file:  "/home/asus/YCY/BeH/Be10/1/4-H-Be10.chk"
 B after Tr=    -0.000000   -0.000000   -0.000000
         Rot=    1.000000    0.000113   -0.000062    0.000188 Ang=   0.03 deg.
 Keep R1 ints in memory in canonical form, NReq=228948694.
 Requested convergence on RMS density matrix=1.00D-08 within 128 cycles.
 Requested convergence on MAX density matrix=1.00D-06.
 Requested convergence on             energy=1.00D-06.
 No special actions if energy rises.
 SCF Done:  E(RPBE1PBE) =  -148.300857566     A.U. after   10 cycles
            NFock= 10  Conv=0.45D-08     -V/T= 2.0075
   1 Symmetry operations used in ECPInt.
 ECPInt:  NShTT=    4851 NPrTT=   15054 LenC2=    4747 LenP2D=   12385.
 LDataN:  DoStor=T MaxTD1= 5 Len=  102
 Calling FoFJK, ICntrl=      2127 FMM=F ISym2X=0 I1Cent= 0 IOpClX= 0 NMat=1 NMatS=1 NMatT=0.
 ***** Axes restored to original set *****
 -------------------------------------------------------------------
 Center     Atomic                   Forces (Hartrees/Bohr)
 Number     Number              X              Y              Z
 -------------------------------------------------------------------
      1        4           0.000004461    0.000013266    0.000048139
      2        4           0.000032677    0.000050461   -0.000023891
      3        4          -0.000043394    0.000061176   -0.000034178
      4        4           0.000050142   -0.000002721   -0.000005736
      5        4          -0.000003407   -0.000037465   -0.000006234
      6        4           0.000002684   -0.000015386   -0.000020845
      7        4          -0.000005093   -0.000017155   -0.000021193
      8        4          -0.000022264   -0.000038713   -0.000001370
      9        4           0.000013936   -0.000022932    0.000006435
     10        4           0.000000171    0.000035561    0.000041586
     11        1          -0.000011031   -0.000008443    0.000011935
     12        1          -0.000018881   -0.000017648    0.000005353
 -------------------------------------------------------------------
 Cartesian Forces:  Max     0.000061176 RMS     0.000026735

 GradGradGradGradGradGradGradGradGradGradGradGradGradGradGradGradGradGrad
 Berny optimization.
 Using GEDIIS/GDIIS optimizer.
 FormGI is forming the generalized inverse of G from B-inverse, IUseBI=4.
 Internal  Forces:  Max     0.000016388 RMS     0.000006026
 Search for a local minimum.
 Step number  14 out of a maximum of  100
 All quantities printed in internal units (Hartrees-Bohrs-Radians)
 Mixed Optimization -- En-DIIS/RFO-DIIS
 Swapping is turned off.
 Update second derivatives using D2CorX and points    5    6    7    8    9
                                                     10   11   12   13   14
 DE= -5.20D-07 DEPred=-2.47D-07 R= 2.11D+00
 Trust test= 2.11D+00 RLast= 8.40D-03 DXMaxT set to 9.29D-01
 ITU=  0  1  1  1  1  1  1  1  1  1  1  1  1  0
     Eigenvalues ---    0.00218   0.00865   0.01441   0.02023   0.02908
     Eigenvalues ---    0.03355   0.03646   0.03952   0.04053   0.04685
     Eigenvalues ---    0.04796   0.05217   0.05299   0.06132   0.06569
     Eigenvalues ---    0.06722   0.06884   0.06952   0.07080   0.07224
     Eigenvalues ---    0.07428   0.08158   0.08649   0.09081   0.11904
     Eigenvalues ---    0.13004   0.13518   0.13644   0.14765   0.25840
 En-DIIS/RFO-DIIS/Sim-DIIS IScMMF=       -3 using points:    14   13   12   11   10    9    8    7    6    5
 RFO step:  Lambda=-1.68411190D-07.
 DIIS inversion failure, remove point  10.
 DIIS inversion failure, remove point   9.
 DIIS inversion failure, remove point   8.
 DIIS inversion failure, remove point   7.
 DIIS inversion failure, remove point   6.
 DIIS inversion failure, remove point   5.
 DIIS inversion failure, remove point   4.
 RFO-DIIS uses    3 points instead of   10
 DidBck=F Rises=F RFO-DIIS coefs:    1.41765   -0.42720    0.00955    0.00000    0.00000
                  RFO-DIIS coefs:    0.00000    0.00000    0.00000    0.00000    0.00000
 Iteration  1 RMS(Cart)=  0.00017553 RMS(Int)=  0.00000013
 Iteration  2 RMS(Cart)=  0.00000007 RMS(Int)=  0.00000007
 Variable       Old X    -DE/DX   Delta X   Delta X   Delta X     New X
                                 (Linear)    (Quad)   (Total)
    R1        4.20502  -0.00001   0.00005  -0.00018  -0.00013   4.20489
    R2        4.20548  -0.00001  -0.00001  -0.00024  -0.00025   4.20524
    R3        3.87018   0.00000   0.00046  -0.00009   0.00037   3.87055
    R4        3.85043   0.00001   0.00025   0.00009   0.00035   3.85077
    R5        3.85050   0.00001   0.00024   0.00007   0.00031   3.85081
    R6        4.23829   0.00001  -0.00011   0.00022   0.00010   4.23839
    R7        3.86034  -0.00001  -0.00019   0.00001  -0.00018   3.86017
    R8        3.86652  -0.00001  -0.00010  -0.00010  -0.00020   3.86631
    R9        3.79998   0.00000  -0.00008   0.00007  -0.00001   3.79997
   R10        4.23865   0.00001  -0.00016   0.00021   0.00006   4.23870
   R11        3.86017  -0.00001  -0.00016   0.00004  -0.00012   3.86004
   R12        3.86658  -0.00001  -0.00012  -0.00011  -0.00023   3.86635
   R13        3.79984  -0.00000  -0.00005   0.00006   0.00001   3.79984
   R14        4.04780  -0.00000  -0.00056  -0.00004  -0.00059   4.04720
   R15        3.92003   0.00000  -0.00003   0.00001  -0.00002   3.92002
   R16        3.92059   0.00000  -0.00012  -0.00003  -0.00015   3.92044
   R17        3.19357   0.00002   0.00078   0.00003   0.00081   3.19438
   R18        3.19248   0.00001   0.00136  -0.00014   0.00122   3.19370
   R19        4.14927  -0.00000   0.00036  -0.00028   0.00008   4.14935
   R20        4.12764   0.00001  -0.00025   0.00023  -0.00002   4.12762
   R21        3.86820  -0.00002   0.00020  -0.00027  -0.00007   3.86813
   R22        4.12784   0.00001  -0.00026   0.00021  -0.00005   4.12779
   R23        3.86818  -0.00002   0.00023  -0.00028  -0.00005   3.86813
   R24        3.99618   0.00001   0.00006   0.00010   0.00017   3.99634
   R25        3.93470   0.00000  -0.00044   0.00018  -0.00027   3.93443
   R26        3.93467  -0.00000  -0.00044   0.00019  -0.00025   3.93442
   R27        1.46483  -0.00000   0.00012  -0.00008   0.00004   1.46486
    A1        1.52327  -0.00000  -0.00008   0.00008   0.00000   1.52327
    A2        1.77365  -0.00001  -0.00007  -0.00004  -0.00012   1.77353
    A3        1.77356  -0.00001  -0.00006  -0.00004  -0.00010   1.77346
    A4        1.93251  -0.00001  -0.00021   0.00001  -0.00020   1.93231
    A5        1.93240  -0.00000  -0.00019   0.00003  -0.00017   1.93223
    A6        1.62569   0.00001   0.00003   0.00000   0.00004   1.62573
    A7        1.78737   0.00001   0.00005   0.00012   0.00016   1.78753
    A8        1.84577   0.00000   0.00000   0.00001   0.00001   1.84578
    A9        1.93017   0.00001   0.00017   0.00004   0.00021   1.93039
   A10        1.95716   0.00000  -0.00004  -0.00004  -0.00008   1.95709
   A11        1.62549   0.00001   0.00006   0.00002   0.00008   1.62556
   A12        1.78738   0.00001   0.00004   0.00012   0.00016   1.78754
   A13        1.84575   0.00001   0.00001   0.00001   0.00002   1.84576
   A14        1.93013   0.00001   0.00018   0.00004   0.00022   1.93036
   A15        1.95732   0.00000  -0.00007  -0.00005  -0.00012   1.95720
   A16        1.50838  -0.00001  -0.00001  -0.00011  -0.00012   1.50826
   A17        1.70060  -0.00000   0.00002  -0.00003  -0.00001   1.70059
   A18        2.06822   0.00000  -0.00020  -0.00007  -0.00027   2.06795
   A19        2.48165   0.00000  -0.00009  -0.00005  -0.00013   2.48152
   A20        1.70052  -0.00000   0.00004  -0.00003   0.00001   1.70052
   A21        2.47801   0.00001   0.00027   0.00013   0.00040   2.47841
   A22        2.06286   0.00001   0.00051   0.00020   0.00070   2.06357
   A23        1.84674  -0.00000   0.00007   0.00000   0.00007   1.84681
   A24        1.84658  -0.00000   0.00009   0.00001   0.00010   1.84668
   A25        1.97894   0.00000  -0.00000  -0.00005  -0.00006   1.97888
   A26        1.97699   0.00000   0.00039   0.00004   0.00043   1.97742
   A27        2.09689  -0.00000  -0.00029  -0.00008  -0.00037   2.09652
   A28        2.39792  -0.00001  -0.00058  -0.00011  -0.00069   2.39723
   A29        2.39405   0.00000   0.00003   0.00008   0.00011   2.39416
   A30        2.09389   0.00000  -0.00003   0.00007   0.00004   2.09393
   A31        1.77123   0.00001   0.00005   0.00006   0.00011   1.77134
   A32        1.70152  -0.00001   0.00002  -0.00003  -0.00001   1.70151
   A33        1.79690   0.00000   0.00004  -0.00002   0.00002   1.79692
   A34        1.95589   0.00000  -0.00004   0.00003  -0.00001   1.95588
   A35        1.78645  -0.00000  -0.00007   0.00004  -0.00003   1.78642
   A36        1.95676  -0.00000  -0.00012   0.00004  -0.00007   1.95669
   A37        1.55225   0.00000  -0.00003   0.00005   0.00002   1.55227
   A38        1.79694   0.00000   0.00003  -0.00003   0.00000   1.79694
   A39        1.95587   0.00000  -0.00005   0.00004  -0.00001   1.95587
   A40        1.78647  -0.00000  -0.00007   0.00004  -0.00003   1.78644
   A41        1.95666  -0.00000  -0.00010   0.00005  -0.00005   1.95661
   A42        1.55225   0.00000  -0.00004   0.00005   0.00001   1.55226
   A43        1.81104  -0.00001  -0.00004  -0.00003  -0.00007   1.81097
   A44        1.95657  -0.00001   0.00012  -0.00019  -0.00007   1.95650
   A45        1.86578  -0.00000   0.00003  -0.00003  -0.00001   1.86577
   A46        2.02092  -0.00000  -0.00007  -0.00005  -0.00011   2.02081
   A47        1.58939  -0.00000   0.00003  -0.00005  -0.00002   1.58937
   A48        1.81094  -0.00000  -0.00002  -0.00002  -0.00004   1.81090
   A49        1.95655  -0.00001   0.00013  -0.00019  -0.00007   1.95649
   A50        1.86565   0.00000   0.00004  -0.00002   0.00003   1.86567
   A51        2.02071  -0.00000  -0.00003  -0.00003  -0.00006   2.02064
   A52        1.58929  -0.00000   0.00005  -0.00004   0.00000   1.58929
   A53        1.67531   0.00001   0.00005   0.00006   0.00011   1.67542
   A54        1.67525   0.00001   0.00006   0.00007   0.00012   1.67538
    D1        0.01916   0.00001  -0.00002   0.00010   0.00008   0.01923
    D2       -0.99271   0.00001  -0.00004   0.00014   0.00010  -0.99261
    D3        0.99070   0.00000  -0.00009   0.00013   0.00003   0.99074
    D4       -0.02117   0.00000  -0.00011   0.00017   0.00006  -0.02111
    D5       -0.01916  -0.00001   0.00002  -0.00010  -0.00008  -0.01923
    D6        0.99279  -0.00001   0.00003  -0.00015  -0.00013   0.99266
    D7       -0.99078  -0.00000   0.00010  -0.00012  -0.00002  -0.99080
    D8        0.02116  -0.00000   0.00010  -0.00017  -0.00007   0.02109
    D9        0.61367  -0.00000  -0.00001  -0.00004  -0.00005   0.61362
   D10       -0.61415   0.00001   0.00007   0.00008   0.00015  -0.61401
   D11        0.61161   0.00000  -0.00007   0.00015   0.00008   0.61169
   D12       -0.45911   0.00000   0.00004   0.00010   0.00015  -0.45896
   D13       -0.41483   0.00001   0.00006   0.00010   0.00016  -0.41467
   D14       -1.48555   0.00000   0.00017   0.00005   0.00022  -1.48532
   D15       -0.61157  -0.00000   0.00007  -0.00016  -0.00009  -0.61166
   D16        0.45911  -0.00000  -0.00004  -0.00011  -0.00015   0.45897
   D17        0.41503  -0.00001  -0.00007  -0.00013  -0.00020   0.41483
   D18        1.48571  -0.00001  -0.00019  -0.00008  -0.00026   1.48545
   D19       -0.01902  -0.00001   0.00002  -0.00009  -0.00007  -0.01910
   D20       -0.96775  -0.00000   0.00000  -0.00006  -0.00006  -0.96782
   D21        2.59541  -0.00000   0.00022  -0.00007   0.00015   2.59556
   D22        2.31546   0.00000   0.00092   0.00006   0.00097   2.31643
   D23        0.96422   0.00000   0.00011  -0.00002   0.00008   0.96431
   D24        0.01549   0.00000   0.00009   0.00000   0.00009   0.01559
   D25       -2.70453   0.00000   0.00031   0.00000   0.00031  -2.70422
   D26       -2.98448   0.00001   0.00101   0.00012   0.00113  -2.98335
   D27       -0.68410   0.00001   0.00024   0.00015   0.00040  -0.68371
   D28        0.54833   0.00001   0.00023   0.00024   0.00047   0.54880
   D29       -0.65998  -0.00000  -0.00004  -0.00003  -0.00006  -0.66005
   D30        0.38301  -0.00001  -0.00008  -0.00002  -0.00009   0.38291
   D31        0.44065  -0.00000  -0.00014  -0.00007  -0.00021   0.44044
   D32        1.48364  -0.00000  -0.00018  -0.00006  -0.00024   1.48340
   D33        0.67392  -0.00000   0.00004  -0.00011  -0.00007   0.67385
   D34       -0.41345   0.00000   0.00013  -0.00010   0.00003  -0.41342
   D35       -0.36174  -0.00001  -0.00013  -0.00015  -0.00028  -0.36202
   D36       -1.44911  -0.00001  -0.00004  -0.00014  -0.00018  -1.44930
   D37        0.01902   0.00001  -0.00002   0.00009   0.00008   0.01910
   D38        0.96793   0.00000  -0.00003   0.00006   0.00003   0.96796
   D39       -2.32194   0.00001   0.00009   0.00026   0.00035  -2.32160
   D40       -2.59618   0.00001  -0.00030   0.00011  -0.00019  -2.59636
   D41       -0.96411  -0.00000  -0.00012   0.00002  -0.00011  -0.96421
   D42       -0.01520  -0.00001  -0.00013  -0.00001  -0.00015  -0.01535
   D43        2.97811   0.00000  -0.00002   0.00018   0.00017   2.97828
   D44        2.70388  -0.00000  -0.00040   0.00003  -0.00037   2.70351
   D45        0.68419  -0.00001  -0.00025  -0.00016  -0.00041   0.68377
   D46       -0.54836  -0.00001  -0.00023  -0.00024  -0.00047  -0.54883
   D47        0.65968   0.00000   0.00007   0.00004   0.00011   0.65980
   D48       -0.38332   0.00001   0.00012   0.00003   0.00015  -0.38317
   D49       -0.44090   0.00000   0.00017   0.00009   0.00026  -0.44064
   D50       -1.48390   0.00001   0.00022   0.00008   0.00030  -1.48361
   D51       -0.67390   0.00000  -0.00004   0.00011   0.00008  -0.67382
   D52        0.41345  -0.00000  -0.00012   0.00011  -0.00001   0.41344
   D53        0.36172   0.00001   0.00014   0.00016   0.00030   0.36202
   D54        1.44907   0.00001   0.00006   0.00015   0.00021   1.44928
   D55       -0.55798  -0.00000  -0.00007  -0.00004  -0.00011  -0.55809
   D56        0.55852  -0.00000  -0.00000   0.00000  -0.00000   0.55852
   D57       -2.89172   0.00000   0.00026   0.00011   0.00037  -2.89135
   D58        2.88651   0.00001   0.00035   0.00013   0.00048   2.88699
   D59       -0.65347   0.00001   0.00003   0.00009   0.00012  -0.65335
   D60        0.41603  -0.00000   0.00020  -0.00007   0.00013   0.41616
   D61        0.32638   0.00000   0.00008   0.00007   0.00014   0.32652
   D62        1.39588  -0.00001   0.00025  -0.00009   0.00015   1.39603
   D63        2.59355  -0.00000  -0.00011  -0.00007  -0.00018   2.59337
   D64       -2.62014  -0.00001   0.00006  -0.00024  -0.00017  -2.62031
   D65        3.05125  -0.00001  -0.00017  -0.00011  -0.00028   3.05097
   D66       -2.16244  -0.00001   0.00000  -0.00027  -0.00027  -2.16271
   D67        0.65320  -0.00000   0.00002  -0.00008  -0.00006   0.65313
   D68       -0.41620   0.00000  -0.00017   0.00007  -0.00010  -0.41630
   D69       -0.32677  -0.00000  -0.00001  -0.00005  -0.00007  -0.32684
   D70       -1.39617   0.00001  -0.00020   0.00011  -0.00010  -1.39627
   D71       -3.04577  -0.00000  -0.00037  -0.00016  -0.00053  -3.04630
   D72        2.16802   0.00000  -0.00056   0.00000  -0.00056   2.16746
   D73       -2.58845  -0.00001  -0.00063  -0.00018  -0.00081  -2.58927
   D74        2.62533  -0.00000  -0.00082  -0.00002  -0.00084   2.62449
   D75        0.00013  -0.00000  -0.00001  -0.00001  -0.00002   0.00011
   D76        0.96805   0.00000   0.00003  -0.00001   0.00002   0.96807
   D77       -0.96787  -0.00000  -0.00005  -0.00001  -0.00006  -0.96793
   D78        0.00005  -0.00000  -0.00000  -0.00001  -0.00001   0.00003
   D79        0.03591  -0.00000  -0.00000  -0.00010  -0.00010   0.03580
   D80       -0.97980  -0.00000   0.00004  -0.00006  -0.00003  -0.97983
   D81        1.01566  -0.00000  -0.00003  -0.00003  -0.00006   1.01560
   D82       -0.00005   0.00000   0.00000   0.00001   0.00001  -0.00003
   D83        0.67345   0.00000  -0.00010  -0.00000  -0.00010   0.67335
   D84       -0.58389   0.00001  -0.00004   0.00004  -0.00001  -0.58389
   D85       -0.03577   0.00000  -0.00003   0.00011   0.00008  -0.03569
   D86        0.97968   0.00000  -0.00003   0.00009   0.00006   0.97974
   D87       -1.01549   0.00000  -0.00000   0.00003   0.00003  -1.01546
   D88       -0.00005   0.00000   0.00000   0.00001   0.00001  -0.00003
   D89       -0.67342  -0.00000   0.00010   0.00000   0.00010  -0.67332
   D90        0.58402  -0.00001   0.00003  -0.00004  -0.00001   0.58400
   D91        0.00004  -0.00000  -0.00001  -0.00001  -0.00002   0.00002
   D92       -1.00272   0.00000  -0.00004   0.00008   0.00004  -1.00268
   D93        1.00281  -0.00001   0.00003  -0.00009  -0.00007   1.00274
   D94        0.00005  -0.00000  -0.00000  -0.00001  -0.00001   0.00003
   D95        0.65812  -0.00000  -0.00013   0.00004  -0.00009   0.65803
   D96       -0.62857   0.00000  -0.00014   0.00007  -0.00008  -0.62865
   D97       -0.65814   0.00000   0.00013  -0.00005   0.00008  -0.65806
   D98        0.62853  -0.00000   0.00014  -0.00006   0.00008   0.62862
         Item               Value     Threshold  Converged?
 Maximum Force            0.000016     0.000450     YES
 RMS     Force            0.000006     0.000300     YES
 Maximum Displacement     0.001569     0.001800     YES
 RMS     Displacement     0.000176     0.001200     YES
 Predicted change in Energy=-8.416674D-08
 Optimization completed.
    -- Stationary point found.
                           ----------------------------
                           !   Optimized Parameters   !
                           ! (Angstroms and Degrees)  !
 --------------------------                            --------------------------
 ! Name  Definition              Value          Derivative Info.                !
 --------------------------------------------------------------------------------
 ! R1    R(1,2)                  2.2252         -DE/DX =    0.0                 !
 ! R2    R(1,3)                  2.2254         -DE/DX =    0.0                 !
 ! R3    R(1,5)                  2.048          -DE/DX =    0.0                 !
 ! R4    R(1,6)                  2.0376         -DE/DX =    0.0                 !
 ! R5    R(1,7)                  2.0376         -DE/DX =    0.0                 !
 ! R6    R(2,4)                  2.2428         -DE/DX =    0.0                 !
 ! R7    R(2,5)                  2.0428         -DE/DX =    0.0                 !
 ! R8    R(2,6)                  2.0461         -DE/DX =    0.0                 !
 ! R9    R(2,8)                  2.0109         -DE/DX =    0.0                 !
 ! R10   R(3,4)                  2.243          -DE/DX =    0.0                 !
 ! R11   R(3,5)                  2.0427         -DE/DX =    0.0                 !
 ! R12   R(3,7)                  2.0461         -DE/DX =    0.0                 !
 ! R13   R(3,9)                  2.0108         -DE/DX =    0.0                 !
 ! R14   R(4,5)                  2.142          -DE/DX =    0.0                 !
 ! R15   R(4,8)                  2.0744         -DE/DX =    0.0                 !
 ! R16   R(4,9)                  2.0747         -DE/DX =    0.0                 !
 ! R17   R(4,11)                 1.69           -DE/DX =    0.0                 !
 ! R18   R(4,12)                 1.6894         -DE/DX =    0.0                 !
 ! R19   R(6,7)                  2.1957         -DE/DX =    0.0                 !
 ! R20   R(6,8)                  2.1843         -DE/DX =    0.0                 !
 ! R21   R(6,10)                 2.047          -DE/DX =    0.0                 !
 ! R22   R(7,9)                  2.1844         -DE/DX =    0.0                 !
 ! R23   R(7,10)                 2.047          -DE/DX =    0.0                 !
 ! R24   R(8,9)                  2.1147         -DE/DX =    0.0                 !
 ! R25   R(8,10)                 2.0822         -DE/DX =    0.0                 !
 ! R26   R(9,10)                 2.0821         -DE/DX =    0.0                 !
 ! R27   R(11,12)                0.7752         -DE/DX =    0.0                 !
 ! A1    A(2,1,3)               87.2768         -DE/DX =    0.0                 !
 ! A2    A(2,1,7)              101.6226         -DE/DX =    0.0                 !
 ! A3    A(3,1,6)              101.6177         -DE/DX =    0.0                 !
 ! A4    A(5,1,6)              110.7246         -DE/DX =    0.0                 !
 ! A5    A(5,1,7)              110.7185         -DE/DX =    0.0                 !
 ! A6    A(1,2,4)               93.1453         -DE/DX =    0.0                 !
 ! A7    A(1,2,8)              102.4085         -DE/DX =    0.0                 !
 ! A8    A(4,2,6)              105.7548         -DE/DX =    0.0                 !
 ! A9    A(5,2,6)              110.5908         -DE/DX =    0.0                 !
 ! A10   A(5,2,8)              112.1372         -DE/DX =    0.0                 !
 ! A11   A(1,3,4)               93.1335         -DE/DX =    0.0                 !
 ! A12   A(1,3,9)              102.4093         -DE/DX =    0.0                 !
 ! A13   A(4,3,7)              105.7535         -DE/DX =    0.0                 !
 ! A14   A(5,3,7)              110.5885         -DE/DX =    0.0                 !
 ! A15   A(5,3,9)              112.146          -DE/DX =    0.0                 !
 ! A16   A(2,4,3)               86.4236         -DE/DX =    0.0                 !
 ! A17   A(2,4,9)               97.4373         -DE/DX =    0.0                 !
 ! A18   A(2,4,11)             118.5001         -DE/DX =    0.0                 !
 ! A19   A(2,4,12)             142.1883         -DE/DX =    0.0                 !
 ! A20   A(3,4,8)               97.4324         -DE/DX =    0.0                 !
 ! A21   A(3,4,11)             141.9798         -DE/DX =    0.0                 !
 ! A22   A(3,4,12)             118.1933         -DE/DX =    0.0                 !
 ! A23   A(5,4,8)              105.8103         -DE/DX =    0.0                 !
 ! A24   A(5,4,9)              105.8013         -DE/DX =    0.0                 !
 ! A25   A(5,4,11)             113.3847         -DE/DX =    0.0                 !
 ! A26   A(5,4,12)             113.2733         -DE/DX =    0.0                 !
 ! A27   A(8,4,11)             120.1428         -DE/DX =    0.0                 !
 ! A28   A(8,4,12)             137.3907         -DE/DX =    0.0                 !
 ! A29   A(9,4,11)             137.1691         -DE/DX =    0.0                 !
 ! A30   A(9,4,12)             119.971          -DE/DX =    0.0                 !
 ! A31   A(1,5,4)              101.4842         -DE/DX =    0.0                 !
 ! A32   A(2,5,3)               97.4897         -DE/DX =    0.0                 !
 ! A33   A(1,6,8)              102.955          -DE/DX =    0.0                 !
 ! A34   A(1,6,10)             112.0643         -DE/DX =    0.0                 !
 ! A35   A(2,6,7)              102.3561         -DE/DX =    0.0                 !
 ! A36   A(2,6,10)             112.1142         -DE/DX =    0.0                 !
 ! A37   A(7,6,8)               88.9374         -DE/DX =    0.0                 !
 ! A38   A(1,7,9)              102.9569         -DE/DX =    0.0                 !
 ! A39   A(1,7,10)             112.0631         -DE/DX =    0.0                 !
 ! A40   A(3,7,6)              102.3572         -DE/DX =    0.0                 !
 ! A41   A(3,7,10)             112.1083         -DE/DX =    0.0                 !
 ! A42   A(6,7,9)               88.9374         -DE/DX =    0.0                 !
 ! A43   A(2,8,9)              103.7651         -DE/DX =    0.0                 !
 ! A44   A(2,8,10)             112.1031         -DE/DX =    0.0                 !
 ! A45   A(4,8,6)              106.9011         -DE/DX =    0.0                 !
 ! A46   A(4,8,10)             115.7901         -DE/DX =    0.0                 !
 ! A47   A(6,8,9)               91.0655         -DE/DX =    0.0                 !
 ! A48   A(3,9,8)              103.7594         -DE/DX =    0.0                 !
 ! A49   A(3,9,10)             112.1023         -DE/DX =    0.0                 !
 ! A50   A(4,9,7)              106.8936         -DE/DX =    0.0                 !
 ! A51   A(4,9,10)             115.778          -DE/DX =    0.0                 !
 ! A52   A(7,9,8)               91.0597         -DE/DX =    0.0                 !
 ! A53   A(6,10,9)              95.9883         -DE/DX =    0.0                 !
 ! A54   A(7,10,8)              95.9849         -DE/DX =    0.0                 !
 ! D1    D(3,1,2,4)              1.0976         -DE/DX =    0.0                 !
 ! D2    D(3,1,2,8)            -56.8782         -DE/DX =    0.0                 !
 ! D3    D(7,1,2,4)             56.7631         -DE/DX =    0.0                 !
 ! D4    D(7,1,2,8)             -1.2128         -DE/DX =    0.0                 !
 ! D5    D(2,1,3,4)             -1.0975         -DE/DX =    0.0                 !
 ! D6    D(2,1,3,9)             56.8825         -DE/DX =    0.0                 !
 ! D7    D(6,1,3,4)            -56.7677         -DE/DX =    0.0                 !
 ! D8    D(6,1,3,9)              1.2124         -DE/DX =    0.0                 !
 ! D9    D(6,1,5,4)             35.1606         -DE/DX =    0.0                 !
 ! D10   D(7,1,5,4)            -35.1883         -DE/DX =    0.0                 !
 ! D11   D(3,1,6,8)             35.0425         -DE/DX =    0.0                 !
 ! D12   D(3,1,6,10)           -26.3048         -DE/DX =    0.0                 !
 ! D13   D(5,1,6,8)            -23.7683         -DE/DX =    0.0                 !
 ! D14   D(5,1,6,10)           -85.1156         -DE/DX =    0.0                 !
 ! D15   D(2,1,7,9)            -35.0403         -DE/DX =    0.0                 !
 ! D16   D(2,1,7,10)            26.3053         -DE/DX =    0.0                 !
 ! D17   D(5,1,7,9)             23.7794         -DE/DX =    0.0                 !
 ! D18   D(5,1,7,10)            85.125          -DE/DX =    0.0                 !
 ! D19   D(1,2,4,3)             -1.0899         -DE/DX =    0.0                 !
 ! D20   D(1,2,4,9)            -55.4483         -DE/DX =    0.0                 !
 ! D21   D(1,2,4,11)           148.7059         -DE/DX =    0.0                 !
 ! D22   D(1,2,4,12)           132.6661         -DE/DX =    0.0                 !
 ! D23   D(6,2,4,3)             55.246          -DE/DX =    0.0                 !
 ! D24   D(6,2,4,9)              0.8877         -DE/DX =    0.0                 !
 ! D25   D(6,2,4,11)          -154.9581         -DE/DX =    0.0                 !
 ! D26   D(6,2,4,12)          -170.9979         -DE/DX =    0.0                 !
 ! D27   D(6,2,5,3)            -39.1962         -DE/DX =    0.0                 !
 ! D28   D(8,2,5,3)             31.4169         -DE/DX =    0.0                 !
 ! D29   D(4,2,6,7)            -37.8143         -DE/DX =    0.0                 !
 ! D30   D(4,2,6,10)            21.9448         -DE/DX =    0.0                 !
 ! D31   D(5,2,6,7)             25.2474         -DE/DX =    0.0                 !
 ! D32   D(5,2,6,10)            85.0064         -DE/DX =    0.0                 !
 ! D33   D(1,2,8,9)             38.6128         -DE/DX =    0.0                 !
 ! D34   D(1,2,8,10)           -23.6889         -DE/DX =    0.0                 !
 ! D35   D(5,2,8,9)            -20.7265         -DE/DX =    0.0                 !
 ! D36   D(5,2,8,10)           -83.0281         -DE/DX =    0.0                 !
 ! D37   D(1,3,4,2)              1.0898         -DE/DX =    0.0                 !
 ! D38   D(1,3,4,8)             55.4581         -DE/DX =    0.0                 !
 ! D39   D(1,3,4,11)          -133.0376         -DE/DX =    0.0                 !
 ! D40   D(1,3,4,12)          -148.7499         -DE/DX =    0.0                 !
 ! D41   D(7,3,4,2)            -55.2392         -DE/DX =    0.0                 !
 ! D42   D(7,3,4,8)             -0.871          -DE/DX =    0.0                 !
 ! D43   D(7,3,4,11)           170.6333         -DE/DX =    0.0                 !
 ! D44   D(7,3,4,12)           154.9211         -DE/DX =    0.0                 !
 ! D45   D(7,3,5,2)             39.2009         -DE/DX =    0.0                 !
 ! D46   D(9,3,5,2)            -31.4185         -DE/DX =    0.0                 !
 ! D47   D(4,3,7,6)             37.7971         -DE/DX =    0.0                 !
 ! D48   D(4,3,7,10)           -21.9626         -DE/DX =    0.0                 !
 ! D49   D(5,3,7,6)            -25.2616         -DE/DX =    0.0                 !
 ! D50   D(5,3,7,10)           -85.0213         -DE/DX =    0.0                 !
 ! D51   D(1,3,9,8)            -38.6115         -DE/DX =    0.0                 !
 ! D52   D(1,3,9,10)            23.689          -DE/DX =    0.0                 !
 ! D53   D(5,3,9,8)             20.725          -DE/DX =    0.0                 !
 ! D54   D(5,3,9,10)            83.0255         -DE/DX =    0.0                 !
 ! D55   D(8,4,5,1)            -31.9701         -DE/DX =    0.0                 !
 ! D56   D(9,4,5,1)             32.0008         -DE/DX =    0.0                 !
 ! D57   D(11,4,5,1)          -165.6836         -DE/DX =    0.0                 !
 ! D58   D(12,4,5,1)           165.3851         -DE/DX =    0.0                 !
 ! D59   D(3,4,8,6)            -37.4409         -DE/DX =    0.0                 !
 ! D60   D(3,4,8,10)            23.8369         -DE/DX =    0.0                 !
 ! D61   D(5,4,8,6)             18.7            -DE/DX =    0.0                 !
 ! D62   D(5,4,8,10)            79.9778         -DE/DX =    0.0                 !
 ! D63   D(11,4,8,6)           148.5993         -DE/DX =    0.0                 !
 ! D64   D(11,4,8,10)         -150.1229         -DE/DX =    0.0                 !
 ! D65   D(12,4,8,6)           174.8238         -DE/DX =    0.0                 !
 ! D66   D(12,4,8,10)         -123.8984         -DE/DX =    0.0                 !
 ! D67   D(2,4,9,7)             37.4255         -DE/DX =    0.0                 !
 ! D68   D(2,4,9,10)           -23.8465         -DE/DX =    0.0                 !
 ! D69   D(5,4,9,7)            -18.7227         -DE/DX =    0.0                 !
 ! D70   D(5,4,9,10)           -79.9948         -DE/DX =    0.0                 !
 ! D71   D(11,4,9,7)          -174.5097         -DE/DX =    0.0                 !
 ! D72   D(11,4,9,10)          124.2183         -DE/DX =    0.0                 !
 ! D73   D(12,4,9,7)          -148.3074         -DE/DX =    0.0                 !
 ! D74   D(12,4,9,10)          150.4205         -DE/DX =    0.0                 !
 ! D75   D(2,6,7,3)              0.0075         -DE/DX =    0.0                 !
 ! D76   D(2,6,7,9)             55.4653         -DE/DX =    0.0                 !
 ! D77   D(8,6,7,3)            -55.4551         -DE/DX =    0.0                 !
 ! D78   D(8,6,7,9)              0.0026         -DE/DX =    0.0                 !
 ! D79   D(1,6,8,4)              2.0573         -DE/DX =    0.0                 !
 ! D80   D(1,6,8,9)            -56.1386         -DE/DX =    0.0                 !
 ! D81   D(7,6,8,4)             58.1932         -DE/DX =    0.0                 !
 ! D82   D(7,6,8,9)             -0.0027         -DE/DX =    0.0                 !
 ! D83   D(1,6,10,9)            38.586          -DE/DX =    0.0                 !
 ! D84   D(2,6,10,9)           -33.4541         -DE/DX =    0.0                 !
 ! D85   D(1,7,9,4)             -2.0494         -DE/DX =    0.0                 !
 ! D86   D(1,7,9,8)             56.1312         -DE/DX =    0.0                 !
 ! D87   D(6,7,9,4)            -58.1833         -DE/DX =    0.0                 !
 ! D88   D(6,7,9,8)             -0.0027         -DE/DX =    0.0                 !
 ! D89   D(1,7,10,8)           -38.584          -DE/DX =    0.0                 !
 ! D90   D(3,7,10,8)            33.4618         -DE/DX =    0.0                 !
 ! D91   D(2,8,9,3)              0.0022         -DE/DX =    0.0                 !
 ! D92   D(2,8,9,7)            -57.4518         -DE/DX =    0.0                 !
 ! D93   D(6,8,9,3)             57.4567         -DE/DX =    0.0                 !
 ! D94   D(6,8,9,7)              0.0027         -DE/DX =    0.0                 !
 ! D95   D(2,8,10,7)            37.7076         -DE/DX =    0.0                 !
 ! D96   D(4,8,10,7)           -36.0146         -DE/DX =    0.0                 !
 ! D97   D(3,9,10,6)           -37.7087         -DE/DX =    0.0                 !
 ! D98   D(4,9,10,6)            36.0122         -DE/DX =    0.0                 !
 --------------------------------------------------------------------------------
 GradGradGradGradGradGradGradGradGradGradGradGradGradGradGradGradGradGrad

                          Input orientation:                          
 ---------------------------------------------------------------------
 Center     Atomic      Atomic             Coordinates (Angstroms)
 Number     Number       Type             X           Y           Z
 ---------------------------------------------------------------------
      1          4           0       -0.009983    1.627119    0.780995
      2          4           0       -1.524785   -0.001755    0.841504
      3          4           0        1.546357    0.037120    0.829121
      4          4           0        0.031696   -1.613931    0.933303
      5          4           0        0.014846    0.129457    2.177684
      6          4           0       -1.107400    1.078009   -0.845597
      7          4           0        1.088106    1.105969   -0.854364
      8          4           0       -1.038796   -1.103812   -0.768734
      9          4           0        1.075702   -1.076992   -0.777273
     10          4           0       -0.001163    0.005282   -2.193021
     11          1           0       -0.330364   -3.037734    1.768571
     12          1           0        0.444673   -3.024540    1.766166
 ---------------------------------------------------------------------
                    Distance matrix (angstroms):
                    1          2          3          4          5
     1  Be   0.000000
     2  Be   2.225201   0.000000
     3  Be   2.225445   3.071413   0.000000
     4  Be   3.244895   2.242804   2.242994   0.000000
     5  Be   2.048012   2.042806   2.042712   2.142001   0.000000
     6  Be   2.037559   2.046072   3.306139   3.421779   3.361461
     7  Be   2.037595   3.306088   2.046107   3.421931   3.361366
     8  Be   3.304254   2.010865   3.246210   2.074393   3.363405
     9  Be   3.304410   3.246399   2.010787   2.074686   3.363436
    10  Be   3.387507   3.395559   3.395463   3.520914   4.372498
    11  H    4.778996   3.391645   3.722819   1.689962   3.212108
    12  H    4.776526   3.724377   3.386078   1.689386   3.209640
                    6          7          8          9         10
     6  Be   0.000000
     7  Be   2.195702   0.000000
     8  Be   2.184252   3.068253   0.000000
     9  Be   3.068328   2.184357   2.114685   0.000000
    10  Be   2.046963   2.046954   2.082154   2.082138   0.000000
    11  H    4.937307   5.105107   3.268003   3.507542   5.006249
    12  H    5.105012   4.933790   3.509358   3.264999   5.005372
                   11         12
    11  H    0.000000
    12  H    0.775153   0.000000
 Stoichiometry    Be10H2
 Framework group  C1[X(Be10H2)]
 Deg. of freedom    30
 Full point group                 C1      NOp   1
 Largest Abelian subgroup         C1      NOp   1
 Largest concise Abelian subgroup C1      NOp   1
                         Standard orientation:                         
 ---------------------------------------------------------------------
 Center     Atomic      Atomic             Coordinates (Angstroms)
 Number     Number       Type             X           Y           Z
 ---------------------------------------------------------------------
      1          4           0        0.424030    1.834492    0.001608
      2          4           0       -0.528060    0.537723   -1.535737
      3          4           0       -0.530021    0.534863    1.535673
      4          4           0       -1.530681   -0.755573   -0.002013
      5          4           0       -1.574266    1.385984    0.000154
      6          4           0        1.469318    0.473342   -1.096705
      7          4           0        1.467940    0.471485    1.098995
      8          4           0        0.174180   -1.285099   -1.058497
      9          4           0        0.172870   -1.287031    1.056187
     10          4           0        1.964239   -1.182619    0.000065
     11          1           0       -3.019509   -1.456374   -0.387034
     12          1           0       -3.018689   -1.453896    0.388114
 ---------------------------------------------------------------------
 Rotational constants (GHZ):           2.6626460           2.1956920           2.0166852

 **********************************************************************

            Population analysis using the SCF density.

 **********************************************************************

 Orbital symmetries:
       Occupied  (A) (A) (A) (A) (A) (A) (A) (A) (A) (A) (A) (A)
                 (A) (A) (A) (A) (A) (A) (A) (A) (A)
       Virtual   (A) (A) (A) (A) (A) (A) (A) (A) (A) (A) (A) (A)
                 (A) (A) (A) (A) (A) (A) (A) (A) (A) (A) (A) (A)
                 (A) (A) (A) (A) (A) (A) (A) (A) (A) (A) (A) (A)
                 (A) (A) (A) (A) (A) (A) (A) (A) (A) (A) (A) (A)
                 (A) (A) (A) (A) (A) (A) (A) (A) (A) (A) (A) (A)
                 (A) (A) (A) (A) (A) (A) (A) (A) (A) (A) (A) (A)
                 (A) (A) (A) (A) (A) (A) (A) (A) (A) (A) (A) (A)
                 (A) (A) (A) (A) (A) (A) (A) (A) (A) (A) (A) (A)
                 (A) (A) (A) (A) (A) (A) (A) (A) (A) (A) (A) (A)
                 (A) (A) (A) (A) (A) (A) (A) (A) (A) (A) (A) (A)
                 (A) (A) (A) (A) (A) (A) (A) (A) (A) (A) (A) (A)
                 (A) (A) (A) (A) (A) (A) (A) (A) (A) (A) (A) (A)
                 (A) (A) (A) (A) (A) (A) (A) (A) (A) (A) (A) (A)
                 (A) (A) (A) (A) (A) (A) (A) (A) (A) (A) (A) (A)
                 (A) (A) (A) (A) (A) (A) (A) (A) (A) (A) (A) (A)
                 (A)
 The electronic state is 1-A.
 Alpha  occ. eigenvalues --   -4.07012  -4.06796  -4.03351  -4.03262  -4.02864
 Alpha  occ. eigenvalues --   -4.02863  -4.02779  -4.02760  -4.02307  -4.02276
 Alpha  occ. eigenvalues --   -0.54723  -0.49142  -0.38264  -0.33811  -0.33766
 Alpha  occ. eigenvalues --   -0.25412  -0.23152  -0.23109  -0.21223  -0.20888
 Alpha  occ. eigenvalues --   -0.18944
 Alpha virt. eigenvalues --   -0.10742  -0.10393  -0.09791  -0.04172  -0.04006
 Alpha virt. eigenvalues --   -0.03054  -0.02769  -0.02239  -0.01787  -0.01380
 Alpha virt. eigenvalues --    0.02143   0.02358   0.03981   0.04674   0.05072
 Alpha virt. eigenvalues --    0.05729   0.06091   0.06312   0.06420   0.06819
 Alpha virt. eigenvalues --    0.07849   0.08950   0.09613   0.09733   0.11145
 Alpha virt. eigenvalues --    0.12635   0.14180   0.14715   0.15172   0.15329
 Alpha virt. eigenvalues --    0.15478   0.15944   0.16216   0.16394   0.16988
 Alpha virt. eigenvalues --    0.18252   0.20597   0.20965   0.22061   0.22214
 Alpha virt. eigenvalues --    0.22247   0.22604   0.23837   0.24887   0.24940
 Alpha virt. eigenvalues --    0.24988   0.25355   0.26393   0.26936   0.27280
 Alpha virt. eigenvalues --    0.27479   0.27520   0.28334   0.28403   0.29093
 Alpha virt. eigenvalues --    0.29915   0.32503   0.32658   0.33730   0.34328
 Alpha virt. eigenvalues --    0.34624   0.36547   0.37350   0.37933   0.37955
 Alpha virt. eigenvalues --    0.38942   0.38956   0.39946   0.40638   0.42828
 Alpha virt. eigenvalues --    0.43001   0.43629   0.46548   0.47790   0.48431
 Alpha virt. eigenvalues --    0.50476   0.51678   0.51816   0.52646   0.52908
 Alpha virt. eigenvalues --    0.57373   0.58734   0.58906   0.59173   0.59539
 Alpha virt. eigenvalues --    0.60650   0.61956   0.64203   0.66920   0.67185
 Alpha virt. eigenvalues --    0.67404   0.68028   0.68346   0.68673   0.68986
 Alpha virt. eigenvalues --    0.69025   0.69898   0.70151   0.70816   0.71461
 Alpha virt. eigenvalues --    0.72225   0.72375   0.73030   0.73830   0.74213
 Alpha virt. eigenvalues --    0.75021   0.76547   0.77230   0.78119   0.80281
 Alpha virt. eigenvalues --    0.80804   0.81109   0.81945   0.82426   0.83184
 Alpha virt. eigenvalues --    0.83835   0.86659   0.87025   0.88044   0.89268
 Alpha virt. eigenvalues --    0.90716   0.91094   0.91226   0.92487   0.93047
 Alpha virt. eigenvalues --    0.93938   0.94339   0.95154   0.97050   0.97286
 Alpha virt. eigenvalues --    0.99749   1.01326   1.03744   1.50045   1.66621
 Alpha virt. eigenvalues --    1.76098   1.95274   2.05832   2.38785   2.78440
 Alpha virt. eigenvalues --    3.25426   5.25681   5.27519   5.28083   5.29354
 Alpha virt. eigenvalues --    5.30056   5.33905   5.42578   5.46347   5.46484
 Alpha virt. eigenvalues --    5.48111   5.51954   5.69336   5.69624   5.81493
 Alpha virt. eigenvalues --    5.82541   5.83633   5.83712   5.87515   5.91040
 Alpha virt. eigenvalues --    5.91354   5.91993   5.95355   5.96566   5.97069
 Alpha virt. eigenvalues --    5.99185   6.03188   6.13374   6.16218   6.22412
 Alpha virt. eigenvalues --    6.24967   7.26991   7.60447   7.74424   7.75797
 Alpha virt. eigenvalues --    7.79530   7.80576   7.81025   7.84194   7.84224
 Alpha virt. eigenvalues --    7.92643
          Condensed to atoms (all electrons):
               1          2          3          4          5          6
     1  Be   2.789068   0.174336   0.174283   0.003367   0.261616   0.254560
     2  Be   0.174336   2.830983   0.018965   0.171316   0.259531   0.248955
     3  Be   0.174283   0.018965   2.831125   0.171390   0.259490   0.002032
     4  Be   0.003367   0.171316   0.171390   2.883251   0.210728  -0.000322
     5  Be   0.261616   0.259531   0.259490   0.210728   2.967915   0.043314
     6  Be   0.254560   0.248955   0.002032  -0.000322   0.043314   2.790724
     7  Be   0.254545   0.002056   0.248940  -0.000368   0.043331   0.182554
     8  Be   0.008552   0.284077   0.019516   0.222331   0.046002   0.180405
     9  Be   0.008551   0.019545   0.283890   0.222246   0.045849   0.008333
    10  Be   0.052670   0.047494   0.047483   0.054711  -0.011015   0.259149
    11  H   -0.000769  -0.004568  -0.018137   0.019743  -0.006307   0.000255
    12  H   -0.000765  -0.018018  -0.004513   0.019883  -0.006222  -0.001327
               7          8          9         10         11         12
     1  Be   0.254545   0.008552   0.008551   0.052670  -0.000769  -0.000765
     2  Be   0.002056   0.284077   0.019545   0.047494  -0.004568  -0.018018
     3  Be   0.248940   0.019516   0.283890   0.047483  -0.018137  -0.004513
     4  Be  -0.000368   0.222331   0.222246   0.054711   0.019743   0.019883
     5  Be   0.043331   0.046002   0.045849  -0.011015  -0.006307  -0.006222
     6  Be   0.182554   0.180405   0.008333   0.259149   0.000255  -0.001327
     7  Be   2.790664   0.008303   0.180412   0.259164  -0.001321   0.000257
     8  Be   0.008303   2.793761   0.208544   0.230606  -0.008144  -0.015638
     9  Be   0.180412   0.208544   2.793277   0.230633  -0.015640  -0.008034
    10  Be   0.259164   0.230606   0.230633   3.005480  -0.000221  -0.000225
    11  H   -0.001321  -0.008144  -0.015640  -0.000221   0.577980   0.351780
    12  H    0.000257  -0.015638  -0.008034  -0.000225   0.351780   0.577493
 Mulliken charges:
               1
     1  Be   0.019986
     2  Be  -0.034671
     3  Be  -0.034465
     4  Be   0.021725
     5  Be  -0.114233
     6  Be   0.031367
     7  Be   0.031461
     8  Be   0.021685
     9  Be   0.022394
    10  Be  -0.175930
    11  H    0.105350
    12  H    0.105330
 Sum of Mulliken charges =  -0.00000
 Mulliken charges with hydrogens summed into heavy atoms:
               1
     1  Be   0.019986
     2  Be  -0.034671
     3  Be  -0.034465
     4  Be   0.232405
     5  Be  -0.114233
     6  Be   0.031367
     7  Be   0.031461
     8  Be   0.021685
     9  Be   0.022394
    10  Be  -0.175930
 Electronic spatial extent (au):  <R**2>=            703.6596
 Charge=             -0.0000 electrons
 Dipole moment (field-independent basis, Debye):
    X=             -1.9906    Y=             -0.7951    Z=              0.0008  Tot=              2.1436
 Quadrupole moment (field-independent basis, Debye-Ang):
   XX=            -48.2448   YY=            -57.1604   ZZ=            -64.2102
   XY=             -3.4462   XZ=             -0.0019   YZ=             -0.0001
 Traceless Quadrupole moment (field-independent basis, Debye-Ang):
   XX=              8.2936   YY=             -0.6219   ZZ=             -7.6717
   XY=             -3.4462   XZ=             -0.0019   YZ=             -0.0001
 Octapole moment (field-independent basis, Debye-Ang**2):
  XXX=            -36.0512  YYY=             -6.2744  ZZZ=             -0.0015  XYY=             -8.8305
  XXY=            -16.4525  XXZ=              0.0087  XZZ=             -4.4447  YZZ=             -1.6541
  YYZ=              0.0012  XYZ=              0.0038
 Hexadecapole moment (field-independent basis, Debye-Ang**3):
 XXXX=           -609.5982 YYYY=           -564.6718 ZZZZ=           -505.2415 XXXY=              4.4330
 XXXZ=             -0.0401 YYYX=             -1.9000 YYYZ=              0.0095 ZZZX=              0.0033
 ZZZY=             -0.0036 XXYY=           -173.2417 XXZZ=           -200.6379 YYZZ=           -181.7586
 XXYZ=             -0.0033 YYXZ=              0.0080 ZZXY=              5.9050
 N-N= 1.627115045175D+02 E-N=-6.657175138455D+02  KE= 1.472017343150D+02
 1\1\GINC-ASUS\FOpt\RPBE1PBE\def2TZVP\Be10H2\ASUS\26-Apr-2024\0\\# opt 
 freq def2tzvp em=gd3bj pbe1pbe\\Title Card Required\\0,1\Be,-0.0099827
 504,1.6271191271,0.780994578\Be,-1.5247847312,-0.0017552292,0.84150439
 94\Be,1.5463570529,0.0371203747,0.8291206762\Be,0.0316960437,-1.613931
 3764,0.9333034482\Be,0.0148463321,0.1294565044,2.1776840881\Be,-1.1074
 003559,1.0780093453,-0.8455970103\Be,1.0881057857,1.1059690019,-0.8543
 641585\Be,-1.0387961812,-1.1038115727,-0.7687336237\Be,1.0757017642,-1
 .0769920536,-0.7772726833\Be,-0.0011627439,0.0052816677,-2.1930209582\
 H,-0.3303642958,-3.0377336935,1.7685710602\H,0.4446727,-3.0245395757,1
 .7661657538\\Version=ES64L-G16RevA.03\State=1-A\HF=-148.3008576\RMSD=4
 .484e-09\RMSF=2.674e-05\Dipole=0.0118442,-0.7000905,0.4700651\Quadrupo
 le=-5.7023054,-0.7403143,6.4426197,-0.0779713,0.0798777,-2.1564279\PG=
 C01 [X(Be10H2)]\\@


 TIME IS IN FACT THE HERO OF THE PLOT. THE TIME
 WITH WHICH WE HAVE TO DEAL IS OF THE ORDER OF TWO
 BILLION YEARS...GIVEN SO MUCH TIME, THE "IMPOSSIBLE"
 BECOMES POSSIBLE, THE POSSIBLE PROBABLE, THE PROBABLE
 VIRTUALLY CERTAIN.  ONE HAS ONLY TO WAIT, TIME
 ITSELF PERFORMS THE MIRACLES.
 "ORIGIN OF LIFE" LECTURES, GEORGE WALD, 1954
 Job cpu time:       0 days  0 hours 22 minutes 26.9 seconds.
 Elapsed time:       0 days  0 hours  2 minutes  5.1 seconds.
 File lengths (MBytes):  RWF=     21 Int=      0 D2E=      0 Chk=      5 Scr=      1
 Normal termination of Gaussian 16 at Fri Apr 26 17:48:18 2024.
 Link1:  Proceeding to internal job step number  2.
 ----------------------------------------------------------------------
 #N Geom=AllCheck Guess=TCheck SCRF=Check GenChk RPBE1PBE/def2TZVP Freq
 ----------------------------------------------------------------------
 1/10=4,29=7,30=1,38=1,40=1/1,3;
 2/12=2,40=1/2;
 3/5=44,7=101,11=2,14=-4,25=1,30=1,70=2,71=2,74=-13,116=1,124=41,140=1/1,2,3;
 4/5=101/1;
 5/5=2,38=6,98=1/2;
 8/6=4,10=90,11=11/1;
 11/6=1,8=1,9=11,15=111,16=1/1,2,10;
 10/6=1/2;
 6/7=2,8=2,9=2,10=2,28=1/1;
 7/8=1,10=1,25=1/1,2,3,16;
 1/10=4,30=1/3;
 99//99;
 Structure from the checkpoint file:  "/home/asus/YCY/BeH/Be10/1/4-H-Be10.chk"
 -------------------
 Title Card Required
 -------------------
 Charge =  0 Multiplicity = 1
 Redundant internal coordinates found in file.  (old form).
 Be,0,-0.0099827504,1.6271191271,0.780994578
 Be,0,-1.5247847312,-0.0017552292,0.8415043994
 Be,0,1.5463570529,0.0371203747,0.8291206762
 Be,0,0.0316960437,-1.6139313764,0.9333034482
 Be,0,0.0148463321,0.1294565044,2.1776840881
 Be,0,-1.1074003559,1.0780093453,-0.8455970103
 Be,0,1.0881057857,1.1059690019,-0.8543641585
 Be,0,-1.0387961812,-1.1038115727,-0.7687336237
 Be,0,1.0757017642,-1.0769920536,-0.7772726833
 Be,0,-0.0011627439,0.0052816677,-2.1930209582
 H,0,-0.3303642958,-3.0377336935,1.7685710602
 H,0,0.4446727,-3.0245395757,1.7661657538
 Recover connectivity data from disk.

 GradGradGradGradGradGradGradGradGradGradGradGradGradGradGradGradGradGrad
 Berny optimization.
 Initialization pass.
                           ----------------------------
                           !    Initial Parameters    !
                           ! (Angstroms and Degrees)  !
 --------------------------                            --------------------------
 ! Name  Definition              Value          Derivative Info.                !
 --------------------------------------------------------------------------------
 ! R1    R(1,2)                  2.2252         calculate D2E/DX2 analytically  !
 ! R2    R(1,3)                  2.2254         calculate D2E/DX2 analytically  !
 ! R3    R(1,5)                  2.048          calculate D2E/DX2 analytically  !
 ! R4    R(1,6)                  2.0376         calculate D2E/DX2 analytically  !
 ! R5    R(1,7)                  2.0376         calculate D2E/DX2 analytically  !
 ! R6    R(2,4)                  2.2428         calculate D2E/DX2 analytically  !
 ! R7    R(2,5)                  2.0428         calculate D2E/DX2 analytically  !
 ! R8    R(2,6)                  2.0461         calculate D2E/DX2 analytically  !
 ! R9    R(2,8)                  2.0109         calculate D2E/DX2 analytically  !
 ! R10   R(3,4)                  2.243          calculate D2E/DX2 analytically  !
 ! R11   R(3,5)                  2.0427         calculate D2E/DX2 analytically  !
 ! R12   R(3,7)                  2.0461         calculate D2E/DX2 analytically  !
 ! R13   R(3,9)                  2.0108         calculate D2E/DX2 analytically  !
 ! R14   R(4,5)                  2.142          calculate D2E/DX2 analytically  !
 ! R15   R(4,8)                  2.0744         calculate D2E/DX2 analytically  !
 ! R16   R(4,9)                  2.0747         calculate D2E/DX2 analytically  !
 ! R17   R(4,11)                 1.69           calculate D2E/DX2 analytically  !
 ! R18   R(4,12)                 1.6894         calculate D2E/DX2 analytically  !
 ! R19   R(6,7)                  2.1957         calculate D2E/DX2 analytically  !
 ! R20   R(6,8)                  2.1843         calculate D2E/DX2 analytically  !
 ! R21   R(6,10)                 2.047          calculate D2E/DX2 analytically  !
 ! R22   R(7,9)                  2.1844         calculate D2E/DX2 analytically  !
 ! R23   R(7,10)                 2.047          calculate D2E/DX2 analytically  !
 ! R24   R(8,9)                  2.1147         calculate D2E/DX2 analytically  !
 ! R25   R(8,10)                 2.0822         calculate D2E/DX2 analytically  !
 ! R26   R(9,10)                 2.0821         calculate D2E/DX2 analytically  !
 ! R27   R(11,12)                0.7752         calculate D2E/DX2 analytically  !
 ! A1    A(2,1,3)               87.2768         calculate D2E/DX2 analytically  !
 ! A2    A(2,1,7)              101.6226         calculate D2E/DX2 analytically  !
 ! A3    A(3,1,6)              101.6177         calculate D2E/DX2 analytically  !
 ! A4    A(5,1,6)              110.7246         calculate D2E/DX2 analytically  !
 ! A5    A(5,1,7)              110.7185         calculate D2E/DX2 analytically  !
 ! A6    A(1,2,4)               93.1453         calculate D2E/DX2 analytically  !
 ! A7    A(1,2,8)              102.4085         calculate D2E/DX2 analytically  !
 ! A8    A(4,2,6)              105.7548         calculate D2E/DX2 analytically  !
 ! A9    A(5,2,6)              110.5908         calculate D2E/DX2 analytically  !
 ! A10   A(5,2,8)              112.1372         calculate D2E/DX2 analytically  !
 ! A11   A(1,3,4)               93.1335         calculate D2E/DX2 analytically  !
 ! A12   A(1,3,9)              102.4093         calculate D2E/DX2 analytically  !
 ! A13   A(4,3,7)              105.7535         calculate D2E/DX2 analytically  !
 ! A14   A(5,3,7)              110.5885         calculate D2E/DX2 analytically  !
 ! A15   A(5,3,9)              112.146          calculate D2E/DX2 analytically  !
 ! A16   A(2,4,3)               86.4236         calculate D2E/DX2 analytically  !
 ! A17   A(2,4,9)               97.4373         calculate D2E/DX2 analytically  !
 ! A18   A(2,4,11)             118.5001         calculate D2E/DX2 analytically  !
 ! A19   A(2,4,12)             142.1883         calculate D2E/DX2 analytically  !
 ! A20   A(3,4,8)               97.4324         calculate D2E/DX2 analytically  !
 ! A21   A(3,4,11)             141.9798         calculate D2E/DX2 analytically  !
 ! A22   A(3,4,12)             118.1933         calculate D2E/DX2 analytically  !
 ! A23   A(5,4,8)              105.8103         calculate D2E/DX2 analytically  !
 ! A24   A(5,4,9)              105.8013         calculate D2E/DX2 analytically  !
 ! A25   A(5,4,11)             113.3847         calculate D2E/DX2 analytically  !
 ! A26   A(5,4,12)             113.2733         calculate D2E/DX2 analytically  !
 ! A27   A(8,4,11)             120.1428         calculate D2E/DX2 analytically  !
 ! A28   A(8,4,12)             137.3907         calculate D2E/DX2 analytically  !
 ! A29   A(9,4,11)             137.1691         calculate D2E/DX2 analytically  !
 ! A30   A(9,4,12)             119.971          calculate D2E/DX2 analytically  !
 ! A31   A(1,5,4)              101.4842         calculate D2E/DX2 analytically  !
 ! A32   A(2,5,3)               97.4897         calculate D2E/DX2 analytically  !
 ! A33   A(1,6,8)              102.955          calculate D2E/DX2 analytically  !
 ! A34   A(1,6,10)             112.0643         calculate D2E/DX2 analytically  !
 ! A35   A(2,6,7)              102.3561         calculate D2E/DX2 analytically  !
 ! A36   A(2,6,10)             112.1142         calculate D2E/DX2 analytically  !
 ! A37   A(7,6,8)               88.9374         calculate D2E/DX2 analytically  !
 ! A38   A(1,7,9)              102.9569         calculate D2E/DX2 analytically  !
 ! A39   A(1,7,10)             112.0631         calculate D2E/DX2 analytically  !
 ! A40   A(3,7,6)              102.3572         calculate D2E/DX2 analytically  !
 ! A41   A(3,7,10)             112.1083         calculate D2E/DX2 analytically  !
 ! A42   A(6,7,9)               88.9374         calculate D2E/DX2 analytically  !
 ! A43   A(2,8,9)              103.7651         calculate D2E/DX2 analytically  !
 ! A44   A(2,8,10)             112.1031         calculate D2E/DX2 analytically  !
 ! A45   A(4,8,6)              106.9011         calculate D2E/DX2 analytically  !
 ! A46   A(4,8,10)             115.7901         calculate D2E/DX2 analytically  !
 ! A47   A(6,8,9)               91.0655         calculate D2E/DX2 analytically  !
 ! A48   A(3,9,8)              103.7594         calculate D2E/DX2 analytically  !
 ! A49   A(3,9,10)             112.1023         calculate D2E/DX2 analytically  !
 ! A50   A(4,9,7)              106.8936         calculate D2E/DX2 analytically  !
 ! A51   A(4,9,10)             115.778          calculate D2E/DX2 analytically  !
 ! A52   A(7,9,8)               91.0597         calculate D2E/DX2 analytically  !
 ! A53   A(6,10,9)              95.9883         calculate D2E/DX2 analytically  !
 ! A54   A(7,10,8)              95.9849         calculate D2E/DX2 analytically  !
 ! D1    D(3,1,2,4)              1.0976         calculate D2E/DX2 analytically  !
 ! D2    D(3,1,2,8)            -56.8782         calculate D2E/DX2 analytically  !
 ! D3    D(7,1,2,4)             56.7631         calculate D2E/DX2 analytically  !
 ! D4    D(7,1,2,8)             -1.2128         calculate D2E/DX2 analytically  !
 ! D5    D(2,1,3,4)             -1.0975         calculate D2E/DX2 analytically  !
 ! D6    D(2,1,3,9)             56.8825         calculate D2E/DX2 analytically  !
 ! D7    D(6,1,3,4)            -56.7677         calculate D2E/DX2 analytically  !
 ! D8    D(6,1,3,9)              1.2124         calculate D2E/DX2 analytically  !
 ! D9    D(6,1,5,4)             35.1606         calculate D2E/DX2 analytically  !
 ! D10   D(7,1,5,4)            -35.1883         calculate D2E/DX2 analytically  !
 ! D11   D(3,1,6,8)             35.0425         calculate D2E/DX2 analytically  !
 ! D12   D(3,1,6,10)           -26.3048         calculate D2E/DX2 analytically  !
 ! D13   D(5,1,6,8)            -23.7683         calculate D2E/DX2 analytically  !
 ! D14   D(5,1,6,10)           -85.1156         calculate D2E/DX2 analytically  !
 ! D15   D(2,1,7,9)            -35.0403         calculate D2E/DX2 analytically  !
 ! D16   D(2,1,7,10)            26.3053         calculate D2E/DX2 analytically  !
 ! D17   D(5,1,7,9)             23.7794         calculate D2E/DX2 analytically  !
 ! D18   D(5,1,7,10)            85.125          calculate D2E/DX2 analytically  !
 ! D19   D(1,2,4,3)             -1.0899         calculate D2E/DX2 analytically  !
 ! D20   D(1,2,4,9)            -55.4483         calculate D2E/DX2 analytically  !
 ! D21   D(1,2,4,11)           148.7059         calculate D2E/DX2 analytically  !
 ! D22   D(1,2,4,12)           132.6661         calculate D2E/DX2 analytically  !
 ! D23   D(6,2,4,3)             55.246          calculate D2E/DX2 analytically  !
 ! D24   D(6,2,4,9)              0.8877         calculate D2E/DX2 analytically  !
 ! D25   D(6,2,4,11)          -154.9581         calculate D2E/DX2 analytically  !
 ! D26   D(6,2,4,12)          -170.9979         calculate D2E/DX2 analytically  !
 ! D27   D(6,2,5,3)            -39.1962         calculate D2E/DX2 analytically  !
 ! D28   D(8,2,5,3)             31.4169         calculate D2E/DX2 analytically  !
 ! D29   D(4,2,6,7)            -37.8143         calculate D2E/DX2 analytically  !
 ! D30   D(4,2,6,10)            21.9448         calculate D2E/DX2 analytically  !
 ! D31   D(5,2,6,7)             25.2474         calculate D2E/DX2 analytically  !
 ! D32   D(5,2,6,10)            85.0064         calculate D2E/DX2 analytically  !
 ! D33   D(1,2,8,9)             38.6128         calculate D2E/DX2 analytically  !
 ! D34   D(1,2,8,10)           -23.6889         calculate D2E/DX2 analytically  !
 ! D35   D(5,2,8,9)            -20.7265         calculate D2E/DX2 analytically  !
 ! D36   D(5,2,8,10)           -83.0281         calculate D2E/DX2 analytically  !
 ! D37   D(1,3,4,2)              1.0898         calculate D2E/DX2 analytically  !
 ! D38   D(1,3,4,8)             55.4581         calculate D2E/DX2 analytically  !
 ! D39   D(1,3,4,11)          -133.0376         calculate D2E/DX2 analytically  !
 ! D40   D(1,3,4,12)          -148.7499         calculate D2E/DX2 analytically  !
 ! D41   D(7,3,4,2)            -55.2392         calculate D2E/DX2 analytically  !
 ! D42   D(7,3,4,8)             -0.871          calculate D2E/DX2 analytically  !
 ! D43   D(7,3,4,11)           170.6333         calculate D2E/DX2 analytically  !
 ! D44   D(7,3,4,12)           154.9211         calculate D2E/DX2 analytically  !
 ! D45   D(7,3,5,2)             39.2009         calculate D2E/DX2 analytically  !
 ! D46   D(9,3,5,2)            -31.4185         calculate D2E/DX2 analytically  !
 ! D47   D(4,3,7,6)             37.7971         calculate D2E/DX2 analytically  !
 ! D48   D(4,3,7,10)           -21.9626         calculate D2E/DX2 analytically  !
 ! D49   D(5,3,7,6)            -25.2616         calculate D2E/DX2 analytically  !
 ! D50   D(5,3,7,10)           -85.0213         calculate D2E/DX2 analytically  !
 ! D51   D(1,3,9,8)            -38.6115         calculate D2E/DX2 analytically  !
 ! D52   D(1,3,9,10)            23.689          calculate D2E/DX2 analytically  !
 ! D53   D(5,3,9,8)             20.725          calculate D2E/DX2 analytically  !
 ! D54   D(5,3,9,10)            83.0255         calculate D2E/DX2 analytically  !
 ! D55   D(8,4,5,1)            -31.9701         calculate D2E/DX2 analytically  !
 ! D56   D(9,4,5,1)             32.0008         calculate D2E/DX2 analytically  !
 ! D57   D(11,4,5,1)          -165.6836         calculate D2E/DX2 analytically  !
 ! D58   D(12,4,5,1)           165.3851         calculate D2E/DX2 analytically  !
 ! D59   D(3,4,8,6)            -37.4409         calculate D2E/DX2 analytically  !
 ! D60   D(3,4,8,10)            23.8369         calculate D2E/DX2 analytically  !
 ! D61   D(5,4,8,6)             18.7            calculate D2E/DX2 analytically  !
 ! D62   D(5,4,8,10)            79.9778         calculate D2E/DX2 analytically  !
 ! D63   D(11,4,8,6)           148.5993         calculate D2E/DX2 analytically  !
 ! D64   D(11,4,8,10)         -150.1229         calculate D2E/DX2 analytically  !
 ! D65   D(12,4,8,6)           174.8238         calculate D2E/DX2 analytically  !
 ! D66   D(12,4,8,10)         -123.8984         calculate D2E/DX2 analytically  !
 ! D67   D(2,4,9,7)             37.4255         calculate D2E/DX2 analytically  !
 ! D68   D(2,4,9,10)           -23.8465         calculate D2E/DX2 analytically  !
 ! D69   D(5,4,9,7)            -18.7227         calculate D2E/DX2 analytically  !
 ! D70   D(5,4,9,10)           -79.9948         calculate D2E/DX2 analytically  !
 ! D71   D(11,4,9,7)          -174.5097         calculate D2E/DX2 analytically  !
 ! D72   D(11,4,9,10)          124.2183         calculate D2E/DX2 analytically  !
 ! D73   D(12,4,9,7)          -148.3074         calculate D2E/DX2 analytically  !
 ! D74   D(12,4,9,10)          150.4205         calculate D2E/DX2 analytically  !
 ! D75   D(2,6,7,3)              0.0075         calculate D2E/DX2 analytically  !
 ! D76   D(2,6,7,9)             55.4653         calculate D2E/DX2 analytically  !
 ! D77   D(8,6,7,3)            -55.4551         calculate D2E/DX2 analytically  !
 ! D78   D(8,6,7,9)              0.0026         calculate D2E/DX2 analytically  !
 ! D79   D(1,6,8,4)              2.0573         calculate D2E/DX2 analytically  !
 ! D80   D(1,6,8,9)            -56.1386         calculate D2E/DX2 analytically  !
 ! D81   D(7,6,8,4)             58.1932         calculate D2E/DX2 analytically  !
 ! D82   D(7,6,8,9)             -0.0027         calculate D2E/DX2 analytically  !
 ! D83   D(1,6,10,9)            38.586          calculate D2E/DX2 analytically  !
 ! D84   D(2,6,10,9)           -33.4541         calculate D2E/DX2 analytically  !
 ! D85   D(1,7,9,4)             -2.0494         calculate D2E/DX2 analytically  !
 ! D86   D(1,7,9,8)             56.1312         calculate D2E/DX2 analytically  !
 ! D87   D(6,7,9,4)            -58.1833         calculate D2E/DX2 analytically  !
 ! D88   D(6,7,9,8)             -0.0027         calculate D2E/DX2 analytically  !
 ! D89   D(1,7,10,8)           -38.584          calculate D2E/DX2 analytically  !
 ! D90   D(3,7,10,8)            33.4618         calculate D2E/DX2 analytically  !
 ! D91   D(2,8,9,3)              0.0022         calculate D2E/DX2 analytically  !
 ! D92   D(2,8,9,7)            -57.4518         calculate D2E/DX2 analytically  !
 ! D93   D(6,8,9,3)             57.4567         calculate D2E/DX2 analytically  !
 ! D94   D(6,8,9,7)              0.0027         calculate D2E/DX2 analytically  !
 ! D95   D(2,8,10,7)            37.7076         calculate D2E/DX2 analytically  !
 ! D96   D(4,8,10,7)           -36.0146         calculate D2E/DX2 analytically  !
 ! D97   D(3,9,10,6)           -37.7087         calculate D2E/DX2 analytically  !
 ! D98   D(4,9,10,6)            36.0122         calculate D2E/DX2 analytically  !
 --------------------------------------------------------------------------------
 Trust Radius=3.00D-01 FncErr=1.00D-07 GrdErr=1.00D-07 EigMax=2.50D+02 EigMin=1.00D-04
 Number of steps in this run=      2 maximum allowed number of steps=      2.
 GradGradGradGradGradGradGradGradGradGradGradGradGradGradGradGradGradGrad

                          Input orientation:                          
 ---------------------------------------------------------------------
 Center     Atomic      Atomic             Coordinates (Angstroms)
 Number     Number       Type             X           Y           Z
 ---------------------------------------------------------------------
      1          4           0       -0.009983    1.627119    0.780995
      2          4           0       -1.524785   -0.001755    0.841504
      3          4           0        1.546357    0.037120    0.829121
      4          4           0        0.031696   -1.613931    0.933303
      5          4           0        0.014846    0.129457    2.177684
      6          4           0       -1.107400    1.078009   -0.845597
      7          4           0        1.088106    1.105969   -0.854364
      8          4           0       -1.038796   -1.103812   -0.768734
      9          4           0        1.075702   -1.076992   -0.777273
     10          4           0       -0.001163    0.005282   -2.193021
     11          1           0       -0.330364   -3.037734    1.768571
     12          1           0        0.444673   -3.024540    1.766166
 ---------------------------------------------------------------------
                    Distance matrix (angstroms):
                    1          2          3          4          5
     1  Be   0.000000
     2  Be   2.225201   0.000000
     3  Be   2.225445   3.071413   0.000000
     4  Be   3.244895   2.242804   2.242994   0.000000
     5  Be   2.048012   2.042806   2.042712   2.142001   0.000000
     6  Be   2.037559   2.046072   3.306139   3.421779   3.361461
     7  Be   2.037595   3.306088   2.046107   3.421931   3.361366
     8  Be   3.304254   2.010865   3.246210   2.074393   3.363405
     9  Be   3.304410   3.246399   2.010787   2.074686   3.363436
    10  Be   3.387507   3.395559   3.395463   3.520914   4.372498
    11  H    4.778996   3.391645   3.722819   1.689962   3.212108
    12  H    4.776526   3.724377   3.386078   1.689386   3.209640
                    6          7          8          9         10
     6  Be   0.000000
     7  Be   2.195702   0.000000
     8  Be   2.184252   3.068253   0.000000
     9  Be   3.068328   2.184357   2.114685   0.000000
    10  Be   2.046963   2.046954   2.082154   2.082138   0.000000
    11  H    4.937307   5.105107   3.268003   3.507542   5.006249
    12  H    5.105012   4.933790   3.509358   3.264999   5.005372
                   11         12
    11  H    0.000000
    12  H    0.775153   0.000000
 Stoichiometry    Be10H2
 Framework group  C1[X(Be10H2)]
 Deg. of freedom    30
 Full point group                 C1      NOp   1
 Largest Abelian subgroup         C1      NOp   1
 Largest concise Abelian subgroup C1      NOp   1
                         Standard orientation:                         
 ---------------------------------------------------------------------
 Center     Atomic      Atomic             Coordinates (Angstroms)
 Number     Number       Type             X           Y           Z
 ---------------------------------------------------------------------
      1          4           0        0.424030    1.834492    0.001608
      2          4           0       -0.528060    0.537723   -1.535737
      3          4           0       -0.530021    0.534863    1.535673
      4          4           0       -1.530681   -0.755573   -0.002013
      5          4           0       -1.574266    1.385984    0.000154
      6          4           0        1.469318    0.473342   -1.096705
      7          4           0        1.467940    0.471485    1.098995
      8          4           0        0.174180   -1.285099   -1.058497
      9          4           0        0.172870   -1.287031    1.056187
     10          4           0        1.964239   -1.182619    0.000065
     11          1           0       -3.019509   -1.456374   -0.387034
     12          1           0       -3.018689   -1.453896    0.388114
 ---------------------------------------------------------------------
 Rotational constants (GHZ):           2.6626460           2.1956920           2.0166852
 Standard basis: def2TZVP (5D, 7F)
 There are   212 symmetry adapted cartesian basis functions of A   symmetry.
 There are   202 symmetry adapted basis functions of A   symmetry.
   202 basis functions,   306 primitive gaussians,   212 cartesian basis functions
    21 alpha electrons       21 beta electrons
       nuclear repulsion energy       162.7349458089 Hartrees.
 NAtoms=   12 NActive=   12 NUniq=   12 SFac= 1.00D+00 NAtFMM=   60 NAOKFM=F Big=F
 Integral buffers will be    131072 words long.
 Raffenetti 2 integral format.
 Two-electron integral symmetry is turned on.
 Nuclear repulsion after empirical dispersion term =      162.7115045175 Hartrees.
 One-electron integrals computed using PRISM.
   1 Symmetry operations used in ECPInt.
 ECPInt:  NShTT=    4851 NPrTT=   15054 LenC2=    4747 LenP2D=   12385.
 LDataN:  DoStor=T MaxTD1= 4 Len=   56
 NBasis=   202 RedAO= T EigKep=  4.18D-04  NBF=   202
 NBsUse=   202 1.00D-06 EigRej= -1.00D+00 NBFU=   202
[truncated: 80,911 more chars]
