# Supplementary material for: A DFT Study on Ben(n = 10–12) Clusters with Hydrogen Storage Capacity
Source: Molecules. 2026 Feb 6;31(3):566. doi: 10.3390/molecules31030566 (PMC12899933; doi:10.3390/molecules31030566)
Supplement: Supplementary file 1 [file molecules-31-00566-s001.zip › Supplementary Information/Be10/6-H-Be10.out]

 Entering Gaussian System, Link 0=g16
 Initial command:
 /home/asus/g16/l1.exe "/home/asus/g16/scratch/Gau-1316526.inp" -scrdir="/home/asus/g16/scratch/"
 Default is to use a total of  18 processors:
                               18 via shared-memory
                                1 via Linda
 Entering Link 1 = /home/asus/g16/l1.exe PID=   1316527.
  
 Copyright (c) 1988,1990,1992,1993,1995,1998,2003,2009,2016,
            Gaussian, Inc.  All Rights Reserved.
  
 This is part of the Gaussian(R) 16 program.  It is based on
 the Gaussian(R) 09 system (copyright 2009, Gaussian, Inc.),
 the Gaussian(R) 03 system (copyright 2003, Gaussian, Inc.),
 the Gaussian(R) 98 system (copyright 1998, Gaussian, Inc.),
 the Gaussian(R) 94 system (copyright 1995, Gaussian, Inc.),
 the Gaussian 92(TM) system (copyright 1992, Gaussian, Inc.),
 the Gaussian 90(TM) system (copyright 1990, Gaussian, Inc.),
 the Gaussian 88(TM) system (copyright 1988, Gaussian, Inc.),
 the Gaussian 86(TM) system (copyright 1986, Carnegie Mellon
 University), and the Gaussian 82(TM) system (copyright 1983,
 Carnegie Mellon University). Gaussian is a federally registered
 trademark of Gaussian, Inc.
  
 This software contains proprietary and confidential information,
 including trade secrets, belonging to Gaussian, Inc.
  
 This software is provided under written license and may be
 used, copied, transmitted, or stored only in accord with that
 written license.
  
 The following legend is applicable only to US Government
 contracts under FAR:
  
                    RESTRICTED RIGHTS LEGEND
  
 Use, reproduction and disclosure by the US Government is
 subject to restrictions as set forth in subparagraphs (a)
 and (c) of the Commercial Computer Software - Restricted
 Rights clause in FAR 52.227-19.
  
 Gaussian, Inc.
 340 Quinnipiac St., Bldg. 40, Wallingford CT 06492
  
  
 ---------------------------------------------------------------
 Warning -- This program may not be used in any manner that
 competes with the business of Gaussian, Inc. or will provide
 assistance to any competitor of Gaussian, Inc.  The licensee
 of this program is prohibited from giving any competitor of
 Gaussian, Inc. access to this program.  By using this program,
 the user acknowledges that Gaussian, Inc. is engaged in the
 business of creating and licensing software in the field of
 computational chemistry and represents and warrants to the
 licensee that it is not a competitor of Gaussian, Inc. and that
 it will not use this program in any manner prohibited above.
 ---------------------------------------------------------------
  

 Cite this work as:
 Gaussian 16, Revision A.03,
 M. J. Frisch, G. W. Trucks, H. B. Schlegel, G. E. Scuseria, 
 M. A. Robb, J. R. Cheeseman, G. Scalmani, V. Barone, 
 G. A. Petersson, H. Nakatsuji, X. Li, M. Caricato, A. V. Marenich, 
 J. Bloino, B. G. Janesko, R. Gomperts, B. Mennucci, H. P. Hratchian, 
 J. V. Ortiz, A. F. Izmaylov, J. L. Sonnenberg, D. Williams-Young, 
 F. Ding, F. Lipparini, F. Egidi, J. Goings, B. Peng, A. Petrone, 
 T. Henderson, D. Ranasinghe, V. G. Zakrzewski, J. Gao, N. Rega, 
 G. Zheng, W. Liang, M. Hada, M. Ehara, K. Toyota, R. Fukuda, 
 J. Hasegawa, M. Ishida, T. Nakajima, Y. Honda, O. Kitao, H. Nakai, 
 T. Vreven, K. Throssell, J. A. Montgomery, Jr., J. E. Peralta, 
 F. Ogliaro, M. J. Bearpark, J. J. Heyd, E. N. Brothers, K. N. Kudin, 
 V. N. Staroverov, T. A. Keith, R. Kobayashi, J. Normand, 
 K. Raghavachari, A. P. Rendell, J. C. Burant, S. S. Iyengar, 
 J. Tomasi, M. Cossi, J. M. Millam, M. Klene, C. Adamo, R. Cammi, 
 J. W. Ochterski, R. L. Martin, K. Morokuma, O. Farkas, 
 J. B. Foresman, and D. J. Fox, Gaussian, Inc., Wallingford CT, 2016.
 
 ******************************************
 Gaussian 16:  ES64L-G16RevA.03 25-Dec-2016
                26-Apr-2024 
 ******************************************
 %chk=/home/asus/YCY/BeH/Be10/1/6-H-Be10.chk
 ------------------------------------
 # opt freq def2tzvp em=gd3bj pbe1pbe
 ------------------------------------
 1/18=20,19=15,26=3,38=1/1,3;
 2/9=110,12=2,17=6,18=5,40=1/2;
 3/5=44,7=101,11=2,25=1,30=1,71=1,74=-13,124=41/1,2,3;
 4//1;
 5/5=2,38=5/2;
 6/7=2,8=2,9=2,10=2,28=1/1;
 7//1,2,3,16;
 1/18=20,19=15,26=3/3(2);
 2/9=110/2;
 99//99;
 2/9=110/2;
 3/5=44,7=101,11=2,25=1,30=1,71=1,74=-13,124=41/1,2,3;
 4/5=5,16=3,69=1/1;
 5/5=2,38=5/2;
 7//1,2,3,16;
 1/18=20,19=15,26=3/3(-5);
 2/9=110/2;
 6/7=2,8=2,9=2,10=2,19=2,28=1/1;
 99/9=1/99;
 -------------------
 Title Card Required
 -------------------
 Symbolic Z-matrix:
 Charge =  0 Multiplicity = 1
 Be                    0.        1.55806   0.82907 
 Be                   -1.55806   0.        0.82907 
 Be                    1.55806   0.        0.82907 
 Be                    0.       -1.55806   0.82907 
 Be                    0.        0.        2.19194 
 Be                   -1.10171   1.10171  -0.82907 
 Be                    1.10171   1.10171  -0.82907 
 Be                   -1.10171  -1.10171  -0.82907 
 Be                    1.10171  -1.10171  -0.82907 
 Be                    0.        0.       -2.19194 
 H                    -2.20647   1.94409  -1.28677 
 H                    -1.73369   2.30716  -1.21851 
 

 GradGradGradGradGradGradGradGradGradGradGradGradGradGradGradGradGradGrad
 Berny optimization.
 Initialization pass.
                           ----------------------------
                           !    Initial Parameters    !
                           ! (Angstroms and Degrees)  !
 --------------------------                            --------------------------
 ! Name  Definition              Value          Derivative Info.                !
 --------------------------------------------------------------------------------
 ! R1    R(1,2)                  2.2034         estimate D2E/DX2                !
 ! R2    R(1,3)                  2.2034         estimate D2E/DX2                !
 ! R3    R(1,5)                  2.07           estimate D2E/DX2                !
 ! R4    R(1,6)                  2.0424         estimate D2E/DX2                !
 ! R5    R(1,7)                  2.0424         estimate D2E/DX2                !
 ! R6    R(2,4)                  2.2034         estimate D2E/DX2                !
 ! R7    R(2,5)                  2.07           estimate D2E/DX2                !
 ! R8    R(2,6)                  2.0424         estimate D2E/DX2                !
 ! R9    R(2,8)                  2.0424         estimate D2E/DX2                !
 ! R10   R(3,4)                  2.2034         estimate D2E/DX2                !
 ! R11   R(3,5)                  2.07           estimate D2E/DX2                !
 ! R12   R(3,7)                  2.0424         estimate D2E/DX2                !
 ! R13   R(3,9)                  2.0424         estimate D2E/DX2                !
 ! R14   R(4,5)                  2.07           estimate D2E/DX2                !
 ! R15   R(4,8)                  2.0424         estimate D2E/DX2                !
 ! R16   R(4,9)                  2.0424         estimate D2E/DX2                !
 ! R17   R(6,7)                  2.2034         estimate D2E/DX2                !
 ! R18   R(6,8)                  2.2034         estimate D2E/DX2                !
 ! R19   R(6,10)                 2.07           estimate D2E/DX2                !
 ! R20   R(6,11)                 1.4627         estimate D2E/DX2                !
 ! R21   R(6,12)                 1.4157         estimate D2E/DX2                !
 ! R22   R(7,9)                  2.2034         estimate D2E/DX2                !
 ! R23   R(7,10)                 2.07           estimate D2E/DX2                !
 ! R24   R(8,9)                  2.2034         estimate D2E/DX2                !
 ! R25   R(8,10)                 2.07           estimate D2E/DX2                !
 ! R26   R(9,10)                 2.07           estimate D2E/DX2                !
 ! R27   R(11,12)                0.6            estimate D2E/DX2                !
 ! A1    A(2,1,3)               90.0            estimate D2E/DX2                !
 ! A2    A(2,1,7)              102.9108         estimate D2E/DX2                !
 ! A3    A(3,1,6)              102.9108         estimate D2E/DX2                !
 ! A4    A(5,1,6)              111.4902         estimate D2E/DX2                !
 ! A5    A(5,1,7)              111.4902         estimate D2E/DX2                !
 ! A6    A(1,2,4)               90.0            estimate D2E/DX2                !
 ! A7    A(1,2,8)              102.9108         estimate D2E/DX2                !
 ! A8    A(4,2,6)              102.9108         estimate D2E/DX2                !
 ! A9    A(5,2,6)              111.4902         estimate D2E/DX2                !
 ! A10   A(5,2,8)              111.4902         estimate D2E/DX2                !
 ! A11   A(1,3,4)               90.0            estimate D2E/DX2                !
 ! A12   A(1,3,9)              102.9108         estimate D2E/DX2                !
 ! A13   A(4,3,7)              102.9108         estimate D2E/DX2                !
 ! A14   A(5,3,7)              111.4902         estimate D2E/DX2                !
 ! A15   A(5,3,9)              111.4902         estimate D2E/DX2                !
 ! A16   A(2,4,3)               90.0            estimate D2E/DX2                !
 ! A17   A(2,4,9)              102.9108         estimate D2E/DX2                !
 ! A18   A(3,4,8)              102.9108         estimate D2E/DX2                !
 ! A19   A(5,4,8)              111.4902         estimate D2E/DX2                !
 ! A20   A(5,4,9)              111.4902         estimate D2E/DX2                !
 ! A21   A(1,5,4)               97.6458         estimate D2E/DX2                !
 ! A22   A(2,5,3)               97.6458         estimate D2E/DX2                !
 ! A23   A(1,6,8)              102.9108         estimate D2E/DX2                !
 ! A24   A(1,6,10)             111.4901         estimate D2E/DX2                !
 ! A25   A(1,6,11)             122.1926         estimate D2E/DX2                !
 ! A26   A(1,6,12)             105.8955         estimate D2E/DX2                !
 ! A27   A(2,6,7)              102.9108         estimate D2E/DX2                !
 ! A28   A(2,6,10)             111.4901         estimate D2E/DX2                !
 ! A29   A(2,6,11)             113.3239         estimate D2E/DX2                !
 ! A30   A(2,6,12)             125.6549         estimate D2E/DX2                !
 ! A31   A(7,6,8)               90.0            estimate D2E/DX2                !
 ! A32   A(7,6,11)             139.0491         estimate D2E/DX2                !
 ! A33   A(7,6,12)             116.5136         estimate D2E/DX2                !
 ! A34   A(8,6,11)             125.1623         estimate D2E/DX2                !
 ! A35   A(8,6,12)             148.3745         estimate D2E/DX2                !
 ! A36   A(10,6,11)            120.1632         estimate D2E/DX2                !
 ! A37   A(10,6,12)            120.6411         estimate D2E/DX2                !
 ! A38   A(1,7,9)              102.9108         estimate D2E/DX2                !
 ! A39   A(1,7,10)             111.4901         estimate D2E/DX2                !
 ! A40   A(3,7,6)              102.9108         estimate D2E/DX2                !
 ! A41   A(3,7,10)             111.4901         estimate D2E/DX2                !
 ! A42   A(6,7,9)               90.0            estimate D2E/DX2                !
 ! A43   A(2,8,9)              102.9108         estimate D2E/DX2                !
 ! A44   A(2,8,10)             111.4901         estimate D2E/DX2                !
 ! A45   A(4,8,6)              102.9108         estimate D2E/DX2                !
 ! A46   A(4,8,10)             111.4901         estimate D2E/DX2                !
 ! A47   A(6,8,9)               90.0            estimate D2E/DX2                !
 ! A48   A(3,9,8)              102.9108         estimate D2E/DX2                !
 ! A49   A(3,9,10)             111.4901         estimate D2E/DX2                !
 ! A50   A(4,9,7)              102.9108         estimate D2E/DX2                !
 ! A51   A(4,9,10)             111.4901         estimate D2E/DX2                !
 ! A52   A(7,9,8)               90.0            estimate D2E/DX2                !
 ! A53   A(6,10,9)              97.6458         estimate D2E/DX2                !
 ! A54   A(7,10,8)              97.6458         estimate D2E/DX2                !
 ! D1    D(3,1,2,4)              0.0            estimate D2E/DX2                !
 ! D2    D(3,1,2,8)            -56.3988         estimate D2E/DX2                !
 ! D3    D(7,1,2,4)             56.3988         estimate D2E/DX2                !
 ! D4    D(7,1,2,8)              0.0            estimate D2E/DX2                !
 ! D5    D(2,1,3,4)              0.0            estimate D2E/DX2                !
 ! D6    D(2,1,3,9)             56.3988         estimate D2E/DX2                !
 ! D7    D(6,1,3,4)            -56.3988         estimate D2E/DX2                !
 ! D8    D(6,1,3,9)              0.0            estimate D2E/DX2                !
 ! D9    D(6,1,5,4)             35.4308         estimate D2E/DX2                !
 ! D10   D(7,1,5,4)            -35.4308         estimate D2E/DX2                !
 ! D11   D(3,1,6,8)             37.1736         estimate D2E/DX2                !
 ! D12   D(3,1,6,10)           -23.0529         estimate D2E/DX2                !
 ! D13   D(3,1,6,11)          -175.4237         estimate D2E/DX2                !
 ! D14   D(3,1,6,12)          -156.0241         estimate D2E/DX2                !
 ! D15   D(5,1,6,8)            -23.0529         estimate D2E/DX2                !
 ! D16   D(5,1,6,10)           -83.2793         estimate D2E/DX2                !
 ! D17   D(5,1,6,11)           124.3498         estimate D2E/DX2                !
 ! D18   D(5,1,6,12)           143.7494         estimate D2E/DX2                !
 ! D19   D(2,1,7,9)            -37.1736         estimate D2E/DX2                !
 ! D20   D(2,1,7,10)            23.0529         estimate D2E/DX2                !
 ! D21   D(5,1,7,9)             23.0529         estimate D2E/DX2                !
 ! D22   D(5,1,7,10)            83.2793         estimate D2E/DX2                !
 ! D23   D(1,2,4,3)              0.0            estimate D2E/DX2                !
 ! D24   D(1,2,4,9)            -56.3988         estimate D2E/DX2                !
 ! D25   D(6,2,4,3)             56.3988         estimate D2E/DX2                !
 ! D26   D(6,2,4,9)              0.0            estimate D2E/DX2                !
 ! D27   D(6,2,5,3)            -35.4308         estimate D2E/DX2                !
 ! D28   D(8,2,5,3)             35.4308         estimate D2E/DX2                !
 ! D29   D(4,2,6,7)            -37.1736         estimate D2E/DX2                !
 ! D30   D(4,2,6,10)            23.0529         estimate D2E/DX2                !
 ! D31   D(4,2,6,11)           162.3247         estimate D2E/DX2                !
 ! D32   D(4,2,6,12)          -173.9004         estimate D2E/DX2                !
 ! D33   D(5,2,6,7)             23.0529         estimate D2E/DX2                !
 ! D34   D(5,2,6,10)            83.2793         estimate D2E/DX2                !
 ! D35   D(5,2,6,11)          -137.4488         estimate D2E/DX2                !
 ! D36   D(5,2,6,12)          -113.6739         estimate D2E/DX2                !
 ! D37   D(1,2,8,9)             37.1736         estimate D2E/DX2                !
 ! D38   D(1,2,8,10)           -23.0529         estimate D2E/DX2                !
 ! D39   D(5,2,8,9)            -23.0529         estimate D2E/DX2                !
 ! D40   D(5,2,8,10)           -83.2793         estimate D2E/DX2                !
 ! D41   D(1,3,4,2)              0.0            estimate D2E/DX2                !
 ! D42   D(1,3,4,8)             56.3988         estimate D2E/DX2                !
 ! D43   D(7,3,4,2)            -56.3988         estimate D2E/DX2                !
 ! D44   D(7,3,4,8)              0.0            estimate D2E/DX2                !
 ! D45   D(7,3,5,2)             35.4308         estimate D2E/DX2                !
 ! D46   D(9,3,5,2)            -35.4308         estimate D2E/DX2                !
 ! D47   D(4,3,7,6)             37.1736         estimate D2E/DX2                !
 ! D48   D(4,3,7,10)           -23.0529         estimate D2E/DX2                !
 ! D49   D(5,3,7,6)            -23.0529         estimate D2E/DX2                !
 ! D50   D(5,3,7,10)           -83.2793         estimate D2E/DX2                !
 ! D51   D(1,3,9,8)            -37.1736         estimate D2E/DX2                !
 ! D52   D(1,3,9,10)            23.0529         estimate D2E/DX2                !
 ! D53   D(5,3,9,8)             23.0529         estimate D2E/DX2                !
 ! D54   D(5,3,9,10)            83.2793         estimate D2E/DX2                !
 ! D55   D(8,4,5,1)            -35.4308         estimate D2E/DX2                !
 ! D56   D(9,4,5,1)             35.4308         estimate D2E/DX2                !
 ! D57   D(3,4,8,6)            -37.1736         estimate D2E/DX2                !
 ! D58   D(3,4,8,10)            23.0529         estimate D2E/DX2                !
 ! D59   D(5,4,8,6)             23.0529         estimate D2E/DX2                !
 ! D60   D(5,4,8,10)            83.2793         estimate D2E/DX2                !
 ! D61   D(2,4,9,7)             37.1736         estimate D2E/DX2                !
 ! D62   D(2,4,9,10)           -23.0529         estimate D2E/DX2                !
 ! D63   D(5,4,9,7)            -23.0529         estimate D2E/DX2                !
 ! D64   D(5,4,9,10)           -83.2793         estimate D2E/DX2                !
 ! D65   D(2,6,7,3)              0.0            estimate D2E/DX2                !
 ! D66   D(2,6,7,9)             56.3988         estimate D2E/DX2                !
 ! D67   D(8,6,7,3)            -56.3988         estimate D2E/DX2                !
 ! D68   D(8,6,7,9)              0.0            estimate D2E/DX2                !
 ! D69   D(11,6,7,3)           152.1182         estimate D2E/DX2                !
 ! D70   D(11,6,7,9)          -151.483          estimate D2E/DX2                !
 ! D71   D(12,6,7,3)           141.5052         estimate D2E/DX2                !
 ! D72   D(12,6,7,9)          -162.096          estimate D2E/DX2                !
 ! D73   D(1,6,8,4)              0.0            estimate D2E/DX2                !
 ! D74   D(1,6,8,9)            -56.3988         estimate D2E/DX2                !
 ! D75   D(7,6,8,4)             56.3988         estimate D2E/DX2                !
 ! D76   D(7,6,8,9)              0.0            estimate D2E/DX2                !
 ! D77   D(11,6,8,4)          -146.1053         estimate D2E/DX2                !
 ! D78   D(11,6,8,9)           157.4959         estimate D2E/DX2                !
 ! D79   D(12,6,8,4)          -155.2437         estimate D2E/DX2                !
 ! D80   D(12,6,8,9)           148.3575         estimate D2E/DX2                !
 ! D81   D(1,6,10,9)            35.4308         estimate D2E/DX2                !
 ! D82   D(2,6,10,9)           -35.4308         estimate D2E/DX2                !
 ! D83   D(11,6,10,9)         -171.5641         estimate D2E/DX2                !
 ! D84   D(12,6,10,9)          160.5539         estimate D2E/DX2                !
 ! D85   D(1,7,9,4)              0.0            estimate D2E/DX2                !
 ! D86   D(1,7,9,8)             56.3988         estimate D2E/DX2                !
 ! D87   D(6,7,9,4)            -56.3988         estimate D2E/DX2                !
 ! D88   D(6,7,9,8)              0.0            estimate D2E/DX2                !
 ! D89   D(1,7,10,8)           -35.4308         estimate D2E/DX2                !
 ! D90   D(3,7,10,8)            35.4308         estimate D2E/DX2                !
 ! D91   D(2,8,9,3)              0.0            estimate D2E/DX2                !
 ! D92   D(2,8,9,7)            -56.3988         estimate D2E/DX2                !
 ! D93   D(6,8,9,3)             56.3988         estimate D2E/DX2                !
 ! D94   D(6,8,9,7)              0.0            estimate D2E/DX2                !
 ! D95   D(2,8,10,7)            35.4308         estimate D2E/DX2                !
 ! D96   D(4,8,10,7)           -35.4308         estimate D2E/DX2                !
 ! D97   D(3,9,10,6)           -35.4308         estimate D2E/DX2                !
 ! D98   D(4,9,10,6)            35.4308         estimate D2E/DX2                !
 --------------------------------------------------------------------------------
 Trust Radius=3.00D-01 FncErr=1.00D-07 GrdErr=1.00D-06 EigMax=2.50D+02 EigMin=1.00D-04
 Number of steps in this run=    100 maximum allowed number of steps=    100.
 GradGradGradGradGradGradGradGradGradGradGradGradGradGradGradGradGradGrad

                          Input orientation:                          
 ---------------------------------------------------------------------
 Center     Atomic      Atomic             Coordinates (Angstroms)
 Number     Number       Type             X           Y           Z
 ---------------------------------------------------------------------
      1          4           0        0.000000    1.558055    0.829068
      2          4           0       -1.558055    0.000000    0.829068
      3          4           0        1.558055    0.000000    0.829068
      4          4           0        0.000000   -1.558055    0.829068
      5          4           0        0.000000    0.000000    2.191943
      6          4           0       -1.101712    1.101712   -0.829068
      7          4           0        1.101712    1.101712   -0.829068
      8          4           0       -1.101712   -1.101712   -0.829068
      9          4           0        1.101712   -1.101712   -0.829068
     10          4           0        0.000000    0.000000   -2.191943
     11          1           0       -2.206472    1.944092   -1.286767
     12          1           0       -1.733687    2.307156   -1.218509
 ---------------------------------------------------------------------
                    Distance matrix (angstroms):
                    1          2          3          4          5
     1  Be   0.000000
     2  Be   2.203423   0.000000
     3  Be   2.203423   3.116110   0.000000
     4  Be   3.116110   2.203423   2.203423   0.000000
     5  Be   2.070015   2.070015   2.070015   2.070015   0.000000
     6  Be   2.042409   2.042409   3.322280   3.322280   3.399124
     7  Be   2.042409   3.322280   2.042409   3.322280   3.399124
     8  Be   3.322280   2.042409   3.322280   2.042409   3.399124
     9  Be   3.322280   3.322280   2.042409   2.042409   3.399124
    10  Be   3.399124   3.399124   3.399124   3.399124   4.383886
    11  H    3.081282   2.945623   4.735812   4.648689   4.555155
    12  H    2.785569   3.089723   4.511220   4.705114   4.467642
                    6          7          8          9         10
     6  Be   0.000000
     7  Be   2.203424   0.000000
     8  Be   2.203424   3.116112   0.000000
     9  Be   3.116112   2.203424   2.203424   0.000000
    10  Be   2.070016   2.070016   2.070016   2.070016   0.000000
    11  H    1.462733   3.444296   3.272141   4.520010   3.076907
    12  H    1.415681   3.105519   3.488759   4.451015   3.045688
                   11         12
    11  H    0.000000
    12  H    0.600000   0.000000
 Stoichiometry    Be10H2
 Framework group  C1[X(Be10H2)]
 Deg. of freedom    30
 Full point group                 C1      NOp   1
 Largest Abelian subgroup         C1      NOp   1
 Largest concise Abelian subgroup C1      NOp   1
                         Standard orientation:                         
 ---------------------------------------------------------------------
 Center     Atomic      Atomic             Coordinates (Angstroms)
 Number     Number       Type             X           Y           Z
 ---------------------------------------------------------------------
      1          4           0        0.289034    1.309681   -1.059331
      2          4           0        0.327693    1.237427    1.142567
      3          4           0        1.359696   -0.614388   -1.141266
      4          4           0        1.398355   -0.686642    1.060632
      5          4           0        2.034621    0.974183    0.001486
      6          4           0       -1.362313    0.865816    0.057571
      7          4           0       -0.632577   -0.443616   -1.557344
      8          4           0       -0.577905   -0.545798    1.556612
      9          4           0        0.151832   -1.855230   -0.058303
     10          4           0       -1.796167   -1.157370   -0.001202
     11          1           0       -2.428026    1.839467    0.293890
     12          1           0       -2.341051    1.824288   -0.299578
 ---------------------------------------------------------------------
 Rotational constants (GHZ):           2.6548979           2.2132666           2.0769820
 Standard basis: def2TZVP (5D, 7F)
 There are   212 symmetry adapted cartesian basis functions of A   symmetry.
 There are   202 symmetry adapted basis functions of A   symmetry.
   202 basis functions,   306 primitive gaussians,   212 cartesian basis functions
    21 alpha electrons       21 beta electrons
       nuclear repulsion energy       164.0526654390 Hartrees.
 NAtoms=   12 NActive=   12 NUniq=   12 SFac= 1.00D+00 NAtFMM=   60 NAOKFM=F Big=F
 Integral buffers will be    131072 words long.
 Raffenetti 2 integral format.
 Two-electron integral symmetry is turned on.
 Nuclear repulsion after empirical dispersion term =      164.0288941957 Hartrees.
 One-electron integrals computed using PRISM.
   1 Symmetry operations used in ECPInt.
 ECPInt:  NShTT=    4851 NPrTT=   15054 LenC2=    4752 LenP2D=   12411.
 LDataN:  DoStor=T MaxTD1= 4 Len=   56
 NBasis=   202 RedAO= T EigKep=  4.21D-04  NBF=   202
 NBsUse=   202 1.00D-06 EigRej= -1.00D+00 NBFU=   202
 ExpMin= 3.27D-02 ExpMax= 4.70D+03 ExpMxC= 1.60D+02 IAcc=3 IRadAn=         5 AccDes= 0.00D+00
 Harris functional with IExCor= 1009 and IRadAn=       5 diagonalized for initial guess.
 HarFok:  IExCor= 1009 AccDes= 0.00D+00 IRadAn=         5 IDoV= 1 UseB2=F ITyADJ=14
 ICtDFT=  3500011 ScaDFX=  1.000000  1.000000  1.000000  1.000000
 FoFCou: FMM=F IPFlag=           0 FMFlag=      100000 FMFlg1=           0
         NFxFlg=           0 DoJE=T BraDBF=F KetDBF=T FulRan=T
         wScrn=  0.000000 ICntrl=       500 IOpCl=  0 I1Cent=   200000004 NGrid=           0
         NMat0=    1 NMatS0=      1 NMatT0=    0 NMatD0=    1 NMtDS0=    0 NMtDT0=    0
 Petite list used in FoFCou.
 Keep R1 ints in memory in canonical form, NReq=228948694.
 Requested convergence on RMS density matrix=1.00D-08 within 128 cycles.
 Requested convergence on MAX density matrix=1.00D-06.
 Requested convergence on             energy=1.00D-06.
 No special actions if energy rises.
 EnCoef did     5 forward-backward iterations
 SCF Done:  E(RPBE1PBE) =  -148.264165236     A.U. after   15 cycles
            NFock= 15  Conv=0.92D-08     -V/T= 2.0055

 **********************************************************************

            Population analysis using the SCF density.

 **********************************************************************

 Orbital symmetries:
       Occupied  (A) (A) (A) (A) (A) (A) (A) (A) (A) (A) (A) (A)
                 (A) (A) (A) (A) (A) (A) (A) (A) (A)
       Virtual   (A) (A) (A) (A) (A) (A) (A) (A) (A) (A) (A) (A)
                 (A) (A) (A) (A) (A) (A) (A) (A) (A) (A) (A) (A)
                 (A) (A) (A) (A) (A) (A) (A) (A) (A) (A) (A) (A)
                 (A) (A) (A) (A) (A) (A) (A) (A) (A) (A) (A) (A)
                 (A) (A) (A) (A) (A) (A) (A) (A) (A) (A) (A) (A)
                 (A) (A) (A) (A) (A) (A) (A) (A) (A) (A) (A) (A)
                 (A) (A) (A) (A) (A) (A) (A) (A) (A) (A) (A) (A)
                 (A) (A) (A) (A) (A) (A) (A) (A) (A) (A) (A) (A)
                 (A) (A) (A) (A) (A) (A) (A) (A) (A) (A) (A) (A)
                 (A) (A) (A) (A) (A) (A) (A) (A) (A) (A) (A) (A)
                 (A) (A) (A) (A) (A) (A) (A) (A) (A) (A) (A) (A)
                 (A) (A) (A) (A) (A) (A) (A) (A) (A) (A) (A) (A)
                 (A) (A) (A) (A) (A) (A) (A) (A) (A) (A) (A) (A)
                 (A) (A) (A) (A) (A) (A) (A) (A) (A) (A) (A) (A)
                 (A) (A) (A) (A) (A) (A) (A) (A) (A) (A) (A) (A)
                 (A)
 The electronic state is 1-A.
 Alpha  occ. eigenvalues --   -4.07022  -4.06969  -4.03025  -4.02951  -4.02908
 Alpha  occ. eigenvalues --   -4.02789  -4.02758  -4.02619  -4.02565  -4.02258
 Alpha  occ. eigenvalues --   -0.62044  -0.49035  -0.38260  -0.34040  -0.33200
 Alpha  occ. eigenvalues --   -0.25461  -0.23330  -0.23082  -0.21468  -0.20594
 Alpha  occ. eigenvalues --   -0.18435
 Alpha virt. eigenvalues --   -0.10804  -0.10511  -0.09889  -0.04373  -0.03886
 Alpha virt. eigenvalues --   -0.03072  -0.02843  -0.02274  -0.02214  -0.01593
 Alpha virt. eigenvalues --    0.02430   0.03979   0.04231   0.04679   0.05028
 Alpha virt. eigenvalues --    0.05818   0.06245   0.06300   0.06599   0.06862
 Alpha virt. eigenvalues --    0.08180   0.09620   0.09845   0.11217   0.12338
 Alpha virt. eigenvalues --    0.12725   0.14212   0.14883   0.15288   0.15295
 Alpha virt. eigenvalues --    0.15540   0.15642   0.16099   0.16547   0.16963
 Alpha virt. eigenvalues --    0.18963   0.20550   0.21236   0.21693   0.21853
 Alpha virt. eigenvalues --    0.22368   0.22635   0.23066   0.24362   0.24649
 Alpha virt. eigenvalues --    0.24731   0.25507   0.25783   0.26881   0.27212
 Alpha virt. eigenvalues --    0.27691   0.27975   0.28097   0.28666   0.28830
 Alpha virt. eigenvalues --    0.29328   0.30709   0.33398   0.34131   0.34384
 Alpha virt. eigenvalues --    0.35910   0.36391   0.37572   0.37654   0.38004
 Alpha virt. eigenvalues --    0.38794   0.39947   0.40318   0.41021   0.42812
 Alpha virt. eigenvalues --    0.43185   0.44285   0.47274   0.48099   0.49507
 Alpha virt. eigenvalues --    0.50582   0.51929   0.52775   0.53091   0.56620
 Alpha virt. eigenvalues --    0.57036   0.58549   0.58645   0.58878   0.59180
 Alpha virt. eigenvalues --    0.60857   0.61993   0.64549   0.65851   0.67151
 Alpha virt. eigenvalues --    0.67184   0.67739   0.68573   0.68630   0.69110
 Alpha virt. eigenvalues --    0.69458   0.69843   0.70262   0.70355   0.71836
 Alpha virt. eigenvalues --    0.71964   0.72147   0.72927   0.74522   0.74793
 Alpha virt. eigenvalues --    0.75608   0.76683   0.77000   0.79023   0.80558
 Alpha virt. eigenvalues --    0.80674   0.80928   0.81712   0.81847   0.82881
 Alpha virt. eigenvalues --    0.85123   0.86212   0.86381   0.87590   0.89718
 Alpha virt. eigenvalues --    0.89921   0.90713   0.91374   0.92073   0.92556
 Alpha virt. eigenvalues --    0.92814   0.93373   0.95388   0.95458   0.96548
 Alpha virt. eigenvalues --    1.01473   1.05977   1.09140   1.64017   1.75568
 Alpha virt. eigenvalues --    1.96095   1.98665   2.12407   2.46080   2.88287
 Alpha virt. eigenvalues --    4.46366   5.25588   5.27608   5.28328   5.28724
 Alpha virt. eigenvalues --    5.28963   5.33711   5.43744   5.45039   5.46562
 Alpha virt. eigenvalues --    5.51004   5.53218   5.68870   5.69566   5.80975
 Alpha virt. eigenvalues --    5.82767   5.83399   5.85251   5.88687   5.90656
 Alpha virt. eigenvalues --    5.91674   5.92345   5.95926   5.96286   5.96824
 Alpha virt. eigenvalues --    5.97886   6.07856   6.15287   6.22312   6.23234
 Alpha virt. eigenvalues --    6.27136   7.30824   7.60007   7.74664   7.74747
 Alpha virt. eigenvalues --    7.79423   7.80476   7.81220   7.81863   7.88883
 Alpha virt. eigenvalues --    7.94584
          Condensed to atoms (all electrons):
               1          2          3          4          5          6
     1  Be   2.817133   0.193106   0.181910   0.005032   0.244342   0.221169
     2  Be   0.193106   2.799720   0.006539   0.179284   0.243461   0.209581
     3  Be   0.181910   0.006539   2.797249   0.199179   0.256158  -0.005651
     4  Be   0.005032   0.179284   0.199179   2.804238   0.255556  -0.003083
     5  Be   0.244342   0.243461   0.256158   0.255556   2.985609   0.047276
     6  Be   0.221169   0.209581  -0.005651  -0.003083   0.047276   2.960571
     7  Be   0.285911   0.018764   0.249090   0.001897   0.044788   0.150098
     8  Be   0.016997   0.281687   0.002804   0.247407   0.045877   0.145227
     9  Be   0.005629   0.005802   0.254765   0.256863   0.049240   0.006403
    10  Be   0.056043   0.058208   0.039961   0.039855  -0.010403   0.182327
    11  H   -0.025413  -0.001040  -0.002343  -0.000309  -0.002155   0.002207
    12  H    0.003547  -0.008113   0.000536  -0.002953  -0.001730   0.021287
               7          8          9         10         11         12
     1  Be   0.285911   0.016997   0.005629   0.056043  -0.025413   0.003547
     2  Be   0.018764   0.281687   0.005802   0.058208  -0.001040  -0.008113
     3  Be   0.249090   0.002804   0.254765   0.039961  -0.002343   0.000536
     4  Be   0.001897   0.247407   0.256863   0.039855  -0.000309  -0.002953
     5  Be   0.044788   0.045877   0.049240  -0.010403  -0.002155  -0.001730
     6  Be   0.150098   0.145227   0.006403   0.182327   0.002207   0.021287
     7  Be   2.830451   0.025386   0.177661   0.278084  -0.017855   0.008886
     8  Be   0.025386   2.829657   0.179401   0.282071   0.009005  -0.007625
     9  Be   0.177661   0.179401   2.774810   0.252391  -0.001397  -0.001964
    10  Be   0.278084   0.282071   0.252391   3.004367  -0.011208  -0.005603
    11  H   -0.017855   0.009005  -0.001397  -0.011208   0.554956   0.347379
    12  H    0.008886  -0.007625  -0.001964  -0.005603   0.347379   0.506774
 Mulliken charges:
               1
     1  Be  -0.005405
     2  Be   0.013002
     3  Be   0.019802
     4  Be   0.017032
     5  Be  -0.158019
     6  Be   0.062588
     7  Be  -0.053162
     8  Be  -0.057893
     9  Be   0.040396
    10  Be  -0.166095
    11  H    0.148175
    12  H    0.139579
 Sum of Mulliken charges =  -0.00000
 Mulliken charges with hydrogens summed into heavy atoms:
               1
     1  Be  -0.005405
     2  Be   0.013002
     3  Be   0.019802
     4  Be   0.017032
     5  Be  -0.158019
     6  Be   0.350342
     7  Be  -0.053162
     8  Be  -0.057893
     9  Be   0.040396
    10  Be  -0.166095
 Electronic spatial extent (au):  <R**2>=            687.9544
 Charge=             -0.0000 electrons
 Dipole moment (field-independent basis, Debye):
    X=             -1.8019    Y=              1.3017    Z=              0.0068  Tot=              2.2230
 Quadrupole moment (field-independent basis, Debye-Ang):
   XX=            -48.7372   YY=            -57.4402   ZZ=            -63.6909
   XY=              2.7673   XZ=              0.0189   YZ=             -0.0465
 Traceless Quadrupole moment (field-independent basis, Debye-Ang):
   XX=              7.8855   YY=             -0.8175   ZZ=             -7.0681
   XY=              2.7673   XZ=              0.0189   YZ=             -0.0465
 Octapole moment (field-independent basis, Debye-Ang**2):
  XXX=            -24.8738  YYY=             14.7332  ZZZ=              0.1191  XYY=            -14.3176
  XXY=             15.7824  XXZ=              0.0017  XZZ=             -3.9771  YZZ=              2.6246
  YYZ=              0.0170  XYZ=              0.0556
 Hexadecapole moment (field-independent basis, Debye-Ang**3):
 XXXX=           -589.0825 YYYY=           -559.7973 ZZZZ=           -515.1866 XXXY=              4.8727
 XXXZ=             -0.1156 YYYX=            -17.1329 YYYZ=             -0.1268 ZZZX=             -0.3207
 ZZZY=              0.1741 XXYY=           -169.8003 XXZZ=           -197.9137 YYZZ=           -181.4438
 XXYZ=             -0.1875 YYXZ=              0.1615 ZZXY=             -6.1631
 N-N= 1.640288941957D+02 E-N=-6.683648559006D+02  KE= 1.474511202596D+02
   1 Symmetry operations used in ECPInt.
 ECPInt:  NShTT=    4851 NPrTT=   15054 LenC2=    4752 LenP2D=   12411.
 LDataN:  DoStor=T MaxTD1= 5 Len=  102
 Calling FoFJK, ICntrl=      2127 FMM=F ISym2X=0 I1Cent= 0 IOpClX= 0 NMat=1 NMatS=1 NMatT=0.
 ***** Axes restored to original set *****
 -------------------------------------------------------------------
 Center     Atomic                   Forces (Hartrees/Bohr)
 Number     Number              X              Y              Z
 -------------------------------------------------------------------
      1        4           0.002364420   -0.006424571   -0.000781742
      2        4           0.005973689   -0.001857329   -0.000792329
      3        4          -0.001172740   -0.002264382    0.001184010
      4        4           0.001841105    0.001334358    0.001331538
      5        4           0.002573379   -0.002553314   -0.000261304
      6        4           0.007730660   -0.011831843    0.007618602
      7        4          -0.004201764   -0.000216620    0.001444343
      8        4          -0.000298929    0.004415819    0.000792509
      9        4           0.001531913   -0.001234537    0.001299558
     10        4           0.004126963   -0.004087900    0.003040623
     11        1          -0.155085055   -0.104337557   -0.027539530
     12        1           0.134616360    0.129057874    0.012663724
 -------------------------------------------------------------------
 Cartesian Forces:  Max     0.155085055 RMS     0.044439610

 GradGradGradGradGradGradGradGradGradGradGradGradGradGradGradGradGradGrad
 Berny optimization.
 FormGI is forming the generalized inverse of G from B-inverse, IUseBI=4.
 Internal  Forces:  Max     0.121103838 RMS     0.011457388
 Search for a local minimum.
 Step number   1 out of a maximum of  100
 All quantities printed in internal units (Hartrees-Bohrs-Radians)
 Mixed Optimization -- RFO/linear search
 Second derivative matrix not updated -- first step.
 ITU=  0
     Eigenvalues ---    0.02837   0.02973   0.03157   0.03493   0.03648
     Eigenvalues ---    0.03966   0.04058   0.05014   0.05206   0.05761
     Eigenvalues ---    0.06478   0.06570   0.06724   0.06955   0.07103
     Eigenvalues ---    0.07145   0.07166   0.07432   0.08469   0.09130
     Eigenvalues ---    0.09139   0.11999   0.12265   0.13114   0.13580
     Eigenvalues ---    0.13749   0.13827   0.14930   0.15198   0.45088
 RFO step:  Lambda=-4.95966953D-02 EMin= 2.83704310D-02
 Linear search not attempted -- first point.
 Maximum step size (   0.300) exceeded in Quadratic search.
    -- Step size scaled by   0.970
 Iteration  1 RMS(Cart)=  0.01675668 RMS(Int)=  0.00215796
 Iteration  2 RMS(Cart)=  0.00123847 RMS(Int)=  0.00032092
 Iteration  3 RMS(Cart)=  0.00000292 RMS(Int)=  0.00032090
 Iteration  4 RMS(Cart)=  0.00000000 RMS(Int)=  0.00032090
 Variable       Old X    -DE/DX   Delta X   Delta X   Delta X     New X
                                 (Linear)    (Quad)   (Total)
    R1        4.16387  -0.00162   0.00000  -0.01499  -0.01517   4.14869
    R2        4.16387  -0.00013   0.00000  -0.00125  -0.00121   4.16266
    R3        3.91176   0.00090   0.00000   0.00504   0.00505   3.91681
    R4        3.85959   0.00250   0.00000   0.01655   0.01676   3.87635
    R5        3.85959  -0.00269   0.00000  -0.01181  -0.01186   3.84774
    R6        4.16387  -0.00002   0.00000  -0.00178  -0.00176   4.16211
    R7        3.91176   0.00128   0.00000   0.00570   0.00571   3.91747
    R8        3.85959   0.00245   0.00000   0.01488   0.01510   3.87470
    R9        3.85959  -0.00280   0.00000  -0.01148  -0.01156   3.84803
   R10        4.16387  -0.00056   0.00000  -0.01157  -0.01145   4.15242
   R11        3.91176  -0.00228   0.00000  -0.01437  -0.01451   3.89725
   R12        3.85959   0.00087   0.00000   0.00944   0.00942   3.86901
   R13        3.85959  -0.00112   0.00000  -0.00851  -0.00859   3.85100
   R14        3.91176  -0.00244   0.00000  -0.01477  -0.01490   3.89686
   R15        3.85959   0.00095   0.00000   0.01001   0.01000   3.86959
   R16        3.85959  -0.00096   0.00000  -0.00730  -0.00740   3.85219
   R17        4.16387   0.00147   0.00000   0.00817   0.00825   4.17212
   R18        4.16387   0.00121   0.00000   0.00571   0.00581   4.16968
   R19        3.91176   0.00090   0.00000   0.01357   0.01363   3.92539
   R20        2.76416   0.03148   0.00000   0.09624   0.09568   2.85984
   R21        2.67525   0.03031   0.00000   0.12188   0.12149   2.79674
   R22        4.16387   0.00033   0.00000   0.00402   0.00403   4.16790
   R23        3.91176  -0.00089   0.00000  -0.00778  -0.00786   3.90391
   R24        4.16387   0.00077   0.00000   0.00560   0.00561   4.16948
   R25        3.91176  -0.00076   0.00000  -0.00794  -0.00799   3.90377
   R26        3.91176   0.00026   0.00000  -0.00337  -0.00338   3.90839
   R27        1.13384   0.12110   0.00000   0.23382   0.23577   1.36961
    A1        1.57080   0.00025   0.00000   0.00054   0.00057   1.57136
    A2        1.79613   0.00018   0.00000   0.00092   0.00093   1.79706
    A3        1.79613   0.00168   0.00000   0.00927   0.00928   1.80542
    A4        1.94587   0.00132   0.00000   0.00895   0.00898   1.95485
    A5        1.94587  -0.00014   0.00000   0.00024   0.00020   1.94607
    A6        1.57080   0.00001   0.00000   0.00029   0.00033   1.57112
    A7        1.79613   0.00007   0.00000   0.00081   0.00083   1.79697
    A8        1.79613   0.00157   0.00000   0.00930   0.00932   1.80545
    A9        1.94587   0.00120   0.00000   0.00933   0.00936   1.95523
   A10        1.94587  -0.00023   0.00000   0.00027   0.00024   1.94611
   A11        1.57080  -0.00022   0.00000  -0.00066  -0.00070   1.57010
   A12        1.79613  -0.00050   0.00000  -0.00136  -0.00139   1.79474
   A13        1.79613  -0.00028   0.00000  -0.00094  -0.00097   1.79517
   A14        1.94587  -0.00028   0.00000  -0.00040  -0.00041   1.94546
   A15        1.94587  -0.00027   0.00000   0.00102   0.00095   1.94682
   A16        1.57080  -0.00003   0.00000  -0.00016  -0.00019   1.57060
   A17        1.79613  -0.00043   0.00000  -0.00122  -0.00125   1.79488
   A18        1.79613  -0.00020   0.00000  -0.00078  -0.00080   1.79533
   A19        1.94587  -0.00024   0.00000  -0.00007  -0.00008   1.94579
   A20        1.94587  -0.00027   0.00000   0.00072   0.00065   1.94652
   A21        1.70424   0.00001   0.00000  -0.00144  -0.00140   1.70284
   A22        1.70424   0.00010   0.00000  -0.00131  -0.00128   1.70296
   A23        1.79613  -0.00246   0.00000  -0.01440  -0.01445   1.78168
   A24        1.94587  -0.00229   0.00000  -0.01493  -0.01499   1.93088
   A25        2.13266   0.01399   0.00000   0.03729   0.03620   2.16886
   A26        1.84822  -0.01371   0.00000  -0.01200  -0.01156   1.83666
   A27        1.79613  -0.00239   0.00000  -0.01467  -0.01472   1.78141
   A28        1.94587  -0.00220   0.00000  -0.01421  -0.01430   1.93157
   A29        1.97788  -0.01160   0.00000  -0.00956  -0.00931   1.96857
   A30        2.19309   0.00820   0.00000   0.02468   0.02361   2.21670
   A31        1.57080  -0.00130   0.00000  -0.00798  -0.00803   1.56277
   A32        2.42686   0.02051   0.00000   0.03895   0.03794   2.46481
   A33        2.03355  -0.01754   0.00000  -0.02732  -0.02633   2.00722
   A34        2.18449  -0.01960   0.00000  -0.03416  -0.03313   2.15136
   A35        2.58962   0.02010   0.00000   0.03540   0.03448   2.62410
   A36        2.09724  -0.00099   0.00000  -0.00101  -0.00111   2.09613
   A37        2.10559   0.00061   0.00000   0.00245   0.00240   2.10798
   A38        1.79613  -0.00017   0.00000  -0.00204  -0.00208   1.79405
   A39        1.94587   0.00035   0.00000   0.00385   0.00381   1.94968
   A40        1.79613   0.00167   0.00000   0.00842   0.00849   1.80462
   A41        1.94587  -0.00011   0.00000  -0.00314  -0.00316   1.94271
   A42        1.57080   0.00113   0.00000   0.00736   0.00740   1.57819
   A43        1.79613  -0.00011   0.00000  -0.00231  -0.00235   1.79378
   A44        1.94587   0.00041   0.00000   0.00388   0.00383   1.94970
   A45        1.79613   0.00163   0.00000   0.00838   0.00845   1.80459
   A46        1.94587  -0.00021   0.00000  -0.00330  -0.00333   1.94254
   A47        1.57080   0.00109   0.00000   0.00758   0.00760   1.57840
   A48        1.79613   0.00001   0.00000  -0.00063  -0.00059   1.79554
   A49        1.94587   0.00020   0.00000   0.00195   0.00193   1.94780
   A50        1.79613  -0.00000   0.00000  -0.00082  -0.00079   1.79535
   A51        1.94587   0.00012   0.00000   0.00149   0.00148   1.94734
   A52        1.57080  -0.00092   0.00000  -0.00696  -0.00698   1.56382
   A53        1.70424   0.00145   0.00000   0.00879   0.00884   1.71308
   A54        1.70424  -0.00027   0.00000  -0.00072  -0.00072   1.70352
    D1        0.00000   0.00002   0.00000   0.00008   0.00008   0.00008
    D2       -0.98435  -0.00060   0.00000  -0.00454  -0.00456  -0.98890
    D3        0.98435   0.00067   0.00000   0.00454   0.00455   0.98890
    D4       -0.00000   0.00005   0.00000  -0.00008  -0.00009  -0.00009
    D5       -0.00000  -0.00002   0.00000  -0.00008  -0.00008  -0.00008
    D6        0.98435  -0.00006   0.00000   0.00068   0.00064   0.98498
    D7       -0.98435  -0.00051   0.00000  -0.00356  -0.00360  -0.98794
    D8        0.00000  -0.00055   0.00000  -0.00280  -0.00288  -0.00288
    D9        0.61838   0.00020   0.00000   0.00137   0.00126   0.61965
   D10       -0.61838  -0.00068   0.00000  -0.00312  -0.00320  -0.62158
   D11        0.64880  -0.00003   0.00000  -0.00111  -0.00101   0.64779
   D12       -0.40235   0.00140   0.00000   0.00926   0.00921  -0.39313
   D13       -3.06172  -0.02013   0.00000  -0.03338  -0.03343  -3.09515
   D14       -2.72314   0.01334   0.00000   0.02696   0.02604  -2.69709
   D15       -0.40235   0.00017   0.00000   0.00040   0.00050  -0.40185
   D16       -1.45350   0.00160   0.00000   0.01077   0.01072  -1.44277
   D17        2.17031  -0.01993   0.00000  -0.03186  -0.03192   2.13840
   D18        2.50890   0.01354   0.00000   0.02847   0.02755   2.53645
   D19       -0.64880  -0.00066   0.00000  -0.00528  -0.00529  -0.65409
   D20        0.40235  -0.00056   0.00000  -0.00644  -0.00648   0.39587
   D21        0.40235  -0.00007   0.00000  -0.00146  -0.00145   0.40090
   D22        1.45350   0.00003   0.00000  -0.00263  -0.00264   1.45086
   D23       -0.00000  -0.00002   0.00000  -0.00008  -0.00008  -0.00008
   D24       -0.98435   0.00005   0.00000  -0.00045  -0.00042  -0.98477
   D25        0.98435   0.00044   0.00000   0.00403   0.00406   0.98840
   D26        0.00000   0.00050   0.00000   0.00366   0.00372   0.00372
   D27       -0.61838  -0.00015   0.00000  -0.00131  -0.00121  -0.61960
   D28        0.61838   0.00059   0.00000   0.00271   0.00278   0.62116
   D29       -0.64880   0.00016   0.00000   0.00054   0.00046  -0.64834
   D30        0.40235  -0.00133   0.00000  -0.01024  -0.01018   0.39217
   D31        2.83310  -0.01812   0.00000  -0.03825  -0.03717   2.79593
   D32       -3.03513   0.02317   0.00000   0.03743   0.03719  -2.99795
   D33        0.40235  -0.00020   0.00000  -0.00107  -0.00113   0.40121
   D34        1.45350  -0.00168   0.00000  -0.01184  -0.01178   1.44172
   D35       -2.39893  -0.01848   0.00000  -0.03985  -0.03877  -2.43770
   D36       -1.98398   0.02281   0.00000   0.03582   0.03559  -1.94840
   D37        0.64880   0.00050   0.00000   0.00508   0.00510   0.65390
   D38       -0.40235   0.00047   0.00000   0.00657   0.00662  -0.39573
   D39       -0.40235   0.00012   0.00000   0.00159   0.00158  -0.40077
   D40       -1.45350   0.00009   0.00000   0.00308   0.00310  -1.45040
   D41        0.00000   0.00002   0.00000   0.00008   0.00008   0.00008
   D42        0.98435  -0.00090   0.00000  -0.00420  -0.00422   0.98012
   D43       -0.98435   0.00092   0.00000   0.00458   0.00460  -0.97974
   D44        0.00000   0.00000   0.00000   0.00030   0.00030   0.00030
   D45        0.61838  -0.00073   0.00000  -0.00371  -0.00380   0.61459
   D46       -0.61838  -0.00074   0.00000  -0.00509  -0.00516  -0.62355
   D47        0.64880  -0.00019   0.00000  -0.00070  -0.00072   0.64808
   D48       -0.40235  -0.00087   0.00000  -0.00714  -0.00712  -0.40947
   D49       -0.40235   0.00027   0.00000   0.00034   0.00038  -0.40197
   D50       -1.45350  -0.00042   0.00000  -0.00609  -0.00603  -1.45952
   D51       -0.64880   0.00044   0.00000   0.00336   0.00342  -0.64538
   D52        0.40235   0.00006   0.00000   0.00035   0.00040   0.40275
   D53        0.40235   0.00086   0.00000   0.00661   0.00667   0.40902
   D54        1.45350   0.00048   0.00000   0.00360   0.00365   1.45714
   D55       -0.61838   0.00070   0.00000   0.00399   0.00407  -0.61431
   D56        0.61838   0.00082   0.00000   0.00559   0.00566   0.62405
   D57       -0.64880   0.00014   0.00000  -0.00025  -0.00022  -0.64902
   D58        0.40235   0.00084   0.00000   0.00659   0.00658   0.40893
   D59        0.40235  -0.00022   0.00000  -0.00106  -0.00108   0.40127
   D60        1.45350   0.00048   0.00000   0.00578   0.00572   1.45922
   D61        0.64880  -0.00038   0.00000  -0.00348  -0.00353   0.64527
   D62       -0.40235  -0.00002   0.00000  -0.00069  -0.00072  -0.40307
   D63       -0.40235  -0.00095   0.00000  -0.00709  -0.00715  -0.40950
   D64       -1.45350  -0.00059   0.00000  -0.00431  -0.00435  -1.45784
   D65       -0.00000  -0.00012   0.00000   0.00010   0.00012   0.00012
   D66        0.98435  -0.00055   0.00000  -0.00348  -0.00345   0.98090
   D67       -0.98435   0.00120   0.00000   0.00621   0.00622  -0.97813
   D68       -0.00000   0.00077   0.00000   0.00263   0.00265   0.00265
   D69        2.65496   0.01205   0.00000   0.03213   0.03251   2.68747
   D70       -2.64388   0.01162   0.00000   0.02854   0.02894  -2.61494
   D71        2.46973  -0.00792   0.00000  -0.00615  -0.00592   2.46382
   D72       -2.82911  -0.00835   0.00000  -0.00973  -0.00949  -2.83859
   D73        0.00000   0.00009   0.00000   0.00074   0.00069   0.00069
   D74       -0.98435   0.00056   0.00000   0.00422   0.00416  -0.98018
   D75        0.98435  -0.00124   0.00000  -0.00611  -0.00612   0.97822
   D76        0.00000  -0.00077   0.00000  -0.00263  -0.00265  -0.00265
   D77       -2.55002   0.00600   0.00000   0.00269   0.00249  -2.54752
   D78        2.74882   0.00647   0.00000   0.00618   0.00597   2.75479
   D79       -2.70951  -0.00935   0.00000  -0.02637  -0.02667  -2.73618
   D80        2.58933  -0.00888   0.00000  -0.02289  -0.02319   2.56614
   D81        0.61838  -0.00141   0.00000  -0.00923  -0.00914   0.60925
   D82       -0.61838   0.00132   0.00000   0.00985   0.00976  -0.60863
   D83       -2.99436   0.02432   0.00000   0.04452   0.04339  -2.95097
   D84        2.80219  -0.02328   0.00000  -0.03959  -0.03856   2.76363
   D85        0.00000   0.00039   0.00000   0.00359   0.00359   0.00359
   D86        0.98435   0.00041   0.00000   0.00477   0.00476   0.98910
   D87       -0.98435  -0.00079   0.00000  -0.00380  -0.00381  -0.98816
   D88        0.00000  -0.00077   0.00000  -0.00263  -0.00265  -0.00265
   D89       -0.61838   0.00102   0.00000   0.01127   0.01131  -0.60707
   D90        0.61838   0.00138   0.00000   0.01148   0.01150   0.62988
   D91       -0.00000  -0.00034   0.00000  -0.00334  -0.00335  -0.00335
   D92       -0.98435  -0.00043   0.00000  -0.00472  -0.00472  -0.98906
   D93        0.98435   0.00085   0.00000   0.00401   0.00401   0.98836
   D94       -0.00000   0.00077   0.00000   0.00263   0.00265   0.00265
   D95        0.61838  -0.00095   0.00000  -0.01134  -0.01138   0.60701
   D96       -0.61838  -0.00134   0.00000  -0.01116  -0.01117  -0.62955
   D97       -0.61838  -0.00015   0.00000  -0.00020  -0.00023  -0.61862
   D98        0.61838   0.00013   0.00000  -0.00028  -0.00024   0.61814
         Item               Value     Threshold  Converged?
 Maximum Force            0.121104     0.000450     NO 
 RMS     Force            0.011457     0.000300     NO 
 Maximum Displacement     0.153467     0.001800     NO 
 RMS     Displacement     0.017456     0.001200     NO 
 Predicted change in Energy=-2.718326D-02
 GradGradGradGradGradGradGradGradGradGradGradGradGradGradGradGradGradGrad

                          Input orientation:                          
 ---------------------------------------------------------------------
 Center     Atomic      Atomic             Coordinates (Angstroms)
 Number     Number       Type             X           Y           Z
 ---------------------------------------------------------------------
      1          4           0        0.006661    1.546118    0.833255
      2          4           0       -1.546790   -0.005188    0.832864
      3          4           0        1.564071   -0.011676    0.835261
      4          4           0        0.009021   -1.564168    0.835048
      5          4           0        0.014689   -0.015252    2.196376
      6          4           0       -1.105884    1.106014   -0.832963
      7          4           0        1.101863    1.096265   -0.823249
      8          4           0       -1.097948   -1.100454   -0.824065
      9          4           0        1.108424   -1.109280   -0.820197
     10          4           0        0.009720   -0.009430   -2.184291
     11          1           0       -2.279948    1.929932   -1.315667
     12          1           0       -1.724040    2.388367   -1.237648
 ---------------------------------------------------------------------
                    Distance matrix (angstroms):
                    1          2          3          4          5
     1  Be   0.000000
     2  Be   2.195395   0.000000
     3  Be   2.202783   3.110868   0.000000
     4  Be   3.110287   2.202492   2.197365   0.000000
     5  Be   2.072689   2.073037   2.062337   2.062132   0.000000
     6  Be   2.051275   2.050401   3.340788   3.339933   3.419037
     7  Be   2.036134   3.312291   2.047394   3.319963   3.396403
     8  Be   3.312282   2.036290   3.320413   2.047698   3.396864
     9  Be   3.316462   3.316894   2.037864   2.038491   3.390113
    10  Be   3.394896   3.394991   3.396130   3.396118   4.380673
    11  H    3.161291   2.983018   4.813815   4.698266   4.624235
    12  H    2.827251   3.169786   4.568241   4.787704   4.537960
                    6          7          8          9         10
     6  Be   0.000000
     7  Be   2.207791   0.000000
     8  Be   2.206500   3.108817   0.000000
     9  Be   3.132228   2.205556   2.206393   0.000000
    10  Be   2.077228   2.065858   2.065787   2.068229   0.000000
    11  H    1.513364   3.517688   3.289687   4.578577   3.123814
    12  H    1.479971   3.134802   3.568601   4.520028   3.106684
                   11         12
    11  H    0.000000
    12  H    0.724765   0.000000
 Stoichiometry    Be10H2
 Framework group  C1[X(Be10H2)]
 Deg. of freedom    30
 Full point group                 C1      NOp   1
 Largest Abelian subgroup         C1      NOp   1
 Largest concise Abelian subgroup C1      NOp   1
                         Standard orientation:                         
 ---------------------------------------------------------------------
 Center     Atomic      Atomic             Coordinates (Angstroms)
 Number     Number       Type             X           Y           Z
 ---------------------------------------------------------------------
      1          4           0        0.247480    1.312532   -1.057340
      2          4           0        0.284958    1.245741    1.136719
      3          4           0        1.387475   -0.570701   -1.135393
      4          4           0        1.424991   -0.637211    1.060645
      5          4           0        2.007014    1.034094    0.002165
      6          4           0       -1.405139    0.823812    0.055195
      7          4           0       -0.613890   -0.464382   -1.553787
      8          4           0       -0.561063   -0.559064    1.553139
      9          4           0        0.224346   -1.848899   -0.055471
     10          4           0       -1.746613   -1.224350   -0.002285
     11          1           0       -2.544011    1.775077    0.352411
     12          1           0       -2.454223    1.778637   -0.366762
 ---------------------------------------------------------------------
 Rotational constants (GHZ):           2.6516221           2.2121474           2.0672474
 Standard basis: def2TZVP (5D, 7F)
 There are   212 symmetry adapted cartesian basis functions of A   symmetry.
 There are   202 symmetry adapted basis functions of A   symmetry.
   202 basis functions,   306 primitive gaussians,   212 cartesian basis functions
    21 alpha electrons       21 beta electrons
       nuclear repulsion energy       163.6472463712 Hartrees.
 NAtoms=   12 NActive=   12 NUniq=   12 SFac= 1.00D+00 NAtFMM=   60 NAOKFM=F Big=F
 Integral buffers will be    131072 words long.
 Raffenetti 2 integral format.
 Two-electron integral symmetry is turned on.
 Nuclear repulsion after empirical dispersion term =      163.6235381735 Hartrees.
 One-electron integrals computed using PRISM.
   1 Symmetry operations used in ECPInt.
 ECPInt:  NShTT=    4851 NPrTT=   15054 LenC2=    4752 LenP2D=   12409.
 LDataN:  DoStor=T MaxTD1= 4 Len=   56
 NBasis=   202 RedAO= T EigKep=  4.22D-04  NBF=   202
 NBsUse=   202 1.00D-06 EigRej= -1.00D+00 NBFU=   202
 Initial guess from the checkpoint file:  "/home/asus/YCY/BeH/Be10/1/6-H-Be10.chk"
 B after Tr=    -0.000000   -0.000000    0.000000
         Rot=    0.999846    0.000753    0.000660   -0.017523 Ang=   2.01 deg.
 ExpMin= 3.27D-02 ExpMax= 4.70D+03 ExpMxC= 1.60D+02 IAcc=3 IRadAn=         5 AccDes= 0.00D+00
 Harris functional with IExCor= 1009 and IRadAn=       5 diagonalized for initial guess.
 HarFok:  IExCor= 1009 AccDes= 0.00D+00 IRadAn=         5 IDoV= 1 UseB2=F ITyADJ=14
 ICtDFT=  3500011 ScaDFX=  1.000000  1.000000  1.000000  1.000000
 FoFCou: FMM=F IPFlag=           0 FMFlag=      100000 FMFlg1=           0
         NFxFlg=           0 DoJE=T BraDBF=F KetDBF=T FulRan=T
         wScrn=  0.000000 ICntrl=       500 IOpCl=  0 I1Cent=   200000004 NGrid=           0
         NMat0=    1 NMatS0=      1 NMatT0=    0 NMatD0=    1 NMtDS0=    0 NMtDT0=    0
 Petite list used in FoFCou.
 Keep R1 ints in memory in canonical form, NReq=228948694.
 Requested convergence on RMS density matrix=1.00D-08 within 128 cycles.
 Requested convergence on MAX density matrix=1.00D-06.
 Requested convergence on             energy=1.00D-06.
 No special actions if energy rises.
 SCF Done:  E(RPBE1PBE) =  -148.291986435     A.U. after   14 cycles
            NFock= 14  Conv=0.94D-08     -V/T= 2.0068
   1 Symmetry operations used in ECPInt.
 ECPInt:  NShTT=    4851 NPrTT=   15054 LenC2=    4752 LenP2D=   12409.
 LDataN:  DoStor=T MaxTD1= 5 Len=  102
 Calling FoFJK, ICntrl=      2127 FMM=F ISym2X=0 I1Cent= 0 IOpClX= 0 NMat=1 NMatS=1 NMatT=0.
 ***** Axes restored to original set *****
 -------------------------------------------------------------------
 Center     Atomic                   Forces (Hartrees/Bohr)
 Number     Number              X              Y              Z
 -------------------------------------------------------------------
      1        4           0.001403608   -0.006223012   -0.000630050
      2        4           0.005882865   -0.001215545   -0.000337219
      3        4          -0.000772010   -0.001434529    0.000575815
      4        4           0.001051753    0.000939395    0.000722511
      5        4           0.001581410   -0.001617273    0.000152338
      6        4           0.001900767   -0.003687132    0.005333881
      7        4          -0.003410359   -0.000561286    0.001488533
      8        4           0.000135218    0.003680802    0.000910146
      9        4           0.001444521   -0.001139054    0.000099588
     10        4           0.004052845   -0.004072821    0.002497171
     11        1          -0.034954344   -0.018190576   -0.009084854
     12        1           0.021683727    0.033521032   -0.001727859
 -------------------------------------------------------------------
 Cartesian Forces:  Max     0.034954344 RMS     0.009770779

 GradGradGradGradGradGradGradGradGradGradGradGradGradGradGradGradGradGrad
 Berny optimization.
 Using GEDIIS/GDIIS optimizer.
 FormGI is forming the generalized inverse of G from B-inverse, IUseBI=4.
 Internal  Forces:  Max     0.025158946 RMS     0.002767359
 Search for a local minimum.
 Step number   2 out of a maximum of  100
 All quantities printed in internal units (Hartrees-Bohrs-Radians)
 Mixed Optimization -- RFO/linear search
 Update second derivatives using D2CorX and points    1    2
 DE= -2.78D-02 DEPred=-2.72D-02 R= 1.02D+00
 TightC=F SS=  1.41D+00  RLast= 3.29D-01 DXNew= 5.0454D-01 9.8613D-01
 Trust test= 1.02D+00 RLast= 3.29D-01 DXMaxT set to 5.05D-01
 ITU=  1  0
 Use linear search instead of GDIIS.
     Eigenvalues ---    0.02806   0.02956   0.03085   0.03423   0.03647
     Eigenvalues ---    0.03929   0.04046   0.04995   0.05197   0.05734
     Eigenvalues ---    0.06480   0.06564   0.06727   0.06951   0.07102
     Eigenvalues ---    0.07131   0.07145   0.07434   0.08453   0.09111
     Eigenvalues ---    0.09136   0.11536   0.12219   0.12949   0.13233
     Eigenvalues ---    0.13579   0.13763   0.14918   0.15037   0.43339
 RFO step:  Lambda=-1.10076991D-02 EMin= 2.80561063D-02
 Quartic linear search produced a step of  0.73582.
 Iteration  1 RMS(Cart)=  0.03144834 RMS(Int)=  0.00363875
 Iteration  2 RMS(Cart)=  0.00343142 RMS(Int)=  0.00054436
 Iteration  3 RMS(Cart)=  0.00003151 RMS(Int)=  0.00054184
 Iteration  4 RMS(Cart)=  0.00000003 RMS(Int)=  0.00054184
 Variable       Old X    -DE/DX   Delta X   Delta X   Delta X     New X
                                 (Linear)    (Quad)   (Total)
    R1        4.14869  -0.00229  -0.01116  -0.05116  -0.06343   4.08527
    R2        4.16266  -0.00027  -0.00089   0.00307   0.00248   4.16513
    R3        3.91681   0.00046   0.00372   0.01015   0.01396   3.93078
    R4        3.87635   0.00204   0.01233   0.03514   0.04834   3.92469
    R5        3.84774  -0.00196  -0.00872  -0.01824  -0.02728   3.82046
    R6        4.16211  -0.00030  -0.00129  -0.00047  -0.00142   4.16068
    R7        3.91747   0.00057   0.00420   0.00872   0.01306   3.93053
    R8        3.87470   0.00202   0.01111   0.03137   0.04341   3.91811
    R9        3.84803  -0.00193  -0.00851  -0.01293  -0.02170   3.82633
   R10        4.15242  -0.00114  -0.00842  -0.02294  -0.03137   4.12105
   R11        3.89725  -0.00123  -0.01068  -0.03282  -0.04367   3.85358
   R12        3.86901   0.00071   0.00693   0.01818   0.02505   3.89406
   R13        3.85100  -0.00059  -0.00632  -0.02339  -0.03014   3.82087
   R14        3.89686  -0.00135  -0.01096  -0.03295  -0.04404   3.85283
   R15        3.86959   0.00082   0.00735   0.01899   0.02635   3.89594
   R16        3.85219  -0.00046  -0.00545  -0.01874  -0.02470   3.82749
   R17        4.17212   0.00171   0.00607   0.00518   0.01134   4.18346
   R18        4.16968   0.00149   0.00428  -0.00431  -0.00004   4.16964
   R19        3.92539   0.00191   0.01003   0.05470   0.06546   3.99086
   R20        2.85984   0.01294   0.07040   0.11469   0.18447   3.04431
   R21        2.79674   0.01547   0.08940   0.15915   0.24791   3.04466
   R22        4.16790   0.00010   0.00296   0.02183   0.02470   4.19260
   R23        3.90391  -0.00118  -0.00578  -0.01620  -0.02212   3.88179
   R24        4.16948   0.00038   0.00413   0.02394   0.02801   4.19749
   R25        3.90377  -0.00120  -0.00588  -0.01705  -0.02301   3.88076
   R26        3.90839  -0.00021  -0.00249  -0.03309  -0.03577   3.87261
   R27        1.36961   0.02516   0.17349  -0.01491   0.16108   1.53069
    A1        1.57136   0.00019   0.00042   0.00309   0.00365   1.57501
    A2        1.79706   0.00012   0.00069   0.00477   0.00543   1.80249
    A3        1.80542   0.00164   0.00683   0.01282   0.01952   1.82494
    A4        1.95485   0.00145   0.00661   0.01964   0.02620   1.98106
    A5        1.94607   0.00016   0.00015  -0.00204  -0.00199   1.94408
    A6        1.57112   0.00009   0.00024   0.00369   0.00405   1.57518
    A7        1.79697   0.00005   0.00061   0.00283   0.00342   1.80038
    A8        1.80545   0.00158   0.00686   0.01283   0.01955   1.82501
    A9        1.95523   0.00142   0.00689   0.02163   0.02848   1.98371
   A10        1.94611   0.00015   0.00017  -0.00193  -0.00182   1.94428
   A11        1.57010  -0.00019  -0.00052  -0.00394  -0.00460   1.56550
   A12        1.79474  -0.00031  -0.00103   0.00205   0.00089   1.79563
   A13        1.79517  -0.00025  -0.00071  -0.00185  -0.00280   1.79236
   A14        1.94546  -0.00020  -0.00030   0.00052   0.00009   1.94556
   A15        1.94682   0.00013   0.00070   0.00387   0.00435   1.95117
   A16        1.57060  -0.00008  -0.00014  -0.00284  -0.00310   1.56750
   A17        1.79488  -0.00026  -0.00092   0.00293   0.00187   1.79675
   A18        1.79533  -0.00020  -0.00059  -0.00212  -0.00287   1.79246
   A19        1.94579  -0.00017  -0.00006   0.00183   0.00166   1.94745
   A20        1.94652   0.00013   0.00048   0.00216   0.00240   1.94892
   A21        1.70284  -0.00035  -0.00103  -0.00331  -0.00445   1.69839
   A22        1.70296  -0.00030  -0.00094  -0.00265  -0.00366   1.69930
   A23        1.78168  -0.00234  -0.01064  -0.02655  -0.03720   1.74448
   A24        1.93088  -0.00227  -0.01103  -0.03149  -0.04268   1.88819
   A25        2.16886   0.00390   0.02664   0.03608   0.06109   2.22996
   A26        1.83666  -0.00068  -0.00851   0.05174   0.04367   1.88034
   A27        1.78141  -0.00234  -0.01083  -0.02809  -0.03894   1.74247
   A28        1.93157  -0.00222  -0.01052  -0.02834  -0.03926   1.89231
   A29        1.96857  -0.00054  -0.00685   0.04663   0.04006   2.00863
   A30        2.21670   0.00250   0.01737   0.02802   0.04430   2.26100
   A31        1.56277  -0.00161  -0.00591  -0.01022  -0.01660   1.54616
   A32        2.46481   0.00423   0.02792  -0.01138   0.01471   2.47952
   A33        2.00722  -0.00193  -0.01937   0.02027   0.00237   2.00959
   A34        2.15136  -0.00273  -0.02438   0.00806  -0.01465   2.13671
   A35        2.62410   0.00380   0.02537  -0.02133   0.00264   2.62675
   A36        2.09613   0.00045  -0.00082  -0.00449  -0.00539   2.09074
   A37        2.10798   0.00086   0.00176  -0.00031   0.00132   2.10930
   A38        1.79405  -0.00001  -0.00153  -0.00556  -0.00714   1.78691
   A39        1.94968   0.00037   0.00280   0.01495   0.01718   1.96686
   A40        1.80462   0.00141   0.00625   0.01737   0.02395   1.82858
   A41        1.94271  -0.00006  -0.00232  -0.01613  -0.01889   1.92383
   A42        1.57819   0.00129   0.00544   0.01467   0.02039   1.59858
   A43        1.79378  -0.00003  -0.00173  -0.00669  -0.00851   1.78528
   A44        1.94970   0.00042   0.00282   0.01508   0.01725   1.96695
   A45        1.80459   0.00138   0.00622   0.01789   0.02448   1.82906
   A46        1.94254  -0.00011  -0.00245  -0.01558  -0.01851   1.92403
   A47        1.57840   0.00128   0.00560   0.01645   0.02237   1.60077
   A48        1.79554  -0.00026  -0.00043  -0.00420  -0.00465   1.79089
   A49        1.94780   0.00006   0.00142   0.00593   0.00705   1.95486
   A50        1.79535  -0.00029  -0.00058  -0.00492  -0.00556   1.78979
   A51        1.94734  -0.00000   0.00109   0.00471   0.00550   1.95284
   A52        1.56382  -0.00096  -0.00513  -0.02092  -0.02624   1.53758
   A53        1.71308   0.00148   0.00650   0.01785   0.02445   1.73752
   A54        1.70352  -0.00028  -0.00053  -0.00180  -0.00294   1.70058
    D1        0.00008  -0.00000   0.00006  -0.00067  -0.00061  -0.00052
    D2       -0.98890  -0.00055  -0.00335  -0.00857  -0.01199  -1.00090
    D3        0.98890   0.00053   0.00335   0.00663   0.01004   0.99894
    D4       -0.00009  -0.00002  -0.00007  -0.00128  -0.00134  -0.00143
    D5       -0.00008   0.00000  -0.00006   0.00067   0.00061   0.00053
    D6        0.98498   0.00012   0.00047   0.00029   0.00065   0.98564
    D7       -0.98794  -0.00050  -0.00265  -0.01118  -0.01390  -1.00185
    D8       -0.00288  -0.00038  -0.00212  -0.01155  -0.01386  -0.01674
    D9        0.61965   0.00066   0.00093  -0.00914  -0.00872   0.61093
   D10       -0.62158  -0.00036  -0.00235  -0.01256  -0.01494  -0.63652
   D11        0.64779  -0.00029  -0.00075   0.00568   0.00518   0.65296
   D12       -0.39313   0.00135   0.00678   0.02641   0.03208  -0.36105
   D13       -3.09515  -0.00349  -0.02460   0.02965   0.00517  -3.08998
   D14       -2.69709   0.00236   0.01916   0.01012   0.02859  -2.66850
   D15       -0.40185  -0.00050   0.00036   0.01248   0.01297  -0.38889
   D16       -1.44277   0.00114   0.00789   0.03321   0.03987  -1.40290
   D17        2.13840  -0.00370  -0.02348   0.03645   0.01296   2.15136
   D18        2.53645   0.00216   0.02027   0.01692   0.03638   2.57284
   D19       -0.65409  -0.00055  -0.00389  -0.01364  -0.01760  -0.67169
   D20        0.39587  -0.00047  -0.00477  -0.02651  -0.03184   0.36403
   D21        0.40090  -0.00002  -0.00107  -0.00260  -0.00367   0.39723
   D22        1.45086   0.00006  -0.00194  -0.01547  -0.01791   1.43295
   D23       -0.00008   0.00000  -0.00006   0.00067   0.00061   0.00053
   D24       -0.98477  -0.00008  -0.00031   0.00283   0.00262  -0.98215
   D25        0.98840   0.00049   0.00299   0.01430   0.01742   1.00582
   D26        0.00372   0.00041   0.00274   0.01646   0.01943   0.02315
   D27       -0.61960  -0.00064  -0.00089   0.00928   0.00896  -0.61064
   D28        0.62116   0.00029   0.00204   0.00977   0.01186   0.63303
   D29       -0.64834   0.00031   0.00034  -0.01017  -0.01003  -0.65837
   D30        0.39217  -0.00135  -0.00749  -0.03254  -0.03886   0.35331
   D31        2.79593  -0.00353  -0.02735  -0.02100  -0.04744   2.74849
   D32       -2.99795   0.00383   0.02736  -0.03680  -0.00987  -3.00782
   D33        0.40121   0.00046  -0.00083  -0.01615  -0.01707   0.38414
   D34        1.44172  -0.00121  -0.00866  -0.03853  -0.04590   1.39582
   D35       -2.43770  -0.00339  -0.02853  -0.02699  -0.05448  -2.49219
   D36       -1.94840   0.00398   0.02619  -0.04278  -0.01691  -1.96531
   D37        0.65390   0.00054   0.00375   0.01518   0.01896   0.67286
   D38       -0.39573   0.00050   0.00487   0.02866   0.03414  -0.36160
   D39       -0.40077   0.00008   0.00116   0.00414   0.00526  -0.39551
   D40       -1.45040   0.00004   0.00228   0.01762   0.02043  -1.42997
   D41        0.00008  -0.00000   0.00006  -0.00067  -0.00060  -0.00052
   D42        0.98012  -0.00062  -0.00311  -0.00721  -0.01042   0.96971
   D43       -0.97974   0.00064   0.00339   0.00824   0.01172  -0.96803
   D44        0.00030   0.00002   0.00022   0.00170   0.00190   0.00220
   D45        0.61459  -0.00047  -0.00279  -0.01127  -0.01435   0.60024
   D46       -0.62355  -0.00046  -0.00380  -0.02088  -0.02486  -0.64841
   D47        0.64808   0.00015  -0.00053  -0.00683  -0.00746   0.64062
   D48       -0.40947  -0.00074  -0.00524  -0.02940  -0.03412  -0.44359
   D49       -0.40197   0.00031   0.00028  -0.00425  -0.00395  -0.40592
   D50       -1.45952  -0.00059  -0.00443  -0.02682  -0.03060  -1.49012
   D51       -0.64538   0.00039   0.00252   0.01495   0.01764  -0.62774
   D52        0.40275  -0.00009   0.00029   0.00905   0.00928   0.41203
   D53        0.40902   0.00064   0.00491   0.02271   0.02776   0.43678
   D54        1.45714   0.00016   0.00268   0.01681   0.01941   1.47655
   D55       -0.61431   0.00047   0.00300   0.01381   0.01703  -0.59729
   D56        0.62405   0.00052   0.00417   0.02303   0.02734   0.65139
   D57       -0.64902  -0.00022  -0.00016   0.00215   0.00205  -0.64697
   D58        0.40893   0.00070   0.00484   0.02658   0.03093   0.43985
   D59        0.40127  -0.00031  -0.00080  -0.00041  -0.00128   0.39999
   D60        1.45922   0.00061   0.00421   0.02402   0.02760   1.48681
   D61        0.64527  -0.00037  -0.00260  -0.01633  -0.01907   0.62621
   D62       -0.40307   0.00007  -0.00053  -0.01076  -0.01120  -0.41427
   D63       -0.40950  -0.00069  -0.00526  -0.02448  -0.02987  -0.43937
   D64       -1.45784  -0.00025  -0.00320  -0.01891  -0.02200  -1.47985
   D65        0.00012  -0.00038   0.00009   0.01101   0.01106   0.01118
   D66        0.98090  -0.00051  -0.00254  -0.00009  -0.00240   0.97850
   D67       -0.97813   0.00073   0.00457   0.01634   0.02083  -0.95730
   D68        0.00265   0.00060   0.00195   0.00524   0.00737   0.01002
   D69        2.68747   0.00295   0.02392   0.04444   0.06876   2.75623
   D70       -2.61494   0.00282   0.02130   0.03334   0.05530  -2.55963
   D71        2.46382  -0.00094  -0.00435   0.04156   0.03747   2.50128
   D72       -2.83859  -0.00106  -0.00698   0.03046   0.02401  -2.81458
   D73        0.00069   0.00041   0.00051  -0.00590  -0.00544  -0.00475
   D74       -0.98018   0.00056   0.00306   0.00383   0.00657  -0.97362
   D75        0.97822  -0.00075  -0.00450  -0.01497  -0.01937   0.95885
   D76       -0.00265  -0.00060  -0.00195  -0.00524  -0.00736  -0.01001
   D77       -2.54752   0.00055   0.00184  -0.04248  -0.04041  -2.58794
   D78        2.75479   0.00070   0.00439  -0.03276  -0.02841   2.72639
   D79       -2.73618  -0.00217  -0.01962  -0.03722  -0.05680  -2.79298
   D80        2.56614  -0.00202  -0.01706  -0.02750  -0.04479   2.52134
   D81        0.60925  -0.00135  -0.00672  -0.02009  -0.02561   0.58363
   D82       -0.60863   0.00133   0.00718   0.02480   0.03077  -0.57786
   D83       -2.95097   0.00429   0.03192  -0.01107   0.01905  -2.93193
   D84        2.76363  -0.00380  -0.02837   0.02374  -0.00301   2.76062
   D85        0.00359   0.00029   0.00264   0.01222   0.01475   0.01834
   D86        0.98910   0.00031   0.00350   0.01127   0.01456   1.00366
   D87       -0.98816  -0.00062  -0.00281  -0.00427  -0.00712  -0.99528
   D88       -0.00265  -0.00060  -0.00195  -0.00522  -0.00731  -0.00996
   D89       -0.60707   0.00093   0.00832   0.04668   0.05534  -0.55173
   D90        0.62988   0.00115   0.00846   0.04718   0.05525   0.68513
   D91       -0.00335  -0.00030  -0.00246  -0.01204  -0.01438  -0.01773
   D92       -0.98906  -0.00034  -0.00347  -0.01164  -0.01485  -1.00391
   D93        0.98836   0.00064   0.00295   0.00484   0.00781   0.99617
   D94        0.00265   0.00060   0.00195   0.00523   0.00734   0.00999
   D95        0.60701  -0.00093  -0.00837  -0.04767  -0.05640   0.55060
   D96       -0.62955  -0.00111  -0.00822  -0.04603  -0.05385  -0.68341
   D97       -0.61862   0.00009  -0.00017  -0.00287  -0.00307  -0.62169
   D98        0.61814  -0.00009  -0.00018   0.00004  -0.00013   0.61801
         Item               Value     Threshold  Converged?
 Maximum Force            0.025159     0.000450     NO 
 RMS     Force            0.002767     0.000300     NO 
 Maximum Displacement     0.231978     0.001800     NO 
 RMS     Displacement     0.033608     0.001200     NO 
 Predicted change in Energy=-2.440530D-04
 GradGradGradGradGradGradGradGradGradGradGradGradGradGradGradGradGradGrad

                          Input orientation:                          
 ---------------------------------------------------------------------
 Center     Atomic      Atomic             Coordinates (Angstroms)
 Number     Number       Type             X           Y           Z
 ---------------------------------------------------------------------
      1          4           0        0.018305    1.512602    0.857067
      2          4           0       -1.514189   -0.012182    0.857279
      3          4           0        1.579445   -0.043261    0.844382
      4          4           0        0.031863   -1.579725    0.843456
      5          4           0        0.065011   -0.066843    2.209804
      6          4           0       -1.122365    1.121549   -0.833875
      7          4           0        1.091035    1.092416   -0.804245
      8          4           0       -1.097378   -1.084644   -0.808837
      9          4           0        1.123441   -1.125974   -0.801199
     10          4           0        0.041525   -0.038701   -2.160213
     11          1           0       -2.374576    1.964887   -1.396022
     12          1           0       -1.782277    2.511124   -1.312873
 ---------------------------------------------------------------------
                    Distance matrix (angstroms):
                    1          2          3          4          5
     1  Be   0.000000
     2  Be   2.161829   0.000000
     3  Be   2.204094   3.093817   0.000000
     4  Be   3.092386   2.201739   2.180764   0.000000
     5  Be   2.080078   2.079948   2.039226   2.038827   0.000000
     6  Be   2.076857   2.073372   3.387198   3.382685   3.476509
     7  Be   2.021698   3.281462   2.060650   3.313171   3.388377
     8  Be   3.281108   2.024808   3.314060   2.061640   3.391056
     9  Be   3.306547   3.308802   2.021916   2.025420   3.362763
    10  Be   3.392795   3.395027   3.375324   3.375926   4.370171
    11  H    3.317658   3.118723   4.968537   4.834303   4.804320
    12  H    2.991285   3.338938   4.741288   4.967485   4.740005
                    6          7          8          9         10
     6  Be   0.000000
     7  Be   2.213790   0.000000
     8  Be   2.206477   3.086870   0.000000
     9  Be   3.177432   2.218629   2.221217   0.000000
    10  Be   2.111870   2.054154   2.053610   2.049298   0.000000
    11  H    1.610981   3.622412   3.357925   4.705673   3.230464
    12  H    1.611162   3.244589   3.694955   4.683321   3.247437
                   11         12
    11  H    0.000000
    12  H    0.810005   0.000000
 Stoichiometry    Be10H2
 Framework group  C1[X(Be10H2)]
 Deg. of freedom    30
 Full point group                 C1      NOp   1
 Largest Abelian subgroup         C1      NOp   1
 Largest concise Abelian subgroup C1      NOp   1
                         Standard orientation:                         
 ---------------------------------------------------------------------
 Center     Atomic      Atomic             Coordinates (Angstroms)
 Number     Number       Type             X           Y           Z
 ---------------------------------------------------------------------
      1          4           0        0.165929    1.317564   -1.047531
      2          4           0        0.201479    1.266951    1.113414
      3          4           0        1.439204   -0.480092   -1.119876
      4          4           0        1.472762   -0.529892    1.060061
      5          4           0        1.954316    1.144080    0.000467
      6          4           0       -1.497699    0.735223    0.050902
      7          4           0       -0.577639   -0.496179   -1.542211
      8          4           0       -0.530996   -0.571102    1.543397
      9          4           0        0.379329   -1.826670   -0.046779
     10          4           0       -1.618534   -1.372490   -0.003327
     11          1           0       -2.812395    1.603947    0.385795
     12          1           0       -2.740208    1.646482   -0.419865
 ---------------------------------------------------------------------
 Rotational constants (GHZ):           2.6515233           2.2106961           2.0404644
 Standard basis: def2TZVP (5D, 7F)
 There are   212 symmetry adapted cartesian basis functions of A   symmetry.
 There are   202 symmetry adapted basis functions of A   symmetry.
   202 basis functions,   306 primitive gaussians,   212 cartesian basis functions
    21 alpha electrons       21 beta electrons
       nuclear repulsion energy       163.0997802324 Hartrees.
 NAtoms=   12 NActive=   12 NUniq=   12 SFac= 1.00D+00 NAtFMM=   60 NAOKFM=F Big=F
 Integral buffers will be    131072 words long.
 Raffenetti 2 integral format.
 Two-electron integral symmetry is turned on.
 Nuclear repulsion after empirical dispersion term =      163.0762146810 Hartrees.
 One-electron integrals computed using PRISM.
   1 Symmetry operations used in ECPInt.
 ECPInt:  NShTT=    4851 NPrTT=   15054 LenC2=    4750 LenP2D=   12393.
 LDataN:  DoStor=T MaxTD1= 4 Len=   56
 NBasis=   202 RedAO= T EigKep=  4.23D-04  NBF=   202
 NBsUse=   202 1.00D-06 EigRej= -1.00D+00 NBFU=   202
 Initial guess from the checkpoint file:  "/home/asus/YCY/BeH/Be10/1/6-H-Be10.chk"
 B after Tr=     0.000000   -0.000000    0.000000
         Rot=    0.999305    0.002351    0.001308   -0.037173 Ang=   4.27 deg.
 ExpMin= 3.27D-02 ExpMax= 4.70D+03 ExpMxC= 1.60D+02 IAcc=3 IRadAn=         5 AccDes= 0.00D+00
 Harris functional with IExCor= 1009 and IRadAn=       5 diagonalized for initial guess.
 HarFok:  IExCor= 1009 AccDes= 0.00D+00 IRadAn=         5 IDoV= 1 UseB2=F ITyADJ=14
 ICtDFT=  3500011 ScaDFX=  1.000000  1.000000  1.000000  1.000000
 FoFCou: FMM=F IPFlag=           0 FMFlag=      100000 FMFlg1=           0
         NFxFlg=           0 DoJE=T BraDBF=F KetDBF=T FulRan=T
         wScrn=  0.000000 ICntrl=       500 IOpCl=  0 I1Cent=   200000004 NGrid=           0
         NMat0=    1 NMatS0=      1 NMatT0=    0 NMatD0=    1 NMtDS0=    0 NMtDT0=    0
 Petite list used in FoFCou.
 Keep R1 ints in memory in canonical form, NReq=228948694.
 Requested convergence on RMS density matrix=1.00D-08 within 128 cycles.
 Requested convergence on MAX density matrix=1.00D-06.
 Requested convergence on             energy=1.00D-06.
 No special actions if energy rises.
 SCF Done:  E(RPBE1PBE) =  -148.298433199     A.U. after   15 cycles
            NFock= 15  Conv=0.27D-08     -V/T= 2.0075
   1 Symmetry operations used in ECPInt.
 ECPInt:  NShTT=    4851 NPrTT=   15054 LenC2=    4750 LenP2D=   12393.
 LDataN:  DoStor=T MaxTD1= 5 Len=  102
 Calling FoFJK, ICntrl=      2127 FMM=F ISym2X=0 I1Cent= 0 IOpClX= 0 NMat=1 NMatS=1 NMatT=0.
 ***** Axes restored to original set *****
 -------------------------------------------------------------------
 Center     Atomic                   Forces (Hartrees/Bohr)
 Number     Number              X              Y              Z
 -------------------------------------------------------------------
      1        4           0.000124515   -0.004641214   -0.000784513
      2        4           0.004337673   -0.000372176   -0.000452517
      3        4           0.000925423    0.001867359   -0.000807199
      4        4          -0.001980525   -0.000746206   -0.000917564
      5        4          -0.001037231    0.000968383    0.001821544
      6        4          -0.002004892    0.004469968    0.003563284
      7        4          -0.000668551   -0.001438643    0.001916302
      8        4           0.001088623    0.000821609    0.001708941
      9        4           0.001332728   -0.001448858   -0.002442196
     10        4           0.001570086   -0.001535212    0.000926542
     11        1           0.008233474    0.011585449   -0.001065246
     12        1          -0.011921324   -0.009530459   -0.003467378
 -------------------------------------------------------------------
 Cartesian Forces:  Max     0.011921324 RMS     0.003973115

 GradGradGradGradGradGradGradGradGradGradGradGradGradGradGradGradGradGrad
 Berny optimization.
 Using GEDIIS/GDIIS optimizer.
 FormGI is forming the generalized inverse of G from B-inverse, IUseBI=4.
 Internal  Forces:  Max     0.010202177 RMS     0.001087313
 Search for a local minimum.
 Step number   3 out of a maximum of  100
 All quantities printed in internal units (Hartrees-Bohrs-Radians)
 Mixed Optimization -- RFO/linear search
 Update second derivatives using D2CorX and points    2    3
 DE= -6.45D-03 DEPred=-2.44D-04 R= 2.64D+01
 TightC=F SS=  1.41D+00  RLast= 4.84D-01 DXNew= 8.4853D-01 1.4516D+00
 Trust test= 2.64D+01 RLast= 4.84D-01 DXMaxT set to 8.49D-01
 ITU=  1  1  0
 Use linear search instead of GDIIS.
     Eigenvalues ---    0.02473   0.02914   0.03090   0.03408   0.03643
     Eigenvalues ---    0.03894   0.04017   0.04941   0.05039   0.05602
     Eigenvalues ---    0.06456   0.06552   0.06720   0.06932   0.06977
     Eigenvalues ---    0.07081   0.07129   0.07417   0.07459   0.08761
     Eigenvalues ---    0.09148   0.09200   0.12143   0.12723   0.13267
     Eigenvalues ---    0.13581   0.13695   0.14831   0.14891   0.41210
 RFO step:  Lambda=-8.08726076D-04 EMin= 2.47269058D-02
 Quartic linear search produced a step of -0.01394.
 Iteration  1 RMS(Cart)=  0.00537498 RMS(Int)=  0.00004414
 Iteration  2 RMS(Cart)=  0.00002275 RMS(Int)=  0.00002386
 Iteration  3 RMS(Cart)=  0.00000000 RMS(Int)=  0.00002386
 Variable       Old X    -DE/DX   Delta X   Delta X   Delta X     New X
                                 (Linear)    (Quad)   (Total)
    R1        4.08527  -0.00175   0.00088  -0.01816  -0.01728   4.06798
    R2        4.16513  -0.00056  -0.00003  -0.00383  -0.00385   4.16128
    R3        3.93078  -0.00023  -0.00019  -0.00402  -0.00421   3.92657
    R4        3.92469   0.00050  -0.00067   0.00293   0.00229   3.92698
    R5        3.82046  -0.00082   0.00038  -0.00452  -0.00415   3.81631
    R6        4.16068  -0.00065   0.00002  -0.00542  -0.00539   4.15530
    R7        3.93053  -0.00026  -0.00018  -0.00525  -0.00543   3.92511
    R8        3.91811   0.00063  -0.00061   0.00463   0.00404   3.92215
    R9        3.82633  -0.00085   0.00030  -0.00430  -0.00401   3.82233
   R10        4.12105   0.00023   0.00044   0.00767   0.00808   4.12913
   R11        3.85358   0.00074   0.00061   0.00741   0.00800   3.86158
   R12        3.89406  -0.00052  -0.00035  -0.00831  -0.00867   3.88540
   R13        3.82087   0.00058   0.00042   0.00466   0.00509   3.82595
   R14        3.85283   0.00067   0.00061   0.00724   0.00784   3.86067
   R15        3.89594  -0.00050  -0.00037  -0.00851  -0.00888   3.88705
   R16        3.82749   0.00057   0.00034   0.00459   0.00492   3.83241
   R17        4.18346   0.00113  -0.00016   0.00887   0.00873   4.19218
   R18        4.16964   0.00112   0.00000   0.00781   0.00783   4.17747
   R19        3.99086   0.00141  -0.00091   0.01991   0.01904   4.00989
   R20        3.04431   0.00260  -0.00257   0.03651   0.03394   3.07825
   R21        3.04466   0.00026  -0.00346   0.01581   0.01235   3.05701
   R22        4.19260   0.00011  -0.00034   0.00342   0.00308   4.19568
   R23        3.88179  -0.00060   0.00031  -0.00223  -0.00194   3.87984
   R24        4.19749   0.00020  -0.00039   0.00317   0.00278   4.20027
   R25        3.88076  -0.00060   0.00032  -0.00211  -0.00182   3.87895
   R26        3.87261  -0.00028   0.00050  -0.01275  -0.01227   3.86034
   R27        1.53069  -0.01020  -0.00225  -0.01286  -0.01511   1.51558
    A1        1.57501   0.00025  -0.00005   0.00292   0.00287   1.57789
    A2        1.80249   0.00011  -0.00008   0.00209   0.00201   1.80450
    A3        1.82494   0.00091  -0.00027   0.00582   0.00554   1.83048
    A4        1.98106   0.00092  -0.00037   0.00716   0.00680   1.98786
    A5        1.94408   0.00039   0.00003   0.00244   0.00246   1.94654
    A6        1.57518   0.00023  -0.00006   0.00329   0.00323   1.57841
    A7        1.80038   0.00008  -0.00005   0.00136   0.00131   1.80170
    A8        1.82501   0.00088  -0.00027   0.00556   0.00528   1.83028
    A9        1.98371   0.00088  -0.00040   0.00701   0.00661   1.99032
   A10        1.94428   0.00041   0.00003   0.00274   0.00276   1.94704
   A11        1.56550  -0.00027   0.00006  -0.00331  -0.00325   1.56225
   A12        1.79563   0.00000  -0.00001   0.00083   0.00081   1.79644
   A13        1.79236  -0.00021   0.00004  -0.00151  -0.00147   1.79089
   A14        1.94556  -0.00008  -0.00000  -0.00043  -0.00044   1.94512
   A15        1.95117   0.00021  -0.00006   0.00076   0.00070   1.95187
   A16        1.56750  -0.00021   0.00004  -0.00290  -0.00286   1.56464
   A17        1.79675   0.00005  -0.00003   0.00139   0.00136   1.79811
   A18        1.79246  -0.00017   0.00004  -0.00147  -0.00143   1.79103
   A19        1.94745  -0.00007  -0.00002  -0.00038  -0.00041   1.94705
   A20        1.94892   0.00024  -0.00003   0.00086   0.00083   1.94975
   A21        1.69839  -0.00053   0.00006  -0.00366  -0.00360   1.69479
   A22        1.69930  -0.00049   0.00005  -0.00331  -0.00327   1.69603
   A23        1.74448  -0.00120   0.00052  -0.00876  -0.00824   1.73623
   A24        1.88819  -0.00112   0.00060  -0.00927  -0.00868   1.87952
   A25        2.22996   0.00015  -0.00085   0.01320   0.01236   2.24231
   A26        1.88034   0.00267  -0.00061   0.01936   0.01874   1.89907
   A27        1.74247  -0.00120   0.00054  -0.00894  -0.00839   1.73408
   A28        1.89231  -0.00115   0.00055  -0.00927  -0.00872   1.88359
   A29        2.00863   0.00213  -0.00056   0.01398   0.01340   2.02203
   A30        2.26100   0.00047  -0.00062   0.01197   0.01139   2.27239
   A31        1.54616  -0.00101   0.00023  -0.00635  -0.00612   1.54004
   A32        2.47952  -0.00111  -0.00021  -0.00130  -0.00153   2.47799
   A33        2.00959   0.00236  -0.00003   0.00828   0.00814   2.01773
   A34        2.13671   0.00203   0.00020   0.00168   0.00185   2.13856
   A35        2.62675  -0.00160  -0.00004  -0.00836  -0.00840   2.61835
   A36        2.09074   0.00045   0.00008  -0.00364  -0.00358   2.08717
   A37        2.10930   0.00030  -0.00002  -0.00394  -0.00401   2.10529
   A38        1.78691   0.00021   0.00010   0.00127   0.00138   1.78829
   A39        1.96686   0.00006  -0.00024   0.00125   0.00101   1.96786
   A40        1.82858   0.00068  -0.00033   0.00522   0.00489   1.83346
   A41        1.92383   0.00016   0.00026  -0.00135  -0.00109   1.92274
   A42        1.59858   0.00078  -0.00028   0.00494   0.00465   1.60324
   A43        1.78528   0.00020   0.00012   0.00131   0.00143   1.78671
   A44        1.96695   0.00010  -0.00024   0.00181   0.00157   1.96852
   A45        1.82906   0.00066  -0.00034   0.00539   0.00504   1.83411
   A46        1.92403   0.00013   0.00026  -0.00131  -0.00106   1.92297
   A47        1.60077   0.00076  -0.00031   0.00527   0.00496   1.60573
   A48        1.79089  -0.00049   0.00006  -0.00407  -0.00401   1.78689
   A49        1.95486  -0.00037  -0.00010  -0.00228  -0.00239   1.95247
   A50        1.78979  -0.00050   0.00008  -0.00410  -0.00403   1.78576
   A51        1.95284  -0.00039  -0.00008  -0.00224  -0.00233   1.95052
   A52        1.53758  -0.00055   0.00037  -0.00395  -0.00360   1.53398
   A53        1.73752   0.00090  -0.00034   0.00689   0.00655   1.74407
   A54        1.70058  -0.00021   0.00004  -0.00159  -0.00155   1.69903
    D1       -0.00052  -0.00002   0.00001  -0.00041  -0.00040  -0.00093
    D2       -1.00090  -0.00013   0.00017  -0.00000   0.00016  -1.00074
    D3        0.99894   0.00007  -0.00014  -0.00119  -0.00134   0.99760
    D4       -0.00143  -0.00004   0.00002  -0.00079  -0.00077  -0.00220
    D5        0.00053   0.00002  -0.00001   0.00041   0.00040   0.00093
    D6        0.98564   0.00000  -0.00001  -0.00109  -0.00110   0.98453
    D7       -1.00185  -0.00030   0.00019  -0.00336  -0.00318  -1.00502
    D8       -0.01674  -0.00032   0.00019  -0.00486  -0.00469  -0.02143
    D9        0.61093   0.00066   0.00012   0.00252   0.00267   0.61360
   D10       -0.63652  -0.00016   0.00021  -0.00350  -0.00329  -0.63982
   D11        0.65296  -0.00006  -0.00007   0.00215   0.00209   0.65505
   D12       -0.36105   0.00080  -0.00045   0.00896   0.00849  -0.35257
   D13       -3.08998   0.00211  -0.00007   0.01014   0.01011  -3.07987
   D14       -2.66850  -0.00073  -0.00040   0.00656   0.00625  -2.66225
   D15       -0.38889  -0.00077  -0.00018  -0.00365  -0.00385  -0.39274
   D16       -1.40290   0.00009  -0.00056   0.00316   0.00255  -1.40035
   D17        2.15136   0.00140  -0.00018   0.00434   0.00417   2.15553
   D18        2.57284  -0.00144  -0.00051   0.00076   0.00031   2.57315
   D19       -0.67169  -0.00011   0.00025   0.00024   0.00049  -0.67120
   D20        0.36403  -0.00006   0.00044  -0.00349  -0.00304   0.36099
   D21        0.39723   0.00018   0.00005   0.00289   0.00295   0.40019
   D22        1.43295   0.00023   0.00025  -0.00084  -0.00058   1.43237
   D23        0.00053   0.00002  -0.00001   0.00041   0.00041   0.00093
   D24       -0.98215   0.00002  -0.00004   0.00185   0.00182  -0.98033
   D25        1.00582   0.00029  -0.00024   0.00361   0.00339   1.00921
   D26        0.02315   0.00029  -0.00027   0.00506   0.00480   0.02795
   D27       -0.61064  -0.00068  -0.00012  -0.00278  -0.00293  -0.61358
   D28        0.63303   0.00011  -0.00017   0.00256   0.00240   0.63543
   D29       -0.65837   0.00011   0.00014  -0.00236  -0.00224  -0.66061
   D30        0.35331  -0.00075   0.00054  -0.00940  -0.00884   0.34447
   D31        2.74849   0.00084   0.00066  -0.01061  -0.01000   2.73849
   D32       -3.00782  -0.00273   0.00014  -0.01698  -0.01691  -3.02473
   D33        0.38414   0.00081   0.00024   0.00372   0.00397   0.38811
   D34        1.39582  -0.00005   0.00064  -0.00332  -0.00262   1.39319
   D35       -2.49219   0.00154   0.00076  -0.00453  -0.00379  -2.49598
   D36       -1.96531  -0.00203   0.00024  -0.01090  -0.01070  -1.97601
   D37        0.67286   0.00016  -0.00026   0.00112   0.00086   0.67372
   D38       -0.36160   0.00013  -0.00048   0.00481   0.00434  -0.35726
   D39       -0.39551  -0.00013  -0.00007  -0.00187  -0.00195  -0.39746
   D40       -1.42997  -0.00016  -0.00028   0.00182   0.00153  -1.42844
   D41       -0.00052  -0.00002   0.00001  -0.00040  -0.00039  -0.00091
   D42        0.96971  -0.00014   0.00015  -0.00034  -0.00020   0.96951
   D43       -0.96803   0.00011  -0.00016  -0.00001  -0.00017  -0.96820
   D44        0.00220  -0.00000  -0.00003   0.00005   0.00002   0.00222
   D45        0.60024  -0.00011   0.00020  -0.00142  -0.00122   0.59901
   D46       -0.64841  -0.00018   0.00035  -0.00342  -0.00308  -0.65149
   D47        0.64062   0.00029   0.00010   0.00110   0.00121   0.64183
   D48       -0.44359  -0.00024   0.00048  -0.00511  -0.00464  -0.44823
   D49       -0.40592   0.00029   0.00006   0.00161   0.00168  -0.40424
   D50       -1.49012  -0.00024   0.00043  -0.00460  -0.00417  -1.49430
   D51       -0.62774   0.00032  -0.00025   0.00430   0.00405  -0.62369
   D52        0.41203  -0.00003  -0.00013   0.00332   0.00318   0.41521
   D53        0.43678   0.00026  -0.00039   0.00303   0.00264   0.43942
   D54        1.47655  -0.00010  -0.00027   0.00205   0.00177   1.47832
   D55       -0.59729   0.00010  -0.00024   0.00190   0.00167  -0.59562
   D56        0.65139   0.00021  -0.00038   0.00391   0.00353   0.65492
   D57       -0.64697  -0.00028  -0.00003  -0.00141  -0.00145  -0.64842
   D58        0.43985   0.00024  -0.00043   0.00503   0.00460   0.44445
   D59        0.39999  -0.00024   0.00002  -0.00184  -0.00183   0.39816
   D60        1.48681   0.00028  -0.00038   0.00460   0.00422   1.49103
   D61        0.62621  -0.00030   0.00027  -0.00419  -0.00392   0.62228
   D62       -0.41427   0.00004   0.00016  -0.00314  -0.00297  -0.41725
   D63       -0.43937  -0.00027   0.00042  -0.00301  -0.00259  -0.44196
   D64       -1.47985   0.00008   0.00031  -0.00196  -0.00164  -1.48149
   D65        0.01118  -0.00046  -0.00015  -0.00148  -0.00163   0.00954
   D66        0.97850  -0.00011   0.00003   0.00107   0.00111   0.97961
   D67       -0.95730   0.00008  -0.00029   0.00161   0.00130  -0.95600
   D68        0.01002   0.00043  -0.00010   0.00416   0.00405   0.01407
   D69        2.75623  -0.00057  -0.00096   0.01467   0.01367   2.76990
   D70       -2.55963  -0.00022  -0.00077   0.01722   0.01642  -2.54321
   D71        2.50128   0.00113  -0.00052   0.01409   0.01363   2.51491
   D72       -2.81458   0.00148  -0.00033   0.01664   0.01638  -2.79821
   D73       -0.00475   0.00041   0.00008   0.00164   0.00171  -0.00304
   D74       -0.97362   0.00009  -0.00009  -0.00104  -0.00114  -0.97475
   D75        0.95885  -0.00010   0.00027  -0.00148  -0.00119   0.95766
   D76       -0.01001  -0.00043   0.00010  -0.00416  -0.00404  -0.01405
   D77       -2.58794  -0.00083   0.00056  -0.01136  -0.01080  -2.59874
   D78        2.72639  -0.00116   0.00040  -0.01404  -0.01365   2.71274
   D79       -2.79298   0.00041   0.00079  -0.01504  -0.01414  -2.80712
   D80        2.52134   0.00009   0.00062  -0.01772  -0.01699   2.50435
   D81        0.58363  -0.00064   0.00036  -0.00525  -0.00487   0.57876
   D82       -0.57786   0.00060  -0.00043   0.00587   0.00541  -0.57244
   D83       -2.93193  -0.00187  -0.00027  -0.00148  -0.00173  -2.93366
   D84        2.76062   0.00233   0.00004   0.01021   0.01018   2.77080
   D85        0.01834   0.00011  -0.00021   0.00087   0.00066   0.01900
   D86        1.00366  -0.00020  -0.00020  -0.00312  -0.00331   1.00034
   D87       -0.99528  -0.00012   0.00010  -0.00015  -0.00006  -0.99534
   D88       -0.00996  -0.00043   0.00010  -0.00415  -0.00404  -0.01400
   D89       -0.55173   0.00023  -0.00077   0.00734   0.00655  -0.54517
   D90        0.68513   0.00036  -0.00077   0.00829   0.00753   0.69266
   D91       -0.01773  -0.00015   0.00020  -0.00159  -0.00139  -0.01912
   D92       -1.00391   0.00016   0.00021   0.00241   0.00261  -1.00130
   D93        0.99617   0.00012  -0.00011   0.00016   0.00006   0.99622
   D94        0.00999   0.00043  -0.00010   0.00416   0.00406   0.01405
   D95        0.55060  -0.00025   0.00079  -0.00772  -0.00692   0.54368
   D96       -0.68341  -0.00034   0.00075  -0.00827  -0.00752  -0.69093
   D97       -0.62169   0.00019   0.00004  -0.00008  -0.00003  -0.62172
   D98        0.61801  -0.00017   0.00000  -0.00045  -0.00045   0.61756
         Item               Value     Threshold  Converged?
 Maximum Force            0.010202     0.000450     NO 
 RMS     Force            0.001087     0.000300     NO 
 Maximum Displacement     0.028735     0.001800     NO 
 RMS     Displacement     0.005370     0.001200     NO 
 Predicted change in Energy=-4.134604D-04
 GradGradGradGradGradGradGradGradGradGradGradGradGradGradGradGradGradGrad

                          Input orientation:                          
 ---------------------------------------------------------------------
 Center     Atomic      Atomic             Coordinates (Angstroms)
 Number     Number       Type             X           Y           Z
 ---------------------------------------------------------------------
      1          4           0        0.020300    1.505252    0.862075
      2          4           0       -1.506435   -0.012354    0.862343
      3          4           0        1.583687   -0.045397    0.843185
      4          4           0        0.031755   -1.583546    0.841445
      5          4           0        0.069028   -0.071355    2.214632
      6          4           0       -1.126004    1.127894   -0.829654
      7          4           0        1.091870    1.090347   -0.798644
      8          4           0       -1.095791   -1.082374   -0.804298
      9          4           0        1.126395   -1.129636   -0.804343
     10          4           0        0.046970   -0.042207   -2.155416
     11          1           0       -2.387009    1.980093   -1.410229
     12          1           0       -1.794925    2.514533   -1.326371
 ---------------------------------------------------------------------
                    Distance matrix (angstroms):
                    1          2          3          4          5
     1  Be   0.000000
     2  Be   2.152684   0.000000
     3  Be   2.202055   3.090358   0.000000
     4  Be   3.088888   2.198889   2.185039   0.000000
     5  Be   2.077853   2.077077   2.043461   2.042977   0.000000
     6  Be   2.078067   2.075512   3.393733   3.388936   3.483386
     7  Be   2.019504   3.275060   2.056064   3.311108   3.387564
     8  Be   3.273877   2.022688   3.311966   2.056940   3.390118
     9  Be   3.308025   3.310280   2.024608   2.028025   3.369302
    10  Be   3.391252   3.394235   3.369438   3.370034   4.370201
    11  H    3.344245   3.147990   4.994688   4.860039   4.835305
    12  H    3.017116   3.355422   4.761851   4.983015   4.764435
                    6          7          8          9         10
     6  Be   0.000000
     7  Be   2.218408   0.000000
     8  Be   2.210621   3.083279   0.000000
     9  Be   3.189104   2.220259   2.222688   0.000000
    10  Be   2.121945   2.053125   2.052649   2.042807   0.000000
    11  H    1.628939   3.642565   3.378328   4.730911   3.251039
    12  H    1.617699   3.261960   3.701228   4.699637   3.258344
                   11         12
    11  H    0.000000
    12  H    0.802011   0.000000
 Stoichiometry    Be10H2
 Framework group  C1[X(Be10H2)]
 Deg. of freedom    30
 Full point group                 C1      NOp   1
 Largest Abelian subgroup         C1      NOp   1
 Largest concise Abelian subgroup C1      NOp   1
                         Standard orientation:                         
 ---------------------------------------------------------------------
 Center     Atomic      Atomic             Coordinates (Angstroms)
 Number     Number       Type             X           Y           Z
 ---------------------------------------------------------------------
      1          4           0        0.160297    1.314873   -1.046234
      2          4           0        0.194886    1.270099    1.105706
      3          4           0        1.442306   -0.474011   -1.119678
      4          4           0        1.473908   -0.518065    1.064688
      5          4           0        1.949203    1.159031   -0.000767
      6          4           0       -1.507516    0.731560    0.047616
      7          4           0       -0.570111   -0.501979   -1.540147
      8          4           0       -0.526224   -0.568604    1.542100
      9          4           0        0.392007   -1.828547   -0.042116
     10          4           0       -1.602260   -1.387685   -0.002122
     11          1           0       -2.851809    1.589120    0.380644
     12          1           0       -2.774181    1.624196   -0.416830
 ---------------------------------------------------------------------
 Rotational constants (GHZ):           2.6487347           2.2116390           2.0363164
 Standard basis: def2TZVP (5D, 7F)
 There are   212 symmetry adapted cartesian basis functions of A   symmetry.
 There are   202 symmetry adapted basis functions of A   symmetry.
   202 basis functions,   306 primitive gaussians,   212 cartesian basis functions
    21 alpha electrons       21 beta electrons
       nuclear repulsion energy       163.0332478775 Hartrees.
 NAtoms=   12 NActive=   12 NUniq=   12 SFac= 1.00D+00 NAtFMM=   60 NAOKFM=F Big=F
 Integral buffers will be    131072 words long.
 Raffenetti 2 integral format.
 Two-electron integral symmetry is turned on.
 Nuclear repulsion after empirical dispersion term =      163.0097047297 Hartrees.
 One-electron integrals computed using PRISM.
   1 Symmetry operations used in ECPInt.
 ECPInt:  NShTT=    4851 NPrTT=   15054 LenC2=    4749 LenP2D=   12389.
 LDataN:  DoStor=T MaxTD1= 4 Len=   56
 NBasis=   202 RedAO= T EigKep=  4.22D-04  NBF=   202
 NBsUse=   202 1.00D-06 EigRej= -1.00D+00 NBFU=   202
 Initial guess from the checkpoint file:  "/home/asus/YCY/BeH/Be10/1/6-H-Be10.chk"
 B after Tr=    -0.000000    0.000000   -0.000000
         Rot=    0.999992    0.001149    0.000339   -0.003698 Ang=   0.45 deg.
 ExpMin= 3.27D-02 ExpMax= 4.70D+03 ExpMxC= 1.60D+02 IAcc=3 IRadAn=         5 AccDes= 0.00D+00
 Harris functional with IExCor= 1009 and IRadAn=       5 diagonalized for initial guess.
 HarFok:  IExCor= 1009 AccDes= 0.00D+00 IRadAn=         5 IDoV= 1 UseB2=F ITyADJ=14
 ICtDFT=  3500011 ScaDFX=  1.000000  1.000000  1.000000  1.000000
 FoFCou: FMM=F IPFlag=           0 FMFlag=      100000 FMFlg1=           0
         NFxFlg=           0 DoJE=T BraDBF=F KetDBF=T FulRan=T
         wScrn=  0.000000 ICntrl=       500 IOpCl=  0 I1Cent=   200000004 NGrid=           0
         NMat0=    1 NMatS0=      1 NMatT0=    0 NMatD0=    1 NMtDS0=    0 NMtDT0=    0
 Petite list used in FoFCou.
 Keep R1 ints in memory in canonical form, NReq=228948694.
 Requested convergence on RMS density matrix=1.00D-08 within 128 cycles.
 Requested convergence on MAX density matrix=1.00D-06.
 Requested convergence on             energy=1.00D-06.
 No special actions if energy rises.
 SCF Done:  E(RPBE1PBE) =  -148.299154499     A.U. after   12 cycles
            NFock= 12  Conv=0.97D-08     -V/T= 2.0075
   1 Symmetry operations used in ECPInt.
 ECPInt:  NShTT=    4851 NPrTT=   15054 LenC2=    4749 LenP2D=   12389.
 LDataN:  DoStor=T MaxTD1= 5 Len=  102
 Calling FoFJK, ICntrl=      2127 FMM=F ISym2X=0 I1Cent= 0 IOpClX= 0 NMat=1 NMatS=1 NMatT=0.
 ***** Axes restored to original set *****
 -------------------------------------------------------------------
 Center     Atomic                   Forces (Hartrees/Bohr)
 Number     Number              X              Y              Z
 -------------------------------------------------------------------
      1        4           0.000198490   -0.003740738   -0.000963114
      2        4           0.003424370   -0.000405378   -0.000788829
      3        4           0.000499361    0.001305553   -0.000287372
      4        4          -0.001344703   -0.000368043   -0.000389988
      5        4          -0.000413052    0.000395923    0.001470085
      6        4          -0.001580090    0.003371387    0.003083337
      7        4          -0.000733526   -0.001088887    0.001295619
      8        4           0.000777229    0.000863577    0.001123338
      9        4           0.001423610   -0.001549648   -0.001337802
     10        4           0.000516650   -0.000525434    0.000740547
     11        1           0.006905749    0.008715661   -0.000855363
     12        1          -0.009674089   -0.006973974   -0.003090458
 -------------------------------------------------------------------
 Cartesian Forces:  Max     0.009674089 RMS     0.003104414

 GradGradGradGradGradGradGradGradGradGradGradGradGradGradGradGradGradGrad
 Berny optimization.
 Using GEDIIS/GDIIS optimizer.
 FormGI is forming the generalized inverse of G from B-inverse, IUseBI=4.
 Internal  Forces:  Max     0.008030868 RMS     0.000857578
 Search for a local minimum.
 Step number   4 out of a maximum of  100
 All quantities printed in internal units (Hartrees-Bohrs-Radians)
 Mixed Optimization -- En-DIIS/RFO-DIIS
 Update second derivatives using D2CorX and points    2    3    4
 DE= -7.21D-04 DEPred=-4.13D-04 R= 1.74D+00
 TightC=F SS=  1.41D+00  RLast= 9.04D-02 DXNew= 1.4270D+00 2.7128D-01
 Trust test= 1.74D+00 RLast= 9.04D-02 DXMaxT set to 8.49D-01
 ITU=  1  1  1  0
 Use linear search instead of GDIIS.
     Eigenvalues ---    0.01458   0.02913   0.03055   0.03360   0.03618
     Eigenvalues ---    0.03684   0.04017   0.04789   0.05060   0.05280
     Eigenvalues ---    0.05882   0.06469   0.06721   0.06830   0.06949
     Eigenvalues ---    0.07077   0.07121   0.07306   0.07457   0.08719
     Eigenvalues ---    0.08937   0.09148   0.11918   0.12791   0.12975
     Eigenvalues ---    0.13555   0.13582   0.14473   0.14875   0.25244
 RFO step:  Lambda=-2.71111188D-04 EMin= 1.45801005D-02
 Quartic linear search produced a step of  2.00000.
 Iteration  1 RMS(Cart)=  0.01209211 RMS(Int)=  0.00022310
 Iteration  2 RMS(Cart)=  0.00009617 RMS(Int)=  0.00016409
 Iteration  3 RMS(Cart)=  0.00000003 RMS(Int)=  0.00016409
 Variable       Old X    -DE/DX   Delta X   Delta X   Delta X     New X
                                 (Linear)    (Quad)   (Total)
    R1        4.06798  -0.00145  -0.03456  -0.00038  -0.03511   4.03287
    R2        4.16128  -0.00047  -0.00771  -0.00487  -0.01247   4.14881
    R3        3.92657  -0.00001  -0.00841   0.00554  -0.00279   3.92378
    R4        3.92698   0.00043   0.00457   0.00006   0.00492   3.93190
    R5        3.81631  -0.00083  -0.00829  -0.00753  -0.01593   3.80038
    R6        4.15530  -0.00053  -0.01077  -0.00392  -0.01458   4.14072
    R7        3.92511   0.00000  -0.01085   0.00718  -0.00359   3.92152
    R8        3.92215   0.00053   0.00809   0.00050   0.00883   3.93098
    R9        3.82233  -0.00086  -0.00801  -0.00966  -0.01776   3.80457
   R10        4.12913   0.00006   0.01616  -0.00560   0.01035   4.13948
   R11        3.86158   0.00038   0.01600  -0.00600   0.00987   3.87145
   R12        3.88540  -0.00017  -0.01733   0.00763  -0.00976   3.87564
   R13        3.82595   0.00039   0.01017  -0.00062   0.00956   3.83551
   R14        3.86067   0.00035   0.01568  -0.00620   0.00938   3.87005
   R15        3.88705  -0.00014  -0.01776   0.00824  -0.00955   3.87750
   R16        3.83241   0.00036   0.00985  -0.00159   0.00817   3.84058
   R17        4.19218   0.00084   0.01745   0.00181   0.01939   4.21158
   R18        4.17747   0.00084   0.01566   0.00338   0.01916   4.19663
   R19        4.00989   0.00076   0.03808  -0.01339   0.02495   4.03485
   R20        3.07825   0.00161   0.06787  -0.00070   0.06720   3.14545
   R21        3.05701   0.00085   0.02470   0.01346   0.03818   3.09519
   R22        4.19568   0.00016   0.00616   0.00145   0.00763   4.20331
   R23        3.87984  -0.00054  -0.00389  -0.00443  -0.00854   3.87130
   R24        4.20027   0.00023   0.00556   0.00218   0.00775   4.20802
   R25        3.87895  -0.00057  -0.00363  -0.00535  -0.00921   3.86974
   R26        3.86034   0.00024  -0.02454   0.02372  -0.00088   3.85947
   R27        1.51558  -0.00803  -0.03021  -0.01308  -0.04337   1.47221
    A1        1.57789   0.00019   0.00575  -0.00030   0.00546   1.58335
    A2        1.80450   0.00009   0.00402  -0.00059   0.00342   1.80793
    A3        1.83048   0.00081   0.01109   0.00601   0.01708   1.84757
    A4        1.98786   0.00079   0.01360   0.00336   0.01691   2.00477
    A5        1.94654   0.00034   0.00492   0.00211   0.00697   1.95351
    A6        1.57841   0.00017   0.00647  -0.00094   0.00555   1.58396
    A7        1.80170   0.00007   0.00263  -0.00001   0.00262   1.80432
    A8        1.83028   0.00079   0.01056   0.00596   0.01649   1.84678
    A9        1.99032   0.00075   0.01322   0.00255   0.01571   2.00603
   A10        1.94704   0.00035   0.00553   0.00214   0.00764   1.95468
   A11        1.56225  -0.00021  -0.00650   0.00054  -0.00597   1.55628
   A12        1.79644  -0.00005   0.00162  -0.00138   0.00021   1.79665
   A13        1.79089  -0.00018  -0.00295  -0.00070  -0.00369   1.78720
   A14        1.94512  -0.00006  -0.00088   0.00075  -0.00018   1.94494
   A15        1.95187   0.00017   0.00140   0.00067   0.00206   1.95393
   A16        1.56464  -0.00016  -0.00572   0.00070  -0.00505   1.55959
   A17        1.79811  -0.00002   0.00271  -0.00152   0.00117   1.79928
   A18        1.79103  -0.00014  -0.00286  -0.00046  -0.00334   1.78769
   A19        1.94705  -0.00005  -0.00081   0.00045  -0.00040   1.94665
   A20        1.94975   0.00019   0.00166   0.00111   0.00278   1.95253
   A21        1.69479  -0.00045  -0.00721  -0.00208  -0.00929   1.68550
   A22        1.69603  -0.00042  -0.00653  -0.00217  -0.00871   1.68732
   A23        1.73623  -0.00100  -0.01648  -0.00399  -0.02044   1.71579
   A24        1.87952  -0.00090  -0.01736  -0.00191  -0.01932   1.86020
   A25        2.24231   0.00023   0.02472   0.00272   0.02741   2.26972
   A26        1.89907   0.00220   0.03747   0.00514   0.04239   1.94146
   A27        1.73408  -0.00100  -0.01679  -0.00355  -0.02031   1.71377
   A28        1.88359  -0.00092  -0.01744  -0.00280  -0.02025   1.86333
   A29        2.02203   0.00176   0.02681   0.00387   0.03047   2.05250
   A30        2.27239   0.00045   0.02278   0.00091   0.02379   2.29617
   A31        1.54004  -0.00080  -0.01223  -0.00338  -0.01562   1.52442
   A32        2.47799  -0.00087  -0.00306   0.00040  -0.00286   2.47513
   A33        2.01773   0.00186   0.01629   0.00606   0.02170   2.03943
   A34        2.13856   0.00157   0.00369   0.00293   0.00635   2.14491
   A35        2.61835  -0.00128  -0.01679  -0.00171  -0.01844   2.59991
   A36        2.08717   0.00026  -0.00715  -0.00123  -0.00839   2.07878
   A37        2.10529   0.00015  -0.00803   0.00078  -0.00758   2.09771
   A38        1.78829   0.00011   0.00276  -0.00131   0.00148   1.78977
   A39        1.96786   0.00000   0.00201  -0.00252  -0.00052   1.96734
   A40        1.83346   0.00058   0.00977   0.00144   0.01121   1.84467
   A41        1.92274   0.00018  -0.00218   0.00424   0.00206   1.92480
   A42        1.60324   0.00065   0.00931   0.00350   0.01281   1.61604
   A43        1.78671   0.00011   0.00286  -0.00103   0.00184   1.78855
   A44        1.96852   0.00004   0.00314  -0.00212   0.00097   1.96949
   A45        1.83411   0.00055   0.01009   0.00113   0.01120   1.84531
   A46        1.92297   0.00015  -0.00212   0.00391   0.00175   1.92472
   A47        1.60573   0.00064   0.00992   0.00294   0.01286   1.61859
   A48        1.78689  -0.00036  -0.00801  -0.00023  -0.00828   1.77861
   A49        1.95247  -0.00033  -0.00477  -0.00331  -0.00815   1.94432
   A50        1.78576  -0.00037  -0.00805  -0.00013  -0.00823   1.77753
   A51        1.95052  -0.00034  -0.00466  -0.00338  -0.00809   1.94242
   A52        1.53398  -0.00050  -0.00719  -0.00300  -0.01026   1.52372
   A53        1.74407   0.00073   0.01309   0.00198   0.01506   1.75913
   A54        1.69903  -0.00015  -0.00309   0.00031  -0.00280   1.69624
    D1       -0.00093  -0.00001  -0.00081   0.00037  -0.00046  -0.00138
    D2       -1.00074  -0.00020   0.00032  -0.00370  -0.00339  -1.00412
    D3        0.99760   0.00016  -0.00267   0.00439   0.00171   0.99931
    D4       -0.00220  -0.00003  -0.00154   0.00033  -0.00122  -0.00343
    D5        0.00093   0.00001   0.00081  -0.00037   0.00045   0.00138
    D6        0.98453   0.00001  -0.00221   0.00051  -0.00171   0.98283
    D7       -1.00502  -0.00024  -0.00636   0.00049  -0.00597  -1.01100
    D8       -0.02143  -0.00024  -0.00938   0.00137  -0.00813  -0.02956
    D9        0.61360   0.00053   0.00534   0.00377   0.00930   0.62290
   D10       -0.63982  -0.00016  -0.00659   0.00018  -0.00644  -0.64626
   D11        0.65505  -0.00007   0.00418  -0.00330   0.00104   0.65609
   D12       -0.35257   0.00058   0.01698  -0.00188   0.01488  -0.33769
   D13       -3.07987   0.00166   0.02022  -0.00022   0.02026  -3.05961
   D14       -2.66225  -0.00057   0.01251  -0.00527   0.00786  -2.65438
   D15       -0.39274  -0.00060  -0.00770  -0.00383  -0.01165  -0.40439
   D16       -1.40035   0.00006   0.00510  -0.00241   0.00218  -1.39817
   D17        2.15553   0.00114   0.00834  -0.00075   0.00757   2.16310
   D18        2.57315  -0.00110   0.00063  -0.00580  -0.00483   2.56832
   D19       -0.67120  -0.00016   0.00097  -0.00311  -0.00214  -0.67335
   D20        0.36099  -0.00000  -0.00609   0.00400  -0.00208   0.35891
   D21        0.40019   0.00012   0.00591  -0.00169   0.00428   0.40446
   D22        1.43237   0.00028  -0.00115   0.00542   0.00434   1.43672
   D23        0.00093   0.00001   0.00081  -0.00037   0.00045   0.00139
   D24       -0.98033  -0.00001   0.00364  -0.00173   0.00191  -0.97841
   D25        1.00921   0.00022   0.00678  -0.00160   0.00530   1.01451
   D26        0.02795   0.00020   0.00961  -0.00295   0.00676   0.03471
   D27       -0.61358  -0.00054  -0.00587  -0.00397  -0.01000  -0.62358
   D28        0.63543   0.00012   0.00480   0.00026   0.00511   0.64053
   D29       -0.66061   0.00012  -0.00448   0.00491   0.00025  -0.66035
   D30        0.34447  -0.00052  -0.01767   0.00410  -0.01336   0.33111
   D31        2.73849   0.00063  -0.02000   0.00316  -0.01726   2.72123
   D32       -3.02473  -0.00217  -0.03382  -0.00155  -0.03577  -3.06050
   D33        0.38811   0.00064   0.00794   0.00496   0.01299   0.40111
   D34        1.39319  -0.00001  -0.00525   0.00414  -0.00062   1.39257
   D35       -2.49598   0.00115  -0.00758   0.00320  -0.00452  -2.50050
   D36       -1.97601  -0.00165  -0.02139  -0.00151  -0.02303  -1.99904
   D37        0.67372   0.00019   0.00172   0.00246   0.00421   0.67793
   D38       -0.35726   0.00005   0.00867  -0.00475   0.00395  -0.35331
   D39       -0.39746  -0.00007  -0.00390   0.00161  -0.00233  -0.39979
   D40       -1.42844  -0.00022   0.00305  -0.00560  -0.00260  -1.43104
   D41       -0.00091  -0.00001  -0.00079   0.00036  -0.00043  -0.00135
   D42        0.96951  -0.00018  -0.00041  -0.00262  -0.00306   0.96644
   D43       -0.96820   0.00017  -0.00035   0.00248   0.00216  -0.96604
   D44        0.00222  -0.00001   0.00004  -0.00050  -0.00047   0.00175
   D45        0.59901  -0.00014  -0.00245  -0.00127  -0.00375   0.59526
   D46       -0.65149  -0.00018  -0.00615  -0.00083  -0.00700  -0.65849
   D47        0.64183   0.00022   0.00243   0.00223   0.00472   0.64655
   D48       -0.44823  -0.00012  -0.00927   0.00518  -0.00407  -0.45230
   D49       -0.40424   0.00024   0.00335   0.00263   0.00604  -0.39820
   D50       -1.49430  -0.00011  -0.00835   0.00559  -0.00275  -1.49705
   D51       -0.62369   0.00027   0.00810   0.00034   0.00843  -0.61526
   D52        0.41521  -0.00010   0.00636  -0.00479   0.00155   0.41676
   D53        0.43942   0.00029   0.00527   0.00324   0.00849   0.44791
   D54        1.47832  -0.00008   0.00354  -0.00189   0.00161   1.47993
   D55       -0.59562   0.00013   0.00333   0.00063   0.00397  -0.59165
   D56        0.65492   0.00021   0.00706   0.00055   0.00762   0.66253
   D57       -0.64842  -0.00021  -0.00290  -0.00105  -0.00399  -0.65241
   D58        0.44445   0.00013   0.00920  -0.00427   0.00493   0.44938
   D59        0.39816  -0.00019  -0.00366  -0.00130  -0.00500   0.39316
   D60        1.49103   0.00014   0.00844  -0.00451   0.00392   1.49495
   D61        0.62228  -0.00024  -0.00785   0.00042  -0.00741   0.61487
   D62       -0.41725   0.00011  -0.00595   0.00512  -0.00079  -0.41804
   D63       -0.44196  -0.00029  -0.00519  -0.00284  -0.00800  -0.44996
   D64       -1.48149   0.00007  -0.00329   0.00186  -0.00138  -1.48287
   D65        0.00954  -0.00038  -0.00327  -0.00481  -0.00804   0.00150
   D66        0.97961  -0.00016   0.00223  -0.00528  -0.00291   0.97670
   D67       -0.95600   0.00008   0.00260  -0.00125   0.00118  -0.95482
   D68        0.01407   0.00031   0.00810  -0.00173   0.00631   0.02038
   D69        2.76990  -0.00037   0.02734  -0.00159   0.02549   2.79540
   D70       -2.54321  -0.00015   0.03284  -0.00207   0.03063  -2.51258
   D71        2.51491   0.00096   0.02725  -0.00154   0.02605   2.54096
   D72       -2.79821   0.00119   0.03275  -0.00201   0.03118  -2.76702
   D73       -0.00304   0.00033   0.00343   0.00324   0.00664   0.00360
   D74       -0.97475   0.00013  -0.00228   0.00431   0.00192  -0.97283
   D75        0.95766  -0.00011  -0.00239   0.00065  -0.00159   0.95607
   D76       -0.01405  -0.00031  -0.00809   0.00173  -0.00631  -0.02036
   D77       -2.59874  -0.00073  -0.02160   0.00029  -0.02127  -2.62001
   D78        2.71274  -0.00093  -0.02730   0.00136  -0.02599   2.68675
   D79       -2.80712   0.00028  -0.02828   0.00548  -0.02212  -2.82924
   D80        2.50435   0.00008  -0.03398   0.00655  -0.02684   2.47751
   D81        0.57876  -0.00052  -0.00974  -0.00161  -0.01109   0.56768
   D82       -0.57244   0.00047   0.01083  -0.00042   0.01015  -0.56230
   D83       -2.93366  -0.00147  -0.00346  -0.00197  -0.00532  -2.93898
   D84        2.77080   0.00186   0.02036   0.00450   0.02435   2.79515
   D85        0.01900   0.00012   0.00133   0.00187   0.00316   0.02216
   D86        1.00034  -0.00007  -0.00663   0.00332  -0.00327   0.99707
   D87       -0.99534  -0.00011  -0.00012   0.00026   0.00010  -0.99524
   D88       -0.01400  -0.00031  -0.00808   0.00171  -0.00633  -0.02033
   D89       -0.54517   0.00010   0.01311  -0.00701   0.00606  -0.53912
   D90        0.69266   0.00018   0.01505  -0.00803   0.00704   0.69969
   D91       -0.01912  -0.00016  -0.00278  -0.00202  -0.00476  -0.02388
   D92       -1.00130   0.00004   0.00522  -0.00330   0.00189  -0.99941
   D93        0.99622   0.00011   0.00011  -0.00043  -0.00030   0.99593
   D94        0.01405   0.00031   0.00811  -0.00172   0.00636   0.02040
   D95        0.54368  -0.00011  -0.01385   0.00740  -0.00642   0.53726
   D96       -0.69093  -0.00017  -0.01504   0.00783  -0.00723  -0.69816
   D97       -0.62172   0.00016  -0.00006   0.00233   0.00227  -0.61945
   D98        0.61756  -0.00014  -0.00090  -0.00110  -0.00203   0.61553
         Item               Value     Threshold  Converged?
 Maximum Force            0.008031     0.000450     NO 
 RMS     Force            0.000858     0.000300     NO 
 Maximum Displacement     0.065012     0.001800     NO 
 RMS     Displacement     0.012058     0.001200     NO 
 Predicted change in Energy=-9.870676D-04
 GradGradGradGradGradGradGradGradGradGradGradGradGradGradGradGradGradGrad

                          Input orientation:                          
 ---------------------------------------------------------------------
 Center     Atomic      Atomic             Coordinates (Angstroms)
 Number     Number       Type             X           Y           Z
 ---------------------------------------------------------------------
      1          4           0        0.027078    1.487214    0.868725
      2          4           0       -1.488146   -0.015614    0.868254
      3          4           0        1.592469   -0.051948    0.845278
      4          4           0        0.034144   -1.591422    0.841812
      5          4           0        0.079527   -0.083022    2.226273
      6          4           0       -1.134313    1.142766   -0.822936
      7          4           0        1.093297    1.083602   -0.787984
      8          4           0       -1.090712   -1.077397   -0.795476
      9          4           0        1.135164   -1.140230   -0.805800
     10          4           0        0.051061   -0.043292   -2.144685
     11          1           0       -2.410402    2.014274   -1.441504
     12          1           0       -1.829328    2.526316   -1.357234
 ---------------------------------------------------------------------
                    Distance matrix (angstroms):
                    1          2          3          4          5
     1  Be   0.000000
     2  Be   2.134103   0.000000
     3  Be   2.195454   3.080915   0.000000
     4  Be   3.078762   2.191173   2.190518   0.000000
     5  Be   2.076374   2.075177   2.048684   2.047941   0.000000
     6  Be   2.080670   2.080184   3.412568   3.407706   3.503376
     7  Be   2.011072   3.258106   2.050900   3.306629   3.387402
     8  Be   3.255188   2.013290   3.308033   2.051886   3.389574
     9  Be   3.306864   3.308924   2.029666   2.032350   3.380166
    10  Be   3.379890   3.383449   3.363910   3.363950   4.371232
    11  H    3.399449   3.210293   5.051893   4.918372   4.904181
    12  H    3.079102   3.395675   4.817385   5.026340   4.826375
                    6          7          8          9         10
     6  Be   0.000000
     7  Be   2.228670   0.000000
     8  Be   2.220762   3.072437   0.000000
     9  Be   3.219145   2.224297   2.226787   0.000000
    10  Be   2.135150   2.048605   2.047776   2.042343   0.000000
    11  H    1.664499   3.683633   3.423064   4.788116   3.284333
    12  H    1.637904   3.308657   3.721273   4.747194   3.280064
                   11         12
    11  H    0.000000
    12  H    0.779060   0.000000
 Stoichiometry    Be10H2
 Framework group  C1[X(Be10H2)]
 Deg. of freedom    30
 Full point group                 C1      NOp   1
 Largest Abelian subgroup         C1      NOp   1
 Largest concise Abelian subgroup C1      NOp   1
                         Standard orientation:                         
 ---------------------------------------------------------------------
 Center     Atomic      Atomic             Coordinates (Angstroms)
 Number     Number       Type             X           Y           Z
 ---------------------------------------------------------------------
      1          4           0        0.140363    1.306118   -1.042279
      2          4           0        0.171794    1.271073    1.091304
      3          4           0        1.455300   -0.450361   -1.118065
      4          4           0        1.482559   -0.484706    1.072014
      5          4           0        1.934171    1.199530   -0.001979
      6          4           0       -1.535354    0.715553    0.040491
      7          4           0       -0.551762   -0.516797   -1.534574
      8          4           0       -0.514143   -0.568494    1.537198
      9          4           0        0.434396   -1.829526   -0.033997
     10          4           0       -1.565975   -1.418989   -0.000233
     11          1           0       -2.944262    1.539404    0.367302
     12          1           0       -2.861137    1.566989   -0.406819
 ---------------------------------------------------------------------
 Rotational constants (GHZ):           2.6480292           2.2110323           2.0260639
 Standard basis: def2TZVP (5D, 7F)
 There are   212 symmetry adapted cartesian basis functions of A   symmetry.
 There are   202 symmetry adapted basis functions of A   symmetry.
   202 basis functions,   306 primitive gaussians,   212 cartesian basis functions
    21 alpha electrons       21 beta electrons
       nuclear repulsion energy       162.9062135625 Hartrees.
 NAtoms=   12 NActive=   12 NUniq=   12 SFac= 1.00D+00 NAtFMM=   60 NAOKFM=F Big=F
 Integral buffers will be    131072 words long.
 Raffenetti 2 integral format.
 Two-electron integral symmetry is turned on.
 Nuclear repulsion after empirical dispersion term =      162.8827209249 Hartrees.
 One-electron integrals computed using PRISM.
   1 Symmetry operations used in ECPInt.
 ECPInt:  NShTT=    4851 NPrTT=   15054 LenC2=    4751 LenP2D=   12395.
 LDataN:  DoStor=T MaxTD1= 4 Len=   56
 NBasis=   202 RedAO= T EigKep=  4.21D-04  NBF=   202
 NBsUse=   202 1.00D-06 EigRej= -1.00D+00 NBFU=   202
 Initial guess from the checkpoint file:  "/home/asus/YCY/BeH/Be10/1/6-H-Be10.chk"
 B after Tr=    -0.000000    0.000000   -0.000000
         Rot=    0.999944    0.001918    0.000807   -0.010420 Ang=   1.22 deg.
 ExpMin= 3.27D-02 ExpMax= 4.70D+03 ExpMxC= 1.60D+02 IAcc=3 IRadAn=         5 AccDes= 0.00D+00
 Harris functional with IExCor= 1009 and IRadAn=       5 diagonalized for initial guess.
 HarFok:  IExCor= 1009 AccDes= 0.00D+00 IRadAn=         5 IDoV= 1 UseB2=F ITyADJ=14
 ICtDFT=  3500011 ScaDFX=  1.000000  1.000000  1.000000  1.000000
 FoFCou: FMM=F IPFlag=           0 FMFlag=      100000 FMFlg1=           0
         NFxFlg=           0 DoJE=T BraDBF=F KetDBF=T FulRan=T
         wScrn=  0.000000 ICntrl=       500 IOpCl=  0 I1Cent=   200000004 NGrid=           0
         NMat0=    1 NMatS0=      1 NMatT0=    0 NMatD0=    1 NMtDS0=    0 NMtDT0=    0
 Petite list used in FoFCou.
 Keep R1 ints in memory in canonical form, NReq=228948694.
 Requested convergence on RMS density matrix=1.00D-08 within 128 cycles.
 Requested convergence on MAX density matrix=1.00D-06.
 Requested convergence on             energy=1.00D-06.
 No special actions if energy rises.
 SCF Done:  E(RPBE1PBE) =  -148.300195036     A.U. after   13 cycles
            NFock= 13  Conv=0.74D-08     -V/T= 2.0074
   1 Symmetry operations used in ECPInt.
 ECPInt:  NShTT=    4851 NPrTT=   15054 LenC2=    4751 LenP2D=   12395.
 LDataN:  DoStor=T MaxTD1= 5 Len=  102
 Calling FoFJK, ICntrl=      2127 FMM=F ISym2X=0 I1Cent= 0 IOpClX= 0 NMat=1 NMatS=1 NMatT=0.
 ***** Axes restored to original set *****
 -------------------------------------------------------------------
 Center     Atomic                   Forces (Hartrees/Bohr)
 Number     Number              X              Y              Z
 -------------------------------------------------------------------
      1        4           0.000005342   -0.001848709   -0.000523096
      2        4           0.001554567   -0.000038160   -0.000489154
      3        4           0.000002282    0.000632965   -0.000007014
      4        4          -0.000640921    0.000024876   -0.000090715
      5        4           0.000084793   -0.000045011    0.000763588
      6        4          -0.000416663    0.001280057    0.002853593
      7        4          -0.000178583   -0.000608343    0.000223335
      8        4           0.000399541    0.000168912    0.000076615
      9        4           0.000860188   -0.000948522   -0.000413588
     10        4          -0.000363937    0.000358153    0.000415393
     11        1           0.000422819    0.000722817   -0.001076685
     12        1          -0.001729429    0.000300966   -0.001732272
 -------------------------------------------------------------------
 Cartesian Forces:  Max     0.002853593 RMS     0.000890523

 GradGradGradGradGradGradGradGradGradGradGradGradGradGradGradGradGradGrad
 Berny optimization.
 Using GEDIIS/GDIIS optimizer.
 FormGI is forming the generalized inverse of G from B-inverse, IUseBI=4.
 Internal  Forces:  Max     0.001713911 RMS     0.000257369
 Search for a local minimum.
 Step number   5 out of a maximum of  100
 All quantities printed in internal units (Hartrees-Bohrs-Radians)
 Mixed Optimization -- En-DIIS/RFO-DIIS
 Swapping is turned off.
 Update second derivatives using D2CorX and points    3    4    5
 DE= -1.04D-03 DEPred=-9.87D-04 R= 1.05D+00
 TightC=F SS=  1.41D+00  RLast= 1.83D-01 DXNew= 1.4270D+00 5.4933D-01
 Trust test= 1.05D+00 RLast= 1.83D-01 DXMaxT set to 8.49D-01
 ITU=  1  1  1  1  0
     Eigenvalues ---    0.01518   0.02906   0.03021   0.03360   0.03539
     Eigenvalues ---    0.03649   0.04018   0.04696   0.05078   0.05148
     Eigenvalues ---    0.05749   0.06480   0.06722   0.06888   0.06939
     Eigenvalues ---    0.07062   0.07105   0.07327   0.07467   0.08655
     Eigenvalues ---    0.08901   0.09143   0.11837   0.12845   0.13528
     Eigenvalues ---    0.13558   0.13706   0.14490   0.14839   0.24998
 En-DIIS/RFO-DIIS/Sim-DIIS IScMMF=       -3 using points:     5    4
 RFO step:  Lambda=-5.29295946D-04.
 DidBck=F Rises=F RFO-DIIS coefs:    1.93725   -0.93725
 Iteration  1 RMS(Cart)=  0.01188602 RMS(Int)=  0.00028702
 Iteration  2 RMS(Cart)=  0.00010696 RMS(Int)=  0.00022584
 Iteration  3 RMS(Cart)=  0.00000007 RMS(Int)=  0.00022584
 Variable       Old X    -DE/DX   Delta X   Delta X   Delta X     New X
                                 (Linear)    (Quad)   (Total)
    R1        4.03287  -0.00070  -0.03291   0.00015  -0.03298   3.99989
    R2        4.14881  -0.00028  -0.01169   0.00205  -0.00953   4.13928
    R3        3.92378   0.00007  -0.00262   0.00242  -0.00011   3.92367
    R4        3.93190   0.00016   0.00461   0.00101   0.00599   3.93789
    R5        3.80038  -0.00034  -0.01493   0.00302  -0.01207   3.78830
    R6        4.14072  -0.00029  -0.01367   0.00252  -0.01102   4.12970
    R7        3.92152   0.00013  -0.00336   0.00295  -0.00032   3.92120
    R8        3.93098   0.00020   0.00827  -0.00006   0.00852   3.93950
    R9        3.80457  -0.00034  -0.01665   0.00409  -0.01268   3.79189
   R10        4.13948   0.00000   0.00970  -0.00349   0.00593   4.14541
   R11        3.87145   0.00009   0.00925  -0.00516   0.00393   3.87538
   R12        3.87564   0.00001  -0.00915   0.00337  -0.00585   3.86979
   R13        3.83551   0.00017   0.00896  -0.00303   0.00595   3.84146
   R14        3.87005   0.00010   0.00879  -0.00458   0.00411   3.87416
   R15        3.87750   0.00004  -0.00895   0.00307  -0.00592   3.87159
   R16        3.84058   0.00014   0.00766  -0.00274   0.00481   3.84540
   R17        4.21158   0.00034   0.01817  -0.00194   0.01641   4.22799
   R18        4.19663   0.00038   0.01796  -0.00191   0.01622   4.21286
   R19        4.03485   0.00005   0.02339  -0.00274   0.02099   4.05584
   R20        3.14545   0.00067   0.06298  -0.00285   0.06018   3.20563
   R21        3.09519   0.00171   0.03579   0.02177   0.05759   3.15278
   R22        4.20331   0.00010   0.00715   0.00015   0.00731   4.21062
   R23        3.87130  -0.00029  -0.00801  -0.00214  -0.01046   3.86084
   R24        4.20802   0.00015   0.00726  -0.00029   0.00696   4.21498
   R25        3.86974  -0.00031  -0.00863  -0.00242  -0.01134   3.85839
   R26        3.85947   0.00037  -0.00082   0.00048  -0.00035   3.85912
   R27        1.47221  -0.00079  -0.04065   0.02714  -0.01369   1.45852
    A1        1.58335   0.00010   0.00512  -0.00042   0.00472   1.58806
    A2        1.80793   0.00005   0.00321  -0.00026   0.00293   1.81086
    A3        1.84757   0.00038   0.01601  -0.00148   0.01453   1.86209
    A4        2.00477   0.00038   0.01585  -0.00074   0.01505   2.01981
    A5        1.95351   0.00017   0.00653  -0.00171   0.00475   1.95826
    A6        1.58396   0.00007   0.00521  -0.00047   0.00476   1.58872
    A7        1.80432   0.00005   0.00246  -0.00022   0.00225   1.80657
    A8        1.84678   0.00036   0.01546  -0.00141   0.01404   1.86081
    A9        2.00603   0.00034   0.01473  -0.00052   0.01413   2.02016
   A10        1.95468   0.00017   0.00716  -0.00199   0.00513   1.95982
   A11        1.55628  -0.00010  -0.00560   0.00053  -0.00508   1.55120
   A12        1.79665  -0.00003   0.00020   0.00034   0.00050   1.79715
   A13        1.78720  -0.00008  -0.00346   0.00029  -0.00322   1.78398
   A14        1.94494   0.00003  -0.00017   0.00105   0.00082   1.94576
   A15        1.95393   0.00008   0.00193   0.00021   0.00212   1.95605
   A16        1.55959  -0.00007  -0.00473   0.00036  -0.00440   1.55519
   A17        1.79928  -0.00001   0.00109   0.00019   0.00125   1.80053
   A18        1.78769  -0.00005  -0.00313   0.00027  -0.00287   1.78481
   A19        1.94665   0.00004  -0.00038   0.00127   0.00085   1.94749
   A20        1.95253   0.00009   0.00260  -0.00013   0.00249   1.95502
   A21        1.68550  -0.00024  -0.00870   0.00083  -0.00788   1.67762
   A22        1.68732  -0.00022  -0.00816   0.00077  -0.00740   1.67993
   A23        1.71579  -0.00042  -0.01916   0.00130  -0.01782   1.69798
   A24        1.86020  -0.00035  -0.01811   0.00091  -0.01727   1.84293
   A25        2.26972   0.00046   0.02569   0.00597   0.03162   2.30134
   A26        1.94146   0.00074   0.03973  -0.00006   0.03930   1.98077
   A27        1.71377  -0.00041  -0.01904   0.00126  -0.01775   1.69602
   A28        1.86333  -0.00037  -0.01898   0.00120  -0.01782   1.84551
   A29        2.05250   0.00054   0.02856  -0.00010   0.02810   2.08060
   A30        2.29617   0.00038   0.02229   0.00387   0.02627   2.32245
   A31        1.52442  -0.00032  -0.01464   0.00088  -0.01377   1.51065
   A32        2.47513  -0.00002  -0.00268   0.00131  -0.00175   2.47338
   A33        2.03943   0.00043   0.02034  -0.00466   0.01475   2.05418
   A34        2.14491   0.00017   0.00595  -0.00653  -0.00098   2.14393
   A35        2.59991  -0.00028  -0.01728   0.00034  -0.01687   2.58305
   A36        2.07878  -0.00011  -0.00786  -0.00572  -0.01354   2.06524
   A37        2.09771  -0.00009  -0.00710  -0.00457  -0.01206   2.08565
   A38        1.78977   0.00000   0.00139  -0.00089   0.00054   1.79032
   A39        1.96734  -0.00007  -0.00049   0.00002  -0.00048   1.96686
   A40        1.84467   0.00022   0.01050  -0.00090   0.00959   1.85426
   A41        1.92480   0.00012   0.00193  -0.00091   0.00104   1.92584
   A42        1.61604   0.00028   0.01200  -0.00047   0.01154   1.62758
   A43        1.78855  -0.00001   0.00173  -0.00098   0.00076   1.78931
   A44        1.96949  -0.00006   0.00091  -0.00037   0.00049   1.96998
   A45        1.84531   0.00019   0.01050  -0.00093   0.00953   1.85484
   A46        1.92472   0.00009   0.00164  -0.00068   0.00094   1.92566
   A47        1.61859   0.00025   0.01206  -0.00037   0.01170   1.63029
   A48        1.77861  -0.00014  -0.00776   0.00109  -0.00672   1.77188
   A49        1.94432  -0.00019  -0.00764   0.00050  -0.00722   1.93710
   A50        1.77753  -0.00015  -0.00771   0.00097  -0.00681   1.77072
   A51        1.94242  -0.00020  -0.00758   0.00041  -0.00723   1.93519
   A52        1.52372  -0.00021  -0.00962   0.00003  -0.00965   1.51406
   A53        1.75913   0.00032   0.01412  -0.00036   0.01375   1.77289
   A54        1.69624  -0.00001  -0.00262   0.00134  -0.00129   1.69495
    D1       -0.00138  -0.00000  -0.00043   0.00004  -0.00040  -0.00178
    D2       -1.00412  -0.00012  -0.00317   0.00015  -0.00305  -1.00717
    D3        0.99931   0.00011   0.00160   0.00026   0.00185   1.00117
    D4       -0.00343  -0.00001  -0.00115   0.00037  -0.00080  -0.00422
    D5        0.00138   0.00000   0.00042  -0.00004   0.00039   0.00177
    D6        0.98283  -0.00000  -0.00160   0.00018  -0.00142   0.98140
    D7       -1.01100  -0.00012  -0.00560   0.00004  -0.00567  -1.01667
    D8       -0.02956  -0.00012  -0.00762   0.00026  -0.00749  -0.03704
    D9        0.62290   0.00020   0.00872  -0.00285   0.00612   0.62902
   D10       -0.64626  -0.00012  -0.00604  -0.00059  -0.00666  -0.65292
   D11        0.65609  -0.00002   0.00098  -0.00028   0.00090   0.65699
   D12       -0.33769   0.00023   0.01394  -0.00053   0.01317  -0.32452
   D13       -3.05961   0.00030   0.01899  -0.00192   0.01744  -3.04217
   D14       -2.65438   0.00006   0.00737   0.00481   0.01310  -2.64129
   D15       -0.40439  -0.00025  -0.01092   0.00259  -0.00849  -0.41288
   D16       -1.39817   0.00000   0.00205   0.00235   0.00378  -1.39439
   D17        2.16310   0.00007   0.00710   0.00095   0.00804   2.17114
   D18        2.56832  -0.00017  -0.00453   0.00768   0.00371   2.57203
   D19       -0.67335  -0.00010  -0.00201  -0.00103  -0.00304  -0.67639
   D20        0.35891   0.00003  -0.00195  -0.00095  -0.00288   0.35603
   D21        0.40446   0.00007   0.00401  -0.00067   0.00341   0.40787
   D22        1.43672   0.00020   0.00407  -0.00060   0.00357   1.44029
   D23        0.00139   0.00000   0.00042  -0.00004   0.00039   0.00178
   D24       -0.97841  -0.00001   0.00179  -0.00011   0.00166  -0.97675
   D25        1.01451   0.00010   0.00496   0.00033   0.00542   1.01993
   D26        0.03471   0.00008   0.00633   0.00026   0.00669   0.04140
   D27       -0.62358  -0.00021  -0.00938   0.00290  -0.00670  -0.63028
   D28        0.64053   0.00010   0.00479   0.00064   0.00548   0.64601
   D29       -0.66035   0.00006   0.00024  -0.00031  -0.00029  -0.66065
   D30        0.33111  -0.00018  -0.01252   0.00000  -0.01228   0.31883
   D31        2.72123  -0.00021  -0.01618  -0.00742  -0.02427   2.69695
   D32       -3.06050  -0.00055  -0.03353   0.00157  -0.03252  -3.09301
   D33        0.40111   0.00027   0.01218  -0.00312   0.00919   0.41030
   D34        1.39257   0.00003  -0.00058  -0.00281  -0.00280   1.38977
   D35       -2.50050   0.00001  -0.00424  -0.01023  -0.01479  -2.51529
   D36       -1.99904  -0.00034  -0.02159  -0.00124  -0.02303  -2.02207
   D37        0.67793   0.00010   0.00395   0.00049   0.00447   0.68240
   D38       -0.35331  -0.00003   0.00370   0.00034   0.00405  -0.34926
   D39       -0.39979  -0.00004  -0.00219   0.00037  -0.00187  -0.40166
   D40       -1.43104  -0.00017  -0.00244   0.00022  -0.00228  -1.43332
   D41       -0.00135  -0.00000  -0.00041   0.00004  -0.00037  -0.00172
   D42        0.96644  -0.00008  -0.00287   0.00053  -0.00240   0.96404
   D43       -0.96604   0.00007   0.00203  -0.00022   0.00184  -0.96420
   D44        0.00175  -0.00001  -0.00044   0.00027  -0.00018   0.00156
   D45        0.59526  -0.00009  -0.00352  -0.00129  -0.00483   0.59043
   D46       -0.65849  -0.00013  -0.00656  -0.00163  -0.00820  -0.66669
   D47        0.64655   0.00011   0.00442  -0.00033   0.00418   0.65073
   D48       -0.45230   0.00004  -0.00382   0.00026  -0.00356  -0.45586
   D49       -0.39820   0.00012   0.00566  -0.00029   0.00545  -0.39275
   D50       -1.49705   0.00005  -0.00258   0.00029  -0.00229  -1.49934
   D51       -0.61526   0.00014   0.00790   0.00016   0.00803  -0.60723
   D52        0.41676  -0.00008   0.00145  -0.00022   0.00121   0.41797
   D53        0.44791   0.00019   0.00796   0.00138   0.00931   0.45722
   D54        1.47993  -0.00003   0.00151   0.00100   0.00249   1.48242
   D55       -0.59165   0.00009   0.00372   0.00155   0.00526  -0.58639
   D56        0.66253   0.00015   0.00714   0.00171   0.00885   0.67138
   D57       -0.65241  -0.00009  -0.00374  -0.00013  -0.00392  -0.65634
   D58        0.44938  -0.00004   0.00462  -0.00066   0.00397   0.45336
   D59        0.39316  -0.00009  -0.00469  -0.00042  -0.00516   0.38800
   D60        1.49495  -0.00004   0.00367  -0.00095   0.00274   1.49769
   D61        0.61487  -0.00012  -0.00695  -0.00049  -0.00740   0.60747
   D62       -0.41804   0.00009  -0.00074  -0.00007  -0.00077  -0.41880
   D63       -0.44996  -0.00019  -0.00750  -0.00165  -0.00911  -0.45907
   D64       -1.48287   0.00001  -0.00129  -0.00124  -0.00248  -1.48534
   D65        0.00150  -0.00018  -0.00754   0.00123  -0.00627  -0.00477
   D66        0.97670  -0.00010  -0.00272  -0.00012  -0.00265   0.97406
   D67       -0.95482  -0.00001   0.00110  -0.00021   0.00068  -0.95415
   D68        0.02038   0.00008   0.00592  -0.00156   0.00429   0.02468
   D69        2.79540   0.00032   0.02389   0.01114   0.03471   2.83010
   D70       -2.51258   0.00041   0.02871   0.00979   0.03832  -2.47426
   D71        2.54096   0.00036   0.02441   0.00380   0.02859   2.56955
   D72       -2.76702   0.00045   0.02923   0.00245   0.03221  -2.73482
   D73        0.00360   0.00015   0.00622  -0.00057   0.00561   0.00920
   D74       -0.97283   0.00008   0.00180   0.00055   0.00219  -0.97064
   D75        0.95607  -0.00002  -0.00149   0.00044  -0.00088   0.95519
   D76       -0.02036  -0.00008  -0.00591   0.00156  -0.00429  -0.02465
   D77       -2.62001  -0.00029  -0.01994  -0.00439  -0.02416  -2.64417
   D78        2.68675  -0.00036  -0.02436  -0.00327  -0.02758   2.65916
   D79       -2.82924  -0.00024  -0.02073  -0.00990  -0.02970  -2.85894
   D80        2.47751  -0.00030  -0.02516  -0.00878  -0.03312   2.44440
   D81        0.56768  -0.00023  -0.01039   0.00030  -0.00977   0.55791
   D82       -0.56230   0.00018   0.00951   0.00001   0.00923  -0.55307
   D83       -2.93898  -0.00012  -0.00499   0.00463  -0.00022  -2.93920
   D84        2.79515   0.00042   0.02283  -0.00268   0.01938   2.81453
   D85        0.02216   0.00007   0.00296   0.00069   0.00357   0.02573
   D86        0.99707   0.00001  -0.00307   0.00179  -0.00126   0.99581
   D87       -0.99524  -0.00002   0.00009   0.00046   0.00050  -0.99474
   D88       -0.02033  -0.00008  -0.00593   0.00157  -0.00433  -0.02466
   D89       -0.53912  -0.00004   0.00568   0.00061   0.00623  -0.53289
   D90        0.69969  -0.00005   0.00659  -0.00016   0.00647   0.70616
   D91       -0.02388  -0.00008  -0.00446  -0.00023  -0.00463  -0.02851
   D92       -0.99941  -0.00001   0.00177  -0.00137   0.00041  -0.99900
   D93        0.99593   0.00002  -0.00028  -0.00044  -0.00069   0.99524
   D94        0.02040   0.00008   0.00596  -0.00157   0.00435   0.02475
   D95        0.53726   0.00004  -0.00602  -0.00049  -0.00648   0.53078
   D96       -0.69816   0.00006  -0.00677   0.00027  -0.00652  -0.70468
   D97       -0.61945   0.00009   0.00213  -0.00010   0.00201  -0.61744
   D98        0.61553  -0.00007  -0.00190   0.00002  -0.00191   0.61362
         Item               Value     Threshold  Converged?
 Maximum Force            0.001714     0.000450     NO 
 RMS     Force            0.000257     0.000300     YES
 Maximum Displacement     0.066024     0.001800     NO 
 RMS     Displacement     0.011860     0.001200     NO 
 Predicted change in Energy=-2.726122D-04
 GradGradGradGradGradGradGradGradGradGradGradGradGradGradGradGradGradGrad

                          Input orientation:                          
 ---------------------------------------------------------------------
 Center     Atomic      Atomic             Coordinates (Angstroms)
 Number     Number       Type             X           Y           Z
 ---------------------------------------------------------------------
      1          4           0        0.033472    1.470383    0.877659
      2          4           0       -1.471264   -0.018231    0.876300
      3          4           0        1.600487   -0.059795    0.847276
      4          4           0        0.037392   -1.598894    0.842047
      5          4           0        0.093095   -0.097777    2.237225
      6          4           0       -1.142194    1.156695   -0.814028
      7          4           0        1.093491    1.078138   -0.778016
      8          4           0       -1.086817   -1.071807   -0.787594
      9          4           0        1.142225   -1.149311   -0.806595
     10          4           0        0.053103   -0.042520   -2.132953
     11          1           0       -2.433132    2.037002   -1.474426
     12          1           0       -1.860018    2.547366   -1.392173
 ---------------------------------------------------------------------
                    Distance matrix (angstroms):
                    1          2          3          4          5
     1  Be   0.000000
     2  Be   2.116650   0.000000
     3  Be   2.190412   3.072169   0.000000
     4  Be   3.069487   2.185341   2.193654   0.000000
     5  Be   2.076319   2.075009   2.050764   2.050117   0.000000
     6  Be   2.083842   2.084693   3.429588   3.424512   3.522752
     7  Be   2.004683   3.242954   2.047806   3.302491   3.387513
     8  Be   3.238958   2.006581   3.304326   2.048755   3.389757
     9  Be   3.305880   3.307840   2.032815   2.034896   3.386922
    10  Be   3.369429   3.373409   3.358044   3.357555   4.370711
    11  H    3.455069   3.267275   5.104600   4.968831   4.971464
    12  H    3.146003   3.446648   4.877245   5.077734   4.897342
                    6          7          8          9         10
     6  Be   0.000000
     7  Be   2.237354   0.000000
     8  Be   2.229347   3.062041   0.000000
     9  Be   3.245965   2.228165   2.230470   0.000000
    10  Be   2.146256   2.043070   2.041774   2.042156   0.000000
    11  H    1.696346   3.720413   3.456732   4.835470   3.307481
    12  H    1.668379   3.355448   3.749903   4.798103   3.303982
                   11         12
    11  H    0.000000
    12  H    0.771814   0.000000
 Stoichiometry    Be10H2
 Framework group  C1[X(Be10H2)]
 Deg. of freedom    30
 Full point group                 C1      NOp   1
 Largest Abelian subgroup         C1      NOp   1
 Largest concise Abelian subgroup C1      NOp   1
                         Standard orientation:                         
 ---------------------------------------------------------------------
 Center     Atomic      Atomic             Coordinates (Angstroms)
 Number     Number       Type             X           Y           Z
 ---------------------------------------------------------------------
      1          4           0        0.124420    1.299897   -1.037482
      2          4           0        0.152592    1.271962    1.078796
      3          4           0        1.466743   -0.429237   -1.116005
      4          4           0        1.489740   -0.456547    1.077359
      5          4           0        1.923110    1.231349   -0.002535
      6          4           0       -1.559463    0.702130    0.034716
      7          4           0       -0.536459   -0.527635   -1.529538
      8          4           0       -0.504757   -0.568910    1.532060
      9          4           0        0.471941   -1.828830   -0.027958
     10          4           0       -1.533367   -1.443696    0.000541
     11          1           0       -3.028396    1.484178    0.363695
     12          1           0       -2.949604    1.513890   -0.403512
 ---------------------------------------------------------------------
 Rotational constants (GHZ):           2.6492090           2.2092725           2.0161253
 Standard basis: def2TZVP (5D, 7F)
 There are   212 symmetry adapted cartesian basis functions of A   symmetry.
 There are   202 symmetry adapted basis functions of A   symmetry.
   202 basis functions,   306 primitive gaussians,   212 cartesian basis functions
    21 alpha electrons       21 beta electrons
       nuclear repulsion energy       162.7767206377 Hartrees.
 NAtoms=   12 NActive=   12 NUniq=   12 SFac= 1.00D+00 NAtFMM=   60 NAOKFM=F Big=F
 Integral buffers will be    131072 words long.
 Raffenetti 2 integral format.
 Two-electron integral symmetry is turned on.
 Nuclear repulsion after empirical dispersion term =      162.7532767100 Hartrees.
 One-electron integrals computed using PRISM.
   1 Symmetry operations used in ECPInt.
 ECPInt:  NShTT=    4851 NPrTT=   15054 LenC2=    4747 LenP2D=   12387.
 LDataN:  DoStor=T MaxTD1= 4 Len=   56
 NBasis=   202 RedAO= T EigKep=  4.19D-04  NBF=   202
 NBsUse=   202 1.00D-06 EigRej= -1.00D+00 NBFU=   202
 Initial guess from the checkpoint file:  "/home/asus/YCY/BeH/Be10/1/6-H-Be10.chk"
 B after Tr=     0.000000   -0.000000   -0.000000
         Rot=    0.999958    0.001336    0.000697   -0.009028 Ang=   1.05 deg.
 ExpMin= 3.27D-02 ExpMax= 4.70D+03 ExpMxC= 1.60D+02 IAcc=3 IRadAn=         5 AccDes= 0.00D+00
 Harris functional with IExCor= 1009 and IRadAn=       5 diagonalized for initial guess.
 HarFok:  IExCor= 1009 AccDes= 0.00D+00 IRadAn=         5 IDoV= 1 UseB2=F ITyADJ=14
 ICtDFT=  3500011 ScaDFX=  1.000000  1.000000  1.000000  1.000000
 FoFCou: FMM=F IPFlag=           0 FMFlag=      100000 FMFlg1=           0
         NFxFlg=           0 DoJE=T BraDBF=F KetDBF=T FulRan=T
         wScrn=  0.000000 ICntrl=       500 IOpCl=  0 I1Cent=   200000004 NGrid=           0
         NMat0=    1 NMatS0=      1 NMatT0=    0 NMatD0=    1 NMtDS0=    0 NMtDT0=    0
 Petite list used in FoFCou.
 Keep R1 ints in memory in canonical form, NReq=228948694.
 Requested convergence on RMS density matrix=1.00D-08 within 128 cycles.
 Requested convergence on MAX density matrix=1.00D-06.
 Requested convergence on             energy=1.00D-06.
 No special actions if energy rises.
 SCF Done:  E(RPBE1PBE) =  -148.300515235     A.U. after   13 cycles
            NFock= 13  Conv=0.67D-08     -V/T= 2.0074
   1 Symmetry operations used in ECPInt.
 ECPInt:  NShTT=    4851 NPrTT=   15054 LenC2=    4747 LenP2D=   12387.
 LDataN:  DoStor=T MaxTD1= 5 Len=  102
 Calling FoFJK, ICntrl=      2127 FMM=F ISym2X=0 I1Cent= 0 IOpClX= 0 NMat=1 NMatS=1 NMatT=0.
 ***** Axes restored to original set *****
 -------------------------------------------------------------------
 Center     Atomic                   Forces (Hartrees/Bohr)
 Number     Number              X              Y              Z
 -------------------------------------------------------------------
      1        4           0.000001082   -0.000193242   -0.000134541
      2        4          -0.000070826    0.000063719   -0.000204219
      3        4          -0.000214775    0.000316003    0.000057301
      4        4          -0.000299759    0.000175300    0.000034405
      5        4           0.000191268   -0.000152448    0.000282760
      6        4           0.000562346    0.000134703    0.002543157
      7        4           0.000474485   -0.000196802   -0.000384003
      8        4           0.000007524   -0.000560800   -0.000471059
      9        4           0.000354010   -0.000396438    0.000034253
     10        4          -0.000960375    0.001008536   -0.000175581
     11        1          -0.001237139   -0.001977680   -0.000741648
     12        1           0.001192159    0.001779148   -0.000840826
 -------------------------------------------------------------------
 Cartesian Forces:  Max     0.002543157 RMS     0.000778285

 GradGradGradGradGradGradGradGradGradGradGradGradGradGradGradGradGradGrad
 Berny optimization.
 Using GEDIIS/GDIIS optimizer.
 FormGI is forming the generalized inverse of G from B-inverse, IUseBI=4.
 Internal  Forces:  Max     0.001430383 RMS     0.000185183
 Search for a local minimum.
 Step number   6 out of a maximum of  100
 All quantities printed in internal units (Hartrees-Bohrs-Radians)
 Mixed Optimization -- En-DIIS/RFO-DIIS
 Swapping is turned off.
 Update second derivatives using D2CorX and points    3    4    5    6
 DE= -3.20D-04 DEPred=-2.73D-04 R= 1.17D+00
 TightC=F SS=  1.41D+00  RLast= 1.79D-01 DXNew= 1.4270D+00 5.3676D-01
 Trust test= 1.17D+00 RLast= 1.79D-01 DXMaxT set to 8.49D-01
 ITU=  1  1  1  1  1  0
     Eigenvalues ---    0.01133   0.02895   0.02964   0.03409   0.03543
     Eigenvalues ---    0.03649   0.04019   0.04749   0.05094   0.05258
     Eigenvalues ---    0.05947   0.06476   0.06722   0.06878   0.06937
     Eigenvalues ---    0.07055   0.07099   0.07309   0.07468   0.08658
     Eigenvalues ---    0.08902   0.09142   0.11811   0.12933   0.13507
     Eigenvalues ---    0.13536   0.13893   0.14782   0.14854   0.27502
 En-DIIS/RFO-DIIS/Sim-DIIS IScMMF=       -3 using points:     6    5    4
 RFO step:  Lambda=-8.50786985D-05.
 DidBck=F Rises=F RFO-DIIS coefs:    1.35074   -0.34480   -0.00594
 Iteration  1 RMS(Cart)=  0.00392067 RMS(Int)=  0.00007667
 Iteration  2 RMS(Cart)=  0.00002267 RMS(Int)=  0.00006833
 Iteration  3 RMS(Cart)=  0.00000000 RMS(Int)=  0.00006833
 Variable       Old X    -DE/DX   Delta X   Delta X   Delta X     New X
                                 (Linear)    (Quad)   (Total)
    R1        3.99989   0.00003  -0.01178   0.00485  -0.00697   3.99291
    R2        4.13928  -0.00019  -0.00342   0.00036  -0.00304   4.13624
    R3        3.92367   0.00006  -0.00005   0.00097   0.00093   3.92461
    R4        3.93789  -0.00012   0.00213  -0.00193   0.00028   3.93817
    R5        3.78830   0.00010  -0.00433   0.00317  -0.00121   3.78709
    R6        4.12970  -0.00016  -0.00395   0.00084  -0.00309   4.12661
    R7        3.92120   0.00013  -0.00013   0.00136   0.00124   3.92244
    R8        3.93950  -0.00010   0.00304  -0.00223   0.00087   3.94037
    R9        3.79189   0.00009  -0.00455   0.00319  -0.00139   3.79050
   R10        4.14541   0.00008   0.00214   0.00003   0.00208   4.14748
   R11        3.87538   0.00003   0.00144  -0.00024   0.00118   3.87656
   R12        3.86979   0.00003  -0.00211   0.00030  -0.00183   3.86797
   R13        3.84146   0.00009   0.00214   0.00036   0.00252   3.84399
   R14        3.87416   0.00005   0.00150  -0.00016   0.00134   3.87550
   R15        3.87159   0.00006  -0.00213   0.00006  -0.00208   3.86951
   R16        3.84540   0.00007   0.00174   0.00050   0.00222   3.84761
   R17        4.22799  -0.00004   0.00587  -0.00049   0.00543   4.23342
   R18        4.21286   0.00002   0.00580   0.00022   0.00607   4.21893
   R19        4.05584  -0.00040   0.00751  -0.00531   0.00229   4.05812
   R20        3.20563  -0.00017   0.02151  -0.00665   0.01486   3.22048
   R21        3.15278   0.00098   0.02043   0.00203   0.02245   3.17523
   R22        4.21062   0.00004   0.00261  -0.00120   0.00140   4.21202
   R23        3.86084   0.00003  -0.00372   0.00026  -0.00353   3.85732
   R24        4.21498   0.00009   0.00249  -0.00145   0.00102   4.21600
   R25        3.85839   0.00005  -0.00403   0.00048  -0.00361   3.85478
   R26        3.85912   0.00040  -0.00013   0.00348   0.00335   3.86246
   R27        1.45852   0.00143  -0.00506   0.00732   0.00226   1.46078
    A1        1.58806   0.00002   0.00169  -0.00053   0.00115   1.58922
    A2        1.81086   0.00002   0.00105  -0.00050   0.00054   1.81141
    A3        1.86209  -0.00000   0.00520  -0.00154   0.00367   1.86576
    A4        2.01981   0.00001   0.00538  -0.00187   0.00351   2.02332
    A5        1.95826   0.00006   0.00171  -0.00070   0.00100   1.95925
    A6        1.58872  -0.00001   0.00170  -0.00064   0.00106   1.58979
    A7        1.80657   0.00003   0.00081  -0.00035   0.00046   1.80703
    A8        1.86081  -0.00001   0.00502  -0.00147   0.00356   1.86438
    A9        2.02016  -0.00002   0.00505  -0.00190   0.00314   2.02330
   A10        1.95982   0.00006   0.00185  -0.00091   0.00094   1.96075
   A11        1.55120  -0.00001  -0.00182   0.00065  -0.00116   1.55004
   A12        1.79715   0.00001   0.00018   0.00028   0.00045   1.79760
   A13        1.78398   0.00001  -0.00115   0.00045  -0.00071   1.78327
   A14        1.94576   0.00010   0.00029   0.00086   0.00113   1.94689
   A15        1.95605   0.00002   0.00076  -0.00002   0.00074   1.95680
   A16        1.55519  -0.00000  -0.00157   0.00052  -0.00105   1.55414
   A17        1.80053   0.00002   0.00045   0.00010   0.00054   1.80107
   A18        1.78481   0.00003  -0.00103   0.00038  -0.00065   1.78417
   A19        1.94749   0.00010   0.00029   0.00087   0.00116   1.94865
   A20        1.95502   0.00002   0.00089  -0.00010   0.00080   1.95582
   A21        1.67762  -0.00007  -0.00282   0.00061  -0.00222   1.67539
   A22        1.67993  -0.00007  -0.00265   0.00050  -0.00216   1.67777
   A23        1.69798   0.00009  -0.00637   0.00251  -0.00387   1.69411
   A24        1.84293   0.00012  -0.00617   0.00259  -0.00361   1.83931
   A25        2.30134   0.00031   0.01125   0.00242   0.01366   2.31500
   A26        1.98077   0.00003   0.01404   0.00035   0.01430   1.99506
   A27        1.69602   0.00009  -0.00635   0.00265  -0.00371   1.69231
   A28        1.84551   0.00011  -0.00637   0.00259  -0.00380   1.84171
   A29        2.08060  -0.00010   0.01004  -0.00106   0.00888   2.08948
   A30        2.32245   0.00018   0.00936   0.00166   0.01107   2.33352
   A31        1.51065   0.00008  -0.00492   0.00111  -0.00382   1.50682
   A32        2.47338   0.00013  -0.00063  -0.00018  -0.00101   2.47237
   A33        2.05418  -0.00020   0.00530  -0.00217   0.00284   2.05702
   A34        2.14393  -0.00042  -0.00031  -0.00408  -0.00449   2.13944
   A35        2.58305  -0.00005  -0.00603  -0.00200  -0.00807   2.57498
   A36        2.06524  -0.00035  -0.00480  -0.00505  -0.00983   2.05541
   A37        2.08565  -0.00030  -0.00427  -0.00489  -0.00928   2.07637
   A38        1.79032  -0.00006   0.00020  -0.00006   0.00015   1.79047
   A39        1.96686  -0.00011  -0.00017  -0.00112  -0.00129   1.96557
   A40        1.85426  -0.00010   0.00343  -0.00197   0.00146   1.85572
   A41        1.92584   0.00008   0.00038   0.00084   0.00123   1.92706
   A42        1.62758  -0.00005   0.00412  -0.00129   0.00284   1.63042
   A43        1.78931  -0.00007   0.00028   0.00003   0.00031   1.78962
   A44        1.96998  -0.00012   0.00018  -0.00134  -0.00117   1.96880
   A45        1.85484  -0.00012   0.00341  -0.00200   0.00140   1.85624
   A46        1.92566   0.00005   0.00034   0.00094   0.00128   1.92694
   A47        1.63029  -0.00008   0.00418  -0.00141   0.00278   1.63307
   A48        1.77188   0.00002  -0.00241   0.00075  -0.00168   1.77020
   A49        1.93710  -0.00008  -0.00258  -0.00039  -0.00299   1.93411
   A50        1.77072   0.00001  -0.00244   0.00077  -0.00169   1.76903
   A51        1.93519  -0.00008  -0.00258  -0.00035  -0.00294   1.93225
   A52        1.51406   0.00005  -0.00345   0.00165  -0.00181   1.51225
   A53        1.77289  -0.00006   0.00491  -0.00138   0.00354   1.77643
   A54        1.69495   0.00007  -0.00047   0.00105   0.00057   1.69552
    D1       -0.00178   0.00000  -0.00014   0.00013  -0.00002  -0.00180
    D2       -1.00717  -0.00002  -0.00109   0.00078  -0.00031  -1.00748
    D3        1.00117   0.00004   0.00066  -0.00032   0.00034   1.00150
    D4       -0.00422   0.00001  -0.00029   0.00033   0.00004  -0.00418
    D5        0.00177  -0.00000   0.00014  -0.00013   0.00002   0.00179
    D6        0.98140  -0.00001  -0.00051   0.00011  -0.00039   0.98101
    D7       -1.01667   0.00001  -0.00203   0.00095  -0.00109  -1.01776
    D8       -0.03704  -0.00000  -0.00267   0.00120  -0.00150  -0.03854
    D9        0.62902  -0.00003   0.00220  -0.00061   0.00166   0.63068
   D10       -0.65292  -0.00005  -0.00237   0.00055  -0.00181  -0.65473
   D11        0.65699   0.00002   0.00032  -0.00084  -0.00049   0.65650
   D12       -0.32452  -0.00006   0.00471  -0.00215   0.00251  -0.32201
   D13       -3.04217  -0.00019   0.00624  -0.00078   0.00558  -3.03659
   D14       -2.64129   0.00022   0.00464   0.00194   0.00688  -2.63440
   D15       -0.41288  -0.00001  -0.00305   0.00016  -0.00294  -0.41582
   D16       -1.39439  -0.00009   0.00134  -0.00114   0.00007  -1.39432
   D17        2.17114  -0.00023   0.00287   0.00023   0.00314   2.17428
   D18        2.57203   0.00019   0.00127   0.00295   0.00444   2.57646
   D19       -0.67639  -0.00001  -0.00108   0.00047  -0.00061  -0.67700
   D20        0.35603   0.00008  -0.00102   0.00167   0.00066   0.35669
   D21        0.40787   0.00003   0.00122  -0.00023   0.00100   0.40887
   D22        1.44029   0.00012   0.00128   0.00097   0.00227   1.44256
   D23        0.00178  -0.00000   0.00014  -0.00013   0.00002   0.00180
   D24       -0.97675  -0.00001   0.00059  -0.00030   0.00028  -0.97647
   D25        1.01993  -0.00003   0.00193  -0.00112   0.00084   1.02076
   D26        0.04140  -0.00003   0.00239  -0.00130   0.00110   0.04250
   D27       -0.63028   0.00002  -0.00241   0.00064  -0.00183  -0.63211
   D28        0.64601   0.00004   0.00195  -0.00031   0.00164   0.64765
   D29       -0.66065   0.00002  -0.00010   0.00092   0.00079  -0.65986
   D30        0.31883   0.00010  -0.00439   0.00229  -0.00206   0.31677
   D31        2.69695  -0.00040  -0.00862  -0.00356  -0.01237   2.68458
   D32       -3.09301   0.00002  -0.01162  -0.00133  -0.01313  -3.10615
   D33        0.41030   0.00004   0.00330  -0.00017   0.00317   0.41347
   D34        1.38977   0.00012  -0.00099   0.00120   0.00033   1.39010
   D35       -2.51529  -0.00038  -0.00522  -0.00465  -0.00999  -2.52528
   D36       -2.02207   0.00004  -0.00822  -0.00242  -0.01075  -2.03282
   D37        0.68240  -0.00001   0.00159  -0.00096   0.00064   0.68304
   D38       -0.34926  -0.00009   0.00145  -0.00222  -0.00077  -0.35003
   D39       -0.40166  -0.00002  -0.00067  -0.00012  -0.00079  -0.40246
   D40       -1.43332  -0.00010  -0.00082  -0.00137  -0.00220  -1.43553
   D41       -0.00172   0.00000  -0.00013   0.00012  -0.00002  -0.00173
   D42        0.96404   0.00004  -0.00086   0.00101   0.00013   0.96417
   D43       -0.96420  -0.00004   0.00066  -0.00082  -0.00016  -0.96435
   D44        0.00156  -0.00001  -0.00007   0.00006  -0.00001   0.00155
   D45        0.59043  -0.00001  -0.00172   0.00023  -0.00148   0.58895
   D46       -0.66669  -0.00003  -0.00292   0.00052  -0.00239  -0.66907
   D47        0.65073   0.00003   0.00149   0.00045   0.00197   0.65270
   D48       -0.45586   0.00016  -0.00127   0.00245   0.00118  -0.45468
   D49       -0.39275   0.00002   0.00195   0.00031   0.00227  -0.39049
   D50       -1.49934   0.00016  -0.00082   0.00231   0.00148  -1.49787
   D51       -0.60723   0.00000   0.00287  -0.00113   0.00172  -0.60551
   D52        0.41797  -0.00004   0.00043  -0.00093  -0.00051   0.41746
   D53        0.45722   0.00005   0.00332  -0.00077   0.00254   0.45976
   D54        1.48242   0.00001   0.00088  -0.00057   0.00031   1.48273
   D55       -0.58639   0.00000   0.00187  -0.00027   0.00159  -0.58480
   D56        0.67138   0.00004   0.00315  -0.00064   0.00249   0.67387
   D57       -0.65634  -0.00000  -0.00140  -0.00042  -0.00184  -0.65817
   D58        0.45336  -0.00016   0.00142  -0.00257  -0.00115   0.45221
   D59        0.38800  -0.00000  -0.00184  -0.00033  -0.00218   0.38582
   D60        1.49769  -0.00016   0.00098  -0.00248  -0.00149   1.49620
   D61        0.60747   0.00001  -0.00264   0.00104  -0.00159   0.60589
   D62       -0.41880   0.00005  -0.00027   0.00094   0.00068  -0.41812
   D63       -0.45907  -0.00006  -0.00324   0.00070  -0.00252  -0.46159
   D64       -1.48534  -0.00002  -0.00088   0.00061  -0.00025  -1.48559
   D65       -0.00477  -0.00005  -0.00225  -0.00047  -0.00271  -0.00748
   D66        0.97406  -0.00004  -0.00095  -0.00036  -0.00126   0.97279
   D67       -0.95415  -0.00009   0.00024  -0.00138  -0.00118  -0.95533
   D68        0.02468  -0.00007   0.00154  -0.00127   0.00027   0.02494
   D69        2.83010   0.00048   0.01232   0.00588   0.01811   2.84821
   D70       -2.47426   0.00049   0.01362   0.00599   0.01956  -2.45470
   D71        2.56955   0.00013   0.01018   0.00292   0.01320   2.58275
   D72       -2.73482   0.00014   0.01148   0.00303   0.01465  -2.72017
   D73        0.00920   0.00002   0.00201   0.00046   0.00246   0.01167
   D74       -0.97064   0.00003   0.00078   0.00027   0.00103  -0.96962
   D75        0.95519   0.00007  -0.00032   0.00145   0.00117   0.95636
   D76       -0.02465   0.00008  -0.00154   0.00127  -0.00027  -0.02492
   D77       -2.64417  -0.00009  -0.00860  -0.00215  -0.01066  -2.65483
   D78        2.65916  -0.00008  -0.00983  -0.00233  -0.01209   2.64707
   D79       -2.85894  -0.00038  -0.01055  -0.00543  -0.01566  -2.87460
   D80        2.44440  -0.00037  -0.01177  -0.00561  -0.01710   2.42730
   D81        0.55791   0.00002  -0.00349   0.00146  -0.00197   0.55593
   D82       -0.55307  -0.00006   0.00330  -0.00161   0.00165  -0.55142
   D83       -2.93920   0.00031  -0.00011   0.00214   0.00204  -2.93716
   D84        2.81453  -0.00007   0.00694   0.00040   0.00712   2.82165
   D85        0.02573   0.00002   0.00127  -0.00039   0.00086   0.02658
   D86        0.99581   0.00003  -0.00046   0.00011  -0.00035   0.99546
   D87       -0.99474   0.00007   0.00018   0.00076   0.00092  -0.99382
   D88       -0.02466   0.00008  -0.00156   0.00126  -0.00029  -0.02495
   D89       -0.53289  -0.00016   0.00222  -0.00343  -0.00122  -0.53411
   D90        0.70616  -0.00025   0.00231  -0.00395  -0.00164   0.70452
   D91       -0.02851  -0.00001  -0.00165   0.00069  -0.00095  -0.02946
   D92       -0.99900  -0.00002   0.00015   0.00013   0.00029  -0.99871
   D93        0.99524  -0.00007  -0.00024  -0.00071  -0.00095   0.99429
   D94        0.02475  -0.00008   0.00156  -0.00127   0.00029   0.02504
   D95        0.53078   0.00016  -0.00231   0.00361   0.00131   0.53209
   D96       -0.70468   0.00026  -0.00233   0.00394   0.00161  -0.70307
   D97       -0.61744   0.00003   0.00072   0.00023   0.00095  -0.61649
   D98        0.61362  -0.00001  -0.00068  -0.00012  -0.00081   0.61281
         Item               Value     Threshold  Converged?
 Maximum Force            0.001430     0.000450     NO 
 RMS     Force            0.000185     0.000300     YES
 Maximum Displacement     0.026838     0.001800     NO 
 RMS     Displacement     0.003919     0.001200     NO 
 Predicted change in Energy=-4.263789D-05
 GradGradGradGradGradGradGradGradGradGradGradGradGradGradGradGradGradGrad

                          Input orientation:                          
 ---------------------------------------------------------------------
 Center     Atomic      Atomic             Coordinates (Angstroms)
 Number     Number       Type             X           Y           Z
 ---------------------------------------------------------------------
      1          4           0        0.036336    1.465868    0.881920
      2          4           0       -1.466815   -0.019100    0.879872
      3          4           0        1.602866   -0.062426    0.847739
      4          4           0        0.037892   -1.601180    0.841761
      5          4           0        0.097882   -0.103173    2.241139
      6          4           0       -1.144049    1.161410   -0.808349
      7          4           0        1.094329    1.076716   -0.775006
      8          4           0       -1.085989   -1.070278   -0.785484
      9          4           0        1.143435   -1.151408   -0.807801
     10          4           0        0.050678   -0.038705   -2.128942
     11          1           0       -2.438480    2.038848   -1.485750
     12          1           0       -1.868245    2.554674   -1.406375
 ---------------------------------------------------------------------
                    Distance matrix (angstroms):
                    1          2          3          4          5
     1  Be   0.000000
     2  Be   2.112960   0.000000
     3  Be   2.188804   3.070155   0.000000
     4  Be   3.067310   2.183706   2.194753   0.000000
     5  Be   2.076813   2.075667   2.051390   2.050824   0.000000
     6  Be   2.083989   2.085155   3.433066   3.428083   3.527171
     7  Be   2.004043   3.240200   2.046840   3.301685   3.388536
     8  Be   3.236029   2.005845   3.303501   2.047655   3.390765
     9  Be   3.306200   3.308137   2.034151   2.036070   3.389397
    10  Be   3.365892   3.369886   3.357153   3.356571   4.370811
    11  H    3.472590   3.282598   5.117910   4.979912   4.991101
    12  H    3.170051   3.465888   4.896821   5.094957   4.922820
                    6          7          8          9         10
     6  Be   0.000000
     7  Be   2.240228   0.000000
     8  Be   2.232560   3.059981   0.000000
     9  Be   3.252954   2.228907   2.231012   0.000000
    10  Be   2.147467   2.041204   2.039862   2.043927   0.000000
    11  H    1.704207   3.729826   3.462119   4.844323   3.305425
    12  H    1.680261   3.370435   3.760014   4.812853   3.306052
                   11         12
    11  H    0.000000
    12  H    0.773010   0.000000
 Stoichiometry    Be10H2
 Framework group  C1[X(Be10H2)]
 Deg. of freedom    30
 Full point group                 C1      NOp   1
 Largest Abelian subgroup         C1      NOp   1
 Largest concise Abelian subgroup C1      NOp   1
                         Standard orientation:                         
 ---------------------------------------------------------------------
 Center     Atomic      Atomic             Coordinates (Angstroms)
 Number     Number       Type             X           Y           Z
 ---------------------------------------------------------------------
      1          4           0        0.123088    1.298160   -1.036970
      2          4           0        0.149680    1.272397    1.075665
      3          4           0        1.469228   -0.425975   -1.115266
      4          4           0        1.490598   -0.451116    1.079240
      5          4           0        1.922939    1.236654   -0.002606
      6          4           0       -1.563303    0.702024    0.032478
      7          4           0       -0.532702   -0.530606   -1.528645
      8          4           0       -0.503142   -0.568784    1.530954
      9          4           0        0.478642   -1.829528   -0.025978
     10          4           0       -1.528598   -1.444926    0.000644
     11          1           0       -3.049234    1.467193    0.365415
     12          1           0       -2.976481    1.499611   -0.403481
 ---------------------------------------------------------------------
 Rotational constants (GHZ):           2.6498630           2.2075497           2.0133855
 Standard basis: def2TZVP (5D, 7F)
 There are   212 symmetry adapted cartesian basis functions of A   symmetry.
 There are   202 symmetry adapted basis functions of A   symmetry.
   202 basis functions,   306 primitive gaussians,   212 cartesian basis functions
    21 alpha electrons       21 beta electrons
       nuclear repulsion energy       162.7249096168 Hartrees.
 NAtoms=   12 NActive=   12 NUniq=   12 SFac= 1.00D+00 NAtFMM=   60 NAOKFM=F Big=F
 Integral buffers will be    131072 words long.
 Raffenetti 2 integral format.
 Two-electron integral symmetry is turned on.
 Nuclear repulsion after empirical dispersion term =      162.7014799039 Hartrees.
 One-electron integrals computed using PRISM.
   1 Symmetry operations used in ECPInt.
 ECPInt:  NShTT=    4851 NPrTT=   15054 LenC2=    4747 LenP2D=   12383.
 LDataN:  DoStor=T MaxTD1= 4 Len=   56
 NBasis=   202 RedAO= T EigKep=  4.19D-04  NBF=   202
 NBsUse=   202 1.00D-06 EigRej= -1.00D+00 NBFU=   202
 Initial guess from the checkpoint file:  "/home/asus/YCY/BeH/Be10/1/6-H-Be10.chk"
 B after Tr=     0.000000   -0.000000    0.000000
         Rot=    0.999999    0.000409    0.000231   -0.001601 Ang=   0.19 deg.
 ExpMin= 3.27D-02 ExpMax= 4.70D+03 ExpMxC= 1.60D+02 IAcc=3 IRadAn=         5 AccDes= 0.00D+00
 Harris functional with IExCor= 1009 and IRadAn=       5 diagonalized for initial guess.
 HarFok:  IExCor= 1009 AccDes= 0.00D+00 IRadAn=         5 IDoV= 1 UseB2=F ITyADJ=14
 ICtDFT=  3500011 ScaDFX=  1.000000  1.000000  1.000000  1.000000
 FoFCou: FMM=F IPFlag=           0 FMFlag=      100000 FMFlg1=           0
         NFxFlg=           0 DoJE=T BraDBF=F KetDBF=T FulRan=T
         wScrn=  0.000000 ICntrl=       500 IOpCl=  0 I1Cent=   200000004 NGrid=           0
         NMat0=    1 NMatS0=      1 NMatT0=    0 NMatD0=    1 NMtDS0=    0 NMtDT0=    0
 Petite list used in FoFCou.
 Keep R1 ints in memory in canonical form, NReq=228948694.
 Requested convergence on RMS density matrix=1.00D-08 within 128 cycles.
 Requested convergence on MAX density matrix=1.00D-06.
 Requested convergence on             energy=1.00D-06.
 No special actions if energy rises.
 SCF Done:  E(RPBE1PBE) =  -148.300582003     A.U. after   12 cycles
            NFock= 12  Conv=0.48D-08     -V/T= 2.0075
   1 Symmetry operations used in ECPInt.
 ECPInt:  NShTT=    4851 NPrTT=   15054 LenC2=    4747 LenP2D=   12383.
 LDataN:  DoStor=T MaxTD1= 5 Len=  102
 Calling FoFJK, ICntrl=      2127 FMM=F ISym2X=0 I1Cent= 0 IOpClX= 0 NMat=1 NMatS=1 NMatT=0.
 ***** Axes restored to original set *****
 -------------------------------------------------------------------
 Center     Atomic                   Forces (Hartrees/Bohr)
 Number     Number              X              Y              Z
 -------------------------------------------------------------------
      1        4           0.000005636    0.000172385   -0.000054322
      2        4          -0.000413755    0.000080308   -0.000135793
      3        4          -0.000271644    0.000178085    0.000060056
      4        4          -0.000155052    0.000218259    0.000061083
      5        4           0.000199641   -0.000174492    0.000082028
      6        4           0.000734330    0.000035399    0.002284150
      7        4           0.000599407   -0.000048895   -0.000413192
      8        4          -0.000147951   -0.000683779   -0.000496602
      9        4           0.000114324   -0.000139126    0.000100932
     10        4          -0.000916070    0.000978067   -0.000335102
     11        1          -0.000468154   -0.001427337   -0.000464929
     12        1           0.000719289    0.000811125   -0.000688308
 -------------------------------------------------------------------
 Cartesian Forces:  Max     0.002284150 RMS     0.000614388

 GradGradGradGradGradGradGradGradGradGradGradGradGradGradGradGradGradGrad
 Berny optimization.
 Using GEDIIS/GDIIS optimizer.
 FormGI is forming the generalized inverse of G from B-inverse, IUseBI=4.
 Internal  Forces:  Max     0.000790859 RMS     0.000145429
 Search for a local minimum.
 Step number   7 out of a maximum of  100
 All quantities printed in internal units (Hartrees-Bohrs-Radians)
 Mixed Optimization -- En-DIIS/RFO-DIIS
 Swapping is turned off.
 Update second derivatives using D2CorX and points    3    4    5    6    7
 DE= -6.68D-05 DEPred=-4.26D-05 R= 1.57D+00
 TightC=F SS=  1.41D+00  RLast= 6.91D-02 DXNew= 1.4270D+00 2.0741D-01
 Trust test= 1.57D+00 RLast= 6.91D-02 DXMaxT set to 8.49D-01
 ITU=  1  1  1  1  1  1  0
     Eigenvalues ---    0.00607   0.02859   0.02892   0.03450   0.03567
     Eigenvalues ---    0.03653   0.04023   0.04747   0.05028   0.05321
     Eigenvalues ---    0.06379   0.06492   0.06724   0.06861   0.06983
     Eigenvalues ---    0.07097   0.07146   0.07236   0.07478   0.08693
     Eigenvalues ---    0.09059   0.09168   0.11786   0.12492   0.13065
     Eigenvalues ---    0.13525   0.13569   0.14547   0.14794   0.25322
 En-DIIS/RFO-DIIS/Sim-DIIS IScMMF=       -3 using points:     7    6    5    4
 RFO step:  Lambda=-1.26553371D-04.
 DidBck=F Rises=F RFO-DIIS coefs:    2.24704   -2.00000    1.05634   -0.30339
 Iteration  1 RMS(Cart)=  0.00697188 RMS(Int)=  0.00021253
 Iteration  2 RMS(Cart)=  0.00011411 RMS(Int)=  0.00013910
 Iteration  3 RMS(Cart)=  0.00000007 RMS(Int)=  0.00013910
 Variable       Old X    -DE/DX   Delta X   Delta X   Delta X     New X
                                 (Linear)    (Quad)   (Total)
    R1        3.99291   0.00019   0.00549  -0.00824  -0.00282   3.99009
    R2        4.13624  -0.00016  -0.00040  -0.00540  -0.00578   4.13046
    R3        3.92461   0.00004   0.00040   0.00238   0.00279   3.92740
    R4        3.93817  -0.00018  -0.00267  -0.00260  -0.00520   3.93297
    R5        3.78709   0.00017   0.00275  -0.00000   0.00268   3.78978
    R6        4.12661  -0.00013   0.00002  -0.00487  -0.00482   4.12179
    R7        3.92244   0.00010   0.00070   0.00330   0.00401   3.92645
    R8        3.94037  -0.00018  -0.00265  -0.00177  -0.00438   3.93599
    R9        3.79050   0.00017   0.00242  -0.00043   0.00196   3.79246
   R10        4.14748   0.00006   0.00127   0.00238   0.00349   4.15097
   R11        3.87656  -0.00000   0.00151   0.00083   0.00236   3.87893
   R12        3.86797   0.00003  -0.00083  -0.00352  -0.00437   3.86360
   R13        3.84399   0.00005   0.00157   0.00481   0.00644   3.85043
   R14        3.87550   0.00001   0.00142   0.00114   0.00261   3.87811
   R15        3.86951   0.00006  -0.00103  -0.00401  -0.00504   3.86446
   R16        3.84761   0.00004   0.00162   0.00424   0.00583   3.85344
   R17        4.23342  -0.00011   0.00030   0.00903   0.00941   4.24283
   R18        4.21893  -0.00006   0.00117   0.01091   0.01215   4.23108
   R19        4.05812  -0.00042  -0.00538  -0.00163  -0.00690   4.05122
   R20        3.22048  -0.00040  -0.00640   0.01832   0.01187   3.23235
   R21        3.17523   0.00045  -0.00378   0.03625   0.03242   3.20766
   R22        4.21202  -0.00000  -0.00144   0.00055  -0.00092   4.21110
   R23        3.85732   0.00013   0.00089  -0.00522  -0.00440   3.85291
   R24        4.21600   0.00005  -0.00161  -0.00025  -0.00192   4.21408
   R25        3.85478   0.00015   0.00124  -0.00524  -0.00405   3.85073
   R26        3.86246   0.00032   0.00418   0.00854   0.01270   3.87516
   R27        1.46078   0.00079  -0.00003   0.00227   0.00244   1.46322
    A1        1.58922  -0.00000  -0.00045   0.00146   0.00100   1.59022
    A2        1.81141   0.00001  -0.00049   0.00069   0.00017   1.81158
    A3        1.86576  -0.00008  -0.00118   0.00510   0.00396   1.86972
    A4        2.02332  -0.00007  -0.00182   0.00437   0.00255   2.02587
    A5        1.95925   0.00003  -0.00022   0.00099   0.00078   1.96003
    A6        1.58979  -0.00002  -0.00057   0.00115   0.00058   1.59037
    A7        1.80703   0.00002  -0.00033   0.00072   0.00039   1.80742
    A8        1.86438  -0.00009  -0.00112   0.00496   0.00388   1.86825
    A9        2.02330  -0.00010  -0.00195   0.00366   0.00173   2.02503
   A10        1.96075   0.00004  -0.00038   0.00071   0.00035   1.96110
   A11        1.55004   0.00001   0.00056  -0.00133  -0.00076   1.54928
   A12        1.79760   0.00002   0.00025   0.00071   0.00096   1.79856
   A13        1.78327   0.00004   0.00042  -0.00055  -0.00015   1.78311
   A14        1.94689   0.00011   0.00074   0.00291   0.00362   1.95051
   A15        1.95680   0.00000  -0.00005   0.00135   0.00134   1.95814
   A16        1.55414   0.00002   0.00047  -0.00129  -0.00082   1.55332
   A17        1.80107   0.00001   0.00009   0.00069   0.00078   1.80185
   A18        1.78417   0.00005   0.00034  -0.00050  -0.00016   1.78401
   A19        1.94865   0.00011   0.00068   0.00290   0.00356   1.95221
   A20        1.95582   0.00000  -0.00003   0.00145   0.00147   1.95729
   A21        1.67539  -0.00003   0.00035  -0.00332  -0.00300   1.67239
   A22        1.67777  -0.00003   0.00024  -0.00331  -0.00310   1.67467
   A23        1.69411   0.00019   0.00239  -0.00433  -0.00199   1.69212
   A24        1.83931   0.00021   0.00264  -0.00364  -0.00108   1.83823
   A25        2.31500   0.00018   0.00155   0.02631   0.02789   2.34289
   A26        1.99506   0.00001   0.00110   0.02744   0.02845   2.02352
   A27        1.69231   0.00019   0.00257  -0.00392  -0.00141   1.69089
   A28        1.84171   0.00020   0.00253  -0.00404  -0.00157   1.84014
   A29        2.08948  -0.00013  -0.00084   0.01495   0.01398   2.10346
   A30        2.33352   0.00009   0.00124   0.02108   0.02236   2.35588
   A31        1.50682   0.00017   0.00086  -0.00545  -0.00466   1.50217
   A32        2.47237   0.00002  -0.00081  -0.00273  -0.00394   2.46843
   A33        2.05702  -0.00019  -0.00097   0.00419   0.00267   2.05969
   A34        2.13944  -0.00037  -0.00293  -0.01166  -0.01474   2.12470
   A35        2.57498  -0.00016  -0.00295  -0.01843  -0.02151   2.55347
   A36        2.05541  -0.00035  -0.00461  -0.02261  -0.02722   2.02819
   A37        2.07637  -0.00033  -0.00479  -0.02198  -0.02705   2.04933
   A38        1.79047  -0.00007   0.00023   0.00027   0.00056   1.79103
   A39        1.96557  -0.00010  -0.00141  -0.00369  -0.00508   1.96049
   A40        1.85572  -0.00017  -0.00200   0.00047  -0.00151   1.85421
   A41        1.92706   0.00005   0.00137   0.00294   0.00432   1.93139
   A42        1.63042  -0.00013  -0.00126   0.00341   0.00221   1.63262
   A43        1.78962  -0.00008   0.00038   0.00063   0.00105   1.79067
   A44        1.96880  -0.00011  -0.00154  -0.00366  -0.00521   1.96359
   A45        1.85624  -0.00019  -0.00203   0.00031  -0.00170   1.85454
   A46        1.92694   0.00003   0.00142   0.00305   0.00444   1.93138
   A47        1.63307  -0.00015  -0.00143   0.00315   0.00177   1.63484
   A48        1.77020   0.00006   0.00046  -0.00228  -0.00186   1.76834
   A49        1.93411  -0.00003  -0.00076  -0.00534  -0.00612   1.92799
   A50        1.76903   0.00005   0.00052  -0.00226  -0.00179   1.76725
   A51        1.93225  -0.00003  -0.00068  -0.00520  -0.00588   1.92637
   A52        1.51225   0.00012   0.00189  -0.00109   0.00075   1.51299
   A53        1.77643  -0.00015  -0.00137   0.00466   0.00334   1.77976
   A54        1.69552   0.00008   0.00084   0.00184   0.00262   1.69814
    D1       -0.00180   0.00001   0.00014   0.00010   0.00023  -0.00157
    D2       -1.00748  -0.00000   0.00088   0.00022   0.00109  -1.00640
    D3        1.00150   0.00002  -0.00046   0.00026  -0.00021   1.00130
    D4       -0.00418   0.00001   0.00028   0.00038   0.00065  -0.00352
    D5        0.00179  -0.00001  -0.00014  -0.00010  -0.00023   0.00156
    D6        0.98101  -0.00001   0.00007  -0.00034  -0.00025   0.98076
    D7       -1.01776   0.00004   0.00110  -0.00089   0.00021  -1.01755
    D8       -0.03854   0.00003   0.00131  -0.00113   0.00019  -0.03835
    D9        0.63068  -0.00007   0.00028   0.00245   0.00287   0.63355
   D10       -0.65473  -0.00003   0.00080  -0.00291  -0.00207  -0.65680
   D11        0.65650   0.00002  -0.00098  -0.00170  -0.00270   0.65380
   D12       -0.32201  -0.00012  -0.00227   0.00207  -0.00022  -0.32223
   D13       -3.03659  -0.00012  -0.00002   0.00976   0.01003  -3.02655
   D14       -2.63440   0.00014   0.00110   0.01331   0.01494  -2.61946
   D15       -0.41582   0.00004  -0.00080  -0.00486  -0.00577  -0.42158
   D16       -1.39432  -0.00010  -0.00209  -0.00109  -0.00329  -1.39761
   D17        2.17428  -0.00011   0.00016   0.00660   0.00697   2.18125
   D18        2.57646   0.00016   0.00128   0.01015   0.01187   2.58834
   D19       -0.67700   0.00002   0.00088  -0.00011   0.00077  -0.67623
   D20        0.35669   0.00008   0.00236   0.00312   0.00549   0.36219
   D21        0.40887   0.00002  -0.00002   0.00218   0.00216   0.41103
   D22        1.44256   0.00008   0.00146   0.00541   0.00688   1.44945
   D23        0.00180  -0.00001  -0.00014  -0.00010  -0.00023   0.00157
   D24       -0.97647  -0.00001  -0.00032  -0.00012  -0.00048  -0.97695
   D25        1.02076  -0.00006  -0.00143   0.00023  -0.00117   1.01959
   D26        0.04250  -0.00006  -0.00161   0.00021  -0.00142   0.04107
   D27       -0.63211   0.00006  -0.00028  -0.00268  -0.00307  -0.63519
   D28        0.64765   0.00003  -0.00052   0.00294   0.00239   0.65004
   D29       -0.65986   0.00001   0.00128   0.00241   0.00370  -0.65616
   D30        0.31677   0.00016   0.00263  -0.00098   0.00165   0.31843
   D31        2.68458  -0.00028  -0.00239  -0.02497  -0.02757   2.65701
   D32       -3.10615  -0.00007  -0.00275  -0.02740  -0.03062  -3.13677
   D33        0.41347  -0.00002   0.00098   0.00534   0.00641   0.41988
   D34        1.39010   0.00013   0.00233   0.00195   0.00437   1.39447
   D35       -2.52528  -0.00031  -0.00269  -0.02204  -0.02486  -2.55014
   D36       -2.03282  -0.00010  -0.00305  -0.02447  -0.02791  -2.06072
   D37        0.68304  -0.00005  -0.00129  -0.00030  -0.00157   0.68147
   D38       -0.35003  -0.00009  -0.00282  -0.00381  -0.00661  -0.35664
   D39       -0.40246  -0.00002  -0.00029  -0.00216  -0.00245  -0.40490
   D40       -1.43553  -0.00007  -0.00182  -0.00567  -0.00748  -1.44301
   D41       -0.00173   0.00001   0.00013   0.00010   0.00022  -0.00151
   D42        0.96417   0.00006   0.00104   0.00095   0.00198   0.96615
   D43       -0.96435  -0.00006  -0.00093  -0.00090  -0.00183  -0.96618
   D44        0.00155  -0.00001  -0.00002  -0.00004  -0.00007   0.00148
   D45        0.58895   0.00002   0.00065  -0.00222  -0.00156   0.58739
   D46       -0.66907   0.00000   0.00107  -0.00342  -0.00233  -0.67140
   D47        0.65270   0.00000   0.00074   0.00380   0.00459   0.65729
   D48       -0.45468   0.00017   0.00291   0.00466   0.00760  -0.44708
   D49       -0.39049  -0.00000   0.00056   0.00408   0.00465  -0.38584
   D50       -1.49787   0.00016   0.00274   0.00493   0.00767  -1.49020
   D51       -0.60551  -0.00004  -0.00134   0.00130  -0.00005  -0.60556
   D52        0.41746  -0.00002  -0.00107  -0.00204  -0.00313   0.41433
   D53        0.45976   0.00001  -0.00127   0.00312   0.00184   0.46160
   D54        1.48273   0.00002  -0.00100  -0.00023  -0.00124   1.48148
   D55       -0.58480  -0.00003  -0.00078   0.00223   0.00143  -0.58337
   D56        0.67387   0.00000  -0.00124   0.00339   0.00211   0.67598
   D57       -0.65817   0.00002  -0.00055  -0.00337  -0.00393  -0.66210
   D58        0.45221  -0.00016  -0.00293  -0.00457  -0.00751   0.44471
   D59        0.38582   0.00003  -0.00035  -0.00376  -0.00411   0.38171
   D60        1.49620  -0.00016  -0.00273  -0.00496  -0.00768   1.48852
   D61        0.60589   0.00005   0.00134  -0.00108   0.00028   0.60617
   D62       -0.41812   0.00003   0.00119   0.00239   0.00361  -0.41451
   D63       -0.46159  -0.00001   0.00129  -0.00305  -0.00173  -0.46332
   D64       -1.48559  -0.00002   0.00113   0.00041   0.00160  -1.48399
   D65       -0.00748  -0.00002  -0.00110  -0.00512  -0.00625  -0.01372
   D66        0.97279  -0.00002  -0.00047  -0.00235  -0.00280   0.97000
   D67       -0.95533  -0.00009  -0.00162  -0.00317  -0.00483  -0.96015
   D68        0.02494  -0.00010  -0.00099  -0.00041  -0.00138   0.02356
   D69        2.84821   0.00038   0.00419   0.03753   0.04150   2.88971
   D70       -2.45470   0.00037   0.00482   0.04030   0.04495  -2.40975
   D71        2.58275   0.00016   0.00284   0.02788   0.03091   2.61366
   D72       -2.72017   0.00015   0.00348   0.03065   0.03436  -2.68581
   D73        0.01167  -0.00002   0.00086   0.00452   0.00540   0.01707
   D74       -0.96962   0.00001   0.00021   0.00180   0.00201  -0.96760
   D75        0.95636   0.00007   0.00163   0.00312   0.00476   0.96112
   D76       -0.02492   0.00010   0.00098   0.00040   0.00137  -0.02355
   D77       -2.65483  -0.00010  -0.00155  -0.02136  -0.02274  -2.67757
   D78        2.64707  -0.00007  -0.00220  -0.02407  -0.02613   2.62094
   D79       -2.87460  -0.00030  -0.00388  -0.03232  -0.03548  -2.91008
   D80        2.42730  -0.00027  -0.00453  -0.03503  -0.03887   2.38843
   D81        0.55593   0.00008   0.00153  -0.00202  -0.00046   0.55548
   D82       -0.55142  -0.00011  -0.00182   0.00116  -0.00064  -0.55206
   D83       -2.93716   0.00021   0.00109   0.00504   0.00609  -2.93107
   D84        2.82165   0.00001   0.00167   0.01510   0.01625   2.83790
   D85        0.02658  -0.00001  -0.00066   0.00029  -0.00039   0.02620
   D86        0.99546   0.00002  -0.00048  -0.00120  -0.00168   0.99378
   D87       -0.99382   0.00007   0.00080   0.00184   0.00260  -0.99123
   D88       -0.02495   0.00010   0.00098   0.00035   0.00131  -0.02364
   D89       -0.53411  -0.00015  -0.00438  -0.00590  -0.01031  -0.54442
   D90        0.70452  -0.00026  -0.00478  -0.00710  -0.01192   0.69260
   D91       -0.02946   0.00001   0.00086  -0.00024   0.00061  -0.02885
   D92       -0.99871  -0.00001   0.00063   0.00130   0.00192  -0.99679
   D93        0.99429  -0.00008  -0.00075  -0.00190  -0.00264   0.99166
   D94        0.02504  -0.00010  -0.00099  -0.00036  -0.00133   0.02371
   D95        0.53209   0.00016   0.00456   0.00622   0.01080   0.54288
   D96       -0.70307   0.00026   0.00473   0.00701   0.01178  -0.69129
   D97       -0.61649   0.00001   0.00035   0.00205   0.00240  -0.61410
   D98        0.61281   0.00000  -0.00019  -0.00162  -0.00184   0.61097
         Item               Value     Threshold  Converged?
 Maximum Force            0.000791     0.000450     NO 
 RMS     Force            0.000145     0.000300     YES
 Maximum Displacement     0.052454     0.001800     NO 
 RMS     Displacement     0.006982     0.001200     NO 
 Predicted change in Energy=-5.318750D-05
 GradGradGradGradGradGradGradGradGradGradGradGradGradGradGradGradGradGrad

                          Input orientation:                          
 ---------------------------------------------------------------------
 Center     Atomic      Atomic             Coordinates (Angstroms)
 Number     Number       Type             X           Y           Z
 ---------------------------------------------------------------------
      1          4           0        0.042789    1.460916    0.890922
      2          4           0       -1.462046   -0.020214    0.886698
      3          4           0        1.605750   -0.066429    0.848007
      4          4           0        0.036982   -1.603944    0.840272
      5          4           0        0.105156   -0.112056    2.247815
      6          4           0       -1.145064    1.169796   -0.793066
      7          4           0        1.098038    1.075265   -0.770284
      8          4           0       -1.085805   -1.068386   -0.782842
      9          4           0        1.142412   -1.152307   -0.812663
     10          4           0        0.039633   -0.023916   -2.122536
     11          1           0       -2.440109    2.032322   -1.503468
     12          1           0       -1.877895    2.560200   -1.434132
 ---------------------------------------------------------------------
                    Distance matrix (angstroms):
                    1          2          3          4          5
     1  Be   0.000000
     2  Be   2.111467   0.000000
     3  Be   2.185743   3.068388   0.000000
     4  Be   3.065285   2.181156   2.196600   0.000000
     5  Be   2.078290   2.077786   2.052640   2.052208   0.000000
     6  Be   2.081240   2.082836   3.433417   3.429090   3.528902
     7  Be   2.005463   3.240323   2.044530   3.301196   3.391824
     8  Be   3.236137   2.006884   3.302735   2.044987   3.393794
     9  Be   3.307614   3.309480   2.037557   2.039153   3.394783
    10  Be   3.359415   3.363114   3.358371   3.357786   4.371731
    11  H    3.496340   3.298849   5.128661   4.985131   5.014863
    12  H    3.209880   3.495385   4.923731   5.116617   4.962880
                    6          7          8          9         10
     6  Be   0.000000
     7  Be   2.245208   0.000000
     8  Be   2.238990   3.060158   0.000000
     9  Be   3.259615   2.228417   2.229996   0.000000
    10  Be   2.143816   2.038874   2.037721   2.050647   0.000000
    11  H    1.710486   3.737913   3.459455   4.842884   3.280317
    12  H    1.697419   3.391446   3.770706   4.826094   3.290664
                   11         12
    11  H    0.000000
    12  H    0.774304   0.000000
 Stoichiometry    Be10H2
 Framework group  C1[X(Be10H2)]
 Deg. of freedom    30
 Full point group                 C1      NOp   1
 Largest Abelian subgroup         C1      NOp   1
 Largest concise Abelian subgroup C1      NOp   1
                         Standard orientation:                         
 ---------------------------------------------------------------------
 Center     Atomic      Atomic             Coordinates (Angstroms)
 Number     Number       Type             X           Y           Z
 ---------------------------------------------------------------------
      1          4           0        0.129708    1.294880   -1.039215
      2          4           0        0.152103    1.273488    1.072025
      3          4           0        1.470572   -0.429666   -1.113362
      4          4           0        1.488341   -0.450399    1.083068
      5          4           0        1.929986    1.234197   -0.002584
      6          4           0       -1.559956    0.712109    0.027077
      7          4           0       -0.528476   -0.535076   -1.529053
      8          4           0       -0.503616   -0.566922    1.530839
      9          4           0        0.475694   -1.833248   -0.021659
     10          4           0       -1.535069   -1.431401    0.000777
     11          1           0       -3.066543    1.445894    0.369886
     12          1           0       -3.010609    1.482256   -0.401538
 ---------------------------------------------------------------------
 Rotational constants (GHZ):           2.6518761           2.2030522           2.0110113
 Standard basis: def2TZVP (5D, 7F)
 There are   212 symmetry adapted cartesian basis functions of A   symmetry.
 There are   202 symmetry adapted basis functions of A   symmetry.
   202 basis functions,   306 primitive gaussians,   212 cartesian basis functions
    21 alpha electrons       21 beta electrons
       nuclear repulsion energy       162.6531278698 Hartrees.
 NAtoms=   12 NActive=   12 NUniq=   12 SFac= 1.00D+00 NAtFMM=   60 NAOKFM=F Big=F
 Integral buffers will be    131072 words long.
 Raffenetti 2 integral format.
 Two-electron integral symmetry is turned on.
 Nuclear repulsion after empirical dispersion term =      162.6297128440 Hartrees.
 One-electron integrals computed using PRISM.
   1 Symmetry operations used in ECPInt.
 ECPInt:  NShTT=    4851 NPrTT=   15054 LenC2=    4747 LenP2D=   12381.
 LDataN:  DoStor=T MaxTD1= 4 Len=   56
 NBasis=   202 RedAO= T EigKep=  4.20D-04  NBF=   202
 NBsUse=   202 1.00D-06 EigRej= -1.00D+00 NBFU=   202
 Initial guess from the checkpoint file:  "/home/asus/YCY/BeH/Be10/1/6-H-Be10.chk"
 B after Tr=    -0.000000    0.000000   -0.000000
         Rot=    0.999999    0.000870    0.000485    0.000543 Ang=   0.13 deg.
 ExpMin= 3.27D-02 ExpMax= 4.70D+03 ExpMxC= 1.60D+02 IAcc=3 IRadAn=         5 AccDes= 0.00D+00
 Harris functional with IExCor= 1009 and IRadAn=       5 diagonalized for initial guess.
 HarFok:  IExCor= 1009 AccDes= 0.00D+00 IRadAn=         5 IDoV= 1 UseB2=F ITyADJ=14
 ICtDFT=  3500011 ScaDFX=  1.000000  1.000000  1.000000  1.000000
 FoFCou: FMM=F IPFlag=           0 FMFlag=      100000 FMFlg1=           0
         NFxFlg=           0 DoJE=T BraDBF=F KetDBF=T FulRan=T
         wScrn=  0.000000 ICntrl=       500 IOpCl=  0 I1Cent=   200000004 NGrid=           0
         NMat0=    1 NMatS0=      1 NMatT0=    0 NMatD0=    1 NMtDS0=    0 NMtDT0=    0
 Petite list used in FoFCou.
 Keep R1 ints in memory in canonical form, NReq=228948694.
 Requested convergence on RMS density matrix=1.00D-08 within 128 cycles.
 Requested convergence on MAX density matrix=1.00D-06.
 Requested convergence on             energy=1.00D-06.
 No special actions if energy rises.
 SCF Done:  E(RPBE1PBE) =  -148.300697959     A.U. after   12 cycles
            NFock= 12  Conv=0.53D-08     -V/T= 2.0075
   1 Symmetry operations used in ECPInt.
 ECPInt:  NShTT=    4851 NPrTT=   15054 LenC2=    4747 LenP2D=   12381.
 LDataN:  DoStor=T MaxTD1= 5 Len=  102
 Calling FoFJK, ICntrl=      2127 FMM=F ISym2X=0 I1Cent= 0 IOpClX= 0 NMat=1 NMatS=1 NMatT=0.
 ***** Axes restored to original set *****
 -------------------------------------------------------------------
 Center     Atomic                   Forces (Hartrees/Bohr)
 Number     Number              X              Y              Z
 -------------------------------------------------------------------
      1        4          -0.000038543    0.000424224    0.000044819
      2        4          -0.000595217    0.000157019   -0.000014026
      3        4          -0.000336340   -0.000212521    0.000083404
      4        4           0.000234438    0.000267110    0.000116769
      5        4           0.000250253   -0.000260261   -0.000326930
      6        4           0.000727315    0.000150894    0.001531064
      7        4           0.000552945    0.000225639   -0.000295357
      8        4          -0.000425360   -0.000602670   -0.000409310
      9        4          -0.000407107    0.000418796    0.000185894
     10        4          -0.000366553    0.000424179   -0.000409869
     11        1           0.000209275   -0.000584589   -0.000149960
     12        1           0.000194893   -0.000407820   -0.000356499
 -------------------------------------------------------------------
 Cartesian Forces:  Max     0.001531064 RMS     0.000433138

 GradGradGradGradGradGradGradGradGradGradGradGradGradGradGradGradGradGrad
 Berny optimization.
 Using GEDIIS/GDIIS optimizer.
 FormGI is forming the generalized inverse of G from B-inverse, IUseBI=4.
 Internal  Forces:  Max     0.000401312 RMS     0.000115289
 Search for a local minimum.
 Step number   8 out of a maximum of  100
 All quantities printed in internal units (Hartrees-Bohrs-Radians)
 Mixed Optimization -- En-DIIS/RFO-DIIS
 Swapping is turned off.
 Update second derivatives using D2CorX and points    4    5    6    7    8
 DE= -1.16D-04 DEPred=-5.32D-05 R= 2.18D+00
 TightC=F SS=  1.41D+00  RLast= 1.48D-01 DXNew= 1.4270D+00 4.4394D-01
 Trust test= 2.18D+00 RLast= 1.48D-01 DXMaxT set to 8.49D-01
 ITU=  1  1  1  1  1  1  1  0
     Eigenvalues ---    0.00376   0.02649   0.02888   0.03511   0.03618
     Eigenvalues ---    0.03679   0.04037   0.04608   0.04724   0.05267
     Eigenvalues ---    0.05802   0.06486   0.06726   0.06848   0.06898
     Eigenvalues ---    0.06990   0.07096   0.07244   0.07553   0.08745
     Eigenvalues ---    0.08798   0.09122   0.11750   0.12183   0.13281
     Eigenvalues ---    0.13513   0.13611   0.14706   0.14796   0.26934
 En-DIIS/RFO-DIIS/Sim-DIIS IScMMF=       -3 using points:     8    7    6    5    4
 RFO step:  Lambda=-9.29300981D-05.
 DIIS inversion failure, remove point   5.
 RFO-DIIS uses    4 points instead of    5
 DidBck=F Rises=F RFO-DIIS coefs:    2.22918   -1.27184   -0.22375    0.26642    0.00000
 Iteration  1 RMS(Cart)=  0.00667073 RMS(Int)=  0.00026072
 Iteration  2 RMS(Cart)=  0.00010877 RMS(Int)=  0.00021744
 Iteration  3 RMS(Cart)=  0.00000008 RMS(Int)=  0.00021744
 Variable       Old X    -DE/DX   Delta X   Delta X   Delta X     New X
                                 (Linear)    (Quad)   (Total)
    R1        3.99009   0.00024   0.00562  -0.00006   0.00549   3.99559
    R2        4.13046  -0.00008  -0.00444   0.00098  -0.00347   4.12698
    R3        3.92740  -0.00000   0.00342   0.00012   0.00351   3.93091
    R4        3.93297  -0.00020  -0.00799  -0.00098  -0.00895   3.92402
    R5        3.78978   0.00018   0.00657  -0.00016   0.00633   3.79611
    R6        4.12179  -0.00005  -0.00286   0.00122  -0.00161   4.12017
    R7        3.92645   0.00004   0.00495  -0.00006   0.00485   3.93130
    R8        3.93599  -0.00021  -0.00770  -0.00123  -0.00896   3.92703
    R9        3.79246   0.00019   0.00585  -0.00003   0.00581   3.79827
   R10        4.15097  -0.00005   0.00262  -0.00283  -0.00042   4.15055
   R11        3.87893  -0.00013   0.00181  -0.00277  -0.00084   3.87809
   R12        3.86360   0.00005  -0.00373   0.00033  -0.00340   3.86021
   R13        3.85043  -0.00007   0.00622  -0.00141   0.00490   3.85533
   R14        3.87811  -0.00012   0.00206  -0.00290  -0.00066   3.87745
   R15        3.86446   0.00010  -0.00453   0.00054  -0.00398   3.86049
   R16        3.85344  -0.00007   0.00579  -0.00130   0.00445   3.85789
   R17        4.24283  -0.00013   0.00696  -0.00118   0.00588   4.24871
   R18        4.23108  -0.00011   0.01035  -0.00136   0.00905   4.24013
   R19        4.05122  -0.00022  -0.01417   0.00077  -0.01330   4.03792
   R20        3.23235  -0.00040  -0.00208  -0.00207  -0.00428   3.22807
   R21        3.20766  -0.00029   0.02355  -0.00762   0.01581   3.22347
   R22        4.21110  -0.00009  -0.00314  -0.00105  -0.00426   4.20684
   R23        3.85291   0.00021  -0.00248   0.00170  -0.00077   3.85214
   R24        4.21408  -0.00003  -0.00426  -0.00085  -0.00524   4.20885
   R25        3.85073   0.00022  -0.00180   0.00168  -0.00006   3.85067
   R26        3.87516   0.00002   0.01556  -0.00401   0.01151   3.88667
   R27        1.46322   0.00004   0.00656  -0.00427   0.00284   1.46606
    A1        1.59022  -0.00003  -0.00008  -0.00034  -0.00045   1.58977
    A2        1.81158   0.00001  -0.00060   0.00030  -0.00035   1.81123
    A3        1.86972  -0.00013   0.00084  -0.00094  -0.00003   1.86969
    A4        2.02587  -0.00013  -0.00102  -0.00074  -0.00170   2.02417
    A5        1.96003  -0.00002  -0.00035  -0.00083  -0.00114   1.95889
    A6        1.59037  -0.00004  -0.00060  -0.00035  -0.00096   1.58940
    A7        1.80742   0.00003  -0.00014   0.00033   0.00016   1.80758
    A8        1.86825  -0.00013   0.00088  -0.00091   0.00003   1.86829
    A9        2.02503  -0.00014  -0.00178  -0.00056  -0.00224   2.02279
   A10        1.96110  -0.00001  -0.00098  -0.00083  -0.00175   1.95936
   A11        1.54928   0.00004   0.00047   0.00039   0.00090   1.55019
   A12        1.79856  -0.00002   0.00103  -0.00052   0.00053   1.79908
   A13        1.78311   0.00006   0.00070   0.00067   0.00134   1.78445
   A14        1.95051   0.00008   0.00418   0.00010   0.00425   1.95476
   A15        1.95814  -0.00003   0.00105  -0.00009   0.00103   1.95916
   A16        1.55332   0.00003   0.00021   0.00029   0.00051   1.55382
   A17        1.80185  -0.00002   0.00060  -0.00059   0.00003   1.80188
   A18        1.78401   0.00007   0.00060   0.00062   0.00122   1.78523
   A19        1.95221   0.00008   0.00410   0.00005   0.00412   1.95633
   A20        1.95729  -0.00003   0.00111  -0.00009   0.00113   1.95842
   A21        1.67239   0.00004  -0.00149   0.00073  -0.00083   1.67156
   A22        1.67467   0.00004  -0.00174   0.00069  -0.00112   1.67356
   A23        1.69212   0.00024   0.00247   0.00092   0.00325   1.69538
   A24        1.83823   0.00022   0.00343   0.00073   0.00404   1.84228
   A25        2.34289   0.00003   0.02527  -0.00007   0.02529   2.36817
   A26        2.02352   0.00001   0.02389   0.00121   0.02511   2.04863
   A27        1.69089   0.00023   0.00315   0.00087   0.00386   1.69475
   A28        1.84014   0.00022   0.00298   0.00080   0.00366   1.84380
   A29        2.10346  -0.00013   0.00931  -0.00092   0.00826   2.11172
   A30        2.35588  -0.00000   0.02001  -0.00017   0.01987   2.37575
   A31        1.50217   0.00021  -0.00189   0.00127  -0.00081   1.50135
   A32        2.46843  -0.00007  -0.00433   0.00004  -0.00507   2.46337
   A33        2.05969  -0.00012  -0.00077   0.00029  -0.00118   2.05850
   A34        2.12470  -0.00027  -0.01766  -0.00129  -0.01903   2.10567
   A35        2.55347  -0.00024  -0.02160  -0.00222  -0.02420   2.52927
   A36        2.02819  -0.00026  -0.02943  -0.00049  -0.02996   1.99823
   A37        2.04933  -0.00028  -0.02964  -0.00123  -0.03127   2.01805
   A38        1.79103  -0.00009   0.00054  -0.00024   0.00038   1.79141
   A39        1.96049  -0.00006  -0.00606   0.00015  -0.00589   1.95460
   A40        1.85421  -0.00019  -0.00447  -0.00062  -0.00501   1.84920
   A41        1.93139  -0.00002   0.00498  -0.00115   0.00381   1.93520
   A42        1.63262  -0.00019  -0.00048  -0.00121  -0.00158   1.63104
   A43        1.79067  -0.00010   0.00107  -0.00031   0.00081   1.79148
   A44        1.96359  -0.00008  -0.00649   0.00009  -0.00643   1.95716
   A45        1.85454  -0.00021  -0.00469  -0.00061  -0.00522   1.84932
   A46        1.93138  -0.00005   0.00515  -0.00118   0.00391   1.93528
   A47        1.63484  -0.00021  -0.00106  -0.00122  -0.00214   1.63270
   A48        1.76834   0.00012  -0.00043   0.00056   0.00007   1.76842
   A49        1.92799   0.00009  -0.00548   0.00164  -0.00388   1.92411
   A50        1.76725   0.00011  -0.00031   0.00059   0.00020   1.76744
   A51        1.92637   0.00009  -0.00518   0.00163  -0.00355   1.92281
   A52        1.51299   0.00019   0.00357   0.00115   0.00464   1.51764
   A53        1.77976  -0.00022   0.00028  -0.00107  -0.00069   1.77907
   A54        1.69814   0.00006   0.00354  -0.00013   0.00326   1.70140
    D1       -0.00157   0.00001   0.00039   0.00002   0.00039  -0.00118
    D2       -1.00640   0.00001   0.00216   0.00019   0.00234  -1.00405
    D3        1.00130   0.00000  -0.00076  -0.00016  -0.00093   1.00036
    D4       -0.00352   0.00000   0.00101   0.00002   0.00102  -0.00251
    D5        0.00156  -0.00001  -0.00039  -0.00001  -0.00039   0.00118
    D6        0.98076   0.00000   0.00009   0.00044   0.00056   0.98133
    D7       -1.01755   0.00005   0.00182   0.00017   0.00205  -1.01549
    D8       -0.03835   0.00006   0.00229   0.00063   0.00300  -0.03535
    D9        0.63355  -0.00010   0.00182  -0.00107   0.00088   0.63442
   D10       -0.65680  -0.00002  -0.00069  -0.00034  -0.00092  -0.65772
   D11        0.65380   0.00001  -0.00354   0.00027  -0.00342   0.65038
   D12       -0.32223  -0.00014  -0.00389  -0.00050  -0.00437  -0.32660
   D13       -3.02655  -0.00006   0.00745  -0.00093   0.00697  -3.01959
   D14       -2.61946   0.00004   0.01458  -0.00043   0.01487  -2.60460
   D15       -0.42158   0.00010  -0.00470   0.00176  -0.00308  -0.42466
   D16       -1.39761  -0.00005  -0.00505   0.00098  -0.00403  -1.40164
   D17        2.18125   0.00003   0.00629   0.00056   0.00731   2.18855
   D18        2.58834   0.00012   0.01342   0.00105   0.01521   2.60355
   D19       -0.67623   0.00005   0.00178   0.00068   0.00246  -0.67377
   D20        0.36219   0.00002   0.00749  -0.00066   0.00681   0.36899
   D21        0.41103   0.00003   0.00171   0.00070   0.00238   0.41342
   D22        1.44945  -0.00000   0.00741  -0.00064   0.00674   1.45618
   D23        0.00157  -0.00001  -0.00039  -0.00001  -0.00039   0.00118
   D24       -0.97695  -0.00002  -0.00104  -0.00040  -0.00150  -0.97846
   D25        1.01959  -0.00007  -0.00292  -0.00009  -0.00301   1.01658
   D26        0.04107  -0.00008  -0.00358  -0.00048  -0.00413   0.03695
   D27       -0.63519   0.00010  -0.00192   0.00124  -0.00078  -0.63597
   D28        0.65004   0.00002   0.00141   0.00053   0.00185   0.65189
   D29       -0.65616   0.00000   0.00459  -0.00037   0.00434  -0.65182
   D30        0.31843   0.00016   0.00539   0.00037   0.00570   0.32413
   D31        2.65701  -0.00012  -0.02690  -0.00037  -0.02739   2.62962
   D32       -3.13677  -0.00015  -0.02842  -0.00227  -0.03144   3.11498
   D33        0.41988  -0.00009   0.00530  -0.00189   0.00354   0.42342
   D34        1.39447   0.00006   0.00610  -0.00114   0.00490   1.39937
   D35       -2.55014  -0.00021  -0.02619  -0.00189  -0.02819  -2.57832
   D36       -2.06072  -0.00024  -0.02771  -0.00378  -0.03224  -2.09296
   D37        0.68147  -0.00007  -0.00315  -0.00076  -0.00388   0.67758
   D38       -0.35664  -0.00002  -0.00917   0.00064  -0.00847  -0.36511
   D39       -0.40490  -0.00004  -0.00247  -0.00088  -0.00333  -0.40823
   D40       -1.44301   0.00002  -0.00850   0.00053  -0.00792  -1.45093
   D41       -0.00151   0.00001   0.00037   0.00001   0.00037  -0.00114
   D42        0.96615   0.00005   0.00306  -0.00028   0.00277   0.96892
   D43       -0.96618  -0.00005  -0.00273   0.00026  -0.00248  -0.96866
   D44        0.00148  -0.00000  -0.00004  -0.00003  -0.00008   0.00140
   D45        0.58739   0.00004  -0.00057   0.00018  -0.00037   0.58702
   D46       -0.67140   0.00005  -0.00057   0.00034  -0.00019  -0.67159
   D47        0.65729  -0.00003   0.00444  -0.00084   0.00365   0.66093
   D48       -0.44708   0.00010   0.01024  -0.00073   0.00958  -0.43750
   D49       -0.38584  -0.00004   0.00417  -0.00101   0.00314  -0.38269
   D50       -1.49020   0.00009   0.00997  -0.00090   0.00908  -1.48112
   D51       -0.60556  -0.00009  -0.00227  -0.00114  -0.00342  -0.60898
   D52        0.41433   0.00002  -0.00415   0.00018  -0.00400   0.41033
   D53        0.46160  -0.00007  -0.00033  -0.00107  -0.00142   0.46018
   D54        1.48148   0.00004  -0.00220   0.00025  -0.00200   1.47949
   D55       -0.58337  -0.00005   0.00029  -0.00033  -0.00009  -0.58346
   D56        0.67598  -0.00005   0.00014  -0.00049  -0.00042   0.67556
   D57       -0.66210   0.00005  -0.00371   0.00085  -0.00287  -0.66498
   D58        0.44471  -0.00009  -0.01024   0.00078  -0.00951   0.43520
   D59        0.38171   0.00006  -0.00358   0.00106  -0.00249   0.37922
   D60        1.48852  -0.00009  -0.01011   0.00098  -0.00913   1.47939
   D61        0.60617   0.00010   0.00239   0.00109   0.00349   0.60966
   D62       -0.41451  -0.00002   0.00462  -0.00028   0.00441  -0.41010
   D63       -0.46332   0.00007   0.00040   0.00111   0.00156  -0.46176
   D64       -1.48399  -0.00004   0.00263  -0.00025   0.00248  -1.48152
   D65       -0.01372   0.00004  -0.00589   0.00133  -0.00464  -0.01836
   D66        0.97000  -0.00001  -0.00268   0.00074  -0.00198   0.96802
   D67       -0.96015  -0.00006  -0.00606   0.00090  -0.00512  -0.96527
   D68        0.02356  -0.00010  -0.00285   0.00031  -0.00246   0.02111
   D69        2.88971   0.00021   0.04099   0.00119   0.04190   2.93161
   D70       -2.40975   0.00016   0.04421   0.00060   0.04455  -2.36520
   D71        2.61366   0.00018   0.02982   0.00252   0.03246   2.64612
   D72       -2.68581   0.00014   0.03303   0.00193   0.03512  -2.65069
   D73        0.01707  -0.00006   0.00504  -0.00126   0.00386   0.02093
   D74       -0.96760   0.00001   0.00185  -0.00064   0.00127  -0.96634
   D75        0.96112   0.00004   0.00604  -0.00092   0.00505   0.96617
   D76       -0.02355   0.00010   0.00284  -0.00031   0.00245  -0.02110
   D77       -2.67757  -0.00009  -0.02106  -0.00064  -0.02135  -2.69892
   D78        2.62094  -0.00002  -0.02425  -0.00003  -0.02394   2.59700
   D79       -2.91008  -0.00017  -0.03503  -0.00095  -0.03488  -2.94496
   D80        2.38843  -0.00010  -0.03822  -0.00033  -0.03748   2.35096
   D81        0.55548   0.00010   0.00212   0.00032   0.00240   0.55788
   D82       -0.55206  -0.00012  -0.00331  -0.00027  -0.00346  -0.55551
   D83       -2.93107   0.00009   0.00746   0.00071   0.00794  -2.92313
   D84        2.83790   0.00009   0.01450   0.00168   0.01550   2.85340
   D85        0.02620  -0.00006  -0.00146  -0.00129  -0.00275   0.02345
   D86        0.99378   0.00001  -0.00171  -0.00063  -0.00235   0.99143
   D87       -0.99123   0.00003   0.00302  -0.00096   0.00200  -0.98922
   D88       -0.02364   0.00010   0.00277  -0.00031   0.00240  -0.02124
   D89       -0.54442  -0.00005  -0.01428   0.00114  -0.01318  -0.55761
   D90        0.69260  -0.00014  -0.01630   0.00113  -0.01528   0.67732
   D91       -0.02885   0.00007   0.00203   0.00134   0.00335  -0.02550
   D92       -0.99679   0.00000   0.00224   0.00069   0.00296  -0.99383
   D93        0.99166  -0.00004  -0.00302   0.00095  -0.00204   0.98962
   D94        0.02371  -0.00010  -0.00280   0.00031  -0.00243   0.02129
   D95        0.54288   0.00005   0.01494  -0.00115   0.01380   0.55668
   D96       -0.69129   0.00015   0.01615  -0.00114   0.01513  -0.67615
   D97       -0.61410  -0.00002   0.00237  -0.00018   0.00219  -0.61191
   D98        0.61097   0.00004  -0.00172   0.00021  -0.00159   0.60939
         Item               Value     Threshold  Converged?
 Maximum Force            0.000401     0.000450     YES
 RMS     Force            0.000115     0.000300     YES
 Maximum Displacement     0.045959     0.001800     NO 
 RMS     Displacement     0.006697     0.001200     NO 
 Predicted change in Energy=-3.908302D-05
 GradGradGradGradGradGradGradGradGradGradGradGradGradGradGradGradGradGrad

                          Input orientation:                          
 ---------------------------------------------------------------------
 Center     Atomic      Atomic             Coordinates (Angstroms)
 Number     Number       Type             X           Y           Z
 ---------------------------------------------------------------------
      1          4           0        0.048677    1.460202    0.899804
      2          4           0       -1.461413   -0.019717    0.892919
      3          4           0        1.606271   -0.069703    0.847510
      4          4           0        0.035069   -1.604401    0.837863
      5          4           0        0.110630   -0.119427    2.251820
      6          4           0       -1.143642    1.176447   -0.776421
      7          4           0        1.102418    1.076153   -0.766771
      8          4           0       -1.087936   -1.066635   -0.781716
      9          4           0        1.137448   -1.149120   -0.819009
     10          4           0        0.026001   -0.005783   -2.118094
     11          1           0       -2.434438    2.017140   -1.514729
     12          1           0       -1.879245    2.556093   -1.458453
 ---------------------------------------------------------------------
                    Distance matrix (angstroms):
                    1          2          3          4          5
     1  Be   0.000000
     2  Be   2.114374   0.000000
     3  Be   2.183906   3.068428   0.000000
     4  Be   3.065259   2.180301   2.196377   0.000000
     5  Be   2.080148   2.080354   2.052195   2.051861   0.000000
     6  Be   2.076504   2.078095   3.428128   3.424673   3.524589
     7  Be   2.008814   3.244801   2.042733   3.301433   3.394842
     8  Be   3.241034   2.009956   3.302576   2.042882   3.396484
     9  Be   3.308822   3.310639   2.040152   2.041506   3.397737
    10  Be   3.355195   3.358391   3.360974   3.360558   4.372211
    11  H    3.507992   3.300353   5.124687   4.974808   5.022866
    12  H    3.237164   3.512595   4.935696   5.123219   4.988400
                    6          7          8          9         10
     6  Be   0.000000
     7  Be   2.248319   0.000000
     8  Be   2.243780   3.064216   0.000000
     9  Be   3.257829   2.226162   2.227225   0.000000
    10  Be   2.136777   2.038464   2.037688   2.056735   0.000000
    11  H    1.708221   3.735539   3.443842   4.823650   3.241917
    12  H    1.705785   3.399847   3.769390   4.820574   3.260107
                   11         12
    11  H    0.000000
    12  H    0.775807   0.000000
 Stoichiometry    Be10H2
 Framework group  C1[X(Be10H2)]
 Deg. of freedom    30
 Full point group                 C1      NOp   1
 Largest Abelian subgroup         C1      NOp   1
 Largest concise Abelian subgroup C1      NOp   1
                         Standard orientation:                         
 ---------------------------------------------------------------------
 Center     Atomic      Atomic             Coordinates (Angstroms)
 Number     Number       Type             X           Y           Z
 ---------------------------------------------------------------------
      1          4           0        0.143269    1.292376   -1.044058
      2          4           0        0.160654    1.275674    1.070179
      3          4           0        1.469034   -0.441819   -1.110098
      4          4           0        1.482862   -0.457884    1.086177
      5          4           0        1.942329    1.219638   -0.002373
      6          4           0       -1.547864    0.728994    0.021091
      7          4           0       -0.527502   -0.537358   -1.531376
      8          4           0       -0.507880   -0.562554    1.532674
      9          4           0        0.458885   -1.837123   -0.016962
     10          4           0       -1.552440   -1.407681    0.000738
     11          1           0       -3.061620    1.437018    0.375018
     12          1           0       -3.023773    1.473932   -0.398985
 ---------------------------------------------------------------------
 Rotational constants (GHZ):           2.6550727           2.1989030           2.0119951
 Standard basis: def2TZVP (5D, 7F)
 There are   212 symmetry adapted cartesian basis functions of A   symmetry.
 There are   202 symmetry adapted basis functions of A   symmetry.
   202 basis functions,   306 primitive gaussians,   212 cartesian basis functions
    21 alpha electrons       21 beta electrons
       nuclear repulsion energy       162.6377489205 Hartrees.
 NAtoms=   12 NActive=   12 NUniq=   12 SFac= 1.00D+00 NAtFMM=   60 NAOKFM=F Big=F
 Integral buffers will be    131072 words long.
 Raffenetti 2 integral format.
 Two-electron integral symmetry is turned on.
 Nuclear repulsion after empirical dispersion term =      162.6143325084 Hartrees.
 One-electron integrals computed using PRISM.
   1 Symmetry operations used in ECPInt.
 ECPInt:  NShTT=    4851 NPrTT=   15054 LenC2=    4747 LenP2D=   12380.
 LDataN:  DoStor=T MaxTD1= 4 Len=   56
 NBasis=   202 RedAO= T EigKep=  4.20D-04  NBF=   202
 NBsUse=   202 1.00D-06 EigRej= -1.00D+00 NBFU=   202
 Initial guess from the checkpoint file:  "/home/asus/YCY/BeH/Be10/1/6-H-Be10.chk"
 B after Tr=     0.000000   -0.000000    0.000000
         Rot=    0.999993    0.000950    0.000536    0.003529 Ang=   0.42 deg.
 ExpMin= 3.27D-02 ExpMax= 4.70D+03 ExpMxC= 1.60D+02 IAcc=3 IRadAn=         5 AccDes= 0.00D+00
 Harris functional with IExCor= 1009 and IRadAn=       5 diagonalized for initial guess.
 HarFok:  IExCor= 1009 AccDes= 0.00D+00 IRadAn=         5 IDoV= 1 UseB2=F ITyADJ=14
 ICtDFT=  3500011 ScaDFX=  1.000000  1.000000  1.000000  1.000000
 FoFCou: FMM=F IPFlag=           0 FMFlag=      100000 FMFlg1=           0
         NFxFlg=           0 DoJE=T BraDBF=F KetDBF=T FulRan=T
         wScrn=  0.000000 ICntrl=       500 IOpCl=  0 I1Cent=   200000004 NGrid=           0
         NMat0=    1 NMatS0=      1 NMatT0=    0 NMatD0=    1 NMtDS0=    0 NMtDT0=    0
 Petite list used in FoFCou.
 Keep R1 ints in memory in canonical form, NReq=228948694.
 Requested convergence on RMS density matrix=1.00D-08 within 128 cycles.
 Requested convergence on MAX density matrix=1.00D-06.
 Requested convergence on             energy=1.00D-06.
 No special actions if energy rises.
 SCF Done:  E(RPBE1PBE) =  -148.300776191     A.U. after   12 cycles
            NFock= 12  Conv=0.55D-08     -V/T= 2.0075
   1 Symmetry operations used in ECPInt.
 ECPInt:  NShTT=    4851 NPrTT=   15054 LenC2=    4747 LenP2D=   12380.
 LDataN:  DoStor=T MaxTD1= 5 Len=  102
 Calling FoFJK, ICntrl=      2127 FMM=F ISym2X=0 I1Cent= 0 IOpClX= 0 NMat=1 NMatS=1 NMatT=0.
 ***** Axes restored to original set *****
 -------------------------------------------------------------------
 Center     Atomic                   Forces (Hartrees/Bohr)
 Number     Number              X              Y              Z
 -------------------------------------------------------------------
      1        4          -0.000066746    0.000239478    0.000075165
      2        4          -0.000326088    0.000167734    0.000057943
      3        4          -0.000232917   -0.000460643    0.000085584
      4        4           0.000473921    0.000166258    0.000126072
      5        4           0.000228925   -0.000272402   -0.000509973
      6        4           0.000359587    0.000575643    0.000657153
      7        4           0.000273829    0.000385365   -0.000059305
      8        4          -0.000571396   -0.000270358   -0.000193020
      9        4          -0.000726431    0.000757293    0.000190510
     10        4           0.000352228   -0.000326855   -0.000343212
     11        1           0.000645236    0.000355867    0.000001723
     12        1          -0.000410149   -0.001317380   -0.000088640
 -------------------------------------------------------------------
 Cartesian Forces:  Max     0.001317380 RMS     0.000429177

 GradGradGradGradGradGradGradGradGradGradGradGradGradGradGradGradGradGrad
 Berny optimization.
 Using GEDIIS/GDIIS optimizer.
 FormGI is forming the generalized inverse of G from B-inverse, IUseBI=4.
 Internal  Forces:  Max     0.000709319 RMS     0.000114441
 Search for a local minimum.
 Step number   9 out of a maximum of  100
 All quantities printed in internal units (Hartrees-Bohrs-Radians)
 Mixed Optimization -- En-DIIS/RFO-DIIS
 Swapping is turned off.
 Update second derivatives using D2CorX and points    5    6    7    8    9
 DE= -7.82D-05 DEPred=-3.91D-05 R= 2.00D+00
 TightC=F SS=  1.41D+00  RLast= 1.49D-01 DXNew= 1.4270D+00 4.4613D-01
 Trust test= 2.00D+00 RLast= 1.49D-01 DXMaxT set to 8.49D-01
 ITU=  1  1  1  1  1  1  1  1  0
     Eigenvalues ---    0.00307   0.02269   0.02888   0.03522   0.03652
     Eigenvalues ---    0.03743   0.03824   0.04073   0.04705   0.05235
     Eigenvalues ---    0.05459   0.06497   0.06727   0.06852   0.06887
     Eigenvalues ---    0.06980   0.07094   0.07259   0.07534   0.08586
     Eigenvalues ---    0.08817   0.09117   0.11746   0.12486   0.13423
     Eigenvalues ---    0.13517   0.13611   0.14774   0.14855   0.28967
 En-DIIS/RFO-DIIS/Sim-DIIS IScMMF=       -3 using points:     9    8    7    6    5    4
 RFO step:  Lambda=-3.51821138D-05.
 DIIS inversion failure, remove point   6.
 DIIS inversion failure, remove point   5.
 DIIS inversion failure, remove point   4.
 RFO-DIIS uses    3 points instead of    6
 DidBck=F Rises=F RFO-DIIS coefs:    1.69497   -0.93610    0.24113    0.00000    0.00000
                  RFO-DIIS coefs:    0.00000
 Iteration  1 RMS(Cart)=  0.00345322 RMS(Int)=  0.00004410
 Iteration  2 RMS(Cart)=  0.00002351 RMS(Int)=  0.00003234
 Iteration  3 RMS(Cart)=  0.00000000 RMS(Int)=  0.00003234
 Variable       Old X    -DE/DX   Delta X   Delta X   Delta X     New X
                                 (Linear)    (Quad)   (Total)
    R1        3.99559   0.00011   0.00450  -0.00081   0.00367   3.99925
    R2        4.12698  -0.00000  -0.00102   0.00105   0.00003   4.12702
    R3        3.93091  -0.00003   0.00177   0.00029   0.00205   3.93296
    R4        3.92402  -0.00010  -0.00497   0.00010  -0.00484   3.91918
    R5        3.79611   0.00008   0.00375  -0.00020   0.00354   3.79965
    R6        4.12017   0.00002   0.00004   0.00116   0.00120   4.12137
    R7        3.93130  -0.00001   0.00241   0.00003   0.00243   3.93373
    R8        3.92703  -0.00012  -0.00517  -0.00005  -0.00520   3.92183
    R9        3.79827   0.00009   0.00356  -0.00019   0.00336   3.80163
   R10        4.15055  -0.00013  -0.00113  -0.00188  -0.00304   4.14751
   R11        3.87809  -0.00020  -0.00115  -0.00228  -0.00343   3.87466
   R12        3.86021   0.00008  -0.00131   0.00082  -0.00049   3.85971
   R13        3.85533  -0.00015   0.00186  -0.00146   0.00041   3.85573
   R14        3.87745  -0.00020  -0.00109  -0.00239  -0.00347   3.87399
   R15        3.86049   0.00014  -0.00155   0.00095  -0.00059   3.85990
   R16        3.85789  -0.00015   0.00168  -0.00139   0.00028   3.85816
   R17        4.24871  -0.00005   0.00182  -0.00102   0.00081   4.24952
   R18        4.24013  -0.00005   0.00336  -0.00119   0.00219   4.24232
   R19        4.03792   0.00010  -0.00758   0.00244  -0.00512   4.03280
   R20        3.22807  -0.00017  -0.00584  -0.00075  -0.00660   3.22147
   R21        3.22347  -0.00071   0.00317  -0.00520  -0.00205   3.22142
   R22        4.20684  -0.00014  -0.00274  -0.00027  -0.00301   4.20383
   R23        3.85214   0.00020   0.00052   0.00141   0.00192   3.85406
   R24        4.20885  -0.00009  -0.00318  -0.00009  -0.00328   4.20557
   R25        3.85067   0.00019   0.00093   0.00140   0.00233   3.85300
   R26        3.88667  -0.00026   0.00493  -0.00424   0.00068   3.88735
   R27        1.46606  -0.00064   0.00138  -0.00187  -0.00042   1.46565
    A1        1.58977  -0.00003  -0.00055  -0.00016  -0.00071   1.58906
    A2        1.81123   0.00002  -0.00028   0.00031   0.00002   1.81125
    A3        1.86969  -0.00007  -0.00097  -0.00060  -0.00157   1.86812
    A4        2.02417  -0.00008  -0.00180  -0.00026  -0.00205   2.02212
    A5        1.95889  -0.00003  -0.00098  -0.00062  -0.00159   1.95730
    A6        1.58940  -0.00003  -0.00081  -0.00011  -0.00092   1.58848
    A7        1.80758   0.00003   0.00002   0.00035   0.00037   1.80795
    A8        1.86829  -0.00007  -0.00091  -0.00057  -0.00148   1.86681
    A9        2.02279  -0.00008  -0.00197  -0.00010  -0.00206   2.02073
   A10        1.95936  -0.00002  -0.00130  -0.00058  -0.00187   1.95749
   A11        1.55019   0.00003   0.00081   0.00018   0.00100   1.55118
   A12        1.79908  -0.00006   0.00013  -0.00045  -0.00032   1.79876
   A13        1.78445   0.00006   0.00097   0.00042   0.00139   1.78584
   A14        1.95476   0.00003   0.00208  -0.00002   0.00206   1.95682
   A15        1.95916  -0.00005   0.00039  -0.00021   0.00018   1.95935
   A16        1.55382   0.00003   0.00055   0.00009   0.00064   1.55446
   A17        1.80188  -0.00007  -0.00017  -0.00051  -0.00068   1.80120
   A18        1.78523   0.00006   0.00088   0.00038   0.00127   1.78649
   A19        1.95633   0.00003   0.00201  -0.00008   0.00192   1.95825
   A20        1.95842  -0.00005   0.00043  -0.00019   0.00025   1.95867
   A21        1.67156   0.00007   0.00014   0.00057   0.00071   1.67226
   A22        1.67356   0.00006  -0.00003   0.00054   0.00049   1.67405
   A23        1.69538   0.00013   0.00274   0.00033   0.00306   1.69844
   A24        1.84228   0.00009   0.00307   0.00008   0.00313   1.84541
   A25        2.36817  -0.00003   0.01085   0.00029   0.01117   2.37934
   A26        2.04863   0.00010   0.01059   0.00107   0.01165   2.06028
   A27        1.69475   0.00012   0.00302   0.00028   0.00329   1.69804
   A28        1.84380   0.00009   0.00292   0.00010   0.00301   1.84681
   A29        2.11172  -0.00003   0.00237  -0.00074   0.00161   2.11334
   A30        2.37575  -0.00003   0.00842  -0.00014   0.00825   2.38400
   A31        1.50135   0.00014   0.00056   0.00098   0.00151   1.50286
   A32        2.46337  -0.00009  -0.00257   0.00046  -0.00220   2.46116
   A33        2.05850   0.00002  -0.00147   0.00034  -0.00124   2.05726
   A34        2.10567  -0.00009  -0.00967  -0.00124  -0.01091   2.09476
   A35        2.52927  -0.00024  -0.01163  -0.00153  -0.01319   2.51608
   A36        1.99823  -0.00009  -0.01426   0.00010  -0.01419   1.98404
   A37        2.01805  -0.00013  -0.01521  -0.00032  -0.01561   2.00244
   A38        1.79141  -0.00009   0.00013  -0.00042  -0.00028   1.79113
   A39        1.95460  -0.00000  -0.00287   0.00056  -0.00230   1.95229
   A40        1.84920  -0.00011  -0.00312  -0.00012  -0.00323   1.84598
   A41        1.93520  -0.00008   0.00161  -0.00131   0.00029   1.93549
   A42        1.63104  -0.00015  -0.00163  -0.00079  -0.00240   1.62864
   A43        1.79148  -0.00011   0.00031  -0.00048  -0.00017   1.79132
   A44        1.95716  -0.00001  -0.00321   0.00054  -0.00268   1.95449
   A45        1.84932  -0.00013  -0.00322  -0.00009  -0.00329   1.84603
   A46        1.93528  -0.00010   0.00165  -0.00134   0.00029   1.93558
   A47        1.63270  -0.00016  -0.00191  -0.00079  -0.00269   1.63002
   A48        1.76842   0.00013   0.00050   0.00053   0.00102   1.76944
   A49        1.92411   0.00018  -0.00122   0.00165   0.00041   1.92453
   A50        1.76744   0.00013   0.00057   0.00057   0.00112   1.76857
   A51        1.92281   0.00018  -0.00105   0.00164   0.00058   1.92339
   A52        1.51764   0.00017   0.00305   0.00058   0.00363   1.52126
   A53        1.77907  -0.00018  -0.00128  -0.00076  -0.00203   1.77705
   A54        1.70140   0.00002   0.00164  -0.00023   0.00139   1.70279
    D1       -0.00118   0.00000   0.00022   0.00000   0.00021  -0.00097
    D2       -1.00405  -0.00001   0.00136  -0.00004   0.00132  -1.00274
    D3        1.00036   0.00001  -0.00060   0.00001  -0.00059   0.99978
    D4       -0.00251  -0.00000   0.00055  -0.00003   0.00052  -0.00199
    D5        0.00118  -0.00000  -0.00021  -0.00000  -0.00021   0.00096
    D6        0.98133   0.00001   0.00045   0.00020   0.00066   0.98198
    D7       -1.01549   0.00003   0.00138  -0.00014   0.00123  -1.01426
    D8       -0.03535   0.00005   0.00204   0.00006   0.00210  -0.03324
    D9        0.63442  -0.00007  -0.00008  -0.00110  -0.00117   0.63326
   D10       -0.65772  -0.00002  -0.00014  -0.00043  -0.00057  -0.65829
   D11        0.65038   0.00001  -0.00172   0.00056  -0.00118   0.64921
   D12       -0.32660  -0.00007  -0.00299   0.00020  -0.00280  -0.32940
   D13       -3.01959   0.00002   0.00242  -0.00115   0.00132  -3.01827
   D14       -2.60460  -0.00006   0.00673  -0.00029   0.00656  -2.59803
   D15       -0.42466   0.00010  -0.00075   0.00175   0.00098  -0.42368
   D16       -1.40164   0.00002  -0.00201   0.00139  -0.00064  -1.40228
   D17        2.18855   0.00011   0.00340   0.00004   0.00348   2.19203
   D18        2.60355   0.00004   0.00771   0.00090   0.00872   2.61227
   D19       -0.67377   0.00005   0.00152   0.00028   0.00180  -0.67197
   D20        0.36899  -0.00005   0.00341  -0.00128   0.00212   0.37112
   D21        0.41342   0.00004   0.00114   0.00044   0.00158   0.41499
   D22        1.45618  -0.00007   0.00302  -0.00112   0.00190   1.45808
   D23        0.00118  -0.00000  -0.00021  -0.00000  -0.00021   0.00096
   D24       -0.97846  -0.00002  -0.00093  -0.00016  -0.00109  -0.97955
   D25        1.01658  -0.00003  -0.00181   0.00022  -0.00158   1.01500
   D26        0.03695  -0.00005  -0.00252   0.00006  -0.00246   0.03449
   D27       -0.63597   0.00007   0.00020   0.00122   0.00141  -0.63456
   D28        0.65189   0.00003   0.00071   0.00059   0.00130   0.65319
   D29       -0.65182  -0.00000   0.00213  -0.00063   0.00150  -0.65032
   D30        0.32413   0.00008   0.00356  -0.00030   0.00327   0.32739
   D31        2.62962   0.00002  -0.01238  -0.00072  -0.01310   2.61652
   D32        3.11498  -0.00022  -0.01447  -0.00170  -0.01630   3.09868
   D33        0.42342  -0.00010   0.00091  -0.00181  -0.00088   0.42254
   D34        1.39937  -0.00002   0.00235  -0.00148   0.00089   1.40026
   D35       -2.57832  -0.00008  -0.01359  -0.00190  -0.01548  -2.59380
   D36       -2.09296  -0.00032  -0.01568  -0.00288  -0.01868  -2.11164
   D37        0.67758  -0.00006  -0.00232  -0.00028  -0.00259   0.67499
   D38       -0.36511   0.00006  -0.00429   0.00134  -0.00295  -0.36806
   D39       -0.40823  -0.00005  -0.00172  -0.00058  -0.00230  -0.41053
   D40       -1.45093   0.00008  -0.00370   0.00104  -0.00265  -1.45358
   D41       -0.00114   0.00000   0.00021   0.00000   0.00021  -0.00093
   D42        0.96892   0.00001   0.00145  -0.00040   0.00105   0.96997
   D43       -0.96866  -0.00001  -0.00128   0.00035  -0.00094  -0.96959
   D44        0.00140  -0.00000  -0.00004  -0.00005  -0.00009   0.00131
   D45        0.58702   0.00002   0.00012  -0.00010   0.00002   0.58703
   D46       -0.67159   0.00006   0.00043  -0.00006   0.00037  -0.67122
   D47        0.66093  -0.00004   0.00143  -0.00082   0.00062   0.66156
   D48       -0.43750  -0.00001   0.00482  -0.00136   0.00347  -0.43403
   D49       -0.38269  -0.00004   0.00106  -0.00083   0.00023  -0.38246
   D50       -1.48112  -0.00002   0.00446  -0.00138   0.00308  -1.47805
   D51       -0.60898  -0.00009  -0.00237  -0.00050  -0.00287  -0.61185
   D52        0.41033   0.00006  -0.00203   0.00063  -0.00141   0.40892
   D53        0.46018  -0.00009  -0.00143  -0.00044  -0.00187   0.45831
   D54        1.47949   0.00005  -0.00109   0.00069  -0.00040   1.47908
   D55       -0.58346  -0.00004  -0.00040  -0.00004  -0.00045  -0.58391
   D56        0.67556  -0.00007  -0.00080  -0.00007  -0.00088   0.67468
   D57       -0.66498   0.00005  -0.00105   0.00087  -0.00019  -0.66516
   D58        0.43520   0.00002  -0.00480   0.00145  -0.00335   0.43185
   D59        0.37922   0.00006  -0.00074   0.00092   0.00018   0.37940
   D60        1.47939   0.00002  -0.00449   0.00151  -0.00298   1.47641
   D61        0.60966   0.00009   0.00236   0.00045   0.00281   0.61247
   D62       -0.41010  -0.00006   0.00219  -0.00073   0.00148  -0.40862
   D63       -0.46176   0.00010   0.00150   0.00048   0.00200  -0.45976
   D64       -1.48152  -0.00006   0.00134  -0.00069   0.00067  -1.48085
   D65       -0.01836   0.00005  -0.00172   0.00129  -0.00044  -0.01880
   D66        0.96802  -0.00001  -0.00070   0.00058  -0.00012   0.96790
   D67       -0.96527   0.00000  -0.00239   0.00101  -0.00138  -0.96665
   D68        0.02111  -0.00006  -0.00138   0.00030  -0.00107   0.02004
   D69        2.93161   0.00005   0.01911   0.00122   0.02031   2.95191
   D70       -2.36520  -0.00001   0.02012   0.00051   0.02062  -2.34458
   D71        2.64612   0.00019   0.01511   0.00189   0.01699   2.66311
   D72       -2.65069   0.00013   0.01612   0.00118   0.01731  -2.63338
   D73        0.02093  -0.00006   0.00138  -0.00127   0.00012   0.02105
   D74       -0.96634   0.00002   0.00039  -0.00053  -0.00013  -0.96647
   D75        0.96617  -0.00002   0.00236  -0.00104   0.00132   0.96748
   D76       -0.02110   0.00006   0.00137  -0.00030   0.00106  -0.02003
   D77       -2.69892  -0.00008  -0.00935  -0.00042  -0.00973  -2.70865
   D78        2.59700  -0.00000  -0.01034   0.00032  -0.00998   2.58702
   D79       -2.94496  -0.00003  -0.01569  -0.00043  -0.01596  -2.96092
   D80        2.35096   0.00005  -0.01667   0.00031  -0.01621   2.33475
   D81        0.55788   0.00004   0.00178  -0.00010   0.00170   0.55958
   D82       -0.55551  -0.00006  -0.00225   0.00013  -0.00212  -0.55763
   D83       -2.92313  -0.00002   0.00405   0.00098   0.00500  -2.91813
   D84        2.85340   0.00016   0.00685   0.00118   0.00791   2.86131
   D85        0.02345  -0.00009  -0.00182  -0.00073  -0.00255   0.02089
   D86        0.99143   0.00001  -0.00123  -0.00022  -0.00145   0.98998
   D87       -0.98922  -0.00003   0.00077  -0.00081  -0.00005  -0.98928
   D88       -0.02124   0.00006   0.00135  -0.00030   0.00105  -0.02019
   D89       -0.55761   0.00009  -0.00668   0.00223  -0.00445  -0.56206
   D90        0.67732   0.00003  -0.00774   0.00224  -0.00551   0.67181
   D91       -0.02550   0.00009   0.00218   0.00075   0.00293  -0.02257
   D92       -0.99383   0.00000   0.00159   0.00024   0.00183  -0.99200
   D93        0.98962   0.00002  -0.00078   0.00081   0.00004   0.98966
   D94        0.02129  -0.00006  -0.00137   0.00030  -0.00106   0.02023
   D95        0.55668  -0.00010   0.00698  -0.00227   0.00471   0.56140
   D96       -0.67615  -0.00003   0.00767  -0.00227   0.00541  -0.67074
   D97       -0.61191  -0.00005   0.00094  -0.00034   0.00060  -0.61131
   D98        0.60939   0.00006  -0.00066   0.00038  -0.00029   0.60909
         Item               Value     Threshold  Converged?
 Maximum Force            0.000709     0.000450     NO 
 RMS     Force            0.000114     0.000300     YES
 Maximum Displacement     0.019335     0.001800     NO 
 RMS     Displacement     0.003460     0.001200     NO 
 Predicted change in Energy=-1.684390D-05
 GradGradGradGradGradGradGradGradGradGradGradGradGradGradGradGradGradGrad

                          Input orientation:                          
 ---------------------------------------------------------------------
 Center     Atomic      Atomic             Coordinates (Angstroms)
 Number     Number       Type             X           Y           Z
 ---------------------------------------------------------------------
      1          4           0        0.051078    1.461252    0.904316
      2          4           0       -1.462282   -0.018093    0.895894
      3          4           0        1.605593   -0.071625    0.846962
      4          4           0        0.034031   -1.603643    0.836193
      5          4           0        0.113362   -0.123339    2.252178
      6          4           0       -1.142044    1.179517   -0.768504
      7          4           0        1.104418    1.078200   -0.765000
      8          4           0       -1.090703   -1.064796   -0.781431
      9          4           0        1.132951   -1.145446   -0.822353
     10          4           0        0.020361    0.002636   -2.116838
     11          1           0       -2.429970    2.007517   -1.518010
     12          1           0       -1.876955    2.549067   -1.468684
 ---------------------------------------------------------------------
                    Distance matrix (angstroms):
                    1          2          3          4          5
     1  Be   0.000000
     2  Be   2.116315   0.000000
     3  Be   2.183922   3.068732   0.000000
     4  Be   3.065699   2.180936   2.194767   0.000000
     5  Be   2.081235   2.081642   2.050381   2.050026   0.000000
     6  Be   2.073943   2.075342   3.424120   3.421138   3.521079
     7  Be   2.010689   3.247826   2.042473   3.301792   3.395476
     8  Be   3.244429   2.011735   3.302736   2.042570   3.396895
     9  Be   3.308581   3.310367   2.040367   2.041652   3.396617
    10  Be   3.354977   3.357859   3.361932   3.361654   4.371822
    11  H    3.510223   3.296430   5.118759   4.965284   5.022290
    12  H    3.245270   3.514754   4.935421   5.119504   4.994790
                    6          7          8          9         10
     6  Be   0.000000
     7  Be   2.248749   0.000000
     8  Be   2.244938   3.067777   0.000000
     9  Be   3.253300   2.224569   2.225492   0.000000
    10  Be   2.134067   2.039481   2.038919   2.057096   0.000000
    11  H    1.704728   3.731294   3.431515   4.808277   3.222153
    12  H    1.704703   3.398118   3.761717   4.809023   3.241021
                   11         12
    11  H    0.000000
    12  H    0.775587   0.000000
 Stoichiometry    Be10H2
 Framework group  C1[X(Be10H2)]
 Deg. of freedom    30
 Full point group                 C1      NOp   1
 Largest Abelian subgroup         C1      NOp   1
 Largest concise Abelian subgroup C1      NOp   1
                         Standard orientation:                         
 ---------------------------------------------------------------------
 Center     Atomic      Atomic             Coordinates (Angstroms)
 Number     Number       Type             X           Y           Z
 ---------------------------------------------------------------------
      1          4           0        0.152102    1.291325   -1.047394
      2          4           0        0.166325    1.277915    1.068831
      3          4           0        1.467705   -0.450839   -1.107160
      4          4           0        1.478981   -0.463655    1.087541
      5          4           0        1.949912    1.207658   -0.002205
      6          4           0       -1.539762    0.738832    0.017307
      7          4           0       -0.527949   -0.537426   -1.533264
      8          4           0       -0.511877   -0.557940    1.534403
      9          4           0        0.446068   -1.837885   -0.013789
     10          4           0       -1.562744   -1.395047    0.000740
     11          1           0       -3.052782    1.436986    0.377094
     12          1           0       -3.022258    1.471263   -0.397134
 ---------------------------------------------------------------------
 Rotational constants (GHZ):           2.6574906           2.1974406           2.0138061
 Standard basis: def2TZVP (5D, 7F)
 There are   212 symmetry adapted cartesian basis functions of A   symmetry.
 There are   202 symmetry adapted basis functions of A   symmetry.
   202 basis functions,   306 primitive gaussians,   212 cartesian basis functions
    21 alpha electrons       21 beta electrons
       nuclear repulsion energy       162.6636877143 Hartrees.
 NAtoms=   12 NActive=   12 NUniq=   12 SFac= 1.00D+00 NAtFMM=   60 NAOKFM=F Big=F
 Integral buffers will be    131072 words long.
 Raffenetti 2 integral format.
 Two-electron integral symmetry is turned on.
 Nuclear repulsion after empirical dispersion term =      162.6402640261 Hartrees.
 One-electron integrals computed using PRISM.
   1 Symmetry operations used in ECPInt.
 ECPInt:  NShTT=    4851 NPrTT=   15054 LenC2=    4747 LenP2D=   12380.
 LDataN:  DoStor=T MaxTD1= 4 Len=   56
 NBasis=   202 RedAO= T EigKep=  4.19D-04  NBF=   202
 NBsUse=   202 1.00D-06 EigRej= -1.00D+00 NBFU=   202
 Initial guess from the checkpoint file:  "/home/asus/YCY/BeH/Be10/1/6-H-Be10.chk"
 B after Tr=    -0.000000    0.000000   -0.000000
         Rot=    0.999996    0.000673    0.000373    0.002586 Ang=   0.31 deg.
 Keep R1 ints in memory in canonical form, NReq=228948694.
 Requested convergence on RMS density matrix=1.00D-08 within 128 cycles.
 Requested convergence on MAX density matrix=1.00D-06.
 Requested convergence on             energy=1.00D-06.
 No special actions if energy rises.
 SCF Done:  E(RPBE1PBE) =  -148.300806937     A.U. after   11 cycles
            NFock= 11  Conv=0.86D-08     -V/T= 2.0075
   1 Symmetry operations used in ECPInt.
 ECPInt:  NShTT=    4851 NPrTT=   15054 LenC2=    4747 LenP2D=   12380.
 LDataN:  DoStor=T MaxTD1= 5 Len=  102
 Calling FoFJK, ICntrl=      2127 FMM=F ISym2X=0 I1Cent= 0 IOpClX= 0 NMat=1 NMatS=1 NMatT=0.
 ***** Axes restored to original set *****
 -------------------------------------------------------------------
 Center     Atomic                   Forces (Hartrees/Bohr)
 Number     Number              X              Y              Z
 -------------------------------------------------------------------
      1        4          -0.000035215    0.000046090    0.000066289
      2        4          -0.000092640    0.000100788    0.000065158
      3        4          -0.000059701   -0.000402310    0.000060497
      4        4           0.000414938   -0.000000406    0.000081660
      5        4           0.000137780   -0.000183319   -0.000388988
      6        4           0.000097540    0.000750901    0.000242104
      7        4           0.000067403    0.000365157    0.000039354
      8        4          -0.000521975   -0.000043190   -0.000081945
      9        4          -0.000669545    0.000689673    0.000157293
     10        4           0.000572110   -0.000571625   -0.000263506
     11        1           0.000432559    0.000374401    0.000014751
     12        1          -0.000343253   -0.001126158    0.000007333
 -------------------------------------------------------------------
 Cartesian Forces:  Max     0.001126158 RMS     0.000373453

 GradGradGradGradGradGradGradGradGradGradGradGradGradGradGradGradGradGrad
 Berny optimization.
 Using GEDIIS/GDIIS optimizer.
 FormGI is forming the generalized inverse of G from B-inverse, IUseBI=4.
 Internal  Forces:  Max     0.000637790 RMS     0.000095140
 Search for a local minimum.
 Step number  10 out of a maximum of  100
 All quantities printed in internal units (Hartrees-Bohrs-Radians)
 Mixed Optimization -- En-DIIS/RFO-DIIS
 Swapping is turned off.
 Update second derivatives using D2CorX and points    5    6    7    8    9
                                                     10
 DE= -3.07D-05 DEPred=-1.68D-05 R= 1.83D+00
 TightC=F SS=  1.41D+00  RLast= 7.18D-02 DXNew= 1.4270D+00 2.1528D-01
 Trust test= 1.83D+00 RLast= 7.18D-02 DXMaxT set to 8.49D-01
 ITU=  1  1  1  1  1  1  1  1  1  0
     Eigenvalues ---    0.00266   0.01976   0.02889   0.03026   0.03583
     Eigenvalues ---    0.03695   0.03792   0.04103   0.04707   0.05166
     Eigenvalues ---    0.05304   0.06477   0.06727   0.06852   0.06892
     Eigenvalues ---    0.06973   0.07092   0.07274   0.07433   0.08394
     Eigenvalues ---    0.08822   0.09111   0.11755   0.12646   0.13285
     Eigenvalues ---    0.13491   0.13605   0.13842   0.14791   0.26889
 En-DIIS/RFO-DIIS/Sim-DIIS IScMMF=       -3 using points:    10    9    8    7    6    5    4
 RFO step:  Lambda=-3.49695704D-05.
 DIIS inversion failure, remove point   7.
 DIIS inversion failure, remove point   6.
 DIIS inversion failure, remove point   5.
 RFO-DIIS uses    4 points instead of    7
 DidBck=F Rises=F RFO-DIIS coefs:    2.06355   -2.00000    1.27962   -0.34317    0.00000
                  RFO-DIIS coefs:    0.00000    0.00000
 Iteration  1 RMS(Cart)=  0.00378378 RMS(Int)=  0.00003377
 Iteration  2 RMS(Cart)=  0.00002370 RMS(Int)=  0.00001772
 Iteration  3 RMS(Cart)=  0.00000000 RMS(Int)=  0.00001772
 Variable       Old X    -DE/DX   Delta X   Delta X   Delta X     New X
                                 (Linear)    (Quad)   (Total)
    R1        3.99925   0.00003  -0.00221   0.00442   0.00223   4.00148
    R2        4.12702   0.00002   0.00130   0.00105   0.00235   4.12936
    R3        3.93296  -0.00002  -0.00015   0.00266   0.00252   3.93548
    R4        3.91918  -0.00002   0.00145  -0.00478  -0.00335   3.91584
    R5        3.79965   0.00001  -0.00124   0.00399   0.00275   3.80241
    R6        4.12137   0.00003   0.00114   0.00253   0.00366   4.12503
    R7        3.93373  -0.00002  -0.00058   0.00281   0.00223   3.93597
    R8        3.92183  -0.00003   0.00135  -0.00529  -0.00395   3.91788
    R9        3.80163   0.00002  -0.00119   0.00376   0.00258   3.80420
   R10        4.14751  -0.00008  -0.00164  -0.00352  -0.00516   4.14235
   R11        3.87466  -0.00016  -0.00205  -0.00471  -0.00677   3.86789
   R12        3.85971   0.00009   0.00116   0.00061   0.00177   3.86148
   R13        3.85573  -0.00013  -0.00195  -0.00071  -0.00265   3.85308
   R14        3.87399  -0.00016  -0.00218  -0.00470  -0.00689   3.86710
   R15        3.85990   0.00014   0.00136   0.00059   0.00196   3.86185
   R16        3.85816  -0.00014  -0.00187  -0.00101  -0.00287   3.85530
   R17        4.24952  -0.00000  -0.00141  -0.00046  -0.00187   4.24765
   R18        4.24232  -0.00001  -0.00198   0.00106  -0.00092   4.24139
   R19        4.03280   0.00022   0.00464  -0.00285   0.00177   4.03457
   R20        3.22147  -0.00003   0.00106  -0.00924  -0.00817   3.21329
   R21        3.22142  -0.00064  -0.00585  -0.00639  -0.01223   3.20919
   R22        4.20383  -0.00012   0.00047  -0.00305  -0.00256   4.20126
   R23        3.85406   0.00015   0.00126   0.00350   0.00475   3.85881
   R24        4.20557  -0.00008   0.00076  -0.00329  -0.00251   4.20306
   R25        3.85300   0.00014   0.00114   0.00380   0.00493   3.85793
   R26        3.88735  -0.00029  -0.00569  -0.00300  -0.00867   3.87867
   R27        1.46565  -0.00054  -0.00226   0.00063  -0.00167   1.46397
    A1        1.58906  -0.00001   0.00000  -0.00090  -0.00090   1.58816
    A2        1.81125   0.00002   0.00040   0.00012   0.00053   1.81178
    A3        1.86812  -0.00002  -0.00029  -0.00241  -0.00270   1.86542
    A4        2.02212  -0.00004   0.00028  -0.00270  -0.00243   2.01969
    A5        1.95730  -0.00002  -0.00036  -0.00206  -0.00243   1.95487
    A6        1.58848  -0.00001   0.00012  -0.00104  -0.00092   1.58756
    A7        1.80795   0.00003   0.00038   0.00061   0.00099   1.80894
    A8        1.86681  -0.00002  -0.00027  -0.00227  -0.00254   1.86427
    A9        2.02073  -0.00003   0.00050  -0.00255  -0.00207   2.01867
   A10        1.95749  -0.00001  -0.00023  -0.00230  -0.00253   1.95496
   A11        1.55118   0.00002  -0.00005   0.00126   0.00121   1.55239
   A12        1.79876  -0.00007  -0.00050  -0.00070  -0.00121   1.79756
   A13        1.78584   0.00003   0.00017   0.00170   0.00187   1.78771
   A14        1.95682   0.00000  -0.00055   0.00207   0.00152   1.95834
   A15        1.95935  -0.00005  -0.00031  -0.00026  -0.00057   1.95878
   A16        1.55446   0.00001  -0.00008   0.00068   0.00061   1.55507
   A17        1.80120  -0.00008  -0.00048  -0.00117  -0.00166   1.79954
   A18        1.78649   0.00004   0.00015   0.00155   0.00170   1.78820
   A19        1.95825  -0.00000  -0.00059   0.00181   0.00122   1.95946
   A20        1.95867  -0.00005  -0.00029  -0.00014  -0.00044   1.95823
   A21        1.67226   0.00005   0.00050   0.00132   0.00183   1.67410
   A22        1.67405   0.00005   0.00051   0.00103   0.00155   1.67560
   A23        1.69844   0.00005  -0.00047   0.00393   0.00347   1.70191
   A24        1.84541   0.00001  -0.00082   0.00360   0.00277   1.84818
   A25        2.37934  -0.00001  -0.00223   0.01241   0.01014   2.38948
   A26        2.06028   0.00011  -0.00135   0.01327   0.01191   2.07219
   A27        1.69804   0.00004  -0.00060   0.00413   0.00354   1.70157
   A28        1.84681   0.00001  -0.00077   0.00341   0.00265   1.84946
   A29        2.11334  -0.00000  -0.00123   0.00032  -0.00089   2.11244
   A30        2.38400  -0.00001  -0.00216   0.00896   0.00680   2.39081
   A31        1.50286   0.00007   0.00077   0.00276   0.00356   1.50642
   A32        2.46116  -0.00004   0.00105  -0.00164  -0.00057   2.46060
   A33        2.05726   0.00005   0.00070  -0.00170  -0.00096   2.05630
   A34        2.09476  -0.00004   0.00116  -0.01361  -0.01244   2.08233
   A35        2.51608  -0.00017   0.00126  -0.01566  -0.01437   2.50171
   A36        1.98404  -0.00001   0.00363  -0.01520  -0.01154   1.97250
   A37        2.00244  -0.00005   0.00340  -0.01748  -0.01404   1.98840
   A38        1.79113  -0.00007  -0.00046  -0.00080  -0.00127   1.78986
   A39        1.95229   0.00003   0.00132  -0.00170  -0.00037   1.95192
   A40        1.84598  -0.00004   0.00074  -0.00361  -0.00288   1.84309
   A41        1.93549  -0.00007  -0.00178  -0.00090  -0.00266   1.93283
   A42        1.62864  -0.00009  -0.00032  -0.00338  -0.00372   1.62492
   A43        1.79132  -0.00009  -0.00058  -0.00074  -0.00132   1.79000
   A44        1.95449   0.00002   0.00138  -0.00213  -0.00074   1.95375
   A45        1.84603  -0.00006   0.00080  -0.00364  -0.00286   1.84316
   A46        1.93558  -0.00009  -0.00182  -0.00091  -0.00272   1.93286
   A47        1.63002  -0.00010  -0.00025  -0.00371  -0.00397   1.62605
   A48        1.76944   0.00011   0.00038   0.00183   0.00221   1.77165
   A49        1.92453   0.00017   0.00197   0.00202   0.00401   1.92853
   A50        1.76857   0.00011   0.00040   0.00200   0.00240   1.77097
   A51        1.92339   0.00017   0.00193   0.00222   0.00416   1.92755
   A52        1.52126   0.00012  -0.00023   0.00438   0.00415   1.52541
   A53        1.77705  -0.00012  -0.00036  -0.00313  -0.00351   1.77354
   A54        1.70279   0.00000  -0.00068   0.00137   0.00072   1.70351
    D1       -0.00097   0.00000  -0.00006   0.00022   0.00016  -0.00081
    D2       -1.00274  -0.00002  -0.00042   0.00130   0.00089  -1.00184
    D3        0.99978   0.00002   0.00018  -0.00054  -0.00037   0.99941
    D4       -0.00199  -0.00001  -0.00018   0.00054   0.00036  -0.00162
    D5        0.00096  -0.00000   0.00006  -0.00022  -0.00016   0.00080
    D6        0.98198   0.00000   0.00009   0.00063   0.00071   0.98270
    D7       -1.01426   0.00001  -0.00054   0.00131   0.00077  -1.01349
    D8       -0.03324   0.00002  -0.00051   0.00215   0.00164  -0.03160
    D9        0.63326  -0.00003  -0.00108  -0.00219  -0.00326   0.63000
   D10       -0.65829  -0.00002  -0.00045  -0.00068  -0.00113  -0.65941
   D11        0.64921   0.00001   0.00102  -0.00069   0.00035   0.64956
   D12       -0.32940  -0.00002   0.00104  -0.00283  -0.00176  -0.33116
   D13       -3.01827   0.00000  -0.00167  -0.00033  -0.00206  -3.02033
   D14       -2.59803  -0.00005  -0.00181   0.00741   0.00555  -2.59248
   D15       -0.42368   0.00007   0.00195   0.00251   0.00446  -0.41922
   D16       -1.40228   0.00004   0.00197   0.00036   0.00235  -1.39993
   D17        2.19203   0.00006  -0.00075   0.00286   0.00205   2.19409
   D18        2.61227   0.00001  -0.00089   0.01060   0.00966   2.62193
   D19       -0.67197   0.00004  -0.00012   0.00198   0.00186  -0.67011
   D20        0.37112  -0.00008  -0.00223   0.00082  -0.00139   0.36973
   D21        0.41499   0.00003   0.00018   0.00167   0.00185   0.41684
   D22        1.45808  -0.00008  -0.00193   0.00051  -0.00141   1.45667
   D23        0.00096  -0.00000   0.00006  -0.00022  -0.00016   0.00080
   D24       -0.97955  -0.00001   0.00008  -0.00110  -0.00102  -0.98058
   D25        1.01500  -0.00001   0.00074  -0.00158  -0.00085   1.01415
   D26        0.03449  -0.00002   0.00076  -0.00247  -0.00171   0.03277
   D27       -0.63456   0.00004   0.00117   0.00256   0.00373  -0.63083
   D28        0.65319   0.00003   0.00047   0.00169   0.00216   0.65536
   D29       -0.65032  -0.00001  -0.00120   0.00099  -0.00022  -0.65054
   D30        0.32739   0.00002  -0.00130   0.00332   0.00200   0.32939
   D31        2.61652   0.00002   0.00225  -0.01526  -0.01302   2.60351
   D32        3.09868  -0.00018   0.00160  -0.01918  -0.01753   3.08115
   D33        0.42254  -0.00007  -0.00205  -0.00239  -0.00444   0.41810
   D34        1.40026  -0.00004  -0.00215  -0.00006  -0.00222   1.39804
   D35       -2.59380  -0.00005   0.00141  -0.01864  -0.01724  -2.61104
   D36       -2.11164  -0.00024   0.00075  -0.02256  -0.02175  -2.13340
   D37        0.67499  -0.00003   0.00034  -0.00283  -0.00249   0.67250
   D38       -0.36806   0.00009   0.00253  -0.00169   0.00082  -0.36723
   D39       -0.41053  -0.00004  -0.00017  -0.00260  -0.00277  -0.41330
   D40       -1.45358   0.00009   0.00202  -0.00146   0.00055  -1.45302
   D41       -0.00093   0.00000  -0.00005   0.00021   0.00016  -0.00078
   D42        0.96997  -0.00002  -0.00080   0.00078  -0.00002   0.96995
   D43       -0.96959   0.00001   0.00070  -0.00079  -0.00009  -0.96968
   D44        0.00131  -0.00000  -0.00005  -0.00021  -0.00026   0.00105
   D45        0.58703   0.00001  -0.00017  -0.00005  -0.00022   0.58681
   D46       -0.67122   0.00006  -0.00023   0.00044   0.00022  -0.67100
   D47        0.66156  -0.00003  -0.00118  -0.00001  -0.00119   0.66037
   D48       -0.43403  -0.00006  -0.00267   0.00238  -0.00031  -0.43434
   D49       -0.38246  -0.00003  -0.00110  -0.00038  -0.00148  -0.38394
   D50       -1.47805  -0.00006  -0.00260   0.00201  -0.00060  -1.47864
   D51       -0.61185  -0.00006   0.00013  -0.00327  -0.00313  -0.61498
   D52        0.40892   0.00007   0.00118  -0.00064   0.00056   0.40948
   D53        0.45831  -0.00007  -0.00003  -0.00222  -0.00225   0.45606
   D54        1.47908   0.00005   0.00101   0.00041   0.00145   1.48053
   D55       -0.58391  -0.00002   0.00009  -0.00060  -0.00050  -0.58441
   D56        0.67468  -0.00006   0.00019  -0.00116  -0.00097   0.67371
   D57       -0.66516   0.00004   0.00114   0.00068   0.00182  -0.66334
   D58        0.43185   0.00007   0.00277  -0.00203   0.00075   0.43259
   D59        0.37940   0.00004   0.00112   0.00099   0.00210   0.38150
   D60        1.47641   0.00006   0.00274  -0.00172   0.00103   1.47743
   D61        0.61247   0.00006  -0.00018   0.00315   0.00298   0.61545
   D62       -0.40862  -0.00007  -0.00131   0.00060  -0.00073  -0.40935
   D63       -0.45976   0.00008   0.00007   0.00246   0.00253  -0.45723
   D64       -1.48085  -0.00005  -0.00106  -0.00009  -0.00118  -1.48203
   D65       -0.01880   0.00004   0.00173   0.00056   0.00230  -0.01650
   D66        0.96790  -0.00001   0.00077   0.00017   0.00094   0.96884
   D67       -0.96665   0.00002   0.00166  -0.00079   0.00086  -0.96579
   D68        0.02004  -0.00003   0.00070  -0.00118  -0.00049   0.01955
   D69        2.95191   0.00002  -0.00339   0.02322   0.01985   2.97177
   D70       -2.34458  -0.00003  -0.00436   0.02283   0.01849  -2.32608
   D71        2.66311   0.00014  -0.00172   0.02006   0.01836   2.68148
   D72       -2.63338   0.00009  -0.00269   0.01967   0.01701  -2.61637
   D73        0.02105  -0.00005  -0.00163  -0.00097  -0.00261   0.01844
   D74       -0.96647   0.00002  -0.00064  -0.00044  -0.00108  -0.96755
   D75        0.96748  -0.00003  -0.00169   0.00065  -0.00104   0.96645
   D76       -0.02003   0.00003  -0.00070   0.00118   0.00049  -0.01954
   D77       -2.70865  -0.00005   0.00184  -0.01035  -0.00854  -2.71718
   D78        2.58702   0.00002   0.00284  -0.00982  -0.00701   2.58001
   D79       -2.96092  -0.00001   0.00352  -0.01789  -0.01443  -2.97535
   D80        2.33475   0.00006   0.00451  -0.01736  -0.01290   2.32184
   D81        0.55958   0.00001  -0.00060   0.00186   0.00125   0.56082
   D82       -0.55763  -0.00001   0.00077  -0.00236  -0.00158  -0.55921
   D83       -2.91813  -0.00001  -0.00003   0.00694   0.00690  -2.91123
   D84        2.86131   0.00013  -0.00052   0.00915   0.00866   2.86997
   D85        0.02089  -0.00007  -0.00027  -0.00298  -0.00326   0.01763
   D86        0.98998   0.00001   0.00008  -0.00134  -0.00126   0.98872
   D87       -0.98928  -0.00005  -0.00104  -0.00047  -0.00151  -0.99079
   D88       -0.02019   0.00003  -0.00069   0.00117   0.00049  -0.01970
   D89       -0.56206   0.00013   0.00408  -0.00235   0.00172  -0.56033
   D90        0.67181   0.00010   0.00435  -0.00354   0.00083   0.67264
   D91       -0.02257   0.00007   0.00019   0.00340   0.00359  -0.01897
   D92       -0.99200  -0.00001  -0.00016   0.00179   0.00162  -0.99037
   D93        0.98966   0.00004   0.00105   0.00043   0.00148   0.99114
   D94        0.02023  -0.00003   0.00069  -0.00118  -0.00049   0.01973
   D95        0.56140  -0.00014  -0.00420   0.00260  -0.00159   0.55981
   D96       -0.67074  -0.00010  -0.00437   0.00336  -0.00102  -0.67176
   D97       -0.61131  -0.00005  -0.00059   0.00013  -0.00048  -0.61178
   D98        0.60909   0.00006   0.00054   0.00034   0.00090   0.61000
         Item               Value     Threshold  Converged?
 Maximum Force            0.000638     0.000450     NO 
 RMS     Force            0.000095     0.000300     YES
 Maximum Displacement     0.021608     0.001800     NO 
 RMS     Displacement     0.003790     0.001200     NO 
 Predicted change in Energy=-1.254257D-05
 GradGradGradGradGradGradGradGradGradGradGradGradGradGradGradGradGradGrad

                          Input orientation:                          
 ---------------------------------------------------------------------
 Center     Atomic      Atomic             Coordinates (Angstroms)
 Number     Number       Type             X           Y           Z
 ---------------------------------------------------------------------
      1          4           0        0.052993    1.463086    0.909380
      2          4           0       -1.463515   -0.014710    0.899149
      3          4           0        1.604559   -0.074312    0.846148
      4          4           0        0.033055   -1.602461    0.833862
      5          4           0        0.116947   -0.128517    2.250943
      6          4           0       -1.139851    1.183212   -0.761753
      7          4           0        1.105650    1.082517   -0.762688
      8          4           0       -1.095955   -1.060724   -0.781123
      9          4           0        1.126366   -1.139718   -0.825261
     10          4           0        0.018404    0.008096   -2.116665
     11          1           0       -2.426116    1.997148   -1.519643
     12          1           0       -1.872697    2.537632   -1.477624
 ---------------------------------------------------------------------
                    Distance matrix (angstroms):
                    1          2          3          4          5
     1  Be   0.000000
     2  Be   2.117495   0.000000
     3  Be   2.185165   3.069110   0.000000
     4  Be   3.066542   2.182873   2.192035   0.000000
     5  Be   2.082566   2.082824   2.046797   2.046379   0.000000
     6  Be   2.072171   2.073252   3.420307   3.417846   3.518027
     7  Be   2.012146   3.250572   2.043408   3.302808   3.395012
     8  Be   3.247692   2.013098   3.303604   2.043604   3.396111
     9  Be   3.306917   3.308582   2.038963   2.040135   3.391826
    10  Be   3.357848   3.360319   3.361687   3.361506   4.370855
    11  H    3.511603   3.290096   5.112167   4.954159   5.020253
    12  H    3.249727   3.511543   4.930870   5.110307   4.996924
                    6          7          8          9         10
     6  Be   0.000000
     7  Be   2.247758   0.000000
     8  Be   2.244449   3.072602   0.000000
     9  Be   3.245886   2.223212   2.224162   0.000000
    10  Be   2.135003   2.041993   2.041530   2.052506   0.000000
    11  H    1.700402   3.725977   3.415453   4.789804   3.207560
    12  H    1.698231   3.391025   3.746547   4.789871   3.222296
                   11         12
    11  H    0.000000
    12  H    0.774701   0.000000
 Stoichiometry    Be10H2
 Framework group  C1[X(Be10H2)]
 Deg. of freedom    30
 Full point group                 C1      NOp   1
 Largest Abelian subgroup         C1      NOp   1
 Largest concise Abelian subgroup C1      NOp   1
                         Standard orientation:                         
 ---------------------------------------------------------------------
 Center     Atomic      Atomic             Coordinates (Angstroms)
 Number     Number       Type             X           Y           Z
 ---------------------------------------------------------------------
      1          4           0        0.162372    1.290416   -1.051449
      2          4           0        0.172444    1.281839    1.066004
      3          4           0        1.466538   -0.462145   -1.102700
      4          4           0        1.474196   -0.470256    1.089307
      5          4           0        1.958412    1.191827   -0.001877
      6          4           0       -1.531602    0.748978    0.012125
      7          4           0       -0.529080   -0.536069   -1.535783
      8          4           0       -0.518243   -0.549525    1.536771
      9          4           0        0.430731   -1.836476   -0.009225
     10          4           0       -1.571620   -1.385620    0.000807
     11          1           0       -3.041207    1.440292    0.378928
     12          1           0       -3.015383    1.467833   -0.394852
 ---------------------------------------------------------------------
 Rotational constants (GHZ):           2.6604552           2.1965073           2.0163419
 Standard basis: def2TZVP (5D, 7F)
 There are   212 symmetry adapted cartesian basis functions of A   symmetry.
 There are   202 symmetry adapted basis functions of A   symmetry.
   202 basis functions,   306 primitive gaussians,   212 cartesian basis functions
    21 alpha electrons       21 beta electrons
       nuclear repulsion energy       162.7128316956 Hartrees.
 NAtoms=   12 NActive=   12 NUniq=   12 SFac= 1.00D+00 NAtFMM=   60 NAOKFM=F Big=F
 Integral buffers will be    131072 words long.
 Raffenetti 2 integral format.
 Two-electron integral symmetry is turned on.
 Nuclear repulsion after empirical dispersion term =      162.6893968642 Hartrees.
 One-electron integrals computed using PRISM.
   1 Symmetry operations used in ECPInt.
 ECPInt:  NShTT=    4851 NPrTT=   15054 LenC2=    4747 LenP2D=   12387.
 LDataN:  DoStor=T MaxTD1= 4 Len=   56
 NBasis=   202 RedAO= T EigKep=  4.17D-04  NBF=   202
 NBsUse=   202 1.00D-06 EigRej= -1.00D+00 NBFU=   202
 Initial guess from the checkpoint file:  "/home/asus/YCY/BeH/Be10/1/6-H-Be10.chk"
 B after Tr=     0.000000   -0.000000    0.000000
         Rot=    0.999995    0.001000    0.000558    0.002947 Ang=   0.36 deg.
 ExpMin= 3.27D-02 ExpMax= 4.70D+03 ExpMxC= 1.60D+02 IAcc=3 IRadAn=         5 AccDes= 0.00D+00
 Harris functional with IExCor= 1009 and IRadAn=       5 diagonalized for initial guess.
 HarFok:  IExCor= 1009 AccDes= 0.00D+00 IRadAn=         5 IDoV= 1 UseB2=F ITyADJ=14
 ICtDFT=  3500011 ScaDFX=  1.000000  1.000000  1.000000  1.000000
 FoFCou: FMM=F IPFlag=           0 FMFlag=      100000 FMFlg1=           0
         NFxFlg=           0 DoJE=T BraDBF=F KetDBF=T FulRan=T
         wScrn=  0.000000 ICntrl=       500 IOpCl=  0 I1Cent=   200000004 NGrid=           0
         NMat0=    1 NMatS0=      1 NMatT0=    0 NMatD0=    1 NMtDS0=    0 NMtDT0=    0
 Petite list used in FoFCou.
 Keep R1 ints in memory in canonical form, NReq=228948694.
 Requested convergence on RMS density matrix=1.00D-08 within 128 cycles.
 Requested convergence on MAX density matrix=1.00D-06.
 Requested convergence on             energy=1.00D-06.
 No special actions if energy rises.
 SCF Done:  E(RPBE1PBE) =  -148.300838074     A.U. after   12 cycles
            NFock= 12  Conv=0.87D-08     -V/T= 2.0075
   1 Symmetry operations used in ECPInt.
 ECPInt:  NShTT=    4851 NPrTT=   15054 LenC2=    4747 LenP2D=   12387.
 LDataN:  DoStor=T MaxTD1= 5 Len=  102
 Calling FoFJK, ICntrl=      2127 FMM=F ISym2X=0 I1Cent= 0 IOpClX= 0 NMat=1 NMatS=1 NMatT=0.
 ***** Axes restored to original set *****
 -------------------------------------------------------------------
 Center     Atomic                   Forces (Hartrees/Bohr)
 Number     Number              X              Y              Z
 -------------------------------------------------------------------
      1        4           0.000048595   -0.000169969    0.000023018
      2        4           0.000150151   -0.000038150    0.000016955
      3        4           0.000207775   -0.000096389    0.000005790
      4        4           0.000111882   -0.000254222   -0.000007808
      5        4          -0.000053870    0.000028785   -0.000035556
      6        4          -0.000130677    0.000692727   -0.000097718
      7        4          -0.000163866    0.000182532    0.000070884
      8        4          -0.000280649    0.000182176    0.000004259
      9        4          -0.000289398    0.000277827    0.000100093
     10        4           0.000413887   -0.000426253   -0.000137229
     11        1           0.000011152   -0.000012567    0.000047837
     12        1          -0.000024981   -0.000366499    0.000009477
 -------------------------------------------------------------------
 Cartesian Forces:  Max     0.000692727 RMS     0.000207820

 GradGradGradGradGradGradGradGradGradGradGradGradGradGradGradGradGradGrad
 Berny optimization.
 Using GEDIIS/GDIIS optimizer.
 FormGI is forming the generalized inverse of G from B-inverse, IUseBI=4.
 Internal  Forces:  Max     0.000264210 RMS     0.000045483
 Search for a local minimum.
 Step number  11 out of a maximum of  100
 All quantities printed in internal units (Hartrees-Bohrs-Radians)
 Mixed Optimization -- En-DIIS/RFO-DIIS
 Swapping is turned off.
 Update second derivatives using D2CorX and points    6    7    8    9   10
                                                     11
 DE= -3.11D-05 DEPred=-1.25D-05 R= 2.48D+00
 TightC=F SS=  1.41D+00  RLast= 7.36D-02 DXNew= 1.4270D+00 2.2072D-01
 Trust test= 2.48D+00 RLast= 7.36D-02 DXMaxT set to 8.49D-01
 ITU=  1  1  1  1  1  1  1  1  1  1  0
     Eigenvalues ---    0.00251   0.01649   0.02789   0.02892   0.03579
     Eigenvalues ---    0.03685   0.03830   0.04134   0.04741   0.04910
     Eigenvalues ---    0.05257   0.06454   0.06726   0.06844   0.06859
     Eigenvalues ---    0.06965   0.07067   0.07089   0.07450   0.08279
     Eigenvalues ---    0.08730   0.09105   0.11647   0.11863   0.12704
     Eigenvalues ---    0.13473   0.13647   0.13801   0.14803   0.25894
 En-DIIS/RFO-DIIS/Sim-DIIS IScMMF=       -3 using points:    11   10    9    8    7    6    5    4
 RFO step:  Lambda=-1.16549418D-05.
 DIIS inversion failure, remove point   8.
 DIIS inversion failure, remove point   7.
 DIIS inversion failure, remove point   6.
 DIIS inversion failure, remove point   5.
 RFO-DIIS uses    4 points instead of    8
 DidBck=F Rises=F RFO-DIIS coefs:    1.55821   -2.00000    1.81103   -0.36923    0.00000
                  RFO-DIIS coefs:    0.00000    0.00000    0.00000
 Iteration  1 RMS(Cart)=  0.00196637 RMS(Int)=  0.00004630
 Iteration  2 RMS(Cart)=  0.00000686 RMS(Int)=  0.00004550
 Iteration  3 RMS(Cart)=  0.00000000 RMS(Int)=  0.00004550
 Variable       Old X    -DE/DX   Delta X   Delta X   Delta X     New X
                                 (Linear)    (Quad)   (Total)
    R1        4.00148  -0.00004  -0.00201   0.00094  -0.00110   4.00039
    R2        4.12936   0.00002  -0.00002   0.00141   0.00140   4.13076
    R3        3.93548  -0.00001  -0.00026   0.00146   0.00119   3.93667
    R4        3.91584   0.00005   0.00181  -0.00147   0.00035   3.91618
    R5        3.80241  -0.00005  -0.00123   0.00115  -0.00010   3.80231
    R6        4.12503   0.00003  -0.00028   0.00232   0.00205   4.12708
    R7        3.93597  -0.00001  -0.00047   0.00112   0.00064   3.93660
    R8        3.91788   0.00005   0.00199  -0.00173   0.00026   3.91814
    R9        3.80420  -0.00006  -0.00127   0.00086  -0.00042   3.80378
   R10        4.14235   0.00005   0.00135  -0.00176  -0.00046   4.14188
   R11        3.86789  -0.00001   0.00085  -0.00335  -0.00247   3.86541
   R12        3.86148   0.00007   0.00044   0.00165   0.00209   3.86357
   R13        3.85308  -0.00004  -0.00026  -0.00182  -0.00206   3.85103
   R14        3.86710   0.00000   0.00091  -0.00337  -0.00242   3.86468
   R15        3.86185   0.00009   0.00048   0.00178   0.00226   3.86411
   R16        3.85530  -0.00005  -0.00036  -0.00217  -0.00253   3.85277
   R17        4.24765   0.00001  -0.00005  -0.00181  -0.00185   4.24580
   R18        4.24139   0.00002  -0.00033  -0.00102  -0.00134   4.24005
   R19        4.03457   0.00018   0.00346   0.00275   0.00624   4.04081
   R20        3.21329  -0.00001   0.00337  -0.00575  -0.00240   3.21089
   R21        3.20919  -0.00026   0.00196  -0.00854  -0.00661   3.20259
   R22        4.20126  -0.00004   0.00134  -0.00092   0.00039   4.20165
   R23        3.85881   0.00005  -0.00041   0.00314   0.00274   3.86155
   R24        4.20306  -0.00002   0.00139  -0.00092   0.00043   4.20349
   R25        3.85793   0.00004  -0.00062   0.00320   0.00260   3.86053
   R26        3.87867  -0.00014  -0.00158  -0.00619  -0.00778   3.87090
   R27        1.46397  -0.00010   0.00071  -0.00124  -0.00042   1.46355
    A1        1.58816   0.00001   0.00036  -0.00036  -0.00001   1.58816
    A2        1.81178   0.00000   0.00014   0.00034   0.00047   1.81225
    A3        1.86542   0.00004   0.00075  -0.00144  -0.00067   1.86474
    A4        2.01969   0.00002   0.00098  -0.00124  -0.00025   2.01944
    A5        1.95487   0.00002   0.00052  -0.00109  -0.00056   1.95431
    A6        1.58756   0.00001   0.00046  -0.00031   0.00015   1.58771
    A7        1.80894   0.00002   0.00008   0.00073   0.00080   1.80974
    A8        1.86427   0.00004   0.00073  -0.00131  -0.00057   1.86370
    A9        2.01867   0.00002   0.00098  -0.00100   0.00001   2.01868
   A10        1.95496   0.00003   0.00063  -0.00109  -0.00044   1.95451
   A11        1.55239  -0.00001  -0.00043   0.00058   0.00016   1.55256
   A12        1.79756  -0.00005  -0.00002  -0.00091  -0.00093   1.79663
   A13        1.78771  -0.00001  -0.00046   0.00090   0.00044   1.78815
   A14        1.95834  -0.00003  -0.00055   0.00057   0.00001   1.95835
   A15        1.95878  -0.00004  -0.00020  -0.00073  -0.00092   1.95786
   A16        1.55507  -0.00001  -0.00039   0.00009  -0.00030   1.55477
   A17        1.79954  -0.00006   0.00007  -0.00124  -0.00116   1.79837
   A18        1.78820  -0.00001  -0.00043   0.00079   0.00036   1.78856
   A19        1.95946  -0.00003  -0.00057   0.00028  -0.00030   1.95917
   A20        1.95823  -0.00004  -0.00019  -0.00059  -0.00076   1.95747
   A21        1.67410   0.00001  -0.00030   0.00110   0.00078   1.67487
   A22        1.67560   0.00001  -0.00026   0.00087   0.00060   1.67620
   A23        1.70191  -0.00003  -0.00128   0.00187   0.00057   1.70247
   A24        1.84818  -0.00004  -0.00147   0.00133  -0.00017   1.84801
   A25        2.38948   0.00004  -0.00110   0.00660   0.00550   2.39498
   A26        2.07219   0.00008  -0.00088   0.00843   0.00752   2.07971
   A27        1.70157  -0.00004  -0.00134   0.00191   0.00053   1.70211
   A28        1.84946  -0.00005  -0.00151   0.00114  -0.00039   1.84907
   A29        2.11244  -0.00000   0.00023  -0.00108  -0.00089   2.11155
   A30        2.39081   0.00003  -0.00076   0.00454   0.00379   2.39460
   A31        1.50642  -0.00000  -0.00049   0.00236   0.00184   1.50826
   A32        2.46060   0.00004   0.00099   0.00041   0.00124   2.46184
   A33        2.05630   0.00004   0.00081  -0.00026   0.00041   2.05671
   A34        2.08233  -0.00003   0.00175  -0.00828  -0.00656   2.07576
   A35        2.50171  -0.00005   0.00205  -0.00973  -0.00773   2.49398
   A36        1.97250   0.00004   0.00295  -0.00657  -0.00362   1.96888
   A37        1.98840   0.00000   0.00313  -0.00882  -0.00574   1.98266
   A38        1.78986  -0.00003  -0.00016  -0.00106  -0.00120   1.78866
   A39        1.95192   0.00004   0.00094   0.00032   0.00125   1.95318
   A40        1.84309   0.00003   0.00119  -0.00133  -0.00013   1.84297
   A41        1.93283  -0.00002  -0.00049  -0.00192  -0.00243   1.93040
   A42        1.62492  -0.00001   0.00081  -0.00217  -0.00133   1.62359
   A43        1.79000  -0.00004  -0.00020  -0.00111  -0.00129   1.78871
   A44        1.95375   0.00003   0.00107   0.00010   0.00116   1.95491
   A45        1.84316   0.00003   0.00122  -0.00130  -0.00006   1.84310
   A46        1.93286  -0.00003  -0.00050  -0.00198  -0.00250   1.93036
   A47        1.62605  -0.00001   0.00087  -0.00237  -0.00147   1.62457
   A48        1.77165   0.00006  -0.00021   0.00159   0.00136   1.77302
   A49        1.92853   0.00009   0.00021   0.00287   0.00306   1.93159
   A50        1.77097   0.00005  -0.00021   0.00176   0.00154   1.77251
   A51        1.92755   0.00009   0.00017   0.00300   0.00317   1.93073
   A52        1.52541   0.00002  -0.00120   0.00219   0.00096   1.52638
   A53        1.77354  -0.00003   0.00071  -0.00229  -0.00156   1.77198
   A54        1.70351  -0.00002  -0.00040   0.00024  -0.00020   1.70331
    D1       -0.00081   0.00000  -0.00008   0.00009   0.00001  -0.00079
    D2       -1.00184  -0.00003  -0.00054   0.00023  -0.00031  -1.00216
    D3        0.99941   0.00003   0.00030   0.00006   0.00036   0.99977
    D4       -0.00162  -0.00001  -0.00017   0.00020   0.00003  -0.00159
    D5        0.00080  -0.00000   0.00007  -0.00009  -0.00001   0.00079
    D6        0.98270  -0.00001  -0.00034   0.00011  -0.00022   0.98247
    D7       -1.01349  -0.00001  -0.00059   0.00026  -0.00032  -1.01382
    D8       -0.03160  -0.00002  -0.00101   0.00045  -0.00053  -0.03213
    D9        0.63000   0.00002   0.00018  -0.00192  -0.00171   0.62829
   D10       -0.65941  -0.00000  -0.00015  -0.00059  -0.00072  -0.66013
   D11        0.64956   0.00001   0.00063   0.00067   0.00128   0.65083
   D12       -0.33116   0.00003   0.00144  -0.00049   0.00095  -0.33021
   D13       -3.02033  -0.00005  -0.00048  -0.00227  -0.00265  -3.02298
   D14       -2.59248   0.00001  -0.00087   0.00372   0.00300  -2.58948
   D15       -0.41922   0.00000  -0.00006   0.00282   0.00273  -0.41649
   D16       -1.39993   0.00002   0.00074   0.00165   0.00240  -1.39753
   D17        2.19409  -0.00006  -0.00118  -0.00013  -0.00120   2.19288
   D18        2.62193  -0.00001  -0.00157   0.00586   0.00445   2.62638
   D19       -0.67011  -0.00000  -0.00065   0.00079   0.00014  -0.66997
   D20        0.36973  -0.00005  -0.00133  -0.00169  -0.00303   0.36670
   D21        0.41684   0.00000  -0.00036   0.00081   0.00045   0.41729
   D22        1.45667  -0.00005  -0.00104  -0.00167  -0.00272   1.45395
   D23        0.00080  -0.00000   0.00007  -0.00009  -0.00001   0.00079
   D24       -0.98058   0.00001   0.00045  -0.00034   0.00009  -0.98048
   D25        1.01415   0.00001   0.00069  -0.00032   0.00037   1.01453
   D26        0.03277   0.00002   0.00107  -0.00057   0.00048   0.03325
   D27       -0.63083  -0.00002  -0.00023   0.00224   0.00198  -0.62885
   D28        0.65536   0.00001   0.00002   0.00137   0.00137   0.65672
   D29       -0.65054  -0.00001  -0.00068  -0.00051  -0.00117  -0.65172
   D30        0.32939  -0.00003  -0.00149   0.00076  -0.00073   0.32866
   D31        2.60351  -0.00003   0.00151  -0.00865  -0.00721   2.59630
   D32        3.08115  -0.00008   0.00211  -0.01230  -0.01034   3.07081
   D33        0.41810   0.00000   0.00009  -0.00269  -0.00258   0.41552
   D34        1.39804  -0.00001  -0.00071  -0.00142  -0.00213   1.39590
   D35       -2.61104  -0.00002   0.00228  -0.01082  -0.00861  -2.61965
   D36       -2.13340  -0.00006   0.00289  -0.01448  -0.01175  -2.14514
   D37        0.67250   0.00001   0.00091  -0.00114  -0.00022   0.67228
   D38       -0.36723   0.00006   0.00158   0.00138   0.00298  -0.36426
   D39       -0.41330  -0.00001   0.00054  -0.00145  -0.00090  -0.41420
   D40       -1.45302   0.00005   0.00121   0.00107   0.00229  -1.45074
   D41       -0.00078   0.00000  -0.00007   0.00009   0.00001  -0.00077
   D42        0.96995  -0.00003  -0.00050  -0.00036  -0.00086   0.96909
   D43       -0.96968   0.00003   0.00039   0.00017   0.00055  -0.96913
   D44        0.00105  -0.00001  -0.00004  -0.00028  -0.00032   0.00073
   D45        0.58681  -0.00001  -0.00028  -0.00027  -0.00055   0.58626
   D46       -0.67100   0.00003  -0.00049   0.00007  -0.00041  -0.67141
   D47        0.66037  -0.00001  -0.00021  -0.00086  -0.00107   0.65930
   D48       -0.43434  -0.00006  -0.00164  -0.00101  -0.00263  -0.43697
   D49       -0.38394   0.00000   0.00001  -0.00087  -0.00087  -0.38481
   D50       -1.47864  -0.00005  -0.00142  -0.00103  -0.00243  -1.48108
   D51       -0.61498   0.00000   0.00113  -0.00138  -0.00025  -0.61523
   D52        0.40948   0.00005   0.00086   0.00103   0.00189   0.41137
   D53        0.45606  -0.00002   0.00092  -0.00104  -0.00013   0.45593
   D54        1.48053   0.00003   0.00065   0.00137   0.00201   1.48254
   D55       -0.58441   0.00000   0.00033  -0.00031   0.00002  -0.58440
   D56        0.67371  -0.00004   0.00057  -0.00065  -0.00010   0.67361
   D57       -0.66334   0.00002   0.00022   0.00148   0.00171  -0.66164
   D58        0.43259   0.00007   0.00174   0.00149   0.00320   0.43580
   D59        0.38150   0.00001  -0.00001   0.00146   0.00146   0.38296
   D60        1.47743   0.00006   0.00150   0.00147   0.00296   1.48039
   D61        0.61545   0.00000  -0.00111   0.00129   0.00018   0.61564
   D62       -0.40935  -0.00006  -0.00092  -0.00116  -0.00206  -0.41141
   D63       -0.45723   0.00003  -0.00089   0.00131   0.00043  -0.45681
   D64       -1.48203  -0.00003  -0.00070  -0.00113  -0.00182  -1.48385
   D65       -0.01650   0.00000   0.00020   0.00151   0.00170  -0.01480
   D66        0.96884  -0.00002  -0.00003   0.00043   0.00039   0.96923
   D67       -0.96579   0.00002   0.00059   0.00075   0.00135  -0.96444
   D68        0.01955  -0.00000   0.00035  -0.00033   0.00004   0.01959
   D69        2.97177   0.00002  -0.00273   0.01246   0.00965   2.98141
   D70       -2.32608   0.00000  -0.00296   0.01138   0.00834  -2.31775
   D71        2.68148   0.00006  -0.00226   0.01225   0.01001   2.69149
   D72       -2.61637   0.00004  -0.00249   0.01117   0.00871  -2.60767
   D73        0.01844  -0.00001  -0.00021  -0.00187  -0.00206   0.01637
   D74       -0.96755   0.00002   0.00006  -0.00061  -0.00054  -0.96809
   D75        0.96645  -0.00003  -0.00061  -0.00094  -0.00157   0.96488
   D76       -0.01954   0.00000  -0.00035   0.00033  -0.00004  -0.01958
   D77       -2.71718   0.00001   0.00137  -0.00473  -0.00329  -2.72048
   D78        2.58001   0.00004   0.00164  -0.00347  -0.00177   2.57825
   D79       -2.97535  -0.00001   0.00207  -0.00900  -0.00671  -2.98206
   D80        2.32184   0.00002   0.00233  -0.00774  -0.00518   2.31666
   D81        0.56082  -0.00003  -0.00087   0.00046  -0.00041   0.56041
   D82       -0.55921   0.00002   0.00089  -0.00079   0.00013  -0.55909
   D83       -2.91123   0.00004  -0.00042   0.00510   0.00465  -2.90658
   D84        2.86997   0.00004  -0.00085   0.00602   0.00504   2.87502
   D85        0.01763  -0.00001   0.00085  -0.00155  -0.00070   0.01694
   D86        0.98872   0.00002   0.00052  -0.00035   0.00017   0.98889
   D87       -0.99079  -0.00003  -0.00003  -0.00087  -0.00091  -0.99170
   D88       -0.01970   0.00000  -0.00035   0.00033  -0.00004  -0.01974
   D89       -0.56033   0.00010   0.00251   0.00252   0.00503  -0.55530
   D90        0.67264   0.00011   0.00277   0.00201   0.00474   0.67738
   D91       -0.01897   0.00001  -0.00098   0.00172   0.00073  -0.01824
   D92       -0.99037  -0.00002  -0.00065   0.00057  -0.00008  -0.99045
   D93        0.99114   0.00003   0.00001   0.00082   0.00084   0.99198
   D94        0.01973  -0.00000   0.00035  -0.00033   0.00004   0.01977
   D95        0.55981  -0.00011  -0.00259  -0.00246  -0.00505   0.55476
   D96       -0.67176  -0.00011  -0.00279  -0.00221  -0.00497  -0.67673
   D97       -0.61178  -0.00004  -0.00033  -0.00063  -0.00096  -0.61274
   D98        0.61000   0.00005   0.00034   0.00103   0.00136   0.61136
         Item               Value     Threshold  Converged?
 Maximum Force            0.000264     0.000450     YES
 RMS     Force            0.000045     0.000300     YES
 Maximum Displacement     0.010547     0.001800     NO 
 RMS     Displacement     0.001966     0.001200     NO 
 Predicted change in Energy=-4.660627D-06
 GradGradGradGradGradGradGradGradGradGradGradGradGradGradGradGradGradGrad

                          Input orientation:                          
 ---------------------------------------------------------------------
 Center     Atomic      Atomic             Coordinates (Angstroms)
 Number     Number       Type             X           Y           Z
 ---------------------------------------------------------------------
      1          4           0        0.054200    1.463289    0.912348
      2          4           0       -1.463199   -0.012753    0.901035
      3          4           0        1.604880   -0.075910    0.845765
      4          4           0        0.032436   -1.602732    0.832378
      5          4           0        0.119197   -0.131857    2.250627
      6          4           0       -1.139016    1.186180   -0.759208
      7          4           0        1.105501    1.085384   -0.761114
      8          4           0       -1.099408   -1.057105   -0.780826
      9          4           0        1.123089   -1.137018   -0.826018
     10          4           0        0.019846    0.008720   -2.116772
     11          1           0       -2.426228    1.992955   -1.520286
     12          1           0       -1.871458    2.532094   -1.483206
 ---------------------------------------------------------------------
                    Distance matrix (angstroms):
                    1          2          3          4          5
     1  Be   0.000000
     2  Be   2.116915   0.000000
     3  Be   2.185904   3.069226   0.000000
     4  Be   3.067142   2.183958   2.191790   0.000000
     5  Be   2.083197   2.083161   2.045488   2.045099   0.000000
     6  Be   2.072355   2.073388   3.420201   3.418110   3.518441
     7  Be   2.012094   3.250671   2.044515   3.304036   3.394857
     8  Be   3.248082   2.012876   3.304802   2.044800   3.395701
     9  Be   3.305456   3.306897   2.037875   2.038797   3.388789
    10  Be   3.360434   3.362594   3.360970   3.360718   4.370790
    11  H    3.514368   3.288326   5.111579   4.950660   5.021335
    12  H    3.254102   3.511057   4.930590   5.107204   5.000085
                    6          7          8          9         10
     6  Be   0.000000
     7  Be   2.246780   0.000000
     8  Be   2.243739   3.074455   0.000000
     9  Be   3.243275   2.223420   2.224392   0.000000
    10  Be   2.138306   2.043443   2.042906   2.048391   0.000000
    11  H    1.699130   3.724667   3.407363   4.782927   3.205661
    12  H    1.694736   3.387723   3.737880   4.781380   3.216497
                   11         12
    11  H    0.000000
    12  H    0.774478   0.000000
 Stoichiometry    Be10H2
 Framework group  C1[X(Be10H2)]
 Deg. of freedom    30
 Full point group                 C1      NOp   1
 Largest Abelian subgroup         C1      NOp   1
 Largest concise Abelian subgroup C1      NOp   1
                         Standard orientation:                         
 ---------------------------------------------------------------------
 Center     Atomic      Atomic             Coordinates (Angstroms)
 Number     Number       Type             X           Y           Z
 ---------------------------------------------------------------------
      1          4           0        0.167190    1.289689   -1.053332
      2          4           0        0.174803    1.284059    1.063562
      3          4           0        1.466646   -0.467398   -1.100621
      4          4           0        1.471988   -0.472705    1.091156
      5          4           0        1.962331    1.184992   -0.001563
      6          4           0       -1.529507    0.753267    0.008800
      7          4           0       -0.529656   -0.534914   -1.536810
      8          4           0       -0.522208   -0.543811    1.537623
      9          4           0        0.424887   -1.834965   -0.006349
     10          4           0       -1.573362   -1.384575    0.000855
     11          1           0       -3.037884    1.441640    0.380263
     12          1           0       -3.014562    1.463801   -0.393547
 ---------------------------------------------------------------------
 Rotational constants (GHZ):           2.6615403           2.1957816           2.0169158
 Standard basis: def2TZVP (5D, 7F)
 There are   212 symmetry adapted cartesian basis functions of A   symmetry.
 There are   202 symmetry adapted basis functions of A   symmetry.
   202 basis functions,   306 primitive gaussians,   212 cartesian basis functions
    21 alpha electrons       21 beta electrons
       nuclear repulsion energy       162.7225516604 Hartrees.
 NAtoms=   12 NActive=   12 NUniq=   12 SFac= 1.00D+00 NAtFMM=   60 NAOKFM=F Big=F
 Integral buffers will be    131072 words long.
 Raffenetti 2 integral format.
 Two-electron integral symmetry is turned on.
 Nuclear repulsion after empirical dispersion term =      162.6991141438 Hartrees.
 One-electron integrals computed using PRISM.
   1 Symmetry operations used in ECPInt.
 ECPInt:  NShTT=    4851 NPrTT=   15054 LenC2=    4747 LenP2D=   12385.
 LDataN:  DoStor=T MaxTD1= 4 Len=   56
 NBasis=   202 RedAO= T EigKep=  4.17D-04  NBF=   202
 NBsUse=   202 1.00D-06 EigRej= -1.00D+00 NBFU=   202
 Initial guess from the checkpoint file:  "/home/asus/YCY/BeH/Be10/1/6-H-Be10.chk"
 B after Tr=     0.000000    0.000000   -0.000000
         Rot=    0.999999    0.000626    0.000360    0.001083 Ang=   0.15 deg.
 Keep R1 ints in memory in canonical form, NReq=228948694.
 Requested convergence on RMS density matrix=1.00D-08 within 128 cycles.
 Requested convergence on MAX density matrix=1.00D-06.
 Requested convergence on             energy=1.00D-06.
 No special actions if energy rises.
 SCF Done:  E(RPBE1PBE) =  -148.300847920     A.U. after   12 cycles
            NFock= 12  Conv=0.31D-08     -V/T= 2.0075
   1 Symmetry operations used in ECPInt.
 ECPInt:  NShTT=    4851 NPrTT=   15054 LenC2=    4747 LenP2D=   12385.
 LDataN:  DoStor=T MaxTD1= 5 Len=  102
 Calling FoFJK, ICntrl=      2127 FMM=F ISym2X=0 I1Cent= 0 IOpClX= 0 NMat=1 NMatS=1 NMatT=0.
 ***** Axes restored to original set *****
 -------------------------------------------------------------------
 Center     Atomic                   Forces (Hartrees/Bohr)
 Number     Number              X              Y              Z
 -------------------------------------------------------------------
      1        4           0.000075776   -0.000187872    0.000007334
      2        4           0.000166607   -0.000072650   -0.000021223
      3        4           0.000242273    0.000075876   -0.000006456
      4        4          -0.000064448   -0.000280186   -0.000019379
      5        4          -0.000122474    0.000116099    0.000083711
      6        4          -0.000120305    0.000451303   -0.000200739
      7        4          -0.000217107    0.000019196    0.000032366
      8        4          -0.000079838    0.000208194    0.000005730
      9        4          -0.000012912   -0.000005204    0.000088726
     10        4           0.000116920   -0.000115767   -0.000066616
     11        1          -0.000049024   -0.000181123    0.000108595
     12        1           0.000064530   -0.000027865   -0.000012048
 -------------------------------------------------------------------
 Cartesian Forces:  Max     0.000451303 RMS     0.000140040

 GradGradGradGradGradGradGradGradGradGradGradGradGradGradGradGradGradGrad
 Berny optimization.
 Using GEDIIS/GDIIS optimizer.
 FormGI is forming the generalized inverse of G from B-inverse, IUseBI=4.
 Internal  Forces:  Max     0.000111099 RMS     0.000029256
 Search for a local minimum.
 Step number  12 out of a maximum of  100
 All quantities printed in internal units (Hartrees-Bohrs-Radians)
 Mixed Optimization -- En-DIIS/RFO-DIIS
 Swapping is turned off.
 Update second derivatives using D2CorX and points    6    7    8    9   10
                                                     11   12
 DE= -9.85D-06 DEPred=-4.66D-06 R= 2.11D+00
 TightC=F SS=  1.41D+00  RLast= 4.06D-02 DXNew= 1.4270D+00 1.2171D-01
 Trust test= 2.11D+00 RLast= 4.06D-02 DXMaxT set to 8.49D-01
 ITU=  1  1  1  1  1  1  1  1  1  1  1  0
     Eigenvalues ---    0.00233   0.01203   0.02663   0.02893   0.03566
     Eigenvalues ---    0.03683   0.03843   0.04127   0.04208   0.04820
     Eigenvalues ---    0.05245   0.06499   0.06721   0.06812   0.06870
     Eigenvalues ---    0.06945   0.07011   0.07087   0.07470   0.08396
     Eigenvalues ---    0.08799   0.09098   0.11110   0.11874   0.12770
     Eigenvalues ---    0.13456   0.13599   0.14106   0.14807   0.26820
 En-DIIS/RFO-DIIS/Sim-DIIS IScMMF=       -3 using points:    12   11   10    9    8    7    6    5    4
 RFO step:  Lambda=-3.90665006D-06.
 DIIS inversion failure, remove point   9.
 DIIS inversion failure, remove point   8.
 DIIS inversion failure, remove point   7.
 DIIS inversion failure, remove point   6.
 DIIS inversion failure, remove point   5.
 RFO-DIIS uses    4 points instead of    9
 DidBck=F Rises=F RFO-DIIS coefs:    1.78029   -0.99435    0.20282    0.01124    0.00000
                  RFO-DIIS coefs:    0.00000    0.00000    0.00000    0.00000
 Iteration  1 RMS(Cart)=  0.00088873 RMS(Int)=  0.00000781
 Iteration  2 RMS(Cart)=  0.00000142 RMS(Int)=  0.00000752
 Iteration  3 RMS(Cart)=  0.00000000 RMS(Int)=  0.00000752
 Variable       Old X    -DE/DX   Delta X   Delta X   Delta X     New X
                                 (Linear)    (Quad)   (Total)
    R1        4.00039  -0.00004  -0.00137   0.00013  -0.00124   3.99915
    R2        4.13076   0.00001   0.00059  -0.00041   0.00018   4.13094
    R3        3.93667  -0.00002   0.00037  -0.00036   0.00001   3.93668
    R4        3.91618   0.00005   0.00104   0.00014   0.00118   3.91736
    R5        3.80231  -0.00006  -0.00071  -0.00016  -0.00086   3.80145
    R6        4.12708   0.00001   0.00080  -0.00025   0.00055   4.12763
    R7        3.93660  -0.00001  -0.00001  -0.00033  -0.00034   3.93627
    R8        3.91814   0.00005   0.00110   0.00014   0.00124   3.91937
    R9        3.80378  -0.00006  -0.00092  -0.00031  -0.00123   3.80256
   R10        4.14188   0.00010   0.00078   0.00136   0.00214   4.14403
   R11        3.86541   0.00005  -0.00044   0.00092   0.00048   3.86589
   R12        3.86357   0.00004   0.00126   0.00031   0.00157   3.86514
   R13        3.85103   0.00001  -0.00104   0.00015  -0.00090   3.85013
   R14        3.86468   0.00006  -0.00037   0.00095   0.00058   3.86526
   R15        3.86411   0.00005   0.00135   0.00025   0.00160   3.86572
   R16        3.85277   0.00000  -0.00136   0.00007  -0.00129   3.85148
   R17        4.24580  -0.00002  -0.00105  -0.00056  -0.00161   4.24419
   R18        4.24005  -0.00000  -0.00087  -0.00023  -0.00111   4.23894
   R19        4.04081   0.00005   0.00455  -0.00027   0.00427   4.04508
   R20        3.21089  -0.00011  -0.00005  -0.00171  -0.00176   3.20913
   R21        3.20259  -0.00006  -0.00251  -0.00025  -0.00276   3.19983
   R22        4.20165  -0.00000   0.00089   0.00028   0.00117   4.20282
   R23        3.86155  -0.00000   0.00110  -0.00032   0.00079   3.86233
   R24        4.20349   0.00001   0.00091   0.00021   0.00112   4.20461
   R25        3.86053  -0.00001   0.00095  -0.00026   0.00069   3.86123
   R26        3.87090   0.00002  -0.00422   0.00119  -0.00303   3.86787
   R27        1.46355   0.00006   0.00003   0.00007   0.00010   1.46365
    A1        1.58816   0.00001   0.00019   0.00014   0.00034   1.58849
    A2        1.81225  -0.00001   0.00026  -0.00015   0.00011   1.81236
    A3        1.86474   0.00004   0.00007   0.00019   0.00026   1.86501
    A4        2.01944   0.00003   0.00035   0.00007   0.00042   2.01986
    A5        1.95431   0.00003   0.00010   0.00042   0.00052   1.95483
    A6        1.58771   0.00002   0.00032   0.00016   0.00048   1.58819
    A7        1.80974   0.00001   0.00041  -0.00003   0.00038   1.81012
    A8        1.86370   0.00004   0.00011   0.00024   0.00035   1.86405
    A9        2.01868   0.00003   0.00047   0.00006   0.00054   2.01921
   A10        1.95451   0.00003   0.00022   0.00041   0.00062   1.95513
   A11        1.55256  -0.00001  -0.00014  -0.00011  -0.00025   1.55231
   A12        1.79663  -0.00003  -0.00046   0.00001  -0.00046   1.79617
   A13        1.78815  -0.00003  -0.00007  -0.00027  -0.00035   1.78780
   A14        1.95835  -0.00004  -0.00034  -0.00025  -0.00060   1.95776
   A15        1.95786  -0.00003  -0.00060  -0.00025  -0.00085   1.95701
   A16        1.55477  -0.00002  -0.00037  -0.00019  -0.00057   1.55420
   A17        1.79837  -0.00003  -0.00055  -0.00007  -0.00062   1.79776
   A18        1.78856  -0.00003  -0.00009  -0.00029  -0.00039   1.78817
   A19        1.95917  -0.00004  -0.00051  -0.00030  -0.00082   1.95835
   A20        1.95747  -0.00003  -0.00050  -0.00023  -0.00073   1.95674
   A21        1.67487   0.00000   0.00020  -0.00003   0.00018   1.67505
   A22        1.67620  -0.00000   0.00013  -0.00009   0.00005   1.67624
   A23        1.70247  -0.00004  -0.00033  -0.00005  -0.00039   1.70209
   A24        1.84801  -0.00003  -0.00076   0.00003  -0.00073   1.84728
   A25        2.39498   0.00003   0.00199   0.00002   0.00200   2.39698
   A26        2.07971   0.00004   0.00319   0.00049   0.00368   2.08339
   A27        1.70211  -0.00004  -0.00038  -0.00001  -0.00039   1.70172
   A28        1.84907  -0.00004  -0.00090  -0.00004  -0.00095   1.84812
   A29        2.11155  -0.00001  -0.00053  -0.00062  -0.00114   2.11041
   A30        2.39460   0.00004   0.00141   0.00011   0.00153   2.39612
   A31        1.50826  -0.00002   0.00065  -0.00004   0.00062   1.50888
   A32        2.46184   0.00006   0.00112   0.00065   0.00179   2.46364
   A33        2.05671   0.00002   0.00054   0.00023   0.00080   2.05751
   A34        2.07576  -0.00002  -0.00234  -0.00035  -0.00268   2.07309
   A35        2.49398  -0.00000  -0.00281  -0.00044  -0.00324   2.49074
   A36        1.96888   0.00003  -0.00019   0.00026   0.00007   1.96895
   A37        1.98266   0.00000  -0.00130  -0.00027  -0.00155   1.98110
   A38        1.78866  -0.00000  -0.00066  -0.00012  -0.00079   1.78787
   A39        1.95318   0.00003   0.00108   0.00017   0.00125   1.95443
   A40        1.84297   0.00005   0.00055   0.00019   0.00074   1.84371
   A41        1.93040   0.00002  -0.00133   0.00032  -0.00101   1.92939
   A42        1.62359   0.00003  -0.00022   0.00022   0.00000   1.62359
   A43        1.78871  -0.00001  -0.00072  -0.00010  -0.00082   1.78789
   A44        1.95491   0.00002   0.00109   0.00012   0.00121   1.95611
   A45        1.84310   0.00004   0.00060   0.00019   0.00079   1.84389
   A46        1.93036   0.00001  -0.00137   0.00033  -0.00105   1.92932
   A47        1.62457   0.00002  -0.00027   0.00015  -0.00011   1.62446
   A48        1.77302   0.00002   0.00058   0.00010   0.00068   1.77370
   A49        1.93159   0.00002   0.00153  -0.00018   0.00134   1.93294
   A50        1.77251   0.00002   0.00067   0.00014   0.00082   1.77332
   A51        1.93073   0.00002   0.00158  -0.00015   0.00143   1.93216
   A52        1.52638  -0.00002  -0.00018  -0.00032  -0.00050   1.52587
   A53        1.77198   0.00000  -0.00044  -0.00010  -0.00055   1.77144
   A54        1.70331  -0.00003  -0.00033  -0.00008  -0.00042   1.70290
    D1       -0.00079   0.00000  -0.00003   0.00004   0.00001  -0.00078
    D2       -1.00216  -0.00002  -0.00045  -0.00016  -0.00061  -1.00277
    D3        0.99977   0.00002   0.00036   0.00028   0.00065   1.00042
    D4       -0.00159  -0.00000  -0.00006   0.00007   0.00002  -0.00158
    D5        0.00079  -0.00000   0.00003  -0.00004  -0.00001   0.00078
    D6        0.98247  -0.00002  -0.00033  -0.00029  -0.00062   0.98185
    D7       -1.01382  -0.00001  -0.00043  -0.00006  -0.00049  -1.01430
    D8       -0.03213  -0.00003  -0.00079  -0.00030  -0.00110  -0.03323
    D9        0.62829   0.00003  -0.00062   0.00030  -0.00033   0.62796
   D10       -0.66013   0.00001  -0.00031   0.00032   0.00000  -0.66013
   D11        0.65083   0.00001   0.00093   0.00010   0.00103   0.65187
   D12       -0.33021   0.00003   0.00115   0.00012   0.00127  -0.32894
   D13       -3.02298  -0.00006  -0.00164  -0.00089  -0.00254  -3.02552
   D14       -2.58948   0.00002   0.00108   0.00006   0.00111  -2.58837
   D15       -0.41649  -0.00002   0.00116  -0.00039   0.00078  -0.41571
   D16       -1.39753  -0.00000   0.00137  -0.00037   0.00101  -1.39652
   D17        2.19288  -0.00009  -0.00142  -0.00137  -0.00280   2.19009
   D18        2.62638  -0.00001   0.00130  -0.00042   0.00086   2.62724
   D19       -0.66997  -0.00002  -0.00031  -0.00039  -0.00070  -0.67067
   D20        0.36670  -0.00002  -0.00209  -0.00007  -0.00217   0.36453
   D21        0.41729  -0.00002  -0.00006  -0.00048  -0.00054   0.41675
   D22        1.45395  -0.00001  -0.00184  -0.00016  -0.00201   1.45195
   D23        0.00079  -0.00000   0.00003  -0.00004  -0.00002   0.00078
   D24       -0.98048   0.00001   0.00030   0.00019   0.00049  -0.98000
   D25        1.01453   0.00001   0.00049  -0.00002   0.00047   1.01500
   D26        0.03325   0.00003   0.00077   0.00020   0.00097   0.03422
   D27       -0.62885  -0.00003   0.00073  -0.00030   0.00044  -0.62841
   D28        0.65672  -0.00001   0.00059  -0.00018   0.00041   0.65714
   D29       -0.65172  -0.00001  -0.00089   0.00000  -0.00088  -0.65260
   D30        0.32866  -0.00002  -0.00103   0.00002  -0.00101   0.32765
   D31        2.59630  -0.00004  -0.00269  -0.00019  -0.00287   2.59343
   D32        3.07081  -0.00003  -0.00414  -0.00074  -0.00486   3.06595
   D33        0.41552   0.00003  -0.00105   0.00048  -0.00057   0.41495
   D34        1.39590   0.00001  -0.00120   0.00050  -0.00070   1.39521
   D35       -2.61965   0.00000  -0.00285   0.00029  -0.00256  -2.62220
   D36       -2.14514   0.00001  -0.00430  -0.00026  -0.00454  -2.14968
   D37        0.67228   0.00002   0.00039   0.00028   0.00068   0.67295
   D38       -0.36426   0.00002   0.00218  -0.00005   0.00214  -0.36212
   D39       -0.41420   0.00001  -0.00009   0.00035   0.00026  -0.41394
   D40       -1.45074   0.00001   0.00170   0.00002   0.00172  -1.44901
   D41       -0.00077   0.00000  -0.00003   0.00004   0.00001  -0.00075
   D42        0.96909  -0.00003  -0.00068  -0.00005  -0.00073   0.96836
   D43       -0.96913   0.00002   0.00046   0.00004   0.00050  -0.96863
   D44        0.00073  -0.00000  -0.00019  -0.00005  -0.00024   0.00049
   D45        0.58626  -0.00001  -0.00038  -0.00010  -0.00048   0.58578
   D46       -0.67141   0.00002  -0.00037   0.00004  -0.00033  -0.67174
   D47        0.65930   0.00000  -0.00059   0.00017  -0.00042   0.65887
   D48       -0.43697  -0.00003  -0.00202   0.00002  -0.00200  -0.43897
   D49       -0.38481   0.00002  -0.00037   0.00032  -0.00005  -0.38487
   D50       -1.48108  -0.00002  -0.00180   0.00017  -0.00163  -1.48271
   D51       -0.61523   0.00003   0.00051   0.00044   0.00095  -0.61428
   D52        0.41137   0.00003   0.00137   0.00021   0.00158   0.41296
   D53        0.45593   0.00000   0.00040   0.00027   0.00067   0.45660
   D54        1.48254   0.00000   0.00126   0.00004   0.00130   1.48384
   D55       -0.58440   0.00001   0.00013   0.00002   0.00014  -0.58425
   D56        0.67361  -0.00002   0.00014  -0.00013   0.00001   0.67362
   D57       -0.66164   0.00001   0.00094  -0.00003   0.00092  -0.66072
   D58        0.43580   0.00004   0.00238   0.00006   0.00243   0.43822
   D59        0.38296  -0.00001   0.00069  -0.00020   0.00049   0.38344
   D60        1.48039   0.00002   0.00212  -0.00012   0.00200   1.48238
   D61        0.61564  -0.00003  -0.00052  -0.00045  -0.00098   0.61466
   D62       -0.41141  -0.00003  -0.00147  -0.00020  -0.00168  -0.41308
   D63       -0.45681   0.00000  -0.00023  -0.00023  -0.00046  -0.45727
   D64       -1.48385  -0.00000  -0.00118   0.00002  -0.00116  -1.48501
   D65       -0.01480  -0.00002   0.00084  -0.00033   0.00050  -0.01429
   D66        0.96923  -0.00001   0.00010  -0.00033  -0.00023   0.96900
   D67       -0.96444   0.00000   0.00089  -0.00026   0.00063  -0.96381
   D68        0.01959   0.00001   0.00015  -0.00025  -0.00010   0.01949
   D69        2.98141   0.00001   0.00305  -0.00024   0.00281   2.98422
   D70       -2.31775   0.00001   0.00232  -0.00024   0.00208  -2.31567
   D71        2.69149   0.00001   0.00369   0.00019   0.00389   2.69538
   D72       -2.60767   0.00001   0.00296   0.00020   0.00315  -2.60451
   D73        0.01637   0.00001  -0.00105   0.00021  -0.00085   0.01553
   D74       -0.96809   0.00001  -0.00019   0.00023   0.00004  -0.96805
   D75        0.96488  -0.00001  -0.00102   0.00023  -0.00079   0.96409
   D76       -0.01958  -0.00001  -0.00015   0.00025   0.00010  -0.01948
   D77       -2.72048   0.00004  -0.00063   0.00083   0.00018  -2.72029
   D78        2.57825   0.00004   0.00023   0.00085   0.00107   2.57931
   D79       -2.98206  -0.00001  -0.00196   0.00013  -0.00187  -2.98394
   D80        2.31666  -0.00001  -0.00110   0.00015  -0.00099   2.31567
   D81        0.56041  -0.00002  -0.00061  -0.00006  -0.00067   0.55974
   D82       -0.55909   0.00002   0.00046  -0.00006   0.00040  -0.55869
   D83       -2.90658   0.00005   0.00209   0.00061   0.00271  -2.90387
   D84        2.87502   0.00001   0.00199   0.00041   0.00243   2.87745
   D85        0.01694   0.00002   0.00018   0.00055   0.00074   0.01767
   D86        0.98889   0.00002   0.00042   0.00047   0.00089   0.98978
   D87       -0.99170  -0.00001  -0.00038   0.00034  -0.00004  -0.99174
   D88       -0.01974  -0.00001  -0.00015   0.00026   0.00011  -0.01963
   D89       -0.55530   0.00003   0.00360   0.00005   0.00366  -0.55164
   D90        0.67738   0.00005   0.00359   0.00002   0.00360   0.68098
   D91       -0.01824  -0.00002  -0.00023  -0.00050  -0.00073  -0.01898
   D92       -0.99045  -0.00002  -0.00043  -0.00041  -0.00084  -0.99129
   D93        0.99198   0.00001   0.00034  -0.00034  -0.00000   0.99197
   D94        0.01977   0.00001   0.00015  -0.00026  -0.00011   0.01966
   D95        0.55476  -0.00004  -0.00365  -0.00002  -0.00367   0.55108
   D96       -0.67673  -0.00005  -0.00372  -0.00007  -0.00378  -0.68051
   D97       -0.61274  -0.00002  -0.00065  -0.00012  -0.00077  -0.61351
   D98        0.61136   0.00003   0.00087   0.00022   0.00109   0.61245
         Item               Value     Threshold  Converged?
 Maximum Force            0.000111     0.000450     YES
 RMS     Force            0.000029     0.000300     YES
 Maximum Displacement     0.005222     0.001800     NO 
 RMS     Displacement     0.000888     0.001200     YES
 Predicted change in Energy=-1.721304D-06
 GradGradGradGradGradGradGradGradGradGradGradGradGradGradGradGradGradGrad

                          Input orientation:                          
 ---------------------------------------------------------------------
 Center     Atomic      Atomic             Coordinates (Angstroms)
 Number     Number       Type             X           Y           Z
 ---------------------------------------------------------------------
      1          4           0        0.054962    1.462963    0.913515
      2          4           0       -1.462581   -0.011987    0.901570
      3          4           0        1.605578   -0.076382    0.845708
      4          4           0        0.031819   -1.603473    0.831685
      5          4           0        0.119764   -0.133052    2.250773
      6          4           0       -1.138676    1.187904   -0.758853
      7          4           0        1.104967    1.086664   -0.760576
      8          4           0       -1.100951   -1.054823   -0.780920
      9          4           0        1.122089   -1.136354   -0.825729
     10          4           0        0.021338    0.008240   -2.117081
     11          1           0       -2.427001    1.991442   -1.519398
     12          1           0       -1.871467    2.530105   -1.485969
 ---------------------------------------------------------------------
                    Distance matrix (angstroms):
                    1          2          3          4          5
     1  Be   0.000000
     2  Be   2.116260   0.000000
     3  Be   2.185999   3.069344   0.000000
     4  Be   3.067615   2.184249   2.192925   0.000000
     5  Be   2.083200   2.082984   2.045742   2.045405   0.000000
     6  Be   2.072979   2.074043   3.421107   3.419306   3.519438
     7  Be   2.011639   3.249933   2.045345   3.305113   3.395078
     8  Be   3.247536   2.012226   3.305839   2.045649   3.395728
     9  Be   3.304569   3.305795   2.037401   2.038113   3.387644
    10  Be   3.361825   3.363730   3.360819   3.360498   4.371247
    11  H    3.515466   3.287084   5.111881   4.949424   5.021323
    12  H    3.256907   3.511376   4.931566   5.106905   5.002064
                    6          7          8          9         10
     6  Be   0.000000
     7  Be   2.245927   0.000000
     8  Be   2.243153   3.074484   0.000000
     9  Be   3.243101   2.224038   2.224986   0.000000
    10  Be   2.140567   2.043858   2.043273   2.046788   0.000000
    11  H    1.698200   3.724142   3.403452   4.781247   3.206974
    12  H    1.693276   3.386572   3.733965   4.779144   3.215714
                   11         12
    11  H    0.000000
    12  H    0.774529   0.000000
 Stoichiometry    Be10H2
 Framework group  C1[X(Be10H2)]
 Deg. of freedom    30
 Full point group                 C1      NOp   1
 Largest Abelian subgroup         C1      NOp   1
 Largest concise Abelian subgroup C1      NOp   1
                         Standard orientation:                         
 ---------------------------------------------------------------------
 Center     Atomic      Atomic             Coordinates (Angstroms)
 Number     Number       Type             X           Y           Z
 ---------------------------------------------------------------------
      1          4           0        0.169062    1.289081   -1.054021
      2          4           0        0.175496    1.284713    1.062225
      3          4           0        1.467003   -0.469271   -1.100278
      4          4           0        1.471269   -0.473408    1.092638
      5          4           0        1.963608    1.183240   -0.001346
      6          4           0       -1.529620    0.754599    0.007135
      7          4           0       -0.530140   -0.534279   -1.536892
      8          4           0       -0.524259   -0.541057    1.537579
      9          4           0        0.423752   -1.834203   -0.005020
     10          4           0       -1.573241   -1.385514    0.000865
     11          1           0       -3.036387    1.442772    0.381238
     12          1           0       -3.015341    1.461627   -0.392774
 ---------------------------------------------------------------------
 Rotational constants (GHZ):           2.6617246           2.1952638           2.0167568
 Standard basis: def2TZVP (5D, 7F)
 There are   212 symmetry adapted cartesian basis functions of A   symmetry.
 There are   202 symmetry adapted basis functions of A   symmetry.
   202 basis functions,   306 primitive gaussians,   212 cartesian basis functions
    21 alpha electrons       21 beta electrons
       nuclear repulsion energy       162.7168892150 Hartrees.
 NAtoms=   12 NActive=   12 NUniq=   12 SFac= 1.00D+00 NAtFMM=   60 NAOKFM=F Big=F
 Integral buffers will be    131072 words long.
 Raffenetti 2 integral format.
 Two-electron integral symmetry is turned on.
 Nuclear repulsion after empirical dispersion term =      162.6934520013 Hartrees.
 One-electron integrals computed using PRISM.
   1 Symmetry operations used in ECPInt.
 ECPInt:  NShTT=    4851 NPrTT=   15054 LenC2=    4747 LenP2D=   12385.
 LDataN:  DoStor=T MaxTD1= 4 Len=   56
 NBasis=   202 RedAO= T EigKep=  4.17D-04  NBF=   202
 NBsUse=   202 1.00D-06 EigRej= -1.00D+00 NBFU=   202
 Initial guess from the checkpoint file:  "/home/asus/YCY/BeH/Be10/1/6-H-Be10.chk"
 B after Tr=     0.000000   -0.000000   -0.000000
         Rot=    1.000000    0.000281    0.000165    0.000272 Ang=   0.05 deg.
 Keep R1 ints in memory in canonical form, NReq=228948694.
 Requested convergence on RMS density matrix=1.00D-08 within 128 cycles.
 Requested convergence on MAX density matrix=1.00D-06.
 Requested convergence on             energy=1.00D-06.
 No special actions if energy rises.
 SCF Done:  E(RPBE1PBE) =  -148.300851386     A.U. after   10 cycles
            NFock= 10  Conv=0.96D-08     -V/T= 2.0075
   1 Symmetry operations used in ECPInt.
 ECPInt:  NShTT=    4851 NPrTT=   15054 LenC2=    4747 LenP2D=   12385.
 LDataN:  DoStor=T MaxTD1= 5 Len=  102
 Calling FoFJK, ICntrl=      2127 FMM=F ISym2X=0 I1Cent= 0 IOpClX= 0 NMat=1 NMatS=1 NMatT=0.
 ***** Axes restored to original set *****
 -------------------------------------------------------------------
 Center     Atomic                   Forces (Hartrees/Bohr)
 Number     Number              X              Y              Z
 -------------------------------------------------------------------
      1        4           0.000057091   -0.000139009    0.000008534
      2        4           0.000110818   -0.000039408   -0.000032032
      3        4           0.000153482    0.000111100    0.000000322
      4        4          -0.000104707   -0.000186797   -0.000002167
      5        4          -0.000096446    0.000100065    0.000053133
      6        4          -0.000055232    0.000275276   -0.000189082
      7        4          -0.000179756   -0.000074900    0.000014262
      8        4           0.000031351    0.000150424   -0.000002307
      9        4           0.000085853   -0.000098856    0.000064531
     10        4          -0.000042005    0.000054878   -0.000025103
     11        1          -0.000028057   -0.000206829    0.000129081
     12        1           0.000067608    0.000054057   -0.000019174
 -------------------------------------------------------------------
 Cartesian Forces:  Max     0.000275276 RMS     0.000107048

 GradGradGradGradGradGradGradGradGradGradGradGradGradGradGradGradGradGrad
 Berny optimization.
 Using GEDIIS/GDIIS optimizer.
 FormGI is forming the generalized inverse of G from B-inverse, IUseBI=4.
 Internal  Forces:  Max     0.000153205 RMS     0.000024987
 Search for a local minimum.
 Step number  13 out of a maximum of  100
 All quantities printed in internal units (Hartrees-Bohrs-Radians)
 Mixed Optimization -- En-DIIS/RFO-DIIS
 Swapping is turned off.
 Update second derivatives using D2CorX and points    6    7    8    9   10
                                                     11   12   13
 DE= -3.47D-06 DEPred=-1.72D-06 R= 2.01D+00
 TightC=F SS=  1.41D+00  RLast= 1.96D-02 DXNew= 1.4270D+00 5.8703D-02
 Trust test= 2.01D+00 RLast= 1.96D-02 DXMaxT set to 8.49D-01
 ITU=  1  1  1  1  1  1  1  1  1  1  1  1  0
     Eigenvalues ---    0.00237   0.00873   0.02353   0.02893   0.03351
     Eigenvalues ---    0.03631   0.03846   0.03963   0.04164   0.04929
     Eigenvalues ---    0.05244   0.06380   0.06664   0.06739   0.06857
     Eigenvalues ---    0.06941   0.07087   0.07153   0.07411   0.08367
     Eigenvalues ---    0.08917   0.09090   0.10815   0.11924   0.12852
     Eigenvalues ---    0.13314   0.13511   0.14035   0.14803   0.26463
 En-DIIS/RFO-DIIS/Sim-DIIS IScMMF=       -3 using points:    13   12   11   10    9    8    7    6    5    4
 RFO step:  Lambda=-2.97747050D-06.
 DIIS inversion failure, remove point  10.
 DIIS inversion failure, remove point   9.
 DIIS inversion failure, remove point   8.
 DIIS inversion failure, remove point   7.
 DIIS inversion failure, remove point   6.
 DIIS inversion failure, remove point   5.
 DIIS inversion failure, remove point   4.
 RFO-DIIS uses    3 points instead of   10
 DidBck=F Rises=F RFO-DIIS coefs:    2.11753   -1.27748    0.15995    0.00000    0.00000
                  RFO-DIIS coefs:    0.00000    0.00000    0.00000    0.00000    0.00000
 Iteration  1 RMS(Cart)=  0.00081635 RMS(Int)=  0.00000287
 Iteration  2 RMS(Cart)=  0.00000147 RMS(Int)=  0.00000168
 Iteration  3 RMS(Cart)=  0.00000000 RMS(Int)=  0.00000168
 Variable       Old X    -DE/DX   Delta X   Delta X   Delta X     New X
                                 (Linear)    (Quad)   (Total)
    R1        3.99915  -0.00003  -0.00121   0.00013  -0.00107   3.99808
    R2        4.13094  -0.00000  -0.00002  -0.00042  -0.00044   4.13050
    R3        3.93668  -0.00003  -0.00018  -0.00043  -0.00061   3.93607
    R4        3.91736   0.00003   0.00126  -0.00013   0.00113   3.91849
    R5        3.80145  -0.00004  -0.00094   0.00003  -0.00092   3.80053
    R6        4.12763   0.00000   0.00029  -0.00023   0.00006   4.12769
    R7        3.93627  -0.00002  -0.00048  -0.00030  -0.00078   3.93549
    R8        3.91937   0.00002   0.00134  -0.00027   0.00108   3.92045
    R9        3.80256  -0.00005  -0.00130  -0.00002  -0.00133   3.80123
   R10        4.14403   0.00008   0.00247   0.00072   0.00319   4.14722
   R11        3.86589   0.00004   0.00093   0.00038   0.00131   3.86720
   R12        3.86514   0.00001   0.00142   0.00002   0.00144   3.86658
   R13        3.85013   0.00002  -0.00067   0.00018  -0.00049   3.84964
   R14        3.86526   0.00005   0.00103   0.00042   0.00145   3.86670
   R15        3.86572   0.00002   0.00143  -0.00004   0.00139   3.86711
   R16        3.85148   0.00002  -0.00104   0.00018  -0.00086   3.85062
   R17        4.24419  -0.00003  -0.00151  -0.00046  -0.00197   4.24222
   R18        4.23894  -0.00002  -0.00102  -0.00014  -0.00116   4.23778
   R19        4.04508  -0.00002   0.00378  -0.00088   0.00289   4.04798
   R20        3.20913  -0.00015  -0.00158  -0.00191  -0.00349   3.20565
   R21        3.19983   0.00000  -0.00203  -0.00031  -0.00234   3.19749
   R22        4.20282   0.00000   0.00124  -0.00009   0.00116   4.20398
   R23        3.86233  -0.00003   0.00044  -0.00042   0.00002   3.86235
   R24        4.20461   0.00001   0.00119  -0.00018   0.00101   4.20562
   R25        3.86123  -0.00002   0.00036  -0.00034   0.00002   3.86125
   R26        3.86787   0.00008  -0.00214   0.00133  -0.00081   3.86706
   R27        1.46365   0.00008   0.00017   0.00015   0.00033   1.46398
    A1        1.58849   0.00001   0.00038   0.00008   0.00046   1.58895
    A2        1.81236  -0.00001   0.00005  -0.00017  -0.00012   1.81224
    A3        1.86501   0.00002   0.00040   0.00007   0.00047   1.86547
    A4        2.01986   0.00002   0.00051  -0.00005   0.00046   2.02032
    A5        1.95483   0.00002   0.00067   0.00019   0.00086   1.95569
    A6        1.58819   0.00001   0.00051   0.00007   0.00058   1.58876
    A7        1.81012   0.00000   0.00029  -0.00006   0.00024   1.81036
    A8        1.86405   0.00003   0.00048   0.00012   0.00060   1.86464
    A9        2.01921   0.00002   0.00060  -0.00005   0.00055   2.01977
   A10        1.95513   0.00002   0.00076   0.00015   0.00091   1.95604
   A11        1.55231  -0.00001  -0.00030  -0.00003  -0.00034   1.55197
   A12        1.79617  -0.00001  -0.00036   0.00006  -0.00030   1.79587
   A13        1.78780  -0.00002  -0.00046  -0.00017  -0.00063   1.78717
   A14        1.95776  -0.00003  -0.00067  -0.00011  -0.00078   1.95697
   A15        1.95701  -0.00001  -0.00080  -0.00011  -0.00091   1.95610
   A16        1.55420  -0.00002  -0.00058  -0.00011  -0.00070   1.55350
   A17        1.79776  -0.00001  -0.00051  -0.00003  -0.00053   1.79722
   A18        1.78817  -0.00002  -0.00049  -0.00020  -0.00069   1.78748
   A19        1.95835  -0.00003  -0.00087  -0.00013  -0.00099   1.95736
   A20        1.95674  -0.00002  -0.00070  -0.00013  -0.00083   1.95592
   A21        1.67505   0.00000   0.00007   0.00005   0.00012   1.67517
   A22        1.67624  -0.00000  -0.00005  -0.00002  -0.00006   1.67618
   A23        1.70209  -0.00003  -0.00052   0.00006  -0.00046   1.70163
   A24        1.84728  -0.00001  -0.00079   0.00022  -0.00057   1.84671
   A25        2.39698   0.00002   0.00136  -0.00011   0.00124   2.39822
   A26        2.08339   0.00002   0.00291   0.00030   0.00321   2.08660
   A27        1.70172  -0.00003  -0.00052   0.00010  -0.00042   1.70130
   A28        1.84812  -0.00001  -0.00100   0.00018  -0.00082   1.84731
   A29        2.11041  -0.00002  -0.00113  -0.00071  -0.00184   2.10857
   A30        2.39612   0.00002   0.00110  -0.00001   0.00108   2.39721
   A31        1.50888  -0.00002   0.00040  -0.00009   0.00031   1.50919
   A32        2.46364   0.00006   0.00180   0.00063   0.00243   2.46607
   A33        2.05751   0.00001   0.00083   0.00019   0.00102   2.05854
   A34        2.07309  -0.00002  -0.00194  -0.00031  -0.00225   2.07084
   A35        2.49074   0.00000  -0.00238  -0.00035  -0.00273   2.48801
   A36        1.96895   0.00001   0.00066   0.00014   0.00080   1.96974
   A37        1.98110  -0.00001  -0.00082  -0.00036  -0.00118   1.97992
   A38        1.78787   0.00001  -0.00069   0.00000  -0.00068   1.78718
   A39        1.95443   0.00002   0.00120   0.00002   0.00121   1.95564
   A40        1.84371   0.00004   0.00085   0.00003   0.00088   1.84459
   A41        1.92939   0.00003  -0.00074   0.00043  -0.00031   1.92908
   A42        1.62359   0.00003   0.00021   0.00016   0.00038   1.62397
   A43        1.78789   0.00000  -0.00072   0.00002  -0.00070   1.78719
   A44        1.95611   0.00001   0.00116  -0.00009   0.00108   1.95719
   A45        1.84389   0.00003   0.00089   0.00001   0.00090   1.84479
   A46        1.92932   0.00003  -0.00077   0.00045  -0.00032   1.92900
   A47        1.62446   0.00002   0.00011   0.00011   0.00021   1.62467
   A48        1.77370  -0.00000   0.00055   0.00002   0.00057   1.77427
   A49        1.93294  -0.00001   0.00101  -0.00028   0.00072   1.93366
   A50        1.77332  -0.00000   0.00067   0.00003   0.00070   1.77402
   A51        1.93216  -0.00001   0.00109  -0.00025   0.00083   1.93299
   A52        1.52587  -0.00003  -0.00072  -0.00017  -0.00089   1.52499
   A53        1.77144   0.00001  -0.00036  -0.00010  -0.00046   1.77097
   A54        1.70290  -0.00002  -0.00043  -0.00005  -0.00048   1.70241
    D1       -0.00078   0.00000   0.00001   0.00006   0.00007  -0.00071
    D2       -1.00277  -0.00001  -0.00064   0.00000  -0.00063  -1.00341
    D3        1.00042   0.00002   0.00066   0.00018   0.00084   1.00126
    D4       -0.00158   0.00000   0.00001   0.00012   0.00013  -0.00144
    D5        0.00078  -0.00000  -0.00001  -0.00006  -0.00007   0.00070
    D6        0.98185  -0.00001  -0.00066  -0.00016  -0.00082   0.98103
    D7       -1.01430  -0.00001  -0.00049   0.00001  -0.00049  -1.01479
    D8       -0.03323  -0.00002  -0.00114  -0.00010  -0.00124  -0.03447
    D9        0.62796   0.00002  -0.00009   0.00018   0.00009   0.62805
   D10       -0.66013   0.00001   0.00012   0.00027   0.00038  -0.65975
   D11        0.65187   0.00001   0.00095  -0.00006   0.00089   0.65275
   D12       -0.32894   0.00002   0.00126  -0.00010   0.00117  -0.32778
   D13       -3.02552  -0.00006  -0.00242  -0.00092  -0.00334  -3.02886
   D14       -2.58837   0.00002   0.00076  -0.00003   0.00072  -2.58764
   D15       -0.41571  -0.00002   0.00043  -0.00033   0.00010  -0.41561
   D16       -1.39652  -0.00001   0.00075  -0.00037   0.00038  -1.39614
   D17        2.19009  -0.00008  -0.00293  -0.00119  -0.00413   2.18596
   D18        2.62724  -0.00001   0.00025  -0.00030  -0.00006   2.62718
   D19       -0.67067  -0.00002  -0.00081  -0.00026  -0.00107  -0.67174
   D20        0.36453   0.00001  -0.00194   0.00022  -0.00172   0.36281
   D21        0.41675  -0.00002  -0.00068  -0.00035  -0.00103   0.41571
   D22        1.45195   0.00001  -0.00181   0.00012  -0.00169   1.45026
   D23        0.00078  -0.00000  -0.00001  -0.00006  -0.00007   0.00070
   D24       -0.98000   0.00001   0.00053   0.00005   0.00059  -0.97941
   D25        1.01500   0.00001   0.00046  -0.00008   0.00038   1.01538
   D26        0.03422   0.00002   0.00101   0.00003   0.00104   0.03527
   D27       -0.62841  -0.00002   0.00017  -0.00018  -0.00001  -0.62842
   D28        0.65714  -0.00001   0.00024  -0.00013   0.00011   0.65725
   D29       -0.65260  -0.00000  -0.00080   0.00011  -0.00069  -0.65329
   D30        0.32765  -0.00001  -0.00101   0.00018  -0.00083   0.32682
   D31        2.59343  -0.00003  -0.00206  -0.00005  -0.00210   2.59133
   D32        3.06595  -0.00001  -0.00377  -0.00054  -0.00432   3.06163
   D33        0.41495   0.00003  -0.00022   0.00036   0.00014   0.41509
   D34        1.39521   0.00002  -0.00044   0.00044  -0.00000   1.39520
   D35       -2.62220   0.00000  -0.00148   0.00020  -0.00127  -2.62348
   D36       -2.14968   0.00002  -0.00320  -0.00029  -0.00349  -2.15317
   D37        0.67295   0.00002   0.00079   0.00008   0.00087   0.67382
   D38       -0.36212  -0.00001   0.00191  -0.00040   0.00151  -0.36061
   D39       -0.41394   0.00002   0.00044   0.00020   0.00064  -0.41330
   D40       -1.44901  -0.00001   0.00156  -0.00029   0.00128  -1.44774
   D41       -0.00075   0.00000   0.00001   0.00006   0.00007  -0.00068
   D42        0.96836  -0.00001  -0.00067   0.00009  -0.00058   0.96778
   D43       -0.96863   0.00001   0.00047  -0.00004   0.00044  -0.96819
   D44        0.00049  -0.00000  -0.00022   0.00000  -0.00021   0.00027
   D45        0.58578  -0.00001  -0.00045  -0.00011  -0.00056   0.58523
   D46       -0.67174   0.00000  -0.00030   0.00003  -0.00027  -0.67201
   D47        0.65887   0.00001  -0.00030   0.00021  -0.00009   0.65879
   D48       -0.43897  -0.00001  -0.00181   0.00029  -0.00153  -0.44049
   D49       -0.38487   0.00002   0.00008   0.00031   0.00039  -0.38447
   D50       -1.48271   0.00000  -0.00143   0.00039  -0.00104  -1.48375
   D51       -0.61428   0.00003   0.00110   0.00021   0.00132  -0.61297
   D52        0.41296   0.00001   0.00147  -0.00002   0.00145   0.41440
   D53        0.45660   0.00001   0.00077   0.00012   0.00089   0.45749
   D54        1.48384  -0.00001   0.00113  -0.00012   0.00101   1.48486
   D55       -0.58425   0.00001   0.00016   0.00006   0.00022  -0.58403
   D56        0.67362  -0.00001   0.00003  -0.00010  -0.00007   0.67355
   D57       -0.66072   0.00000   0.00075  -0.00015   0.00060  -0.66011
   D58        0.43822   0.00001   0.00220  -0.00030   0.00190   0.44013
   D59        0.38344  -0.00002   0.00031  -0.00028   0.00003   0.38348
   D60        1.48238  -0.00000   0.00176  -0.00042   0.00133   1.48372
   D61        0.61466  -0.00003  -0.00112  -0.00024  -0.00136   0.61329
   D62       -0.41308  -0.00001  -0.00154   0.00003  -0.00151  -0.41459
   D63       -0.45727  -0.00001  -0.00059  -0.00011  -0.00070  -0.45797
   D64       -1.48501   0.00001  -0.00101   0.00016  -0.00085  -1.48586
   D65       -0.01429  -0.00002   0.00029  -0.00032  -0.00003  -0.01433
   D66        0.96900  -0.00001  -0.00032  -0.00021  -0.00053   0.96847
   D67       -0.96381  -0.00000   0.00049  -0.00033   0.00016  -0.96365
   D68        0.01949   0.00000  -0.00012  -0.00022  -0.00034   0.01915
   D69        2.98422   0.00000   0.00160  -0.00028   0.00132   2.98554
   D70       -2.31567   0.00001   0.00099  -0.00017   0.00082  -2.31485
   D71        2.69538  -0.00000   0.00274   0.00009   0.00283   2.69820
   D72       -2.60451   0.00001   0.00213   0.00020   0.00233  -2.60219
   D73        0.01553   0.00001  -0.00062   0.00028  -0.00034   0.01519
   D74       -0.96805   0.00000   0.00013   0.00016   0.00029  -0.96776
   D75        0.96409  -0.00000  -0.00063   0.00034  -0.00029   0.96381
   D76       -0.01948  -0.00000   0.00012   0.00022   0.00034  -0.01914
   D77       -2.72029   0.00004   0.00073   0.00088   0.00160  -2.71869
   D78        2.57931   0.00004   0.00148   0.00076   0.00223   2.58155
   D79       -2.98394  -0.00001  -0.00102   0.00015  -0.00087  -2.98481
   D80        2.31567  -0.00001  -0.00028   0.00004  -0.00024   2.31543
   D81        0.55974  -0.00001  -0.00069   0.00005  -0.00064   0.55910
   D82       -0.55869   0.00001   0.00043  -0.00013   0.00030  -0.55839
   D83       -2.90387   0.00004   0.00228   0.00057   0.00285  -2.90102
   D84        2.87745   0.00000   0.00191   0.00035   0.00226   2.87971
   D85        0.01767   0.00003   0.00094   0.00035   0.00129   0.01897
   D86        0.98978   0.00002   0.00096   0.00030   0.00126   0.99104
   D87       -0.99174   0.00000   0.00010   0.00028   0.00039  -0.99135
   D88       -0.01963  -0.00000   0.00013   0.00022   0.00035  -0.01928
   D89       -0.55164  -0.00000   0.00329  -0.00048   0.00281  -0.54883
   D90        0.68098   0.00001   0.00327  -0.00050   0.00277   0.68376
   D91       -0.01898  -0.00002  -0.00094  -0.00025  -0.00119  -0.02016
   D92       -0.99129  -0.00001  -0.00093  -0.00020  -0.00112  -0.99241
   D93        0.99197  -0.00000  -0.00014  -0.00028  -0.00042   0.99155
   D94        0.01966   0.00000  -0.00013  -0.00023  -0.00036   0.01930
   D95        0.55108   0.00000  -0.00330   0.00053  -0.00277   0.54832
   D96       -0.68051  -0.00001  -0.00343   0.00049  -0.00294  -0.68345
   D97       -0.61351  -0.00000  -0.00071   0.00001  -0.00069  -0.61420
   D98        0.61245   0.00001   0.00100   0.00005   0.00105   0.61350
         Item               Value     Threshold  Converged?
 Maximum Force            0.000153     0.000450     YES
 RMS     Force            0.000025     0.000300     YES
 Maximum Displacement     0.004668     0.001800     NO 
 RMS     Displacement     0.000816     0.001200     YES
 Predicted change in Energy=-1.442435D-06
 GradGradGradGradGradGradGradGradGradGradGradGradGradGradGradGradGradGrad

                          Input orientation:                          
 ---------------------------------------------------------------------
 Center     Atomic      Atomic             Coordinates (Angstroms)
 Number     Number       Type             X           Y           Z
 ---------------------------------------------------------------------
      1          4           0        0.055783    1.462579    0.914272
      2          4           0       -1.461958   -0.011346    0.901598
      3          4           0        1.606305   -0.076498    0.845773
      4          4           0        0.030893   -1.604301    0.831131
      5          4           0        0.119644   -0.133553    2.250934
      6          4           0       -1.138202    1.189457   -0.758906
      7          4           0        1.104364    1.087475   -0.760395
      8          4           0       -1.101962   -1.052675   -0.781336
      9          4           0        1.121558   -1.136165   -0.825175
     10          4           0        0.022453    0.008109   -2.117537
     11          1           0       -2.427481    1.989692   -1.517196
     12          1           0       -1.871556    2.528474   -1.488439
 ---------------------------------------------------------------------
                    Distance matrix (angstroms):
                    1          2          3          4          5
     1  Be   0.000000
     2  Be   2.115692   0.000000
     3  Be   2.185765   3.069462   0.000000
     4  Be   3.068108   2.184278   2.194612   0.000000
     5  Be   2.082878   2.082572   2.046435   2.046172   0.000000
     6  Be   2.073577   2.074613   3.421981   3.420539   3.520180
     7  Be   2.011153   3.248944   2.046107   3.306200   3.395393
     8  Be   3.246839   2.011524   3.306829   2.046387   3.395846
     9  Be   3.303789   3.304772   2.037140   2.037659   3.386962
    10  Be   3.362806   3.364377   3.361094   3.360741   4.371848
    11  H    3.515180   3.284350   5.111183   4.947224   5.019444
    12  H    3.259416   3.511515   4.932540   5.106814   5.003417
                    6          7          8          9         10
     6  Be   0.000000
     7  Be   2.244884   0.000000
     8  Be   2.242538   3.073851   0.000000
     9  Be   3.243366   2.224650   2.225519   0.000000
    10  Be   2.142098   2.043868   2.043284   2.046361   0.000000
    11  H    1.696355   3.722992   3.399190   4.779702   3.207688
    12  H    1.692038   3.385650   3.730537   4.777890   3.214853
                   11         12
    11  H    0.000000
    12  H    0.774704   0.000000
 Stoichiometry    Be10H2
 Framework group  C1[X(Be10H2)]
 Deg. of freedom    30
 Full point group                 C1      NOp   1
 Largest Abelian subgroup         C1      NOp   1
 Largest concise Abelian subgroup C1      NOp   1
                         Standard orientation:                         
 ---------------------------------------------------------------------
 Center     Atomic      Atomic             Coordinates (Angstroms)
 Number     Number       Type             X           Y           Z
 ---------------------------------------------------------------------
      1          4           0        0.170762    1.288326   -1.054600
      2          4           0        0.176051    1.284925    1.061083
      3          4           0        1.467325   -0.470765   -1.100343
      4          4           0        1.470693   -0.474016    1.094264
      5          4           0        1.964437    1.182247   -0.001103
      6          4           0       -1.529791    0.755641    0.005631
      7          4           0       -0.530728   -0.533838   -1.536647
      8          4           0       -0.526129   -0.538941    1.537196
      9          4           0        0.423251   -1.833752   -0.003932
     10          4           0       -1.573520   -1.386005    0.000816
     11          1           0       -3.033452    1.444582    0.382442
     12          1           0       -3.015948    1.460124   -0.391908
 ---------------------------------------------------------------------
 Rotational constants (GHZ):           2.6619385           2.1948369           2.0166007
 Standard basis: def2TZVP (5D, 7F)
 There are   212 symmetry adapted cartesian basis functions of A   symmetry.
 There are   202 symmetry adapted basis functions of A   symmetry.
   202 basis functions,   306 primitive gaussians,   212 cartesian basis functions
    21 alpha electrons       21 beta electrons
       nuclear repulsion energy       162.7128244467 Hartrees.
 NAtoms=   12 NActive=   12 NUniq=   12 SFac= 1.00D+00 NAtFMM=   60 NAOKFM=F Big=F
 Integral buffers will be    131072 words long.
 Raffenetti 2 integral format.
 Two-electron integral symmetry is turned on.
 Nuclear repulsion after empirical dispersion term =      162.6893871260 Hartrees.
 One-electron integrals computed using PRISM.
   1 Symmetry operations used in ECPInt.
 ECPInt:  NShTT=    4851 NPrTT=   15054 LenC2=    4747 LenP2D=   12385.
 LDataN:  DoStor=T MaxTD1= 4 Len=   56
 NBasis=   202 RedAO= T EigKep=  4.18D-04  NBF=   202
 NBsUse=   202 1.00D-06 EigRej= -1.00D+00 NBFU=   202
 Initial guess from the checkpoint file:  "/home/asus/YCY/BeH/Be10/1/6-H-Be10.chk"
 B after Tr=     0.000000    0.000000    0.000000
         Rot=    1.000000    0.000222    0.000137    0.000237 Ang=   0.04 deg.
 Keep R1 ints in memory in canonical form, NReq=228948694.
 Requested convergence on RMS density matrix=1.00D-08 within 128 cycles.
 Requested convergence on MAX density matrix=1.00D-06.
 Requested convergence on             energy=1.00D-06.
 No special actions if energy rises.
 SCF Done:  E(RPBE1PBE) =  -148.300853736     A.U. after   10 cycles
            NFock= 10  Conv=0.64D-08     -V/T= 2.0075
   1 Symmetry operations used in ECPInt.
 ECPInt:  NShTT=    4851 NPrTT=   15054 LenC2=    4747 LenP2D=   12385.
 LDataN:  DoStor=T MaxTD1= 5 Len=  102
 Calling FoFJK, ICntrl=      2127 FMM=F ISym2X=0 I1Cent= 0 IOpClX= 0 NMat=1 NMatS=1 NMatT=0.
 ***** Axes restored to original set *****
 -------------------------------------------------------------------
 Center     Atomic                   Forces (Hartrees/Bohr)
 Number     Number              X              Y              Z
 -------------------------------------------------------------------
      1        4           0.000021323   -0.000069968    0.000011859
      2        4           0.000038474    0.000012265   -0.000030449
      3        4           0.000029269    0.000096405    0.000007439
      4        4          -0.000094466   -0.000056544    0.000015010
      5        4          -0.000034044    0.000042191   -0.000006393
      6        4           0.000004351    0.000147582   -0.000156397
      7        4          -0.000109146   -0.000141141    0.000022743
      8        4           0.000109286    0.000065809    0.000006758
      9        4           0.000114589   -0.000121066    0.000012528
     10        4          -0.000111650    0.000132858    0.000011828
     11        1          -0.000006325   -0.000162583    0.000120964
     12        1           0.000038339    0.000054191   -0.000015890
 -------------------------------------------------------------------
 Cartesian Forces:  Max     0.000162583 RMS     0.000080360

 GradGradGradGradGradGradGradGradGradGradGradGradGradGradGradGradGradGrad
 Berny optimization.
 Using GEDIIS/GDIIS optimizer.
 FormGI is forming the generalized inverse of G from B-inverse, IUseBI=4.
 Internal  Forces:  Max     0.000139809 RMS     0.000020454
 Search for a local minimum.
 Step number  14 out of a maximum of  100
 All quantities printed in internal units (Hartrees-Bohrs-Radians)
 Mixed Optimization -- En-DIIS/RFO-DIIS
 Swapping is turned off.
 Update second derivatives using D2CorX and points    6    7    8    9   10
                                                     11   12   13   14
 DE= -2.35D-06 DEPred=-1.44D-06 R= 1.63D+00
 TightC=F SS=  1.41D+00  RLast= 1.75D-02 DXNew= 1.4270D+00 5.2362D-02
 Trust test= 1.63D+00 RLast= 1.75D-02 DXMaxT set to 8.49D-01
 ITU=  1  1  1  1  1  1  1  1  1  1  1  1  1  0
     Eigenvalues ---    0.00242   0.00689   0.02055   0.02893   0.03024
     Eigenvalues ---    0.03613   0.03838   0.04033   0.04200   0.05133
     Eigenvalues ---    0.05268   0.06115   0.06604   0.06732   0.06851
     Eigenvalues ---    0.06923   0.07088   0.07140   0.07403   0.08245
     Eigenvalues ---    0.08679   0.09088   0.10639   0.11910   0.12457
     Eigenvalues ---    0.12965   0.13487   0.14016   0.14800   0.25276
 En-DIIS/RFO-DIIS/Sim-DIIS IScMMF=       -3 using points:    14   13   12   11   10    9    8    7    6    5
 RFO step:  Lambda=-1.90236792D-06.
 DIIS inversion failure, remove point  10.
 DIIS inversion failure, remove point   9.
 DIIS inversion failure, remove point   8.
 DIIS inversion failure, remove point   7.
 DIIS inversion failure, remove point   6.
 DIIS inversion failure, remove point   5.
 DIIS inversion failure, remove point   4.
 RFO-DIIS uses    3 points instead of   10
 DidBck=F Rises=F RFO-DIIS coefs:    2.29222   -2.00000    0.70778    0.00000    0.00000
                  RFO-DIIS coefs:    0.00000    0.00000    0.00000    0.00000    0.00000
 Iteration  1 RMS(Cart)=  0.00076466 RMS(Int)=  0.00000295
 Iteration  2 RMS(Cart)=  0.00000160 RMS(Int)=  0.00000149
 Iteration  3 RMS(Cart)=  0.00000000 RMS(Int)=  0.00000149
 Variable       Old X    -DE/DX   Delta X   Delta X   Delta X     New X
                                 (Linear)    (Quad)   (Total)
    R1        3.99808  -0.00003  -0.00051  -0.00035  -0.00086   3.99722
    R2        4.13050  -0.00001  -0.00070  -0.00029  -0.00100   4.12950
    R3        3.93607  -0.00003  -0.00079  -0.00031  -0.00111   3.93496
    R4        3.91849   0.00001   0.00062   0.00005   0.00067   3.91916
    R5        3.80053  -0.00002  -0.00058  -0.00011  -0.00068   3.79985
    R6        4.12769   0.00000  -0.00032  -0.00006  -0.00038   4.12731
    R7        3.93549  -0.00001  -0.00077  -0.00022  -0.00099   3.93450
    R8        3.92045  -0.00000   0.00052  -0.00013   0.00039   3.92084
    R9        3.80123  -0.00002  -0.00085  -0.00013  -0.00097   3.80026
   R10        4.14722   0.00003   0.00260   0.00046   0.00306   4.15028
   R11        3.86720   0.00001   0.00135  -0.00002   0.00133   3.86853
   R12        3.86658  -0.00002   0.00075  -0.00005   0.00070   3.86729
   R13        3.84964   0.00002  -0.00000   0.00009   0.00009   3.84972
   R14        3.86670   0.00002   0.00146   0.00003   0.00149   3.86820
   R15        3.86711  -0.00001   0.00067  -0.00009   0.00057   3.86768
   R16        3.85062   0.00002  -0.00020   0.00007  -0.00013   3.85049
   R17        4.24222  -0.00003  -0.00140  -0.00043  -0.00184   4.24038
   R18        4.23778  -0.00002  -0.00072  -0.00007  -0.00079   4.23699
   R19        4.04798  -0.00004   0.00072  -0.00012   0.00059   4.04857
   R20        3.20565  -0.00014  -0.00326  -0.00155  -0.00481   3.20083
   R21        3.19749   0.00002  -0.00107  -0.00063  -0.00170   3.19579
   R22        4.20398  -0.00000   0.00067  -0.00009   0.00058   4.20455
   R23        3.86235  -0.00004  -0.00053  -0.00030  -0.00083   3.86152
   R24        4.20562   0.00000   0.00051  -0.00021   0.00030   4.20592
   R25        3.86125  -0.00003  -0.00046  -0.00021  -0.00067   3.86058
   R26        3.86706   0.00008   0.00110   0.00049   0.00159   3.86865
   R27        1.46398   0.00006   0.00036   0.00006   0.00043   1.46441
    A1        1.58895   0.00001   0.00035   0.00010   0.00045   1.58940
    A2        1.81224  -0.00001  -0.00024  -0.00012  -0.00036   1.81188
    A3        1.86547   0.00001   0.00042   0.00008   0.00050   1.86597
    A4        2.02032   0.00001   0.00030   0.00006   0.00036   2.02068
    A5        1.95569  -0.00000   0.00075   0.00005   0.00080   1.95649
    A6        1.58876   0.00001   0.00041   0.00010   0.00051   1.58927
    A7        1.81036  -0.00000   0.00004   0.00002   0.00006   1.81042
    A8        1.86464   0.00001   0.00053   0.00015   0.00068   1.86532
    A9        2.01977   0.00001   0.00033   0.00009   0.00042   2.02019
   A10        1.95604   0.00000   0.00074   0.00001   0.00075   1.95679
   A11        1.55197  -0.00000  -0.00026  -0.00004  -0.00030   1.55167
   A12        1.79587   0.00001  -0.00006   0.00003  -0.00003   1.79584
   A13        1.78717  -0.00002  -0.00057  -0.00014  -0.00072   1.78645
   A14        1.95697  -0.00001  -0.00059  -0.00008  -0.00067   1.95630
   A15        1.95610  -0.00000  -0.00058  -0.00011  -0.00069   1.95541
   A16        1.55350  -0.00001  -0.00050  -0.00016  -0.00066   1.55285
   A17        1.79722   0.00000  -0.00025  -0.00008  -0.00033   1.79689
   A18        1.78748  -0.00002  -0.00062  -0.00017  -0.00079   1.78669
   A19        1.95736  -0.00001  -0.00070  -0.00010  -0.00080   1.95656
   A20        1.95592  -0.00000  -0.00055  -0.00012  -0.00067   1.95525
   A21        1.67517   0.00000   0.00003   0.00008   0.00011   1.67528
   A22        1.67618  -0.00000  -0.00011  -0.00000  -0.00011   1.67607
   A23        1.70163  -0.00001  -0.00032  -0.00011  -0.00044   1.70119
   A24        1.84671   0.00000  -0.00022   0.00003  -0.00019   1.84652
   A25        2.39822   0.00001   0.00019   0.00010   0.00029   2.39851
   A26        2.08660   0.00001   0.00154   0.00081   0.00235   2.08894
   A27        1.70130  -0.00002  -0.00027  -0.00008  -0.00035   1.70095
   A28        1.84731   0.00000  -0.00038  -0.00001  -0.00039   1.84691
   A29        2.10857  -0.00003  -0.00157  -0.00085  -0.00242   2.10615
   A30        2.39721   0.00001   0.00032   0.00011   0.00043   2.39764
   A31        1.50919  -0.00002  -0.00004  -0.00014  -0.00018   1.50901
   A32        2.46607   0.00005   0.00187   0.00096   0.00283   2.46890
   A33        2.05854   0.00001   0.00076   0.00045   0.00121   2.05975
   A34        2.07084  -0.00001  -0.00101  -0.00052  -0.00153   2.06931
   A35        2.48801   0.00001  -0.00124  -0.00069  -0.00193   2.48608
   A36        1.96974   0.00001   0.00098   0.00031   0.00129   1.97103
   A37        1.97992  -0.00001  -0.00043  -0.00041  -0.00083   1.97909
   A38        1.78718   0.00002  -0.00033   0.00003  -0.00030   1.78688
   A39        1.95564   0.00001   0.00068   0.00016   0.00084   1.95649
   A40        1.84459   0.00002   0.00061   0.00016   0.00077   1.84536
   A41        1.92908   0.00003   0.00032   0.00024   0.00056   1.92965
   A42        1.62397   0.00003   0.00049   0.00019   0.00068   1.62465
   A43        1.78719   0.00001  -0.00032   0.00002  -0.00029   1.78689
   A44        1.95719   0.00000   0.00054   0.00003   0.00056   1.95775
   A45        1.84479   0.00002   0.00061   0.00014   0.00075   1.84553
   A46        1.92900   0.00003   0.00033   0.00026   0.00059   1.92959
   A47        1.62467   0.00002   0.00036   0.00013   0.00049   1.62516
   A48        1.77427  -0.00002   0.00025  -0.00002   0.00023   1.77450
   A49        1.93366  -0.00003  -0.00001  -0.00010  -0.00011   1.93355
   A50        1.77402  -0.00002   0.00033  -0.00000   0.00032   1.77435
   A51        1.93299  -0.00002   0.00007  -0.00006   0.00001   1.93300
   A52        1.52499  -0.00003  -0.00079  -0.00019  -0.00097   1.52401
   A53        1.77097   0.00001  -0.00021  -0.00004  -0.00025   1.77073
   A54        1.70241  -0.00002  -0.00033  -0.00015  -0.00048   1.70193
    D1       -0.00071   0.00000   0.00008   0.00006   0.00014  -0.00056
    D2       -1.00341   0.00000  -0.00039   0.00004  -0.00035  -1.00375
    D3        1.00126   0.00000   0.00063   0.00015   0.00078   1.00204
    D4       -0.00144   0.00000   0.00016   0.00013   0.00029  -0.00115
    D5        0.00070  -0.00000  -0.00008  -0.00006  -0.00014   0.00056
    D6        0.98103  -0.00001  -0.00062  -0.00014  -0.00077   0.98026
    D7       -1.01479  -0.00001  -0.00028  -0.00009  -0.00037  -1.01516
    D8       -0.03447  -0.00001  -0.00082  -0.00017  -0.00100  -0.03546
    D9        0.62805   0.00000   0.00035   0.00000   0.00035   0.62840
   D10       -0.65975   0.00001   0.00049   0.00011   0.00060  -0.65914
   D11        0.65275   0.00000   0.00042   0.00005   0.00047   0.65322
   D12       -0.32778   0.00001   0.00061   0.00011   0.00072  -0.32706
   D13       -3.02886  -0.00005  -0.00252  -0.00132  -0.00383  -3.03269
   D14       -2.58764   0.00001   0.00015  -0.00001   0.00013  -2.58751
   D15       -0.41561  -0.00001  -0.00041  -0.00007  -0.00049  -0.41610
   D16       -1.39614  -0.00001  -0.00022  -0.00001  -0.00024  -1.39638
   D17        2.18596  -0.00006  -0.00335  -0.00144  -0.00479   2.18117
   D18        2.62718  -0.00000  -0.00068  -0.00013  -0.00082   2.62636
   D19       -0.67174  -0.00002  -0.00088  -0.00023  -0.00111  -0.67285
   D20        0.36281   0.00002  -0.00069  -0.00001  -0.00070   0.36211
   D21        0.41571  -0.00002  -0.00095  -0.00023  -0.00118   0.41453
   D22        1.45026   0.00002  -0.00076  -0.00002  -0.00078   1.44949
   D23        0.00070  -0.00000  -0.00008  -0.00006  -0.00014   0.00056
   D24       -0.97941   0.00000   0.00041   0.00003   0.00044  -0.97897
   D25        1.01538   0.00000   0.00016   0.00004   0.00020   1.01558
   D26        0.03527   0.00001   0.00066   0.00012   0.00078   0.03605
   D27       -0.62842  -0.00001  -0.00032   0.00002  -0.00030  -0.62872
   D28        0.65725  -0.00001  -0.00015   0.00007  -0.00007   0.65718
   D29       -0.65329   0.00000  -0.00026  -0.00001  -0.00028  -0.65357
   D30        0.32682  -0.00000  -0.00036  -0.00004  -0.00040   0.32642
   D31        2.59133  -0.00001  -0.00068  -0.00033  -0.00101   2.59031
   D32        3.06163  -0.00001  -0.00214  -0.00115  -0.00329   3.05834
   D33        0.41509   0.00001   0.00058   0.00010   0.00068   0.41578
   D34        1.39520   0.00001   0.00049   0.00007   0.00056   1.39577
   D35       -2.62348  -0.00000   0.00017  -0.00021  -0.00005  -2.62353
   D36       -2.15317   0.00001  -0.00129  -0.00104  -0.00233  -2.15550
   D37        0.67382   0.00001   0.00065   0.00003   0.00068   0.67450
   D38       -0.36061  -0.00002   0.00044  -0.00018   0.00025  -0.36036
   D39       -0.41330   0.00001   0.00064   0.00003   0.00067  -0.41263
   D40       -1.44774  -0.00002   0.00043  -0.00018   0.00024  -1.44749
   D41       -0.00068   0.00000   0.00008   0.00006   0.00014  -0.00054
   D42        0.96778  -0.00000  -0.00024   0.00003  -0.00021   0.96758
   D43       -0.96819   0.00000   0.00021   0.00003   0.00023  -0.96796
   D44        0.00027  -0.00000  -0.00011  -0.00000  -0.00011   0.00016
   D45        0.58523  -0.00001  -0.00038  -0.00023  -0.00060   0.58463
   D46       -0.67201  -0.00001  -0.00012  -0.00013  -0.00025  -0.67226
   D47        0.65879   0.00001   0.00019   0.00014   0.00032   0.65911
   D48       -0.44049   0.00000  -0.00056  -0.00001  -0.00057  -0.44106
   D49       -0.38447   0.00002   0.00055   0.00025   0.00080  -0.38367
   D50       -1.48375   0.00001  -0.00019   0.00010  -0.00010  -1.48385
   D51       -0.61297   0.00002   0.00103   0.00019   0.00122  -0.61175
   D52        0.41440  -0.00001   0.00075   0.00010   0.00084   0.41524
   D53        0.45749   0.00001   0.00067   0.00015   0.00082   0.45831
   D54        1.48486  -0.00001   0.00039   0.00006   0.00045   1.48530
   D55       -0.58403   0.00001   0.00018   0.00015   0.00034  -0.58370
   D56        0.67355   0.00001  -0.00010   0.00002  -0.00008   0.67347
   D57       -0.66011  -0.00001   0.00013  -0.00006   0.00007  -0.66005
   D58        0.44013  -0.00000   0.00074   0.00001   0.00076   0.44088
   D59        0.38348  -0.00002  -0.00030  -0.00021  -0.00051   0.38297
   D60        1.48372  -0.00001   0.00031  -0.00013   0.00018   1.48390
   D61        0.61329  -0.00002  -0.00107  -0.00023  -0.00130   0.61199
   D62       -0.41459   0.00001  -0.00077  -0.00010  -0.00086  -0.41545
   D63       -0.45797  -0.00001  -0.00058  -0.00014  -0.00071  -0.45868
   D64       -1.48586   0.00001  -0.00027  -0.00000  -0.00027  -1.48613
   D65       -0.01433  -0.00001  -0.00040  -0.00016  -0.00056  -0.01489
   D66        0.96847   0.00000  -0.00053  -0.00008  -0.00060   0.96787
   D67       -0.96365  -0.00001  -0.00024  -0.00014  -0.00038  -0.96403
   D68        0.01915   0.00001  -0.00037  -0.00005  -0.00042   0.01873
   D69        2.98554  -0.00000  -0.00028   0.00003  -0.00026   2.98528
   D70       -2.31485   0.00001  -0.00041   0.00012  -0.00030  -2.31514
   D71        2.69820  -0.00001   0.00090   0.00059   0.00149   2.69970
   D72       -2.60219   0.00001   0.00078   0.00067   0.00145  -2.60073
   D73        0.01519   0.00001   0.00016   0.00012   0.00028   0.01546
   D74       -0.96776  -0.00000   0.00035   0.00003   0.00038  -0.96739
   D75        0.96381   0.00001   0.00018   0.00014   0.00032   0.96413
   D76       -0.01914  -0.00001   0.00037   0.00005   0.00042  -0.01872
   D77       -2.71869   0.00004   0.00194   0.00093   0.00287  -2.71582
   D78        2.58155   0.00003   0.00213   0.00084   0.00297   2.58452
   D79       -2.98481   0.00000   0.00020   0.00001   0.00021  -2.98460
   D80        2.31543  -0.00001   0.00039  -0.00008   0.00031   2.31574
   D81        0.55910  -0.00001  -0.00034  -0.00008  -0.00042   0.55868
   D82       -0.55839   0.00000   0.00010   0.00002   0.00012  -0.55827
   D83       -2.90102   0.00003   0.00177   0.00092   0.00269  -2.89834
   D84        2.87971   0.00000   0.00120   0.00071   0.00191   2.88162
   D85        0.01897   0.00002   0.00115   0.00025   0.00139   0.02036
   D86        0.99104   0.00001   0.00100   0.00019   0.00119   0.99223
   D87       -0.99135   0.00001   0.00052   0.00011   0.00063  -0.99072
   D88       -0.01928  -0.00001   0.00038   0.00005   0.00043  -0.01885
   D89       -0.54883  -0.00003   0.00104  -0.00007   0.00098  -0.54786
   D90        0.68376  -0.00001   0.00103  -0.00003   0.00101   0.68476
   D91       -0.02016  -0.00002  -0.00101  -0.00013  -0.00114  -0.02130
   D92       -0.99241  -0.00000  -0.00086  -0.00007  -0.00093  -0.99334
   D93        0.99155  -0.00001  -0.00054  -0.00011  -0.00065   0.99090
   D94        0.01930   0.00001  -0.00038  -0.00005  -0.00044   0.01886
   D95        0.54832   0.00003  -0.00098   0.00012  -0.00086   0.54746
   D96       -0.68345   0.00001  -0.00113   0.00001  -0.00112  -0.68457
   D97       -0.61420   0.00001  -0.00035  -0.00001  -0.00036  -0.61457
   D98        0.61350  -0.00000   0.00059   0.00007   0.00066   0.61416
         Item               Value     Threshold  Converged?
 Maximum Force            0.000140     0.000450     YES
 RMS     Force            0.000020     0.000300     YES
 Maximum Displacement     0.006228     0.001800     NO 
 RMS     Displacement     0.000765     0.001200     YES
 Predicted change in Energy=-7.447282D-07
 GradGradGradGradGradGradGradGradGradGradGradGradGradGradGradGradGradGrad

                          Input orientation:                          
 ---------------------------------------------------------------------
 Center     Atomic      Atomic             Coordinates (Angstroms)
 Number     Number       Type             X           Y           Z
 ---------------------------------------------------------------------
      1          4           0        0.056487    1.462273    0.914512
      2          4           0       -1.461505   -0.010731    0.901064
      3          4           0        1.606736   -0.076329    0.845973
      4          4           0        0.029790   -1.604875    0.830822
      5          4           0        0.118917   -0.133351    2.250936
      6          4           0       -1.137591    1.190611   -0.759278
      7          4           0        1.103951    1.087517   -0.760499
      8          4           0       -1.102109   -1.051113   -0.781968
      9          4           0        1.121525   -1.136444   -0.824612
     10          4           0        0.022869    0.008607   -2.117999
     11          1           0       -2.427544    1.987826   -1.513901
     12          1           0       -1.871686    2.527255   -1.490326
 ---------------------------------------------------------------------
                    Distance matrix (angstroms):
                    1          2          3          4          5
     1  Be   0.000000
     2  Be   2.115236   0.000000
     3  Be   2.185238   3.069436   0.000000
     4  Be   3.068406   2.184076   2.196234   0.000000
     5  Be   2.082293   2.082048   2.047140   2.046962   0.000000
     6  Be   2.073932   2.074820   3.422469   3.421394   3.520380
     7  Be   2.010792   3.247846   2.046480   3.306826   3.395520
     8  Be   3.246151   2.011009   3.307300   2.046689   3.395836
     9  Be   3.303360   3.304123   2.037187   2.037591   3.386801
    10  Be   3.363093   3.364295   3.361692   3.361386   4.372296
    11  H    3.513375   3.280170   5.109320   4.944058   5.015760
    12  H    3.261178   3.511177   4.933190   5.106646   5.003835
                    6          7          8          9         10
     6  Be   0.000000
     7  Be   2.243911   0.000000
     8  Be   2.242119   3.072604   0.000000
     9  Be   3.243926   2.224955   2.225679   0.000000
    10  Be   2.142411   2.043426   2.042929   2.047201   0.000000
    11  H    1.693808   3.721509   3.395240   4.778292   3.207300
    12  H    1.691137   3.385249   3.728101   4.777571   3.213550
                   11         12
    11  H    0.000000
    12  H    0.774930   0.000000
 Stoichiometry    Be10H2
 Framework group  C1[X(Be10H2)]
 Deg. of freedom    30
 Full point group                 C1      NOp   1
 Largest Abelian subgroup         C1      NOp   1
 Largest concise Abelian subgroup C1      NOp   1
                         Standard orientation:                         
 ---------------------------------------------------------------------
 Center     Atomic      Atomic             Coordinates (Angstroms)
 Number     Number       Type             X           Y           Z
 ---------------------------------------------------------------------
      1          4           0        0.172002    1.287575   -1.055011
      2          4           0        0.176226    1.284798    1.060219
      3          4           0        1.467554   -0.471611   -1.100554
      4          4           0        1.470268   -0.474290    1.095677
      5          4           0        1.964647    1.181981   -0.000867
      6          4           0       -1.529890    0.756237    0.004441
      7          4           0       -0.531075   -0.533834   -1.536087
      8          4           0       -0.527370   -0.537908    1.536512
      9          4           0        0.423299   -1.833754   -0.003181
     10          4           0       -1.574269   -1.385711    0.000677
     11          1           0       -3.029334    1.446751    0.383707
     12          1           0       -3.016240    1.459320   -0.391010
 ---------------------------------------------------------------------
 Rotational constants (GHZ):           2.6623323           2.1947637           2.0165885
 Standard basis: def2TZVP (5D, 7F)
 There are   212 symmetry adapted cartesian basis functions of A   symmetry.
 There are   202 symmetry adapted basis functions of A   symmetry.
   202 basis functions,   306 primitive gaussians,   212 cartesian basis functions
    21 alpha electrons       21 beta electrons
       nuclear repulsion energy       162.7167912483 Hartrees.
 NAtoms=   12 NActive=   12 NUniq=   12 SFac= 1.00D+00 NAtFMM=   60 NAOKFM=F Big=F
 Integral buffers will be    131072 words long.
 Raffenetti 2 integral format.
 Two-electron integral symmetry is turned on.
 Nuclear repulsion after empirical dispersion term =      162.6933527642 Hartrees.
 One-electron integrals computed using PRISM.
   1 Symmetry operations used in ECPInt.
 ECPInt:  NShTT=    4851 NPrTT=   15054 LenC2=    4747 LenP2D=   12385.
 LDataN:  DoStor=T MaxTD1= 4 Len=   56
 NBasis=   202 RedAO= T EigKep=  4.18D-04  NBF=   202
 NBsUse=   202 1.00D-06 EigRej= -1.00D+00 NBFU=   202
 Initial guess from the checkpoint file:  "/home/asus/YCY/BeH/Be10/1/6-H-Be10.chk"
 B after Tr=     0.000000   -0.000000   -0.000000
         Rot=    1.000000    0.000143    0.000100    0.000170 Ang=   0.03 deg.
 Keep R1 ints in memory in canonical form, NReq=228948694.
 Requested convergence on RMS density matrix=1.00D-08 within 128 cycles.
 Requested convergence on MAX density matrix=1.00D-06.
 Requested convergence on             energy=1.00D-06.
 No special actions if energy rises.
 SCF Done:  E(RPBE1PBE) =  -148.300855482     A.U. after    9 cycles
            NFock=  9  Conv=0.99D-08     -V/T= 2.0075
   1 Symmetry operations used in ECPInt.
 ECPInt:  NShTT=    4851 NPrTT=   15054 LenC2=    4747 LenP2D=   12385.
 LDataN:  DoStor=T MaxTD1= 5 Len=  102
 Calling FoFJK, ICntrl=      2127 FMM=F ISym2X=0 I1Cent= 0 IOpClX= 0 NMat=1 NMatS=1 NMatT=0.
 ***** Axes restored to original set *****
 -------------------------------------------------------------------
 Center     Atomic                   Forces (Hartrees/Bohr)
 Number     Number              X              Y              Z
 -------------------------------------------------------------------
      1        4          -0.000013165    0.000007102    0.000013906
      2        4          -0.000033090    0.000051724   -0.000018064
      3        4          -0.000072756    0.000038359    0.000008922
      4        4          -0.000037209    0.000053410    0.000019528
      5        4           0.000036146   -0.000032353   -0.000047808
      6        4           0.000037412    0.000100572   -0.000115781
      7        4          -0.000024857   -0.000146839    0.000049945
      8        4           0.000119389   -0.000015968    0.000029646
      9        4           0.000068186   -0.000071813   -0.000047745
     10        4          -0.000071047    0.000092005    0.000027916
     11        1          -0.000008104   -0.000072128    0.000082152
     12        1          -0.000000906   -0.000004072   -0.000002618
 -------------------------------------------------------------------
 Cartesian Forces:  Max     0.000146839 RMS     0.000058693

 GradGradGradGradGradGradGradGradGradGradGradGradGradGradGradGradGradGrad
 Berny optimization.
 Using GEDIIS/GDIIS optimizer.
 FormGI is forming the generalized inverse of G from B-inverse, IUseBI=4.
 Internal  Forces:  Max     0.000068273 RMS     0.000013909
 Search for a local minimum.
 Step number  15 out of a maximum of  100
 All quantities printed in internal units (Hartrees-Bohrs-Radians)
 Mixed Optimization -- En-DIIS/RFO-DIIS
 Swapping is turned off.
 Update second derivatives using D2CorX and points    6    7    8    9   10
                                                     11   12   13   14   15
 DE= -1.75D-06 DEPred=-7.45D-07 R= 2.35D+00
 TightC=F SS=  1.41D+00  RLast= 1.47D-02 DXNew= 1.4270D+00 4.4243D-02
 Trust test= 2.35D+00 RLast= 1.47D-02 DXMaxT set to 8.49D-01
 ITU=  1  1  1  1  1  1  1  1  1  1  1  1  1  1  0
     Eigenvalues ---    0.00234   0.00558   0.01770   0.02748   0.02900
     Eigenvalues ---    0.03603   0.03836   0.04045   0.04214   0.04766
     Eigenvalues ---    0.05215   0.06408   0.06561   0.06735   0.06851
     Eigenvalues ---    0.06886   0.07002   0.07090   0.07503   0.08057
     Eigenvalues ---    0.08482   0.09100   0.10464   0.11532   0.11910
     Eigenvalues ---    0.13072   0.13478   0.14133   0.14798   0.25197
 En-DIIS/RFO-DIIS/Sim-DIIS IScMMF=       -3 using points:    15   14   13   12   11   10    9    8    7    6
 RFO step:  Lambda=-1.03494651D-06.
 DIIS inversion failure, remove point  10.
 DIIS inversion failure, remove point   9.
 DIIS inversion failure, remove point   8.
 DIIS inversion failure, remove point   7.
 DIIS inversion failure, remove point   6.
 DIIS inversion failure, remove point   5.
 DIIS inversion failure, remove point   4.
 RFO-DIIS uses    3 points instead of   10
 DidBck=F Rises=F RFO-DIIS coefs:    1.81964   -0.96928    0.14964    0.00000    0.00000
                  RFO-DIIS coefs:    0.00000    0.00000    0.00000    0.00000    0.00000
 Iteration  1 RMS(Cart)=  0.00058480 RMS(Int)=  0.00000197
 Iteration  2 RMS(Cart)=  0.00000097 RMS(Int)=  0.00000124
 Variable       Old X    -DE/DX   Delta X   Delta X   Delta X     New X
                                 (Linear)    (Quad)   (Total)
    R1        3.99722  -0.00001  -0.00055  -0.00009  -0.00064   3.99658
    R2        4.12950  -0.00000  -0.00075   0.00005  -0.00070   4.12880
    R3        3.93496  -0.00001  -0.00081   0.00010  -0.00071   3.93425
    R4        3.91916   0.00000   0.00038  -0.00013   0.00025   3.91942
    R5        3.79985  -0.00000  -0.00042   0.00013  -0.00029   3.79956
    R6        4.12731   0.00001  -0.00032   0.00015  -0.00018   4.12713
    R7        3.93450  -0.00000  -0.00070   0.00017  -0.00052   3.93397
    R8        3.92084  -0.00001   0.00016  -0.00027  -0.00011   3.92073
    R9        3.80026   0.00000  -0.00060   0.00020  -0.00040   3.79985
   R10        4.15028  -0.00002   0.00203  -0.00058   0.00145   4.15173
   R11        3.86853  -0.00003   0.00090  -0.00053   0.00036   3.86890
   R12        3.86729  -0.00004   0.00036  -0.00036  -0.00000   3.86729
   R13        3.84972   0.00001   0.00015   0.00013   0.00027   3.85000
   R14        3.86820  -0.00002   0.00101  -0.00053   0.00048   3.86868
   R15        3.86768  -0.00003   0.00026  -0.00039  -0.00013   3.86756
   R16        3.85049   0.00001   0.00002   0.00016   0.00018   3.85067
   R17        4.24038  -0.00001  -0.00121   0.00016  -0.00105   4.23933
   R18        4.23699   0.00000  -0.00047   0.00028  -0.00019   4.23680
   R19        4.04857  -0.00002   0.00005  -0.00035  -0.00029   4.04828
   R20        3.20083  -0.00007  -0.00342  -0.00028  -0.00371   3.19713
   R21        3.19579  -0.00001  -0.00105  -0.00028  -0.00133   3.19446
   R22        4.20455  -0.00001   0.00030  -0.00034  -0.00004   4.20451
   R23        3.86152  -0.00003  -0.00069  -0.00005  -0.00074   3.86078
   R24        4.20592  -0.00001   0.00010  -0.00041  -0.00032   4.20561
   R25        3.86058  -0.00002  -0.00055   0.00002  -0.00053   3.86005
   R26        3.86865   0.00003   0.00142   0.00003   0.00145   3.87010
   R27        1.46441   0.00002   0.00030  -0.00004   0.00027   1.46468
    A1        1.58940  -0.00000   0.00030  -0.00005   0.00025   1.58964
    A2        1.81188  -0.00001  -0.00027  -0.00004  -0.00032   1.81156
    A3        1.86597  -0.00000   0.00034  -0.00009   0.00025   1.86622
    A4        2.02068  -0.00000   0.00022  -0.00006   0.00016   2.02084
    A5        1.95649  -0.00002   0.00053  -0.00028   0.00025   1.95674
    A6        1.58927  -0.00000   0.00033  -0.00007   0.00026   1.58954
    A7        1.81042  -0.00000   0.00001   0.00001   0.00002   1.81044
    A8        1.86532  -0.00000   0.00046  -0.00006   0.00040   1.86572
    A9        2.02019  -0.00000   0.00027  -0.00003   0.00023   2.02042
   A10        1.95679  -0.00002   0.00048  -0.00031   0.00016   1.95695
   A11        1.55167   0.00000  -0.00020   0.00008  -0.00012   1.55155
   A12        1.79584   0.00002   0.00002   0.00006   0.00008   1.79592
   A13        1.78645  -0.00000  -0.00049   0.00008  -0.00041   1.78605
   A14        1.95630   0.00000  -0.00043   0.00016  -0.00027   1.95603
   A15        1.95541   0.00001  -0.00043   0.00013  -0.00030   1.95512
   A16        1.55285  -0.00000  -0.00043   0.00004  -0.00039   1.55246
   A17        1.79689   0.00001  -0.00019   0.00002  -0.00017   1.79672
   A18        1.78669  -0.00000  -0.00055   0.00007  -0.00047   1.78622
   A19        1.95656   0.00000  -0.00051   0.00018  -0.00033   1.95623
   A20        1.95525   0.00001  -0.00042   0.00012  -0.00030   1.95495
   A21        1.67528   0.00001   0.00007   0.00006   0.00014   1.67542
   A22        1.67607   0.00000  -0.00008   0.00003  -0.00005   1.67602
   A23        1.70119  -0.00001  -0.00029  -0.00001  -0.00030   1.70088
   A24        1.84652   0.00000  -0.00007   0.00010   0.00003   1.84655
   A25        2.39851  -0.00001   0.00005  -0.00003   0.00001   2.39852
   A26        2.08894   0.00001   0.00144   0.00023   0.00167   2.09062
   A27        1.70095  -0.00001  -0.00022  -0.00000  -0.00023   1.70072
   A28        1.84691   0.00000  -0.00020   0.00012  -0.00008   1.84684
   A29        2.10615  -0.00003  -0.00171  -0.00036  -0.00206   2.10409
   A30        2.39764  -0.00000   0.00019  -0.00006   0.00013   2.39777
   A31        1.50901  -0.00002  -0.00019  -0.00015  -0.00034   1.50867
   A32        2.46890   0.00004   0.00196   0.00037   0.00233   2.47123
   A33        2.05975   0.00002   0.00084   0.00023   0.00108   2.06083
   A34        2.06931  -0.00000  -0.00091  -0.00012  -0.00103   2.06828
   A35        2.48608   0.00000  -0.00117  -0.00022  -0.00139   2.48469
   A36        1.97103   0.00001   0.00094   0.00005   0.00099   1.97202
   A37        1.97909  -0.00000  -0.00051  -0.00019  -0.00070   1.97838
   A38        1.78688   0.00002  -0.00015   0.00019   0.00004   1.78692
   A39        1.95649   0.00001   0.00051  -0.00009   0.00042   1.95690
   A40        1.84536   0.00001   0.00050  -0.00005   0.00044   1.84580
   A41        1.92965   0.00002   0.00051   0.00012   0.00063   1.93027
   A42        1.62465   0.00002   0.00050   0.00002   0.00052   1.62517
   A43        1.78689   0.00002  -0.00014   0.00019   0.00005   1.78694
   A44        1.95775  -0.00000   0.00030  -0.00018   0.00013   1.95788
   A45        1.84553   0.00001   0.00048  -0.00007   0.00040   1.84594
   A46        1.92959   0.00002   0.00053   0.00013   0.00066   1.93025
   A47        1.62516   0.00002   0.00037   0.00000   0.00037   1.62553
   A48        1.77450  -0.00002   0.00010  -0.00013  -0.00003   1.77447
   A49        1.93355  -0.00002  -0.00020  -0.00009  -0.00030   1.93325
   A50        1.77435  -0.00002   0.00016  -0.00015   0.00001   1.77436
   A51        1.93300  -0.00002  -0.00012  -0.00007  -0.00019   1.93280
   A52        1.52401  -0.00002  -0.00067   0.00012  -0.00054   1.52347
   A53        1.77073   0.00001  -0.00013   0.00007  -0.00007   1.77066
   A54        1.70193  -0.00001  -0.00032  -0.00005  -0.00037   1.70156
    D1       -0.00056   0.00000   0.00011   0.00003   0.00014  -0.00042
    D2       -1.00375   0.00001  -0.00019   0.00022   0.00003  -1.00373
    D3        1.00204  -0.00001   0.00052  -0.00011   0.00040   1.00244
    D4       -0.00115   0.00000   0.00022   0.00007   0.00029  -0.00086
    D5        0.00056  -0.00000  -0.00011  -0.00003  -0.00014   0.00042
    D6        0.98026   0.00000  -0.00051   0.00010  -0.00040   0.97986
    D7       -1.01516  -0.00000  -0.00023   0.00002  -0.00021  -1.01538
    D8       -0.03546   0.00000  -0.00063   0.00016  -0.00047  -0.03594
    D9        0.62840  -0.00001   0.00027  -0.00014   0.00013   0.62853
   D10       -0.65914   0.00000   0.00044  -0.00008   0.00036  -0.65879
   D11        0.65322  -0.00001   0.00025  -0.00012   0.00013   0.65335
   D12       -0.32706  -0.00000   0.00042  -0.00012   0.00030  -0.32676
   D13       -3.03269  -0.00004  -0.00264  -0.00052  -0.00316  -3.03585
   D14       -2.58751  -0.00001   0.00000  -0.00013  -0.00014  -2.58764
   D15       -0.41610   0.00000  -0.00042   0.00011  -0.00030  -0.41640
   D16       -1.39638   0.00001  -0.00025   0.00011  -0.00014  -1.39652
   D17        2.18117  -0.00003  -0.00331  -0.00029  -0.00359   2.17758
   D18        2.62636   0.00000  -0.00067   0.00010  -0.00057   2.62578
   D19       -0.67285  -0.00001  -0.00075   0.00014  -0.00061  -0.67346
   D20        0.36211   0.00002  -0.00032   0.00027  -0.00005   0.36206
   D21        0.41453  -0.00001  -0.00081   0.00016  -0.00066   0.41388
   D22        1.44949   0.00002  -0.00038   0.00029  -0.00009   1.44939
   D23        0.00056  -0.00000  -0.00011  -0.00003  -0.00014   0.00042
   D24       -0.97897  -0.00001   0.00027  -0.00015   0.00012  -0.97886
   D25        1.01558   0.00000   0.00011  -0.00003   0.00008   1.01566
   D26        0.03605  -0.00000   0.00049  -0.00015   0.00033   0.03638
   D27       -0.62872   0.00001  -0.00025   0.00016  -0.00009  -0.62881
   D28        0.65718   0.00000  -0.00008   0.00015   0.00007   0.65725
   D29       -0.65357   0.00001  -0.00013   0.00010  -0.00003  -0.65359
   D30        0.32642   0.00000  -0.00020   0.00010  -0.00011   0.32631
   D31        2.59031   0.00000  -0.00052  -0.00001  -0.00052   2.58979
   D32        3.05834  -0.00001  -0.00205  -0.00036  -0.00241   3.05593
   D33        0.41578  -0.00000   0.00054  -0.00014   0.00040   0.41618
   D34        1.39577  -0.00001   0.00046  -0.00014   0.00032   1.39609
   D35       -2.62353  -0.00001   0.00015  -0.00025  -0.00010  -2.62362
   D36       -2.15550  -0.00001  -0.00139  -0.00060  -0.00199  -2.15749
   D37        0.67450  -0.00000   0.00043  -0.00024   0.00019   0.67469
   D38       -0.36036  -0.00002  -0.00002  -0.00038  -0.00040  -0.36075
   D39       -0.41263   0.00000   0.00045  -0.00024   0.00021  -0.41242
   D40       -1.44749  -0.00002   0.00001  -0.00038  -0.00037  -1.44786
   D41       -0.00054   0.00000   0.00010   0.00003   0.00013  -0.00041
   D42        0.96758   0.00001  -0.00008   0.00011   0.00003   0.96761
   D43       -0.96796  -0.00000   0.00013  -0.00005   0.00007  -0.96788
   D44        0.00016   0.00000  -0.00006   0.00003  -0.00003   0.00013
   D45        0.58463  -0.00001  -0.00041  -0.00009  -0.00050   0.58413
   D46       -0.67226  -0.00002  -0.00017  -0.00010  -0.00026  -0.67252
   D47        0.65911   0.00001   0.00028   0.00007   0.00034   0.65945
   D48       -0.44106   0.00001  -0.00024   0.00020  -0.00005  -0.44111
   D49       -0.38367   0.00001   0.00060   0.00003   0.00063  -0.38305
   D50       -1.48385   0.00001   0.00008   0.00016   0.00024  -1.48361
   D51       -0.61175   0.00000   0.00080  -0.00023   0.00057  -0.61118
   D52        0.41524  -0.00001   0.00047  -0.00020   0.00027   0.41551
   D53        0.45831   0.00001   0.00054  -0.00011   0.00043   0.45874
   D54        1.48530  -0.00001   0.00021  -0.00008   0.00013   1.48544
   D55       -0.58370   0.00001   0.00024   0.00008   0.00032  -0.58338
   D56        0.67347   0.00001  -0.00005   0.00006   0.00001   0.67348
   D57       -0.66005  -0.00001  -0.00003  -0.00009  -0.00013  -0.66017
   D58        0.44088  -0.00001   0.00034  -0.00026   0.00008   0.44096
   D59        0.38297  -0.00001  -0.00042  -0.00006  -0.00049   0.38248
   D60        1.48390  -0.00001  -0.00005  -0.00023  -0.00028   1.48362
   D61        0.61199  -0.00000  -0.00086   0.00021  -0.00065   0.61134
   D62       -0.41545   0.00001  -0.00048   0.00022  -0.00026  -0.41571
   D63       -0.45868  -0.00001  -0.00048   0.00010  -0.00038  -0.45907
   D64       -1.48613   0.00001  -0.00010   0.00011   0.00001  -1.48612
   D65       -0.01489  -0.00001  -0.00046  -0.00000  -0.00046  -0.01535
   D66        0.96787   0.00001  -0.00041   0.00015  -0.00027   0.96760
   D67       -0.96403  -0.00001  -0.00034  -0.00001  -0.00035  -0.96438
   D68        0.01873   0.00001  -0.00030   0.00013  -0.00016   0.01856
   D69        2.98528  -0.00001  -0.00041   0.00005  -0.00036   2.98493
   D70       -2.31514   0.00001  -0.00037   0.00020  -0.00017  -2.31531
   D71        2.69970  -0.00000   0.00080   0.00024   0.00104   2.70074
   D72       -2.60073   0.00001   0.00084   0.00039   0.00123  -2.59950
   D73        0.01546   0.00001   0.00028   0.00004   0.00031   0.01578
   D74       -0.96739  -0.00001   0.00027  -0.00013   0.00013  -0.96725
   D75        0.96413   0.00000   0.00031   0.00003   0.00034   0.96447
   D76       -0.01872  -0.00001   0.00029  -0.00013   0.00016  -0.01856
   D77       -2.71582   0.00003   0.00212   0.00031   0.00243  -2.71339
   D78        2.58452   0.00002   0.00210   0.00014   0.00224   2.58676
   D79       -2.98460   0.00001   0.00030  -0.00000   0.00030  -2.98430
   D80        2.31574  -0.00001   0.00029  -0.00017   0.00012   2.31586
   D81        0.55868  -0.00000  -0.00025   0.00005  -0.00020   0.55848
   D82       -0.55827   0.00000   0.00005  -0.00002   0.00003  -0.55824
   D83       -2.89834   0.00002   0.00177   0.00031   0.00209  -2.89625
   D84        2.88162   0.00001   0.00123   0.00029   0.00153   2.88315
   D85        0.02036   0.00001   0.00095  -0.00023   0.00072   0.02108
   D86        0.99223  -0.00000   0.00079  -0.00023   0.00056   0.99279
   D87       -0.99072   0.00000   0.00046  -0.00014   0.00032  -0.99040
   D88       -0.01885  -0.00001   0.00030  -0.00014   0.00016  -0.01869
   D89       -0.54786  -0.00003   0.00038  -0.00049  -0.00012  -0.54797
   D90        0.68476  -0.00002   0.00041  -0.00042  -0.00001   0.68475
   D91       -0.02130  -0.00000  -0.00076   0.00029  -0.00047  -0.02177
   D92       -0.99334   0.00001  -0.00059   0.00030  -0.00029  -0.99364
   D93        0.99090  -0.00000  -0.00047   0.00013  -0.00034   0.99057
   D94        0.01886   0.00001  -0.00030   0.00014  -0.00017   0.01870
   D95        0.54746   0.00003  -0.00029   0.00052   0.00023   0.54768
   D96       -0.68457   0.00002  -0.00048   0.00044  -0.00004  -0.68460
   D97       -0.61457   0.00001  -0.00019   0.00013  -0.00006  -0.61462
   D98        0.61416  -0.00001   0.00038  -0.00016   0.00022   0.61438
         Item               Value     Threshold  Converged?
 Maximum Force            0.000068     0.000450     YES
 RMS     Force            0.000014     0.000300     YES
 Maximum Displacement     0.005079     0.001800     NO 
 RMS     Displacement     0.000585     0.001200     YES
 Predicted change in Energy=-5.096014D-07
 GradGradGradGradGradGradGradGradGradGradGradGradGradGradGradGradGradGrad

                          Input orientation:                          
 ---------------------------------------------------------------------
 Center     Atomic      Atomic             Coordinates (Angstroms)
 Number     Number       Type             X           Y           Z
 ---------------------------------------------------------------------
      1          4           0        0.056927    1.462186    0.914612
      2          4           0       -1.461315   -0.010071    0.900533
      3          4           0        1.606791   -0.076283    0.846168
      4          4           0        0.028981   -1.605037    0.830650
      5          4           0        0.118376   -0.133197    2.250786
      6          4           0       -1.137052    1.191423   -0.759559
      7          4           0        1.103886    1.087252   -0.760490
      8          4           0       -1.101908   -1.050203   -0.782396
      9          4           0        1.121525   -1.136692   -0.824391
     10          4           0        0.022974    0.009269   -2.118275
     11          1           0       -2.427567    1.986367   -1.511213
     12          1           0       -1.871777    2.526233   -1.491701
 ---------------------------------------------------------------------
                    Distance matrix (angstroms):
                    1          2          3          4          5
     1  Be   0.000000
     2  Be   2.114898   0.000000
     3  Be   2.184869   3.069302   0.000000
     4  Be   3.068499   2.183983   2.197002   0.000000
     5  Be   2.081917   2.081770   2.047332   2.047216   0.000000
     6  Be   2.074066   2.074763   3.422590   3.421781   3.520355
     7  Be   2.010638   3.247056   2.046480   3.306897   3.395365
     8  Be   3.245741   2.010796   3.307234   2.046623   3.395613
     9  Be   3.303281   3.303892   2.037331   2.037685   3.386742
    10  Be   3.363112   3.364029   3.362100   3.361871   4.372423
    11  H    3.511710   3.276573   5.107624   4.941369   5.012685
    12  H    3.262275   3.510570   4.933474   5.106230   5.003947
                    6          7          8          9         10
     6  Be   0.000000
     7  Be   2.243358   0.000000
     8  Be   2.242019   3.071599   0.000000
     9  Be   3.244302   2.224931   2.225511   0.000000
    10  Be   2.142256   2.043036   2.042649   2.047968   0.000000
    11  H    1.691848   3.720639   3.392537   4.777162   3.206649
    12  H    1.690435   3.385248   3.726488   4.777257   3.212132
                   11         12
    11  H    0.000000
    12  H    0.775073   0.000000
 Stoichiometry    Be10H2
 Framework group  C1[X(Be10H2)]
 Deg. of freedom    30
 Full point group                 C1      NOp   1
 Largest Abelian subgroup         C1      NOp   1
 Largest concise Abelian subgroup C1      NOp   1
                         Standard orientation:                         
 ---------------------------------------------------------------------
 Center     Atomic      Atomic             Coordinates (Angstroms)
 Number     Number       Type             X           Y           Z
 ---------------------------------------------------------------------
      1          4           0        0.172740    1.287098   -1.055349
      2          4           0        0.176065    1.284829    1.059545
      3          4           0        1.467730   -0.472055   -1.100450
      4          4           0        1.469920   -0.474248    1.096550
      5          4           0        1.964657    1.181773   -0.000683
      6          4           0       -1.529919    0.756546    0.003526
      7          4           0       -0.530981   -0.534102   -1.535632
      8          4           0       -0.527976   -0.537436    1.535964
      9          4           0        0.423303   -1.833894   -0.002595
     10          4           0       -1.574913   -1.385235    0.000525
     11          1           0       -3.026080    1.448340    0.384670
     12          1           0       -3.016417    1.458554   -0.390275
 ---------------------------------------------------------------------
 Rotational constants (GHZ):           2.6627558           2.1949393           2.0166747
 Standard basis: def2TZVP (5D, 7F)
 There are   212 symmetry adapted cartesian basis functions of A   symmetry.
 There are   202 symmetry adapted basis functions of A   symmetry.
   202 basis functions,   306 primitive gaussians,   212 cartesian basis functions
    21 alpha electrons       21 beta electrons
       nuclear repulsion energy       162.7251166343 Hartrees.
 NAtoms=   12 NActive=   12 NUniq=   12 SFac= 1.00D+00 NAtFMM=   60 NAOKFM=F Big=F
 Integral buffers will be    131072 words long.
 Raffenetti 2 integral format.
 Two-electron integral symmetry is turned on.
 Nuclear repulsion after empirical dispersion term =      162.7016766758 Hartrees.
 One-electron integrals computed using PRISM.
   1 Symmetry operations used in ECPInt.
 ECPInt:  NShTT=    4851 NPrTT=   15054 LenC2=    4747 LenP2D=   12385.
 LDataN:  DoStor=T MaxTD1= 4 Len=   56
 NBasis=   202 RedAO= T EigKep=  4.18D-04  NBF=   202
 NBsUse=   202 1.00D-06 EigRej= -1.00D+00 NBFU=   202
 Initial guess from the checkpoint file:  "/home/asus/YCY/BeH/Be10/1/6-H-Be10.chk"
 B after Tr=    -0.000000    0.000000   -0.000000
         Rot=    1.000000    0.000110    0.000082    0.000100 Ang=   0.02 deg.
 Keep R1 ints in memory in canonical form, NReq=228948694.
 Requested convergence on RMS density matrix=1.00D-08 within 128 cycles.
 Requested convergence on MAX density matrix=1.00D-06.
 Requested convergence on             energy=1.00D-06.
 No special actions if energy rises.
 SCF Done:  E(RPBE1PBE) =  -148.300856269     A.U. after    9 cycles
            NFock=  9  Conv=0.73D-08     -V/T= 2.0075
   1 Symmetry operations used in ECPInt.
 ECPInt:  NShTT=    4851 NPrTT=   15054 LenC2=    4747 LenP2D=   12385.
 LDataN:  DoStor=T MaxTD1= 5 Len=  102
 Calling FoFJK, ICntrl=      2127 FMM=F ISym2X=0 I1Cent= 0 IOpClX= 0 NMat=1 NMatS=1 NMatT=0.
 ***** Axes restored to original set *****
 -------------------------------------------------------------------
 Center     Atomic                   Forces (Hartrees/Bohr)
 Number     Number              X              Y              Z
 -------------------------------------------------------------------
      1        4          -0.000024677    0.000053646    0.000012878
      2        4          -0.000071285    0.000056772   -0.000008047
      3        4          -0.000106236   -0.000003354    0.000005231
      4        4           0.000006756    0.000093251    0.000013387
      5        4           0.000065729   -0.000067512   -0.000044101
      6        4           0.000047344    0.000084895   -0.000087323
      7        4           0.000024523   -0.000121101    0.000061403
      8        4           0.000095749   -0.000054786    0.000040802
      9        4           0.000025781   -0.000030604   -0.000075875
     10        4          -0.000020124    0.000036531    0.000027650
     11        1          -0.000022010   -0.000011506    0.000048461
     12        1          -0.000021550   -0.000036234    0.000005534
 -------------------------------------------------------------------
 Cartesian Forces:  Max     0.000121101 RMS     0.000054689

 GradGradGradGradGradGradGradGradGradGradGradGradGradGradGradGradGradGrad
 Berny optimization.
 Using GEDIIS/GDIIS optimizer.
 FormGI is forming the generalized inverse of G from B-inverse, IUseBI=4.
 Internal  Forces:  Max     0.000044205 RMS     0.000012212
 Search for a local minimum.
 Step number  16 out of a maximum of  100
 All quantities printed in internal units (Hartrees-Bohrs-Radians)
 Mixed Optimization -- En-DIIS/RFO-DIIS
 Swapping is turned off.
 Update second derivatives using D2CorX and points    6    7    8    9   10
                                                     11   12   13   14   15
                                                     16
 DE= -7.87D-07 DEPred=-5.10D-07 R= 1.54D+00
 Trust test= 1.54D+00 RLast= 1.04D-02 DXMaxT set to 8.49D-01
 ITU=  0  1  1  1  1  1  1  1  1  1  1  1  1  1  1  0
     Eigenvalues ---    0.00230   0.00464   0.01399   0.02667   0.02902
     Eigenvalues ---    0.03594   0.03833   0.04025   0.04125   0.04267
     Eigenvalues ---    0.05219   0.06473   0.06652   0.06752   0.06861
     Eigenvalues ---    0.06944   0.07082   0.07180   0.07474   0.08284
     Eigenvalues ---    0.08700   0.09258   0.10253   0.11200   0.11903
     Eigenvalues ---    0.13139   0.13470   0.14197   0.14797   0.25540
 En-DIIS/RFO-DIIS/Sim-DIIS IScMMF=       -3 using points:    16   15   14   13   12   11   10    9    8    7
 RFO step:  Lambda=-6.90974173D-07.
 DIIS inversion failure, remove point  10.
 DIIS inversion failure, remove point   9.
 DIIS inversion failure, remove point   8.
 DIIS inversion failure, remove point   7.
 DIIS inversion failure, remove point   6.
 DIIS inversion failure, remove point   5.
 DIIS inversion failure, remove point   4.
 RFO-DIIS uses    3 points instead of   10
 DidBck=F Rises=F RFO-DIIS coefs:    2.42610   -2.00000    0.57390    0.00000    0.00000
                  RFO-DIIS coefs:    0.00000    0.00000    0.00000    0.00000    0.00000
 Iteration  1 RMS(Cart)=  0.00053805 RMS(Int)=  0.00000128
 Iteration  2 RMS(Cart)=  0.00000080 RMS(Int)=  0.00000038
 Variable       Old X    -DE/DX   Delta X   Delta X   Delta X     New X
                                 (Linear)    (Quad)   (Total)
    R1        3.99658  -0.00000  -0.00041  -0.00013  -0.00054   3.99604
    R2        4.12880   0.00001  -0.00042   0.00010  -0.00032   4.12848
    R3        3.93425   0.00001  -0.00038   0.00014  -0.00024   3.93401
    R4        3.91942   0.00000  -0.00002   0.00015   0.00013   3.91954
    R5        3.79956   0.00001  -0.00002   0.00000  -0.00002   3.79954
    R6        4.12713   0.00001  -0.00003   0.00021   0.00018   4.12731
    R7        3.93397   0.00001  -0.00018   0.00016  -0.00002   3.93395
    R8        3.92073  -0.00001  -0.00038   0.00004  -0.00033   3.92040
    R9        3.79985   0.00001  -0.00002   0.00000  -0.00001   3.79984
   R10        4.15173  -0.00004   0.00031  -0.00026   0.00005   4.15178
   R11        3.86890  -0.00003  -0.00025  -0.00024  -0.00049   3.86841
   R12        3.86729  -0.00004  -0.00041  -0.00021  -0.00062   3.86667
   R13        3.85000   0.00001   0.00034   0.00012   0.00046   3.85045
   R14        3.86868  -0.00003  -0.00017  -0.00023  -0.00040   3.86827
   R15        3.86756  -0.00003  -0.00051  -0.00023  -0.00074   3.86682
   R16        3.85067   0.00001   0.00033   0.00008   0.00040   3.85107
   R17        4.23933   0.00001  -0.00044   0.00006  -0.00038   4.23896
   R18        4.23680   0.00001   0.00018   0.00023   0.00041   4.23722
   R19        4.04828   0.00001  -0.00076   0.00011  -0.00065   4.04763
   R20        3.19713  -0.00001  -0.00252  -0.00033  -0.00285   3.19427
   R21        3.19446  -0.00002  -0.00092  -0.00042  -0.00134   3.19312
   R22        4.20451  -0.00001  -0.00039  -0.00014  -0.00053   4.20398
   R23        3.86078  -0.00002  -0.00057  -0.00004  -0.00061   3.86017
   R24        4.20561  -0.00001  -0.00062  -0.00022  -0.00085   4.20476
   R25        3.86005  -0.00001  -0.00037   0.00003  -0.00034   3.85970
   R26        3.87010  -0.00000   0.00115  -0.00007   0.00108   3.87118
   R27        1.46468  -0.00001   0.00014   0.00000   0.00014   1.46482
    A1        1.58964  -0.00001   0.00009  -0.00002   0.00007   1.58972
    A2        1.81156  -0.00001  -0.00025  -0.00007  -0.00031   1.81125
    A3        1.86622  -0.00001   0.00007  -0.00002   0.00004   1.86627
    A4        2.02084  -0.00000   0.00003   0.00002   0.00005   2.02089
    A5        1.95674  -0.00002  -0.00010  -0.00018  -0.00028   1.95646
    A6        1.58954  -0.00001   0.00008  -0.00001   0.00007   1.58961
    A7        1.81044  -0.00000  -0.00001   0.00001   0.00000   1.81044
    A8        1.86572  -0.00001   0.00018   0.00001   0.00020   1.86592
    A9        2.02042  -0.00000   0.00009   0.00006   0.00015   2.02057
   A10        1.95695  -0.00002  -0.00020  -0.00019  -0.00039   1.95656
   A11        1.55155   0.00001   0.00000   0.00005   0.00005   1.55160
   A12        1.79592   0.00002   0.00013   0.00005   0.00018   1.79610
   A13        1.78605   0.00000  -0.00017   0.00001  -0.00016   1.78589
   A14        1.95603   0.00001  -0.00001   0.00005   0.00005   1.95608
   A15        1.95512   0.00001  -0.00003   0.00006   0.00004   1.95515
   A16        1.55246   0.00000  -0.00018  -0.00001  -0.00019   1.55226
   A17        1.79672   0.00001  -0.00006  -0.00001  -0.00007   1.79665
   A18        1.78622   0.00000  -0.00022  -0.00000  -0.00022   1.78600
   A19        1.95623   0.00001  -0.00001   0.00005   0.00003   1.95626
   A20        1.95495   0.00001  -0.00005   0.00007   0.00002   1.95497
   A21        1.67542   0.00000   0.00013   0.00004   0.00017   1.67559
   A22        1.67602   0.00000  -0.00001  -0.00001  -0.00001   1.67601
   A23        1.70088  -0.00000  -0.00018  -0.00013  -0.00031   1.70057
   A24        1.84655  -0.00000   0.00015  -0.00003   0.00012   1.84667
   A25        2.39852  -0.00001  -0.00015  -0.00024  -0.00040   2.39812
   A26        2.09062   0.00000   0.00104   0.00025   0.00130   2.09192
   A27        1.70072  -0.00001  -0.00012  -0.00013  -0.00025   1.70048
   A28        1.84684  -0.00000   0.00012  -0.00005   0.00007   1.84691
   A29        2.10409  -0.00002  -0.00155  -0.00063  -0.00219   2.10190
   A30        2.39777  -0.00001  -0.00006  -0.00018  -0.00024   2.39754
   A31        1.50867  -0.00002  -0.00038  -0.00017  -0.00056   1.50811
   A32        2.47123   0.00003   0.00169   0.00073   0.00243   2.47366
   A33        2.06083   0.00002   0.00084   0.00042   0.00126   2.06209
   A34        2.06828   0.00000  -0.00060  -0.00005  -0.00065   2.06763
   A35        2.48469  -0.00000  -0.00088  -0.00015  -0.00103   2.48366
   A36        1.97202   0.00002   0.00067   0.00055   0.00122   1.97325
   A37        1.97838   0.00001  -0.00052   0.00011  -0.00041   1.97797
   A38        1.78692   0.00002   0.00023   0.00016   0.00039   1.78732
   A39        1.95690   0.00001   0.00011   0.00007   0.00018   1.95708
   A40        1.84580   0.00000   0.00019   0.00011   0.00030   1.84610
   A41        1.93027   0.00001   0.00057   0.00007   0.00064   1.93092
   A42        1.62517   0.00001   0.00035   0.00011   0.00046   1.62563
   A43        1.78694   0.00002   0.00024   0.00016   0.00039   1.78734
   A44        1.95788  -0.00000  -0.00014  -0.00001  -0.00015   1.95773
   A45        1.84594   0.00000   0.00015   0.00009   0.00024   1.84618
   A46        1.93025   0.00000   0.00060   0.00008   0.00068   1.93093
   A47        1.62553   0.00001   0.00025   0.00009   0.00034   1.62587
   A48        1.77447  -0.00002  -0.00018  -0.00012  -0.00030   1.77417
   A49        1.93325  -0.00002  -0.00036  -0.00004  -0.00039   1.93286
   A50        1.77436  -0.00002  -0.00017  -0.00012  -0.00028   1.77408
   A51        1.93280  -0.00001  -0.00028  -0.00000  -0.00028   1.93252
   A52        1.52347  -0.00001  -0.00021  -0.00003  -0.00024   1.52323
   A53        1.77066   0.00001   0.00005   0.00009   0.00014   1.77080
   A54        1.70156  -0.00001  -0.00025  -0.00013  -0.00038   1.70118
    D1       -0.00042   0.00000   0.00012   0.00003   0.00015  -0.00028
    D2       -1.00373   0.00002   0.00024   0.00014   0.00038  -1.00335
    D3        1.00244  -0.00001   0.00012  -0.00005   0.00008   1.00252
    D4       -0.00086   0.00000   0.00025   0.00006   0.00031  -0.00056
    D5        0.00042  -0.00000  -0.00011  -0.00003  -0.00015   0.00027
    D6        0.97986   0.00001  -0.00013   0.00002  -0.00011   0.97975
    D7       -1.01538   0.00000  -0.00009  -0.00004  -0.00013  -1.01550
    D8       -0.03594   0.00001  -0.00011   0.00002  -0.00009  -0.03603
    D9        0.62853  -0.00001  -0.00001  -0.00008  -0.00010   0.62843
   D10       -0.65879  -0.00000   0.00016  -0.00001   0.00015  -0.65863
   D11        0.65335  -0.00001  -0.00008  -0.00003  -0.00011   0.65324
   D12       -0.32676  -0.00000   0.00001   0.00004   0.00005  -0.32671
   D13       -3.03585  -0.00003  -0.00230  -0.00096  -0.00326  -3.03911
   D14       -2.58764  -0.00001  -0.00027  -0.00029  -0.00056  -2.58821
   D15       -0.41640   0.00001  -0.00015   0.00009  -0.00006  -0.41647
   D16       -1.39652   0.00001  -0.00006   0.00016   0.00010  -1.39642
   D17        2.17758  -0.00001  -0.00238  -0.00084  -0.00321   2.17437
   D18        2.62578   0.00000  -0.00034  -0.00017  -0.00052   2.62527
   D19       -0.67346   0.00000  -0.00024   0.00002  -0.00022  -0.67367
   D20        0.36206   0.00001   0.00033   0.00008   0.00042   0.36247
   D21        0.41388   0.00000  -0.00026   0.00004  -0.00022   0.41366
   D22        1.44939   0.00001   0.00031   0.00010   0.00041   1.44980
   D23        0.00042  -0.00000  -0.00011  -0.00003  -0.00015   0.00027
   D24       -0.97886  -0.00001  -0.00008  -0.00009  -0.00018  -0.97904
   D25        1.01566  -0.00000  -0.00000   0.00002   0.00002   1.01568
   D26        0.03638  -0.00001   0.00003  -0.00004  -0.00001   0.03637
   D27       -0.62881   0.00001   0.00005   0.00010   0.00015  -0.62866
   D28        0.65725   0.00000   0.00014   0.00012   0.00026   0.65751
   D29       -0.65359   0.00001   0.00012   0.00004   0.00016  -0.65344
   D30        0.32631   0.00000   0.00008  -0.00003   0.00005   0.32637
   D31        2.58979   0.00001  -0.00017   0.00017   0.00001   2.58980
   D32        3.05593  -0.00001  -0.00155  -0.00037  -0.00192   3.05401
   D33        0.41618  -0.00001   0.00018  -0.00008   0.00009   0.41627
   D34        1.39609  -0.00001   0.00013  -0.00015  -0.00001   1.39607
   D35       -2.62362  -0.00001  -0.00011   0.00005  -0.00006  -2.62368
   D36       -2.15749  -0.00002  -0.00150  -0.00049  -0.00199  -2.15947
   D37        0.67469  -0.00001  -0.00012  -0.00011  -0.00024   0.67445
   D38       -0.36075  -0.00002  -0.00071  -0.00018  -0.00089  -0.36164
   D39       -0.41242  -0.00000  -0.00008  -0.00014  -0.00023  -0.41264
   D40       -1.44786  -0.00001  -0.00067  -0.00021  -0.00088  -1.44874
   D41       -0.00041   0.00000   0.00011   0.00003   0.00014  -0.00027
   D42        0.96761   0.00001   0.00016   0.00002   0.00019   0.96779
   D43       -0.96788  -0.00001  -0.00003   0.00000  -0.00002  -0.96791
   D44        0.00013   0.00000   0.00002  -0.00000   0.00002   0.00015
   D45        0.58413  -0.00001  -0.00036  -0.00011  -0.00048   0.58365
   D46       -0.67252  -0.00002  -0.00023  -0.00012  -0.00035  -0.67287
   D47        0.65945   0.00001   0.00031   0.00005   0.00036   0.65981
   D48       -0.44111   0.00000   0.00026  -0.00001   0.00025  -0.44086
   D49       -0.38305   0.00001   0.00044   0.00005   0.00048  -0.38256
   D50       -1.48361   0.00000   0.00039  -0.00002   0.00037  -1.48324
   D51       -0.61118  -0.00001   0.00011  -0.00008   0.00004  -0.61114
   D52        0.41551  -0.00001  -0.00010  -0.00006  -0.00016   0.41535
   D53        0.45874   0.00001   0.00014   0.00000   0.00015   0.45889
   D54        1.48544  -0.00000  -0.00007   0.00002  -0.00005   1.48539
   D55       -0.58338   0.00001   0.00026   0.00006   0.00033  -0.58305
   D56        0.67348   0.00001   0.00006   0.00005   0.00011   0.67360
   D57       -0.66017  -0.00001  -0.00022  -0.00002  -0.00024  -0.66042
   D58        0.44096  -0.00001  -0.00032   0.00001  -0.00031   0.44065
   D59        0.38248  -0.00000  -0.00040  -0.00002  -0.00042   0.38206
   D60        1.48362  -0.00000  -0.00050   0.00000  -0.00050   1.48312
   D61        0.61134   0.00001  -0.00018   0.00006  -0.00012   0.61122
   D62       -0.41571   0.00001   0.00012   0.00008   0.00020  -0.41551
   D63       -0.45907  -0.00001  -0.00013   0.00002  -0.00012  -0.45918
   D64       -1.48612   0.00000   0.00017   0.00003   0.00021  -1.48591
   D65       -0.01535  -0.00000  -0.00033  -0.00000  -0.00033  -0.01568
   D66        0.96760   0.00001  -0.00004   0.00010   0.00006   0.96767
   D67       -0.96438  -0.00000  -0.00028   0.00005  -0.00023  -0.96462
   D68        0.01856   0.00001   0.00001   0.00015   0.00016   0.01873
   D69        2.98493  -0.00001  -0.00036  -0.00038  -0.00074   2.98418
   D70       -2.31531   0.00000  -0.00007  -0.00028  -0.00035  -2.31566
   D71        2.70074  -0.00000   0.00063   0.00009   0.00072   2.70146
   D72       -2.59950   0.00001   0.00092   0.00020   0.00112  -2.59838
   D73        0.01578   0.00000   0.00029  -0.00001   0.00027   0.01605
   D74       -0.96725  -0.00001  -0.00003  -0.00012  -0.00014  -0.96740
   D75        0.96447  -0.00000   0.00030  -0.00005   0.00025   0.96472
   D76       -0.01856  -0.00001  -0.00001  -0.00015  -0.00017  -0.01873
   D77       -2.71339   0.00002   0.00181   0.00076   0.00257  -2.71082
   D78        2.58676   0.00001   0.00149   0.00066   0.00215   2.58892
   D79       -2.98430   0.00001   0.00031   0.00031   0.00063  -2.98367
   D80        2.31586  -0.00000  -0.00000   0.00021   0.00021   2.31607
   D81        0.55848   0.00000  -0.00004  -0.00004  -0.00008   0.55840
   D82       -0.55824   0.00000  -0.00002   0.00004   0.00002  -0.55822
   D83       -2.89625   0.00001   0.00144   0.00050   0.00194  -2.89431
   D84        2.88315   0.00001   0.00108   0.00036   0.00144   2.88459
   D85        0.02108  -0.00000   0.00023  -0.00008   0.00015   0.02123
   D86        0.99279  -0.00001   0.00011  -0.00011   0.00001   0.99280
   D87       -0.99040  -0.00000   0.00010  -0.00013  -0.00003  -0.99042
   D88       -0.01869  -0.00001  -0.00002  -0.00016  -0.00017  -0.01886
   D89       -0.54797  -0.00002  -0.00072  -0.00016  -0.00089  -0.54886
   D90        0.68475  -0.00001  -0.00059  -0.00005  -0.00064   0.68411
   D91       -0.02177   0.00001  -0.00001   0.00013   0.00012  -0.02165
   D92       -0.99364   0.00002   0.00011   0.00017   0.00029  -0.99335
   D93        0.99057   0.00000  -0.00011   0.00011   0.00000   0.99057
   D94        0.01870   0.00001   0.00001   0.00015   0.00017   0.01887
   D95        0.54768   0.00002   0.00082   0.00018   0.00100   0.54868
   D96       -0.68460   0.00001   0.00059   0.00004   0.00063  -0.68398
   D97       -0.61462   0.00001   0.00012   0.00007   0.00019  -0.61443
   D98        0.61438  -0.00001  -0.00006  -0.00007  -0.00013   0.61425
         Item               Value     Threshold  Converged?
 Maximum Force            0.000044     0.000450     YES
 RMS     Force            0.000012     0.000300     YES
 Maximum Displacement     0.004869     0.001800     NO 
 RMS     Displacement     0.000538     0.001200     YES
 Predicted change in Energy=-2.537207D-07
 GradGradGradGradGradGradGradGradGradGradGradGradGradGradGradGradGradGrad

                          Input orientation:                          
 ---------------------------------------------------------------------
 Center     Atomic      Atomic             Coordinates (Angstroms)
 Number     Number       Type             X           Y           Z
 ---------------------------------------------------------------------
      1          4           0        0.057173    1.462326    0.914595
      2          4           0       -1.461352   -0.009223    0.899912
      3          4           0        1.606531   -0.076421    0.846408
      4          4           0        0.028386   -1.604864    0.830570
      5          4           0        0.117972   -0.133137    2.250505
      6          4           0       -1.136513    1.192117   -0.759958
      7          4           0        1.104167    1.086681   -0.760316
      8          4           0       -1.101386   -1.049731   -0.782658
      9          4           0        1.121573   -1.136978   -0.824441
     10          4           0        0.023093    0.009922   -2.118457
     11          1           0       -2.427862    1.985298   -1.508636
     12          1           0       -1.871941    2.525258   -1.492800
 ---------------------------------------------------------------------
                    Distance matrix (angstroms):
                    1          2          3          4          5
     1  Be   0.000000
     2  Be   2.114613   0.000000
     3  Be   2.184697   3.069086   0.000000
     4  Be   3.068476   2.184078   2.197028   0.000000
     5  Be   2.081790   2.081758   2.047075   2.047003   0.000000
     6  Be   2.074132   2.074586   3.422556   3.421969   3.520357
     7  Be   2.010630   3.246421   2.046152   3.306454   3.394934
     8  Be   3.245513   2.010790   3.306661   2.046232   3.395152
     9  Be   3.303570   3.304046   2.037572   2.037899   3.386768
    10  Be   3.363040   3.363702   3.362314   3.362190   4.372332
    11  H    3.510121   3.273128   5.106197   4.939060   5.010008
    12  H    3.262952   3.509594   4.933598   5.105605   5.003913
                    6          7          8          9         10
     6  Be   0.000000
     7  Be   2.243159   0.000000
     8  Be   2.242238   3.070703   0.000000
     9  Be   3.244656   2.224652   2.225062   0.000000
    10  Be   2.141913   2.042713   2.042468   2.048540   0.000000
    11  H    1.690337   3.720582   3.390868   4.776528   3.206427
    12  H    1.689727   3.385743   3.725399   4.777007   3.210843
                   11         12
    11  H    0.000000
    12  H    0.775149   0.000000
 Stoichiometry    Be10H2
 Framework group  C1[X(Be10H2)]
 Deg. of freedom    30
 Full point group                 C1      NOp   1
 Largest Abelian subgroup         C1      NOp   1
 Largest concise Abelian subgroup C1      NOp   1
                         Standard orientation:                         
 ---------------------------------------------------------------------
 Center     Atomic      Atomic             Coordinates (Angstroms)
 Number     Number       Type             X           Y           Z
 ---------------------------------------------------------------------
      1          4           0        0.172947    1.286856   -1.055706
      2          4           0        0.175372    1.285106    1.058905
      3          4           0        1.467979   -0.472074   -1.099977
      4          4           0        1.469649   -0.473755    1.097050
      5          4           0        1.964418    1.181779   -0.000508
      6          4           0       -1.530149    0.756456    0.002670
      7          4           0       -0.530364   -0.534694   -1.535225
      8          4           0       -0.528050   -0.537352    1.535476
      9          4           0        0.423475   -1.834128   -0.002014
     10          4           0       -1.575219   -1.384982    0.000342
     11          1           0       -3.023507    1.449675    0.385515
     12          1           0       -3.016724    1.457473   -0.389565
 ---------------------------------------------------------------------
 Rotational constants (GHZ):           2.6631284           2.1953487           2.0167567
 Standard basis: def2TZVP (5D, 7F)
 There are   212 symmetry adapted cartesian basis functions of A   symmetry.
 There are   202 symmetry adapted basis functions of A   symmetry.
   202 basis functions,   306 primitive gaussians,   212 cartesian basis functions
    21 alpha electrons       21 beta electrons
       nuclear repulsion energy       162.7357148524 Hartrees.
 NAtoms=   12 NActive=   12 NUniq=   12 SFac= 1.00D+00 NAtFMM=   60 NAOKFM=F Big=F
 Integral buffers will be    131072 words long.
 Raffenetti 2 integral format.
 Two-electron integral symmetry is turned on.
 Nuclear repulsion after empirical dispersion term =      162.7122733844 Hartrees.
 One-electron integrals computed using PRISM.
   1 Symmetry operations used in ECPInt.
 ECPInt:  NShTT=    4851 NPrTT=   15054 LenC2=    4747 LenP2D=   12385.
 LDataN:  DoStor=T MaxTD1= 4 Len=   56
 NBasis=   202 RedAO= T EigKep=  4.18D-04  NBF=   202
[truncated: 173,456 more chars]
