# Supplementary material for: A DFT Study on Ben(n = 10–12) Clusters with Hydrogen Storage Capacity
Source: Molecules. 2026 Feb 6;31(3):566. doi: 10.3390/molecules31030566 (PMC12899933; doi:10.3390/molecules31030566)
Supplement: Supplementary file 1 [file molecules-31-00566-s001.zip › Supplementary Information/Be10/8-H-Be10.out]

 Entering Gaussian System, Link 0=g16
 Initial command:
 /home/asus/g16/l1.exe "/home/asus/g16/scratch/Gau-1324232.inp" -scrdir="/home/asus/g16/scratch/"
 Default is to use a total of  18 processors:
                               18 via shared-memory
                                1 via Linda
 Entering Link 1 = /home/asus/g16/l1.exe PID=   1324233.
  
 Copyright (c) 1988,1990,1992,1993,1995,1998,2003,2009,2016,
            Gaussian, Inc.  All Rights Reserved.
  
 This is part of the Gaussian(R) 16 program.  It is based on
 the Gaussian(R) 09 system (copyright 2009, Gaussian, Inc.),
 the Gaussian(R) 03 system (copyright 2003, Gaussian, Inc.),
 the Gaussian(R) 98 system (copyright 1998, Gaussian, Inc.),
 the Gaussian(R) 94 system (copyright 1995, Gaussian, Inc.),
 the Gaussian 92(TM) system (copyright 1992, Gaussian, Inc.),
 the Gaussian 90(TM) system (copyright 1990, Gaussian, Inc.),
 the Gaussian 88(TM) system (copyright 1988, Gaussian, Inc.),
 the Gaussian 86(TM) system (copyright 1986, Carnegie Mellon
 University), and the Gaussian 82(TM) system (copyright 1983,
 Carnegie Mellon University). Gaussian is a federally registered
 trademark of Gaussian, Inc.
  
 This software contains proprietary and confidential information,
 including trade secrets, belonging to Gaussian, Inc.
  
 This software is provided under written license and may be
 used, copied, transmitted, or stored only in accord with that
 written license.
  
 The following legend is applicable only to US Government
 contracts under FAR:
  
                    RESTRICTED RIGHTS LEGEND
  
 Use, reproduction and disclosure by the US Government is
 subject to restrictions as set forth in subparagraphs (a)
 and (c) of the Commercial Computer Software - Restricted
 Rights clause in FAR 52.227-19.
  
 Gaussian, Inc.
 340 Quinnipiac St., Bldg. 40, Wallingford CT 06492
  
  
 ---------------------------------------------------------------
 Warning -- This program may not be used in any manner that
 competes with the business of Gaussian, Inc. or will provide
 assistance to any competitor of Gaussian, Inc.  The licensee
 of this program is prohibited from giving any competitor of
 Gaussian, Inc. access to this program.  By using this program,
 the user acknowledges that Gaussian, Inc. is engaged in the
 business of creating and licensing software in the field of
 computational chemistry and represents and warrants to the
 licensee that it is not a competitor of Gaussian, Inc. and that
 it will not use this program in any manner prohibited above.
 ---------------------------------------------------------------
  

 Cite this work as:
 Gaussian 16, Revision A.03,
 M. J. Frisch, G. W. Trucks, H. B. Schlegel, G. E. Scuseria, 
 M. A. Robb, J. R. Cheeseman, G. Scalmani, V. Barone, 
 G. A. Petersson, H. Nakatsuji, X. Li, M. Caricato, A. V. Marenich, 
 J. Bloino, B. G. Janesko, R. Gomperts, B. Mennucci, H. P. Hratchian, 
 J. V. Ortiz, A. F. Izmaylov, J. L. Sonnenberg, D. Williams-Young, 
 F. Ding, F. Lipparini, F. Egidi, J. Goings, B. Peng, A. Petrone, 
 T. Henderson, D. Ranasinghe, V. G. Zakrzewski, J. Gao, N. Rega, 
 G. Zheng, W. Liang, M. Hada, M. Ehara, K. Toyota, R. Fukuda, 
 J. Hasegawa, M. Ishida, T. Nakajima, Y. Honda, O. Kitao, H. Nakai, 
 T. Vreven, K. Throssell, J. A. Montgomery, Jr., J. E. Peralta, 
 F. Ogliaro, M. J. Bearpark, J. J. Heyd, E. N. Brothers, K. N. Kudin, 
 V. N. Staroverov, T. A. Keith, R. Kobayashi, J. Normand, 
 K. Raghavachari, A. P. Rendell, J. C. Burant, S. S. Iyengar, 
 J. Tomasi, M. Cossi, J. M. Millam, M. Klene, C. Adamo, R. Cammi, 
 J. W. Ochterski, R. L. Martin, K. Morokuma, O. Farkas, 
 J. B. Foresman, and D. J. Fox, Gaussian, Inc., Wallingford CT, 2016.
 
 ******************************************
 Gaussian 16:  ES64L-G16RevA.03 25-Dec-2016
                26-Apr-2024 
 ******************************************
 %chk=/home/asus/YCY/BeH/Be10/1/8-H-Be10.chk
 ------------------------------------
 # opt freq def2tzvp em=gd3bj pbe1pbe
 ------------------------------------
 1/18=20,19=15,26=3,38=1/1,3;
 2/9=110,12=2,17=6,18=5,40=1/2;
 3/5=44,7=101,11=2,25=1,30=1,71=1,74=-13,124=41/1,2,3;
 4//1;
 5/5=2,38=5/2;
 6/7=2,8=2,9=2,10=2,28=1/1;
 7//1,2,3,16;
 1/18=20,19=15,26=3/3(2);
 2/9=110/2;
 99//99;
 2/9=110/2;
 3/5=44,7=101,11=2,25=1,30=1,71=1,74=-13,124=41/1,2,3;
 4/5=5,16=3,69=1/1;
 5/5=2,38=5/2;
 7//1,2,3,16;
 1/18=20,19=15,26=3/3(-5);
 2/9=110/2;
 6/7=2,8=2,9=2,10=2,19=2,28=1/1;
 99/9=1/99;
 -------------------
 Title Card Required
 -------------------
 Symbolic Z-matrix:
 Charge =  0 Multiplicity = 1
 Be                    0.        1.55806   0.82907 
 Be                   -1.55806   0.        0.82907 
 Be                    1.55806   0.        0.82907 
 Be                    0.       -1.55806   0.82907 
 Be                    0.        0.        2.19194 
 Be                   -1.10171   1.10171  -0.82907 
 Be                    1.10171   1.10171  -0.82907 
 Be                   -1.10171  -1.10171  -0.82907 
 Be                    1.10171  -1.10171  -0.82907 
 Be                    0.        0.       -2.19194 
 H                    -2.03281  -2.02471  -1.35147 
 H                    -2.39165  -1.57996  -1.16862 
 

 GradGradGradGradGradGradGradGradGradGradGradGradGradGradGradGradGradGrad
 Berny optimization.
 Initialization pass.
                           ----------------------------
                           !    Initial Parameters    !
                           ! (Angstroms and Degrees)  !
 --------------------------                            --------------------------
 ! Name  Definition              Value          Derivative Info.                !
 --------------------------------------------------------------------------------
 ! R1    R(1,2)                  2.2034         estimate D2E/DX2                !
 ! R2    R(1,3)                  2.2034         estimate D2E/DX2                !
 ! R3    R(1,5)                  2.07           estimate D2E/DX2                !
 ! R4    R(1,6)                  2.0424         estimate D2E/DX2                !
 ! R5    R(1,7)                  2.0424         estimate D2E/DX2                !
 ! R6    R(2,4)                  2.2034         estimate D2E/DX2                !
 ! R7    R(2,5)                  2.07           estimate D2E/DX2                !
 ! R8    R(2,6)                  2.0424         estimate D2E/DX2                !
 ! R9    R(2,8)                  2.0424         estimate D2E/DX2                !
 ! R10   R(3,4)                  2.2034         estimate D2E/DX2                !
 ! R11   R(3,5)                  2.07           estimate D2E/DX2                !
 ! R12   R(3,7)                  2.0424         estimate D2E/DX2                !
 ! R13   R(3,9)                  2.0424         estimate D2E/DX2                !
 ! R14   R(4,5)                  2.07           estimate D2E/DX2                !
 ! R15   R(4,8)                  2.0424         estimate D2E/DX2                !
 ! R16   R(4,9)                  2.0424         estimate D2E/DX2                !
 ! R17   R(6,7)                  2.2034         estimate D2E/DX2                !
 ! R18   R(6,8)                  2.2034         estimate D2E/DX2                !
 ! R19   R(6,10)                 2.07           estimate D2E/DX2                !
 ! R20   R(7,9)                  2.2034         estimate D2E/DX2                !
 ! R21   R(7,10)                 2.07           estimate D2E/DX2                !
 ! R22   R(8,9)                  2.2034         estimate D2E/DX2                !
 ! R23   R(8,10)                 2.07           estimate D2E/DX2                !
 ! R24   R(8,11)                 1.4113         estimate D2E/DX2                !
 ! R25   R(8,12)                 1.417          estimate D2E/DX2                !
 ! R26   R(9,10)                 2.07           estimate D2E/DX2                !
 ! R27   R(11,12)                0.6            estimate D2E/DX2                !
 ! A1    A(2,1,3)               90.0            estimate D2E/DX2                !
 ! A2    A(2,1,7)              102.9108         estimate D2E/DX2                !
 ! A3    A(3,1,6)              102.9108         estimate D2E/DX2                !
 ! A4    A(5,1,6)              111.4902         estimate D2E/DX2                !
 ! A5    A(5,1,7)              111.4902         estimate D2E/DX2                !
 ! A6    A(1,2,4)               90.0            estimate D2E/DX2                !
 ! A7    A(1,2,8)              102.9108         estimate D2E/DX2                !
 ! A8    A(4,2,6)              102.9108         estimate D2E/DX2                !
 ! A9    A(5,2,6)              111.4902         estimate D2E/DX2                !
 ! A10   A(5,2,8)              111.4902         estimate D2E/DX2                !
 ! A11   A(1,3,4)               90.0            estimate D2E/DX2                !
 ! A12   A(1,3,9)              102.9108         estimate D2E/DX2                !
 ! A13   A(4,3,7)              102.9108         estimate D2E/DX2                !
 ! A14   A(5,3,7)              111.4902         estimate D2E/DX2                !
 ! A15   A(5,3,9)              111.4902         estimate D2E/DX2                !
 ! A16   A(2,4,3)               90.0            estimate D2E/DX2                !
 ! A17   A(2,4,9)              102.9108         estimate D2E/DX2                !
 ! A18   A(3,4,8)              102.9108         estimate D2E/DX2                !
 ! A19   A(5,4,8)              111.4902         estimate D2E/DX2                !
 ! A20   A(5,4,9)              111.4902         estimate D2E/DX2                !
 ! A21   A(1,5,4)               97.6458         estimate D2E/DX2                !
 ! A22   A(2,5,3)               97.6458         estimate D2E/DX2                !
 ! A23   A(1,6,8)              102.9108         estimate D2E/DX2                !
 ! A24   A(1,6,10)             111.4901         estimate D2E/DX2                !
 ! A25   A(2,6,7)              102.9108         estimate D2E/DX2                !
 ! A26   A(2,6,10)             111.4901         estimate D2E/DX2                !
 ! A27   A(7,6,8)               90.0            estimate D2E/DX2                !
 ! A28   A(1,7,9)              102.9108         estimate D2E/DX2                !
 ! A29   A(1,7,10)             111.4901         estimate D2E/DX2                !
 ! A30   A(3,7,6)              102.9108         estimate D2E/DX2                !
 ! A31   A(3,7,10)             111.4901         estimate D2E/DX2                !
 ! A32   A(6,7,9)               90.0            estimate D2E/DX2                !
 ! A33   A(2,8,9)              102.9108         estimate D2E/DX2                !
 ! A34   A(2,8,10)             111.4901         estimate D2E/DX2                !
 ! A35   A(2,8,11)             120.3901         estimate D2E/DX2                !
 ! A36   A(2,8,12)              99.9738         estimate D2E/DX2                !
 ! A37   A(4,8,6)              102.9108         estimate D2E/DX2                !
 ! A38   A(4,8,10)             111.4901         estimate D2E/DX2                !
 ! A39   A(4,8,11)             120.6815         estimate D2E/DX2                !
 ! A40   A(4,8,12)             127.6016         estimate D2E/DX2                !
 ! A41   A(6,8,9)               90.0            estimate D2E/DX2                !
 ! A42   A(6,8,11)             130.8441         estimate D2E/DX2                !
 ! A43   A(6,8,12)             109.7249         estimate D2E/DX2                !
 ! A44   A(9,8,11)             131.2804         estimate D2E/DX2                !
 ! A45   A(9,8,12)             155.5489         estimate D2E/DX2                !
 ! A46   A(10,8,11)            117.0972         estimate D2E/DX2                !
 ! A47   A(10,8,12)            120.4214         estimate D2E/DX2                !
 ! A48   A(3,9,8)              102.9108         estimate D2E/DX2                !
 ! A49   A(3,9,10)             111.4901         estimate D2E/DX2                !
 ! A50   A(4,9,7)              102.9108         estimate D2E/DX2                !
 ! A51   A(4,9,10)             111.4901         estimate D2E/DX2                !
 ! A52   A(7,9,8)               90.0            estimate D2E/DX2                !
 ! A53   A(6,10,9)              97.6458         estimate D2E/DX2                !
 ! A54   A(7,10,8)              97.6458         estimate D2E/DX2                !
 ! D1    D(3,1,2,4)              0.0            estimate D2E/DX2                !
 ! D2    D(3,1,2,8)            -56.3988         estimate D2E/DX2                !
 ! D3    D(7,1,2,4)             56.3988         estimate D2E/DX2                !
 ! D4    D(7,1,2,8)              0.0            estimate D2E/DX2                !
 ! D5    D(2,1,3,4)              0.0            estimate D2E/DX2                !
 ! D6    D(2,1,3,9)             56.3988         estimate D2E/DX2                !
 ! D7    D(6,1,3,4)            -56.3988         estimate D2E/DX2                !
 ! D8    D(6,1,3,9)              0.0            estimate D2E/DX2                !
 ! D9    D(6,1,5,4)             35.4308         estimate D2E/DX2                !
 ! D10   D(7,1,5,4)            -35.4308         estimate D2E/DX2                !
 ! D11   D(3,1,6,8)             37.1736         estimate D2E/DX2                !
 ! D12   D(3,1,6,10)           -23.0529         estimate D2E/DX2                !
 ! D13   D(5,1,6,8)            -23.0529         estimate D2E/DX2                !
 ! D14   D(5,1,6,10)           -83.2793         estimate D2E/DX2                !
 ! D15   D(2,1,7,9)            -37.1736         estimate D2E/DX2                !
 ! D16   D(2,1,7,10)            23.0529         estimate D2E/DX2                !
 ! D17   D(5,1,7,9)             23.0529         estimate D2E/DX2                !
 ! D18   D(5,1,7,10)            83.2793         estimate D2E/DX2                !
 ! D19   D(1,2,4,3)              0.0            estimate D2E/DX2                !
 ! D20   D(1,2,4,9)            -56.3988         estimate D2E/DX2                !
 ! D21   D(6,2,4,3)             56.3988         estimate D2E/DX2                !
 ! D22   D(6,2,4,9)              0.0            estimate D2E/DX2                !
 ! D23   D(6,2,5,3)            -35.4308         estimate D2E/DX2                !
 ! D24   D(8,2,5,3)             35.4308         estimate D2E/DX2                !
 ! D25   D(4,2,6,7)            -37.1736         estimate D2E/DX2                !
 ! D26   D(4,2,6,10)            23.0529         estimate D2E/DX2                !
 ! D27   D(5,2,6,7)             23.0529         estimate D2E/DX2                !
 ! D28   D(5,2,6,10)            83.2793         estimate D2E/DX2                !
 ! D29   D(1,2,8,9)             37.1736         estimate D2E/DX2                !
 ! D30   D(1,2,8,10)           -23.0529         estimate D2E/DX2                !
 ! D31   D(1,2,8,11)          -166.031          estimate D2E/DX2                !
 ! D32   D(1,2,8,12)          -151.4986         estimate D2E/DX2                !
 ! D33   D(5,2,8,9)            -23.0529         estimate D2E/DX2                !
 ! D34   D(5,2,8,10)           -83.2793         estimate D2E/DX2                !
 ! D35   D(5,2,8,11)           133.7426         estimate D2E/DX2                !
 ! D36   D(5,2,8,12)           148.2749         estimate D2E/DX2                !
 ! D37   D(1,3,4,2)              0.0            estimate D2E/DX2                !
 ! D38   D(1,3,4,8)             56.3988         estimate D2E/DX2                !
 ! D39   D(7,3,4,2)            -56.3988         estimate D2E/DX2                !
 ! D40   D(7,3,4,8)              0.0            estimate D2E/DX2                !
 ! D41   D(7,3,5,2)             35.4308         estimate D2E/DX2                !
 ! D42   D(9,3,5,2)            -35.4308         estimate D2E/DX2                !
 ! D43   D(4,3,7,6)             37.1736         estimate D2E/DX2                !
 ! D44   D(4,3,7,10)           -23.0529         estimate D2E/DX2                !
 ! D45   D(5,3,7,6)            -23.0529         estimate D2E/DX2                !
 ! D46   D(5,3,7,10)           -83.2793         estimate D2E/DX2                !
 ! D47   D(1,3,9,8)            -37.1736         estimate D2E/DX2                !
 ! D48   D(1,3,9,10)            23.0529         estimate D2E/DX2                !
 ! D49   D(5,3,9,8)             23.0529         estimate D2E/DX2                !
 ! D50   D(5,3,9,10)            83.2793         estimate D2E/DX2                !
 ! D51   D(8,4,5,1)            -35.4308         estimate D2E/DX2                !
 ! D52   D(9,4,5,1)             35.4308         estimate D2E/DX2                !
 ! D53   D(3,4,8,6)            -37.1736         estimate D2E/DX2                !
 ! D54   D(3,4,8,10)            23.0529         estimate D2E/DX2                !
 ! D55   D(3,4,8,11)           166.4521         estimate D2E/DX2                !
 ! D56   D(3,4,8,12)          -165.0227         estimate D2E/DX2                !
 ! D57   D(5,4,8,6)             23.0529         estimate D2E/DX2                !
 ! D58   D(5,4,8,10)            83.2793         estimate D2E/DX2                !
 ! D59   D(5,4,8,11)          -133.3215         estimate D2E/DX2                !
 ! D60   D(5,4,8,12)          -104.7962         estimate D2E/DX2                !
 ! D61   D(2,4,9,7)             37.1736         estimate D2E/DX2                !
 ! D62   D(2,4,9,10)           -23.0529         estimate D2E/DX2                !
 ! D63   D(5,4,9,7)            -23.0529         estimate D2E/DX2                !
 ! D64   D(5,4,9,10)           -83.2793         estimate D2E/DX2                !
 ! D65   D(2,6,7,3)              0.0            estimate D2E/DX2                !
 ! D66   D(2,6,7,9)             56.3988         estimate D2E/DX2                !
 ! D67   D(8,6,7,3)            -56.3988         estimate D2E/DX2                !
 ! D68   D(8,6,7,9)              0.0            estimate D2E/DX2                !
 ! D69   D(1,6,8,4)              0.0            estimate D2E/DX2                !
 ! D70   D(1,6,8,9)            -56.3988         estimate D2E/DX2                !
 ! D71   D(1,6,8,11)           152.8963         estimate D2E/DX2                !
 ! D72   D(1,6,8,12)           138.3485         estimate D2E/DX2                !
 ! D73   D(7,6,8,4)             56.3988         estimate D2E/DX2                !
 ! D74   D(7,6,8,9)              0.0            estimate D2E/DX2                !
 ! D75   D(7,6,8,11)          -150.7049         estimate D2E/DX2                !
 ! D76   D(7,6,8,12)          -165.2527         estimate D2E/DX2                !
 ! D77   D(1,6,10,9)            35.4308         estimate D2E/DX2                !
 ! D78   D(2,6,10,9)           -35.4308         estimate D2E/DX2                !
 ! D79   D(1,7,9,4)              0.0            estimate D2E/DX2                !
 ! D80   D(1,7,9,8)             56.3988         estimate D2E/DX2                !
 ! D81   D(6,7,9,4)            -56.3988         estimate D2E/DX2                !
 ! D82   D(6,7,9,8)              0.0            estimate D2E/DX2                !
 ! D83   D(1,7,10,8)           -35.4308         estimate D2E/DX2                !
 ! D84   D(3,7,10,8)            35.4308         estimate D2E/DX2                !
 ! D85   D(2,8,9,3)              0.0            estimate D2E/DX2                !
 ! D86   D(2,8,9,7)            -56.3988         estimate D2E/DX2                !
 ! D87   D(6,8,9,3)             56.3988         estimate D2E/DX2                !
 ! D88   D(6,8,9,7)              0.0            estimate D2E/DX2                !
 ! D89   D(11,8,9,3)          -153.1105         estimate D2E/DX2                !
 ! D90   D(11,8,9,7)           150.4907         estimate D2E/DX2                !
 ! D91   D(12,8,9,3)          -158.9751         estimate D2E/DX2                !
 ! D92   D(12,8,9,7)           144.6261         estimate D2E/DX2                !
 ! D93   D(2,8,10,7)            35.4308         estimate D2E/DX2                !
 ! D94   D(4,8,10,7)           -35.4308         estimate D2E/DX2                !
 ! D95   D(11,8,10,7)          179.7387         estimate D2E/DX2                !
 ! D96   D(12,8,10,7)          151.9848         estimate D2E/DX2                !
 ! D97   D(3,9,10,6)           -35.4308         estimate D2E/DX2                !
 ! D98   D(4,9,10,6)            35.4308         estimate D2E/DX2                !
 --------------------------------------------------------------------------------
 Trust Radius=3.00D-01 FncErr=1.00D-07 GrdErr=1.00D-06 EigMax=2.50D+02 EigMin=1.00D-04
 Number of steps in this run=    100 maximum allowed number of steps=    100.
 GradGradGradGradGradGradGradGradGradGradGradGradGradGradGradGradGradGrad

                          Input orientation:                          
 ---------------------------------------------------------------------
 Center     Atomic      Atomic             Coordinates (Angstroms)
 Number     Number       Type             X           Y           Z
 ---------------------------------------------------------------------
      1          4           0        0.000000    1.558055    0.829068
      2          4           0       -1.558055    0.000000    0.829068
      3          4           0        1.558055    0.000000    0.829068
      4          4           0        0.000000   -1.558055    0.829068
      5          4           0        0.000000    0.000000    2.191943
      6          4           0       -1.101712    1.101712   -0.829068
      7          4           0        1.101712    1.101712   -0.829068
      8          4           0       -1.101712   -1.101712   -0.829068
      9          4           0        1.101712   -1.101712   -0.829068
     10          4           0        0.000000    0.000000   -2.191943
     11          1           0       -2.032811   -2.024708   -1.351472
     12          1           0       -2.391651   -1.579964   -1.168616
 ---------------------------------------------------------------------
                    Distance matrix (angstroms):
                    1          2          3          4          5
     1  Be   0.000000
     2  Be   2.203423   0.000000
     3  Be   2.203423   3.116110   0.000000
     4  Be   3.116110   2.203423   2.203423   0.000000
     5  Be   2.070015   2.070015   2.070015   2.070015   0.000000
     6  Be   2.042409   2.042409   3.322280   3.322280   3.399124
     7  Be   2.042409   3.322280   2.042409   3.322280   3.399124
     8  Be   3.322280   2.042409   3.322280   2.042409   3.399124
     9  Be   3.322280   3.322280   2.042409   2.042409   3.399124
    10  Be   3.399124   3.399124   3.399124   3.399124   4.383886
    11  H    4.660823   3.013236   4.663531   3.017423   4.559337
    12  H    4.422431   2.679909   4.699703   3.116283   4.416972
                    6          7          8          9         10
     6  Be   0.000000
     7  Be   2.203424   0.000000
     8  Be   2.203424   3.116112   0.000000
     9  Be   3.116112   2.203424   2.203424   0.000000
    10  Be   2.070016   2.070016   2.070016   2.070016   0.000000
    11  H    3.303688   4.457875   1.411302   3.309088   2.989675
    12  H    2.995100   4.417043   1.417026   3.542260   3.043596
                   11         12
    11  H    0.000000
    12  H    0.600000   0.000000
 Stoichiometry    Be10H2
 Framework group  C1[X(Be10H2)]
 Deg. of freedom    30
 Full point group                 C1      NOp   1
 Largest Abelian subgroup         C1      NOp   1
 Largest concise Abelian subgroup C1      NOp   1
                         Standard orientation:                         
 ---------------------------------------------------------------------
 Center     Atomic      Atomic             Coordinates (Angstroms)
 Number     Number       Type             X           Y           Z
 ---------------------------------------------------------------------
      1          4           0        1.314458   -0.565193   -1.206914
      2          4           0        0.279353    1.366780   -0.980844
      3          4           0        1.416490   -0.766999    0.984874
      4          4           0        0.381385    1.164974    1.210944
      5          4           0        2.049395    0.943225    0.005318
      6          4           0       -0.685993   -0.340122   -1.551833
      7          4           0        0.118085   -1.848932   -0.161860
      8          4           0       -1.345776    0.883292    0.157852
      9          4           0       -0.541698   -0.625518    1.547825
     10          4           0       -1.815319   -1.126154   -0.005308
     11          1           0       -2.422470    1.786751    0.285398
     12          1           0       -2.259046    1.871848   -0.285611
 ---------------------------------------------------------------------
 Rotational constants (GHZ):           2.6615397           2.2133460           2.0808920
 Standard basis: def2TZVP (5D, 7F)
 There are   212 symmetry adapted cartesian basis functions of A   symmetry.
 There are   202 symmetry adapted basis functions of A   symmetry.
   202 basis functions,   306 primitive gaussians,   212 cartesian basis functions
    21 alpha electrons       21 beta electrons
       nuclear repulsion energy       164.2128378271 Hartrees.
 NAtoms=   12 NActive=   12 NUniq=   12 SFac= 1.00D+00 NAtFMM=   60 NAOKFM=F Big=F
 Integral buffers will be    131072 words long.
 Raffenetti 2 integral format.
 Two-electron integral symmetry is turned on.
 Nuclear repulsion after empirical dispersion term =      164.1890302975 Hartrees.
 One-electron integrals computed using PRISM.
   1 Symmetry operations used in ECPInt.
 ECPInt:  NShTT=    4851 NPrTT=   15054 LenC2=    4752 LenP2D=   12417.
 LDataN:  DoStor=T MaxTD1= 4 Len=   56
 NBasis=   202 RedAO= T EigKep=  4.08D-04  NBF=   202
 NBsUse=   202 1.00D-06 EigRej= -1.00D+00 NBFU=   202
 ExpMin= 3.27D-02 ExpMax= 4.70D+03 ExpMxC= 1.60D+02 IAcc=3 IRadAn=         5 AccDes= 0.00D+00
 Harris functional with IExCor= 1009 and IRadAn=       5 diagonalized for initial guess.
 HarFok:  IExCor= 1009 AccDes= 0.00D+00 IRadAn=         5 IDoV= 1 UseB2=F ITyADJ=14
 ICtDFT=  3500011 ScaDFX=  1.000000  1.000000  1.000000  1.000000
 FoFCou: FMM=F IPFlag=           0 FMFlag=      100000 FMFlg1=           0
         NFxFlg=           0 DoJE=T BraDBF=F KetDBF=T FulRan=T
         wScrn=  0.000000 ICntrl=       500 IOpCl=  0 I1Cent=   200000004 NGrid=           0
         NMat0=    1 NMatS0=      1 NMatT0=    0 NMatD0=    1 NMtDS0=    0 NMtDT0=    0
 Petite list used in FoFCou.
 Keep R1 ints in memory in canonical form, NReq=228948694.
 Requested convergence on RMS density matrix=1.00D-08 within 128 cycles.
 Requested convergence on MAX density matrix=1.00D-06.
 Requested convergence on             energy=1.00D-06.
 No special actions if energy rises.
 EnCoef did     5 forward-backward iterations
 SCF Done:  E(RPBE1PBE) =  -148.261410779     A.U. after   16 cycles
            NFock= 16  Conv=0.38D-08     -V/T= 2.0054

 **********************************************************************

            Population analysis using the SCF density.

 **********************************************************************

 Orbital symmetries:
       Occupied  (A) (A) (A) (A) (A) (A) (A) (A) (A) (A) (A) (A)
                 (A) (A) (A) (A) (A) (A) (A) (A) (A)
       Virtual   (A) (A) (A) (A) (A) (A) (A) (A) (A) (A) (A) (A)
                 (A) (A) (A) (A) (A) (A) (A) (A) (A) (A) (A) (A)
                 (A) (A) (A) (A) (A) (A) (A) (A) (A) (A) (A) (A)
                 (A) (A) (A) (A) (A) (A) (A) (A) (A) (A) (A) (A)
                 (A) (A) (A) (A) (A) (A) (A) (A) (A) (A) (A) (A)
                 (A) (A) (A) (A) (A) (A) (A) (A) (A) (A) (A) (A)
                 (A) (A) (A) (A) (A) (A) (A) (A) (A) (A) (A) (A)
                 (A) (A) (A) (A) (A) (A) (A) (A) (A) (A) (A) (A)
                 (A) (A) (A) (A) (A) (A) (A) (A) (A) (A) (A) (A)
                 (A) (A) (A) (A) (A) (A) (A) (A) (A) (A) (A) (A)
                 (A) (A) (A) (A) (A) (A) (A) (A) (A) (A) (A) (A)
                 (A) (A) (A) (A) (A) (A) (A) (A) (A) (A) (A) (A)
                 (A) (A) (A) (A) (A) (A) (A) (A) (A) (A) (A) (A)
                 (A) (A) (A) (A) (A) (A) (A) (A) (A) (A) (A) (A)
                 (A) (A) (A) (A) (A) (A) (A) (A) (A) (A) (A) (A)
                 (A)
 The electronic state is 1-A.
 Alpha  occ. eigenvalues --   -4.07025  -4.06990  -4.03149  -4.03000  -4.02829
 Alpha  occ. eigenvalues --   -4.02790  -4.02744  -4.02681  -4.02511  -4.02179
 Alpha  occ. eigenvalues --   -0.62447  -0.49028  -0.38263  -0.34046  -0.33176
 Alpha  occ. eigenvalues --   -0.25495  -0.23346  -0.23081  -0.21475  -0.20601
 Alpha  occ. eigenvalues --   -0.18418
 Alpha virt. eigenvalues --   -0.10863  -0.10521  -0.09900  -0.04396  -0.03916
 Alpha virt. eigenvalues --   -0.03114  -0.02854  -0.02296  -0.02234  -0.01610
 Alpha virt. eigenvalues --    0.02432   0.03709   0.04398   0.04713   0.05025
 Alpha virt. eigenvalues --    0.05802   0.06246   0.06317   0.06688   0.06862
 Alpha virt. eigenvalues --    0.08186   0.09607   0.09786   0.11362   0.12326
 Alpha virt. eigenvalues --    0.12980   0.14170   0.14866   0.15276   0.15308
 Alpha virt. eigenvalues --    0.15525   0.15623   0.16075   0.16553   0.16923
 Alpha virt. eigenvalues --    0.19172   0.20353   0.21151   0.21720   0.21855
 Alpha virt. eigenvalues --    0.22386   0.22652   0.23188   0.24351   0.24637
 Alpha virt. eigenvalues --    0.24738   0.25503   0.25729   0.26858   0.27114
 Alpha virt. eigenvalues --    0.27690   0.27885   0.28044   0.28634   0.28763
 Alpha virt. eigenvalues --    0.29280   0.29725   0.33432   0.34092   0.34410
 Alpha virt. eigenvalues --    0.35958   0.36351   0.37493   0.37647   0.37906
 Alpha virt. eigenvalues --    0.38862   0.40147   0.40229   0.40958   0.42841
 Alpha virt. eigenvalues --    0.43116   0.44759   0.47667   0.48114   0.49465
 Alpha virt. eigenvalues --    0.50601   0.51898   0.52692   0.53778   0.56017
 Alpha virt. eigenvalues --    0.57642   0.58517   0.58553   0.58867   0.59257
 Alpha virt. eigenvalues --    0.60847   0.61983   0.64419   0.65611   0.67131
 Alpha virt. eigenvalues --    0.67224   0.67762   0.68537   0.68665   0.68977
 Alpha virt. eigenvalues --    0.69375   0.69836   0.70364   0.70582   0.71649
 Alpha virt. eigenvalues --    0.71883   0.72171   0.72845   0.74729   0.74818
 Alpha virt. eigenvalues --    0.75543   0.76581   0.76733   0.78897   0.80386
 Alpha virt. eigenvalues --    0.80671   0.80954   0.81698   0.81820   0.83357
 Alpha virt. eigenvalues --    0.84840   0.86163   0.87101   0.87853   0.89715
 Alpha virt. eigenvalues --    0.89900   0.90750   0.91422   0.92170   0.92674
 Alpha virt. eigenvalues --    0.92807   0.93357   0.95359   0.95485   0.96439
 Alpha virt. eigenvalues --    1.01978   1.05671   1.09980   1.64667   1.76131
 Alpha virt. eigenvalues --    1.95287   1.99989   2.12895   2.47095   2.90851
 Alpha virt. eigenvalues --    4.46238   5.25660   5.27538   5.28043   5.28819
 Alpha virt. eigenvalues --    5.29488   5.34009   5.43721   5.44885   5.46594
 Alpha virt. eigenvalues --    5.49974   5.54976   5.68879   5.69992   5.80996
 Alpha virt. eigenvalues --    5.82789   5.83297   5.85491   5.88706   5.90726
 Alpha virt. eigenvalues --    5.91728   5.92398   5.96131   5.96265   5.96798
 Alpha virt. eigenvalues --    5.98300   6.08340   6.15245   6.22414   6.23109
 Alpha virt. eigenvalues --    6.28220   7.30859   7.60078   7.74292   7.74627
 Alpha virt. eigenvalues --    7.79511   7.80219   7.81148   7.82039   7.88991
 Alpha virt. eigenvalues --    7.96273
          Condensed to atoms (all electrons):
               1          2          3          4          5          6
     1  Be   2.794928   0.181690   0.197804   0.007418   0.257679   0.250093
     2  Be   0.181690   2.839276   0.005283   0.197816   0.244149   0.286468
     3  Be   0.197804   0.005283   2.808864   0.175378   0.255698   0.000828
     4  Be   0.007418   0.197816   0.175378   2.799654   0.240953   0.019091
     5  Be   0.257679   0.244149   0.255698   0.240953   2.990363   0.043598
     6  Be   0.250093   0.286468   0.000828   0.019091   0.043598   2.821873
     7  Be   0.254103   0.005016   0.258181   0.005202   0.049485   0.177136
     8  Be  -0.007483   0.229644   0.001217   0.193715   0.046346   0.150250
     9  Be   0.002879   0.016471   0.244862   0.285643   0.045719   0.023779
    10  Be   0.040443   0.053269   0.040337   0.061632  -0.011047   0.268333
    11  H   -0.002116  -0.037354  -0.000972  -0.000995  -0.002381  -0.021853
    12  H    0.001204   0.006037  -0.003342  -0.001072  -0.001015   0.011873
               7          8          9         10         11         12
     1  Be   0.254103  -0.007483   0.002879   0.040443  -0.002116   0.001204
     2  Be   0.005016   0.229644   0.016471   0.053269  -0.037354   0.006037
     3  Be   0.258181   0.001217   0.244862   0.040337  -0.000972  -0.003342
     4  Be   0.005202   0.193715   0.285643   0.061632  -0.000995  -0.001072
     5  Be   0.049485   0.046346   0.045719  -0.011047  -0.002381  -0.001015
     6  Be   0.177136   0.150250   0.023779   0.268333  -0.021853   0.011873
     7  Be   2.776421   0.006986   0.180073   0.251790  -0.001063  -0.002364
     8  Be   0.006986   2.952653   0.139949   0.183084   0.008983   0.032678
     9  Be   0.180073   0.139949   2.837382   0.287907   0.010109  -0.006040
    10  Be   0.251790   0.183084   0.287907   3.001063  -0.009831  -0.005955
    11  H   -0.001063   0.008983   0.010109  -0.009831   0.575717   0.335333
    12  H   -0.002364   0.032678  -0.006040  -0.005955   0.335333   0.484338
 Mulliken charges:
               1
     1  Be   0.021359
     2  Be  -0.027767
     3  Be   0.015859
     4  Be   0.015564
     5  Be  -0.159546
     6  Be  -0.031470
     7  Be   0.039033
     8  Be   0.061977
     9  Be  -0.068733
    10  Be  -0.161025
    11  H    0.146422
    12  H    0.148326
 Sum of Mulliken charges =  -0.00000
 Mulliken charges with hydrogens summed into heavy atoms:
               1
     1  Be   0.021359
     2  Be  -0.027767
     3  Be   0.015859
     4  Be   0.015564
     5  Be  -0.159546
     6  Be  -0.031470
     7  Be   0.039033
     8  Be   0.356725
     9  Be  -0.068733
    10  Be  -0.161025
 Electronic spatial extent (au):  <R**2>=            686.4356
 Charge=             -0.0000 electrons
 Dipole moment (field-independent basis, Debye):
    X=             -1.7811    Y=              1.3000    Z=             -0.0009  Tot=              2.2050
 Quadrupole moment (field-independent basis, Debye-Ang):
   XX=            -48.7531   YY=            -57.5421   ZZ=            -63.7123
   XY=              2.7249   XZ=              0.1212   YZ=             -0.2064
 Traceless Quadrupole moment (field-independent basis, Debye-Ang):
   XX=              7.9161   YY=             -0.8730   ZZ=             -7.0431
   XY=              2.7249   XZ=              0.1212   YZ=             -0.2064
 Octapole moment (field-independent basis, Debye-Ang**2):
  XXX=            -24.6651  YYY=             14.9924  ZZZ=              0.4120  XYY=            -14.0180
  XXY=             15.5456  XXZ=             -0.3108  XZZ=             -3.7822  YZZ=              2.5183
  YYZ=             -0.2016  XYZ=              0.4916
 Hexadecapole moment (field-independent basis, Debye-Ang**3):
 XXXX=           -589.2730 YYYY=           -557.3348 ZZZZ=           -514.8551 XXXY=              6.2798
 XXXZ=              0.4029 YYYX=            -17.6726 YYYZ=             -0.9845 ZZZX=             -1.1239
 ZZZY=              0.7167 XXYY=           -171.0380 XXZZ=           -198.4093 YYZZ=           -181.1101
 XXYZ=             -1.3676 YYXZ=              1.2784 ZZXY=             -5.7983
 N-N= 1.641890302975D+02 E-N=-6.686816147366D+02  KE= 1.474643898471D+02
   1 Symmetry operations used in ECPInt.
 ECPInt:  NShTT=    4851 NPrTT=   15054 LenC2=    4752 LenP2D=   12417.
 LDataN:  DoStor=T MaxTD1= 5 Len=  102
 Calling FoFJK, ICntrl=      2127 FMM=F ISym2X=0 I1Cent= 0 IOpClX= 0 NMat=1 NMatS=1 NMatT=0.
 ***** Axes restored to original set *****
 -------------------------------------------------------------------
 Center     Atomic                   Forces (Hartrees/Bohr)
 Number     Number              X              Y              Z
 -------------------------------------------------------------------
      1        4           0.002709074   -0.000933767    0.001239748
      2        4           0.007205625    0.002774139   -0.001023413
      3        4          -0.001585638    0.001200533    0.001792676
      4        4           0.001318764    0.005665325   -0.000966450
      5        4           0.002960158    0.002944946   -0.000147218
      6        4           0.000898473   -0.003738409    0.002328534
      7        4           0.000906369    0.001891064    0.001258533
      8        4           0.013402243    0.011156047    0.009478166
      9        4          -0.004632722   -0.000671097    0.000352752
     10        4           0.004271085    0.004485864    0.003063951
     11        1           0.096760532   -0.153588319   -0.066803079
     12        1          -0.124213962    0.128813674    0.049425800
 -------------------------------------------------------------------
 Cartesian Forces:  Max     0.153588319 RMS     0.044876157

 GradGradGradGradGradGradGradGradGradGradGradGradGradGradGradGradGradGrad
 Berny optimization.
 FormGI is forming the generalized inverse of G from B-inverse, IUseBI=4.
 Internal  Forces:  Max     0.120454881 RMS     0.011528374
 Search for a local minimum.
 Step number   1 out of a maximum of  100
 All quantities printed in internal units (Hartrees-Bohrs-Radians)
 Mixed Optimization -- RFO/linear search
 Second derivative matrix not updated -- first step.
 ITU=  0
     Eigenvalues ---    0.02392   0.02938   0.02999   0.03434   0.03652
     Eigenvalues ---    0.04046   0.04113   0.04995   0.05200   0.05766
     Eigenvalues ---    0.06483   0.06573   0.06726   0.06954   0.07077
     Eigenvalues ---    0.07142   0.07177   0.07439   0.08470   0.09124
     Eigenvalues ---    0.09137   0.12244   0.13080   0.13397   0.13587
     Eigenvalues ---    0.13816   0.13909   0.14925   0.15196   0.44546
 RFO step:  Lambda=-5.09159069D-02 EMin= 2.39229098D-02
 Linear search not attempted -- first point.
 Maximum step size (   0.300) exceeded in Quadratic search.
    -- Step size scaled by   0.945
 Iteration  1 RMS(Cart)=  0.01726484 RMS(Int)=  0.00186660
 Iteration  2 RMS(Cart)=  0.00106848 RMS(Int)=  0.00031659
 Iteration  3 RMS(Cart)=  0.00000233 RMS(Int)=  0.00031658
 Iteration  4 RMS(Cart)=  0.00000000 RMS(Int)=  0.00031658
 Variable       Old X    -DE/DX   Delta X   Delta X   Delta X     New X
                                 (Linear)    (Quad)   (Total)
    R1        4.16387  -0.00020   0.00000  -0.00040  -0.00036   4.16350
    R2        4.16387  -0.00086   0.00000  -0.01130  -0.01121   4.15265
    R3        3.91176  -0.00210   0.00000  -0.01420  -0.01432   3.89745
    R4        3.85959   0.00087   0.00000   0.00890   0.00889   3.86848
    R5        3.85959  -0.00105   0.00000  -0.00929  -0.00934   3.85025
    R6        4.16387  -0.00194   0.00000  -0.01492  -0.01509   4.14877
    R7        3.91176   0.00067   0.00000   0.00551   0.00553   3.91729
    R8        3.85959  -0.00270   0.00000  -0.01240  -0.01244   3.84715
    R9        3.85959   0.00274   0.00000   0.01819   0.01838   3.87797
   R10        4.16387   0.00015   0.00000  -0.00230  -0.00230   4.16156
   R11        3.91176  -0.00253   0.00000  -0.01591  -0.01601   3.89575
   R12        3.85959  -0.00077   0.00000  -0.00531  -0.00542   3.85417
   R13        3.85959   0.00125   0.00000   0.01067   0.01068   3.87027
   R14        3.91176   0.00168   0.00000   0.00744   0.00745   3.91921
   R15        3.85959   0.00231   0.00000   0.01322   0.01344   3.87303
   R16        3.85959  -0.00257   0.00000  -0.01156  -0.01166   3.84793
   R17        4.16387  -0.00007   0.00000   0.00223   0.00223   4.16609
   R18        4.16387   0.00211   0.00000   0.01264   0.01273   4.17660
   R19        3.91176  -0.00099   0.00000  -0.00711  -0.00721   3.90455
   R20        4.16387   0.00105   0.00000   0.00730   0.00730   4.17117
   R21        3.91176   0.00017   0.00000  -0.00329  -0.00329   3.90847
   R22        4.16387   0.00100   0.00000   0.00419   0.00431   4.16818
   R23        3.91176   0.00127   0.00000   0.01473   0.01482   3.92659
   R24        2.66697   0.03688   0.00000   0.13076   0.13021   2.79719
   R25        2.67779   0.03111   0.00000   0.09849   0.09800   2.77579
   R26        3.91176  -0.00091   0.00000  -0.00742  -0.00748   3.90428
   R27        1.13384   0.12045   0.00000   0.22777   0.22989   1.36372
    A1        1.57080  -0.00040   0.00000  -0.00136  -0.00139   1.56941
    A2        1.79613  -0.00062   0.00000  -0.00187  -0.00190   1.79423
    A3        1.79613  -0.00038   0.00000  -0.00105  -0.00108   1.79505
    A4        1.94587  -0.00031   0.00000  -0.00050  -0.00051   1.94536
    A5        1.94587  -0.00018   0.00000   0.00126   0.00121   1.94708
    A6        1.57080   0.00049   0.00000   0.00090   0.00092   1.57172
    A7        1.79613   0.00192   0.00000   0.00988   0.00989   1.80602
    A8        1.79613   0.00031   0.00000   0.00130   0.00129   1.79743
    A9        1.94587  -0.00001   0.00000   0.00005   0.00001   1.94588
   A10        1.94587   0.00153   0.00000   0.00883   0.00885   1.95472
   A11        1.57080   0.00014   0.00000   0.00049   0.00046   1.57125
   A12        1.79613  -0.00009   0.00000  -0.00059  -0.00061   1.79553
   A13        1.79613  -0.00034   0.00000  -0.00125  -0.00129   1.79484
   A14        1.94587  -0.00012   0.00000   0.00042   0.00037   1.94624
   A15        1.94587  -0.00012   0.00000   0.00052   0.00052   1.94639
   A16        1.57080  -0.00023   0.00000  -0.00003   0.00001   1.57081
   A17        1.79613  -0.00006   0.00000   0.00061   0.00065   1.79678
   A18        1.79613   0.00156   0.00000   0.00983   0.00987   1.80600
   A19        1.94587   0.00131   0.00000   0.00997   0.01000   1.95587
   A20        1.94587  -0.00028   0.00000   0.00005   0.00004   1.94591
   A21        1.70424   0.00009   0.00000  -0.00120  -0.00119   1.70305
   A22        1.70424  -0.00021   0.00000  -0.00173  -0.00170   1.70254
   A23        1.79613   0.00175   0.00000   0.00853   0.00859   1.80472
   A24        1.94587   0.00000   0.00000  -0.00286  -0.00287   1.94300
   A25        1.79613  -0.00016   0.00000  -0.00176  -0.00179   1.79434
   A26        1.94587   0.00032   0.00000   0.00351   0.00348   1.94934
   A27        1.57080   0.00123   0.00000   0.00720   0.00724   1.57803
   A28        1.79613  -0.00000   0.00000  -0.00045  -0.00042   1.79571
   A29        1.94587   0.00029   0.00000   0.00254   0.00252   1.94839
   A30        1.79613  -0.00014   0.00000  -0.00104  -0.00101   1.79512
   A31        1.94587   0.00005   0.00000   0.00108   0.00107   1.94694
   A32        1.57080  -0.00098   0.00000  -0.00673  -0.00675   1.56405
   A33        1.79613  -0.00263   0.00000  -0.01461  -0.01466   1.78147
   A34        1.94587  -0.00259   0.00000  -0.01629  -0.01633   1.92953
   A35        2.10120   0.01842   0.00000   0.04560   0.04457   2.14578
   A36        1.74487  -0.01530   0.00000  -0.01108  -0.01048   1.73439
   A37        1.79613  -0.00252   0.00000  -0.01538  -0.01543   1.78070
   A38        1.94587  -0.00219   0.00000  -0.01388  -0.01400   1.93187
   A39        2.10629  -0.00839   0.00000  -0.00680  -0.00679   2.09950
   A40        2.22707   0.00232   0.00000   0.01244   0.01174   2.23880
   A41        1.57080  -0.00149   0.00000  -0.00848  -0.00854   1.56225
   A42        2.28366   0.01947   0.00000   0.04043   0.03944   2.32310
   A43        1.91506  -0.01525   0.00000  -0.01817  -0.01736   1.89770
   A44        2.29128  -0.02041   0.00000  -0.03780  -0.03678   2.25449
   A45        2.71484   0.01996   0.00000   0.03017   0.02935   2.74419
   A46        2.04373  -0.00285   0.00000  -0.00233  -0.00238   2.04135
   A47        2.10175   0.00301   0.00000   0.00704   0.00687   2.10862
   A48        1.79613   0.00161   0.00000   0.00852   0.00859   1.80472
   A49        1.94587  -0.00030   0.00000  -0.00338  -0.00341   1.94246
   A50        1.79613  -0.00008   0.00000  -0.00242  -0.00247   1.79367
   A51        1.94587   0.00048   0.00000   0.00386   0.00381   1.94968
   A52        1.57080   0.00123   0.00000   0.00801   0.00805   1.57884
   A53        1.70424  -0.00029   0.00000  -0.00083  -0.00083   1.70341
   A54        1.70424   0.00155   0.00000   0.00897   0.00902   1.71326
    D1       -0.00000  -0.00001   0.00000  -0.00020  -0.00021  -0.00021
    D2       -0.98435  -0.00051   0.00000  -0.00299  -0.00302  -0.98737
    D3        0.98435   0.00001   0.00000   0.00109   0.00104   0.98539
    D4       -0.00000  -0.00049   0.00000  -0.00170  -0.00177  -0.00177
    D5        0.00000   0.00001   0.00000   0.00020   0.00021   0.00021
    D6        0.98435  -0.00087   0.00000  -0.00394  -0.00397   0.98037
    D7       -0.98435   0.00094   0.00000   0.00512   0.00514  -0.97920
    D8        0.00000   0.00006   0.00000   0.00097   0.00096   0.00096
    D9        0.61838  -0.00080   0.00000  -0.00366  -0.00373   0.61465
   D10       -0.61838  -0.00067   0.00000  -0.00471  -0.00476  -0.62315
   D11        0.64880  -0.00020   0.00000  -0.00161  -0.00161   0.64719
   D12       -0.40235  -0.00094   0.00000  -0.00763  -0.00761  -0.40996
   D13       -0.40235   0.00029   0.00000  -0.00011  -0.00007  -0.40242
   D14       -1.45350  -0.00045   0.00000  -0.00613  -0.00607  -1.45957
   D15       -0.64880   0.00049   0.00000   0.00300   0.00306  -0.64575
   D16        0.40235   0.00003   0.00000  -0.00006  -0.00002   0.40233
   D17        0.40235   0.00080   0.00000   0.00607   0.00613   0.40848
   D18        1.45350   0.00034   0.00000   0.00301   0.00305   1.45655
   D19        0.00000   0.00001   0.00000   0.00020   0.00021   0.00021
   D20       -0.98435  -0.00060   0.00000  -0.00465  -0.00467  -0.98902
   D21        0.98435   0.00072   0.00000   0.00449   0.00450   0.98885
   D22       -0.00000   0.00011   0.00000  -0.00037  -0.00038  -0.00038
   D23       -0.61838  -0.00075   0.00000  -0.00414  -0.00419  -0.62258
   D24        0.61838   0.00039   0.00000   0.00160   0.00151   0.61990
   D25       -0.64880  -0.00079   0.00000  -0.00513  -0.00514  -0.65394
   D26        0.40235  -0.00063   0.00000  -0.00599  -0.00601   0.39634
   D27        0.40235   0.00005   0.00000  -0.00075  -0.00074   0.40161
   D28        1.45350   0.00021   0.00000  -0.00161  -0.00161   1.45189
   D29        0.64880  -0.00012   0.00000  -0.00206  -0.00197   0.64684
   D30       -0.40235   0.00143   0.00000   0.00818   0.00812  -0.39422
   D31       -2.89779  -0.01581   0.00000  -0.02845  -0.02859  -2.92637
   D32       -2.64415   0.00904   0.00000   0.01559   0.01497  -2.62918
   D33       -0.40235  -0.00010   0.00000  -0.00059  -0.00051  -0.40286
   D34       -1.45350   0.00145   0.00000   0.00964   0.00958  -1.44392
   D35        2.33425  -0.01580   0.00000  -0.02699  -0.02713   2.30712
   D36        2.58789   0.00906   0.00000   0.01705   0.01643   2.60431
   D37       -0.00000  -0.00001   0.00000  -0.00020  -0.00021  -0.00021
   D38        0.98435   0.00052   0.00000   0.00442   0.00443   0.98878
   D39       -0.98435  -0.00003   0.00000  -0.00024  -0.00023  -0.98457
   D40       -0.00000   0.00051   0.00000   0.00438   0.00442   0.00442
   D41        0.61838   0.00088   0.00000   0.00632   0.00638   0.62476
   D42       -0.61838   0.00067   0.00000   0.00455   0.00462  -0.61377
   D43        0.64880  -0.00029   0.00000  -0.00322  -0.00325   0.64555
   D44       -0.40235   0.00007   0.00000  -0.00083  -0.00084  -0.40319
   D45       -0.40235  -0.00100   0.00000  -0.00757  -0.00762  -0.40997
   D46       -1.45350  -0.00064   0.00000  -0.00518  -0.00521  -1.45870
   D47       -0.64880  -0.00007   0.00000  -0.00155  -0.00153  -0.65033
   D48        0.40235   0.00078   0.00000   0.00586   0.00585   0.40820
   D49        0.40235  -0.00027   0.00000  -0.00211  -0.00214   0.40021
   D50        1.45350   0.00058   0.00000   0.00530   0.00524   1.45874
   D51       -0.61838  -0.00016   0.00000  -0.00131  -0.00125  -0.61964
   D52        0.61838   0.00051   0.00000   0.00262   0.00268   0.62106
   D53       -0.64880   0.00025   0.00000   0.00030   0.00025  -0.64855
   D54        0.40235  -0.00146   0.00000  -0.01136  -0.01128   0.39107
   D55        2.90514  -0.02236   0.00000  -0.04679  -0.04561   2.85953
   D56       -2.88019   0.02463   0.00000   0.03504   0.03434  -2.84584
   D57        0.40235  -0.00021   0.00000  -0.00160  -0.00162   0.40073
   D58        1.45350  -0.00192   0.00000  -0.01327  -0.01315   1.44034
   D59       -2.32690  -0.02282   0.00000  -0.04870  -0.04748  -2.37438
   D60       -1.82904   0.02417   0.00000   0.03314   0.03247  -1.79657
   D61        0.64880   0.00041   0.00000   0.00471   0.00473   0.65353
   D62       -0.40235   0.00042   0.00000   0.00655   0.00660  -0.39574
   D63       -0.40235   0.00014   0.00000   0.00139   0.00138  -0.40097
   D64       -1.45350   0.00015   0.00000   0.00322   0.00325  -1.45025
   D65       -0.00000   0.00035   0.00000   0.00336   0.00336   0.00336
   D66        0.98435   0.00040   0.00000   0.00432   0.00431   0.98866
   D67       -0.98435  -0.00082   0.00000  -0.00378  -0.00379  -0.98813
   D68        0.00000  -0.00077   0.00000  -0.00283  -0.00283  -0.00283
   D69        0.00000  -0.00012   0.00000   0.00063   0.00063   0.00063
   D70       -0.98435   0.00111   0.00000   0.00635   0.00634  -0.97801
   D71        2.66854   0.01517   0.00000   0.03578   0.03606   2.70460
   D72        2.41464  -0.01052   0.00000  -0.00906  -0.00869   2.40595
   D73        0.98435  -0.00046   0.00000  -0.00289  -0.00288   0.98147
   D74       -0.00000   0.00077   0.00000   0.00283   0.00284   0.00284
   D75       -2.63030   0.01483   0.00000   0.03226   0.03256  -2.59774
   D76       -2.88420  -0.01085   0.00000  -0.01258  -0.01219  -2.89639
   D77        0.61838   0.00146   0.00000   0.01159   0.01160   0.62998
   D78       -0.61838   0.00110   0.00000   0.01090   0.01092  -0.60746
   D79       -0.00000  -0.00029   0.00000  -0.00278  -0.00279  -0.00279
   D80        0.98435   0.00090   0.00000   0.00447   0.00447   0.98881
   D81       -0.98435  -0.00042   0.00000  -0.00442  -0.00442  -0.98876
   D82       -0.00000   0.00077   0.00000   0.00283   0.00284   0.00284
   D83       -0.61838  -0.00018   0.00000  -0.00081  -0.00084  -0.61922
   D84        0.61838  -0.00005   0.00000  -0.00097  -0.00094   0.61744
   D85        0.00000   0.00025   0.00000   0.00207   0.00201   0.00201
   D86       -0.98435   0.00071   0.00000   0.00522   0.00515  -0.97919
   D87        0.98435  -0.00123   0.00000  -0.00598  -0.00597   0.97837
   D88        0.00000  -0.00077   0.00000  -0.00283  -0.00283  -0.00283
   D89       -2.67228   0.00425   0.00000   0.00290   0.00267  -2.66961
   D90        2.62656   0.00471   0.00000   0.00604   0.00581   2.63236
   D91       -2.77464  -0.00493   0.00000  -0.01615  -0.01627  -2.79091
   D92        2.52420  -0.00447   0.00000  -0.01301  -0.01313   2.51107
   D93        0.61838  -0.00149   0.00000  -0.00859  -0.00849   0.60989
   D94       -0.61838   0.00145   0.00000   0.01075   0.01065  -0.60774
   D95        3.13703   0.02375   0.00000   0.04637   0.04527  -3.10088
   D96        2.65264  -0.02249   0.00000  -0.03253  -0.03167   2.62096
   D97       -0.61838  -0.00127   0.00000  -0.01056  -0.01056  -0.62894
   D98        0.61838  -0.00093   0.00000  -0.01105  -0.01109   0.60729
         Item               Value     Threshold  Converged?
 Maximum Force            0.120455     0.000450     NO 
 RMS     Force            0.011528     0.000300     NO 
 Maximum Displacement     0.159049     0.001800     NO 
 RMS     Displacement     0.017819     0.001200     NO 
 Predicted change in Energy=-2.781454D-02
 GradGradGradGradGradGradGradGradGradGradGradGradGradGradGradGradGradGrad

                          Input orientation:                          
 ---------------------------------------------------------------------
 Center     Atomic      Atomic             Coordinates (Angstroms)
 Number     Number       Type             X           Y           Z
 ---------------------------------------------------------------------
      1          4           0        0.014172    1.565109    0.836428
      2          4           0       -1.545430    0.008877    0.833682
      3          4           0        1.564190    0.007417    0.835519
      4          4           0        0.003865   -1.546636    0.832310
      5          4           0        0.016156    0.015064    2.196947
      6          4           0       -1.094697    1.104892   -0.821665
      7          4           0        1.109900    1.109087   -0.819676
      8          4           0       -1.106478   -1.105209   -0.832867
      9          4           0        1.099203   -1.098168   -0.824607
     10          4           0        0.008970    0.011737   -2.184056
     11          1           0       -2.036159   -2.108873   -1.397993
     12          1           0       -2.458154   -1.567968   -1.174111
 ---------------------------------------------------------------------
                    Distance matrix (angstroms):
                    1          2          3          4          5
     1  Be   0.000000
     2  Be   2.203230   0.000000
     3  Be   2.197490   3.109621   0.000000
     4  Be   3.111765   2.195435   2.202205   0.000000
     5  Be   2.062439   2.072940   2.061541   2.073955   0.000000
     6  Be   2.047111   2.035825   3.319697   3.312563   3.396135
     7  Be   2.037464   3.315846   2.039540   3.317414   3.390159
     8  Be   3.342604   2.052134   3.339748   2.049520   3.419808
     9  Be   3.321050   3.312031   2.048060   2.036237   3.397360
    10  Be   3.396515   3.394541   3.396551   3.395146   4.381010
    11  H    4.763889   3.115454   4.736009   3.074421   4.652601
    12  H    4.468874   2.711224   4.764420   3.176116   4.471267
                    6          7          8          9         10
     6  Be   0.000000
     7  Be   2.204602   0.000000
     8  Be   2.210161   3.132988   0.000000
     9  Be   3.109128   2.207286   2.205707   0.000000
    10  Be   2.066199   2.068274   2.077860   2.066059   0.000000
    11  H    3.398057   4.537335   1.480208   3.343769   3.049170
    12  H    3.021161   4.474735   1.468884   3.605226   3.098735
                   11         12
    11  H    0.000000
    12  H    0.721652   0.000000
 Stoichiometry    Be10H2
 Framework group  C1[X(Be10H2)]
 Deg. of freedom    30
 Full point group                 C1      NOp   1
 Largest Abelian subgroup         C1      NOp   1
 Largest concise Abelian subgroup C1      NOp   1
                         Standard orientation:                         
 ---------------------------------------------------------------------
 Center     Atomic      Atomic             Coordinates (Angstroms)
 Number     Number       Type             X           Y           Z
 ---------------------------------------------------------------------
      1          4           0        1.346855   -0.529092   -1.193604
      2          4           0        0.237462    1.363177   -0.986745
      3          4           0        1.443400   -0.708131    0.994451
      4          4           0        0.334031    1.183191    1.199168
      5          4           0        2.021585    1.006456    0.006600
      6          4           0       -0.663105   -0.373767   -1.549409
      7          4           0        0.194140   -1.844765   -0.148850
      8          4           0       -1.391333    0.841171    0.147182
      9          4           0       -0.527334   -0.628947    1.546253
     10          4           0       -1.764974   -1.196956   -0.007520
     11          1           0       -2.563729    1.726598    0.327527
     12          1           0       -2.359180    1.824053   -0.357632
 ---------------------------------------------------------------------
 Rotational constants (GHZ):           2.6574182           2.2116146           2.0704946
 Standard basis: def2TZVP (5D, 7F)
 There are   212 symmetry adapted cartesian basis functions of A   symmetry.
 There are   202 symmetry adapted basis functions of A   symmetry.
   202 basis functions,   306 primitive gaussians,   212 cartesian basis functions
    21 alpha electrons       21 beta electrons
       nuclear repulsion energy       163.7753493606 Hartrees.
 NAtoms=   12 NActive=   12 NUniq=   12 SFac= 1.00D+00 NAtFMM=   60 NAOKFM=F Big=F
 Integral buffers will be    131072 words long.
 Raffenetti 2 integral format.
 Two-electron integral symmetry is turned on.
 Nuclear repulsion after empirical dispersion term =      163.7516101884 Hartrees.
 One-electron integrals computed using PRISM.
   1 Symmetry operations used in ECPInt.
 ECPInt:  NShTT=    4851 NPrTT=   15054 LenC2=    4752 LenP2D=   12414.
 LDataN:  DoStor=T MaxTD1= 4 Len=   56
 NBasis=   202 RedAO= T EigKep=  4.11D-04  NBF=   202
 NBsUse=   202 1.00D-06 EigRej= -1.00D+00 NBFU=   202
 Initial guess from the checkpoint file:  "/home/asus/YCY/BeH/Be10/1/8-H-Be10.chk"
 B after Tr=    -0.000000    0.000000    0.000000
         Rot=    0.999823    0.003581    0.002382   -0.018300 Ang=   2.15 deg.
 ExpMin= 3.27D-02 ExpMax= 4.70D+03 ExpMxC= 1.60D+02 IAcc=3 IRadAn=         5 AccDes= 0.00D+00
 Harris functional with IExCor= 1009 and IRadAn=       5 diagonalized for initial guess.
 HarFok:  IExCor= 1009 AccDes= 0.00D+00 IRadAn=         5 IDoV= 1 UseB2=F ITyADJ=14
 ICtDFT=  3500011 ScaDFX=  1.000000  1.000000  1.000000  1.000000
 FoFCou: FMM=F IPFlag=           0 FMFlag=      100000 FMFlg1=           0
         NFxFlg=           0 DoJE=T BraDBF=F KetDBF=T FulRan=T
         wScrn=  0.000000 ICntrl=       500 IOpCl=  0 I1Cent=   200000004 NGrid=           0
         NMat0=    1 NMatS0=      1 NMatT0=    0 NMatD0=    1 NMtDS0=    0 NMtDT0=    0
 Petite list used in FoFCou.
 Keep R1 ints in memory in canonical form, NReq=228948694.
 Requested convergence on RMS density matrix=1.00D-08 within 128 cycles.
 Requested convergence on MAX density matrix=1.00D-06.
 Requested convergence on             energy=1.00D-06.
 No special actions if energy rises.
 SCF Done:  E(RPBE1PBE) =  -148.290061863     A.U. after   15 cycles
            NFock= 15  Conv=0.41D-08     -V/T= 2.0067
   1 Symmetry operations used in ECPInt.
 ECPInt:  NShTT=    4851 NPrTT=   15054 LenC2=    4752 LenP2D=   12414.
 LDataN:  DoStor=T MaxTD1= 5 Len=  102
 Calling FoFJK, ICntrl=      2127 FMM=F ISym2X=0 I1Cent= 0 IOpClX= 0 NMat=1 NMatS=1 NMatT=0.
 ***** Axes restored to original set *****
 -------------------------------------------------------------------
 Center     Atomic                   Forces (Hartrees/Bohr)
 Number     Number              X              Y              Z
 -------------------------------------------------------------------
      1        4           0.001770063   -0.000577726    0.000636078
      2        4           0.006763290    0.001400211   -0.001220947
      3        4          -0.001221697    0.000482754    0.001137544
      4        4           0.001006774    0.005688260   -0.000216022
      5        4           0.002059711    0.001893077    0.000208836
      6        4           0.001163009   -0.002974248    0.002283201
      7        4           0.000743584    0.001729867    0.000076378
      8        4           0.004423450    0.004598285    0.006272799
      9        4          -0.003894198   -0.000192087    0.000518167
     10        4           0.004270772    0.004268833    0.002556693
     11        1           0.015267545   -0.040957554   -0.019733636
     12        1          -0.032352304    0.024640328    0.007480909
 -------------------------------------------------------------------
 Cartesian Forces:  Max     0.040957554 RMS     0.010884085

 GradGradGradGradGradGradGradGradGradGradGradGradGradGradGradGradGradGrad
 Berny optimization.
 Using GEDIIS/GDIIS optimizer.
 FormGI is forming the generalized inverse of G from B-inverse, IUseBI=4.
 Internal  Forces:  Max     0.027822384 RMS     0.003082160
 Search for a local minimum.
 Step number   2 out of a maximum of  100
 All quantities printed in internal units (Hartrees-Bohrs-Radians)
 Mixed Optimization -- RFO/linear search
 Update second derivatives using D2CorX and points    1    2
 DE= -2.87D-02 DEPred=-2.78D-02 R= 1.03D+00
 TightC=F SS=  1.41D+00  RLast= 3.27D-01 DXNew= 5.0454D-01 9.8174D-01
 Trust test= 1.03D+00 RLast= 3.27D-01 DXMaxT set to 5.05D-01
 ITU=  1  0
 Use linear search instead of GDIIS.
     Eigenvalues ---    0.02211   0.02930   0.02988   0.03423   0.03650
     Eigenvalues ---    0.04037   0.04123   0.04984   0.05195   0.05763
     Eigenvalues ---    0.06484   0.06567   0.06727   0.06950   0.07078
     Eigenvalues ---    0.07115   0.07173   0.07439   0.08452   0.09105
     Eigenvalues ---    0.09134   0.12154   0.12231   0.13080   0.13581
     Eigenvalues ---    0.13695   0.13860   0.14913   0.15026   0.43219
 RFO step:  Lambda=-1.42894858D-02 EMin= 2.21088938D-02
 Quartic linear search produced a step of  0.88324.
 Iteration  1 RMS(Cart)=  0.03471123 RMS(Int)=  0.00688817
 Iteration  2 RMS(Cart)=  0.00646534 RMS(Int)=  0.00070712
 Iteration  3 RMS(Cart)=  0.00008120 RMS(Int)=  0.00069397
 Iteration  4 RMS(Cart)=  0.00000006 RMS(Int)=  0.00069397
 Variable       Old X    -DE/DX   Delta X   Delta X   Delta X     New X
                                 (Linear)    (Quad)   (Total)
    R1        4.16350  -0.00021  -0.00032   0.00728   0.00724   4.17075
    R2        4.15265  -0.00120  -0.00990  -0.02332  -0.03327   4.11938
    R3        3.89745  -0.00121  -0.01265  -0.03760  -0.05050   3.84694
    R4        3.86848   0.00064   0.00785   0.01899   0.02674   3.89522
    R5        3.85025  -0.00068  -0.00825  -0.02943  -0.03811   3.81214
    R6        4.14877  -0.00246  -0.01333  -0.05367  -0.06836   4.08041
    R7        3.91729   0.00052   0.00488   0.01683   0.02179   3.93908
    R8        3.84715  -0.00210  -0.01099  -0.02628  -0.03778   3.80937
    R9        3.87797   0.00210   0.01623   0.04031   0.05760   3.93557
   R10        4.16156  -0.00033  -0.00203  -0.00620  -0.00778   4.15378
   R11        3.89575  -0.00160  -0.01414  -0.04005  -0.05429   3.84146
   R12        3.85417  -0.00031  -0.00479  -0.01255  -0.01803   3.83614
   R13        3.87027   0.00101   0.00943   0.02059   0.03013   3.90040
   R14        3.91921   0.00078   0.00658   0.01151   0.01828   3.93748
   R15        3.87303   0.00206   0.01187   0.03048   0.04351   3.91654
   R16        3.84793  -0.00193  -0.01030  -0.01199  -0.02254   3.82539
   R17        4.16609  -0.00022   0.00197   0.02025   0.02206   4.18816
   R18        4.17660   0.00217   0.01124   0.01969   0.03123   4.20783
   R19        3.90455  -0.00117  -0.00637  -0.01439  -0.02113   3.88342
   R20        4.17117   0.00064   0.00645   0.02768   0.03408   4.20524
   R21        3.90847  -0.00026  -0.00291  -0.03295  -0.03609   3.87238
   R22        4.16818   0.00142   0.00381  -0.01068  -0.00693   4.16125
   R23        3.92659   0.00210   0.01309   0.05931   0.07348   4.00007
   R24        2.79719   0.01850   0.11501   0.18041   0.29434   3.09153
   R25        2.77579   0.01387   0.08656   0.12018   0.20610   2.98189
   R26        3.90428  -0.00128  -0.00661  -0.01552  -0.02231   3.88197
   R27        1.36372   0.02782   0.20305  -0.02045   0.18596   1.54969
    A1        1.56941  -0.00033  -0.00123  -0.00584  -0.00725   1.56216
    A2        1.79423  -0.00043  -0.00168   0.00001  -0.00184   1.79240
    A3        1.79505  -0.00030  -0.00095  -0.00127  -0.00260   1.79246
    A4        1.94536  -0.00022  -0.00045   0.00039  -0.00023   1.94513
    A5        1.94708   0.00014   0.00106   0.00544   0.00626   1.95333
    A6        1.57172   0.00030   0.00081   0.00259   0.00359   1.57531
    A7        1.80602   0.00182   0.00874   0.01548   0.02406   1.83008
    A8        1.79743   0.00023   0.00114   0.00775   0.00890   1.80633
    A9        1.94588   0.00016   0.00001  -0.00318  -0.00329   1.94258
   A10        1.95472   0.00158   0.00782   0.01966   0.02739   1.98211
   A11        1.57125   0.00003   0.00040  -0.00145  -0.00118   1.57008
   A12        1.79553  -0.00016  -0.00053  -0.00255  -0.00319   1.79234
   A13        1.79484  -0.00023  -0.00114   0.00303   0.00171   1.79655
   A14        1.94624   0.00015   0.00032  -0.00002  -0.00001   1.94622
   A15        1.94639  -0.00009   0.00046   0.00448   0.00484   1.95123
   A16        1.57081   0.00000   0.00001   0.00470   0.00483   1.57563
   A17        1.79678  -0.00002   0.00057   0.00116   0.00169   1.79847
   A18        1.80600   0.00164   0.00872   0.01566   0.02420   1.83021
   A19        1.95587   0.00150   0.00883   0.02545   0.03429   1.99015
   A20        1.94591   0.00012   0.00004  -0.00278  -0.00276   1.94315
   A21        1.70305  -0.00027  -0.00105  -0.00217  -0.00330   1.69975
   A22        1.70254  -0.00045  -0.00151  -0.00431  -0.00603   1.69651
   A23        1.80472   0.00150   0.00759   0.01805   0.02591   1.83063
   A24        1.94300   0.00000  -0.00253  -0.01724  -0.02020   1.92280
   A25        1.79434   0.00001  -0.00158  -0.00512  -0.00672   1.78763
   A26        1.94934   0.00031   0.00307   0.01447   0.01696   1.96631
   A27        1.57803   0.00136   0.00639   0.01375   0.02041   1.59845
   A28        1.79571  -0.00023  -0.00037  -0.00362  -0.00395   1.79176
   A29        1.94839   0.00015   0.00223   0.00806   0.00993   1.95832
   A30        1.79512  -0.00033  -0.00090  -0.00559  -0.00660   1.78851
   A31        1.94694  -0.00005   0.00094   0.00395   0.00455   1.95149
   A32        1.56405  -0.00097  -0.00596  -0.02119  -0.02739   1.53666
   A33        1.78147  -0.00246  -0.01295  -0.02825  -0.04118   1.74029
   A34        1.92953  -0.00247  -0.01443  -0.03781  -0.05216   1.87738
   A35        2.14578   0.00522   0.03937   0.03724   0.07411   2.21989
   A36        1.73439  -0.00086  -0.00926   0.06801   0.05945   1.79384
   A37        1.78070  -0.00249  -0.01363  -0.03267  -0.04624   1.73446
   A38        1.93187  -0.00229  -0.01236  -0.02815  -0.04124   1.89064
   A39        2.09950  -0.00047  -0.00600   0.03196   0.02618   2.12568
   A40        2.23880   0.00139   0.01037   0.02675   0.03695   2.27575
   A41        1.56225  -0.00172  -0.00754  -0.01190  -0.02000   1.54225
   A42        2.32310   0.00482   0.03483   0.00600   0.03859   2.36168
   A43        1.89770  -0.00139  -0.01533   0.03712   0.02306   1.92077
   A44        2.25449  -0.00354  -0.03249  -0.00161  -0.03161   2.22288
   A45        2.74419   0.00375   0.02593  -0.03803  -0.01332   2.73087
   A46        2.04135   0.00026  -0.00210   0.00696   0.00477   2.04612
   A47        2.10862   0.00135   0.00607   0.00015   0.00588   2.11450
   A48        1.80472   0.00140   0.00758   0.02015   0.02815   1.83287
   A49        1.94246  -0.00017  -0.00301  -0.01513  -0.01871   1.92375
   A50        1.79367  -0.00005  -0.00218  -0.00802  -0.01036   1.78331
   A51        1.94968   0.00046   0.00336   0.01576   0.01828   1.96796
   A52        1.57884   0.00134   0.00711   0.01930   0.02684   1.60569
   A53        1.70341  -0.00029  -0.00074  -0.00248  -0.00384   1.69957
   A54        1.71326   0.00155   0.00796   0.01899   0.02701   1.74027
    D1       -0.00021   0.00002  -0.00019   0.00193   0.00175   0.00154
    D2       -0.98737  -0.00051  -0.00267  -0.00882  -0.01151  -0.99888
    D3        0.98539   0.00019   0.00092   0.00400   0.00481   0.99019
    D4       -0.00177  -0.00035  -0.00156  -0.00675  -0.00846  -0.01023
    D5        0.00021  -0.00002   0.00019  -0.00193  -0.00172  -0.00151
    D6        0.98037  -0.00064  -0.00351  -0.00704  -0.01070   0.96968
    D7       -0.97920   0.00068   0.00454   0.01073   0.01538  -0.96382
    D8        0.00096   0.00007   0.00085   0.00562   0.00641   0.00737
    D9        0.61465  -0.00054  -0.00330  -0.01024  -0.01392   0.60073
   D10       -0.62315  -0.00045  -0.00421  -0.02068  -0.02510  -0.64825
   D11        0.64719   0.00010  -0.00143  -0.01220  -0.01381   0.63338
   D12       -0.40996  -0.00081  -0.00672  -0.03370  -0.03982  -0.44978
   D13       -0.40242   0.00034  -0.00006  -0.00832  -0.00840  -0.41082
   D14       -1.45957  -0.00057  -0.00536  -0.02983  -0.03441  -1.49397
   D15       -0.64575   0.00040   0.00270   0.01327   0.01621  -0.62954
   D16        0.40233  -0.00013  -0.00002   0.00746   0.00739   0.40971
   D17        0.40848   0.00062   0.00541   0.02241   0.02800   0.43648
   D18        1.45655   0.00009   0.00270   0.01660   0.01918   1.47573
   D19        0.00021  -0.00002   0.00019  -0.00193  -0.00174  -0.00153
   D20       -0.98902  -0.00062  -0.00413  -0.01165  -0.01587  -1.00489
   D21        0.98885   0.00051   0.00397   0.00534   0.00940   0.99825
   D22       -0.00038  -0.00009  -0.00034  -0.00438  -0.00473  -0.00511
   D23       -0.62258  -0.00050  -0.00370  -0.01874  -0.02245  -0.64503
   D24        0.61990   0.00072   0.00134  -0.01017  -0.00938   0.61051
   D25       -0.65394  -0.00055  -0.00454  -0.01174  -0.01642  -0.67036
   D26        0.39634  -0.00043  -0.00531  -0.02441  -0.03028   0.36606
   D27        0.40161   0.00010  -0.00065   0.00057  -0.00019   0.40142
   D28        1.45189   0.00022  -0.00142  -0.01210  -0.01405   1.43784
   D29        0.64684  -0.00033  -0.00174   0.00089  -0.00050   0.64634
   D30       -0.39422   0.00139   0.00718   0.02143   0.02731  -0.36692
   D31       -2.92637  -0.00327  -0.02525   0.01180  -0.01371  -2.94008
   D32       -2.62918   0.00155   0.01322  -0.00089   0.01223  -2.61694
   D33       -0.40286  -0.00059  -0.00045   0.00982   0.00951  -0.39335
   D34       -1.44392   0.00112   0.00846   0.03037   0.03731  -1.40660
   D35        2.30712  -0.00354  -0.02396   0.02073  -0.00370   2.30342
   D36        2.60431   0.00129   0.01451   0.00804   0.02224   2.62656
   D37       -0.00021   0.00002  -0.00019   0.00193   0.00176   0.00155
   D38        0.98878   0.00052   0.00391   0.01747   0.02161   1.01039
   D39       -0.98457  -0.00005  -0.00020   0.00623   0.00612  -0.97846
   D40        0.00442   0.00045   0.00390   0.02176   0.02597   0.03039
   D41        0.62476   0.00062   0.00563   0.02799   0.03369   0.65845
   D42       -0.61377   0.00052   0.00408   0.01879   0.02302  -0.59075
   D43        0.64555  -0.00033  -0.00287  -0.01758  -0.02059   0.62496
   D44       -0.40319   0.00007  -0.00074  -0.01257  -0.01315  -0.41633
   D45       -0.40997  -0.00076  -0.00673  -0.02841  -0.03530  -0.44527
   D46       -1.45870  -0.00037  -0.00460  -0.02340  -0.02785  -1.48656
   D47       -0.65033  -0.00035  -0.00135  -0.00315  -0.00455  -0.65488
   D48        0.40820   0.00066   0.00517   0.02426   0.02886   0.43706
   D49        0.40021  -0.00036  -0.00189  -0.00621  -0.00833   0.39188
   D50        1.45874   0.00064   0.00463   0.02119   0.02508   1.48382
   D51       -0.61964  -0.00063  -0.00111   0.01008   0.00975  -0.60988
   D52        0.62106   0.00028   0.00236   0.00918   0.01162   0.63268
   D53       -0.64855   0.00037   0.00022  -0.01413  -0.01417  -0.66272
   D54        0.39107  -0.00144  -0.00996  -0.04027  -0.04874   0.34233
   D55        2.85953  -0.00483  -0.04028  -0.02488  -0.06367   2.79586
   D56       -2.84584   0.00413   0.03033  -0.05610  -0.02715  -2.87300
   D57        0.40073   0.00043  -0.00143  -0.02063  -0.02210   0.37863
   D58        1.44034  -0.00137  -0.01162  -0.04676  -0.05666   1.38368
   D59       -2.37438  -0.00476  -0.04193  -0.03137  -0.07160  -2.44597
   D60       -1.79657   0.00420   0.02868  -0.06260  -0.03508  -1.83165
   D61        0.65353   0.00053   0.00418   0.01714   0.02132   0.67485
   D62       -0.39574   0.00055   0.00583   0.03181   0.03835  -0.35739
   D63       -0.40097   0.00009   0.00122   0.00461   0.00577  -0.39520
   D64       -1.45025   0.00010   0.00287   0.01928   0.02280  -1.42745
   D65        0.00336   0.00024   0.00297   0.01187   0.01470   0.01806
   D66        0.98866   0.00026   0.00381   0.01007   0.01369   1.00235
   D67       -0.98813  -0.00065  -0.00334  -0.00449  -0.00784  -0.99598
   D68       -0.00283  -0.00063  -0.00250  -0.00629  -0.00885  -0.01169
   D69        0.00063  -0.00040   0.00055   0.01574   0.01619   0.01682
   D70       -0.97801   0.00072   0.00560   0.01942   0.02486  -0.95315
   D71        2.70460   0.00370   0.03185   0.03495   0.06752   2.77212
   D72        2.40595  -0.00145  -0.00767   0.05099   0.04411   2.45006
   D73        0.98147  -0.00048  -0.00254   0.00264   0.00031   0.98178
   D74        0.00284   0.00063   0.00251   0.00633   0.00897   0.01181
   D75       -2.59774   0.00361   0.02875   0.02185   0.05163  -2.54611
   D76       -2.89639  -0.00153  -0.01077   0.03789   0.02823  -2.86817
   D77        0.62998   0.00122   0.01024   0.04977   0.05953   0.68951
   D78       -0.60746   0.00094   0.00965   0.04693   0.05686  -0.55060
   D79       -0.00279  -0.00027  -0.00247  -0.01144  -0.01377  -0.01656
   D80        0.98881   0.00071   0.00395   0.00701   0.01091   0.99972
   D81       -0.98876  -0.00035  -0.00390  -0.01212  -0.01570  -1.00446
   D82        0.00284   0.00063   0.00251   0.00633   0.00898   0.01182
   D83       -0.61922   0.00008  -0.00074  -0.00605  -0.00683  -0.62605
   D84        0.61744  -0.00013  -0.00083  -0.00291  -0.00378   0.61366
   D85        0.00201   0.00051   0.00178  -0.00006   0.00158   0.00360
   D86       -0.97919   0.00066   0.00455   0.00816   0.01220  -0.96699
   D87        0.97837  -0.00078  -0.00527  -0.01453  -0.01954   0.95883
   D88       -0.00283  -0.00063  -0.00250  -0.00631  -0.00893  -0.01176
   D89       -2.66961   0.00057   0.00236  -0.02502  -0.02247  -2.69208
   D90        2.63236   0.00072   0.00513  -0.01680  -0.01185   2.62051
   D91       -2.79091  -0.00126  -0.01437  -0.03230  -0.04606  -2.83697
   D92        2.51107  -0.00111  -0.01160  -0.02408  -0.03544   2.47563
   D93        0.60989  -0.00144  -0.00750  -0.01679  -0.02282   0.58707
   D94       -0.60774   0.00138   0.00940   0.03131   0.03917  -0.56856
   D95       -3.10088   0.00491   0.03999   0.00522   0.04307  -3.05781
   D96        2.62096  -0.00373  -0.02797   0.04394   0.01767   2.63864
   D97       -0.62894  -0.00108  -0.00933  -0.04616  -0.05500  -0.68394
   D98        0.60729  -0.00095  -0.00979  -0.04991  -0.06009   0.54720
         Item               Value     Threshold  Converged?
 Maximum Force            0.027822     0.000450     NO 
 RMS     Force            0.003082     0.000300     NO 
 Maximum Displacement     0.270422     0.001800     NO 
 RMS     Displacement     0.039084     0.001200     NO 
 Predicted change in Energy=-9.962691D-04
 GradGradGradGradGradGradGradGradGradGradGradGradGradGradGradGradGradGrad

                          Input orientation:                          
 ---------------------------------------------------------------------
 Center     Atomic      Atomic             Coordinates (Angstroms)
 Number     Number       Type             X           Y           Z
 ---------------------------------------------------------------------
      1          4           0        0.059710    1.584471    0.851515
      2          4           0       -1.508296    0.031265    0.857373
      3          4           0        1.580346    0.022574    0.846600
      4          4           0        0.004326   -1.509634    0.855806
      5          4           0        0.075325    0.070421    2.212229
      6          4           0       -1.085748    1.106923   -0.794290
      7          4           0        1.130436    1.127363   -0.795936
      8          4           0       -1.126814   -1.118989   -0.836340
      9          4           0        1.074982   -1.097207   -0.811954
     10          4           0        0.036531    0.056087   -2.157866
     11          1           0       -2.101114   -2.251975   -1.502277
     12          1           0       -2.564148   -1.625972   -1.244949
 ---------------------------------------------------------------------
                    Distance matrix (angstroms):
                    1          2          3          4          5
     1  Be   0.000000
     2  Be   2.207063   0.000000
     3  Be   2.179881   3.088674   0.000000
     4  Be   3.094604   2.159259   2.198087   0.000000
     5  Be   2.035715   2.084472   2.032812   2.083626   0.000000
     6  Be   2.061262   2.015832   3.313064   3.279855   3.385496
     7  Be   2.017299   3.301176   2.030000   3.309098   3.358488
     8  Be   3.400792   2.082613   3.385878   2.072544   3.486202
     9  Be   3.315012   3.276191   2.064002   2.024309   3.392396
    10  Be   3.375332   3.388034   3.378062   3.396284   4.370291
    11  H    4.992776   3.336550   4.923814   3.247230   4.891621
    12  H    4.646153   2.877675   4.926369   3.320205   4.668687
                    6          7          8          9         10
     6  Be   0.000000
     7  Be   2.216278   0.000000
     8  Be   2.226687   3.184793   0.000000
     9  Be   3.086625   2.225318   2.202039   0.000000
    10  Be   2.055020   2.049174   2.116745   2.054251   0.000000
    11  H    3.579722   4.728821   1.635967   3.449293   3.213483
    12  H    3.139662   4.629515   1.577948   3.702748   3.228974
                   11         12
    11  H    0.000000
    12  H    0.820059   0.000000
 Stoichiometry    Be10H2
 Framework group  C1[X(Be10H2)]
 Deg. of freedom    30
 Full point group                 C1      NOp   1
 Largest Abelian subgroup         C1      NOp   1
 Largest concise Abelian subgroup C1      NOp   1
                         Standard orientation:                         
 ---------------------------------------------------------------------
 Center     Atomic      Atomic             Coordinates (Angstroms)
 Number     Number       Type             X           Y           Z
 ---------------------------------------------------------------------
      1          4           0        1.419227   -0.454231   -1.152365
      2          4           0        0.146358    1.342915   -1.006768
      3          4           0        1.492472   -0.555545    1.023929
      4          4           0        0.226757    1.237235    1.148404
      5          4           0        1.960954    1.135622   -0.002132
      6          4           0       -0.605645   -0.450381   -1.537952
      7          4           0        0.375284   -1.823315   -0.101039
      8          4           0       -1.500810    0.741024    0.116548
      9          4           0       -0.504499   -0.608686    1.542951
     10          4           0       -1.620550   -1.368826   -0.005133
     11          1           0       -2.900598    1.558947    0.335600
     12          1           0       -2.657599    1.657806   -0.441366
 ---------------------------------------------------------------------
 Rotational constants (GHZ):           2.6555199           2.2076992           2.0396544
 Standard basis: def2TZVP (5D, 7F)
 There are   212 symmetry adapted cartesian basis functions of A   symmetry.
 There are   202 symmetry adapted basis functions of A   symmetry.
   202 basis functions,   306 primitive gaussians,   212 cartesian basis functions
    21 alpha electrons       21 beta electrons
       nuclear repulsion energy       163.0939261544 Hartrees.
 NAtoms=   12 NActive=   12 NUniq=   12 SFac= 1.00D+00 NAtFMM=   60 NAOKFM=F Big=F
 Integral buffers will be    131072 words long.
 Raffenetti 2 integral format.
 Two-electron integral symmetry is turned on.
 Nuclear repulsion after empirical dispersion term =      163.0703568533 Hartrees.
 One-electron integrals computed using PRISM.
   1 Symmetry operations used in ECPInt.
 ECPInt:  NShTT=    4851 NPrTT=   15054 LenC2=    4748 LenP2D=   12391.
 LDataN:  DoStor=T MaxTD1= 4 Len=   56
 NBasis=   202 RedAO= T EigKep=  4.15D-04  NBF=   202
 NBsUse=   202 1.00D-06 EigRej= -1.00D+00 NBFU=   202
 Initial guess from the checkpoint file:  "/home/asus/YCY/BeH/Be10/1/8-H-Be10.chk"
 B after Tr=    -0.000000   -0.000000    0.000000
         Rot=    0.998969    0.012870    0.005941   -0.043132 Ang=   5.20 deg.
 ExpMin= 3.27D-02 ExpMax= 4.70D+03 ExpMxC= 1.60D+02 IAcc=3 IRadAn=         5 AccDes= 0.00D+00
 Harris functional with IExCor= 1009 and IRadAn=       5 diagonalized for initial guess.
 HarFok:  IExCor= 1009 AccDes= 0.00D+00 IRadAn=         5 IDoV= 1 UseB2=F ITyADJ=14
 ICtDFT=  3500011 ScaDFX=  1.000000  1.000000  1.000000  1.000000
 FoFCou: FMM=F IPFlag=           0 FMFlag=      100000 FMFlg1=           0
         NFxFlg=           0 DoJE=T BraDBF=F KetDBF=T FulRan=T
         wScrn=  0.000000 ICntrl=       500 IOpCl=  0 I1Cent=   200000004 NGrid=           0
         NMat0=    1 NMatS0=      1 NMatT0=    0 NMatD0=    1 NMtDS0=    0 NMtDT0=    0
 Petite list used in FoFCou.
 Keep R1 ints in memory in canonical form, NReq=228948694.
 Requested convergence on RMS density matrix=1.00D-08 within 128 cycles.
 Requested convergence on MAX density matrix=1.00D-06.
 Requested convergence on             energy=1.00D-06.
 No special actions if energy rises.
 SCF Done:  E(RPBE1PBE) =  -148.297861825     A.U. after   15 cycles
            NFock= 15  Conv=0.34D-08     -V/T= 2.0076
   1 Symmetry operations used in ECPInt.
 ECPInt:  NShTT=    4851 NPrTT=   15054 LenC2=    4748 LenP2D=   12391.
 LDataN:  DoStor=T MaxTD1= 5 Len=  102
 Calling FoFJK, ICntrl=      2127 FMM=F ISym2X=0 I1Cent= 0 IOpClX= 0 NMat=1 NMatS=1 NMatT=0.
 ***** Axes restored to original set *****
 -------------------------------------------------------------------
 Center     Atomic                   Forces (Hartrees/Bohr)
 Number     Number              X              Y              Z
 -------------------------------------------------------------------
      1        4          -0.002410741    0.001182854   -0.000758631
      2        4           0.004787170   -0.000776929   -0.000981324
      3        4           0.000855722   -0.002178023   -0.001434141
      4        4           0.000477896    0.004207088    0.000068076
      5        4          -0.001325785   -0.001375518    0.002005907
      6        4           0.001959230   -0.000250168    0.001931400
      7        4           0.001536598    0.000926075   -0.002788677
      8        4          -0.004419135   -0.001068051    0.003351920
      9        4          -0.000681338    0.001215031    0.001482542
     10        4           0.001709843    0.001427535    0.001060076
     11        1          -0.010404242    0.012190652    0.003955027
     12        1           0.007914783   -0.015500545   -0.007892174
 -------------------------------------------------------------------
 Cartesian Forces:  Max     0.015500545 RMS     0.004606348

 GradGradGradGradGradGradGradGradGradGradGradGradGradGradGradGradGradGrad
 Berny optimization.
 Using GEDIIS/GDIIS optimizer.
 FormGI is forming the generalized inverse of G from B-inverse, IUseBI=4.
 Internal  Forces:  Max     0.012163142 RMS     0.001234488
 Search for a local minimum.
 Step number   3 out of a maximum of  100
 All quantities printed in internal units (Hartrees-Bohrs-Radians)
 Mixed Optimization -- RFO/linear search
 Update second derivatives using D2CorX and points    2    3
 DE= -7.80D-03 DEPred=-9.96D-04 R= 7.83D+00
 TightC=F SS=  1.41D+00  RLast= 5.49D-01 DXNew= 8.4853D-01 1.6484D+00
 Trust test= 7.83D+00 RLast= 5.49D-01 DXMaxT set to 8.49D-01
 ITU=  1  1  0
 Use linear search instead of GDIIS.
     Eigenvalues ---    0.02263   0.02706   0.02964   0.03410   0.03626
     Eigenvalues ---    0.03982   0.04106   0.04882   0.05078   0.05538
     Eigenvalues ---    0.06454   0.06570   0.06714   0.06808   0.06945
     Eigenvalues ---    0.07084   0.07156   0.07453   0.07624   0.08788
     Eigenvalues ---    0.09147   0.09260   0.12199   0.13152   0.13572
     Eigenvalues ---    0.13638   0.13882   0.14840   0.14892   0.40893
 RFO step:  Lambda=-8.09741877D-04 EMin= 2.26261898D-02
 Quartic linear search produced a step of -0.06363.
 Iteration  1 RMS(Cart)=  0.00368620 RMS(Int)=  0.00004097
 Iteration  2 RMS(Cart)=  0.00001831 RMS(Int)=  0.00003052
 Iteration  3 RMS(Cart)=  0.00000000 RMS(Int)=  0.00003052
 Variable       Old X    -DE/DX   Delta X   Delta X   Delta X     New X
                                 (Linear)    (Quad)   (Total)
    R1        4.17075  -0.00050  -0.00046  -0.00362  -0.00409   4.16666
    R2        4.11938   0.00036   0.00212   0.00867   0.01077   4.13015
    R3        3.84694   0.00095   0.00321   0.00906   0.01226   3.85921
    R4        3.89522  -0.00071  -0.00170  -0.01027  -0.01197   3.88325
    R5        3.81214   0.00078   0.00242   0.00776   0.01021   3.82235
    R6        4.08041  -0.00184   0.00435  -0.01871  -0.01429   4.06612
    R7        3.93908  -0.00030  -0.00139  -0.00460  -0.00599   3.93310
    R8        3.80937  -0.00058   0.00240  -0.00211   0.00033   3.80970
    R9        3.93557   0.00010  -0.00366  -0.00204  -0.00574   3.92983
   R10        4.15378  -0.00072   0.00050  -0.00664  -0.00616   4.14762
   R11        3.84146   0.00091   0.00345   0.01003   0.01346   3.85492
   R12        3.83614   0.00057   0.00115   0.00416   0.00533   3.84147
   R13        3.90040  -0.00068  -0.00192  -0.00967  -0.01160   3.88880
   R14        3.93748  -0.00045  -0.00116  -0.00806  -0.00922   3.92826
   R15        3.91654   0.00067  -0.00277   0.00600   0.00318   3.91972
   R16        3.82539  -0.00067   0.00143  -0.00320  -0.00175   3.82364
   R17        4.18816   0.00005  -0.00140   0.00157   0.00019   4.18835
   R18        4.20783   0.00098  -0.00199   0.00871   0.00672   4.21455
   R19        3.88342  -0.00057   0.00134  -0.00168  -0.00034   3.88308
   R20        4.20524   0.00010  -0.00217   0.00077  -0.00140   4.20385
   R21        3.87238  -0.00049   0.00230  -0.01353  -0.01123   3.86114
   R22        4.16125   0.00119   0.00044   0.00925   0.00971   4.17096
   R23        4.00007   0.00144  -0.00468   0.01970   0.01499   4.01505
   R24        3.09153   0.00004  -0.01873   0.02117   0.00247   3.09400
   R25        2.98189   0.00210  -0.01311   0.03093   0.01783   2.99972
   R26        3.88197  -0.00070   0.00142  -0.00337  -0.00197   3.88000
   R27        1.54969  -0.01216  -0.01183  -0.01318  -0.02509   1.52460
    A1        1.56216  -0.00031   0.00046  -0.00351  -0.00304   1.55912
    A2        1.79240   0.00001   0.00012   0.00023   0.00035   1.79274
    A3        1.79246  -0.00023   0.00017  -0.00175  -0.00157   1.79088
    A4        1.94513  -0.00005   0.00001   0.00006   0.00008   1.94521
    A5        1.95333   0.00020  -0.00040   0.00037  -0.00001   1.95332
    A6        1.57531   0.00026  -0.00023   0.00278   0.00254   1.57785
    A7        1.83008   0.00086  -0.00153   0.00606   0.00454   1.83462
    A8        1.80633   0.00014  -0.00057   0.00244   0.00187   1.80819
    A9        1.94258   0.00037   0.00021   0.00212   0.00233   1.94491
   A10        1.98211   0.00094  -0.00174   0.00776   0.00602   1.98814
   A11        1.57008  -0.00022   0.00007  -0.00308  -0.00300   1.56708
   A12        1.79234  -0.00015   0.00020  -0.00136  -0.00116   1.79118
   A13        1.79655   0.00013  -0.00011   0.00179   0.00169   1.79825
   A14        1.94622   0.00029   0.00000   0.00140   0.00141   1.94764
   A15        1.95123  -0.00006  -0.00031  -0.00075  -0.00106   1.95017
   A16        1.57563   0.00027  -0.00031   0.00381   0.00350   1.57913
   A17        1.79847   0.00005  -0.00011   0.00087   0.00077   1.79924
   A18        1.83021   0.00077  -0.00154   0.00491   0.00338   1.83358
   A19        1.99015   0.00079  -0.00218   0.00604   0.00385   1.99400
   A20        1.94315   0.00045   0.00018   0.00362   0.00380   1.94695
   A21        1.69975  -0.00049   0.00021  -0.00321  -0.00300   1.69675
   A22        1.69651  -0.00057   0.00038  -0.00420  -0.00380   1.69271
   A23        1.83063   0.00063  -0.00165   0.00460   0.00294   1.83357
   A24        1.92280   0.00018   0.00129  -0.00033   0.00099   1.92380
   A25        1.78763   0.00024   0.00043   0.00155   0.00197   1.78960
   A26        1.96631  -0.00002  -0.00108  -0.00018  -0.00122   1.96509
   A27        1.59845   0.00076  -0.00130   0.00478   0.00347   1.60191
   A28        1.79176  -0.00051   0.00025  -0.00418  -0.00392   1.78784
   A29        1.95832  -0.00041  -0.00063  -0.00265  -0.00326   1.95505
   A30        1.78851  -0.00053   0.00042  -0.00390  -0.00348   1.78504
   A31        1.95149  -0.00043  -0.00029  -0.00216  -0.00243   1.94906
   A32        1.53666  -0.00050   0.00174  -0.00306  -0.00131   1.53535
   A33        1.74029  -0.00109   0.00262  -0.00803  -0.00542   1.73488
   A34        1.87738  -0.00096   0.00332  -0.00762  -0.00432   1.87305
   A35        2.21989  -0.00041  -0.00472   0.01187   0.00726   2.22714
   A36        1.79384   0.00316  -0.00378   0.01957   0.01577   1.80961
   A37        1.73446  -0.00108   0.00294  -0.00836  -0.00542   1.72904
   A38        1.89064  -0.00112   0.00262  -0.00942  -0.00675   1.88389
   A39        2.12568   0.00175  -0.00167   0.00923   0.00755   2.13323
   A40        2.27575   0.00077  -0.00235   0.00974   0.00737   2.28312
   A41        1.54225  -0.00097   0.00127  -0.00670  -0.00539   1.53686
   A42        2.36168  -0.00101  -0.00246   0.00316   0.00076   2.36245
   A43        1.92077   0.00269  -0.00147   0.01226   0.01068   1.93145
   A44        2.22288   0.00211   0.00201  -0.00137   0.00053   2.22341
   A45        2.73087  -0.00217   0.00085  -0.01074  -0.00986   2.72101
   A46        2.04612   0.00073  -0.00030  -0.00130  -0.00161   2.04452
   A47        2.11450   0.00018  -0.00037  -0.00098  -0.00142   2.11308
   A48        1.83287   0.00057  -0.00179   0.00466   0.00284   1.83572
   A49        1.92375   0.00013   0.00119  -0.00079   0.00043   1.92418
   A50        1.78331   0.00024   0.00066   0.00163   0.00230   1.78561
   A51        1.96796   0.00012  -0.00116   0.00213   0.00102   1.96897
   A52        1.60569   0.00070  -0.00171   0.00489   0.00315   1.60884
   A53        1.69957  -0.00018   0.00024  -0.00148  -0.00120   1.69837
   A54        1.74027   0.00088  -0.00172   0.00645   0.00473   1.74500
    D1        0.00154   0.00007  -0.00011   0.00140   0.00129   0.00283
    D2       -0.99888  -0.00034   0.00073  -0.00345  -0.00273  -1.00161
    D3        0.99019   0.00000  -0.00031  -0.00075  -0.00105   0.98914
    D4       -0.01023  -0.00041   0.00054  -0.00559  -0.00507  -0.01529
    D5       -0.00151  -0.00007   0.00011  -0.00137  -0.00126  -0.00277
    D6        0.96968  -0.00011   0.00068  -0.00072  -0.00002   0.96965
    D7       -0.96382  -0.00002  -0.00098  -0.00186  -0.00285  -0.96667
    D8        0.00737  -0.00005  -0.00041  -0.00121  -0.00162   0.00576
    D9        0.60073  -0.00010   0.00089  -0.00121  -0.00031   0.60042
   D10       -0.64825  -0.00016   0.00160  -0.00243  -0.00082  -0.64906
   D11        0.63338   0.00039   0.00088   0.00309   0.00398   0.63736
   D12       -0.44978  -0.00015   0.00253  -0.00291  -0.00042  -0.45020
   D13       -0.41082   0.00037   0.00053   0.00318   0.00373  -0.40709
   D14       -1.49397  -0.00017   0.00219  -0.00282  -0.00067  -1.49465
   D15       -0.62954   0.00037  -0.00103   0.00448   0.00344  -0.62610
   D16        0.40971   0.00002  -0.00047   0.00355   0.00308   0.41279
   D17        0.43648   0.00024  -0.00178   0.00257   0.00077   0.43725
   D18        1.47573  -0.00011  -0.00122   0.00163   0.00042   1.47615
   D19       -0.00153  -0.00007   0.00011  -0.00139  -0.00129  -0.00281
   D20       -1.00489  -0.00014   0.00101  -0.00091   0.00011  -1.00478
   D21        0.99825  -0.00008  -0.00060  -0.00318  -0.00379   0.99446
   D22       -0.00511  -0.00014   0.00030  -0.00270  -0.00240  -0.00751
   D23       -0.64503  -0.00018   0.00143  -0.00372  -0.00230  -0.64733
   D24        0.61051   0.00062   0.00060   0.00285   0.00350   0.61401
   D25       -0.67036   0.00003   0.00104   0.00259   0.00365  -0.66671
   D26        0.36606   0.00003   0.00193  -0.00106   0.00090   0.36696
   D27        0.40142   0.00029   0.00001   0.00464   0.00467   0.40609
   D28        1.43784   0.00029   0.00089   0.00099   0.00192   1.43976
   D29        0.64634   0.00003   0.00003   0.00264   0.00267   0.64901
   D30       -0.36692   0.00090  -0.00174   0.00973   0.00806  -0.35886
   D31       -2.94008   0.00186   0.00087   0.00599   0.00690  -2.93318
   D32       -2.61694  -0.00066  -0.00078   0.00352   0.00276  -2.61418
   D33       -0.39335  -0.00073  -0.00061  -0.00383  -0.00446  -0.39781
   D34       -1.40660   0.00014  -0.00237   0.00325   0.00092  -1.40568
   D35        2.30342   0.00110   0.00024  -0.00048  -0.00024   2.30318
   D36        2.62656  -0.00142  -0.00142  -0.00296  -0.00437   2.62219
   D37        0.00155   0.00008  -0.00011   0.00140   0.00129   0.00284
   D38        1.01039   0.00026  -0.00138   0.00330   0.00192   1.01231
   D39       -0.97846   0.00005  -0.00039   0.00212   0.00174  -0.97672
   D40        0.03039   0.00024  -0.00165   0.00402   0.00236   0.03275
   D41        0.65845   0.00022  -0.00214   0.00310   0.00096   0.65941
   D42       -0.59075   0.00008  -0.00146   0.00157   0.00011  -0.59064
   D43        0.62496  -0.00028   0.00131  -0.00330  -0.00199   0.62298
   D44       -0.41633   0.00002   0.00084  -0.00290  -0.00207  -0.41840
   D45       -0.44527  -0.00020   0.00225  -0.00124   0.00101  -0.44425
   D46       -1.48656   0.00011   0.00177  -0.00084   0.00093  -1.48563
   D47       -0.65488  -0.00025   0.00029  -0.00097  -0.00068  -0.65556
   D48        0.43706   0.00025  -0.00184   0.00520   0.00339   0.44045
   D49        0.39188  -0.00019   0.00053  -0.00140  -0.00086   0.39102
   D50        1.48382   0.00032  -0.00160   0.00476   0.00321   1.48703
   D51       -0.60988  -0.00069  -0.00062  -0.00386  -0.00455  -0.61443
   D52        0.63268   0.00007  -0.00074   0.00155   0.00082   0.63350
   D53       -0.66272   0.00014   0.00090  -0.00132  -0.00042  -0.66314
   D54        0.34233  -0.00065   0.00310  -0.00786  -0.00483   0.33750
   D55        2.79586   0.00131   0.00405  -0.01133  -0.00732   2.78854
   D56       -2.87300  -0.00341   0.00173  -0.01869  -0.01696  -2.88996
   D57        0.37863   0.00091   0.00141   0.00595   0.00737   0.38600
   D58        1.38368   0.00012   0.00361  -0.00059   0.00296   1.38664
   D59       -2.44597   0.00208   0.00456  -0.00405   0.00047  -2.44550
   D60       -1.83165  -0.00264   0.00223  -0.01142  -0.00917  -1.84082
   D61        0.67485   0.00020  -0.00136   0.00206   0.00071   0.67556
   D62       -0.35739   0.00019  -0.00244   0.00532   0.00285  -0.35455
   D63       -0.39520  -0.00010  -0.00037  -0.00112  -0.00149  -0.39669
   D64       -1.42745  -0.00011  -0.00145   0.00215   0.00065  -1.42680
   D65        0.01806   0.00002  -0.00094  -0.00099  -0.00191   0.01615
   D66        1.00235  -0.00031  -0.00087  -0.00464  -0.00550   0.99686
   D67       -0.99598  -0.00007   0.00050  -0.00018   0.00031  -0.99566
   D68       -0.01169  -0.00041   0.00056  -0.00384  -0.00327  -0.01496
   D69        0.01682  -0.00054  -0.00103  -0.00347  -0.00449   0.01233
   D70       -0.95315  -0.00004  -0.00158  -0.00018  -0.00177  -0.95493
   D71        2.77212  -0.00113  -0.00430   0.00997   0.00562   2.77774
   D72        2.45006   0.00144  -0.00281   0.01087   0.00808   2.45814
   D73        0.98178  -0.00010  -0.00002   0.00057   0.00055   0.98233
   D74        0.01181   0.00041  -0.00057   0.00385   0.00327   0.01507
   D75       -2.54611  -0.00069  -0.00329   0.01400   0.01066  -2.53544
   D76       -2.86817   0.00188  -0.00180   0.01490   0.01313  -2.85504
   D77        0.68951   0.00030  -0.00379   0.00627   0.00251   0.69202
   D78       -0.55060   0.00018  -0.00362   0.00532   0.00168  -0.54892
   D79       -0.01656  -0.00019   0.00088  -0.00216  -0.00129  -0.01785
   D80        0.99972   0.00004  -0.00069  -0.00052  -0.00120   0.99852
   D81       -1.00446   0.00018   0.00100   0.00223   0.00321  -1.00125
   D82        0.01182   0.00041  -0.00057   0.00388   0.00330   0.01512
   D83       -0.62605   0.00025   0.00043   0.00068   0.00112  -0.62493
   D84        0.61366  -0.00012   0.00024   0.00008   0.00032   0.61399
   D85        0.00360   0.00034  -0.00010   0.00119   0.00109   0.00469
   D86       -0.96699  -0.00003  -0.00078  -0.00189  -0.00264  -0.96963
   D87        0.95883  -0.00004   0.00124  -0.00076   0.00047   0.95930
   D88       -0.01176  -0.00041   0.00057  -0.00384  -0.00326  -0.01502
   D89       -2.69208  -0.00058   0.00143  -0.00698  -0.00557  -2.69765
   D90        2.62051  -0.00094   0.00075  -0.01005  -0.00930   2.61121
   D91       -2.83697   0.00032   0.00293  -0.01006  -0.00711  -2.84408
   D92        2.47563  -0.00004   0.00226  -0.01314  -0.01084   2.46478
   D93        0.58707  -0.00068   0.00145  -0.00565  -0.00427   0.58280
   D94       -0.56856   0.00047  -0.00249   0.00456   0.00214  -0.56643
   D95       -3.05781  -0.00189  -0.00274   0.00290   0.00021  -3.05759
   D96        2.63864   0.00289  -0.00112   0.01361   0.01238   2.65102
   D97       -0.68394  -0.00031   0.00350  -0.00693  -0.00346  -0.68740
   D98        0.54720  -0.00024   0.00382  -0.00654  -0.00269   0.54451
         Item               Value     Threshold  Converged?
 Maximum Force            0.012163     0.000450     NO 
 RMS     Force            0.001234     0.000300     NO 
 Maximum Displacement     0.026919     0.001800     NO 
 RMS     Displacement     0.003682     0.001200     NO 
 Predicted change in Energy=-4.538696D-04
 GradGradGradGradGradGradGradGradGradGradGradGradGradGradGradGradGradGrad

                          Input orientation:                          
 ---------------------------------------------------------------------
 Center     Atomic      Atomic             Coordinates (Angstroms)
 Number     Number       Type             X           Y           Z
 ---------------------------------------------------------------------
      1          4           0        0.058742    1.587087    0.850081
      2          4           0       -1.503044    0.030705    0.859543
      3          4           0        1.583289    0.021047    0.843515
      4          4           0        0.005003   -1.504089    0.859116
      5          4           0        0.074964    0.069085    2.216100
      6          4           0       -1.082234    1.109321   -0.790844
      7          4           0        1.134037    1.128805   -0.800687
      8          4           0       -1.132212   -1.119975   -0.832514
      9          4           0        1.074699   -1.094968   -0.808952
     10          4           0        0.039913    0.059531   -2.155063
     11          1           0       -2.106596   -2.251003   -1.504835
     12          1           0       -2.571024   -1.640217   -1.255550
 ---------------------------------------------------------------------
                    Distance matrix (angstroms):
                    1          2          3          4          5
     1  Be   0.000000
     2  Be   2.204901   0.000000
     3  Be   2.185582   3.086389   0.000000
     4  Be   3.091657   2.151696   2.194828   0.000000
     5  Be   2.042205   2.081304   2.039937   2.078745   0.000000
     6  Be   2.054926   2.016004   3.310662   3.276334   3.385692
     7  Be   2.022700   3.303995   2.032820   3.310860   3.368330
     8  Be   3.402599   2.079577   3.388945   2.074226   3.487863
     9  Be   3.313304   3.270439   2.057863   2.023383   3.391966
    10  Be   3.371153   3.386650   3.372678   3.395792   4.371314
    11  H    4.996524   3.340771   4.928713   3.256531   4.897691
    12  H    4.665280   2.899341   4.942083   3.335604   4.687784
                    6          7          8          9         10
     6  Be   0.000000
     7  Be   2.216378   0.000000
     8  Be   2.230245   3.192789   0.000000
     9  Be   3.084085   2.224580   2.207178   0.000000
    10  Be   2.054840   2.043229   2.124675   2.053209   0.000000
    11  H    3.584812   4.735043   1.637274   3.455620   3.220073
    12  H    3.161076   4.647780   1.587385   3.713225   3.242724
                   11         12
    11  H    0.000000
    12  H    0.806781   0.000000
 Stoichiometry    Be10H2
 Framework group  C1[X(Be10H2)]
 Deg. of freedom    30
 Full point group                 C1      NOp   1
 Largest Abelian subgroup         C1      NOp   1
 Largest concise Abelian subgroup C1      NOp   1
                         Standard orientation:                         
 ---------------------------------------------------------------------
 Center     Atomic      Atomic             Coordinates (Angstroms)
 Number     Number       Type             X           Y           Z
 ---------------------------------------------------------------------
      1          4           0        1.417465   -0.452139   -1.155665
      2          4           0        0.144210    1.341550   -1.003697
      3          4           0        1.491505   -0.553071    1.026330
      4          4           0        0.227806    1.237606    1.143861
      5          4           0        1.958765    1.144737   -0.003456
      6          4           0       -0.601847   -0.453918   -1.536584
      7          4           0        0.377017   -1.827574   -0.098799
      8          4           0       -1.503929    0.743496    0.114609
      9          4           0       -0.499955   -0.607917    1.541967
     10          4           0       -1.613190   -1.375090   -0.003290
     11          1           0       -2.910289    1.552960    0.332750
     12          1           0       -2.681101    1.656318   -0.433856
 ---------------------------------------------------------------------
 Rotational constants (GHZ):           2.6521477           2.2096830           2.0374153
 Standard basis: def2TZVP (5D, 7F)
 There are   212 symmetry adapted cartesian basis functions of A   symmetry.
 There are   202 symmetry adapted basis functions of A   symmetry.
   202 basis functions,   306 primitive gaussians,   212 cartesian basis functions
    21 alpha electrons       21 beta electrons
       nuclear repulsion energy       163.0654953787 Hartrees.
 NAtoms=   12 NActive=   12 NUniq=   12 SFac= 1.00D+00 NAtFMM=   60 NAOKFM=F Big=F
 Integral buffers will be    131072 words long.
 Raffenetti 2 integral format.
 Two-electron integral symmetry is turned on.
 Nuclear repulsion after empirical dispersion term =      163.0419391723 Hartrees.
 One-electron integrals computed using PRISM.
   1 Symmetry operations used in ECPInt.
 ECPInt:  NShTT=    4851 NPrTT=   15054 LenC2=    4748 LenP2D=   12389.
 LDataN:  DoStor=T MaxTD1= 4 Len=   56
 NBasis=   202 RedAO= T EigKep=  4.15D-04  NBF=   202
 NBsUse=   202 1.00D-06 EigRej= -1.00D+00 NBFU=   202
 Initial guess from the checkpoint file:  "/home/asus/YCY/BeH/Be10/1/8-H-Be10.chk"
 B after Tr=     0.000000    0.000000   -0.000000
         Rot=    0.999999    0.000399   -0.000249   -0.001193 Ang=   0.15 deg.
 ExpMin= 3.27D-02 ExpMax= 4.70D+03 ExpMxC= 1.60D+02 IAcc=3 IRadAn=         5 AccDes= 0.00D+00
 Harris functional with IExCor= 1009 and IRadAn=       5 diagonalized for initial guess.
 HarFok:  IExCor= 1009 AccDes= 0.00D+00 IRadAn=         5 IDoV= 1 UseB2=F ITyADJ=14
 ICtDFT=  3500011 ScaDFX=  1.000000  1.000000  1.000000  1.000000
 FoFCou: FMM=F IPFlag=           0 FMFlag=      100000 FMFlg1=           0
         NFxFlg=           0 DoJE=T BraDBF=F KetDBF=T FulRan=T
         wScrn=  0.000000 ICntrl=       500 IOpCl=  0 I1Cent=   200000004 NGrid=           0
         NMat0=    1 NMatS0=      1 NMatT0=    0 NMatD0=    1 NMtDS0=    0 NMtDT0=    0
 Petite list used in FoFCou.
 Keep R1 ints in memory in canonical form, NReq=228948694.
 Requested convergence on RMS density matrix=1.00D-08 within 128 cycles.
 Requested convergence on MAX density matrix=1.00D-06.
 Requested convergence on             energy=1.00D-06.
 No special actions if energy rises.
 SCF Done:  E(RPBE1PBE) =  -148.298636908     A.U. after   12 cycles
            NFock= 12  Conv=0.90D-08     -V/T= 2.0075
   1 Symmetry operations used in ECPInt.
 ECPInt:  NShTT=    4851 NPrTT=   15054 LenC2=    4748 LenP2D=   12389.
 LDataN:  DoStor=T MaxTD1= 5 Len=  102
 Calling FoFJK, ICntrl=      2127 FMM=F ISym2X=0 I1Cent= 0 IOpClX= 0 NMat=1 NMatS=1 NMatT=0.
 ***** Axes restored to original set *****
 -------------------------------------------------------------------
 Center     Atomic                   Forces (Hartrees/Bohr)
 Number     Number              X              Y              Z
 -------------------------------------------------------------------
      1        4          -0.001362982    0.000569280   -0.000205573
      2        4           0.003996669   -0.000265271   -0.001082856
      3        4           0.000295998   -0.001334563   -0.000571127
      4        4           0.000457563    0.003261759   -0.000521476
      5        4          -0.000430534   -0.000416629    0.001480229
      6        4           0.001422041   -0.000641407    0.001363327
      7        4           0.001574333    0.001222616   -0.001307652
      8        4          -0.003503706   -0.000201997    0.002892022
      9        4          -0.000947521    0.000703560    0.000875862
     10        4           0.000685422    0.000533145    0.000933759
     11        1          -0.007745869    0.007857776    0.002211546
     12        1           0.005558587   -0.011288269   -0.006068063
 -------------------------------------------------------------------
 Cartesian Forces:  Max     0.011288269 RMS     0.003297836

 GradGradGradGradGradGradGradGradGradGradGradGradGradGradGradGradGradGrad
 Berny optimization.
 Using GEDIIS/GDIIS optimizer.
 FormGI is forming the generalized inverse of G from B-inverse, IUseBI=4.
 Internal  Forces:  Max     0.008573629 RMS     0.000912921
 Search for a local minimum.
 Step number   4 out of a maximum of  100
 All quantities printed in internal units (Hartrees-Bohrs-Radians)
 Mixed Optimization -- En-DIIS/RFO-DIIS
 Update second derivatives using D2CorX and points    2    3    4
 DE= -7.75D-04 DEPred=-4.54D-04 R= 1.71D+00
 TightC=F SS=  1.41D+00  RLast= 7.58D-02 DXNew= 1.4270D+00 2.2752D-01
 Trust test= 1.71D+00 RLast= 7.58D-02 DXMaxT set to 8.49D-01
 ITU=  1  1  1  0
 Use linear search instead of GDIIS.
     Eigenvalues ---    0.01837   0.02553   0.02963   0.03181   0.03539
     Eigenvalues ---    0.03702   0.04024   0.04391   0.05078   0.05140
     Eigenvalues ---    0.06232   0.06488   0.06720   0.06935   0.06944
     Eigenvalues ---    0.07099   0.07189   0.07443   0.07894   0.08788
     Eigenvalues ---    0.08886   0.09164   0.11872   0.12740   0.13484
     Eigenvalues ---    0.13579   0.13834   0.14560   0.14863   0.22701
 RFO step:  Lambda=-5.34342958D-04 EMin= 1.83742222D-02
 Quartic linear search produced a step of  2.00000.
 Iteration  1 RMS(Cart)=  0.01401003 RMS(Int)=  0.00032615
 Iteration  2 RMS(Cart)=  0.00017882 RMS(Int)=  0.00019449
 Iteration  3 RMS(Cart)=  0.00000013 RMS(Int)=  0.00019449
 Variable       Old X    -DE/DX   Delta X   Delta X   Delta X     New X
                                 (Linear)    (Quad)   (Total)
    R1        4.16666  -0.00040  -0.00817  -0.00338  -0.01143   4.15523
    R2        4.13015   0.00004   0.02155  -0.00691   0.01443   4.14458
    R3        3.85921   0.00040   0.02453  -0.01086   0.01345   3.87266
    R4        3.88325  -0.00023  -0.02394   0.00883  -0.01519   3.86806
    R5        3.82235   0.00041   0.02042  -0.00653   0.01393   3.83628
    R6        4.06612  -0.00153  -0.02858  -0.01612  -0.04483   4.02128
    R7        3.93310  -0.00003  -0.01197   0.00754  -0.00432   3.92877
    R8        3.80970  -0.00076   0.00065  -0.01391  -0.01336   3.79634
    R9        3.92983   0.00028  -0.01148   0.00895  -0.00221   3.92762
   R10        4.14762  -0.00055  -0.01232  -0.00571  -0.01791   4.12972
   R11        3.85492   0.00036   0.02693  -0.01211   0.01468   3.86961
   R12        3.84147   0.00029   0.01066  -0.00307   0.00743   3.84890
   R13        3.88880  -0.00015  -0.02320   0.00891  -0.01430   3.87450
   R14        3.92826  -0.00002  -0.01845   0.01026  -0.00808   3.92018
   R15        3.91972   0.00062   0.00635   0.00682   0.01337   3.93308
   R16        3.82364  -0.00083  -0.00350  -0.01350  -0.01707   3.80657
   R17        4.18835   0.00008   0.00038   0.00714   0.00757   4.19591
   R18        4.21455   0.00080   0.01345   0.00584   0.01942   4.23397
   R19        3.88308  -0.00057  -0.00068  -0.00811  -0.00905   3.87403
   R20        4.20385   0.00023  -0.00279   0.00856   0.00576   4.20961
   R21        3.86114   0.00015  -0.02247   0.01529  -0.00722   3.85392
   R22        4.17096   0.00089   0.01942   0.00218   0.02176   4.19272
   R23        4.01505   0.00078   0.02997   0.00007   0.03032   4.04538
   R24        3.09400   0.00091   0.00494   0.04193   0.04694   3.14094
   R25        2.99972   0.00192   0.03567   0.03609   0.07180   3.07153
   R26        3.88000  -0.00068  -0.00394  -0.00861  -0.01281   3.86719
   R27        1.52460  -0.00857  -0.05018  -0.00596  -0.05640   1.46820
    A1        1.55912  -0.00024  -0.00608  -0.00204  -0.00813   1.55099
    A2        1.79274  -0.00008   0.00069  -0.00102  -0.00038   1.79237
    A3        1.79088  -0.00021  -0.00315  -0.00152  -0.00473   1.78616
    A4        1.94521  -0.00006   0.00016   0.00036   0.00047   1.94568
    A5        1.95332   0.00015  -0.00002   0.00169   0.00163   1.95495
    A6        1.57785   0.00021   0.00508   0.00147   0.00655   1.58440
    A7        1.83462   0.00083   0.00908   0.00959   0.01865   1.85328
    A8        1.80819   0.00011   0.00374   0.00145   0.00514   1.81334
    A9        1.94491   0.00030   0.00466   0.00196   0.00651   1.95143
   A10        1.98814   0.00085   0.01205   0.00898   0.02101   2.00915
   A11        1.56708  -0.00014  -0.00600  -0.00019  -0.00624   1.56084
   A12        1.79118  -0.00012  -0.00232  -0.00143  -0.00378   1.78740
   A13        1.79825   0.00002   0.00339  -0.00062   0.00274   1.80098
   A14        1.94764   0.00021   0.00283   0.00083   0.00365   1.95129
   A15        1.95017  -0.00004  -0.00212   0.00158  -0.00057   1.94959
   A16        1.57913   0.00017   0.00700   0.00076   0.00780   1.58693
   A17        1.79924   0.00006   0.00153   0.00077   0.00232   1.80156
   A18        1.83358   0.00076   0.00675   0.00976   0.01648   1.85006
   A19        1.99400   0.00072   0.00771   0.00879   0.01639   2.01040
   A20        1.94695   0.00036   0.00760   0.00155   0.00914   1.95609
   A21        1.69675  -0.00041  -0.00601  -0.00354  -0.00956   1.68718
   A22        1.69271  -0.00047  -0.00760  -0.00385  -0.01144   1.68127
   A23        1.83357   0.00060   0.00587   0.00661   0.01246   1.84603
   A24        1.92380   0.00019   0.00198   0.00028   0.00229   1.92609
   A25        1.78960   0.00012   0.00395  -0.00217   0.00180   1.79141
   A26        1.96509  -0.00003  -0.00244   0.00023  -0.00220   1.96289
   A27        1.60191   0.00068   0.00693   0.00714   0.01407   1.61599
   A28        1.78784  -0.00035  -0.00785  -0.00168  -0.00955   1.77829
   A29        1.95505  -0.00032  -0.00652  -0.00283  -0.00943   1.94563
   A30        1.78504  -0.00038  -0.00695  -0.00236  -0.00935   1.77568
   A31        1.94906  -0.00035  -0.00487  -0.00383  -0.00875   1.94031
   A32        1.53535  -0.00050  -0.00262  -0.00832  -0.01103   1.52432
   A33        1.73488  -0.00100  -0.01083  -0.01136  -0.02218   1.71270
   A34        1.87305  -0.00087  -0.00865  -0.01063  -0.01941   1.85365
   A35        2.22714  -0.00003   0.01452   0.01624   0.03073   2.25787
   A36        1.80961   0.00260   0.03155   0.02476   0.05600   1.86561
   A37        1.72904  -0.00100  -0.01085  -0.01128  -0.02210   1.70693
   A38        1.88389  -0.00097  -0.01350  -0.00975  -0.02322   1.86066
   A39        2.13323   0.00139   0.01510   0.00722   0.02211   2.15535
   A40        2.28312   0.00073   0.01474   0.00991   0.02461   2.30773
   A41        1.53686  -0.00081  -0.01079  -0.00657  -0.01735   1.51951
   A42        2.36245  -0.00057   0.00153   0.00818   0.00946   2.37191
   A43        1.93145   0.00211   0.02137   0.01604   0.03650   1.96795
   A44        2.22341   0.00147   0.00106  -0.00409  -0.00312   2.22029
   A45        2.72101  -0.00166  -0.01972  -0.01327  -0.03264   2.68837
   A46        2.04452   0.00051  -0.00321  -0.00063  -0.00385   2.04067
   A47        2.11308   0.00009  -0.00284  -0.00116  -0.00472   2.10836
   A48        1.83572   0.00053   0.00569   0.00652   0.01217   1.84788
   A49        1.92418   0.00012   0.00087   0.00072   0.00154   1.92573
   A50        1.78561   0.00011   0.00459  -0.00205   0.00254   1.78814
   A51        1.96897   0.00006   0.00203   0.00056   0.00254   1.97151
   A52        1.60884   0.00062   0.00631   0.00773   0.01404   1.62288
   A53        1.69837  -0.00013  -0.00239  -0.00065  -0.00303   1.69534
   A54        1.74500   0.00075   0.00946   0.00735   0.01680   1.76180
    D1        0.00283   0.00004   0.00257  -0.00048   0.00210   0.00492
    D2       -1.00161  -0.00028  -0.00547  -0.00269  -0.00833  -1.00994
    D3        0.98914   0.00001  -0.00210   0.00014  -0.00199   0.98716
    D4       -0.01529  -0.00030  -0.01014  -0.00207  -0.01241  -0.02771
    D5       -0.00277  -0.00004  -0.00251   0.00048  -0.00202  -0.00479
    D6        0.96965  -0.00020  -0.00005  -0.00354  -0.00360   0.96606
    D7       -0.96667   0.00013  -0.00570   0.00543  -0.00026  -0.96692
    D8        0.00576  -0.00003  -0.00323   0.00141  -0.00183   0.00392
    D9        0.60042  -0.00015  -0.00062  -0.00373  -0.00441   0.59601
   D10       -0.64906  -0.00017  -0.00163  -0.00628  -0.00793  -0.65699
   D11        0.63736   0.00026   0.00797  -0.00110   0.00696   0.64432
   D12       -0.45020  -0.00010  -0.00083  -0.00305  -0.00388  -0.45408
   D13       -0.40709   0.00028   0.00746   0.00054   0.00811  -0.39898
   D14       -1.49465  -0.00008  -0.00134  -0.00140  -0.00273  -1.49737
   D15       -0.62610   0.00031   0.00687   0.00462   0.01148  -0.61462
   D16        0.41279  -0.00008   0.00616  -0.00199   0.00416   0.41696
   D17        0.43725   0.00029   0.00154   0.00868   0.01021   0.44746
   D18        1.47615  -0.00010   0.00083   0.00207   0.00289   1.47904
   D19       -0.00281  -0.00004  -0.00257   0.00048  -0.00212  -0.00494
   D20       -1.00478  -0.00023   0.00021  -0.00492  -0.00473  -1.00951
   D21        0.99446   0.00010  -0.00759   0.00562  -0.00201   0.99244
   D22       -0.00751  -0.00009  -0.00480   0.00022  -0.00462  -0.01213
   D23       -0.64733  -0.00019  -0.00459  -0.00506  -0.00968  -0.65701
   D24        0.61401   0.00050   0.00700   0.00084   0.00807   0.62208
   D25       -0.66671  -0.00011   0.00730  -0.00606   0.00127  -0.66544
   D26        0.36696   0.00003   0.00181  -0.00228  -0.00044   0.36652
   D27        0.40609   0.00018   0.00934  -0.00082   0.00860   0.41469
   D28        1.43976   0.00033   0.00385   0.00296   0.00689   1.44665
   D29        0.64901  -0.00002   0.00534  -0.00144   0.00409   0.65310
   D30       -0.35886   0.00067   0.01611   0.00438   0.02034  -0.33852
   D31       -2.93318   0.00127   0.01380  -0.00286   0.01102  -2.92217
   D32       -2.61418  -0.00050   0.00553  -0.00308   0.00314  -2.61104
   D33       -0.39781  -0.00055  -0.00893  -0.00156  -0.01066  -0.40847
   D34       -1.40568   0.00014   0.00184   0.00426   0.00559  -1.40009
   D35        2.30318   0.00073  -0.00047  -0.00298  -0.00373   2.29945
   D36        2.62219  -0.00103  -0.00874  -0.00320  -0.01161   2.61058
   D37        0.00284   0.00004   0.00258  -0.00048   0.00211   0.00495
   D38        1.01231   0.00021   0.00383   0.00247   0.00641   1.01871
   D39       -0.97672   0.00000   0.00348  -0.00007   0.00342  -0.97329
   D40        0.03275   0.00017   0.00472   0.00288   0.00772   0.04047
   D41        0.65941   0.00024   0.00192   0.00801   0.00994   0.66935
   D42       -0.59064   0.00014   0.00021   0.00550   0.00574  -0.58491
   D43        0.62298  -0.00023  -0.00397  -0.00448  -0.00845   0.61453
   D44       -0.41840   0.00011  -0.00414   0.00201  -0.00210  -0.42050
   D45       -0.44425  -0.00029   0.00203  -0.01008  -0.00803  -0.45229
   D46       -1.48563   0.00005   0.00186  -0.00359  -0.00169  -1.48732
   D47       -0.65556  -0.00019  -0.00136  -0.00205  -0.00344  -0.65900
   D48        0.44045   0.00015   0.00679   0.00065   0.00745   0.44790
   D49        0.39102  -0.00016  -0.00173  -0.00309  -0.00488   0.38614
   D50        1.48703   0.00018   0.00642  -0.00039   0.00601   1.49304
   D51       -0.61443  -0.00056  -0.00910  -0.00161  -0.01089  -0.62532
   D52        0.63350   0.00010   0.00164   0.00314   0.00486   0.63836
   D53       -0.66314   0.00016  -0.00084   0.00085  -0.00019  -0.66334
   D54        0.33750  -0.00048  -0.00967  -0.00539  -0.01487   0.32263
   D55        2.78854   0.00083  -0.01464  -0.01076  -0.02575   2.76279
   D56       -2.88996  -0.00259  -0.03393  -0.01940  -0.05375  -2.94370
   D57        0.38600   0.00068   0.01475   0.00065   0.01549   0.40149
   D58        1.38664   0.00003   0.00592  -0.00558   0.00082   1.38746
   D59       -2.44550   0.00135   0.00094  -0.01096  -0.01007  -2.45557
   D60       -1.84082  -0.00207  -0.01834  -0.01959  -0.03806  -1.87887
   D61        0.67556   0.00023   0.00142   0.00541   0.00688   0.68244
   D62       -0.35455   0.00010   0.00570   0.00179   0.00753  -0.34701
   D63       -0.39669  -0.00004  -0.00297   0.00164  -0.00137  -0.39806
   D64       -1.42680  -0.00017   0.00130  -0.00198  -0.00072  -1.42752
   D65        0.01615   0.00009  -0.00382   0.00489   0.00104   0.01719
   D66        0.99686  -0.00010  -0.01099   0.00457  -0.00636   0.99050
   D67       -0.99566  -0.00011   0.00063  -0.00042   0.00016  -0.99551
   D68       -0.01496  -0.00030  -0.00654  -0.00073  -0.00725  -0.02220
   D69        0.01233  -0.00043  -0.00899  -0.00109  -0.01005   0.00228
   D70       -0.95493   0.00004  -0.00355   0.00367  -0.00010  -0.95502
   D71        2.77774  -0.00068   0.01124   0.01174   0.02305   2.80078
   D72        2.45814   0.00120   0.01617   0.01402   0.03065   2.48880
   D73        0.98233  -0.00018   0.00110  -0.00400  -0.00273   0.97960
   D74        0.01507   0.00030   0.00654   0.00076   0.00722   0.02230
   D75       -2.53544  -0.00043   0.02133   0.00883   0.03036  -2.50508
   D76       -2.85504   0.00146   0.02625   0.01111   0.03797  -2.81706
   D77        0.69202   0.00019   0.00502   0.00365   0.00869   0.70071
   D78       -0.54892   0.00010   0.00336   0.00381   0.00713  -0.54179
   D79       -0.01785  -0.00018  -0.00258  -0.00440  -0.00694  -0.02479
   D80        0.99852   0.00009  -0.00240   0.00093  -0.00146   0.99706
   D81       -1.00125   0.00002   0.00642  -0.00457   0.00183  -0.99942
   D82        0.01512   0.00030   0.00660   0.00075   0.00731   0.02243
   D83       -0.62493   0.00020   0.00224   0.00073   0.00294  -0.62199
   D84        0.61399  -0.00011   0.00065  -0.00178  -0.00117   0.61282
   D85        0.00469   0.00028   0.00219   0.00294   0.00512   0.00981
   D86       -0.96963   0.00010  -0.00528   0.00483  -0.00054  -0.97017
   D87        0.95930  -0.00011   0.00095  -0.00265  -0.00156   0.95775
   D88       -0.01502  -0.00030  -0.00652  -0.00075  -0.00721  -0.02223
   D89       -2.69765  -0.00046  -0.01114  -0.00300  -0.01396  -2.71161
   D90        2.61121  -0.00064  -0.01861  -0.00110  -0.01962   2.59160
   D91       -2.84408   0.00015  -0.01421  -0.00378  -0.01730  -2.86137
   D92        2.46478  -0.00003  -0.02168  -0.00189  -0.02295   2.44183
   D93        0.58280  -0.00059  -0.00855  -0.00563  -0.01394   0.56885
   D94       -0.56643   0.00042   0.00428   0.00631   0.01034  -0.55608
   D95       -3.05759  -0.00126   0.00042   0.00755   0.00790  -3.04969
   D96        2.65102   0.00224   0.02476   0.01798   0.04197   2.69298
   D97       -0.68740  -0.00018  -0.00692  -0.00268  -0.00963  -0.69703
   D98        0.54451  -0.00013  -0.00538  -0.00352  -0.00889   0.53562
         Item               Value     Threshold  Converged?
 Maximum Force            0.008574     0.000450     NO 
 RMS     Force            0.000913     0.000300     NO 
 Maximum Displacement     0.096648     0.001800     NO 
 RMS     Displacement     0.013961     0.001200     NO 
 Predicted change in Energy=-1.181224D-03
 GradGradGradGradGradGradGradGradGradGradGradGradGradGradGradGradGradGrad

                          Input orientation:                          
 ---------------------------------------------------------------------
 Center     Atomic      Atomic             Coordinates (Angstroms)
 Number     Number       Type             X           Y           Z
 ---------------------------------------------------------------------
      1          4           0        0.067446    1.596612    0.852794
      2          4           0       -1.482398    0.036886    0.866695
      3          4           0        1.592207    0.020170    0.841413
      4          4           0        0.006533   -1.483424    0.866039
      5          4           0        0.087494    0.078319    2.229060
      6          4           0       -1.071914    1.114935   -0.778035
      7          4           0        1.148218    1.136872   -0.803032
      8          4           0       -1.151554   -1.123668   -0.825473
      9          4           0        1.066733   -1.089265   -0.800762
     10          4           0        0.043181    0.067839   -2.142897
     11          1           0       -2.131385   -2.268588   -1.526690
     12          1           0       -2.599025   -1.691360   -1.299204
 ---------------------------------------------------------------------
                    Distance matrix (angstroms):
                    1          2          3          4          5
     1  Be   0.000000
     2  Be   2.198853   0.000000
     3  Be   2.193216   3.074754   0.000000
     4  Be   3.080667   2.127971   2.185351   0.000000
     5  Be   2.049323   2.079018   2.047707   2.074469   0.000000
     6  Be   2.046890   2.008936   3.304340   3.258451   3.385472
     7  Be   2.030071   3.304255   2.036750   3.309864   3.382197
     8  Be   3.420886   2.078407   3.408092   2.081298   3.508587
     9  Be   3.308589   3.247568   2.050295   2.014351   3.391457
    10  Be   3.363317   3.374314   3.362716   3.385478   4.372194
    11  H    5.043468   3.385955   4.971062   3.303382   4.953489
    12  H    4.748887   2.987442   5.007794   3.394179   4.774703
                    6          7          8          9         10
     6  Be   0.000000
     7  Be   2.220382   0.000000
     8  Be   2.240522   3.224825   0.000000
     9  Be   3.071291   2.227630   2.218691   0.000000
    10  Be   2.050048   2.039406   2.140721   2.046430   0.000000
    11  H    3.623699   4.782953   1.662112   3.485072   3.250744
    12  H    3.237125   4.720902   1.625383   3.748165   3.284487
                   11         12
    11  H    0.000000
    12  H    0.776936   0.000000
 Stoichiometry    Be10H2
 Framework group  C1[X(Be10H2)]
 Deg. of freedom    30
 Full point group                 C1      NOp   1
 Largest Abelian subgroup         C1      NOp   1
 Largest concise Abelian subgroup C1      NOp   1
                         Standard orientation:                         
 ---------------------------------------------------------------------
 Center     Atomic      Atomic             Coordinates (Angstroms)
 Number     Number       Type             X           Y           Z
 ---------------------------------------------------------------------
      1          4           0        1.431226   -0.429804   -1.152949
      2          4           0        0.121627    1.329956   -1.000800
      3          4           0        1.498927   -0.514535    1.037584
      4          4           0        0.203585    1.243421    1.123831
      5          4           0        1.942173    1.190250   -0.006613
      6          4           0       -0.579994   -0.476399   -1.530547
      7          4           0        0.422521   -1.830329   -0.084195
      8          4           0       -1.533953    0.726484    0.101314
      9          4           0       -0.487708   -0.602988    1.536746
     10          4           0       -1.571615   -1.411542    0.000757
     11          1           0       -2.991004    1.495294    0.321653
     12          1           0       -2.796151    1.606653   -0.422162
 ---------------------------------------------------------------------
 Rotational constants (GHZ):           2.6504534           2.2109994           2.0262974
 Standard basis: def2TZVP (5D, 7F)
 There are   212 symmetry adapted cartesian basis functions of A   symmetry.
 There are   202 symmetry adapted basis functions of A   symmetry.
   202 basis functions,   306 primitive gaussians,   212 cartesian basis functions
    21 alpha electrons       21 beta electrons
       nuclear repulsion energy       162.9443609065 Hartrees.
 NAtoms=   12 NActive=   12 NUniq=   12 SFac= 1.00D+00 NAtFMM=   60 NAOKFM=F Big=F
 Integral buffers will be    131072 words long.
 Raffenetti 2 integral format.
 Two-electron integral symmetry is turned on.
 Nuclear repulsion after empirical dispersion term =      162.9208601738 Hartrees.
 One-electron integrals computed using PRISM.
   1 Symmetry operations used in ECPInt.
 ECPInt:  NShTT=    4851 NPrTT=   15054 LenC2=    4751 LenP2D=   12394.
 LDataN:  DoStor=T MaxTD1= 4 Len=   56
 NBasis=   202 RedAO= T EigKep=  4.15D-04  NBF=   202
 NBsUse=   202 1.00D-06 EigRej= -1.00D+00 NBFU=   202
 Initial guess from the checkpoint file:  "/home/asus/YCY/BeH/Be10/1/8-H-Be10.chk"
 B after Tr=    -0.000000   -0.000000    0.000000
         Rot=    0.999929    0.003274    0.001077   -0.011375 Ang=   1.36 deg.
 ExpMin= 3.27D-02 ExpMax= 4.70D+03 ExpMxC= 1.60D+02 IAcc=3 IRadAn=         5 AccDes= 0.00D+00
 Harris functional with IExCor= 1009 and IRadAn=       5 diagonalized for initial guess.
 HarFok:  IExCor= 1009 AccDes= 0.00D+00 IRadAn=         5 IDoV= 1 UseB2=F ITyADJ=14
 ICtDFT=  3500011 ScaDFX=  1.000000  1.000000  1.000000  1.000000
 FoFCou: FMM=F IPFlag=           0 FMFlag=      100000 FMFlg1=           0
         NFxFlg=           0 DoJE=T BraDBF=F KetDBF=T FulRan=T
         wScrn=  0.000000 ICntrl=       500 IOpCl=  0 I1Cent=   200000004 NGrid=           0
         NMat0=    1 NMatS0=      1 NMatT0=    0 NMatD0=    1 NMtDS0=    0 NMtDT0=    0
 Petite list used in FoFCou.
 Keep R1 ints in memory in canonical form, NReq=228948694.
 Requested convergence on RMS density matrix=1.00D-08 within 128 cycles.
 Requested convergence on MAX density matrix=1.00D-06.
 Requested convergence on             energy=1.00D-06.
 No special actions if energy rises.
 SCF Done:  E(RPBE1PBE) =  -148.299901688     A.U. after   13 cycles
            NFock= 13  Conv=0.56D-08     -V/T= 2.0074
   1 Symmetry operations used in ECPInt.
 ECPInt:  NShTT=    4851 NPrTT=   15054 LenC2=    4751 LenP2D=   12394.
 LDataN:  DoStor=T MaxTD1= 5 Len=  102
 Calling FoFJK, ICntrl=      2127 FMM=F ISym2X=0 I1Cent= 0 IOpClX= 0 NMat=1 NMatS=1 NMatT=0.
 ***** Axes restored to original set *****
 -------------------------------------------------------------------
 Center     Atomic                   Forces (Hartrees/Bohr)
 Number     Number              X              Y              Z
 -------------------------------------------------------------------
      1        4          -0.000272879   -0.000145281    0.000242448
      2        4           0.001769389    0.000286380   -0.000472526
      3        4          -0.000191972   -0.000380833    0.000163249
      4        4           0.000088240    0.000885024   -0.000707115
      5        4           0.000253425    0.000379558    0.000602463
      6        4           0.000596523   -0.000343976    0.000128468
      7        4           0.001057540    0.000930261    0.000169916
      8        4          -0.001649193    0.001563026    0.002575137
      9        4          -0.000230098    0.000019466   -0.000255864
     10        4          -0.000801998   -0.000675569    0.000378872
     11        1           0.000301082   -0.002008257   -0.001475919
     12        1          -0.000920058   -0.000509798   -0.001349132
 -------------------------------------------------------------------
 Cartesian Forces:  Max     0.002575137 RMS     0.000921191

 GradGradGradGradGradGradGradGradGradGradGradGradGradGradGradGradGradGrad
 Berny optimization.
 Using GEDIIS/GDIIS optimizer.
 FormGI is forming the generalized inverse of G from B-inverse, IUseBI=4.
 Internal  Forces:  Max     0.001670912 RMS     0.000270055
 Search for a local minimum.
 Step number   5 out of a maximum of  100
 All quantities printed in internal units (Hartrees-Bohrs-Radians)
 Mixed Optimization -- En-DIIS/RFO-DIIS
 Swapping is turned off.
 Update second derivatives using D2CorX and points    3    4    5
 DE= -1.26D-03 DEPred=-1.18D-03 R= 1.07D+00
 TightC=F SS=  1.41D+00  RLast= 2.17D-01 DXNew= 1.4270D+00 6.4987D-01
 Trust test= 1.07D+00 RLast= 2.17D-01 DXMaxT set to 8.49D-01
 ITU=  1  1  1  1  0
     Eigenvalues ---    0.01649   0.02662   0.02967   0.03123   0.03486
     Eigenvalues ---    0.03661   0.04052   0.04347   0.05082   0.05147
     Eigenvalues ---    0.06234   0.06500   0.06721   0.06937   0.06997
     Eigenvalues ---    0.07101   0.07180   0.07441   0.07976   0.08699
     Eigenvalues ---    0.08856   0.09157   0.11941   0.12988   0.13521
     Eigenvalues ---    0.13586   0.13987   0.14590   0.14824   0.25401
 En-DIIS/RFO-DIIS/Sim-DIIS IScMMF=       -3 using points:     5    4
 RFO step:  Lambda=-4.90439942D-04.
 DidBck=F Rises=F RFO-DIIS coefs:    1.71266   -0.71266
 Iteration  1 RMS(Cart)=  0.01107508 RMS(Int)=  0.00027906
 Iteration  2 RMS(Cart)=  0.00011147 RMS(Int)=  0.00022234
 Iteration  3 RMS(Cart)=  0.00000008 RMS(Int)=  0.00022234
 Variable       Old X    -DE/DX   Delta X   Delta X   Delta X     New X
                                 (Linear)    (Quad)   (Total)
    R1        4.15523  -0.00025  -0.00815   0.00091  -0.00713   4.14810
    R2        4.14458  -0.00008   0.01028  -0.00424   0.00583   4.15041
    R3        3.87266  -0.00008   0.00959  -0.00622   0.00316   3.87582
    R4        3.86806   0.00016  -0.01082   0.00577  -0.00512   3.86294
    R5        3.83628   0.00007   0.00993  -0.00422   0.00577   3.84205
    R6        4.02128  -0.00054  -0.03195   0.00311  -0.02901   3.99227
    R7        3.92877   0.00009  -0.00308   0.00286  -0.00013   3.92865
    R8        3.79634  -0.00039  -0.00952   0.00007  -0.00958   3.78676
    R9        3.92762   0.00024  -0.00157   0.00472   0.00348   3.93110
   R10        4.12972  -0.00022  -0.01276   0.00209  -0.01056   4.11915
   R11        3.86961  -0.00006   0.01047  -0.00604   0.00433   3.87394
   R12        3.84890   0.00002   0.00529  -0.00210   0.00302   3.85192
   R13        3.87450   0.00025  -0.01019   0.00477  -0.00542   3.86908
   R14        3.92018   0.00033  -0.00576   0.00540  -0.00026   3.91991
   R15        3.93308   0.00022   0.00952  -0.00057   0.00916   3.94225
   R16        3.80657  -0.00041  -0.01216   0.00161  -0.01063   3.79594
   R17        4.19591   0.00007   0.00539   0.00118   0.00659   4.20251
   R18        4.23397   0.00026   0.01384  -0.00023   0.01377   4.24774
   R19        3.87403  -0.00029  -0.00645  -0.00191  -0.00864   3.86538
   R20        4.20961   0.00026   0.00411   0.00098   0.00507   4.21468
   R21        3.85392   0.00061  -0.00515   0.00508  -0.00009   3.85383
   R22        4.19272   0.00030   0.01550  -0.00200   0.01367   4.20639
   R23        4.04538  -0.00021   0.02161  -0.00461   0.01729   4.06267
   R24        3.14094   0.00167   0.03345   0.01894   0.05247   3.19340
   R25        3.07153   0.00128   0.05117   0.00546   0.05668   3.12821
   R26        3.86719  -0.00029  -0.00913  -0.00121  -0.01061   3.85659
   R27        1.46820   0.00056  -0.04019   0.02877  -0.01168   1.45651
    A1        1.55099  -0.00009  -0.00579   0.00086  -0.00493   1.54605
    A2        1.79237  -0.00007  -0.00027   0.00022  -0.00009   1.79227
    A3        1.78616  -0.00010  -0.00337   0.00036  -0.00307   1.78309
    A4        1.94568   0.00001   0.00034   0.00050   0.00079   1.94647
    A5        1.95495   0.00006   0.00116   0.00039   0.00151   1.95646
    A6        1.58440   0.00010   0.00467  -0.00057   0.00410   1.58850
    A7        1.85328   0.00038   0.01329  -0.00067   0.01263   1.86591
    A8        1.81334   0.00003   0.00366  -0.00062   0.00301   1.81634
    A9        1.95143   0.00015   0.00464  -0.00080   0.00374   1.95517
   A10        2.00915   0.00037   0.01497  -0.00120   0.01375   2.02290
   A11        1.56084  -0.00002  -0.00444   0.00092  -0.00356   1.55728
   A12        1.78740  -0.00001  -0.00269   0.00031  -0.00239   1.78502
   A13        1.80098  -0.00003   0.00195  -0.00039   0.00154   1.80252
   A14        1.95129   0.00007   0.00260  -0.00049   0.00211   1.95340
   A15        1.94959   0.00005  -0.00041   0.00133   0.00088   1.95047
   A16        1.58693   0.00001   0.00556  -0.00121   0.00439   1.59132
   A17        1.80156   0.00005   0.00165  -0.00016   0.00151   1.80307
   A18        1.85006   0.00034   0.01175  -0.00013   0.01160   1.86166
   A19        2.01040   0.00028   0.01168  -0.00010   0.01151   2.02191
   A20        1.95609   0.00015   0.00651  -0.00185   0.00464   1.96073
   A21        1.68718  -0.00017  -0.00682   0.00068  -0.00613   1.68105
   A22        1.68127  -0.00021  -0.00815   0.00099  -0.00716   1.67411
   A23        1.84603   0.00023   0.00888  -0.00060   0.00828   1.85431
   A24        1.92609   0.00015   0.00163  -0.00061   0.00106   1.92715
   A25        1.79141  -0.00003   0.00129  -0.00118   0.00015   1.79155
   A26        1.96289  -0.00007  -0.00157   0.00043  -0.00113   1.96175
   A27        1.61599   0.00026   0.01003  -0.00040   0.00964   1.62563
   A28        1.77829  -0.00006  -0.00680   0.00136  -0.00547   1.77282
   A29        1.94563  -0.00016  -0.00672   0.00051  -0.00629   1.93933
   A30        1.77568  -0.00010  -0.00667   0.00101  -0.00571   1.76998
   A31        1.94031  -0.00019  -0.00624   0.00011  -0.00617   1.93414
   A32        1.52432  -0.00021  -0.00786  -0.00031  -0.00822   1.51609
   A33        1.71270  -0.00039  -0.01581   0.00052  -0.01526   1.69744
   A34        1.85365  -0.00031  -0.01383  -0.00027  -0.01422   1.83943
   A35        2.25787   0.00064   0.02190   0.00699   0.02876   2.28663
   A36        1.86561   0.00076   0.03991   0.00229   0.04182   1.90743
   A37        1.70693  -0.00038  -0.01575   0.00061  -0.01512   1.69181
   A38        1.86066  -0.00032  -0.01655   0.00114  -0.01542   1.84524
   A39        2.15535   0.00016   0.01576  -0.00316   0.01234   2.16769
   A40        2.30773   0.00039   0.01754   0.00299   0.02050   2.32824
   A41        1.51951  -0.00026  -0.01237   0.00068  -0.01170   1.50781
   A42        2.37191   0.00040   0.00674   0.00514   0.01147   2.38338
   A43        1.96795   0.00045   0.02601  -0.00167   0.02329   1.99124
   A44        2.22029  -0.00026  -0.00222  -0.00843  -0.01064   2.20965
   A45        2.68837  -0.00035  -0.02326  -0.00186  -0.02474   2.66363
   A46        2.04067  -0.00009  -0.00274  -0.00362  -0.00637   2.03430
   A47        2.10836  -0.00011  -0.00336  -0.00420  -0.00829   2.10006
   A48        1.84788   0.00016   0.00867  -0.00048   0.00816   1.85604
   A49        1.92573   0.00006   0.00110  -0.00010   0.00095   1.92668
   A50        1.78814  -0.00006   0.00181  -0.00116   0.00064   1.78878
   A51        1.97151  -0.00008   0.00181  -0.00085   0.00090   1.97241
   A52        1.62288   0.00021   0.01000   0.00009   0.01011   1.63299
   A53        1.69534   0.00001  -0.00216   0.00113  -0.00102   1.69431
   A54        1.76180   0.00028   0.01197  -0.00028   0.01169   1.77349
    D1        0.00492  -0.00001   0.00149  -0.00062   0.00089   0.00581
    D2       -1.00994  -0.00010  -0.00594   0.00081  -0.00526  -1.01520
    D3        0.98716  -0.00002  -0.00142   0.00017  -0.00127   0.98589
    D4       -0.02771  -0.00011  -0.00884   0.00160  -0.00742  -0.03512
    D5       -0.00479   0.00001  -0.00144   0.00060  -0.00084  -0.00563
    D6        0.96606  -0.00011  -0.00256   0.00036  -0.00224   0.96381
    D7       -0.96692   0.00012  -0.00018   0.00125   0.00109  -0.96584
    D8        0.00392  -0.00001  -0.00131   0.00101  -0.00032   0.00360
    D9        0.59601  -0.00010  -0.00314  -0.00071  -0.00391   0.59210
   D10       -0.65699  -0.00010  -0.00565  -0.00107  -0.00674  -0.66373
   D11        0.64432   0.00008   0.00496  -0.00134   0.00373   0.64804
   D12       -0.45408   0.00007  -0.00276   0.00003  -0.00272  -0.45680
   D13       -0.39898   0.00011   0.00578  -0.00112   0.00476  -0.39422
   D14       -1.49737   0.00010  -0.00194   0.00024  -0.00168  -1.49906
   D15       -0.61462   0.00013   0.00818  -0.00053   0.00764  -0.60699
   D16        0.41696  -0.00010   0.00297  -0.00124   0.00172   0.41868
   D17        0.44746   0.00019   0.00727   0.00111   0.00838   0.45584
   D18        1.47904  -0.00004   0.00206   0.00041   0.00247   1.48150
   D19       -0.00494   0.00001  -0.00151   0.00063  -0.00091  -0.00585
   D20       -1.00951  -0.00015  -0.00337   0.00005  -0.00336  -1.01287
   D21        0.99244   0.00018  -0.00143   0.00213   0.00067   0.99311
   D22       -0.01213   0.00001  -0.00329   0.00155  -0.00178  -0.01391
   D23       -0.65701  -0.00011  -0.00690   0.00004  -0.00688  -0.66389
   D24        0.62208   0.00016   0.00575  -0.00163   0.00434   0.62642
   D25       -0.66544  -0.00017   0.00091  -0.00251  -0.00159  -0.66703
   D26        0.36652   0.00004  -0.00031  -0.00131  -0.00159   0.36493
   D27        0.41469   0.00003   0.00613  -0.00200   0.00420   0.41889
   D28        1.44665   0.00023   0.00491  -0.00080   0.00419   1.45085
   D29        0.65310  -0.00001   0.00291  -0.00161   0.00148   0.65457
   D30       -0.33852   0.00019   0.01449  -0.00226   0.01206  -0.32647
   D31       -2.92217  -0.00018   0.00785  -0.00654   0.00130  -2.92086
   D32       -2.61104   0.00004   0.00224   0.00159   0.00466  -2.60638
   D33       -0.40847  -0.00018  -0.00760   0.00121  -0.00655  -0.41502
   D34       -1.40009   0.00002   0.00398   0.00055   0.00402  -1.39607
   D35        2.29945  -0.00035  -0.00266  -0.00373  -0.00673   2.29272
   D36        2.61058  -0.00013  -0.00827   0.00441  -0.00337   2.60721
   D37        0.00495  -0.00001   0.00151  -0.00062   0.00090   0.00585
   D38        1.01871   0.00006   0.00457   0.00003   0.00472   1.02343
   D39       -0.97329  -0.00004   0.00244  -0.00064   0.00179  -0.97150
   D40        0.04047   0.00003   0.00550   0.00002   0.00561   0.04608
   D41        0.66935   0.00016   0.00708   0.00129   0.00838   0.67773
   D42       -0.58491   0.00008   0.00409   0.00122   0.00531  -0.57960
   D43        0.61453  -0.00008  -0.00602  -0.00023  -0.00623   0.60829
   D44       -0.42050   0.00013  -0.00150   0.00085  -0.00061  -0.42111
   D45       -0.45229  -0.00022  -0.00573  -0.00223  -0.00793  -0.46022
   D46       -1.48732  -0.00001  -0.00121  -0.00114  -0.00230  -1.48962
   D47       -0.65900  -0.00005  -0.00245  -0.00075  -0.00324  -0.66224
   D48        0.44790  -0.00008   0.00531  -0.00181   0.00351   0.45142
   D49        0.38614  -0.00006  -0.00348  -0.00104  -0.00458   0.38156
   D50        1.49304  -0.00008   0.00429  -0.00210   0.00218   1.49522
   D51       -0.62532  -0.00019  -0.00776   0.00199  -0.00594  -0.63126
   D52        0.63836   0.00008   0.00346   0.00041   0.00393   0.64229
   D53       -0.66334   0.00010  -0.00014   0.00003  -0.00029  -0.66362
   D54        0.32263  -0.00008  -0.01059   0.00021  -0.01020   0.31244
   D55        2.76279  -0.00048  -0.01835  -0.00841  -0.02708   2.73570
   D56       -2.94370  -0.00052  -0.03830  -0.00087  -0.03967  -2.98338
   D57        0.40149   0.00022   0.01104  -0.00300   0.00814   0.40963
   D58        1.38746   0.00004   0.00059  -0.00283  -0.00177   1.38569
   D59       -2.45557  -0.00036  -0.00717  -0.01145  -0.01866  -2.47423
   D60       -1.87887  -0.00039  -0.02712  -0.00391  -0.03125  -1.91012
   D61        0.68244   0.00010   0.00491  -0.00004   0.00492   0.68736
   D62       -0.34701  -0.00006   0.00537  -0.00117   0.00425  -0.34277
   D63       -0.39806   0.00000  -0.00098   0.00052  -0.00049  -0.39855
   D64       -1.42752  -0.00016  -0.00051  -0.00061  -0.00116  -1.42868
   D65        0.01719   0.00010   0.00074   0.00176   0.00244   0.01964
   D66        0.99050   0.00009  -0.00453   0.00297  -0.00152   0.98898
   D67       -0.99551  -0.00004   0.00011   0.00032   0.00038  -0.99512
   D68       -0.02220  -0.00005  -0.00516   0.00154  -0.00358  -0.02578
   D69        0.00228  -0.00018  -0.00716   0.00151  -0.00564  -0.00336
   D70       -0.95502   0.00001  -0.00007   0.00064   0.00036  -0.95466
   D71        2.80078   0.00043   0.01642   0.00919   0.02584   2.82663
   D72        2.48880   0.00036   0.02185   0.00473   0.02711   2.51590
   D73        0.97960  -0.00014  -0.00195  -0.00067  -0.00245   0.97714
   D74        0.02230   0.00005   0.00515  -0.00153   0.00355   0.02585
   D75       -2.50508   0.00047   0.02164   0.00701   0.02903  -2.47605
   D76       -2.81706   0.00040   0.02706   0.00255   0.03029  -2.78677
   D77        0.70071  -0.00009   0.00620  -0.00086   0.00537   0.70608
   D78       -0.54179  -0.00007   0.00508   0.00003   0.00506  -0.53673
   D79       -0.02479  -0.00009  -0.00495   0.00005  -0.00486  -0.02965
   D80        0.99706   0.00003  -0.00104   0.00013  -0.00091   0.99614
   D81       -0.99942  -0.00007   0.00130  -0.00162  -0.00033  -0.99975
   D82        0.02243   0.00005   0.00521  -0.00155   0.00362   0.02605
   D83       -0.62199   0.00009   0.00209  -0.00052   0.00153  -0.62047
   D84        0.61282  -0.00005  -0.00083  -0.00064  -0.00151   0.61130
   D85        0.00981   0.00010   0.00365   0.00069   0.00433   0.01414
   D86       -0.97017   0.00012  -0.00038   0.00195   0.00148  -0.96869
   D87        0.95775  -0.00007  -0.00111   0.00026  -0.00071   0.95704
   D88       -0.02223  -0.00004  -0.00514   0.00153  -0.00355  -0.02578
   D89       -2.71161  -0.00006  -0.00995   0.00002  -0.00966  -2.72127
   D90        2.59160  -0.00004  -0.01398   0.00129  -0.01251   2.57909
   D91       -2.86137  -0.00025  -0.01233  -0.00777  -0.01924  -2.88061
   D92        2.44183  -0.00023  -0.01636  -0.00650  -0.02208   2.41975
   D93        0.56885  -0.00023  -0.00994   0.00102  -0.00866   0.56019
   D94       -0.55608   0.00013   0.00737   0.00055   0.00770  -0.54838
   D95       -3.04969   0.00037   0.00563   0.00847   0.01392  -3.03577
   D96        2.69298   0.00046   0.02991   0.00092   0.02989   2.72288
   D97       -0.69703   0.00013  -0.00686   0.00139  -0.00549  -0.70253
   D98        0.53562   0.00008  -0.00634   0.00068  -0.00566   0.52996
         Item               Value     Threshold  Converged?
 Maximum Force            0.001671     0.000450     NO 
 RMS     Force            0.000270     0.000300     YES
 Maximum Displacement     0.067867     0.001800     NO 
 RMS     Displacement     0.011047     0.001200     NO 
 Predicted change in Energy=-2.519515D-04
 GradGradGradGradGradGradGradGradGradGradGradGradGradGradGradGradGradGrad

                          Input orientation:                          
 ---------------------------------------------------------------------
 Center     Atomic      Atomic             Coordinates (Angstroms)
 Number     Number       Type             X           Y           Z
 ---------------------------------------------------------------------
      1          4           0        0.077513    1.603886    0.856337
      2          4           0       -1.467598    0.044826    0.874589
      3          4           0        1.598636    0.019686    0.840699
      4          4           0        0.006372   -1.468635    0.871686
      5          4           0        0.100737    0.088794    2.238563
      6          4           0       -1.065244    1.119790   -0.767984
      7          4           0        1.158242    1.142217   -0.802725
      8          4           0       -1.166601   -1.125155   -0.818924
      9          4           0        1.058859   -1.085868   -0.795868
     10          4           0        0.041734    0.072993   -2.132819
     11          1           0       -2.146267   -2.292897   -1.548525
     12          1           0       -2.620847   -1.724311   -1.335117
 ---------------------------------------------------------------------
                    Distance matrix (angstroms):
                    1          2          3          4          5
     1  Be   0.000000
     2  Be   2.195078   0.000000
     3  Be   2.196303   3.066524   0.000000
     4  Be   3.073383   2.112619   2.179762   0.000000
     5  Be   2.050998   2.078951   2.050000   2.074329   0.000000
     6  Be   2.044178   2.003866   3.300658   3.246047   3.385527
     7  Be   2.033126   3.303435   2.038348   3.308625   3.387838
     8  Be   3.435402   2.080250   3.422213   2.086147   3.525344
     9  Be   3.305692   3.232937   2.047427   2.008725   3.391991
    10  Be   3.358567   3.365023   3.356872   3.377117   4.371809
    11  H    5.090528   3.434679   5.008066   3.342258   5.006347
    12  H    4.812537   3.056571   5.057641   3.440586   4.844126
                    6          7          8          9         10
     6  Be   0.000000
     7  Be   2.223870   0.000000
     8  Be   2.247810   3.247481   0.000000
     9  Be   3.062274   2.230310   2.225927   0.000000
    10  Be   2.045473   2.039357   2.149873   2.040818   0.000000
    11  H    3.663917   4.824521   1.689876   3.506601   3.275085
    12  H    3.290965   4.773042   1.655377   3.773412   3.309980
                   11         12
    11  H    0.000000
    12  H    0.770752   0.000000
 Stoichiometry    Be10H2
 Framework group  C1[X(Be10H2)]
 Deg. of freedom    30
 Full point group                 C1      NOp   1
 Largest Abelian subgroup         C1      NOp   1
 Largest concise Abelian subgroup C1      NOp   1
                         Standard orientation:                         
 ---------------------------------------------------------------------
 Center     Atomic      Atomic             Coordinates (Angstroms)
 Number     Number       Type             X           Y           Z
 ---------------------------------------------------------------------
      1          4           0        1.444768   -0.414407   -1.146809
      2          4           0        0.107801    1.320485   -1.001772
      3          4           0        1.503308   -0.483998    1.047610
      4          4           0        0.182898    1.249263    1.108311
      5          4           0        1.931061    1.220528   -0.007907
      6          4           0       -0.562209   -0.493585   -1.526859
      7          4           0        0.458167   -1.829724   -0.071124
      8          4           0       -1.556154    0.712540    0.088686
      9          4           0       -0.482583   -0.597921    1.532601
     10          4           0       -1.541390   -1.435540    0.002156
     11          1           0       -3.059225    1.448991    0.321273
     12          1           0       -2.883448    1.560443   -0.420845
 ---------------------------------------------------------------------
 Rotational constants (GHZ):           2.6508857           2.2095805           2.0174241
 Standard basis: def2TZVP (5D, 7F)
 There are   212 symmetry adapted cartesian basis functions of A   symmetry.
 There are   202 symmetry adapted basis functions of A   symmetry.
   202 basis functions,   306 primitive gaussians,   212 cartesian basis functions
    21 alpha electrons       21 beta electrons
       nuclear repulsion energy       162.8222822625 Hartrees.
 NAtoms=   12 NActive=   12 NUniq=   12 SFac= 1.00D+00 NAtFMM=   60 NAOKFM=F Big=F
 Integral buffers will be    131072 words long.
 Raffenetti 2 integral format.
 Two-electron integral symmetry is turned on.
 Nuclear repulsion after empirical dispersion term =      162.7988265630 Hartrees.
 One-electron integrals computed using PRISM.
   1 Symmetry operations used in ECPInt.
 ECPInt:  NShTT=    4851 NPrTT=   15054 LenC2=    4750 LenP2D=   12390.
 LDataN:  DoStor=T MaxTD1= 4 Len=   56
 NBasis=   202 RedAO= T EigKep=  4.15D-04  NBF=   202
 NBsUse=   202 1.00D-06 EigRej= -1.00D+00 NBFU=   202
 Initial guess from the checkpoint file:  "/home/asus/YCY/BeH/Be10/1/8-H-Be10.chk"
 B after Tr=     0.000000   -0.000000    0.000000
         Rot=    0.999959    0.002859    0.001481   -0.008463 Ang=   1.04 deg.
 ExpMin= 3.27D-02 ExpMax= 4.70D+03 ExpMxC= 1.60D+02 IAcc=3 IRadAn=         5 AccDes= 0.00D+00
 Harris functional with IExCor= 1009 and IRadAn=       5 diagonalized for initial guess.
 HarFok:  IExCor= 1009 AccDes= 0.00D+00 IRadAn=         5 IDoV= 1 UseB2=F ITyADJ=14
 ICtDFT=  3500011 ScaDFX=  1.000000  1.000000  1.000000  1.000000
 FoFCou: FMM=F IPFlag=           0 FMFlag=      100000 FMFlg1=           0
         NFxFlg=           0 DoJE=T BraDBF=F KetDBF=T FulRan=T
         wScrn=  0.000000 ICntrl=       500 IOpCl=  0 I1Cent=   200000004 NGrid=           0
         NMat0=    1 NMatS0=      1 NMatT0=    0 NMatD0=    1 NMtDS0=    0 NMtDT0=    0
 Petite list used in FoFCou.
 Keep R1 ints in memory in canonical form, NReq=228948694.
 Requested convergence on RMS density matrix=1.00D-08 within 128 cycles.
 Requested convergence on MAX density matrix=1.00D-06.
 Requested convergence on             energy=1.00D-06.
 No special actions if energy rises.
 SCF Done:  E(RPBE1PBE) =  -148.300226981     A.U. after   13 cycles
            NFock= 13  Conv=0.56D-08     -V/T= 2.0074
   1 Symmetry operations used in ECPInt.
 ECPInt:  NShTT=    4851 NPrTT=   15054 LenC2=    4750 LenP2D=   12390.
 LDataN:  DoStor=T MaxTD1= 5 Len=  102
 Calling FoFJK, ICntrl=      2127 FMM=F ISym2X=0 I1Cent= 0 IOpClX= 0 NMat=1 NMatS=1 NMatT=0.
 ***** Axes restored to original set *****
 -------------------------------------------------------------------
 Center     Atomic                   Forces (Hartrees/Bohr)
 Number     Number              X              Y              Z
 -------------------------------------------------------------------
      1        4           0.000011269   -0.000368473    0.000247765
      2        4           0.000306890    0.000441216   -0.000042926
      3        4          -0.000276188   -0.000038463    0.000314167
      4        4          -0.000034192   -0.000530796   -0.000546060
      5        4           0.000314525    0.000409624    0.000158623
      6        4           0.000185186    0.000136673   -0.000451833
      7        4           0.000574721    0.000532412    0.000536923
      8        4          -0.000713312    0.002218853    0.002342984
      9        4           0.000443376   -0.000346078   -0.000667208
     10        4          -0.001419018   -0.001141263   -0.000151841
     11        1           0.002446286   -0.003211931   -0.001582710
     12        1          -0.001839542    0.001898224   -0.000157884
 -------------------------------------------------------------------
 Cartesian Forces:  Max     0.003211931 RMS     0.001099708

 GradGradGradGradGradGradGradGradGradGradGradGradGradGradGradGradGradGrad
 Berny optimization.
 Using GEDIIS/GDIIS optimizer.
 FormGI is forming the generalized inverse of G from B-inverse, IUseBI=4.
 Internal  Forces:  Max     0.002317521 RMS     0.000265474
 Search for a local minimum.
 Step number   6 out of a maximum of  100
 All quantities printed in internal units (Hartrees-Bohrs-Radians)
 Mixed Optimization -- En-DIIS/RFO-DIIS
 Swapping is turned off.
 Update second derivatives using D2CorX and points    3    4    5    6
 DE= -3.25D-04 DEPred=-2.52D-04 R= 1.29D+00
 TightC=F SS=  1.41D+00  RLast= 1.63D-01 DXNew= 1.4270D+00 4.8782D-01
 Trust test= 1.29D+00 RLast= 1.63D-01 DXMaxT set to 8.49D-01
 ITU=  1  1  1  1  1  0
     Eigenvalues ---    0.01130   0.02772   0.02975   0.03051   0.03475
     Eigenvalues ---    0.03647   0.04063   0.04369   0.05100   0.05176
     Eigenvalues ---    0.06438   0.06524   0.06721   0.06938   0.06994
     Eigenvalues ---    0.07099   0.07289   0.07442   0.07746   0.08680
     Eigenvalues ---    0.08854   0.09175   0.11938   0.13155   0.13516
     Eigenvalues ---    0.13647   0.13958   0.14758   0.14841   0.29170
 En-DIIS/RFO-DIIS/Sim-DIIS IScMMF=       -3 using points:     6    5    4
 RFO step:  Lambda=-1.66507027D-04.
 DidBck=F Rises=F RFO-DIIS coefs:    1.60560   -0.61872    0.01312
 Iteration  1 RMS(Cart)=  0.00636981 RMS(Int)=  0.00014440
 Iteration  2 RMS(Cart)=  0.00005492 RMS(Int)=  0.00011999
 Iteration  3 RMS(Cart)=  0.00000002 RMS(Int)=  0.00011999
 Variable       Old X    -DE/DX   Delta X   Delta X   Delta X     New X
                                 (Linear)    (Quad)   (Total)
    R1        4.14810  -0.00019  -0.00417  -0.00038  -0.00453   4.14356
    R2        4.15041  -0.00001   0.00334  -0.00124   0.00201   4.15242
    R3        3.87582  -0.00013   0.00174  -0.00120   0.00048   3.87631
    R4        3.86294   0.00019  -0.00290   0.00249  -0.00044   3.86250
    R5        3.84205  -0.00001   0.00331  -0.00079   0.00257   3.84463
    R6        3.99227   0.00012  -0.01698   0.00726  -0.00979   3.98249
    R7        3.92865   0.00006  -0.00002   0.00104   0.00104   3.92969
    R8        3.78676  -0.00001  -0.00563   0.00228  -0.00341   3.78335
    R9        3.93110   0.00003   0.00214  -0.00021   0.00205   3.93315
   R10        4.11915  -0.00009  -0.00616   0.00146  -0.00467   4.11449
   R11        3.87394  -0.00009   0.00243  -0.00160   0.00084   3.87477
   R12        3.85192  -0.00002   0.00173   0.00013   0.00178   3.85370
   R13        3.86908   0.00027  -0.00309   0.00163  -0.00145   3.86763
   R14        3.91991   0.00032  -0.00005   0.00293   0.00289   3.92281
   R15        3.94225  -0.00007   0.00537  -0.00276   0.00268   3.94492
   R16        3.79594  -0.00004  -0.00621   0.00197  -0.00426   3.79168
   R17        4.20251   0.00003   0.00389  -0.00055   0.00334   4.20584
   R18        4.24774  -0.00009   0.00809  -0.00133   0.00684   4.25458
   R19        3.86538  -0.00003  -0.00512  -0.00025  -0.00548   3.85990
   R20        4.21468   0.00021   0.00299  -0.00094   0.00202   4.21670
   R21        3.85383   0.00065   0.00004   0.00659   0.00663   3.86046
   R22        4.20639  -0.00001   0.00800   0.00014   0.00822   4.21461
   R23        4.06267  -0.00060   0.01008  -0.00764   0.00256   4.06523
   R24        3.19340   0.00085   0.03116  -0.00038   0.03077   3.22418
   R25        3.12821   0.00054   0.03338  -0.00267   0.03071   3.15892
   R26        3.85659   0.00005  -0.00625   0.00099  -0.00537   3.85122
   R27        1.45651   0.00232  -0.00634   0.00918   0.00286   1.45937
    A1        1.54605  -0.00000  -0.00288   0.00115  -0.00173   1.54433
    A2        1.79227  -0.00001  -0.00005   0.00041   0.00034   1.79261
    A3        1.78309  -0.00001  -0.00180   0.00060  -0.00123   1.78186
    A4        1.94647   0.00007   0.00047   0.00059   0.00104   1.94751
    A5        1.95646   0.00001   0.00089   0.00001   0.00089   1.95735
    A6        1.58850   0.00003   0.00239  -0.00069   0.00171   1.59020
    A7        1.86591   0.00004   0.00740  -0.00155   0.00588   1.87178
    A8        1.81634  -0.00001   0.00175  -0.00101   0.00072   1.81707
    A9        1.95517   0.00007   0.00218  -0.00018   0.00197   1.95714
   A10        2.02290   0.00003   0.00805  -0.00244   0.00561   2.02850
   A11        1.55728   0.00004  -0.00207   0.00092  -0.00117   1.55611
   A12        1.78502   0.00005  -0.00140   0.00044  -0.00095   1.78407
   A13        1.80252  -0.00002   0.00089  -0.00032   0.00057   1.80309
   A14        1.95340  -0.00000   0.00123  -0.00019   0.00106   1.95446
   A15        1.95047   0.00009   0.00054   0.00079   0.00131   1.95179
   A16        1.59132  -0.00006   0.00256  -0.00137   0.00119   1.59252
   A17        1.80307   0.00004   0.00089  -0.00026   0.00063   1.80371
   A18        1.86166   0.00002   0.00681  -0.00115   0.00568   1.86734
   A19        2.02191  -0.00004   0.00676  -0.00217   0.00459   2.02650
   A20        1.96073   0.00006   0.00269  -0.00109   0.00160   1.96233
   A21        1.68105  -0.00004  -0.00359   0.00059  -0.00300   1.67805
   A22        1.67411  -0.00005  -0.00419   0.00103  -0.00317   1.67094
   A23        1.85431  -0.00005   0.00485  -0.00208   0.00278   1.85709
   A24        1.92715   0.00011   0.00061   0.00095   0.00158   1.92873
   A25        1.79155  -0.00009   0.00007  -0.00047  -0.00038   1.79117
   A26        1.96175  -0.00009  -0.00066  -0.00079  -0.00143   1.96032
   A27        1.62563  -0.00002   0.00565  -0.00127   0.00440   1.63003
   A28        1.77282   0.00006  -0.00319   0.00106  -0.00214   1.77068
   A29        1.93933  -0.00007  -0.00369  -0.00040  -0.00411   1.93522
   A30        1.76998   0.00004  -0.00333   0.00108  -0.00228   1.76770
   A31        1.93414  -0.00008  -0.00362  -0.00035  -0.00397   1.93017
   A32        1.51609   0.00002  -0.00484   0.00149  -0.00336   1.51273
   A33        1.69744   0.00006  -0.00895   0.00250  -0.00645   1.69099
   A34        1.83943   0.00010  -0.00836   0.00260  -0.00581   1.83361
   A35        2.28663   0.00053   0.01701   0.00274   0.01962   2.30625
   A36        1.90743   0.00010   0.02459   0.00158   0.02604   1.93346
   A37        1.69181   0.00007  -0.00887   0.00302  -0.00587   1.68594
   A38        1.84524   0.00010  -0.00903   0.00294  -0.00613   1.83911
   A39        2.16769  -0.00030   0.00718  -0.00386   0.00320   2.17089
   A40        2.32824   0.00016   0.01209   0.00142   0.01354   2.34178
   A41        1.50781   0.00009  -0.00686   0.00141  -0.00547   1.50234
   A42        2.38338   0.00044   0.00682   0.00246   0.00895   2.39233
   A43        1.99124  -0.00011   0.01363  -0.00082   0.01227   2.00351
   A44        2.20965  -0.00072  -0.00640  -0.00592  -0.01221   2.19744
   A45        2.66363  -0.00012  -0.01456  -0.00353  -0.01799   2.64564
   A46        2.03430  -0.00035  -0.00381  -0.00397  -0.00776   2.02654
   A47        2.10006  -0.00028  -0.00496  -0.00506  -0.01038   2.08968
   A48        1.85604  -0.00012   0.00478  -0.00213   0.00264   1.85868
   A49        1.92668   0.00003   0.00056   0.00119   0.00173   1.92841
   A50        1.78878  -0.00011   0.00035  -0.00011   0.00024   1.78902
   A51        1.97241  -0.00014   0.00051  -0.00175  -0.00125   1.97116
   A52        1.63299  -0.00009   0.00594  -0.00155   0.00441   1.63740
   A53        1.69431   0.00008  -0.00058   0.00117   0.00059   1.69491
   A54        1.77349  -0.00005   0.00686  -0.00162   0.00525   1.77874
    D1        0.00581  -0.00003   0.00051  -0.00068  -0.00016   0.00565
    D2       -1.01520   0.00001  -0.00308   0.00126  -0.00183  -1.01703
    D3        0.98589  -0.00003  -0.00074  -0.00008  -0.00083   0.98506
    D4       -0.03512   0.00001  -0.00433   0.00185  -0.00250  -0.03762
    D5       -0.00563   0.00003  -0.00048   0.00065   0.00016  -0.00547
    D6        0.96381   0.00000  -0.00131   0.00098  -0.00036   0.96345
    D7       -0.96584   0.00003   0.00066   0.00000   0.00066  -0.96517
    D8        0.00360  -0.00001  -0.00017   0.00033   0.00015   0.00375
    D9        0.59210  -0.00002  -0.00231   0.00041  -0.00192   0.59019
   D10       -0.66373  -0.00002  -0.00398   0.00074  -0.00324  -0.66696
   D11        0.64804   0.00001   0.00216   0.00010   0.00232   0.65036
   D12       -0.45680   0.00017  -0.00160   0.00262   0.00103  -0.45576
   D13       -0.39422   0.00002   0.00278   0.00002   0.00284  -0.39137
   D14       -1.49906   0.00018  -0.00098   0.00254   0.00156  -1.49750
   D15       -0.60699   0.00001   0.00447  -0.00157   0.00291  -0.60408
   D16        0.41868  -0.00007   0.00099  -0.00157  -0.00058   0.41810
   D17        0.45584   0.00007   0.00494  -0.00088   0.00407   0.45991
   D18        1.48150  -0.00001   0.00146  -0.00089   0.00058   1.48209
   D19       -0.00585   0.00003  -0.00052   0.00069   0.00015  -0.00570
   D20       -1.01287  -0.00005  -0.00197   0.00102  -0.00097  -1.01384
   D21        0.99311   0.00013   0.00043   0.00116   0.00159   0.99470
   D22       -0.01391   0.00005  -0.00101   0.00150   0.00047  -0.01344
   D23       -0.66389  -0.00003  -0.00404   0.00156  -0.00247  -0.66635
   D24        0.62642  -0.00003   0.00252  -0.00006   0.00255   0.62897
   D25       -0.66703  -0.00011  -0.00098  -0.00089  -0.00187  -0.66890
   D26        0.36493   0.00006  -0.00096   0.00108   0.00014   0.36506
   D27        0.41889  -0.00003   0.00243  -0.00163   0.00082   0.41971
   D28        1.45085   0.00013   0.00245   0.00034   0.00282   1.45367
   D29        0.65457   0.00002   0.00084  -0.00139  -0.00052   0.65405
   D30       -0.32647  -0.00008   0.00703  -0.00313   0.00385  -0.32262
   D31       -2.92086  -0.00052   0.00064  -0.00465  -0.00406  -2.92493
   D32       -2.60638   0.00014   0.00278   0.00034   0.00358  -2.60280
   D33       -0.41502   0.00002  -0.00383  -0.00013  -0.00403  -0.41906
   D34       -1.39607  -0.00008   0.00236  -0.00188   0.00034  -1.39573
   D35        2.29272  -0.00052  -0.00403  -0.00339  -0.00758   2.28515
   D36        2.60721   0.00014  -0.00189   0.00159   0.00007   2.60728
   D37        0.00585  -0.00003   0.00052  -0.00068  -0.00016   0.00569
   D38        1.02343  -0.00006   0.00277  -0.00174   0.00108   1.02451
   D39       -0.97150  -0.00005   0.00104  -0.00096   0.00006  -0.97144
   D40        0.04608  -0.00007   0.00330  -0.00201   0.00130   0.04738
   D41        0.67773   0.00005   0.00494  -0.00127   0.00367   0.68140
   D42       -0.57960  -0.00001   0.00314  -0.00079   0.00233  -0.57726
   D43        0.60829   0.00002  -0.00366   0.00128  -0.00237   0.60592
   D44       -0.42111   0.00010  -0.00034   0.00173   0.00142  -0.41969
   D45       -0.46022  -0.00010  -0.00470   0.00051  -0.00417  -0.46439
   D46       -1.48962  -0.00002  -0.00137   0.00097  -0.00038  -1.49000
   D47       -0.66224   0.00003  -0.00192  -0.00040  -0.00234  -0.66458
   D48        0.45142  -0.00019   0.00203  -0.00333  -0.00130   0.45012
   D49        0.38156   0.00003  -0.00271  -0.00019  -0.00292   0.37864
   D50        1.49522  -0.00019   0.00124  -0.00312  -0.00188   1.49334
   D51       -0.63126   0.00001  -0.00345   0.00040  -0.00312  -0.63437
   D52        0.64229   0.00004   0.00232  -0.00038   0.00195   0.64424
   D53       -0.66362   0.00007  -0.00017   0.00154   0.00134  -0.66229
   D54        0.31244   0.00016  -0.00598   0.00323  -0.00271   0.30972
   D55        2.73570  -0.00066  -0.01606  -0.00421  -0.02028   2.71543
   D56       -2.98338  -0.00000  -0.02332  -0.00277  -0.02640  -3.00977
   D57        0.40963   0.00002   0.00472  -0.00023   0.00455   0.41418
   D58        1.38569   0.00011  -0.00108   0.00146   0.00050   1.38619
   D59       -2.47423  -0.00071  -0.01117  -0.00598  -0.01706  -2.49129
   D60       -1.91012  -0.00005  -0.01843  -0.00453  -0.02318  -1.93331
   D61        0.68736  -0.00002   0.00289  -0.00147   0.00145   0.68881
   D62       -0.34277  -0.00014   0.00247  -0.00349  -0.00100  -0.34377
   D63       -0.39855   0.00001  -0.00028  -0.00004  -0.00031  -0.39886
   D64       -1.42868  -0.00010  -0.00069  -0.00206  -0.00276  -1.43144
   D65        0.01964   0.00007   0.00147   0.00046   0.00190   0.02154
   D66        0.98898   0.00012  -0.00084   0.00128   0.00046   0.98944
   D67       -0.99512   0.00005   0.00023   0.00082   0.00103  -0.99409
   D68       -0.02578   0.00009  -0.00207   0.00164  -0.00042  -0.02620
   D69       -0.00336  -0.00006  -0.00328  -0.00044  -0.00373  -0.00709
   D70       -0.95466  -0.00006   0.00022  -0.00107  -0.00092  -0.95558
   D71        2.82663   0.00062   0.01535   0.00491   0.02048   2.84710
   D72        2.51590   0.00014   0.01601   0.00367   0.01999   2.53589
   D73        0.97714  -0.00009  -0.00145  -0.00101  -0.00242   0.97472
   D74        0.02585  -0.00009   0.00205  -0.00165   0.00038   0.02623
   D75       -2.47605   0.00058   0.01718   0.00433   0.02178  -2.45427
   D76       -2.78677   0.00011   0.01785   0.00309   0.02130  -2.76548
   D77        0.70608  -0.00026   0.00314  -0.00466  -0.00152   0.70456
   D78       -0.53673  -0.00017   0.00297  -0.00373  -0.00078  -0.53752
   D79       -0.02965  -0.00002  -0.00285   0.00088  -0.00197  -0.03162
   D80        0.99614  -0.00005  -0.00053  -0.00054  -0.00109   0.99506
   D81       -0.99975  -0.00007  -0.00022  -0.00025  -0.00047  -1.00022
   D82        0.02605  -0.00009   0.00210  -0.00167   0.00041   0.02646
   D83       -0.62047   0.00003   0.00089   0.00022   0.00108  -0.61939
   D84        0.61130  -0.00001  -0.00090  -0.00029  -0.00121   0.61009
   D85        0.01414  -0.00001   0.00255   0.00069   0.00325   0.01738
   D86       -0.96869   0.00008   0.00090   0.00092   0.00181  -0.96687
   D87        0.95704   0.00001  -0.00041   0.00141   0.00104   0.95808
   D88       -0.02578   0.00009  -0.00206   0.00165  -0.00039  -0.02617
   D89       -2.72127   0.00006  -0.00567   0.00079  -0.00473  -2.72600
   D90        2.57909   0.00014  -0.00732   0.00103  -0.00616   2.57292
   D91       -2.88061  -0.00033  -0.01142  -0.00480  -0.01569  -2.89630
   D92        2.41975  -0.00025  -0.01307  -0.00457  -0.01713   2.40263
   D93        0.56019   0.00001  -0.00506   0.00178  -0.00319   0.55700
   D94       -0.54838  -0.00007   0.00453  -0.00189   0.00260  -0.54578
   D95       -3.03577   0.00067   0.00833   0.00513   0.01324  -3.02253
   D96        2.72288   0.00002   0.01755   0.00258   0.01963   2.74250
   D97       -0.70253   0.00029  -0.00320   0.00476   0.00157  -0.70096
   D98        0.52996   0.00019  -0.00331   0.00455   0.00124   0.53121
         Item               Value     Threshold  Converged?
 Maximum Force            0.002318     0.000450     NO 
 RMS     Force            0.000265     0.000300     YES
 Maximum Displacement     0.044388     0.001800     NO 
 RMS     Displacement     0.006360     0.001200     NO 
 Predicted change in Energy=-8.423992D-05
 GradGradGradGradGradGradGradGradGradGradGradGradGradGradGradGradGradGrad

                          Input orientation:                          
 ---------------------------------------------------------------------
 Center     Atomic      Atomic             Coordinates (Angstroms)
 Number     Number       Type             X           Y           Z
 ---------------------------------------------------------------------
      1          4           0        0.084447    1.607754    0.858981
      2          4           0       -1.460538    0.051991    0.880591
      3          4           0        1.601895    0.018592    0.840422
      4          4           0        0.005670   -1.461781    0.874549
      5          4           0        0.109070    0.094870    2.243979
      6          4           0       -1.061983    1.124083   -0.762585
      7          4           0        1.163204    1.144213   -0.802510
      8          4           0       -1.175853   -1.123900   -0.812982
      9          4           0        1.053994   -1.084478   -0.794159
     10          4           0        0.035813    0.072981   -2.127183
     11          1           0       -2.149326   -2.308984   -1.560586
     12          1           0       -2.630856   -1.740015   -1.358606
 ---------------------------------------------------------------------
                    Distance matrix (angstroms):
                    1          2          3          4          5
     1  Be   0.000000
     2  Be   2.192680   0.000000
     3  Be   2.197368   3.062878   0.000000
     4  Be   3.070585   2.107441   2.177292   0.000000
     5  Be   2.051254   2.079503   2.050442   2.075859   0.000000
     6  Be   2.043946   2.002063   3.299695   3.241417   3.386749
     7  Be   2.034488   3.302999   2.039288   3.308113   3.390194
     8  Be   3.441765   2.081334   3.428544   2.087563   3.532907
     9  Be   3.304695   3.227881   2.046660   2.006471   3.393232
    10  Be   3.357838   3.359496   3.355928   3.371468   4.371831
    11  H    5.117117   3.465252   5.025346   3.360303   5.035233
    12  H    4.847486   3.097569   5.083758   3.466361   4.883914
                    6          7          8          9         10
     6  Be   0.000000
     7  Be   2.225637   0.000000
     8  Be   2.251429   3.258164   0.000000
     9  Be   3.058774   2.231381   2.230274   0.000000
    10  Be   2.042572   2.042868   2.151229   2.037979   0.000000
    11  H    3.688505   4.844802   1.706161   3.513983   3.281711
    12  H    3.319587   4.798219   1.671627   3.785029   3.314934
                   11         12
    11  H    0.000000
    12  H    0.772265   0.000000
 Stoichiometry    Be10H2
 Framework group  C1[X(Be10H2)]
 Deg. of freedom    30
 Full point group                 C1      NOp   1
 Largest Abelian subgroup         C1      NOp   1
 Largest concise Abelian subgroup C1      NOp   1
                         Standard orientation:                         
 ---------------------------------------------------------------------
 Center     Atomic      Atomic             Coordinates (Angstroms)
 Number     Number       Type             X           Y           Z
 ---------------------------------------------------------------------
      1          4           0        1.452728   -0.409745   -1.141657
      2          4           0        0.104798    1.314310   -1.005397
      3          4           0        1.504133   -0.469143    1.054307
      4          4           0        0.172642    1.252960    1.100058
      5          4           0        1.927783    1.232590   -0.008209
      6          4           0       -0.552606   -0.503745   -1.525734
      7          4           0        0.473926   -1.829566   -0.062214
      8          4           0       -1.564856    0.707948    0.079284
      9          4           0       -0.482342   -0.594009    1.530900
     10          4           0       -1.530725   -1.441641    0.002577
     11          1           0       -3.092625    1.426401    0.325728
     12          1           0       -2.929293    1.533766   -0.421392
 ---------------------------------------------------------------------
 Rotational constants (GHZ):           2.6518285           2.2069286           2.0129156
 Standard basis: def2TZVP (5D, 7F)
 There are   212 symmetry adapted cartesian basis functions of A   symmetry.
 There are   202 symmetry adapted basis functions of A   symmetry.
   202 basis functions,   306 primitive gaussians,   212 cartesian basis functions
    21 alpha electrons       21 beta electrons
       nuclear repulsion energy       162.7383283288 Hartrees.
 NAtoms=   12 NActive=   12 NUniq=   12 SFac= 1.00D+00 NAtFMM=   60 NAOKFM=F Big=F
 Integral buffers will be    131072 words long.
 Raffenetti 2 integral format.
 Two-electron integral symmetry is turned on.
 Nuclear repulsion after empirical dispersion term =      162.7148966244 Hartrees.
 One-electron integrals computed using PRISM.
   1 Symmetry operations used in ECPInt.
 ECPInt:  NShTT=    4851 NPrTT=   15054 LenC2=    4748 LenP2D=   12386.
 LDataN:  DoStor=T MaxTD1= 4 Len=   56
 NBasis=   202 RedAO= T EigKep=  4.15D-04  NBF=   202
 NBsUse=   202 1.00D-06 EigRej= -1.00D+00 NBFU=   202
 Initial guess from the checkpoint file:  "/home/asus/YCY/BeH/Be10/1/8-H-Be10.chk"
 B after Tr=    -0.000000    0.000000   -0.000000
         Rot=    0.999991    0.001912    0.001105   -0.003532 Ang=   0.48 deg.
 ExpMin= 3.27D-02 ExpMax= 4.70D+03 ExpMxC= 1.60D+02 IAcc=3 IRadAn=         5 AccDes= 0.00D+00
 Harris functional with IExCor= 1009 and IRadAn=       5 diagonalized for initial guess.
 HarFok:  IExCor= 1009 AccDes= 0.00D+00 IRadAn=         5 IDoV= 1 UseB2=F ITyADJ=14
 ICtDFT=  3500011 ScaDFX=  1.000000  1.000000  1.000000  1.000000
 FoFCou: FMM=F IPFlag=           0 FMFlag=      100000 FMFlg1=           0
         NFxFlg=           0 DoJE=T BraDBF=F KetDBF=T FulRan=T
         wScrn=  0.000000 ICntrl=       500 IOpCl=  0 I1Cent=   200000004 NGrid=           0
         NMat0=    1 NMatS0=      1 NMatT0=    0 NMatD0=    1 NMtDS0=    0 NMtDT0=    0
 Petite list used in FoFCou.
 Keep R1 ints in memory in canonical form, NReq=228948694.
 Requested convergence on RMS density matrix=1.00D-08 within 128 cycles.
 Requested convergence on MAX density matrix=1.00D-06.
 Requested convergence on             energy=1.00D-06.
 No special actions if energy rises.
 SCF Done:  E(RPBE1PBE) =  -148.300353198     A.U. after   12 cycles
            NFock= 12  Conv=0.49D-08     -V/T= 2.0074
   1 Symmetry operations used in ECPInt.
 ECPInt:  NShTT=    4851 NPrTT=   15054 LenC2=    4748 LenP2D=   12386.
 LDataN:  DoStor=T MaxTD1= 5 Len=  102
 Calling FoFJK, ICntrl=      2127 FMM=F ISym2X=0 I1Cent= 0 IOpClX= 0 NMat=1 NMatS=1 NMatT=0.
 ***** Axes restored to original set *****
 -------------------------------------------------------------------
 Center     Atomic                   Forces (Hartrees/Bohr)
 Number     Number              X              Y              Z
 -------------------------------------------------------------------
      1        4           0.000051006   -0.000420841    0.000124081
      2        4          -0.000273277    0.000346220    0.000174869
      3        4          -0.000254844    0.000085285    0.000218133
      4        4          -0.000149446   -0.000987565   -0.000293947
      5        4           0.000219143    0.000261180   -0.000087791
      6        4           0.000035376    0.000434938   -0.000539351
      7        4           0.000151945    0.000126050    0.000410793
      8        4          -0.000399650    0.002247795    0.002157911
      9        4           0.000771191   -0.000473267   -0.000710530
     10        4          -0.001295693   -0.001005745   -0.000361165
     11        1           0.001931840   -0.001765641   -0.000805329
     12        1          -0.000787590    0.001151593   -0.000287673
 -------------------------------------------------------------------
 Cartesian Forces:  Max     0.002247795 RMS     0.000849470

 GradGradGradGradGradGradGradGradGradGradGradGradGradGradGradGradGradGrad
 Berny optimization.
 Using GEDIIS/GDIIS optimizer.
 FormGI is forming the generalized inverse of G from B-inverse, IUseBI=4.
 Internal  Forces:  Max     0.001381802 RMS     0.000199615
 Search for a local minimum.
 Step number   7 out of a maximum of  100
 All quantities printed in internal units (Hartrees-Bohrs-Radians)
 Mixed Optimization -- En-DIIS/RFO-DIIS
 Swapping is turned off.
 Update second derivatives using D2CorX and points    3    4    5    6    7
 DE= -1.26D-04 DEPred=-8.42D-05 R= 1.50D+00
 TightC=F SS=  1.41D+00  RLast= 1.01D-01 DXNew= 1.4270D+00 3.0308D-01
 Trust test= 1.50D+00 RLast= 1.01D-01 DXMaxT set to 8.49D-01
 ITU=  1  1  1  1  1  1  0
     Eigenvalues ---    0.00688   0.02817   0.02936   0.03092   0.03486
     Eigenvalues ---    0.03641   0.04059   0.04383   0.05103   0.05222
     Eigenvalues ---    0.06481   0.06661   0.06722   0.06914   0.06984
     Eigenvalues ---    0.07092   0.07120   0.07443   0.07962   0.08691
     Eigenvalues ---    0.09002   0.09570   0.11853   0.13035   0.13504
     Eigenvalues ---    0.13533   0.13961   0.14762   0.15025   0.24090
 En-DIIS/RFO-DIIS/Sim-DIIS IScMMF=       -3 using points:     7    6    5    4
 RFO step:  Lambda=-1.57650317D-04.
 DidBck=F Rises=F RFO-DIIS coefs:    1.96324   -2.00000    1.33783   -0.30107
 Iteration  1 RMS(Cart)=  0.00808356 RMS(Int)=  0.00023253
 Iteration  2 RMS(Cart)=  0.00014195 RMS(Int)=  0.00012689
 Iteration  3 RMS(Cart)=  0.00000008 RMS(Int)=  0.00012689
 Variable       Old X    -DE/DX   Delta X   Delta X   Delta X     New X
                                 (Linear)    (Quad)   (Total)
    R1        4.14356  -0.00017  -0.00041  -0.00685  -0.00724   4.13632
    R2        4.15242   0.00001   0.00023   0.00102   0.00117   4.15360
    R3        3.87631  -0.00008   0.00124  -0.00014   0.00106   3.87736
    R4        3.86250   0.00009   0.00032  -0.00037  -0.00007   3.86243
    R5        3.84463  -0.00002   0.00069   0.00360   0.00436   3.84898
    R6        3.98249   0.00035   0.00715  -0.00826  -0.00115   3.98134
    R7        3.92969  -0.00002  -0.00016   0.00101   0.00087   3.93056
    R8        3.78335   0.00019   0.00263  -0.00183   0.00075   3.78410
    R9        3.93315  -0.00013  -0.00230   0.00083  -0.00139   3.93176
   R10        4.11449  -0.00005   0.00106  -0.00473  -0.00364   4.11085
   R11        3.87477  -0.00004   0.00073   0.00024   0.00099   3.87576
   R12        3.85370  -0.00002   0.00082   0.00259   0.00333   3.85703
   R13        3.86763   0.00018  -0.00009  -0.00226  -0.00234   3.86529
   R14        3.92281   0.00019   0.00063   0.00489   0.00552   3.92833
   R15        3.94492  -0.00022  -0.00290  -0.00010  -0.00299   3.94194
   R16        3.79168   0.00017   0.00178  -0.00308  -0.00131   3.79037
   R17        4.20584  -0.00003  -0.00134   0.00288   0.00154   4.20739
   R18        4.25458  -0.00021  -0.00184   0.00771   0.00594   4.26052
   R19        3.85990   0.00011   0.00095  -0.00702  -0.00613   3.85377
   R20        4.21670   0.00013  -0.00157   0.00047  -0.00116   4.21553
   R21        3.86046   0.00043   0.00431   0.01162   0.01590   3.87636
   R22        4.21461  -0.00011   0.00029   0.01181   0.01215   4.22676
   R23        4.06523  -0.00058  -0.00633  -0.00271  -0.00896   4.05628
   R24        3.22418   0.00010  -0.01062   0.03779   0.02712   3.25129
   R25        3.15892   0.00010  -0.00757   0.03854   0.03093   3.18985
   R26        3.85122   0.00020   0.00197  -0.00604  -0.00409   3.84713
   R27        1.45937   0.00138  -0.00211   0.00432   0.00240   1.46177
    A1        1.54433   0.00004   0.00100  -0.00126  -0.00024   1.54408
    A2        1.79261   0.00002   0.00031   0.00085   0.00115   1.79376
    A3        1.78186   0.00004   0.00058  -0.00085  -0.00030   1.78156
    A4        1.94751   0.00009   0.00033   0.00214   0.00245   1.94997
    A5        1.95735  -0.00000  -0.00022   0.00131   0.00109   1.95845
    A6        1.59020  -0.00001  -0.00063   0.00180   0.00115   1.59135
    A7        1.87178  -0.00013  -0.00181   0.00610   0.00432   1.87610
    A8        1.81707  -0.00002  -0.00087   0.00029  -0.00062   1.81644
    A9        1.95714   0.00003  -0.00002   0.00228   0.00224   1.95937
   A10        2.02850  -0.00012  -0.00253   0.00532   0.00280   2.03130
   A11        1.55611   0.00005   0.00069  -0.00104  -0.00037   1.55574
   A12        1.78407   0.00007   0.00042  -0.00061  -0.00019   1.78388
   A13        1.80309   0.00000  -0.00022   0.00044   0.00022   1.80331
   A14        1.95446  -0.00002  -0.00007   0.00155   0.00151   1.95597
   A15        1.95179   0.00010   0.00018   0.00249   0.00266   1.95445
   A16        1.59252  -0.00008  -0.00105   0.00051  -0.00053   1.59199
   A17        1.80371   0.00004  -0.00026   0.00092   0.00066   1.80437
   A18        1.86734  -0.00013  -0.00159   0.00609   0.00454   1.87188
   A19        2.02650  -0.00017  -0.00258   0.00411   0.00155   2.02805
   A20        1.96233   0.00002  -0.00052   0.00102   0.00052   1.96285
   A21        1.67805   0.00001   0.00059  -0.00353  -0.00295   1.67510
   A22        1.67094   0.00002   0.00093  -0.00334  -0.00241   1.66853
   A23        1.85709  -0.00018  -0.00215   0.00149  -0.00063   1.85646
   A24        1.92873   0.00006   0.00112   0.00277   0.00389   1.93262
   A25        1.79117  -0.00009   0.00002  -0.00063  -0.00057   1.79061
   A26        1.96032  -0.00008  -0.00087  -0.00294  -0.00379   1.95654
   A27        1.63003  -0.00015  -0.00152   0.00438   0.00289   1.63292
   A28        1.77068   0.00010   0.00074  -0.00217  -0.00144   1.76925
   A29        1.93522  -0.00001  -0.00027  -0.00573  -0.00603   1.92919
   A30        1.76770   0.00008   0.00090  -0.00229  -0.00141   1.76628
   A31        1.93017  -0.00001  -0.00007  -0.00533  -0.00540   1.92477
   A32        1.51273   0.00014   0.00197  -0.00240  -0.00048   1.51225
   A33        1.69099   0.00025   0.00293  -0.00609  -0.00320   1.68778
   A34        1.83361   0.00026   0.00330  -0.00498  -0.00176   1.83185
   A35        2.30625   0.00027  -0.00166   0.02942   0.02771   2.33396
   A36        1.93346   0.00002  -0.00142   0.03930   0.03785   1.97131
   A37        1.68594   0.00026   0.00337  -0.00485  -0.00155   1.68438
   A38        1.83911   0.00027   0.00309  -0.00534  -0.00230   1.83681
   A39        2.17089  -0.00036  -0.00305   0.00041  -0.00275   2.16814
   A40        2.34178   0.00004  -0.00080   0.01947   0.01846   2.36024
   A41        1.50234   0.00023   0.00163  -0.00593  -0.00436   1.49798
   A42        2.39233   0.00023  -0.00042   0.01420   0.01351   2.40584
   A43        2.00351  -0.00015  -0.00134   0.01763   0.01576   2.01927
   A44        2.19744  -0.00063  -0.00167  -0.02274  -0.02431   2.17313
   A45        2.64564  -0.00025  -0.00150  -0.03081  -0.03225   2.61338
   A46        2.02654  -0.00036  -0.00204  -0.01484  -0.01688   2.00966
   A47        2.08968  -0.00035  -0.00282  -0.01978  -0.02306   2.06662
   A48        1.85868  -0.00024  -0.00225   0.00115  -0.00109   1.85759
   A49        1.92841  -0.00001   0.00114   0.00309   0.00419   1.93261
   A50        1.78902  -0.00011   0.00034   0.00050   0.00085   1.78987
   A51        1.97116  -0.00014  -0.00138  -0.00360  -0.00501   1.96615
   A52        1.63740  -0.00021  -0.00200   0.00398   0.00202   1.63942
   A53        1.69491   0.00010   0.00072   0.00186   0.00254   1.69745
   A54        1.77874  -0.00019  -0.00200   0.00549   0.00352   1.78225
    D1        0.00565  -0.00003  -0.00044  -0.00074  -0.00116   0.00449
    D2       -1.01703   0.00005   0.00119  -0.00149  -0.00031  -1.01735
    D3        0.98506  -0.00003  -0.00008  -0.00110  -0.00119   0.98387
    D4       -0.03762   0.00005   0.00154  -0.00185  -0.00034  -0.03796
    D5       -0.00547   0.00003   0.00041   0.00072   0.00112  -0.00435
    D6        0.96345   0.00007   0.00090   0.00064   0.00153   0.96498
    D7       -0.96517  -0.00004  -0.00056   0.00034  -0.00022  -0.96540
    D8        0.00375  -0.00001  -0.00008   0.00027   0.00018   0.00393
    D9        0.59019   0.00003   0.00088  -0.00211  -0.00126   0.58893
   D10       -0.66696   0.00003   0.00148  -0.00351  -0.00203  -0.66899
   D11        0.65036  -0.00001   0.00047   0.00352   0.00404   0.65440
   D12       -0.45576   0.00019   0.00265   0.00400   0.00667  -0.44909
   D13       -0.39137  -0.00002   0.00024   0.00385   0.00413  -0.38724
   D14       -1.49750   0.00018   0.00243   0.00432   0.00676  -1.49073
   D15       -0.60408  -0.00006  -0.00166   0.00205   0.00040  -0.60368
   D16        0.41810  -0.00004  -0.00109  -0.00199  -0.00307   0.41503
   D17        0.45991  -0.00001  -0.00170   0.00386   0.00217   0.46207
   D18        1.48209   0.00001  -0.00113  -0.00019  -0.00130   1.48078
   D19       -0.00570   0.00003   0.00045   0.00073   0.00117  -0.00453
   D20       -1.01384   0.00002   0.00112   0.00022   0.00133  -1.01251
   D21        0.99470   0.00007   0.00023   0.00247   0.00268   0.99738
   D22       -0.01344   0.00005   0.00090   0.00196   0.00284  -0.01060
   D23       -0.66635   0.00002   0.00184  -0.00199  -0.00013  -0.66648
   D24        0.62897  -0.00009   0.00038   0.00335   0.00383   0.63280
   D25       -0.66890  -0.00004   0.00023  -0.00243  -0.00219  -0.67108
   D26        0.36506   0.00005   0.00165   0.00126   0.00293   0.36800
   D27        0.41971  -0.00003  -0.00098   0.00053  -0.00045   0.41926
   D28        1.45367   0.00006   0.00044   0.00422   0.00467   1.45834
   D29        0.65405   0.00003  -0.00080  -0.00153  -0.00235   0.65170
   D30       -0.32262  -0.00016  -0.00267   0.00280   0.00013  -0.32249
   D31       -2.92493  -0.00041  -0.00195  -0.00985  -0.01179  -2.93672
   D32       -2.60280   0.00008  -0.00044   0.00477   0.00472  -2.59808
   D33       -0.41906   0.00009  -0.00030  -0.00532  -0.00571  -0.42476
   D34       -1.39573  -0.00011  -0.00216  -0.00099  -0.00322  -1.39895
   D35        2.28515  -0.00036  -0.00144  -0.01364  -0.01514   2.27001
   D36        2.60728   0.00014   0.00007   0.00098   0.00136   2.60864
   D37        0.00569  -0.00003  -0.00044  -0.00074  -0.00118   0.00451
   D38        1.02451  -0.00010  -0.00193  -0.00001  -0.00191   1.02260
   D39       -0.97144  -0.00004  -0.00076  -0.00095  -0.00172  -0.97316
   D40        0.04738  -0.00011  -0.00224  -0.00021  -0.00246   0.04493
   D41        0.68140  -0.00002  -0.00216   0.00328   0.00111   0.68251
   D42       -0.57726  -0.00006  -0.00153   0.00199   0.00047  -0.57680
   D43        0.60592   0.00007   0.00164  -0.00152   0.00011   0.60604
   D44       -0.41969   0.00006   0.00136   0.00327   0.00465  -0.41504
   D45       -0.46439  -0.00000   0.00178  -0.00401  -0.00222  -0.46661
   D46       -1.49000  -0.00001   0.00151   0.00077   0.00231  -1.48769
   D47       -0.66458   0.00006   0.00008  -0.00321  -0.00315  -0.66772
   D48        0.45012  -0.00019  -0.00265  -0.00456  -0.00722   0.44290
   D49        0.37864   0.00007   0.00046  -0.00361  -0.00317   0.37547
   D50        1.49334  -0.00019  -0.00226  -0.00496  -0.00724   1.48610
   D51       -0.63437   0.00008  -0.00012  -0.00364  -0.00385  -0.63822
   D52        0.64424   0.00001  -0.00074   0.00269   0.00196   0.64620
   D53       -0.66229   0.00004   0.00153   0.00297   0.00450  -0.65779
   D54        0.30972   0.00023   0.00348  -0.00075   0.00272   0.31244
   D55        2.71543  -0.00045   0.00079  -0.03229  -0.03129   2.68414
   D56       -3.00977  -0.00012  -0.00048  -0.04311  -0.04401  -3.05378
   D57        0.41418  -0.00005   0.00061   0.00587   0.00655   0.42073
   D58        1.38619   0.00013   0.00257   0.00215   0.00476   1.39095
   D59       -2.49129  -0.00055  -0.00012  -0.02939  -0.02925  -2.52054
   D60       -1.93331  -0.00022  -0.00139  -0.04021  -0.04196  -1.97527
   D61        0.68881  -0.00008  -0.00164  -0.00017  -0.00177   0.68704
   D62       -0.34377  -0.00012  -0.00310  -0.00457  -0.00763  -0.35139
   D63       -0.39886  -0.00000  -0.00021  -0.00143  -0.00163  -0.40050
   D64       -1.43144  -0.00005  -0.00167  -0.00583  -0.00749  -1.43893
   D65        0.02154   0.00002  -0.00039   0.00191   0.00153   0.02307
   D66        0.98944   0.00008   0.00010   0.00066   0.00079   0.99022
   D67       -0.99409   0.00007   0.00064   0.00172   0.00234  -0.99175
   D68       -0.02620   0.00013   0.00113   0.00047   0.00160  -0.02460
   D69       -0.00709  -0.00000  -0.00078  -0.00530  -0.00610  -0.01320
   D70       -0.95558  -0.00010  -0.00130  -0.00238  -0.00371  -0.95930
   D71        2.84710   0.00046  -0.00013   0.03359   0.03362   2.88072
   D72        2.53589   0.00018   0.00038   0.03294   0.03367   2.56956
   D73        0.97472  -0.00004  -0.00061  -0.00346  -0.00407   0.97066
   D74        0.02623  -0.00013  -0.00113  -0.00054  -0.00167   0.02456
   D75       -2.45427   0.00042   0.00003   0.03544   0.03565  -2.41861
   D76       -2.76548   0.00014   0.00054   0.03478   0.03571  -2.72977
   D77        0.70456  -0.00028  -0.00442  -0.00641  -0.01086   0.69371
   D78       -0.53752  -0.00017  -0.00385  -0.00455  -0.00843  -0.54595
   D79       -0.03162   0.00003   0.00105  -0.00093   0.00010  -0.03152
   D80        0.99506  -0.00008  -0.00054  -0.00174  -0.00228   0.99278
   D81       -1.00022  -0.00003   0.00044   0.00031   0.00073  -0.99949
   D82        0.02646  -0.00013  -0.00115  -0.00050  -0.00166   0.02481
   D83       -0.61939   0.00001   0.00033   0.00193   0.00223  -0.61716
   D84        0.61009   0.00001   0.00005  -0.00182  -0.00180   0.60829
   D85        0.01738  -0.00006   0.00018   0.00447   0.00469   0.02207
   D86       -0.96687   0.00003   0.00005   0.00241   0.00248  -0.96439
   D87        0.95808   0.00004   0.00127   0.00259   0.00386   0.96195
   D88       -0.02617   0.00013   0.00113   0.00052   0.00166  -0.02452
   D89       -2.72600   0.00004   0.00126  -0.00617  -0.00486  -2.73086
   D90        2.57292   0.00013   0.00112  -0.00823  -0.00707   2.56586
   D91       -2.89630  -0.00027  -0.00038  -0.02481  -0.02463  -2.92093
   D92        2.40263  -0.00018  -0.00051  -0.02688  -0.02684   2.37579
   D93        0.55700   0.00010   0.00170  -0.00283  -0.00111   0.55589
   D94       -0.54578  -0.00015  -0.00236   0.00156  -0.00076  -0.54655
   D95       -3.02253   0.00049   0.00070   0.02294   0.02340  -2.99913
   D96        2.74250   0.00010   0.00055   0.03190   0.03185   2.77435
   D97       -0.70096   0.00031   0.00430   0.00643   0.01077  -0.69019
   D98        0.53121   0.00018   0.00438   0.00587   0.01025   0.54146
         Item               Value     Threshold  Converged?
 Maximum Force            0.001382     0.000450     NO 
 RMS     Force            0.000200     0.000300     YES
 Maximum Displacement     0.063866     0.001800     NO 
 RMS     Displacement     0.008071     0.001200     NO 
 Predicted change in Energy=-6.744292D-05
 GradGradGradGradGradGradGradGradGradGradGradGradGradGradGradGradGradGrad

                          Input orientation:                          
 ---------------------------------------------------------------------
 Center     Atomic      Atomic             Coordinates (Angstroms)
 Number     Number       Type             X           Y           Z
 ---------------------------------------------------------------------
      1          4           0        0.093594    1.611208    0.862273
      2          4           0       -1.454809    0.064366    0.890228
      3          4           0        1.604629    0.015152    0.839113
      4          4           0        0.003091   -1.456525    0.877310
      5          4           0        0.118605    0.100191    2.250127
      6          4           0       -1.058750    1.132590   -0.756554
      7          4           0        1.167162    1.143744   -0.804298
      8          4           0       -1.188432   -1.117809   -0.801042
      9          4           0        1.048001   -1.083811   -0.793735
     10          4           0        0.019832    0.067692   -2.120928
     11          1           0       -2.142470   -2.325449   -1.570181
     12          1           0       -2.634916   -1.756020   -1.392402
 ---------------------------------------------------------------------
                    Distance matrix (angstroms):
                    1          2          3          4          5
     1  Be   0.000000
     2  Be   2.188848   0.000000
     3  Be   2.197990   3.060262   0.000000
     4  Be   3.069104   2.106834   2.175366   0.000000
     5  Be   2.051813   2.079962   2.050966   2.078782   0.000000
     6  Be   2.043911   2.002462   3.299759   3.240453   3.390006
     7  Be   2.036794   3.303212   2.041053   3.308211   3.393816
     8  Be   3.443507   2.080598   3.431458   2.085982   3.535747
     9  Be   3.303994   3.227708   2.045421   2.005777   3.395693
    10  Be   3.359668   3.352855   3.358003   3.363472   4.372291
    11  H    5.139463   3.498243   5.032282   3.368779   5.058749
    12  H    4.885340   3.149104   5.107882   3.492903   4.929038
                    6          7          8          9         10
     6  Be   0.000000
     7  Be   2.226452   0.000000
     8  Be   2.254572   3.265495   0.000000
     9  Be   3.058139   2.230765   2.236703   0.000000
    10  Be   2.039329   2.051284   2.146489   2.035812   0.000000
    11  H    3.714091   4.855465   1.720510   3.510504   3.272002
    12  H    3.351517   4.817706   1.687997   3.791324   3.302175
                   11         12
    11  H    0.000000
    12  H    0.773535   0.000000
 Stoichiometry    Be10H2
 Framework group  C1[X(Be10H2)]
 Deg. of freedom    30
 Full point group                 C1      NOp   1
 Largest Abelian subgroup         C1      NOp   1
 Largest concise Abelian subgroup C1      NOp   1
                         Standard orientation:                         
 ---------------------------------------------------------------------
 Center     Atomic      Atomic             Coordinates (Angstroms)
 Number     Number       Type             X           Y           Z
 ---------------------------------------------------------------------
      1          4           0        1.460712   -0.413265   -1.133356
      2          4           0        0.111015    1.305830   -1.014676
      3          4           0        1.501234   -0.458381    1.063797
      4          4           0        0.165295    1.258228    1.090921
      5          4           0        1.929789    1.236974   -0.007917
      6          4           0       -0.542412   -0.516570   -1.526287
      7          4           0        0.480189   -1.831407   -0.048931
      8          4           0       -1.565895    0.711090    0.063817
      9          4           0       -0.486056   -0.587209    1.530517
     10          4           0       -1.531617   -1.434259    0.002826
     11          1           0       -3.114289    1.410062    0.335973
     12          1           0       -2.974730    1.505810   -0.418820
 ---------------------------------------------------------------------
 Rotational constants (GHZ):           2.6537663           2.2021814           2.0097060
 Standard basis: def2TZVP (5D, 7F)
 There are   212 symmetry adapted cartesian basis functions of A   symmetry.
 There are   202 symmetry adapted basis functions of A   symmetry.
   202 basis functions,   306 primitive gaussians,   212 cartesian basis functions
    21 alpha electrons       21 beta electrons
       nuclear repulsion energy       162.6513889443 Hartrees.
 NAtoms=   12 NActive=   12 NUniq=   12 SFac= 1.00D+00 NAtFMM=   60 NAOKFM=F Big=F
 Integral buffers will be    131072 words long.
 Raffenetti 2 integral format.
 Two-electron integral symmetry is turned on.
 Nuclear repulsion after empirical dispersion term =      162.6279773230 Hartrees.
 One-electron integrals computed using PRISM.
   1 Symmetry operations used in ECPInt.
 ECPInt:  NShTT=    4851 NPrTT=   15054 LenC2=    4746 LenP2D=   12382.
 LDataN:  DoStor=T MaxTD1= 4 Len=   56
 NBasis=   202 RedAO= T EigKep=  4.16D-04  NBF=   202
 NBsUse=   202 1.00D-06 EigRej= -1.00D+00 NBFU=   202
 Initial guess from the checkpoint file:  "/home/asus/YCY/BeH/Be10/1/8-H-Be10.chk"
 B after Tr=     0.000000   -0.000000   -0.000000
         Rot=    0.999994    0.002775    0.001633   -0.001267 Ang=   0.40 deg.
 ExpMin= 3.27D-02 ExpMax= 4.70D+03 ExpMxC= 1.60D+02 IAcc=3 IRadAn=         5 AccDes= 0.00D+00
 Harris functional with IExCor= 1009 and IRadAn=       5 diagonalized for initial guess.
 HarFok:  IExCor= 1009 AccDes= 0.00D+00 IRadAn=         5 IDoV= 1 UseB2=F ITyADJ=14
 ICtDFT=  3500011 ScaDFX=  1.000000  1.000000  1.000000  1.000000
 FoFCou: FMM=F IPFlag=           0 FMFlag=      100000 FMFlg1=           0
         NFxFlg=           0 DoJE=T BraDBF=F KetDBF=T FulRan=T
         wScrn=  0.000000 ICntrl=       500 IOpCl=  0 I1Cent=   200000004 NGrid=           0
         NMat0=    1 NMatS0=      1 NMatT0=    0 NMatD0=    1 NMtDS0=    0 NMtDT0=    0
 Petite list used in FoFCou.
 Keep R1 ints in memory in canonical form, NReq=228948694.
 Requested convergence on RMS density matrix=1.00D-08 within 128 cycles.
 Requested convergence on MAX density matrix=1.00D-06.
 Requested convergence on             energy=1.00D-06.
 No special actions if energy rises.
 SCF Done:  E(RPBE1PBE) =  -148.300505973     A.U. after   12 cycles
            NFock= 12  Conv=0.62D-08     -V/T= 2.0075
   1 Symmetry operations used in ECPInt.
 ECPInt:  NShTT=    4851 NPrTT=   15054 LenC2=    4746 LenP2D=   12382.
 LDataN:  DoStor=T MaxTD1= 5 Len=  102
 Calling FoFJK, ICntrl=      2127 FMM=F ISym2X=0 I1Cent= 0 IOpClX= 0 NMat=1 NMatS=1 NMatT=0.
 ***** Axes restored to original set *****
 -------------------------------------------------------------------
 Center     Atomic                   Forces (Hartrees/Bohr)
 Number     Number              X              Y              Z
 -------------------------------------------------------------------
      1        4           0.000167488   -0.000427011   -0.000041088
      2        4          -0.000610941    0.000072987    0.000314819
      3        4          -0.000189895    0.000293057    0.000037979
      4        4          -0.000343240   -0.001049902    0.000084777
      5        4           0.000148640    0.000099542   -0.000392129
      6        4          -0.000135478    0.000630342   -0.000374541
      7        4          -0.000493116   -0.000490169    0.000120740
      8        4          -0.000247436    0.001840890    0.001709227
      9        4           0.000888508   -0.000595749   -0.000601221
     10        4          -0.000553175   -0.000360223   -0.000437753
     11        1           0.001312067   -0.000419459   -0.000068645
     12        1           0.000056577    0.000405695   -0.000352165
 -------------------------------------------------------------------
 Cartesian Forces:  Max     0.001840890 RMS     0.000623141

 GradGradGradGradGradGradGradGradGradGradGradGradGradGradGradGradGradGrad
 Berny optimization.
 Using GEDIIS/GDIIS optimizer.
 FormGI is forming the generalized inverse of G from B-inverse, IUseBI=4.
 Internal  Forces:  Max     0.000535039 RMS     0.000166163
 Search for a local minimum.
 Step number   8 out of a maximum of  100
 All quantities printed in internal units (Hartrees-Bohrs-Radians)
 Mixed Optimization -- En-DIIS/RFO-DIIS
 Swapping is turned off.
 Update second derivatives using D2CorX and points    4    5    6    7    8
 DE= -1.53D-04 DEPred=-6.74D-05 R= 2.27D+00
 TightC=F SS=  1.41D+00  RLast= 1.52D-01 DXNew= 1.4270D+00 4.5576D-01
 Trust test= 2.27D+00 RLast= 1.52D-01 DXMaxT set to 8.49D-01
 ITU=  1  1  1  1  1  1  1  0
     Eigenvalues ---    0.00388   0.02732   0.02863   0.03210   0.03534
     Eigenvalues ---    0.03638   0.04046   0.04391   0.04882   0.05195
     Eigenvalues ---    0.05847   0.06501   0.06720   0.06870   0.06959
     Eigenvalues ---    0.06999   0.07100   0.07436   0.08220   0.08732
     Eigenvalues ---    0.09041   0.10029   0.11794   0.12593   0.13425
     Eigenvalues ---    0.13500   0.14071   0.14757   0.14866   0.25353
 En-DIIS/RFO-DIIS/Sim-DIIS IScMMF=       -3 using points:     8    7    6    5    4
 RFO step:  Lambda=-1.67717249D-04.
 DIIS inversion failure, remove point   5.
 RFO-DIIS uses    4 points instead of    5
 DidBck=F Rises=F RFO-DIIS coefs:    2.70909   -1.93688   -0.06480    0.29259    0.00000
 Iteration  1 RMS(Cart)=  0.01011199 RMS(Int)=  0.00054215
 Iteration  2 RMS(Cart)=  0.00025105 RMS(Int)=  0.00042708
 Iteration  3 RMS(Cart)=  0.00000034 RMS(Int)=  0.00042708
 Variable       Old X    -DE/DX   Delta X   Delta X   Delta X     New X
                                 (Linear)    (Quad)   (Total)
    R1        4.13632  -0.00010  -0.00926   0.00121  -0.00809   4.12824
    R2        4.15360  -0.00002  -0.00016  -0.00193  -0.00223   4.15137
    R3        3.87736  -0.00007   0.00077  -0.00077  -0.00000   3.87736
    R4        3.86243  -0.00004   0.00149  -0.00203  -0.00054   3.86189
    R5        3.84898  -0.00006   0.00517  -0.00026   0.00511   3.85409
    R6        3.98134   0.00039   0.00876   0.00023   0.00886   3.99020
    R7        3.93056  -0.00010   0.00128  -0.00099   0.00031   3.93087
    R8        3.78410   0.00032   0.00487   0.00206   0.00678   3.79089
    R9        3.93176  -0.00026  -0.00386  -0.00273  -0.00645   3.92531
   R10        4.11085   0.00001  -0.00207   0.00241   0.00037   4.11122
   R11        3.87576  -0.00004   0.00023  -0.00075  -0.00035   3.87541
   R12        3.85703  -0.00006   0.00441  -0.00077   0.00341   3.86044
   R13        3.86529   0.00007  -0.00208  -0.00150  -0.00353   3.86176
   R14        3.92833  -0.00000   0.00886  -0.00238   0.00642   3.93475
   R15        3.94194  -0.00030  -0.00839  -0.00216  -0.01060   3.93134
   R16        3.79037   0.00035   0.00184   0.00286   0.00472   3.79509
   R17        4.20739  -0.00012  -0.00005  -0.00211  -0.00218   4.20521
   R18        4.26052  -0.00025   0.00456  -0.00201   0.00278   4.26330
   R19        3.85377   0.00024  -0.00670   0.00262  -0.00418   3.84959
   R20        4.21553  -0.00001  -0.00393  -0.00203  -0.00620   4.20933
   R21        3.87636  -0.00004   0.02570  -0.00798   0.01767   3.89403
   R22        4.22676  -0.00013   0.01489  -0.00098   0.01402   4.24078
   R23        4.05628  -0.00029  -0.02095   0.00216  -0.01862   4.03766
   R24        3.25129  -0.00054   0.02398  -0.00891   0.01480   3.26609
   R25        3.18985  -0.00017   0.02929  -0.00425   0.02483   3.21468
   R26        3.84713   0.00029  -0.00267   0.00221  -0.00041   3.84672
   R27        1.46177   0.00050   0.00687  -0.00305   0.00490   1.46667
    A1        1.54408   0.00006   0.00142   0.00064   0.00211   1.54619
    A2        1.79376   0.00004   0.00192  -0.00007   0.00185   1.79561
    A3        1.78156   0.00008   0.00066   0.00093   0.00150   1.78305
    A4        1.94997   0.00010   0.00373   0.00029   0.00398   1.95395
    A5        1.95845  -0.00002   0.00123  -0.00011   0.00112   1.95957
    A6        1.59135  -0.00003   0.00038  -0.00035  -0.00001   1.59134
    A7        1.87610  -0.00023   0.00235  -0.00224   0.00024   1.87634
    A8        1.81644  -0.00001  -0.00211   0.00030  -0.00191   1.81454
    A9        1.95937  -0.00003   0.00228  -0.00119   0.00109   1.96046
   A10        2.03130  -0.00021  -0.00051  -0.00159  -0.00205   2.02926
   A11        1.55574   0.00004   0.00068  -0.00010   0.00055   1.55629
   A12        1.78388   0.00009   0.00059   0.00076   0.00135   1.78522
   A13        1.80331   0.00001  -0.00021  -0.00029  -0.00049   1.80281
   A14        1.95597  -0.00003   0.00172   0.00007   0.00191   1.95788
   A15        1.95445   0.00009   0.00399  -0.00009   0.00387   1.95832
   A16        1.59199  -0.00007  -0.00246  -0.00019  -0.00263   1.58936
   A17        1.80437   0.00004   0.00055   0.00032   0.00086   1.80523
   A18        1.87188  -0.00023   0.00306  -0.00235   0.00085   1.87273
   A19        2.02805  -0.00023  -0.00177  -0.00125  -0.00284   2.02521
   A20        1.96285  -0.00003  -0.00084  -0.00114  -0.00192   1.96093
   A21        1.67510   0.00006  -0.00257   0.00091  -0.00172   1.67338
   A22        1.66853   0.00008  -0.00131   0.00102  -0.00035   1.66818
   A23        1.85646  -0.00025  -0.00414  -0.00136  -0.00536   1.85109
   A24        1.93262  -0.00003   0.00598  -0.00147   0.00451   1.93713
   A25        1.79061  -0.00007  -0.00092   0.00030  -0.00052   1.79008
   A26        1.95654  -0.00005  -0.00581   0.00017  -0.00559   1.95094
   A27        1.63292  -0.00023   0.00112  -0.00185  -0.00059   1.63232
   A28        1.76925   0.00013  -0.00037   0.00041   0.00002   1.76926
   A29        1.92919   0.00008  -0.00753   0.00184  -0.00576   1.92343
   A30        1.76628   0.00012  -0.00023   0.00059   0.00030   1.76658
   A31        1.92477   0.00009  -0.00651   0.00197  -0.00451   1.92026
   A32        1.51225   0.00024   0.00236   0.00213   0.00439   1.51664
   A33        1.68778   0.00036   0.00046   0.00218   0.00247   1.69025
   A34        1.83185   0.00032   0.00247   0.00192   0.00418   1.83603
   A35        2.33396   0.00004   0.03448  -0.00082   0.03327   2.36723
   A36        1.97131  -0.00004   0.04652   0.00025   0.04685   2.01816
   A37        1.68438   0.00035   0.00311   0.00205   0.00490   1.68928
   A38        1.83681   0.00032   0.00198   0.00172   0.00349   1.84030
   A39        2.16814  -0.00036  -0.00904  -0.00251  -0.01176   2.15637
   A40        2.36024  -0.00006   0.02247  -0.00085   0.02096   2.38120
   A41        1.49798   0.00029  -0.00278   0.00184  -0.00120   1.49678
   A42        2.40584   0.00007   0.01769   0.00044   0.01690   2.42274
   A43        2.01927  -0.00014   0.01732  -0.00021   0.01572   2.03499
   A44        2.17313  -0.00049  -0.03565  -0.00226  -0.03723   2.13590
   A45        2.61338  -0.00032  -0.04378  -0.00255  -0.04647   2.56691
   A46        2.00966  -0.00028  -0.02522  -0.00046  -0.02574   1.98391
   A47        2.06662  -0.00032  -0.03462  -0.00139  -0.03715   2.02948
   A48        1.85759  -0.00030  -0.00485  -0.00140  -0.00613   1.85146
   A49        1.93261  -0.00008   0.00650  -0.00156   0.00482   1.93742
   A50        1.78987  -0.00011   0.00120   0.00004   0.00126   1.79113
   A51        1.96615  -0.00011  -0.00855  -0.00001  -0.00866   1.95748
   A52        1.63942  -0.00029  -0.00051  -0.00214  -0.00243   1.63699
   A53        1.69745   0.00010   0.00450   0.00002   0.00437   1.70182
   A54        1.78225  -0.00027   0.00139  -0.00159  -0.00006   1.78219
    D1        0.00449  -0.00002  -0.00221   0.00019  -0.00198   0.00250
    D2       -1.01735   0.00007   0.00142   0.00023   0.00177  -1.01558
    D3        0.98387  -0.00002  -0.00146   0.00050  -0.00097   0.98290
    D4       -0.03796   0.00007   0.00217   0.00054   0.00277  -0.03519
    D5       -0.00435   0.00002   0.00213  -0.00018   0.00191  -0.00243
    D6        0.96498   0.00011   0.00334   0.00033   0.00362   0.96860
    D7       -0.96540  -0.00010  -0.00085  -0.00086  -0.00174  -0.96713
    D8        0.00393  -0.00001   0.00036  -0.00035  -0.00003   0.00390
    D9        0.58893   0.00006  -0.00057   0.00030  -0.00032   0.58861
   D10       -0.66899   0.00006  -0.00076   0.00055  -0.00023  -0.66922
   D11        0.65440  -0.00002   0.00528  -0.00038   0.00500   0.65940
   D12       -0.44909   0.00013   0.01197  -0.00049   0.01159  -0.43750
   D13       -0.38724  -0.00005   0.00501  -0.00089   0.00418  -0.38307
   D14       -1.49073   0.00010   0.01170  -0.00099   0.01077  -1.47996
   D15       -0.60368  -0.00011  -0.00221  -0.00156  -0.00372  -0.60739
   D16        0.41503   0.00003  -0.00562   0.00055  -0.00503   0.41000
   D17        0.46207  -0.00010   0.00032  -0.00199  -0.00160   0.46048
   D18        1.48078   0.00003  -0.00308   0.00012  -0.00291   1.47787
   D19       -0.00453   0.00002   0.00223  -0.00019   0.00200  -0.00253
   D20       -1.01251   0.00007   0.00347   0.00112   0.00455  -1.00796
   D21        0.99738  -0.00002   0.00403  -0.00140   0.00259   0.99997
   D22       -0.01060   0.00002   0.00527  -0.00009   0.00514  -0.00546
   D23       -0.66648   0.00004   0.00235   0.00025   0.00272  -0.66377
   D24        0.63280  -0.00013   0.00470  -0.00123   0.00360   0.63640
   D25       -0.67108   0.00006  -0.00285   0.00167  -0.00118  -0.67227
   D26        0.36800   0.00001   0.00544  -0.00065   0.00482   0.37282
   D27        0.41926   0.00000  -0.00218   0.00105  -0.00118   0.41808
   D28        1.45834  -0.00005   0.00612  -0.00127   0.00483   1.46317
   D29        0.65170   0.00004  -0.00434   0.00071  -0.00384   0.64786
   D30       -0.32249  -0.00017  -0.00418  -0.00025  -0.00442  -0.32691
   D31       -2.93672  -0.00029  -0.01960  -0.00180  -0.02157  -2.95829
   D32       -2.59808   0.00002   0.00588  -0.00012   0.00689  -2.59119
   D33       -0.42476   0.00014  -0.00692   0.00204  -0.00504  -0.42980
   D34       -1.39895  -0.00007  -0.00676   0.00109  -0.00561  -1.40456
   D35        2.27001  -0.00019  -0.02218  -0.00046  -0.02277   2.24724
   D36        2.60864   0.00013   0.00330   0.00122   0.00569   2.61434
   D37        0.00451  -0.00002  -0.00224   0.00019  -0.00200   0.00251
   D38        1.02260  -0.00010  -0.00489  -0.00004  -0.00485   1.01775
   D39       -0.97316  -0.00003  -0.00348  -0.00016  -0.00370  -0.97686
   D40        0.04493  -0.00011  -0.00613  -0.00039  -0.00655   0.03838
   D41        0.68251  -0.00009  -0.00139  -0.00135  -0.00280   0.67971
   D42       -0.57680  -0.00010  -0.00129  -0.00108  -0.00239  -0.57918
   D43        0.60604   0.00011   0.00256   0.00129   0.00383   0.60987
   D44       -0.41504  -0.00002   0.00780  -0.00102   0.00685  -0.40820
   D45       -0.46661   0.00011  -0.00053   0.00242   0.00192  -0.46469
   D46       -1.48769  -0.00002   0.00471   0.00011   0.00493  -1.48276
   D47       -0.66772   0.00008  -0.00390   0.00122  -0.00271  -0.67043
   D48        0.44290  -0.00012  -0.01307   0.00116  -0.01196   0.43094
   D49        0.37547   0.00010  -0.00340   0.00165  -0.00177   0.37370
   D50        1.48610  -0.00010  -0.01258   0.00160  -0.01103   1.47507
   D51       -0.63822   0.00014  -0.00412   0.00187  -0.00235  -0.64057
   D52        0.64620   0.00001   0.00175   0.00063   0.00235   0.64855
   D53       -0.65779   0.00001   0.00747  -0.00080   0.00679  -0.65099
   D54        0.31244   0.00022   0.00824   0.00040   0.00849   0.32093
   D55        2.68414  -0.00024  -0.04093  -0.00093  -0.04061   2.64353
   D56       -3.05378  -0.00020  -0.05759  -0.00264  -0.06160  -3.11538
   D57        0.42073  -0.00012   0.00777  -0.00213   0.00579   0.42652
   D58        1.39095   0.00009   0.00854  -0.00093   0.00749   1.39844
   D59       -2.52054  -0.00036  -0.04064  -0.00226  -0.04161  -2.56215
   D60       -1.97527  -0.00032  -0.05729  -0.00397  -0.06261  -2.03787
   D61        0.68704  -0.00013  -0.00479  -0.00157  -0.00628   0.68076
   D62       -0.35139  -0.00004  -0.01405   0.00080  -0.01310  -0.36450
   D63       -0.40050  -0.00004  -0.00257  -0.00164  -0.00417  -0.40466
   D64       -1.43893   0.00004  -0.01183   0.00074  -0.01099  -1.44993
   D65        0.02307  -0.00006   0.00146  -0.00204  -0.00057   0.02250
   D66        0.99022   0.00001   0.00168  -0.00159   0.00015   0.99037
   D67       -0.99175   0.00006   0.00365  -0.00090   0.00268  -0.98907
   D68       -0.02460   0.00013   0.00388  -0.00045   0.00340  -0.02120
   D69       -0.01320   0.00005  -0.00793   0.00155  -0.00651  -0.01970
   D70       -0.95930  -0.00010  -0.00624   0.00035  -0.00587  -0.96517
   D71        2.88072   0.00028   0.04523   0.00116   0.04718   2.92790
   D72        2.56956   0.00020   0.04506   0.00233   0.04828   2.61784
   D73        0.97066   0.00002  -0.00568   0.00165  -0.00412   0.96654
   D74        0.02456  -0.00013  -0.00399   0.00044  -0.00349   0.02107
   D75       -2.41861   0.00024   0.04748   0.00125   0.04956  -2.36905
   D76       -2.72977   0.00016   0.04731   0.00242   0.05066  -2.67911
   D77        0.69371  -0.00018  -0.01978   0.00116  -0.01873   0.67498
   D78       -0.54595  -0.00007  -0.01571   0.00113  -0.01466  -0.56061
   D79       -0.03152   0.00009   0.00204   0.00202   0.00399  -0.02752
   D80        0.99278  -0.00008  -0.00338   0.00074  -0.00267   0.99011
   D81       -0.99949   0.00003   0.00145   0.00173   0.00317  -0.99631
   D82        0.02481  -0.00013  -0.00398   0.00045  -0.00349   0.02132
   D83       -0.61716  -0.00002   0.00312   0.00009   0.00311  -0.61405
   D84        0.60829   0.00005  -0.00235   0.00062  -0.00185   0.60645
   D85        0.02207  -0.00010   0.00601  -0.00183   0.00431   0.02638
   D86       -0.96439  -0.00002   0.00339  -0.00160   0.00193  -0.96246
   D87        0.96195   0.00005   0.00657  -0.00066   0.00584   0.96779
   D88       -0.02452   0.00013   0.00396  -0.00044   0.00346  -0.02106
   D89       -2.73086   0.00003  -0.00440   0.00000  -0.00431  -2.73518
   D90        2.56586   0.00011  -0.00701   0.00022  -0.00669   2.55917
   D91       -2.92093  -0.00017  -0.03290  -0.00119  -0.03218  -2.95311
   D92        2.37579  -0.00009  -0.03551  -0.00097  -0.03456   2.34123
   D93        0.55589   0.00014   0.00137   0.00051   0.00188   0.55777
   D94       -0.54655  -0.00018  -0.00415  -0.00093  -0.00483  -0.55138
   D95       -2.99913   0.00030   0.03291   0.00143   0.03322  -2.96591
   D96        2.77435   0.00013   0.04121   0.00151   0.04104   2.81539
   D97       -0.69019   0.00019   0.01965  -0.00140   0.01840  -0.67180
   D98        0.54146   0.00007   0.01889  -0.00129   0.01756   0.55901
         Item               Value     Threshold  Converged?
 Maximum Force            0.000535     0.000450     NO 
 RMS     Force            0.000166     0.000300     YES
 Maximum Displacement     0.079572     0.001800     NO 
 RMS     Displacement     0.010107     0.001200     NO 
 Predicted change in Energy=-6.864385D-05
 GradGradGradGradGradGradGradGradGradGradGradGradGradGradGradGradGradGrad

                          Input orientation:                          
 ---------------------------------------------------------------------
 Center     Atomic      Atomic             Coordinates (Angstroms)
 Number     Number       Type             X           Y           Z
 ---------------------------------------------------------------------
      1          4           0        0.104187    1.612713    0.865062
      2          4           0       -1.452529    0.080563    0.903680
      3          4           0        1.605649    0.009366    0.835528
      4          4           0       -0.002998   -1.454639    0.880426
      5          4           0        0.128624    0.103699    2.255102
      6          4           0       -1.057101    1.144853   -0.750154
      7          4           0        1.167398    1.138512   -0.809534
      8          4           0       -1.203159   -1.106219   -0.782755
      9          4           0        1.040832   -1.085324   -0.795040
     10          4           0       -0.005236    0.058119   -2.114864
     11          1           0       -2.121602   -2.338732   -1.573030
     12          1           0       -2.628529   -1.767583   -1.434510
 ---------------------------------------------------------------------
                    Distance matrix (angstroms):
                    1          2          3          4          5
     1  Be   0.000000
     2  Be   2.184569   0.000000
     3  Be   2.196811   3.059766   0.000000
     4  Be   3.069262   2.111521   2.175563   0.000000
     5  Be   2.051811   2.080125   2.050778   2.082181   0.000000
     6  Be   2.043625   2.006052   3.300600   3.244577   3.394335
     7  Be   2.039498   3.304297   2.042857   3.309112   3.397334
     8  Be   3.437593   2.077185   3.428232   2.080373   3.530740
     9  Be   3.303429   3.234469   2.043555   2.008273   3.398421
    10  Be   3.362840   3.347651   3.361866   3.355623   4.372253
    11  H    5.149014   3.526293   5.020669   3.359992   5.067898
    12  H    4.917537   3.204021   5.122391   3.514295   4.971602
                    6          7          8          9         10
     6  Be   0.000000
     7  Be   2.225300   0.000000
     8  Be   2.256041   3.264824   0.000000
     9  Be   3.062193   2.227483   2.244122   0.000000
    10  Be   2.037116   2.060632   2.136638   2.035597   0.000000
    11  H    3.734388   4.846821   1.728340   3.489597   3.243067
    12  H    3.379351   4.821312   1.701136   3.786635   3.267681
                   11         12
    11  H    0.000000
    12  H    0.776127   0.000000
 Stoichiometry    Be10H2
 Framework group  C1[X(Be10H2)]
 Deg. of freedom    30
 Full point group                 C1      NOp   1
 Largest Abelian subgroup         C1      NOp   1
 Largest concise Abelian subgroup C1      NOp   1
                         Standard orientation:                         
 ---------------------------------------------------------------------
 Center     Atomic      Atomic             Coordinates (Angstroms)
 Number     Number       Type             X           Y           Z
 ---------------------------------------------------------------------
      1          4           0        1.466524   -0.428405   -1.121429
      2          4           0        0.129119    1.296496   -1.029750
      3          4           0        1.492967   -0.456193    1.075047
      4          4           0        0.163970    1.266249    1.081267
      5          4           0        1.938940    1.228085   -0.006622
      6          4           0       -0.533426   -0.529921   -1.529229
      7          4           0        0.469716   -1.835023   -0.031772
      8          4           0       -1.555391    0.724756    0.042742
      9          4           0       -0.495130   -0.576372    1.532372
     10          4           0       -1.546629   -1.411484    0.002472
     11          1           0       -3.113059    1.406527    0.352608
     12          1           0       -3.009581    1.480728   -0.413003
 ---------------------------------------------------------------------
 Rotational constants (GHZ):           2.6566793           2.1968360           2.0096461
 Standard basis: def2TZVP (5D, 7F)
 There are   212 symmetry adapted cartesian basis functions of A   symmetry.
 There are   202 symmetry adapted basis functions of A   symmetry.
   202 basis functions,   306 primitive gaussians,   212 cartesian basis functions
    21 alpha electrons       21 beta electrons
       nuclear repulsion energy       162.6003653414 Hartrees.
 NAtoms=   12 NActive=   12 NUniq=   12 SFac= 1.00D+00 NAtFMM=   60 NAOKFM=F Big=F
 Integral buffers will be    131072 words long.
 Raffenetti 2 integral format.
 Two-electron integral symmetry is turned on.
 Nuclear repulsion after empirical dispersion term =      162.5769607926 Hartrees.
 One-electron integrals computed using PRISM.
   1 Symmetry operations used in ECPInt.
 ECPInt:  NShTT=    4851 NPrTT=   15054 LenC2=    4747 LenP2D=   12379.
 LDataN:  DoStor=T MaxTD1= 4 Len=   56
 NBasis=   202 RedAO= T EigKep=  4.18D-04  NBF=   202
 NBsUse=   202 1.00D-06 EigRej= -1.00D+00 NBFU=   202
 Initial guess from the checkpoint file:  "/home/asus/YCY/BeH/Be10/1/8-H-Be10.chk"
 B after Tr=    -0.000000    0.000000   -0.000000
         Rot=    0.999989    0.003519    0.002100    0.002267 Ang=   0.54 deg.
 ExpMin= 3.27D-02 ExpMax= 4.70D+03 ExpMxC= 1.60D+02 IAcc=3 IRadAn=         5 AccDes= 0.00D+00
 Harris functional with IExCor= 1009 and IRadAn=       5 diagonalized for initial guess.
 HarFok:  IExCor= 1009 AccDes= 0.00D+00 IRadAn=         5 IDoV= 1 UseB2=F ITyADJ=14
 ICtDFT=  3500011 ScaDFX=  1.000000  1.000000  1.000000  1.000000
 FoFCou: FMM=F IPFlag=           0 FMFlag=      100000 FMFlg1=           0
         NFxFlg=           0 DoJE=T BraDBF=F KetDBF=T FulRan=T
         wScrn=  0.000000 ICntrl=       500 IOpCl=  0 I1Cent=   200000004 NGrid=           0
         NMat0=    1 NMatS0=      1 NMatT0=    0 NMatD0=    1 NMtDS0=    0 NMtDT0=    0
 Petite list used in FoFCou.
 Keep R1 ints in memory in canonical form, NReq=228948694.
 Requested convergence on RMS density matrix=1.00D-08 within 128 cycles.
 Requested convergence on MAX density matrix=1.00D-06.
 Requested convergence on             energy=1.00D-06.
 No special actions if energy rises.
 SCF Done:  E(RPBE1PBE) =  -148.300657295     A.U. after   12 cycles
            NFock= 12  Conv=0.78D-08     -V/T= 2.0075
   1 Symmetry operations used in ECPInt.
 ECPInt:  NShTT=    4851 NPrTT=   15054 LenC2=    4747 LenP2D=   12379.
 LDataN:  DoStor=T MaxTD1= 5 Len=  102
 Calling FoFJK, ICntrl=      2127 FMM=F ISym2X=0 I1Cent= 0 IOpClX= 0 NMat=1 NMatS=1 NMatT=0.
 ***** Axes restored to original set *****
 -------------------------------------------------------------------
 Center     Atomic                   Forces (Hartrees/Bohr)
 Number     Number              X              Y              Z
 -------------------------------------------------------------------
      1        4           0.000316880   -0.000292372   -0.000146375
      2        4          -0.000568707   -0.000240217    0.000259883
      3        4          -0.000035093    0.000485417   -0.000102041
      4        4          -0.000404610   -0.000611379    0.000366302
      5        4           0.000152225   -0.000001534   -0.000564311
      6        4          -0.000307509    0.000538655    0.000007911
      7        4          -0.001037997   -0.000981251   -0.000120475
      8        4          -0.000458872    0.000875707    0.000831245
      9        4           0.000578762   -0.000696818   -0.000289099
     10        4           0.000560502    0.000549048   -0.000426396
     11        1           0.000024779    0.001278751    0.000633574
     12        1           0.001179638   -0.000904008   -0.000450218
 -------------------------------------------------------------------
 Cartesian Forces:  Max     0.001278751 RMS     0.000581539

 GradGradGradGradGradGradGradGradGradGradGradGradGradGradGradGradGradGrad
 Berny optimization.
 Using GEDIIS/GDIIS optimizer.
 FormGI is forming the generalized inverse of G from B-inverse, IUseBI=4.
 Internal  Forces:  Max     0.000997979 RMS     0.000167782
 Search for a local minimum.
 Step number   9 out of a maximum of  100
 All quantities printed in internal units (Hartrees-Bohrs-Radians)
 Mixed Optimization -- En-DIIS/RFO-DIIS
 Swapping is turned off.
 Update second derivatives using D2CorX and points    5    6    7    8    9
 DE= -1.51D-04 DEPred=-6.86D-05 R= 2.20D+00
 TightC=F SS=  1.41D+00  RLast= 2.07D-01 DXNew= 1.4270D+00 6.1950D-01
 Trust test= 2.20D+00 RLast= 2.07D-01 DXMaxT set to 8.49D-01
 ITU=  1  1  1  1  1  1  1  1  0
     Eigenvalues ---    0.00292   0.02431   0.02883   0.03344   0.03583
     Eigenvalues ---    0.03694   0.03972   0.04387   0.04450   0.05181
     Eigenvalues ---    0.05506   0.06504   0.06721   0.06886   0.06946
     Eigenvalues ---    0.06998   0.07098   0.07431   0.08211   0.08756
     Eigenvalues ---    0.09049   0.09427   0.11869   0.12647   0.13420
     Eigenvalues ---    0.13528   0.14082   0.14529   0.14763   0.29044
 En-DIIS/RFO-DIIS/Sim-DIIS IScMMF=       -3 using points:     9    8    7    6    5    4
 RFO step:  Lambda=-8.16766152D-05.
 DIIS inversion failure, remove point   6.
 DIIS inversion failure, remove point   5.
 DIIS inversion failure, remove point   4.
 RFO-DIIS uses    3 points instead of    6
 DidBck=F Rises=F RFO-DIIS coefs:    1.88734   -1.29101    0.40367    0.00000    0.00000
                  RFO-DIIS coefs:    0.00000
 Iteration  1 RMS(Cart)=  0.00627415 RMS(Int)=  0.00018709
 Iteration  2 RMS(Cart)=  0.00009281 RMS(Int)=  0.00014196
 Iteration  3 RMS(Cart)=  0.00000004 RMS(Int)=  0.00014196
 Variable       Old X    -DE/DX   Delta X   Delta X   Delta X     New X
                                 (Linear)    (Quad)   (Total)
    R1        4.12824   0.00001  -0.00425   0.00148  -0.00277   4.12547
    R2        4.15137  -0.00008  -0.00245  -0.00139  -0.00386   4.14751
    R3        3.87736  -0.00009  -0.00043  -0.00135  -0.00182   3.87555
    R4        3.86189  -0.00011  -0.00045  -0.00066  -0.00111   3.86078
    R5        3.85409  -0.00011   0.00277  -0.00088   0.00193   3.85602
    R6        3.99020   0.00022   0.00832  -0.00115   0.00710   3.99730
    R7        3.93087  -0.00010  -0.00008   0.00044   0.00038   3.93125
    R8        3.79089   0.00028   0.00572   0.00055   0.00621   3.79710
    R9        3.92531  -0.00026  -0.00516  -0.00130  -0.00637   3.91895
   R10        4.11122   0.00007   0.00180   0.00178   0.00358   4.11480
   R11        3.87541  -0.00008  -0.00071  -0.00149  -0.00219   3.87322
   R12        3.86044  -0.00011   0.00168  -0.00120   0.00039   3.86083
   R13        3.86176   0.00002  -0.00218  -0.00004  -0.00220   3.85956
   R14        3.93475  -0.00015   0.00347  -0.00115   0.00231   3.93706
   R15        3.93134  -0.00024  -0.00820  -0.00028  -0.00845   3.92288
   R16        3.79509   0.00032   0.00472   0.00065   0.00536   3.80045
   R17        4.20521  -0.00019  -0.00255  -0.00071  -0.00326   4.20195
   R18        4.26330  -0.00015   0.00007  -0.00158  -0.00142   4.26188
   R19        3.84959   0.00029  -0.00124   0.00241   0.00111   3.85070
   R20        4.20933  -0.00012  -0.00503  -0.00018  -0.00527   4.20406
   R21        3.89403  -0.00051   0.00926  -0.00653   0.00271   3.89674
   R22        4.24078  -0.00007   0.00754  -0.00123   0.00636   4.24713
   R23        4.03766   0.00019  -0.01290   0.00357  -0.00926   4.02839
   R24        3.26609  -0.00100   0.00218  -0.00715  -0.00507   3.26102
   R25        3.21468  -0.00030   0.00955  -0.00280   0.00666   3.22135
   R26        3.84672   0.00028   0.00129   0.00194   0.00323   3.84995
   R27        1.46667  -0.00084   0.00338  -0.00386  -0.00008   1.46659
    A1        1.54619   0.00006   0.00197   0.00028   0.00226   1.54845
    A2        1.79561   0.00000   0.00118  -0.00032   0.00086   1.79647
    A3        1.78305   0.00009   0.00145   0.00059   0.00202   1.78507
    A4        1.95395   0.00007   0.00254   0.00016   0.00269   1.95664
    A5        1.95957  -0.00004   0.00055  -0.00026   0.00028   1.95985
    A6        1.59134  -0.00005  -0.00048  -0.00022  -0.00071   1.59063
    A7        1.87634  -0.00021  -0.00153  -0.00120  -0.00271   1.87363
    A8        1.81454   0.00001  -0.00144   0.00045  -0.00102   1.81352
    A9        1.96046  -0.00008   0.00006  -0.00100  -0.00095   1.95951
   A10        2.02926  -0.00018  -0.00295  -0.00055  -0.00348   2.02577
   A11        1.55629   0.00001   0.00063  -0.00021   0.00040   1.55669
   A12        1.78522   0.00008   0.00127   0.00044   0.00172   1.78694
   A13        1.80281  -0.00002  -0.00052  -0.00039  -0.00093   1.80188
   A14        1.95788  -0.00004   0.00108  -0.00009   0.00101   1.95889
   A15        1.95832   0.00004   0.00236  -0.00026   0.00210   1.96042
   A16        1.58936  -0.00003  -0.00212   0.00015  -0.00195   1.58741
   A17        1.80523   0.00004   0.00050   0.00043   0.00093   1.80617
   A18        1.87273  -0.00020  -0.00107  -0.00127  -0.00231   1.87042
   A19        2.02521  -0.00017  -0.00315  -0.00031  -0.00340   2.02181
   A20        1.96093  -0.00004  -0.00191  -0.00065  -0.00254   1.95839
   A21        1.67338   0.00008  -0.00033   0.00058   0.00022   1.67360
   A22        1.66818   0.00010   0.00067   0.00063   0.00129   1.66947
   A23        1.85109  -0.00020  -0.00450  -0.00036  -0.00481   1.84628
   A24        1.93713  -0.00011   0.00243  -0.00157   0.00086   1.93800
   A25        1.79008  -0.00005  -0.00024  -0.00005  -0.00027   1.78982
   A26        1.95094   0.00000  -0.00344   0.00054  -0.00289   1.94806
   A27        1.63232  -0.00022  -0.00170  -0.00108  -0.00274   1.62958
   A28        1.76926   0.00013   0.00059   0.00031   0.00090   1.77016
   A29        1.92343   0.00019  -0.00268   0.00185  -0.00087   1.92256
   A30        1.76658   0.00013   0.00084   0.00053   0.00135   1.76793
   A31        1.92026   0.00020  -0.00182   0.00189   0.00006   1.92032
   A32        1.51664   0.00025   0.00408   0.00098   0.00505   1.52169
   A33        1.69025   0.00029   0.00348   0.00093   0.00436   1.69461
   A34        1.83603   0.00022   0.00442   0.00073   0.00510   1.84113
   A35        2.36723  -0.00015   0.01834  -0.00019   0.01799   2.38523
   A36        2.01816   0.00006   0.02630   0.00065   0.02698   2.04514
   A37        1.68928   0.00026   0.00497   0.00074   0.00564   1.69492
   A38        1.84030   0.00020   0.00402   0.00042   0.00439   1.84469
   A39        2.15637  -0.00019  -0.00933  -0.00133  -0.01070   2.14568
   A40        2.38120  -0.00012   0.01115  -0.00119   0.00953   2.39072
   A41        1.49678   0.00022   0.00069   0.00138   0.00198   1.49876
   A42        2.42274  -0.00008   0.00954   0.00056   0.00968   2.43241
   A43        2.03499   0.00001   0.00759   0.00085   0.00798   2.04298
   A44        2.13590  -0.00017  -0.02322  -0.00158  -0.02458   2.11133
   A45        2.56691  -0.00036  -0.02822  -0.00188  -0.03014   2.53678
   A46        1.98391  -0.00008  -0.01603   0.00016  -0.01592   1.96799
   A47        2.02948  -0.00018  -0.02365   0.00029  -0.02371   2.00576
   A48        1.85146  -0.00023  -0.00500  -0.00031  -0.00526   1.84620
   A49        1.93742  -0.00014   0.00258  -0.00170   0.00085   1.93827
   A50        1.79113  -0.00010   0.00078  -0.00033   0.00043   1.79156
   A51        1.95748  -0.00002  -0.00566   0.00071  -0.00499   1.95249
   A52        1.63699  -0.00025  -0.00297  -0.00130  -0.00421   1.63278
   A53        1.70182   0.00005   0.00285  -0.00035   0.00246   1.70428
   A54        1.78219  -0.00025  -0.00147  -0.00104  -0.00247   1.77973
    D1        0.00250  -0.00000  -0.00129   0.00022  -0.00106   0.00144
    D2       -1.01558   0.00005   0.00169  -0.00020   0.00151  -1.01407
    D3        0.98290   0.00001  -0.00039   0.00033  -0.00007   0.98283
    D4       -0.03519   0.00006   0.00260  -0.00008   0.00251  -0.03268
    D5       -0.00243   0.00000   0.00124  -0.00021   0.00103  -0.00140
    D6        0.96860   0.00008   0.00260  -0.00042   0.00216   0.97076
    D7       -0.96713  -0.00009  -0.00145  -0.00019  -0.00165  -0.96878
    D8        0.00390  -0.00002  -0.00010  -0.00041  -0.00052   0.00338
    D9        0.58861   0.00006   0.00022  -0.00017   0.00002   0.58863
   D10       -0.66922   0.00007   0.00062  -0.00018   0.00042  -0.66881
   D11        0.65940  -0.00002   0.00281  -0.00063   0.00221   0.66161
   D12       -0.43750  -0.00000   0.00759  -0.00140   0.00622  -0.43127
   D13       -0.38307  -0.00006   0.00204  -0.00078   0.00128  -0.38179
   D14       -1.47996  -0.00003   0.00682  -0.00155   0.00529  -1.47467
   D15       -0.60739  -0.00012  -0.00346  -0.00068  -0.00412  -0.61152
   D16        0.41000   0.00009  -0.00322   0.00085  -0.00237   0.40763
   D17        0.46048  -0.00014  -0.00229  -0.00072  -0.00299   0.45749
   D18        1.47787   0.00006  -0.00206   0.00080  -0.00124   1.47663
   D19       -0.00253   0.00000   0.00131  -0.00022   0.00108  -0.00145
   D20       -1.00796   0.00006   0.00350   0.00019   0.00367  -1.00430
   D21        0.99997  -0.00008   0.00122  -0.00085   0.00035   1.00033
   D22       -0.00546  -0.00002   0.00341  -0.00045   0.00295  -0.00252
   D23       -0.66377   0.00002   0.00246  -0.00041   0.00207  -0.66170
   D24        0.63640  -0.00012   0.00165  -0.00138   0.00030   0.63670
   D25       -0.67227   0.00012  -0.00016   0.00106   0.00090  -0.67136
   D26        0.37282  -0.00005   0.00310  -0.00113   0.00198   0.37480
   D27        0.41808   0.00005  -0.00087   0.00090   0.00003   0.41811
   D28        1.46317  -0.00012   0.00240  -0.00129   0.00111   1.46427
   D29        0.64786   0.00004  -0.00246   0.00103  -0.00147   0.64638
   D30       -0.32691  -0.00009  -0.00397   0.00053  -0.00347  -0.33037
   D31       -2.95829  -0.00006  -0.01438  -0.00136  -0.01582  -2.97411
   D32       -2.59119  -0.00008   0.00421  -0.00097   0.00355  -2.58765
   D33       -0.42980   0.00015  -0.00216   0.00229   0.00008  -0.42972
   D34       -1.40456   0.00002  -0.00368   0.00179  -0.00192  -1.40648
   D35        2.24724   0.00006  -0.01409  -0.00010  -0.01427   2.23297
   D36        2.61434   0.00003   0.00450   0.00028   0.00509   2.61943
   D37        0.00251  -0.00000  -0.00130   0.00022  -0.00107   0.00145
   D38        1.01775  -0.00006  -0.00353   0.00031  -0.00318   1.01457
   D39       -0.97686  -0.00001  -0.00259   0.00010  -0.00249  -0.97935
   D40        0.03838  -0.00006  -0.00482   0.00019  -0.00460   0.03377
   D41        0.67971  -0.00011  -0.00293  -0.00033  -0.00327   0.67645
   D42       -0.57918  -0.00009  -0.00230  -0.00040  -0.00271  -0.58189
   D43        0.60987   0.00012   0.00335   0.00053   0.00388   0.61375
   D44       -0.40820  -0.00010   0.00420  -0.00129   0.00294  -0.40525
   D45       -0.46469   0.00017   0.00260   0.00111   0.00372  -0.46097
   D46       -1.48276  -0.00005   0.00344  -0.00070   0.00279  -1.47997
   D47       -0.67043   0.00008  -0.00113   0.00140   0.00025  -0.67018
   D48        0.43094   0.00003  -0.00770   0.00216  -0.00554   0.42540
   D49        0.37370   0.00010  -0.00030   0.00156   0.00125   0.37495
   D50        1.47507   0.00005  -0.00686   0.00232  -0.00455   1.47052
   D51       -0.64057   0.00013  -0.00054   0.00174   0.00118  -0.63939
   D52        0.64855   0.00003   0.00130   0.00089   0.00219   0.65074
   D53       -0.65099  -0.00002   0.00421  -0.00098   0.00324  -0.64775
   D54        0.32093   0.00012   0.00644  -0.00032   0.00610   0.32703
   D55        2.64353   0.00003  -0.02340  -0.00091  -0.02383   2.61970
   D56       -3.11538  -0.00034  -0.03690  -0.00230  -0.03969   3.12811
   D57        0.42652  -0.00013   0.00250  -0.00210   0.00044   0.42695
   D58        1.39844   0.00001   0.00472  -0.00144   0.00330   1.40174
   D59       -2.56215  -0.00008  -0.02512  -0.00203  -0.02663  -2.58878
   D60       -2.03787  -0.00045  -0.03861  -0.00342  -0.04249  -2.08036
   D61        0.68076  -0.00011  -0.00486  -0.00047  -0.00530   0.67546
   D62       -0.36450   0.00009  -0.00855   0.00185  -0.00664  -0.37114
   D63       -0.40466  -0.00008  -0.00304  -0.00108  -0.00412  -0.40878
   D64       -1.44993   0.00013  -0.00673   0.00124  -0.00546  -1.45538
   D65        0.02250  -0.00013  -0.00112  -0.00134  -0.00246   0.02004
   D66        0.99037  -0.00005  -0.00018  -0.00101  -0.00118   0.98919
   D67       -0.98907  -0.00000   0.00143  -0.00092   0.00048  -0.98859
   D68       -0.02120   0.00008   0.00237  -0.00059   0.00176  -0.01944
   D69       -0.01970   0.00008  -0.00331   0.00150  -0.00185  -0.02155
   D70       -0.96517  -0.00005  -0.00371   0.00095  -0.00277  -0.96793
   D71        2.92790   0.00001   0.02829   0.00111   0.02966   2.95756
   D72        2.61784   0.00023   0.02925   0.00148   0.03097   2.64881
   D73        0.96654   0.00005  -0.00201   0.00114  -0.00088   0.96565
   D74        0.02107  -0.00008  -0.00242   0.00059  -0.00180   0.01927
   D75       -2.36905  -0.00002   0.02959   0.00075   0.03062  -2.33843
   D76       -2.67911   0.00020   0.03054   0.00112   0.03193  -2.64718
   D77        0.67498   0.00003  -0.01223   0.00268  -0.00957   0.66541
   D78       -0.56061   0.00009  -0.00961   0.00246  -0.00717  -0.56778
   D79       -0.02752   0.00012   0.00350   0.00106   0.00454  -0.02298
   D80        0.99011  -0.00003  -0.00145   0.00083  -0.00061   0.98950
   D81       -0.99631   0.00006   0.00252   0.00082   0.00335  -0.99297
   D82        0.02132  -0.00008  -0.00243   0.00059  -0.00181   0.01951
   D83       -0.61405  -0.00003   0.00186  -0.00009   0.00174  -0.61231
   D84        0.60645   0.00008  -0.00091   0.00078  -0.00019   0.60626
   D85        0.02638  -0.00011   0.00193  -0.00192   0.00005   0.02643
   D86       -0.96246  -0.00004   0.00071  -0.00124  -0.00051  -0.96297
   D87        0.96779   0.00001   0.00362  -0.00127   0.00235   0.97014
   D88       -0.02106   0.00008   0.00241  -0.00059   0.00179  -0.01926
   D89       -2.73518  -0.00002  -0.00187  -0.00034  -0.00225  -2.73742
   D90        2.55917   0.00005  -0.00309   0.00034  -0.00280   2.55636
   D91       -2.95311  -0.00001  -0.01861   0.00091  -0.01713  -2.97024
   D92        2.34123   0.00006  -0.01983   0.00159  -0.01768   2.32355
   D93        0.55777   0.00009   0.00211  -0.00018   0.00198   0.55975
   D94       -0.55138  -0.00013  -0.00398  -0.00026  -0.00421  -0.55559
   D95       -2.96591   0.00002   0.02003   0.00107   0.02073  -2.94518
   D96        2.81539   0.00023   0.02356   0.00155   0.02459   2.83998
   D97       -0.67180  -0.00003   0.01198  -0.00294   0.00906  -0.66274
   D98        0.55901  -0.00012   0.01144  -0.00276   0.00866   0.56767
         Item               Value     Threshold  Converged?
 Maximum Force            0.000998     0.000450     NO 
 RMS     Force            0.000168     0.000300     YES
 Maximum Displacement     0.044459     0.001800     NO 
 RMS     Displacement     0.006287     0.001200     NO 
 Predicted change in Energy=-3.813580D-05
 GradGradGradGradGradGradGradGradGradGradGradGradGradGradGradGradGradGrad

                          Input orientation:                          
 ---------------------------------------------------------------------
 Center     Atomic      Atomic             Coordinates (Angstroms)
 Number     Number       Type             X           Y           Z
 ---------------------------------------------------------------------
      1          4           0        0.109897    1.611932    0.865559
      2          4           0       -1.453718    0.089141    0.912070
      3          4           0        1.604940    0.005470    0.831921
      4          4           0       -0.008855   -1.455498    0.882584
      5          4           0        0.134177    0.104584    2.255991
      6          4           0       -1.058061    1.152252   -0.746450
      7          4           0        1.164392    1.132440   -0.814275
      8          4           0       -1.211449   -1.097677   -0.771226
      9          4           0        1.035880   -1.088464   -0.796217
     10          4           0       -0.019673    0.053302   -2.112572
     11          1           0       -2.103302   -2.340800   -1.569436
     12          1           0       -2.618691   -1.771353   -1.458036
 ---------------------------------------------------------------------
                    Distance matrix (angstroms):
                    1          2          3          4          5
     1  Be   0.000000
     2  Be   2.183104   0.000000
     3  Be   2.194767   3.060851   0.000000
     4  Be   3.069775   2.115280   2.177459   0.000000
     5  Be   2.050850   2.080329   2.049620   2.083401   0.000000
     6  Be   2.043037   2.009337   3.301202   3.248838   3.396128
     7  Be   2.040519   3.305033   2.043063   3.309572   3.397700
     8  Be   3.430306   2.073817   3.423312   2.075899   3.524228
     9  Be   3.303192   3.240848   2.042390   2.011109   3.398883
    10  Be   3.363834   3.347571   3.363287   3.353738   4.371572
    11  H    5.143106   3.533334   5.002256   3.344081   5.061631
    12  H    4.928580   3.230481   5.122506   3.519874   4.989130
                    6          7          8          9         10
     6  Be   0.000000
     7  Be   2.223576   0.000000
     8  Be   2.255288   3.258819   0.000000
     9  Be   3.067225   2.224692   2.247487   0.000000
    10  Be   2.037702   2.062068   2.131735   2.037305   0.000000
    11  H    3.737813   4.828197   1.725658   3.467085   3.219974
    12  H    3.389600   4.812293   1.704663   3.776272   3.242326
                   11         12
    11  H    0.000000
    12  H    0.776084   0.000000
 Stoichiometry    Be10H2
 Framework group  C1[X(Be10H2)]
 Deg. of freedom    30
 Full point group                 C1      NOp   1
 Largest Abelian subgroup         C1      NOp   1
 Largest concise Abelian subgroup C1      NOp   1
                         Standard orientation:                         
 ---------------------------------------------------------------------
 Center     Atomic      Atomic             Coordinates (Angstroms)
 Number     Number       Type             X           Y           Z
 ---------------------------------------------------------------------
      1          4           0        1.467408   -0.442480   -1.113578
      2          4           0        0.143951    1.292143   -1.039490
      3          4           0        1.485705   -0.460531    1.081038
      4          4           0        0.167236    1.272368    1.075569
      5          4           0        1.947380    1.215053   -0.005339
      6          4           0       -0.530128   -0.535518   -1.532146
      7          4           0        0.454115   -1.836875   -0.021507
      8          4           0       -1.544089    0.736929    0.029610
      9          4           0       -0.502773   -0.567405    1.534791
     10          4           0       -1.559820   -1.394571    0.002127
     11          1           0       -3.097017    1.411709    0.362750
     12          1           0       -3.018917    1.471836   -0.407049
 ---------------------------------------------------------------------
 Rotational constants (GHZ):           2.6586326           2.1949113           2.0118097
 Standard basis: def2TZVP (5D, 7F)
 There are   212 symmetry adapted cartesian basis functions of A   symmetry.
 There are   202 symmetry adapted basis functions of A   symmetry.
   202 basis functions,   306 primitive gaussians,   212 cartesian basis functions
    21 alpha electrons       21 beta electrons
       nuclear repulsion energy       162.6164934631 Hartrees.
 NAtoms=   12 NActive=   12 NUniq=   12 SFac= 1.00D+00 NAtFMM=   60 NAOKFM=F Big=F
 Integral buffers will be    131072 words long.
 Raffenetti 2 integral format.
 Two-electron integral symmetry is turned on.
 Nuclear repulsion after empirical dispersion term =      162.5930826059 Hartrees.
 One-electron integrals computed using PRISM.
   1 Symmetry operations used in ECPInt.
 ECPInt:  NShTT=    4851 NPrTT=   15054 LenC2=    4747 LenP2D=   12379.
 LDataN:  DoStor=T MaxTD1= 4 Len=   56
 NBasis=   202 RedAO= T EigKep=  4.17D-04  NBF=   202
 NBsUse=   202 1.00D-06 EigRej= -1.00D+00 NBFU=   202
 Initial guess from the checkpoint file:  "/home/asus/YCY/BeH/Be10/1/8-H-Be10.chk"
 B after Tr=     0.000000   -0.000000    0.000000
         Rot=    0.999992    0.002100    0.001231    0.003110 Ang=   0.45 deg.
 ExpMin= 3.27D-02 ExpMax= 4.70D+03 ExpMxC= 1.60D+02 IAcc=3 IRadAn=         5 AccDes= 0.00D+00
 Harris functional with IExCor= 1009 and IRadAn=       5 diagonalized for initial guess.
 HarFok:  IExCor= 1009 AccDes= 0.00D+00 IRadAn=         5 IDoV= 1 UseB2=F ITyADJ=14
 ICtDFT=  3500011 ScaDFX=  1.000000  1.000000  1.000000  1.000000
 FoFCou: FMM=F IPFlag=           0 FMFlag=      100000 FMFlg1=           0
         NFxFlg=           0 DoJE=T BraDBF=F KetDBF=T FulRan=T
         wScrn=  0.000000 ICntrl=       500 IOpCl=  0 I1Cent=   200000004 NGrid=           0
         NMat0=    1 NMatS0=      1 NMatT0=    0 NMatD0=    1 NMtDS0=    0 NMtDT0=    0
 Petite list used in FoFCou.
 Keep R1 ints in memory in canonical form, NReq=228948694.
 Requested convergence on RMS density matrix=1.00D-08 within 128 cycles.
 Requested convergence on MAX density matrix=1.00D-06.
 Requested convergence on             energy=1.00D-06.
 No special actions if energy rises.
 SCF Done:  E(RPBE1PBE) =  -148.300731062     A.U. after   12 cycles
            NFock= 12  Conv=0.42D-08     -V/T= 2.0075
   1 Symmetry operations used in ECPInt.
 ECPInt:  NShTT=    4851 NPrTT=   15054 LenC2=    4747 LenP2D=   12379.
 LDataN:  DoStor=T MaxTD1= 5 Len=  102
 Calling FoFJK, ICntrl=      2127 FMM=F ISym2X=0 I1Cent= 0 IOpClX= 0 NMat=1 NMatS=1 NMatT=0.
 ***** Axes restored to original set *****
 -------------------------------------------------------------------
 Center     Atomic                   Forces (Hartrees/Bohr)
 Number     Number              X              Y              Z
 -------------------------------------------------------------------
      1        4           0.000358538   -0.000112623   -0.000101984
      2        4          -0.000373623   -0.000260198    0.000140339
      3        4           0.000116792    0.000483239   -0.000080238
      4        4          -0.000261997   -0.000230616    0.000345970
      5        4           0.000171806    0.000007424   -0.000474686
      6        4          -0.000369617    0.000260156    0.000181849
      7        4          -0.001024836   -0.000938054   -0.000090837
      8        4          -0.000665502    0.000237825    0.000169256
      9        4           0.000156265   -0.000683643   -0.000112406
     10        4           0.000988190    0.000862556   -0.000353361
     11        1          -0.000232167    0.001333146    0.000667440
     12        1           0.001136151   -0.000959212   -0.000291342
 -------------------------------------------------------------------
 Cartesian Forces:  Max     0.001333146 RMS     0.000546577

 GradGradGradGradGradGradGradGradGradGradGradGradGradGradGradGradGradGrad
 Berny optimization.
 Using GEDIIS/GDIIS optimizer.
 FormGI is forming the generalized inverse of G from B-inverse, IUseBI=4.
 Internal  Forces:  Max     0.000921349 RMS     0.000147970
 Search for a local minimum.
 Step number  10 out of a maximum of  100
 All quantities printed in internal units (Hartrees-Bohrs-Radians)
 Mixed Optimization -- En-DIIS/RFO-DIIS
 Swapping is turned off.
 Update second derivatives using D2CorX and points    6    7    8    9   10
 DE= -7.38D-05 DEPred=-3.81D-05 R= 1.93D+00
 TightC=F SS=  1.41D+00  RLast= 1.27D-01 DXNew= 1.4270D+00 3.8097D-01
 Trust test= 1.93D+00 RLast= 1.27D-01 DXMaxT set to 8.49D-01
 ITU=  1  1  1  1  1  1  1  1  1  0
     Eigenvalues ---    0.00264   0.02269   0.02893   0.03300   0.03539
     Eigenvalues ---    0.03654   0.03781   0.04212   0.04479   0.05174
     Eigenvalues ---    0.05349   0.06495   0.06721   0.06887   0.06939
     Eigenvalues ---    0.07043   0.07094   0.07429   0.07879   0.08559
     Eigenvalues ---    0.08789   0.09055   0.11876   0.12834   0.13413
     Eigenvalues ---    0.13645   0.13972   0.14079   0.14775   0.26339
 En-DIIS/RFO-DIIS/Sim-DIIS IScMMF=       -3 using points:    10    9    8    7    6    5    4
 RFO step:  Lambda=-7.39982338D-05.
 DIIS inversion failure, remove point   7.
 DIIS inversion failure, remove point   6.
 DIIS inversion failure, remove point   5.
 RFO-DIIS uses    4 points instead of    7
 DidBck=F Rises=F RFO-DIIS coefs:    2.13238   -2.00000    1.11792   -0.25030    0.00000
                  RFO-DIIS coefs:    0.00000    0.00000
 Iteration  1 RMS(Cart)=  0.00585523 RMS(Int)=  0.00022019
 Iteration  2 RMS(Cart)=  0.00006743 RMS(Int)=  0.00020016
 Iteration  3 RMS(Cart)=  0.00000002 RMS(Int)=  0.00020016
 Variable       Old X    -DE/DX   Delta X   Delta X   Delta X     New X
                                 (Linear)    (Quad)   (Total)
    R1        4.12547   0.00007   0.00207  -0.00040   0.00169   4.12716
    R2        4.14751  -0.00007  -0.00215  -0.00355  -0.00561   4.14190
    R3        3.87555  -0.00010  -0.00179  -0.00325  -0.00504   3.87050
    R4        3.86078  -0.00005  -0.00081   0.00043  -0.00037   3.86041
    R5        3.85602  -0.00012  -0.00116  -0.00010  -0.00135   3.85467
    R6        3.99730   0.00009   0.00007   0.00567   0.00581   4.00311
    R7        3.93125  -0.00004   0.00039   0.00179   0.00217   3.93342
    R8        3.79710   0.00014   0.00133   0.00467   0.00608   3.80317
    R9        3.91895  -0.00015  -0.00196  -0.00432  -0.00638   3.91257
   R10        4.11480   0.00008   0.00282   0.00451   0.00731   4.12211
   R11        3.87322  -0.00010  -0.00192  -0.00347  -0.00547   3.86775
   R12        3.86083  -0.00012  -0.00168  -0.00130  -0.00288   3.85795
   R13        3.85956   0.00006  -0.00002   0.00020   0.00015   3.85971
   R14        3.93706  -0.00013  -0.00158   0.00191   0.00036   3.93742
   R15        3.92288  -0.00011  -0.00112  -0.00561  -0.00674   3.91614
   R16        3.80045   0.00018   0.00165   0.00404   0.00569   3.80613
   R17        4.20195  -0.00017  -0.00141  -0.00218  -0.00357   4.19838
   R18        4.26188  -0.00007  -0.00254  -0.00308  -0.00572   4.25616
   R19        3.85070   0.00025   0.00335   0.00301   0.00640   3.85710
   R20        4.20406  -0.00012  -0.00088  -0.00293  -0.00370   4.20036
   R21        3.89674  -0.00057  -0.00827  -0.00328  -0.01153   3.88522
   R22        4.24713  -0.00003  -0.00192   0.00248   0.00052   4.24765
   R23        4.02839   0.00038   0.00342  -0.00327   0.00006   4.02845
   R24        3.26102  -0.00092  -0.01179  -0.00929  -0.02097   3.24005
   R25        3.22135  -0.00026  -0.00625   0.00191  -0.00424   3.21710
   R26        3.84995   0.00019   0.00298   0.00395   0.00689   3.85684
   R27        1.46659  -0.00090  -0.00374   0.00154  -0.00266   1.46393
    A1        1.54845   0.00004   0.00067   0.00206   0.00271   1.55116
    A2        1.79647  -0.00003  -0.00035   0.00027  -0.00008   1.79639
    A3        1.78507   0.00007   0.00091   0.00185   0.00280   1.78787
    A4        1.95664   0.00003   0.00021   0.00200   0.00223   1.95887
    A5        1.95985  -0.00005  -0.00038  -0.00027  -0.00066   1.95918
    A6        1.59063  -0.00004  -0.00050  -0.00088  -0.00136   1.58927
    A7        1.87363  -0.00012  -0.00219  -0.00312  -0.00537   1.86826
    A8        1.81352   0.00001   0.00034  -0.00060  -0.00023   1.81330
    A9        1.95951  -0.00007  -0.00146  -0.00156  -0.00302   1.95649
   A10        2.02577  -0.00011  -0.00147  -0.00333  -0.00483   2.02094
   A11        1.55669  -0.00000  -0.00011   0.00019   0.00009   1.55678
   A12        1.78694   0.00004   0.00073   0.00149   0.00222   1.78916
   A13        1.80188  -0.00006  -0.00057  -0.00122  -0.00179   1.80010
   A14        1.95889  -0.00004  -0.00013   0.00027   0.00009   1.95898
   A15        1.96042   0.00000  -0.00032   0.00119   0.00088   1.96130
   A16        1.58741  -0.00000  -0.00006  -0.00137  -0.00144   1.58597
   A17        1.80617   0.00004   0.00048   0.00100   0.00148   1.80765
   A18        1.87042  -0.00010  -0.00222  -0.00275  -0.00501   1.86541
   A19        2.02181  -0.00009  -0.00100  -0.00284  -0.00394   2.01787
   A20        1.95839  -0.00003  -0.00109  -0.00236  -0.00348   1.95491
   A21        1.67360   0.00007   0.00101   0.00083   0.00187   1.67547
   A22        1.66947   0.00009   0.00115   0.00174   0.00293   1.67240
   A23        1.84628  -0.00010  -0.00096  -0.00369  -0.00471   1.84157
   A24        1.93800  -0.00012  -0.00197  -0.00109  -0.00305   1.93495
   A25        1.78982  -0.00004   0.00001  -0.00060  -0.00064   1.78918
   A26        1.94806   0.00004   0.00064  -0.00106  -0.00043   1.94762
   A27        1.62958  -0.00014  -0.00186  -0.00300  -0.00492   1.62466
   A28        1.77016   0.00011   0.00065   0.00136   0.00203   1.77219
   A29        1.92256   0.00021   0.00251   0.00146   0.00402   1.92658
   A30        1.76793   0.00012   0.00091   0.00190   0.00285   1.77078
   A31        1.92032   0.00021   0.00263   0.00207   0.00471   1.92504
   A32        1.52169   0.00018   0.00179   0.00418   0.00601   1.52770
   A33        1.69461   0.00016   0.00199   0.00418   0.00626   1.70087
   A34        1.84113   0.00009   0.00170   0.00420   0.00600   1.84713
   A35        2.38523  -0.00014  -0.00155   0.01320   0.01178   2.39701
   A36        2.04514   0.00009  -0.00062   0.02041   0.01985   2.06500
   A37        1.69492   0.00013   0.00175   0.00487   0.00673   1.70165
   A38        1.84469   0.00007   0.00136   0.00346   0.00490   1.84959
   A39        2.14568  -0.00009  -0.00260  -0.01039  -0.01290   2.13278
   A40        2.39072  -0.00009  -0.00277   0.00623   0.00376   2.39449
   A41        1.49876   0.00013   0.00219   0.00309   0.00540   1.50416
   A42        2.43241  -0.00005  -0.00032   0.00859   0.00886   2.44127
   A43        2.04298   0.00007  -0.00066   0.00569   0.00575   2.04873
   A44        2.11133  -0.00005  -0.00161  -0.02047  -0.02239   2.08894
   A45        2.53678  -0.00026  -0.00188  -0.02391  -0.02580   2.51098
   A46        1.96799   0.00003   0.00008  -0.01101  -0.01092   1.95707
   A47        2.00576  -0.00006  -0.00039  -0.01774  -0.01771   1.98805
   A48        1.84620  -0.00012  -0.00091  -0.00390  -0.00487   1.84133
   A49        1.93827  -0.00014  -0.00217  -0.00117  -0.00328   1.93499
   A50        1.79156  -0.00008  -0.00040  -0.00044  -0.00084   1.79072
   A51        1.95249   0.00003   0.00060  -0.00251  -0.00185   1.95064
   A52        1.63278  -0.00017  -0.00215  -0.00422  -0.00647   1.62631
   A53        1.70428   0.00001  -0.00037   0.00156   0.00128   1.70556
   A54        1.77973  -0.00018  -0.00186  -0.00299  -0.00491   1.77481
    D1        0.00144   0.00000   0.00023  -0.00064  -0.00044   0.00101
    D2       -1.01407   0.00002   0.00010   0.00112   0.00119  -1.01288
    D3        0.98283   0.00001   0.00047   0.00010   0.00058   0.98341
    D4       -0.03268   0.00003   0.00035   0.00187   0.00220  -0.03048
    D5       -0.00140  -0.00000  -0.00021   0.00062   0.00042  -0.00098
    D6        0.97076   0.00002  -0.00031   0.00090   0.00060   0.97137
    D7       -0.96878  -0.00004  -0.00042  -0.00102  -0.00143  -0.97021
    D8        0.00338  -0.00002  -0.00052  -0.00075  -0.00125   0.00213
    D9        0.58863   0.00003  -0.00001  -0.00033  -0.00032   0.58831
   D10       -0.66881   0.00006   0.00016  -0.00004   0.00012  -0.66868
   D11        0.66161  -0.00002  -0.00083   0.00073  -0.00014   0.66147
   D12       -0.43127  -0.00007  -0.00134   0.00276   0.00137  -0.42991
   D13       -0.38179  -0.00004  -0.00114   0.00012  -0.00104  -0.38283
   D14       -1.47467  -0.00009  -0.00166   0.00215   0.00047  -1.47420
   D15       -0.61152  -0.00009  -0.00134  -0.00337  -0.00473  -0.61625
   D16        0.40763   0.00009   0.00091  -0.00088   0.00003   0.40766
   D17        0.45749  -0.00011  -0.00146  -0.00222  -0.00370   0.45379
   D18        1.47663   0.00007   0.00080   0.00027   0.00106   1.47770
   D19       -0.00145  -0.00000  -0.00023   0.00065   0.00044  -0.00101
   D20       -1.00430   0.00002   0.00054   0.00236   0.00292  -1.00137
   D21        1.00033  -0.00006  -0.00118   0.00009  -0.00107   0.99926
   D22       -0.00252  -0.00004  -0.00041   0.00180   0.00141  -0.00111
   D23       -0.66170   0.00000  -0.00005   0.00131   0.00120  -0.66050
   D24        0.63670  -0.00008  -0.00183  -0.00137  -0.00326   0.63344
   D25       -0.67136   0.00011   0.00150   0.00092   0.00242  -0.66894
   D26        0.37480  -0.00008  -0.00121  -0.00032  -0.00154   0.37326
   D27        0.41811   0.00006   0.00095   0.00004   0.00100   0.41911
   D28        1.46427  -0.00013  -0.00176  -0.00120  -0.00296   1.46131
   D29        0.64638   0.00003   0.00108  -0.00024   0.00093   0.64731
   D30       -0.33037  -0.00002  -0.00006  -0.00228  -0.00232  -0.33269
   D31       -2.97411  -0.00002  -0.00215  -0.01502  -0.01716  -2.99127
   D32       -2.58765  -0.00009  -0.00078   0.00234   0.00095  -2.58669
   D33       -0.42972   0.00012   0.00303   0.00249   0.00560  -0.42412
   D34       -1.40648   0.00007   0.00189   0.00044   0.00235  -1.40413
   D35        2.23297   0.00007  -0.00020  -0.01230  -0.01249   2.22048
   D36        2.61943   0.00000   0.00117   0.00506   0.00562   2.62506
   D37        0.00145   0.00000   0.00023  -0.00065  -0.00044   0.00101
   D38        1.01457  -0.00002   0.00013  -0.00205  -0.00196   1.01261
   D39       -0.97935   0.00000  -0.00005  -0.00161  -0.00163  -0.98099
   D40        0.03377  -0.00002  -0.00015  -0.00301  -0.00316   0.03061
   D41        0.67645  -0.00009  -0.00100  -0.00247  -0.00345   0.67300
   D42       -0.58189  -0.00005  -0.00088  -0.00210  -0.00297  -0.58486
   D43        0.61375   0.00009   0.00109   0.00294   0.00403   0.61778
   D44       -0.40525  -0.00012  -0.00144   0.00068  -0.00082  -0.40607
   D45       -0.46097   0.00015   0.00199   0.00301   0.00499  -0.45598
   D46       -1.47997  -0.00006  -0.00054   0.00076   0.00014  -1.47983
   D47       -0.67018   0.00007   0.00185   0.00166   0.00351  -0.66666
   D48        0.42540   0.00011   0.00229  -0.00155   0.00077   0.42616
   D49        0.37495   0.00008   0.00216   0.00224   0.00439   0.37934
   D50        1.47052   0.00012   0.00260  -0.00097   0.00165   1.47217
   D51       -0.63939   0.00009   0.00241   0.00274   0.00520  -0.63419
   D52        0.65074   0.00003   0.00093   0.00228   0.00322   0.65396
   D53       -0.64775  -0.00003  -0.00110   0.00137   0.00023  -0.64752
   D54        0.32703   0.00004   0.00022   0.00416   0.00441   0.33144
   D55        2.61970   0.00007   0.00042  -0.01855  -0.01860   2.60110
   D56        3.12811  -0.00028  -0.00251  -0.03127  -0.03310   3.09502
   D57        0.42695  -0.00010  -0.00289  -0.00203  -0.00499   0.42196
   D58        1.40174  -0.00004  -0.00157   0.00075  -0.00081   1.40093
   D59       -2.58878  -0.00000  -0.00137  -0.02195  -0.02382  -2.61260
   D60       -2.08036  -0.00036  -0.00430  -0.03468  -0.03832  -2.11868
   D61        0.67546  -0.00006  -0.00100  -0.00375  -0.00478   0.67068
   D62       -0.37114   0.00014   0.00194  -0.00253  -0.00067  -0.37181
   D63       -0.40878  -0.00007  -0.00145  -0.00333  -0.00478  -0.41356
   D64       -1.45538   0.00014   0.00148  -0.00210  -0.00067  -1.45605
   D65        0.02004  -0.00012  -0.00191  -0.00223  -0.00414   0.01590
   D66        0.98919  -0.00004  -0.00127  -0.00076  -0.00205   0.98714
   D67       -0.98859  -0.00004  -0.00119  -0.00030  -0.00146  -0.99004
   D68       -0.01944   0.00004  -0.00055   0.00116   0.00063  -0.01881
   D69       -0.02155   0.00007   0.00202   0.00020   0.00227  -0.01928
   D70       -0.96793  -0.00000   0.00103  -0.00097   0.00005  -0.96789
   D71        2.95756  -0.00006   0.00107   0.02327   0.02403   2.98158
   D72        2.64881   0.00018   0.00161   0.02473   0.02602   2.67483
   D73        0.96565   0.00003   0.00156  -0.00000   0.00158   0.96723
   D74        0.01927  -0.00004   0.00057  -0.00117  -0.00065   0.01862
   D75       -2.33843  -0.00009   0.00060   0.02306   0.02333  -2.31510
   D76       -2.64718   0.00014   0.00114   0.02452   0.02533  -2.62185
   D77        0.66541   0.00015   0.00270  -0.00359  -0.00085   0.66457
   D78       -0.56778   0.00017   0.00249  -0.00193   0.00059  -0.56719
   D79       -0.02298   0.00009   0.00170   0.00366   0.00538  -0.01760
   D80        0.98950   0.00002   0.00105   0.00020   0.00124   0.99074
   D81       -0.99297   0.00004   0.00122   0.00227   0.00348  -0.98949
   D82        0.01951  -0.00004   0.00056  -0.00119  -0.00066   0.01885
   D83       -0.61231  -0.00004  -0.00017   0.00092   0.00078  -0.61153
   D84        0.60626   0.00009   0.00094   0.00089   0.00190   0.60816
   D85        0.02643  -0.00009  -0.00251  -0.00174  -0.00430   0.02213
   D86       -0.96297  -0.00003  -0.00163  -0.00098  -0.00266  -0.96563
   D87        0.97014  -0.00002  -0.00144   0.00041  -0.00099   0.96915
   D88       -0.01926   0.00004  -0.00056   0.00117   0.00065  -0.01861
   D89       -2.73742  -0.00001  -0.00002  -0.00087  -0.00097  -2.73839
   D90        2.55636   0.00005   0.00087  -0.00011   0.00067   2.55703
   D91       -2.97024   0.00004   0.00236  -0.01237  -0.01100  -2.98124
   D92        2.32355   0.00010   0.00324  -0.01161  -0.00937   2.31418
   D93        0.55975   0.00003   0.00034   0.00137   0.00168   0.56143
   D94       -0.55559  -0.00006  -0.00077  -0.00332  -0.00416  -0.55975
   D95       -2.94518  -0.00003   0.00051   0.01736   0.01834  -2.92684
   D96        2.83998   0.00019   0.00021   0.01877   0.01976   2.85974
   D97       -0.66274  -0.00015  -0.00301   0.00298  -0.00009  -0.66283
   D98        0.56767  -0.00020  -0.00286   0.00275  -0.00008   0.56759
         Item               Value     Threshold  Converged?
 Maximum Force            0.000921     0.000450     NO 
 RMS     Force            0.000148     0.000300     YES
 Maximum Displacement     0.039542     0.001800     NO 
 RMS     Displacement     0.005875     0.001200     NO 
 Predicted change in Energy=-2.504571D-05
 GradGradGradGradGradGradGradGradGradGradGradGradGradGradGradGradGradGrad

                          Input orientation:                          
 ---------------------------------------------------------------------
 Center     Atomic      Atomic             Coordinates (Angstroms)
 Number     Number       Type             X           Y           Z
 ---------------------------------------------------------------------
      1          4           0        0.114074    1.609722    0.864747
      2          4           0       -1.457567    0.094189    0.919069
      3          4           0        1.603305    0.002000    0.827352
      4          4           0       -0.016366   -1.457975    0.884993
      5          4           0        0.139394    0.104974    2.254041
      6          4           0       -1.062003    1.157526   -0.743223
      7          4           0        1.158139    1.124174   -0.818989
      8          4           0       -1.217775   -1.089257   -0.762801
      9          4           0        1.029714   -1.094743   -0.797401
     10          4           0       -0.027450    0.053061   -2.112861
     11          1           0       -2.082377   -2.336576   -1.560536
     12          1           0       -2.605550   -1.771766   -1.474480
 ---------------------------------------------------------------------
                    Distance matrix (angstroms):
                    1          2          3          4          5
     1  Be   0.000000
     2  Be   2.183998   0.000000
     3  Be   2.191798   3.063633   0.000000
     4  Be   3.070536   2.118356   2.181326   0.000000
     5  Be   2.048181   2.081478   2.046724   2.083593   0.000000
     6  Be   2.042842   2.012553   3.302395   3.253504   3.396293
     7  Be   2.039803   3.305092   2.041541   3.309156   3.394131
     8  Be   3.421581   2.070442   3.417297   2.072333   3.517020
     9  Be   3.303826   3.247522   2.042468   2.014119   3.397542
    10  Be   3.362940   3.352540   3.362562   3.357154   4.370396
    11  H    5.126369   3.528094   4.975460   3.319782   5.044643
    12  H    4.929786   3.244800   5.114600   3.517023   4.995871
                    6          7          8          9         10
     6  Be   0.000000
     7  Be   2.221685   0.000000
     8  Be   2.252262   3.247676   0.000000
     9  Be   3.074237   2.222736   2.247762   0.000000
    10  Be   2.041091   2.055969   2.131766   2.040952   0.000000
    11  H    3.730672   4.798711   1.714562   3.436515   3.199712
    12  H    3.390874   4.793901   1.702417   3.759247   3.222441
                   11         12
    11  H    0.000000
    12  H    0.774678   0.000000
 Stoichiometry    Be10H2
 Framework group  C1[X(Be10H2)]
 Deg. of freedom    30
 Full point group                 C1      NOp   1
 Largest Abelian subgroup         C1      NOp   1
 Largest concise Abelian subgroup C1      NOp   1
                         Standard orientation:                         
 ---------------------------------------------------------------------
 Center     Atomic      Atomic             Coordinates (Angstroms)
 Number     Number       Type             X           Y           Z
 ---------------------------------------------------------------------
      1          4           0        1.465690   -0.458776   -1.106426
      2          4           0        0.159191    1.290359   -1.047876
      3          4           0        1.477619   -0.469498    1.085313
      4          4           0        0.173901    1.279296    1.070400
      5          4           0        1.957337    1.195723   -0.003719
      6          4           0       -0.529981   -0.536448   -1.535922
      7          4           0        0.432677   -1.836677   -0.013234
      8          4           0       -1.531220    0.749731    0.018409
      9          4           0       -0.512139   -0.555693    1.538203
     10          4           0       -1.572232   -1.381577    0.002103
     11          1           0       -3.068236    1.422692    0.371156
     12          1           0       -3.015137    1.471550   -0.400154
 ---------------------------------------------------------------------
 Rotational constants (GHZ):           2.6602858           2.1946564           2.0156034
 Standard basis: def2TZVP (5D, 7F)
 There are   212 symmetry adapted cartesian basis functions of A   symmetry.
 There are   202 symmetry adapted basis functions of A   symmetry.
   202 basis functions,   306 primitive gaussians,   212 cartesian basis functions
    21 alpha electrons       21 beta electrons
       nuclear repulsion energy       162.6743982565 Hartrees.
 NAtoms=   12 NActive=   12 NUniq=   12 SFac= 1.00D+00 NAtFMM=   60 NAOKFM=F Big=F
 Integral buffers will be    131072 words long.
 Raffenetti 2 integral format.
 Two-electron integral symmetry is turned on.
 Nuclear repulsion after empirical dispersion term =      162.6509721990 Hartrees.
 One-electron integrals computed using PRISM.
   1 Symmetry operations used in ECPInt.
 ECPInt:  NShTT=    4851 NPrTT=   15054 LenC2=    4747 LenP2D=   12383.
 LDataN:  DoStor=T MaxTD1= 4 Len=   56
 NBasis=   202 RedAO= T EigKep=  4.16D-04  NBF=   202
 NBsUse=   202 1.00D-06 EigRej= -1.00D+00 NBFU=   202
 Initial guess from the checkpoint file:  "/home/asus/YCY/BeH/Be10/1/8-H-Be10.chk"
 B after Tr=    -0.000000    0.000000    0.000000
         Rot=    0.999990    0.001744    0.000982    0.004107 Ang=   0.52 deg.
 ExpMin= 3.27D-02 ExpMax= 4.70D+03 ExpMxC= 1.60D+02 IAcc=3 IRadAn=         5 AccDes= 0.00D+00
 Harris functional with IExCor= 1009 and IRadAn=       5 diagonalized for initial guess.
 HarFok:  IExCor= 1009 AccDes= 0.00D+00 IRadAn=         5 IDoV= 1 UseB2=F ITyADJ=14
 ICtDFT=  3500011 ScaDFX=  1.000000  1.000000  1.000000  1.000000
 FoFCou: FMM=F IPFlag=           0 FMFlag=      100000 FMFlg1=           0
         NFxFlg=           0 DoJE=T BraDBF=F KetDBF=T FulRan=T
         wScrn=  0.000000 ICntrl=       500 IOpCl=  0 I1Cent=   200000004 NGrid=           0
         NMat0=    1 NMatS0=      1 NMatT0=    0 NMatD0=    1 NMtDS0=    0 NMtDT0=    0
 Petite list used in FoFCou.
 Keep R1 ints in memory in canonical form, NReq=228948694.
 Requested convergence on RMS density matrix=1.00D-08 within 128 cycles.
 Requested convergence on MAX density matrix=1.00D-06.
 Requested convergence on             energy=1.00D-06.
 No special actions if energy rises.
 SCF Done:  E(RPBE1PBE) =  -148.300800825     A.U. after   12 cycles
            NFock= 12  Conv=0.88D-08     -V/T= 2.0075
   1 Symmetry operations used in ECPInt.
 ECPInt:  NShTT=    4851 NPrTT=   15054 LenC2=    4747 LenP2D=   12383.
 LDataN:  DoStor=T MaxTD1= 5 Len=  102
 Calling FoFJK, ICntrl=      2127 FMM=F ISym2X=0 I1Cent= 0 IOpClX= 0 NMat=1 NMatS=1 NMatT=0.
 ***** Axes restored to original set *****
 -------------------------------------------------------------------
 Center     Atomic                   Forces (Hartrees/Bohr)
 Number     Number              X              Y              Z
 -------------------------------------------------------------------
      1        4           0.000218710    0.000154046    0.000016046
      2        4          -0.000013804   -0.000067057    0.000000795
      3        4           0.000306331    0.000235339   -0.000004480
      4        4           0.000017863    0.000158053    0.000109211
      5        4           0.000084805    0.000007138   -0.000138528
      6        4          -0.000273234   -0.000190570    0.000194468
      7        4          -0.000486542   -0.000431304    0.000086655
      8        4          -0.000799984   -0.000204615   -0.000417989
      9        4          -0.000345539   -0.000461374   -0.000001786
     10        4           0.000780867    0.000650447   -0.000181556
     11        1           0.000064684    0.000456425    0.000408658
     12        1           0.000445842   -0.000306527   -0.000071494
 -------------------------------------------------------------------
 Cartesian Forces:  Max     0.000799984 RMS     0.000324912

 GradGradGradGradGradGradGradGradGradGradGradGradGradGradGradGradGradGrad
 Berny optimization.
 Using GEDIIS/GDIIS optimizer.
 FormGI is forming the generalized inverse of G from B-inverse, IUseBI=4.
 Internal  Forces:  Max     0.000485085 RMS     0.000076180
 Search for a local minimum.
 Step number  11 out of a maximum of  100
 All quantities printed in internal units (Hartrees-Bohrs-Radians)
 Mixed Optimization -- En-DIIS/RFO-DIIS
 Swapping is turned off.
 Update second derivatives using D2CorX and points    7    8    9   10   11
 DE= -6.98D-05 DEPred=-2.50D-05 R= 2.79D+00
 TightC=F SS=  1.41D+00  RLast= 1.09D-01 DXNew= 1.4270D+00 3.2790D-01
 Trust test= 2.79D+00 RLast= 1.09D-01 DXMaxT set to 8.49D-01
 ITU=  1  1  1  1  1  1  1  1  1  1  0
     Eigenvalues ---    0.00275   0.01861   0.02831   0.02915   0.03457
     Eigenvalues ---    0.03605   0.03851   0.04178   0.04606   0.05096
     Eigenvalues ---    0.05219   0.06445   0.06711   0.06807   0.06896
     Eigenvalues ---    0.06956   0.07088   0.07283   0.07430   0.08408
     Eigenvalues ---    0.08802   0.09059   0.11851   0.12878   0.13210
     Eigenvalues ---    0.13496   0.13933   0.14200   0.14796   0.23648
 En-DIIS/RFO-DIIS/Sim-DIIS IScMMF=       -3 using points:    11   10    9    8    7    6    5    4
 RFO step:  Lambda=-3.34986532D-05.
 DIIS inversion failure, remove point   8.
 DIIS inversion failure, remove point   7.
 DIIS inversion failure, remove point   6.
 DIIS inversion failure, remove point   5.
 RFO-DIIS uses    4 points instead of    8
 DidBck=F Rises=F RFO-DIIS coefs:    1.45271   -2.00000    2.10867   -0.56138    0.00000
                  RFO-DIIS coefs:    0.00000    0.00000    0.00000
 Iteration  1 RMS(Cart)=  0.00379064 RMS(Int)=  0.00017772
 Iteration  2 RMS(Cart)=  0.00002800 RMS(Int)=  0.00017277
 Iteration  3 RMS(Cart)=  0.00000000 RMS(Int)=  0.00017277
 Variable       Old X    -DE/DX   Delta X   Delta X   Delta X     New X
                                 (Linear)    (Quad)   (Total)
    R1        4.12716   0.00007   0.00051   0.00220   0.00269   4.12985
    R2        4.14190   0.00002   0.00219  -0.00393  -0.00183   4.14007
    R3        3.87050  -0.00006   0.00053  -0.00474  -0.00420   3.86630
    R4        3.86041   0.00006   0.00125   0.00055   0.00180   3.86221
    R5        3.85467  -0.00007  -0.00073  -0.00189  -0.00252   3.85215
    R6        4.00311  -0.00003  -0.00339   0.00403   0.00059   4.00370
    R7        3.93342   0.00004   0.00056   0.00249   0.00304   3.93646
    R8        3.80317  -0.00005  -0.00305   0.00461   0.00150   3.80468
    R9        3.91257   0.00004   0.00334  -0.00488  -0.00148   3.91109
   R10        4.12211   0.00005  -0.00203   0.00703   0.00503   4.12714
   R11        3.86775  -0.00005   0.00071  -0.00463  -0.00384   3.86391
   R12        3.85795  -0.00008   0.00001  -0.00365  -0.00372   3.85424
   R13        3.85971   0.00013   0.00149   0.00132   0.00284   3.86255
   R14        3.93742  -0.00003   0.00020   0.00003   0.00021   3.93763
   R15        3.91614   0.00005   0.00408  -0.00493  -0.00087   3.91527
   R16        3.80613  -0.00005  -0.00307   0.00414   0.00107   3.80720
   R17        4.19838  -0.00007   0.00220  -0.00230  -0.00011   4.19826
   R18        4.25616  -0.00001   0.00117  -0.00661  -0.00537   4.25079
   R19        3.85710   0.00010  -0.00116   0.00657   0.00539   3.86249
   R20        4.20036  -0.00003   0.00300  -0.00210   0.00080   4.20116
   R21        3.88522  -0.00027   0.00050  -0.01321  -0.01273   3.87249
   R22        4.24765  -0.00001  -0.00173  -0.00134  -0.00305   4.24461
   R23        4.02845   0.00029   0.00391   0.00312   0.00709   4.03555
   R24        3.24005  -0.00049   0.00666  -0.02234  -0.01577   3.22428
   R25        3.21710  -0.00015   0.00171  -0.00541  -0.00379   3.21332
   R26        3.85684   0.00004  -0.00210   0.00642   0.00437   3.86121
   R27        1.46393  -0.00029   0.00168  -0.00282  -0.00078   1.46314
    A1        1.55116   0.00001  -0.00108   0.00233   0.00126   1.55243
    A2        1.79639  -0.00006  -0.00032  -0.00036  -0.00068   1.79571
    A3        1.78787   0.00000  -0.00101   0.00228   0.00123   1.78910
    A4        1.95887  -0.00003  -0.00092   0.00162   0.00068   1.95955
    A5        1.95918  -0.00005  -0.00010  -0.00105  -0.00114   1.95805
    A6        1.58927  -0.00001   0.00047  -0.00117  -0.00071   1.58855
    A7        1.86826   0.00001   0.00189  -0.00491  -0.00297   1.86529
    A8        1.81330  -0.00000   0.00040  -0.00010   0.00028   1.81357
    A9        1.95649  -0.00002   0.00072  -0.00271  -0.00199   1.95450
   A10        2.02094   0.00000   0.00205  -0.00413  -0.00205   2.01889
   A11        1.55678  -0.00002  -0.00028  -0.00037  -0.00065   1.55614
   A12        1.78916  -0.00001  -0.00090   0.00175   0.00085   1.79001
   A13        1.80010  -0.00007   0.00035  -0.00192  -0.00156   1.79854
   A14        1.95898  -0.00005  -0.00046  -0.00041  -0.00081   1.95817
   A15        1.96130  -0.00005  -0.00067   0.00015  -0.00054   1.96076
   A16        1.58597   0.00003   0.00089  -0.00079   0.00010   1.58607
   A17        1.80765   0.00003  -0.00029   0.00159   0.00130   1.80895
   A18        1.86541   0.00003   0.00178  -0.00452  -0.00269   1.86272
   A19        2.01787   0.00002   0.00189  -0.00310  -0.00114   2.01673
   A20        1.95491   0.00002   0.00128  -0.00271  -0.00140   1.95351
   A21        1.67547   0.00002  -0.00047   0.00175   0.00125   1.67672
   A22        1.67240   0.00004  -0.00086   0.00276   0.00187   1.67427
   A23        1.84157   0.00003   0.00230  -0.00360  -0.00125   1.84032
   A24        1.93495  -0.00005  -0.00018  -0.00364  -0.00382   1.93113
   A25        1.78918  -0.00002  -0.00017  -0.00089  -0.00101   1.78817
   A26        1.94762   0.00006   0.00113   0.00063   0.00177   1.94939
   A27        1.62466  -0.00002   0.00168  -0.00447  -0.00274   1.62192
   A28        1.77219   0.00007  -0.00047   0.00210   0.00161   1.77380
   A29        1.92658   0.00014  -0.00007   0.00467   0.00457   1.93115
   A30        1.77078   0.00007  -0.00063   0.00297   0.00232   1.77310
   A31        1.92504   0.00013  -0.00050   0.00527   0.00478   1.92982
   A32        1.52770   0.00003  -0.00262   0.00484   0.00216   1.52987
   A33        1.70087  -0.00001  -0.00252   0.00553   0.00293   1.70380
   A34        1.84713  -0.00004  -0.00283   0.00500   0.00208   1.84921
   A35        2.39701  -0.00002  -0.00383   0.01023   0.00622   2.40323
   A36        2.06500   0.00008  -0.00646   0.01911   0.01254   2.07754
   A37        1.70165  -0.00004  -0.00293   0.00569   0.00264   1.70430
   A38        1.84959  -0.00006  -0.00261   0.00381   0.00113   1.85072
   A39        2.13278  -0.00003   0.00411  -0.01310  -0.00905   2.12372
   A40        2.39449   0.00001  -0.00127   0.00333   0.00187   2.39636
   A41        1.50416   0.00001  -0.00129   0.00550   0.00413   1.50829
   A42        2.44127   0.00007  -0.00147   0.00953   0.00753   2.44881
   A43        2.04873   0.00006  -0.00092   0.00558   0.00404   2.05277
   A44        2.08894  -0.00002   0.00699  -0.02098  -0.01371   2.07523
   A45        2.51098  -0.00008   0.00886  -0.02446  -0.01555   2.49543
   A46        1.95707   0.00009   0.00524  -0.00816  -0.00291   1.95416
   A47        1.98805   0.00002   0.00782  -0.01590  -0.00840   1.97965
   A48        1.84133   0.00003   0.00249  -0.00364  -0.00112   1.84021
   A49        1.93499  -0.00006  -0.00009  -0.00391  -0.00406   1.93093
   A50        1.79072  -0.00005  -0.00034  -0.00135  -0.00165   1.78907
   A51        1.95064   0.00006   0.00203  -0.00049   0.00149   1.95213
   A52        1.62631  -0.00003   0.00222  -0.00586  -0.00355   1.62275
   A53        1.70556  -0.00003  -0.00078   0.00074  -0.00012   1.70544
   A54        1.77481  -0.00005   0.00156  -0.00474  -0.00312   1.77169
    D1        0.00101   0.00000   0.00033  -0.00022   0.00013   0.00114
    D2       -1.01288  -0.00001  -0.00081   0.00080   0.00003  -1.01286
    D3        0.98341  -0.00000  -0.00018   0.00030   0.00012   0.98353
    D4       -0.03048  -0.00001  -0.00133   0.00131   0.00001  -0.03047
    D5       -0.00098  -0.00000  -0.00033   0.00021  -0.00013  -0.00111
    D6        0.97137  -0.00005  -0.00104  -0.00022  -0.00128   0.97008
    D7       -0.97021   0.00003   0.00093  -0.00100  -0.00007  -0.97028
    D8        0.00213  -0.00001   0.00022  -0.00143  -0.00122   0.00091
    D9        0.58831  -0.00001  -0.00036  -0.00064  -0.00102   0.58730
   D10       -0.66868   0.00003  -0.00072  -0.00027  -0.00097  -0.66966
   D11        0.66147  -0.00001  -0.00067  -0.00062  -0.00126   0.66021
   D12       -0.42991  -0.00010  -0.00250  -0.00044  -0.00288  -0.43279
   D13       -0.38283  -0.00000  -0.00010  -0.00128  -0.00137  -0.38420
   D14       -1.47420  -0.00009  -0.00193  -0.00110  -0.00299  -1.47720
   D15       -0.61625  -0.00001   0.00215  -0.00359  -0.00142  -0.61766
   D16        0.40766   0.00006   0.00086   0.00103   0.00192   0.40958
   D17        0.45379  -0.00003   0.00205  -0.00270  -0.00062   0.45316
   D18        1.47770   0.00005   0.00076   0.00193   0.00271   1.48040
   D19       -0.00101  -0.00000  -0.00034   0.00022  -0.00013  -0.00114
   D20       -1.00137  -0.00004  -0.00180   0.00194   0.00013  -1.00125
   D21        0.99926   0.00001   0.00042  -0.00088  -0.00047   0.99879
   D22       -0.00111  -0.00003  -0.00104   0.00085  -0.00021  -0.00131
   D23       -0.66050  -0.00000  -0.00113   0.00084  -0.00024  -0.66073
   D24        0.63344  -0.00001   0.00008  -0.00363  -0.00348   0.62996
   D25       -0.66894   0.00003  -0.00097   0.00195   0.00098  -0.66796
   D26        0.37326  -0.00006  -0.00105  -0.00281  -0.00386   0.36940
   D27        0.41911   0.00001  -0.00026   0.00073   0.00045   0.41956
   D28        1.46131  -0.00008  -0.00034  -0.00403  -0.00439   1.45692
   D29        0.64731   0.00001   0.00054   0.00168   0.00215   0.64946
   D30       -0.33269   0.00004   0.00183  -0.00120   0.00063  -0.33206
   D31       -2.99127  -0.00009   0.00460  -0.01801  -0.01345  -3.00472
   D32       -2.58669  -0.00003  -0.00119   0.00093   0.00026  -2.58643
   D33       -0.42412   0.00005  -0.00041   0.00612   0.00564  -0.41849
   D34       -1.40413   0.00007   0.00088   0.00324   0.00412  -1.40000
   D35        2.22048  -0.00006   0.00364  -0.01357  -0.00996   2.21052
   D36        2.62506   0.00000  -0.00214   0.00537   0.00375   2.62880
   D37        0.00101   0.00000   0.00033  -0.00022   0.00013   0.00114
   D38        1.01261   0.00001   0.00131  -0.00113   0.00021   1.01281
   D39       -0.98099   0.00001   0.00104  -0.00097   0.00004  -0.98094
   D40        0.03061   0.00002   0.00202  -0.00188   0.00012   0.03073
   D41        0.67300  -0.00004   0.00193  -0.00279  -0.00088   0.67212
   D42       -0.58486   0.00001   0.00151  -0.00242  -0.00092  -0.58578
   D43        0.61778   0.00001  -0.00202   0.00284   0.00082   0.61860
   D44       -0.40607  -0.00009  -0.00108  -0.00213  -0.00319  -0.40926
   D45       -0.45598   0.00005  -0.00242   0.00405   0.00164  -0.45434
   D46       -1.47983  -0.00005  -0.00148  -0.00093  -0.00237  -1.48220
   D47       -0.66666   0.00004  -0.00032   0.00409   0.00378  -0.66289
   D48        0.42616   0.00013   0.00221   0.00296   0.00513   0.43130
   D49        0.37934   0.00002  -0.00093   0.00449   0.00357   0.38291
   D50        1.47217   0.00011   0.00160   0.00337   0.00493   1.47710
   D51       -0.63419   0.00001  -0.00079   0.00534   0.00450  -0.62969
   D52        0.65396   0.00002  -0.00061   0.00317   0.00254   0.65650
   D53       -0.64752  -0.00002  -0.00109  -0.00084  -0.00188  -0.64941
   D54        0.33144  -0.00003  -0.00267   0.00295   0.00022   0.33166
   D55        2.60110   0.00001   0.00565  -0.01697  -0.01096   2.59014
   D56        3.09502  -0.00011   0.01185  -0.03182  -0.02055   3.07447
   D57        0.42196  -0.00003   0.00031  -0.00542  -0.00505   0.41691
   D58        1.40093  -0.00004  -0.00127  -0.00163  -0.00295   1.39798
   D59       -2.61260  -0.00000   0.00706  -0.02155  -0.01413  -2.62672
   D60       -2.11868  -0.00012   0.01325  -0.03640  -0.02371  -2.14240
   D61        0.67068   0.00002   0.00251  -0.00348  -0.00093   0.66975
   D62       -0.37181   0.00012   0.00262   0.00148   0.00417  -0.36764
   D63       -0.41356  -0.00001   0.00187  -0.00398  -0.00210  -0.41566
   D64       -1.45605   0.00009   0.00197   0.00098   0.00300  -1.45305
   D65        0.01590  -0.00004   0.00161  -0.00334  -0.00172   0.01418
   D66        0.98714   0.00001   0.00098  -0.00141  -0.00041   0.98673
   D67       -0.99004  -0.00005   0.00010  -0.00153  -0.00146  -0.99151
   D68       -0.01881  -0.00000  -0.00053   0.00040  -0.00015  -0.01896
   D69       -0.01928   0.00002   0.00024   0.00284   0.00304  -0.01624
   D70       -0.96789   0.00003   0.00101   0.00075   0.00177  -0.96611
   D71        2.98158  -0.00003  -0.00853   0.02134   0.01309   2.99467
   D72        2.67483   0.00008  -0.00903   0.02487   0.01611   2.69094
   D73        0.96723  -0.00001  -0.00023   0.00168   0.00143   0.96866
   D74        0.01862   0.00000   0.00054  -0.00041   0.00016   0.01878
   D75       -2.31510  -0.00005  -0.00900   0.02019   0.01148  -2.30362
   D76       -2.62185   0.00005  -0.00950   0.02371   0.01450  -2.60735
   D77        0.66457   0.00017   0.00391   0.00238   0.00622   0.67079
   D78       -0.56719   0.00015   0.00313   0.00343   0.00654  -0.56064
   D79       -0.01760   0.00002  -0.00235   0.00422   0.00184  -0.01576
   D80        0.99074   0.00004   0.00001   0.00127   0.00128   0.99202
   D81       -0.98949  -0.00002  -0.00182   0.00252   0.00070  -0.98879
   D82        0.01885   0.00000   0.00054  -0.00043   0.00014   0.01898
   D83       -0.61153  -0.00003  -0.00059   0.00026  -0.00038  -0.61191
   D84        0.60816   0.00007   0.00011   0.00251   0.00258   0.61074
   D85        0.02213  -0.00004   0.00040  -0.00483  -0.00441   0.01772
   D86       -0.96563   0.00001   0.00066  -0.00262  -0.00191  -0.96754
   D87        0.96915  -0.00005  -0.00080  -0.00180  -0.00265   0.96650
   D88       -0.01861  -0.00000  -0.00054   0.00041  -0.00016  -0.01877
   D89       -2.73839   0.00004   0.00062   0.00048   0.00115  -2.73724
   D90        2.55703   0.00009   0.00088   0.00269   0.00364   2.56067
   D91       -2.98124   0.00001   0.00345  -0.00980  -0.00547  -2.98671
   D92        2.31418   0.00005   0.00372  -0.00759  -0.00297   2.31121
   D93        0.56143  -0.00003  -0.00125   0.00106  -0.00020   0.56123
   D94       -0.55975   0.00001   0.00192  -0.00336  -0.00134  -0.56109
   D95       -2.92684   0.00004  -0.00512   0.01785   0.01231  -2.91454
   D96        2.85974   0.00007  -0.00606   0.01858   0.01184   2.87157
   D97       -0.66283  -0.00018  -0.00373  -0.00342  -0.00707  -0.66990
   D98        0.56759  -0.00018  -0.00358  -0.00326  -0.00686   0.56073
         Item               Value     Threshold  Converged?
 Maximum Force            0.000485     0.000450     NO 
 RMS     Force            0.000076     0.000300     YES
 Maximum Displacement     0.023945     0.001800     NO 
 RMS     Displacement     0.003794     0.001200     NO 
 Predicted change in Energy=-1.437213D-05
 GradGradGradGradGradGradGradGradGradGradGradGradGradGradGradGradGradGrad

                          Input orientation:                          
 ---------------------------------------------------------------------
 Center     Atomic      Atomic             Coordinates (Angstroms)
 Number     Number       Type             X           Y           Z
 ---------------------------------------------------------------------
      1          4           0        0.116862    1.608900    0.864372
      2          4           0       -1.459758    0.096664    0.923362
      3          4           0        1.603028   -0.000270    0.824123
      4          4           0       -0.021513   -1.458608    0.886817
      5          4           0        0.144024    0.106282    2.252662
      6          4           0       -1.065849    1.159374   -0.740685
      7          4           0        1.153963    1.118901   -0.820765
      8          4           0       -1.222488   -1.084509   -0.759503
      9          4           0        1.023273   -1.100296   -0.798112
     10          4           0       -0.028652    0.056284   -2.113678
     11          1           0       -2.069706   -2.334835   -1.553279
     12          1           0       -2.597647   -1.772559   -1.485402
 ---------------------------------------------------------------------
                    Distance matrix (angstroms):
                    1          2          3          4          5
     1  Be   0.000000
     2  Be   2.185423   0.000000
     3  Be   2.190830   3.065927   0.000000
     4  Be   3.070710   2.118668   2.183990   0.000000
     5  Be   2.045959   2.083085   2.044693   2.083702   0.000000
     6  Be   2.043792   2.013348   3.303983   3.254724   3.396015
     7  Be   2.038471   3.304313   2.039573   3.307738   3.389886
     8  Be   3.418374   2.069661   3.415697   2.071873   3.515462
     9  Be   3.305325   3.249866   2.043972   2.014684   3.396488
    10  Be   3.361632   3.357575   3.360990   3.361237   4.370038
    11  H    5.116558   3.523914   4.958953   3.304079   5.034365
    12  H    4.931964   3.254371   5.110831   3.516029   5.001992
                    6          7          8          9         10
     6  Be   0.000000
     7  Be   2.221625   0.000000
     8  Be   2.249422   3.241340   0.000000
     9  Be   3.077959   2.223157   2.246148   0.000000
    10  Be   2.043941   2.049233   2.135520   2.043266   0.000000
    11  H    3.725256   4.780890   1.706217   3.414804   3.193337
    12  H    3.390758   4.782977   1.700414   3.746381   3.215453
                   11         12
    11  H    0.000000
    12  H    0.774263   0.000000
 Stoichiometry    Be10H2
 Framework group  C1[X(Be10H2)]
 Deg. of freedom    30
 Full point group                 C1      NOp   1
 Largest Abelian subgroup         C1      NOp   1
 Largest concise Abelian subgroup C1      NOp   1
                         Standard orientation:                         
 ---------------------------------------------------------------------
 Center     Atomic      Atomic             Coordinates (Angstroms)
 Number     Number       Type             X           Y           Z
 ---------------------------------------------------------------------
      1          4           0        1.465369   -0.468327   -1.101980
      2          4           0        0.167697    1.289422   -1.052622
      3          4           0        1.472757   -0.474356    1.088829
      4          4           0        0.177555    1.283981    1.066016
      5          4           0        1.963611    1.183600   -0.002508
      6          4           0       -0.530220   -0.535630   -1.538076
      7          4           0        0.421272   -1.835090   -0.007821
      8          4           0       -1.525752    0.756246    0.011075
      9          4           0       -0.519550   -0.545904    1.539848
     10          4           0       -1.576456   -1.378653    0.002183
     11          1           0       -3.050465    1.429324    0.376306
     12          1           0       -3.014669    1.469516   -0.396084
 ---------------------------------------------------------------------
 Rotational constants (GHZ):           2.6612957           2.1943460           2.0173531
 Standard basis: def2TZVP (5D, 7F)
 There are   212 symmetry adapted cartesian basis functions of A   symmetry.
 There are   202 symmetry adapted basis functions of A   symmetry.
   202 basis functions,   306 primitive gaussians,   212 cartesian basis functions
    21 alpha electrons       21 beta electrons
       nuclear repulsion energy       162.7024838757 Hartrees.
 NAtoms=   12 NActive=   12 NUniq=   12 SFac= 1.00D+00 NAtFMM=   60 NAOKFM=F Big=F
 Integral buffers will be    131072 words long.
 Raffenetti 2 integral format.
 Two-electron integral symmetry is turned on.
 Nuclear repulsion after empirical dispersion term =      162.6790498687 Hartrees.
 One-electron integrals computed using PRISM.
   1 Symmetry operations used in ECPInt.
 ECPInt:  NShTT=    4851 NPrTT=   15054 LenC2=    4747 LenP2D=   12385.
 LDataN:  DoStor=T MaxTD1= 4 Len=   56
 NBasis=   202 RedAO= T EigKep=  4.15D-04  NBF=   202
 NBsUse=   202 1.00D-06 EigRej= -1.00D+00 NBFU=   202
 Initial guess from the checkpoint file:  "/home/asus/YCY/BeH/Be10/1/8-H-Be10.chk"
 B after Tr=     0.000000    0.000000    0.000000
         Rot=    0.999997    0.001177    0.000690    0.002165 Ang=   0.29 deg.
 ExpMin= 3.27D-02 ExpMax= 4.70D+03 ExpMxC= 1.60D+02 IAcc=3 IRadAn=         5 AccDes= 0.00D+00
 Harris functional with IExCor= 1009 and IRadAn=       5 diagonalized for initial guess.
 HarFok:  IExCor= 1009 AccDes= 0.00D+00 IRadAn=         5 IDoV= 1 UseB2=F ITyADJ=14
 ICtDFT=  3500011 ScaDFX=  1.000000  1.000000  1.000000  1.000000
 FoFCou: FMM=F IPFlag=           0 FMFlag=      100000 FMFlg1=           0
         NFxFlg=           0 DoJE=T BraDBF=F KetDBF=T FulRan=T
         wScrn=  0.000000 ICntrl=       500 IOpCl=  0 I1Cent=   200000004 NGrid=           0
         NMat0=    1 NMatS0=      1 NMatT0=    0 NMatD0=    1 NMtDS0=    0 NMtDT0=    0
 Petite list used in FoFCou.
 Keep R1 ints in memory in canonical form, NReq=228948694.
 Requested convergence on RMS density matrix=1.00D-08 within 128 cycles.
 Requested convergence on MAX density matrix=1.00D-06.
 Requested convergence on             energy=1.00D-06.
 No special actions if energy rises.
 SCF Done:  E(RPBE1PBE) =  -148.300828150     A.U. after   12 cycles
            NFock= 12  Conv=0.65D-08     -V/T= 2.0075
   1 Symmetry operations used in ECPInt.
 ECPInt:  NShTT=    4851 NPrTT=   15054 LenC2=    4747 LenP2D=   12385.
 LDataN:  DoStor=T MaxTD1= 5 Len=  102
 Calling FoFJK, ICntrl=      2127 FMM=F ISym2X=0 I1Cent= 0 IOpClX= 0 NMat=1 NMatS=1 NMatT=0.
 ***** Axes restored to original set *****
 -------------------------------------------------------------------
 Center     Atomic                   Forces (Hartrees/Bohr)
 Number     Number              X              Y              Z
 -------------------------------------------------------------------
      1        4           0.000013519    0.000275401    0.000035585
      2        4           0.000190877    0.000069807   -0.000001772
      3        4           0.000354316   -0.000042963    0.000014713
      4        4           0.000135113    0.000294680   -0.000043119
      5        4          -0.000068935   -0.000067231    0.000069279
      6        4          -0.000068544   -0.000391598    0.000110359
      7        4          -0.000003227    0.000006536    0.000166062
      8        4          -0.000699558   -0.000280471   -0.000622220
      9        4          -0.000465807   -0.000155091    0.000046528
     10        4           0.000295481    0.000259847   -0.000071188
     11        1           0.000144801    0.000030324    0.000256698
     12        1           0.000171964    0.000000759    0.000039074
 -------------------------------------------------------------------
 Cartesian Forces:  Max     0.000699558 RMS     0.000238179

 GradGradGradGradGradGradGradGradGradGradGradGradGradGradGradGradGradGrad
 Berny optimization.
 Using GEDIIS/GDIIS optimizer.
 FormGI is forming the generalized inverse of G from B-inverse, IUseBI=4.
 Internal  Forces:  Max     0.000207942 RMS     0.000050755
 Search for a local minimum.
 Step number  12 out of a maximum of  100
 All quantities printed in internal units (Hartrees-Bohrs-Radians)
 Mixed Optimization -- En-DIIS/RFO-DIIS
 Swapping is turned off.
 Update second derivatives using D2CorX and points    8    9   10   11   12
 DE= -2.73D-05 DEPred=-1.44D-05 R= 1.90D+00
 TightC=F SS=  1.41D+00  RLast= 7.11D-02 DXNew= 1.4270D+00 2.1316D-01
 Trust test= 1.90D+00 RLast= 7.11D-02 DXMaxT set to 8.49D-01
 ITU=  1  1  1  1  1  1  1  1  1  1  1  0
     Eigenvalues ---    0.00248   0.01284   0.02646   0.02921   0.03483
     Eigenvalues ---    0.03607   0.03891   0.04161   0.04577   0.04778
     Eigenvalues ---    0.05211   0.06501   0.06709   0.06795   0.06881
     Eigenvalues ---    0.06950   0.07087   0.07343   0.07448   0.08500
     Eigenvalues ---    0.08787   0.09065   0.11745   0.12510   0.13090
     Eigenvalues ---    0.13470   0.14050   0.14319   0.14803   0.24372
 En-DIIS/RFO-DIIS/Sim-DIIS IScMMF=       -3 using points:    12   11   10    9    8    7    6    5    4
 RFO step:  Lambda=-1.20628333D-05.
 DIIS inversion failure, remove point   9.
 DIIS inversion failure, remove point   8.
 DIIS inversion failure, remove point   7.
 DIIS inversion failure, remove point   6.
 DIIS inversion failure, remove point   5.
 RFO-DIIS uses    4 points instead of    9
 DidBck=F Rises=F RFO-DIIS coefs:    2.20355   -1.79548    0.63739   -0.04545    0.00000
                  RFO-DIIS coefs:    0.00000    0.00000    0.00000    0.00000
 Iteration  1 RMS(Cart)=  0.00183014 RMS(Int)=  0.00003686
 Iteration  2 RMS(Cart)=  0.00000653 RMS(Int)=  0.00003532
 Iteration  3 RMS(Cart)=  0.00000000 RMS(Int)=  0.00003532
 Variable       Old X    -DE/DX   Delta X   Delta X   Delta X     New X
                                 (Linear)    (Quad)   (Total)
    R1        4.12985   0.00004   0.00212  -0.00056   0.00155   4.13140
    R2        4.14007   0.00009   0.00095   0.00183   0.00277   4.14284
    R3        3.86630   0.00001  -0.00215   0.00117  -0.00095   3.86535
    R4        3.86221   0.00007   0.00233   0.00045   0.00278   3.86499
    R5        3.85215  -0.00001  -0.00214   0.00004  -0.00210   3.85005
    R6        4.00370  -0.00008  -0.00241  -0.00050  -0.00290   4.00081
    R7        3.93646   0.00002   0.00239  -0.00079   0.00159   3.93805
    R8        3.80468  -0.00011  -0.00151  -0.00035  -0.00184   3.80283
    R9        3.91109   0.00011   0.00171   0.00073   0.00241   3.91350
   R10        4.12714   0.00002   0.00190  -0.00076   0.00114   4.12829
   R11        3.86391   0.00003  -0.00148   0.00134  -0.00013   3.86378
   R12        3.85424  -0.00001  -0.00275   0.00013  -0.00260   3.85164
   R13        3.86255   0.00010   0.00323   0.00018   0.00342   3.86596
   R14        3.93763   0.00000   0.00014  -0.00051  -0.00037   3.93726
   R15        3.91527   0.00009   0.00256   0.00037   0.00291   3.91819
   R16        3.80720  -0.00014  -0.00184  -0.00079  -0.00262   3.80458
   R17        4.19826  -0.00001   0.00183   0.00061   0.00243   4.20069
   R18        4.25079  -0.00001  -0.00314  -0.00068  -0.00385   4.24694
   R19        3.86249  -0.00001   0.00274  -0.00080   0.00198   3.86447
   R20        4.20116   0.00002   0.00291   0.00044   0.00334   4.20449
   R21        3.87249   0.00001  -0.00837   0.00194  -0.00644   3.86605
   R22        4.24461  -0.00002  -0.00369  -0.00054  -0.00427   4.24034
   R23        4.03555   0.00012   0.00808  -0.00021   0.00786   4.04341
   R24        3.22428  -0.00021  -0.00680  -0.00126  -0.00804   3.21624
   R25        3.21332  -0.00015  -0.00174  -0.00143  -0.00316   3.21016
   R26        3.86121  -0.00003   0.00133  -0.00040   0.00096   3.86218
   R27        1.46314  -0.00002   0.00062  -0.00087  -0.00030   1.46284
    A1        1.55243  -0.00001   0.00002  -0.00027  -0.00025   1.55218
    A2        1.79571  -0.00004  -0.00074   0.00010  -0.00063   1.79507
    A3        1.78910  -0.00004  -0.00008  -0.00046  -0.00053   1.78857
    A4        1.95955  -0.00006  -0.00038  -0.00043  -0.00081   1.95874
    A5        1.95805  -0.00003  -0.00096  -0.00023  -0.00118   1.95687
    A6        1.58855   0.00001  -0.00009   0.00022   0.00013   1.58869
    A7        1.86529   0.00006  -0.00051   0.00036  -0.00016   1.86513
    A8        1.81357  -0.00002   0.00042  -0.00025   0.00018   1.81375
    A9        1.95450   0.00001  -0.00065   0.00063  -0.00001   1.95449
   A10        2.01889   0.00005   0.00024   0.00033   0.00058   2.01947
   A11        1.55614  -0.00003  -0.00082  -0.00030  -0.00111   1.55502
   A12        1.79001  -0.00004  -0.00021  -0.00048  -0.00070   1.78931
   A13        1.79854  -0.00005  -0.00086  -0.00002  -0.00087   1.79767
   A14        1.95817  -0.00004  -0.00098  -0.00032  -0.00130   1.95686
   A15        1.96076  -0.00006  -0.00108  -0.00041  -0.00149   1.95927
   A16        1.58607   0.00003   0.00089   0.00035   0.00123   1.58730
   A17        1.80895   0.00001   0.00073   0.00003   0.00075   1.80970
   A18        1.86272   0.00008  -0.00037   0.00055   0.00017   1.86289
   A19        2.01673   0.00006   0.00080   0.00036   0.00117   2.01790
   A20        1.95351   0.00004   0.00025   0.00067   0.00092   1.95443
   A21        1.67672  -0.00001   0.00041  -0.00024   0.00017   1.67690
   A22        1.67427   0.00001   0.00058  -0.00011   0.00046   1.67473
   A23        1.84032   0.00009   0.00106   0.00048   0.00154   1.84186
   A24        1.93113   0.00002  -0.00276   0.00049  -0.00229   1.92884
   A25        1.78817   0.00000  -0.00084  -0.00016  -0.00100   1.78717
   A26        1.94939   0.00006   0.00225   0.00039   0.00263   1.95202
   A27        1.62192   0.00005  -0.00051   0.00050  -0.00001   1.62192
   A28        1.77380   0.00002   0.00078   0.00000   0.00078   1.77458
   A29        1.93115   0.00004   0.00308  -0.00038   0.00270   1.93385
   A30        1.77310   0.00002   0.00116   0.00003   0.00119   1.77429
   A31        1.92982   0.00004   0.00297  -0.00033   0.00263   1.93244
   A32        1.52987  -0.00006  -0.00073  -0.00076  -0.00150   1.52837
   A33        1.70380  -0.00008   0.00002  -0.00039  -0.00037   1.70343
   A34        1.84921  -0.00007  -0.00082  -0.00021  -0.00102   1.84818
   A35        2.40323   0.00003   0.00133  -0.00026   0.00111   2.40434
   A36        2.07754   0.00007   0.00457   0.00073   0.00529   2.08282
   A37        1.70430  -0.00009  -0.00055  -0.00038  -0.00092   1.70338
   A38        1.85072  -0.00008  -0.00135  -0.00024  -0.00158   1.84914
   A39        2.12372  -0.00001  -0.00374  -0.00085  -0.00458   2.11915
   A40        2.39636   0.00005   0.00046  -0.00006   0.00055   2.39691
   A41        1.50829  -0.00005   0.00186  -0.00024   0.00162   1.50991
   A42        2.44881   0.00010   0.00426   0.00118   0.00555   2.45436
   A43        2.05277   0.00006   0.00182   0.00073   0.00266   2.05543
   A44        2.07523   0.00001  -0.00437  -0.00003  -0.00446   2.07078
   A45        2.49543   0.00001  -0.00482  -0.00039  -0.00520   2.49022
   A46        1.95416   0.00008   0.00224   0.00099   0.00324   1.95741
   A47        1.97965   0.00003  -0.00071   0.00012  -0.00050   1.97915
   A48        1.84021   0.00009   0.00130   0.00053   0.00183   1.84205
   A49        1.93093   0.00001  -0.00291   0.00053  -0.00240   1.92853
   A50        1.78907  -0.00002  -0.00147  -0.00013  -0.00158   1.78749
   A51        1.95213   0.00005   0.00266   0.00025   0.00290   1.95504
   A52        1.62275   0.00005  -0.00064   0.00051  -0.00013   1.62263
   A53        1.70544  -0.00005  -0.00079  -0.00026  -0.00109   1.70435
   A54        1.77169   0.00002  -0.00096   0.00004  -0.00093   1.77076
    D1        0.00114  -0.00000   0.00037  -0.00012   0.00026   0.00139
    D2       -1.01286  -0.00002  -0.00060  -0.00022  -0.00082  -1.01367
    D3        0.98353  -0.00002  -0.00020  -0.00047  -0.00066   0.98287
    D4       -0.03047  -0.00003  -0.00117  -0.00057  -0.00173  -0.03220
    D5       -0.00111   0.00000  -0.00036   0.00011  -0.00025  -0.00135
    D6        0.97008  -0.00005  -0.00180  -0.00003  -0.00182   0.96826
    D7       -0.97028   0.00005   0.00069   0.00018   0.00087  -0.96941
    D8        0.00091  -0.00001  -0.00075   0.00004  -0.00071   0.00020
    D9        0.58730  -0.00003  -0.00103  -0.00011  -0.00113   0.58617
   D10       -0.66966   0.00001  -0.00123  -0.00003  -0.00125  -0.67091
   D11        0.66021  -0.00000  -0.00134   0.00011  -0.00124   0.65897
   D12       -0.43279  -0.00007  -0.00400  -0.00024  -0.00422  -0.43702
   D13       -0.38420   0.00002  -0.00098   0.00032  -0.00067  -0.38486
   D14       -1.47720  -0.00005  -0.00364  -0.00003  -0.00365  -1.48085
   D15       -0.61766   0.00004   0.00091   0.00084   0.00175  -0.61591
   D16        0.40958   0.00003   0.00218   0.00040   0.00257   0.41215
   D17        0.45316   0.00002   0.00131   0.00055   0.00186   0.45502
   D18        1.48040   0.00001   0.00257   0.00012   0.00268   1.48308
   D19       -0.00114   0.00000  -0.00037   0.00012  -0.00026  -0.00140
   D20       -1.00125  -0.00005  -0.00141  -0.00026  -0.00167  -1.00291
   D21        0.99879   0.00004   0.00009   0.00048   0.00057   0.99936
   D22       -0.00131  -0.00002  -0.00095   0.00011  -0.00084  -0.00215
   D23       -0.66073   0.00001  -0.00090   0.00031  -0.00059  -0.66132
   D24        0.62996   0.00002  -0.00225   0.00032  -0.00194   0.62802
   D25       -0.66796  -0.00003  -0.00021  -0.00071  -0.00092  -0.66888
   D26        0.36940  -0.00002  -0.00364  -0.00016  -0.00382   0.36558
   D27        0.41956  -0.00003  -0.00005  -0.00071  -0.00076   0.41881
   D28        1.45692  -0.00002  -0.00348  -0.00016  -0.00366   1.45326
   D29        0.64946   0.00001   0.00197   0.00019   0.00215   0.65162
   D30       -0.33206   0.00005   0.00198   0.00030   0.00228  -0.32978
   D31       -3.00472  -0.00010  -0.00675  -0.00145  -0.00815  -3.01287
   D32       -2.58643   0.00001  -0.00009  -0.00026  -0.00040  -2.58683
   D33       -0.41849  -0.00001   0.00348  -0.00054   0.00294  -0.41555
   D34       -1.40000   0.00003   0.00348  -0.00044   0.00306  -1.39694
   D35        2.21052  -0.00012  -0.00525  -0.00219  -0.00737   2.20315
   D36        2.62880  -0.00001   0.00141  -0.00100   0.00038   2.62919
   D37        0.00114  -0.00000   0.00037  -0.00012   0.00026   0.00140
   D38        1.01281   0.00003   0.00127   0.00016   0.00142   1.01423
   D39       -0.98094   0.00001   0.00090   0.00026   0.00117  -0.97978
   D40        0.03073   0.00004   0.00180   0.00054   0.00233   0.03306
   D41        0.67212  -0.00001   0.00083   0.00013   0.00096   0.67307
   D42       -0.58578   0.00003   0.00053   0.00025   0.00079  -0.58499
   D43        0.61860  -0.00004  -0.00123  -0.00087  -0.00210   0.61650
   D44       -0.40926  -0.00004  -0.00322  -0.00029  -0.00352  -0.41278
   D45       -0.45434  -0.00001  -0.00081  -0.00064  -0.00146  -0.45580
   D46       -1.48220  -0.00002  -0.00281  -0.00006  -0.00288  -1.48508
   D47       -0.66289   0.00001   0.00248  -0.00016   0.00232  -0.66057
   D48        0.43130   0.00008   0.00547   0.00013   0.00558   0.43688
   D49        0.38291  -0.00002   0.00175  -0.00045   0.00132   0.38423
   D50        1.47710   0.00005   0.00475  -0.00016   0.00458   1.48167
   D51       -0.62969  -0.00004   0.00239  -0.00054   0.00186  -0.62783
   D52        0.65650  -0.00000   0.00125  -0.00030   0.00094   0.65744
   D53       -0.64941  -0.00001  -0.00225  -0.00017  -0.00240  -0.65181
   D54        0.33166  -0.00005  -0.00207  -0.00036  -0.00241   0.32925
   D55        2.59014  -0.00002  -0.00326   0.00010  -0.00329   2.58685
   D56        3.07447  -0.00004  -0.00694  -0.00097  -0.00784   3.06663
   D57        0.41691   0.00003  -0.00310   0.00069  -0.00242   0.41449
   D58        1.39798  -0.00001  -0.00292   0.00049  -0.00243   1.39555
   D59       -2.62672   0.00002  -0.00411   0.00095  -0.00331  -2.63003
   D60       -2.14240   0.00000  -0.00779  -0.00011  -0.00785  -2.15025
   D61        0.66975   0.00005   0.00147   0.00057   0.00204   0.67179
   D62       -0.36764   0.00005   0.00511   0.00003   0.00516  -0.36248
   D63       -0.41566   0.00002   0.00012   0.00061   0.00072  -0.41494
   D64       -1.45305   0.00003   0.00376   0.00007   0.00385  -1.44920
   D65        0.01418   0.00003   0.00027   0.00099   0.00127   0.01546
   D66        0.98673   0.00004   0.00067   0.00075   0.00141   0.98815
   D67       -0.99151  -0.00003  -0.00088   0.00050  -0.00037  -0.99187
   D68       -0.01896  -0.00002  -0.00047   0.00025  -0.00023  -0.01918
   D69       -0.01624  -0.00001   0.00223  -0.00036   0.00186  -0.01438
   D70       -0.96611   0.00003   0.00198  -0.00019   0.00179  -0.96432
   D71        2.99467  -0.00002   0.00288  -0.00098   0.00180   2.99647
   D72        2.69094   0.00002   0.00540  -0.00001   0.00533   2.69627
   D73        0.96866  -0.00002   0.00075  -0.00041   0.00032   0.96898
   D74        0.01878   0.00002   0.00049  -0.00024   0.00026   0.01904
   D75       -2.30362  -0.00003   0.00140  -0.00103   0.00026  -2.30335
   D76       -2.60735   0.00001   0.00391  -0.00006   0.00379  -2.60356
   D77        0.67079   0.00011   0.00755   0.00029   0.00781   0.67861
   D78       -0.56064   0.00007   0.00720   0.00025   0.00746  -0.55318
   D79       -0.01576  -0.00003  -0.00077  -0.00085  -0.00162  -0.01738
   D80        0.99202   0.00002   0.00078  -0.00043   0.00035   0.99236
   D81       -0.98879  -0.00004  -0.00107  -0.00067  -0.00174  -0.99053
   D82        0.01898   0.00002   0.00048  -0.00025   0.00023   0.01921
   D83       -0.61191  -0.00002  -0.00084  -0.00028  -0.00110  -0.61301
   D84        0.61074   0.00004   0.00197   0.00012   0.00211   0.61285
   D85        0.01772   0.00000  -0.00276   0.00034  -0.00242   0.01530
   D86       -0.96754   0.00002  -0.00075   0.00030  -0.00044  -0.96799
   D87        0.96650  -0.00004  -0.00249   0.00028  -0.00223   0.96427
   D88       -0.01877  -0.00002  -0.00049   0.00024  -0.00025  -0.01902
   D89       -2.73724   0.00007   0.00185   0.00164   0.00351  -2.73374
   D90        2.56067   0.00009   0.00386   0.00161   0.00548   2.56616
   D91       -2.98671   0.00000  -0.00084   0.00087  -0.00008  -2.98678
   D92        2.31121   0.00002   0.00116   0.00084   0.00190   2.31311
   D93        0.56123  -0.00004  -0.00114  -0.00013  -0.00129   0.55994
   D94       -0.56109   0.00004   0.00067   0.00028   0.00094  -0.56015
   D95       -2.91454   0.00006   0.00490   0.00083   0.00584  -2.90870
   D96        2.87157   0.00002   0.00367   0.00075   0.00455   2.87612
   D97       -0.66990  -0.00011  -0.00804  -0.00028  -0.00830  -0.67821
   D98        0.56073  -0.00009  -0.00782  -0.00022  -0.00804   0.55269
         Item               Value     Threshold  Converged?
 Maximum Force            0.000208     0.000450     YES
 RMS     Force            0.000051     0.000300     YES
 Maximum Displacement     0.009432     0.001800     NO 
 RMS     Displacement     0.001829     0.001200     NO 
 Predicted change in Energy=-2.835211D-06
 GradGradGradGradGradGradGradGradGradGradGradGradGradGradGradGradGradGrad

                          Input orientation:                          
 ---------------------------------------------------------------------
 Center     Atomic      Atomic             Coordinates (Angstroms)
 Number     Number       Type             X           Y           Z
 ---------------------------------------------------------------------
      1          4           0        0.117938    1.609524    0.864567
      2          4           0       -1.459887    0.097404    0.924740
      3          4           0        1.603955   -0.001737    0.822753
      4          4           0       -0.023585   -1.457554    0.887268
      5          4           0        0.146327    0.107210    2.252420
      6          4           0       -1.068033    1.158610   -0.739571
      7          4           0        1.153044    1.117520   -0.819866
      8          4           0       -1.225195   -1.083177   -0.760466
      9          4           0        1.018282   -1.103217   -0.798649
     10          4           0       -0.026460    0.060281   -2.114630
     11          1           0       -2.065881   -2.335802   -1.548405
     12          1           0       -2.594967   -1.773733   -1.490249
 ---------------------------------------------------------------------
                    Distance matrix (angstroms):
                    1          2          3          4          5
     1  Be   0.000000
     2  Be   2.186243   0.000000
     3  Be   2.192295   3.067141   0.000000
     4  Be   3.070426   2.117135   2.184594   0.000000
     5  Be   2.045456   2.083927   2.044626   2.083506   0.000000
     6  Be   2.045266   2.012372   3.305568   3.252967   3.395898
     7  Be   2.037358   3.303286   2.038198   3.306020   3.387203
     8  Be   3.419851   2.070936   3.417629   2.073416   3.517894
     9  Be   3.306943   3.248519   2.045780   2.013295   3.396242
    10  Be   3.361044   3.360634   3.360107   3.363811   4.370719
    11  H    5.114401   3.521955   4.953579   3.297695   5.030749
    12  H    4.934718   3.259100   5.110860   3.516328   5.006017
                    6          7          8          9         10
     6  Be   0.000000
     7  Be   2.222908   0.000000
     8  Be   2.247386   3.240774   0.000000
     9  Be   3.077671   2.224923   2.243891   0.000000
    10  Be   2.044990   2.045825   2.139678   2.043776   0.000000
    11  H    3.723013   4.776786   1.701960   3.404917   3.197040
    12  H    3.390232   4.780831   1.698742   3.739447   3.217248
                   11         12
    11  H    0.000000
    12  H    0.774103   0.000000
 Stoichiometry    Be10H2
 Framework group  C1[X(Be10H2)]
 Deg. of freedom    30
 Full point group                 C1      NOp   1
 Largest Abelian subgroup         C1      NOp   1
 Largest concise Abelian subgroup C1      NOp   1
                         Standard orientation:                         
 ---------------------------------------------------------------------
 Center     Atomic      Atomic             Coordinates (Angstroms)
 Number     Number       Type             X           Y           Z
 ---------------------------------------------------------------------
      1          4           0        1.466350   -0.470985   -1.100698
      2          4           0        0.169880    1.288744   -1.053987
      3          4           0        1.471328   -0.474802    1.091588
      4          4           0        0.177980    1.285566    1.063130
      5          4           0        1.965550    1.180565   -0.002029
      6          4           0       -0.530569   -0.534599   -1.538168
      7          4           0        0.420330   -1.833640   -0.005325
      8          4           0       -1.526736    0.756993    0.007854
      9          4           0       -0.523741   -0.540366    1.539490
     10          4           0       -1.575035   -1.382132    0.002210
     11          1           0       -3.044488    1.432176    0.378295
     12          1           0       -3.016859    1.466447   -0.394555
 ---------------------------------------------------------------------
 Rotational constants (GHZ):           2.6617131           2.1939332           2.0171061
 Standard basis: def2TZVP (5D, 7F)
 There are   212 symmetry adapted cartesian basis functions of A   symmetry.
 There are   202 symmetry adapted basis functions of A   symmetry.
   202 basis functions,   306 primitive gaussians,   212 cartesian basis functions
    21 alpha electrons       21 beta electrons
       nuclear repulsion energy       162.7007904894 Hartrees.
 NAtoms=   12 NActive=   12 NUniq=   12 SFac= 1.00D+00 NAtFMM=   60 NAOKFM=F Big=F
 Integral buffers will be    131072 words long.
 Raffenetti 2 integral format.
 Two-electron integral symmetry is turned on.
 Nuclear repulsion after empirical dispersion term =      162.6773558727 Hartrees.
 One-electron integrals computed using PRISM.
   1 Symmetry operations used in ECPInt.
 ECPInt:  NShTT=    4851 NPrTT=   15054 LenC2=    4747 LenP2D=   12385.
 LDataN:  DoStor=T MaxTD1= 4 Len=   56
 NBasis=   202 RedAO= T EigKep=  4.16D-04  NBF=   202
 NBsUse=   202 1.00D-06 EigRej= -1.00D+00 NBFU=   202
 Initial guess from the checkpoint file:  "/home/asus/YCY/BeH/Be10/1/8-H-Be10.chk"
 B after Tr=    -0.000000   -0.000000   -0.000000
         Rot=    1.000000    0.000559    0.000346    0.000280 Ang=   0.08 deg.
 Keep R1 ints in memory in canonical form, NReq=228948694.
 Requested convergence on RMS density matrix=1.00D-08 within 128 cycles.
 Requested convergence on MAX density matrix=1.00D-06.
 Requested convergence on             energy=1.00D-06.
 No special actions if energy rises.
 SCF Done:  E(RPBE1PBE) =  -148.300840911     A.U. after   12 cycles
            NFock= 12  Conv=0.54D-08     -V/T= 2.0075
   1 Symmetry operations used in ECPInt.
 ECPInt:  NShTT=    4851 NPrTT=   15054 LenC2=    4747 LenP2D=   12385.
 LDataN:  DoStor=T MaxTD1= 5 Len=  102
 Calling FoFJK, ICntrl=      2127 FMM=F ISym2X=0 I1Cent= 0 IOpClX= 0 NMat=1 NMatS=1 NMatT=0.
 ***** Axes restored to original set *****
 -------------------------------------------------------------------
 Center     Atomic                   Forces (Hartrees/Bohr)
 Number     Number              X              Y              Z
 -------------------------------------------------------------------
      1        4          -0.000119509    0.000197288   -0.000003250
      2        4           0.000184101    0.000095098    0.000059632
      3        4           0.000237102   -0.000176229   -0.000000315
      4        4           0.000080120    0.000198732   -0.000063344
      5        4          -0.000148043   -0.000112580    0.000066906
      6        4           0.000118718   -0.000324163    0.000038595
      7        4           0.000194504    0.000169683    0.000108635
      8        4          -0.000468334   -0.000126498   -0.000491210
      9        4          -0.000276151    0.000084011    0.000037316
     10        4          -0.000075533   -0.000025259   -0.000015217
     11        1           0.000238157   -0.000163295    0.000180036
     12        1           0.000034868    0.000183212    0.000082216
 -------------------------------------------------------------------
 Cartesian Forces:  Max     0.000491210 RMS     0.000182598

 GradGradGradGradGradGradGradGradGradGradGradGradGradGradGradGradGradGrad
 Berny optimization.
 Using GEDIIS/GDIIS optimizer.
 FormGI is forming the generalized inverse of G from B-inverse, IUseBI=4.
 Internal  Forces:  Max     0.000166351 RMS     0.000039807
 Search for a local minimum.
 Step number  13 out of a maximum of  100
 All quantities printed in internal units (Hartrees-Bohrs-Radians)
 Mixed Optimization -- En-DIIS/RFO-DIIS
 Swapping is turned off.
 Update second derivatives using D2CorX and points    8    9   10   11   12
                                                     13
 DE= -1.28D-05 DEPred=-2.84D-06 R= 4.50D+00
 TightC=F SS=  1.41D+00  RLast= 3.92D-02 DXNew= 1.4270D+00 1.1751D-01
 Trust test= 4.50D+00 RLast= 3.92D-02 DXMaxT set to 8.49D-01
 ITU=  1  1  1  1  1  1  1  1  1  1  1  1  0
     Eigenvalues ---    0.00228   0.00820   0.02343   0.02920   0.03360
     Eigenvalues ---    0.03646   0.03899   0.04079   0.04216   0.04891
     Eigenvalues ---    0.05210   0.06472   0.06716   0.06862   0.06884
     Eigenvalues ---    0.07082   0.07108   0.07329   0.07424   0.08482
     Eigenvalues ---    0.08873   0.09073   0.10770   0.12122   0.13101
     Eigenvalues ---    0.13439   0.13847   0.14216   0.14789   0.24943
 En-DIIS/RFO-DIIS/Sim-DIIS IScMMF=       -3 using points:    13   12   11   10    9    8    7    6    5    4
 RFO step:  Lambda=-8.15944692D-06.
 DIIS inversion failure, remove point  10.
 DIIS inversion failure, remove point   9.
 DIIS inversion failure, remove point   8.
 DIIS inversion failure, remove point   7.
 DIIS inversion failure, remove point   6.
 DIIS inversion failure, remove point   5.
 RFO-DIIS uses    4 points instead of   10
 DidBck=F Rises=F RFO-DIIS coefs:    2.04948   -2.00000    1.38960   -0.43907    0.00000
                  RFO-DIIS coefs:    0.00000    0.00000    0.00000    0.00000    0.00000
 Iteration  1 RMS(Cart)=  0.00170971 RMS(Int)=  0.00004021
 Iteration  2 RMS(Cart)=  0.00000692 RMS(Int)=  0.00003873
 Iteration  3 RMS(Cart)=  0.00000000 RMS(Int)=  0.00003873
 Variable       Old X    -DE/DX   Delta X   Delta X   Delta X     New X
                                 (Linear)    (Quad)   (Total)
    R1        4.13140   0.00001  -0.00019   0.00019  -0.00000   4.13140
    R2        4.14284   0.00009   0.00218   0.00220   0.00438   4.14722
    R3        3.86535   0.00004   0.00078  -0.00000   0.00075   3.86610
    R4        3.86499   0.00001   0.00105   0.00139   0.00243   3.86743
    R5        3.85005   0.00002  -0.00041  -0.00096  -0.00137   3.84868
    R6        4.00081  -0.00006  -0.00105  -0.00111  -0.00218   3.99863
    R7        3.93805  -0.00004  -0.00027  -0.00016  -0.00041   3.93764
    R8        3.80283  -0.00007  -0.00069  -0.00085  -0.00156   3.80127
    R9        3.91350   0.00008   0.00113   0.00149   0.00265   3.91616
   R10        4.12829   0.00000  -0.00038   0.00019  -0.00020   4.12809
   R11        3.86378   0.00006   0.00111   0.00051   0.00161   3.86539
   R12        3.85164   0.00003  -0.00046  -0.00109  -0.00157   3.85007
   R13        3.86596   0.00002   0.00095   0.00148   0.00243   3.86840
   R14        3.93726  -0.00002  -0.00043  -0.00068  -0.00110   3.93615
   R15        3.91819   0.00004   0.00092   0.00105   0.00200   3.92018
   R16        3.80458  -0.00009  -0.00127  -0.00119  -0.00247   3.80211
   R17        4.20069   0.00001   0.00108   0.00120   0.00229   4.20298
   R18        4.24694  -0.00004  -0.00145  -0.00258  -0.00400   4.24295
   R19        3.86447  -0.00006  -0.00023   0.00023  -0.00003   3.86444
   R20        4.20449   0.00002   0.00112   0.00123   0.00236   4.20685
   R21        3.86605   0.00012   0.00028  -0.00158  -0.00129   3.86476
   R22        4.24034  -0.00003  -0.00135  -0.00238  -0.00370   4.23664
   R23        4.04341  -0.00001   0.00153   0.00293   0.00447   4.04788
   R24        3.21624  -0.00011  -0.00266  -0.00517  -0.00786   3.20838
   R25        3.21016  -0.00017  -0.00158  -0.00346  -0.00506   3.20509
   R26        3.86218  -0.00004  -0.00012   0.00005  -0.00009   3.86208
   R27        1.46284   0.00013  -0.00074   0.00128   0.00066   1.46350
    A1        1.55218  -0.00001  -0.00027  -0.00014  -0.00041   1.55177
    A2        1.79507  -0.00000  -0.00005  -0.00009  -0.00015   1.79492
    A3        1.78857  -0.00004  -0.00050  -0.00050  -0.00101   1.78756
    A4        1.95874  -0.00005  -0.00052  -0.00065  -0.00117   1.95757
    A5        1.95687  -0.00001  -0.00045  -0.00068  -0.00114   1.95573
    A6        1.58869   0.00001   0.00022   0.00013   0.00035   1.58903
    A7        1.86513   0.00003   0.00029  -0.00013   0.00017   1.86531
    A8        1.81375  -0.00003  -0.00018  -0.00026  -0.00044   1.81331
    A9        1.95449   0.00002   0.00055   0.00027   0.00081   1.95529
   A10        2.01947   0.00003   0.00043   0.00012   0.00055   2.02003
   A11        1.55502  -0.00002  -0.00051  -0.00066  -0.00118   1.55384
   A12        1.78931  -0.00004  -0.00057  -0.00063  -0.00120   1.78811
   A13        1.79767  -0.00002  -0.00022  -0.00041  -0.00064   1.79703
   A14        1.95686  -0.00002  -0.00056  -0.00083  -0.00139   1.95547
   A15        1.95927  -0.00005  -0.00066  -0.00088  -0.00154   1.95773
   A16        1.58730   0.00003   0.00056   0.00067   0.00124   1.58854
   A17        1.80970   0.00000   0.00020   0.00030   0.00050   1.81020
   A18        1.86289   0.00005   0.00053   0.00023   0.00077   1.86366
   A19        2.01790   0.00004   0.00058   0.00051   0.00110   2.01900
   A20        1.95443   0.00003   0.00078   0.00060   0.00138   1.95581
   A21        1.67690  -0.00001  -0.00019   0.00009  -0.00010   1.67679
   A22        1.67473   0.00000  -0.00001   0.00039   0.00038   1.67511
   A23        1.84186   0.00007   0.00074   0.00084   0.00159   1.84346
   A24        1.92884   0.00005  -0.00010  -0.00062  -0.00071   1.92814
   A25        1.78717   0.00002  -0.00037  -0.00045  -0.00083   1.78634
   A26        1.95202   0.00004   0.00089   0.00153   0.00244   1.95446
   A27        1.62192   0.00006   0.00044   0.00023   0.00067   1.62259
   A28        1.77458  -0.00001   0.00018   0.00041   0.00059   1.77517
   A29        1.93385  -0.00002   0.00025   0.00094   0.00119   1.93504
   A30        1.77429  -0.00002   0.00030   0.00056   0.00086   1.77514
   A31        1.93244  -0.00002   0.00028   0.00099   0.00127   1.93372
   A32        1.52837  -0.00007  -0.00099  -0.00103  -0.00201   1.52636
   A33        1.70343  -0.00005  -0.00043  -0.00012  -0.00056   1.70287
   A34        1.84818  -0.00003  -0.00042  -0.00031  -0.00074   1.84744
   A35        2.40434   0.00002   0.00042  -0.00013   0.00020   2.40454
   A36        2.08282   0.00003   0.00234   0.00253   0.00489   2.08771
   A37        1.70338  -0.00006  -0.00052  -0.00035  -0.00088   1.70250
   A38        1.84914  -0.00003  -0.00057  -0.00052  -0.00111   1.84803
   A39        2.11915  -0.00004  -0.00186  -0.00364  -0.00550   2.11365
   A40        2.39691   0.00004   0.00045   0.00024   0.00052   2.39743
   A41        1.50991  -0.00004   0.00015   0.00063   0.00077   1.51068
   A42        2.45436   0.00010   0.00255   0.00394   0.00637   2.46072
   A43        2.05543   0.00002   0.00147   0.00127   0.00264   2.05807
   A44        2.07078  -0.00001  -0.00147  -0.00232  -0.00373   2.06704
   A45        2.49022   0.00003  -0.00200  -0.00252  -0.00454   2.48569
   A46        1.95741   0.00005   0.00137   0.00249   0.00384   1.96125
   A47        1.97915   0.00001  -0.00031  -0.00050  -0.00091   1.97825
   A48        1.84205   0.00007   0.00085   0.00095   0.00180   1.84385
   A49        1.92853   0.00004  -0.00009  -0.00059  -0.00067   1.92786
   A50        1.78749   0.00001  -0.00046  -0.00071  -0.00119   1.78630
   A51        1.95504   0.00002   0.00082   0.00134   0.00217   1.95720
   A52        1.62263   0.00005   0.00040   0.00017   0.00058   1.62321
   A53        1.70435  -0.00004  -0.00046  -0.00065  -0.00110   1.70325
   A54        1.77076   0.00003  -0.00016  -0.00058  -0.00073   1.77003
    D1        0.00139  -0.00001  -0.00005  -0.00004  -0.00009   0.00130
    D2       -1.01367  -0.00002  -0.00036  -0.00039  -0.00075  -1.01442
    D3        0.98287  -0.00002  -0.00055  -0.00062  -0.00118   0.98169
    D4       -0.03220  -0.00003  -0.00086  -0.00097  -0.00184  -0.03404
    D5       -0.00135   0.00001   0.00005   0.00004   0.00009  -0.00126
    D6        0.96826  -0.00002  -0.00043  -0.00060  -0.00104   0.96723
    D7       -0.96941   0.00003   0.00035   0.00045   0.00079  -0.96862
    D8        0.00020  -0.00000  -0.00013  -0.00020  -0.00033  -0.00013
    D9        0.58617  -0.00002  -0.00036  -0.00059  -0.00096   0.58521
   D10       -0.67091   0.00000  -0.00033  -0.00053  -0.00087  -0.67177
   D11        0.65897   0.00001  -0.00016  -0.00045  -0.00060   0.65837
   D12       -0.43702  -0.00003  -0.00109  -0.00193  -0.00303  -0.44004
   D13       -0.38486   0.00002   0.00014  -0.00006   0.00009  -0.38477
   D14       -1.48085  -0.00001  -0.00078  -0.00154  -0.00233  -1.48319
   D15       -0.61591   0.00004   0.00111   0.00118   0.00228  -0.61363
   D16        0.41215   0.00001   0.00089   0.00133   0.00223   0.41438
   D17        0.45502   0.00002   0.00091   0.00104   0.00196   0.45698
   D18        1.48308  -0.00001   0.00070   0.00119   0.00190   1.48499
   D19       -0.00140   0.00001   0.00005   0.00004   0.00009  -0.00131
   D20       -1.00291  -0.00002  -0.00059  -0.00067  -0.00126  -1.00418
   D21        0.99936   0.00003   0.00057   0.00061   0.00118   1.00054
   D22       -0.00215   0.00000  -0.00007  -0.00011  -0.00017  -0.00233
   D23       -0.66132   0.00002   0.00013   0.00019   0.00032  -0.66100
   D24        0.62802   0.00002  -0.00016  -0.00073  -0.00088   0.62715
   D25       -0.66888  -0.00004  -0.00084  -0.00095  -0.00178  -0.67066
   D26        0.36558   0.00001  -0.00102  -0.00178  -0.00280   0.36278
   D27        0.41881  -0.00004  -0.00079  -0.00103  -0.00181   0.41700
   D28        1.45326   0.00001  -0.00097  -0.00186  -0.00282   1.45044
   D29        0.65162   0.00001   0.00063   0.00091   0.00154   0.65316
   D30       -0.32978   0.00003   0.00077   0.00093   0.00170  -0.32808
   D31       -3.01287  -0.00010  -0.00330  -0.00581  -0.00915  -3.02202
   D32       -2.58683   0.00002  -0.00025  -0.00015  -0.00037  -2.58720
   D33       -0.41555  -0.00003   0.00018   0.00096   0.00114  -0.41441
   D34       -1.39694  -0.00001   0.00033   0.00098   0.00129  -1.39565
   D35        2.20315  -0.00013  -0.00375  -0.00576  -0.00955   2.19360
   D36        2.62919  -0.00001  -0.00069  -0.00011  -0.00077   2.62842
   D37        0.00140  -0.00001  -0.00005  -0.00004  -0.00009   0.00130
   D38        1.01423   0.00002   0.00042   0.00063   0.00107   1.01530
   D39       -0.97978   0.00001   0.00047   0.00058   0.00105  -0.97872
   D40        0.03306   0.00003   0.00095   0.00125   0.00221   0.03527
   D41        0.67307   0.00000   0.00033   0.00034   0.00068   0.67375
   D42       -0.58499   0.00002   0.00039   0.00050   0.00090  -0.58410
   D43        0.61650  -0.00005  -0.00122  -0.00141  -0.00263   0.61387
   D44       -0.41278  -0.00001  -0.00102  -0.00168  -0.00269  -0.41547
   D45       -0.45580  -0.00003  -0.00090  -0.00093  -0.00182  -0.45763
   D46       -1.48508   0.00001  -0.00070  -0.00119  -0.00189  -1.48696
   D47       -0.66057  -0.00000   0.00039   0.00081   0.00119  -0.65938
   D48        0.43688   0.00003   0.00132   0.00231   0.00364   0.44052
   D49        0.38423  -0.00003  -0.00008   0.00014   0.00004   0.38427
   D50        1.48167   0.00000   0.00084   0.00164   0.00249   1.48416
   D51       -0.62783  -0.00003  -0.00004   0.00063   0.00058  -0.62725
   D52        0.65744  -0.00002  -0.00001   0.00017   0.00016   0.65760
   D53       -0.65181  -0.00001  -0.00063  -0.00111  -0.00176  -0.65356
   D54        0.32925  -0.00003  -0.00081  -0.00110  -0.00192   0.32733
   D55        2.58685  -0.00003  -0.00120  -0.00116  -0.00222   2.58463
   D56        3.06663  -0.00000  -0.00323  -0.00389  -0.00723   3.05940
   D57        0.41449   0.00004   0.00007  -0.00076  -0.00068   0.41381
   D58        1.39555   0.00001  -0.00010  -0.00075  -0.00085   1.39470
   D59       -2.63003   0.00001  -0.00050  -0.00081  -0.00114  -2.63118
   D60       -2.15025   0.00004  -0.00252  -0.00354  -0.00616  -2.15641
   D61        0.67179   0.00003   0.00092   0.00107   0.00199   0.67378
   D62       -0.36248  -0.00001   0.00116   0.00199   0.00314  -0.35934
   D63       -0.41494   0.00003   0.00065   0.00070   0.00136  -0.41358
   D64       -1.44920  -0.00001   0.00089   0.00162   0.00251  -1.44670
   D65        0.01546   0.00005   0.00116   0.00126   0.00241   0.01787
   D66        0.98815   0.00003   0.00097   0.00124   0.00221   0.99035
   D67       -0.99187  -0.00000   0.00037   0.00021   0.00056  -0.99131
   D68       -0.01918  -0.00002   0.00018   0.00018   0.00036  -0.01882
   D69       -0.01438  -0.00002   0.00006   0.00061   0.00067  -0.01371
   D70       -0.96432   0.00000   0.00022   0.00052   0.00073  -0.96359
   D71        2.99647  -0.00001  -0.00000  -0.00026  -0.00018   2.99629
   D72        2.69627  -0.00001   0.00170   0.00238   0.00416   2.70043
   D73        0.96898  -0.00001  -0.00033  -0.00007  -0.00040   0.96858
   D74        0.01904   0.00002  -0.00017  -0.00016  -0.00033   0.01870
   D75       -2.30335   0.00000  -0.00039  -0.00094  -0.00124  -2.30460
   D76       -2.60356   0.00000   0.00131   0.00170   0.00310  -2.60046
   D77        0.67861   0.00003   0.00192   0.00337   0.00530   0.68391
   D78       -0.55318  -0.00001   0.00187   0.00320   0.00507  -0.54812
   D79       -0.01738  -0.00004  -0.00109  -0.00115  -0.00224  -0.01962
   D80        0.99236  -0.00000  -0.00031  -0.00022  -0.00053   0.99184
   D81       -0.99053  -0.00002  -0.00096  -0.00112  -0.00208  -0.99261
   D82        0.01921   0.00002  -0.00018  -0.00018  -0.00036   0.01885
   D83       -0.61301  -0.00001  -0.00045  -0.00066  -0.00113  -0.61413
   D84        0.61285   0.00000   0.00059   0.00098   0.00156   0.61441
   D85        0.01530   0.00002  -0.00024  -0.00073  -0.00097   0.01434
   D86       -0.96799   0.00001   0.00019   0.00003   0.00022  -0.96777
   D87        0.96427  -0.00001  -0.00026  -0.00060  -0.00085   0.96342
   D88       -0.01902  -0.00002   0.00017   0.00016   0.00033  -0.01869
   D89       -2.73374   0.00008   0.00216   0.00363   0.00575  -2.72799
   D90        2.56616   0.00007   0.00259   0.00439   0.00693   2.57309
   D91       -2.98678  -0.00000   0.00029   0.00014   0.00055  -2.98623
   D92        2.31311  -0.00001   0.00071   0.00091   0.00174   2.31485
   D93        0.55994  -0.00002  -0.00043  -0.00045  -0.00086   0.55908
   D94       -0.56015   0.00003   0.00043   0.00045   0.00089  -0.55925
   D95       -2.90870   0.00007   0.00248   0.00379   0.00615  -2.90255
   D96        2.87612  -0.00000   0.00219   0.00229   0.00436   2.88049
   D97       -0.67821  -0.00003  -0.00203  -0.00354  -0.00559  -0.68379
   D98        0.55269   0.00000  -0.00195  -0.00337  -0.00532   0.54737
         Item               Value     Threshold  Converged?
 Maximum Force            0.000166     0.000450     YES
 RMS     Force            0.000040     0.000300     YES
 Maximum Displacement     0.011955     0.001800     NO 
 RMS     Displacement     0.001709     0.001200     NO 
 Predicted change in Energy=-3.415858D-06
 GradGradGradGradGradGradGradGradGradGradGradGradGradGradGradGradGradGrad

                          Input orientation:                          
 ---------------------------------------------------------------------
 Center     Atomic      Atomic             Coordinates (Angstroms)
 Number     Number       Type             X           Y           Z
 ---------------------------------------------------------------------
      1          4           0        0.118519    1.610210    0.864893
      2          4           0       -1.459782    0.098615    0.925750
      3          4           0        1.604868   -0.003861    0.821676
      4          4           0       -0.025365   -1.456478    0.886788
      5          4           0        0.147104    0.106929    2.252282
      6          4           0       -1.069261    1.157839   -0.739139
      7          4           0        1.153063    1.116915   -0.818631
      8          4           0       -1.227641   -1.081725   -0.761705
      9          4           0        1.013851   -1.104818   -0.799767
     10          4           0       -0.025851    0.063162   -2.115694
     11          1           0       -2.062362   -2.337427   -1.542078
     12          1           0       -2.591606   -1.774033   -1.494464
 ---------------------------------------------------------------------
                    Distance matrix (angstroms):
                    1          2          3          4          5
     1  Be   0.000000
     2  Be   2.186243   0.000000
     3  Be   2.194612   3.068128   0.000000
     4  Be   3.070140   2.115983   2.184490   0.000000
     5  Be   2.045853   2.083708   2.045478   2.082921   0.000000
     6  Be   2.046553   2.011546   3.307061   3.250848   3.395961
     7  Be   2.036633   3.302538   2.037369   3.304467   3.385636
     8  Be   3.421181   2.072340   3.419355   2.074472   3.519508
     9  Be   3.308184   3.247232   2.047067   2.011990   3.396260
    10  Be   3.361265   3.362706   3.360339   3.365145   4.371617
    11  H    5.112102   3.519599   4.947873   3.290109   5.025314
    12  H    4.936035   3.262709   5.109638   3.515222   5.007659
                    6          7          8          9         10
     6  Be   0.000000
     7  Be   2.224121   0.000000
     8  Be   2.245271   3.241143   0.000000
     9  Be   3.076141   2.226170   2.241934   0.000000
    10  Be   2.044976   2.045142   2.142044   2.043727   0.000000
    11  H    3.721270   4.774392   1.697802   3.396092   3.199881
    12  H    3.388794   4.778794   1.696062   3.732261   3.216257
                   11         12
    11  H    0.000000
    12  H    0.774453   0.000000
 Stoichiometry    Be10H2
 Framework group  C1[X(Be10H2)]
 Deg. of freedom    30
 Full point group                 C1      NOp   1
 Largest Abelian subgroup         C1      NOp   1
 Largest concise Abelian subgroup C1      NOp   1
                         Standard orientation:                         
 ---------------------------------------------------------------------
 Center     Atomic      Atomic             Coordinates (Angstroms)
 Number     Number       Type             X           Y           Z
 ---------------------------------------------------------------------
      1          4           0        1.467263   -0.473412   -1.099852
      2          4           0        0.172439    1.287586   -1.055405
      3          4           0        1.469915   -0.475017    1.094757
      4          4           0        0.178207    1.286324    1.060570
      5          4           0        1.966731    1.178820   -0.001591
      6          4           0       -0.530993   -0.534213   -1.537640
      7          4           0        0.420192   -1.832948   -0.002957
      8          4           0       -1.527487    0.757708    0.004819
      9          4           0       -0.527542   -0.536203    1.538499
     10          4           0       -1.575016   -1.383806    0.001883
     11          1           0       -3.037362    1.437058    0.380706
     12          1           0       -3.017476    1.463588   -0.393037
 ---------------------------------------------------------------------
 Rotational constants (GHZ):           2.6623083           2.1936526           2.0169155
 Standard basis: def2TZVP (5D, 7F)
 There are   212 symmetry adapted cartesian basis functions of A   symmetry.
 There are   202 symmetry adapted basis functions of A   symmetry.
   202 basis functions,   306 primitive gaussians,   212 cartesian basis functions
    21 alpha electrons       21 beta electrons
       nuclear repulsion energy       162.7030868982 Hartrees.
 NAtoms=   12 NActive=   12 NUniq=   12 SFac= 1.00D+00 NAtFMM=   60 NAOKFM=F Big=F
 Integral buffers will be    131072 words long.
 Raffenetti 2 integral format.
 Two-electron integral symmetry is turned on.
 Nuclear repulsion after empirical dispersion term =      162.6796508010 Hartrees.
 One-electron integrals computed using PRISM.
   1 Symmetry operations used in ECPInt.
 ECPInt:  NShTT=    4851 NPrTT=   15054 LenC2=    4747 LenP2D=   12385.
 LDataN:  DoStor=T MaxTD1= 4 Len=   56
 NBasis=   202 RedAO= T EigKep=  4.17D-04  NBF=   202
 NBsUse=   202 1.00D-06 EigRej= -1.00D+00 NBFU=   202
 Initial guess from the checkpoint file:  "/home/asus/YCY/BeH/Be10/1/8-H-Be10.chk"
 B after Tr=     0.000000   -0.000000    0.000000
         Rot=    1.000000    0.000499    0.000340    0.000306 Ang=   0.08 deg.
 Keep R1 ints in memory in canonical form, NReq=228948694.
 Requested convergence on RMS density matrix=1.00D-08 within 128 cycles.
 Requested convergence on MAX density matrix=1.00D-06.
 Requested convergence on             energy=1.00D-06.
 No special actions if energy rises.
 SCF Done:  E(RPBE1PBE) =  -148.300848223     A.U. after   11 cycles
            NFock= 11  Conv=0.90D-08     -V/T= 2.0075
   1 Symmetry operations used in ECPInt.
 ECPInt:  NShTT=    4851 NPrTT=   15054 LenC2=    4747 LenP2D=   12385.
 LDataN:  DoStor=T MaxTD1= 5 Len=  102
 Calling FoFJK, ICntrl=      2127 FMM=F ISym2X=0 I1Cent= 0 IOpClX= 0 NMat=1 NMatS=1 NMatT=0.
 ***** Axes restored to original set *****
 -------------------------------------------------------------------
 Center     Atomic                   Forces (Hartrees/Bohr)
 Number     Number              X              Y              Z
 -------------------------------------------------------------------
      1        4          -0.000161359    0.000058704   -0.000023324
      2        4           0.000115568    0.000056482    0.000066507
      3        4           0.000075078   -0.000179304   -0.000006750
      4        4          -0.000000196    0.000082134   -0.000051073
      5        4          -0.000113222   -0.000081064    0.000020927
      6        4           0.000232194   -0.000194471    0.000046306
      7        4           0.000235722    0.000184113   -0.000015810
      8        4          -0.000298298   -0.000039806   -0.000343687
      9        4          -0.000075122    0.000228107    0.000057940
     10        4          -0.000199829   -0.000123260    0.000034165
     11        1           0.000150722   -0.000126658    0.000138689
     12        1           0.000038744    0.000135022    0.000076112
 -------------------------------------------------------------------
 Cartesian Forces:  Max     0.000343687 RMS     0.000140548

 GradGradGradGradGradGradGradGradGradGradGradGradGradGradGradGradGradGrad
 Berny optimization.
 Using GEDIIS/GDIIS optimizer.
 FormGI is forming the generalized inverse of G from B-inverse, IUseBI=4.
 Internal  Forces:  Max     0.000138794 RMS     0.000031800
 Search for a local minimum.
 Step number  14 out of a maximum of  100
 All quantities printed in internal units (Hartrees-Bohrs-Radians)
 Mixed Optimization -- En-DIIS/RFO-DIIS
 Swapping is turned off.
 Update second derivatives using D2CorX and points    8    9   10   11   12
                                                     13   14
 DE= -7.31D-06 DEPred=-3.42D-06 R= 2.14D+00
 TightC=F SS=  1.41D+00  RLast= 3.40D-02 DXNew= 1.4270D+00 1.0213D-01
 Trust test= 2.14D+00 RLast= 3.40D-02 DXMaxT set to 8.49D-01
 ITU=  1  1  1  1  1  1  1  1  1  1  1  1  1  0
     Eigenvalues ---    0.00232   0.00630   0.02124   0.02925   0.03057
     Eigenvalues ---    0.03619   0.03857   0.04095   0.04188   0.05085
     Eigenvalues ---    0.05212   0.06385   0.06713   0.06816   0.06875
     Eigenvalues ---    0.06954   0.07086   0.07240   0.07401   0.08218
     Eigenvalues ---    0.08694   0.09053   0.10216   0.12062   0.13141
     Eigenvalues ---    0.13358   0.13590   0.14494   0.14782   0.23763
 En-DIIS/RFO-DIIS/Sim-DIIS IScMMF=       -3 using points:    14   13   12   11   10    9    8    7    6    5
 RFO step:  Lambda=-5.37874034D-06.
 DIIS inversion failure, remove point  10.
 DIIS inversion failure, remove point   9.
 DIIS inversion failure, remove point   8.
 DIIS inversion failure, remove point   7.
 DIIS inversion failure, remove point   6.
 DIIS inversion failure, remove point   5.
 RFO-DIIS uses    4 points instead of   10
 DidBck=F Rises=F RFO-DIIS coefs:    2.21759   -2.00000    0.76744    0.01497    0.00000
                  RFO-DIIS coefs:    0.00000    0.00000    0.00000    0.00000    0.00000
 Iteration  1 RMS(Cart)=  0.00158034 RMS(Int)=  0.00001202
 Iteration  2 RMS(Cart)=  0.00000650 RMS(Int)=  0.00000722
 Iteration  3 RMS(Cart)=  0.00000000 RMS(Int)=  0.00000722
 Variable       Old X    -DE/DX   Delta X   Delta X   Delta X     New X
                                 (Linear)    (Quad)   (Total)
    R1        4.13140  -0.00001  -0.00126  -0.00032  -0.00158   4.12982
    R2        4.14722   0.00005   0.00319   0.00171   0.00490   4.15212
    R3        3.86610   0.00003   0.00172   0.00028   0.00200   3.86810
    R4        3.86743  -0.00005   0.00076   0.00020   0.00096   3.86838
    R5        3.84868   0.00004   0.00001  -0.00002  -0.00001   3.84867
    R6        3.99863  -0.00004  -0.00039  -0.00145  -0.00183   3.99680
    R7        3.93764  -0.00005  -0.00179  -0.00061  -0.00240   3.93524
    R8        3.80127  -0.00003  -0.00048  -0.00072  -0.00120   3.80008
    R9        3.91616   0.00003   0.00137   0.00091   0.00228   3.91844
   R10        4.12809  -0.00000  -0.00121  -0.00018  -0.00140   4.12669
   R11        3.86539   0.00005   0.00212   0.00062   0.00274   3.86813
   R12        3.85007   0.00004   0.00018  -0.00027  -0.00009   3.84998
   R13        3.86840  -0.00005   0.00025   0.00018   0.00043   3.86882
   R14        3.93615  -0.00003  -0.00106  -0.00076  -0.00182   3.93433
   R15        3.92018   0.00000   0.00016   0.00060   0.00076   3.92095
   R16        3.80211  -0.00003  -0.00097  -0.00095  -0.00192   3.80019
   R17        4.20298   0.00001   0.00089   0.00070   0.00160   4.20458
   R18        4.24295  -0.00004  -0.00178  -0.00163  -0.00340   4.23955
   R19        3.86444  -0.00007  -0.00167  -0.00044  -0.00212   3.86233
   R20        4.20685   0.00000   0.00025   0.00022   0.00048   4.20733
   R21        3.86476   0.00012   0.00366  -0.00020   0.00346   3.86822
   R22        4.23664  -0.00001  -0.00112  -0.00084  -0.00195   4.23469
   R23        4.04788  -0.00004  -0.00081   0.00169   0.00088   4.04876
   R24        3.20838  -0.00006  -0.00304  -0.00403  -0.00707   3.20131
   R25        3.20509  -0.00014  -0.00364  -0.00290  -0.00654   3.19855
   R26        3.86208  -0.00004  -0.00093  -0.00029  -0.00124   3.86084
   R27        1.46350   0.00009   0.00105  -0.00032   0.00075   1.46425
    A1        1.55177  -0.00001  -0.00032  -0.00018  -0.00050   1.55127
    A2        1.79492   0.00002   0.00033   0.00010   0.00042   1.79535
    A3        1.78756  -0.00003  -0.00083  -0.00047  -0.00129   1.78627
    A4        1.95757  -0.00002  -0.00080  -0.00046  -0.00126   1.95631
    A5        1.95573   0.00001  -0.00045  -0.00038  -0.00083   1.95490
    A6        1.58903   0.00001   0.00033   0.00021   0.00054   1.58957
    A7        1.86531   0.00001   0.00038   0.00018   0.00056   1.86587
    A8        1.81331  -0.00003  -0.00068  -0.00031  -0.00098   1.81233
    A9        1.95529  -0.00000   0.00103   0.00023   0.00125   1.95655
   A10        2.02003   0.00001   0.00025   0.00037   0.00062   2.02065
   A11        1.55384  -0.00002  -0.00056  -0.00059  -0.00114   1.55270
   A12        1.78811  -0.00002  -0.00092  -0.00059  -0.00151   1.78660
   A13        1.79703   0.00001  -0.00007  -0.00021  -0.00027   1.79676
   A14        1.95547   0.00000  -0.00066  -0.00041  -0.00108   1.95439
   A15        1.95773  -0.00002  -0.00071  -0.00058  -0.00128   1.95645
   A16        1.58854   0.00001   0.00055   0.00056   0.00111   1.58965
   A17        1.81020  -0.00000   0.00001   0.00020   0.00022   1.81042
   A18        1.86366   0.00002   0.00084   0.00049   0.00133   1.86499
   A19        2.01900   0.00002   0.00044   0.00056   0.00100   2.01999
   A20        1.95581   0.00000   0.00098   0.00038   0.00137   1.95718
   A21        1.67679  -0.00000  -0.00028  -0.00011  -0.00039   1.67640
   A22        1.67511   0.00000   0.00007   0.00017   0.00024   1.67535
   A23        1.84346   0.00004   0.00075   0.00085   0.00159   1.84505
   A24        1.92814   0.00005   0.00098   0.00009   0.00108   1.92922
   A25        1.78634   0.00004  -0.00021  -0.00002  -0.00024   1.78610
   A26        1.95446   0.00003   0.00088   0.00103   0.00192   1.95638
   A27        1.62259   0.00005   0.00086   0.00060   0.00146   1.62404
   A28        1.77517  -0.00004   0.00009  -0.00006   0.00003   1.77520
   A29        1.93504  -0.00005  -0.00073   0.00008  -0.00065   1.93439
   A30        1.77514  -0.00004   0.00008  -0.00001   0.00007   1.77521
   A31        1.93372  -0.00005  -0.00058   0.00027  -0.00031   1.93341
   A32        1.52636  -0.00006  -0.00131  -0.00094  -0.00225   1.52411
   A33        1.70287  -0.00003  -0.00044  -0.00053  -0.00096   1.70191
   A34        1.84744  -0.00001  -0.00014  -0.00035  -0.00048   1.84696
   A35        2.40454   0.00000  -0.00072  -0.00049  -0.00120   2.40334
   A36        2.08771   0.00001   0.00163   0.00196   0.00360   2.09131
   A37        1.70250  -0.00003  -0.00039  -0.00061  -0.00100   1.70150
   A38        1.84803  -0.00001  -0.00013  -0.00055  -0.00068   1.84735
   A39        2.11365  -0.00004  -0.00298  -0.00277  -0.00575   2.10790
   A40        2.39743   0.00001   0.00017  -0.00010   0.00008   2.39752
   A41        1.51068  -0.00004  -0.00039  -0.00017  -0.00056   1.51012
   A42        2.46072   0.00008   0.00330   0.00331   0.00661   2.46733
   A43        2.05807   0.00002   0.00108   0.00158   0.00267   2.06074
   A44        2.06704   0.00000  -0.00085  -0.00105  -0.00191   2.06514
   A45        2.48569   0.00003  -0.00122  -0.00156  -0.00279   2.48290
   A46        1.96125   0.00003   0.00218   0.00237   0.00456   1.96581
   A47        1.97825   0.00000  -0.00059   0.00003  -0.00056   1.97768
   A48        1.84385   0.00004   0.00077   0.00084   0.00161   1.84545
   A49        1.92786   0.00005   0.00111   0.00013   0.00126   1.92912
   A50        1.78630   0.00003  -0.00019  -0.00013  -0.00032   1.78598
   A51        1.95720   0.00000   0.00034   0.00072   0.00108   1.95828
   A52        1.62321   0.00005   0.00086   0.00052   0.00137   1.62458
   A53        1.70325  -0.00003  -0.00049  -0.00066  -0.00113   1.70212
   A54        1.77003   0.00003  -0.00012  -0.00005  -0.00017   1.76986
    D1        0.00130  -0.00001  -0.00031  -0.00012  -0.00043   0.00087
    D2       -1.01442  -0.00001  -0.00027  -0.00044  -0.00071  -1.01514
    D3        0.98169  -0.00001  -0.00092  -0.00054  -0.00147   0.98022
    D4       -0.03404  -0.00002  -0.00088  -0.00086  -0.00175  -0.03578
    D5       -0.00126   0.00001   0.00030   0.00012   0.00042  -0.00084
    D6        0.96723   0.00000   0.00018  -0.00022  -0.00004   0.96718
    D7       -0.96862   0.00001   0.00029   0.00027   0.00056  -0.96806
    D8       -0.00013   0.00000   0.00016  -0.00006   0.00010  -0.00003
    D9        0.58521  -0.00002  -0.00027  -0.00054  -0.00080   0.58440
   D10       -0.67177  -0.00001  -0.00006  -0.00050  -0.00056  -0.67233
   D11        0.65837   0.00002   0.00026   0.00003   0.00028   0.65866
   D12       -0.44004  -0.00000  -0.00034  -0.00108  -0.00143  -0.44147
   D13       -0.38477   0.00003   0.00066   0.00032   0.00098  -0.38379
   D14       -1.48319   0.00000   0.00006  -0.00078  -0.00074  -1.48392
   D15       -0.61363   0.00003   0.00143   0.00096   0.00238  -0.61125
   D16        0.41438  -0.00001   0.00067   0.00084   0.00150   0.41588
   D17        0.45698   0.00002   0.00094   0.00080   0.00174   0.45872
   D18        1.48499  -0.00002   0.00018   0.00068   0.00086   1.48585
   D19       -0.00131   0.00001   0.00031   0.00012   0.00043  -0.00087
   D20       -1.00418   0.00001  -0.00023  -0.00021  -0.00045  -1.00463
   D21        1.00054   0.00000   0.00100   0.00042   0.00142   1.00196
   D22       -0.00233   0.00001   0.00045   0.00009   0.00054  -0.00179
   D23       -0.66100   0.00002   0.00085   0.00020   0.00105  -0.65995
   D24        0.62715   0.00001   0.00050  -0.00023   0.00027   0.62741
   D25       -0.67066  -0.00003  -0.00146  -0.00070  -0.00216  -0.67282
   D26        0.36278   0.00003  -0.00035  -0.00081  -0.00116   0.36163
   D27        0.41700  -0.00003  -0.00161  -0.00070  -0.00231   0.41469
   D28        1.45044   0.00002  -0.00050  -0.00082  -0.00131   1.44913
   D29        0.65316  -0.00000   0.00016   0.00054   0.00070   0.65386
   D30       -0.32808   0.00001   0.00028   0.00083   0.00111  -0.32697
   D31       -3.02202  -0.00007  -0.00456  -0.00447  -0.00900  -3.03102
   D32       -2.58720   0.00001  -0.00014  -0.00051  -0.00064  -2.58784
   D33       -0.41441  -0.00002  -0.00100   0.00022  -0.00078  -0.41519
   D34       -1.39565  -0.00001  -0.00088   0.00051  -0.00038  -1.39602
   D35        2.19360  -0.00010  -0.00572  -0.00479  -0.01048   2.18312
   D36        2.62842  -0.00001  -0.00130  -0.00083  -0.00212   2.62629
   D37        0.00130  -0.00001  -0.00031  -0.00012  -0.00043   0.00087
   D38        1.01530   0.00001   0.00019   0.00041   0.00060   1.01590
   D39       -0.97872  -0.00000   0.00037   0.00026   0.00062  -0.97810
   D40        0.03527   0.00001   0.00087   0.00079   0.00166   0.03693
   D41        0.67375   0.00001   0.00009   0.00029   0.00038   0.67412
   D42       -0.58410   0.00002   0.00049   0.00049   0.00097  -0.58313
   D43        0.61387  -0.00003  -0.00156  -0.00103  -0.00260   0.61127
   D44       -0.41547   0.00002  -0.00048  -0.00081  -0.00128  -0.41675
   D45       -0.45763  -0.00002  -0.00110  -0.00066  -0.00176  -0.45938
   D46       -1.48696   0.00003  -0.00001  -0.00044  -0.00044  -1.48741
   D47       -0.65938  -0.00002  -0.00043   0.00023  -0.00020  -0.65957
   D48        0.44052  -0.00001  -0.00002   0.00118   0.00118   0.44170
   D49        0.38427  -0.00003  -0.00103  -0.00026  -0.00129   0.38298
   D50        1.48416  -0.00002  -0.00062   0.00069   0.00009   1.48425
   D51       -0.62725  -0.00002  -0.00082   0.00010  -0.00073  -0.62798
   D52        0.65760  -0.00001  -0.00058   0.00016  -0.00041   0.65719
   D53       -0.65356   0.00000  -0.00023  -0.00055  -0.00078  -0.65435
   D54        0.32733  -0.00002  -0.00045  -0.00078  -0.00124   0.32609
   D55        2.58463  -0.00001   0.00004  -0.00029  -0.00026   2.58437
   D56        3.05940   0.00000  -0.00236  -0.00287  -0.00524   3.05417
   D57        0.41381   0.00003   0.00113   0.00001   0.00115   0.41496
   D58        1.39470   0.00001   0.00091  -0.00022   0.00070   1.39540
   D59       -2.63118   0.00002   0.00141   0.00027   0.00167  -2.62951
   D60       -2.15641   0.00003  -0.00100  -0.00231  -0.00331  -2.15971
   D61        0.67378   0.00001   0.00085   0.00062   0.00147   0.67525
   D62       -0.35934  -0.00004  -0.00027   0.00072   0.00043  -0.35891
   D63       -0.41358   0.00002   0.00112   0.00038   0.00149  -0.41209
   D64       -1.44670  -0.00003  -0.00000   0.00047   0.00046  -1.44624
   D65        0.01787   0.00004   0.00196   0.00092   0.00287   0.02074
   D66        0.99035   0.00001   0.00159   0.00070   0.00229   0.99264
   D67       -0.99131   0.00001   0.00099   0.00016   0.00115  -0.99016
   D68       -0.01882  -0.00002   0.00062  -0.00006   0.00056  -0.01826
   D69       -0.01371  -0.00002  -0.00069  -0.00002  -0.00070  -0.01442
   D70       -0.96359  -0.00001  -0.00054   0.00013  -0.00042  -0.96401
   D71        2.99629  -0.00002  -0.00182  -0.00114  -0.00298   2.99332
   D72        2.70043  -0.00002   0.00065   0.00119   0.00185   2.70228
   D73        0.96858   0.00001  -0.00075  -0.00008  -0.00083   0.96775
   D74        0.01870   0.00002  -0.00061   0.00006  -0.00055   0.01816
   D75       -2.30460   0.00001  -0.00189  -0.00120  -0.00311  -2.30770
   D76       -2.60046   0.00001   0.00059   0.00113   0.00172  -2.59874
   D77        0.68391  -0.00001   0.00025   0.00171   0.00197   0.68587
   D78       -0.54812  -0.00005   0.00023   0.00143   0.00166  -0.54645
   D79       -0.01962  -0.00003  -0.00149  -0.00081  -0.00229  -0.02191
   D80        0.99184  -0.00001  -0.00093  -0.00025  -0.00118   0.99066
   D81       -0.99261   0.00000  -0.00118  -0.00050  -0.00168  -0.99429
   D82        0.01885   0.00002  -0.00062   0.00005  -0.00057   0.01828
   D83       -0.61413   0.00001  -0.00051  -0.00033  -0.00083  -0.61496
   D84        0.61441  -0.00002   0.00021   0.00040   0.00060   0.61502
   D85        0.01434   0.00002   0.00078  -0.00014   0.00064   0.01498
   D86       -0.96777  -0.00001   0.00064  -0.00005   0.00058  -0.96719
   D87        0.96342   0.00001   0.00075  -0.00015   0.00060   0.96402
   D88       -0.01869  -0.00002   0.00060  -0.00006   0.00054  -0.01814
   D89       -2.72799   0.00007   0.00424   0.00343   0.00768  -2.72031
   D90        2.57309   0.00004   0.00409   0.00351   0.00762   2.58071
   D91       -2.98623   0.00001   0.00082   0.00092   0.00175  -2.98448
   D92        2.31485  -0.00002   0.00067   0.00100   0.00169   2.31654
   D93        0.55908  -0.00001  -0.00004  -0.00041  -0.00045   0.55863
   D94       -0.55925   0.00001   0.00037   0.00044   0.00081  -0.55844
   D95       -2.90255   0.00005   0.00274   0.00275   0.00549  -2.89705
   D96        2.88049  -0.00000   0.00158   0.00196   0.00354   2.88403
   D97       -0.68379   0.00002  -0.00020  -0.00178  -0.00200  -0.68580
   D98        0.54737   0.00005  -0.00009  -0.00149  -0.00157   0.54580
         Item               Value     Threshold  Converged?
 Maximum Force            0.000139     0.000450     YES
 RMS     Force            0.000032     0.000300     YES
 Maximum Displacement     0.013810     0.001800     NO 
 RMS     Displacement     0.001580     0.001200     NO 
 Predicted change in Energy=-1.099577D-06
 GradGradGradGradGradGradGradGradGradGradGradGradGradGradGradGradGradGrad

                          Input orientation:                          
 ---------------------------------------------------------------------
 Center     Atomic      Atomic             Coordinates (Angstroms)
 Number     Number       Type             X           Y           Z
 ---------------------------------------------------------------------
      1          4           0        0.118407    1.610650    0.865299
      2          4           0       -1.459469    0.099814    0.926005
      3          4           0        1.605481   -0.006252    0.821098
      4          4           0       -0.026786   -1.455512    0.885249
      5          4           0        0.146141    0.105376    2.252101
      6          4           0       -1.069033    1.157180   -0.739321
      7          4           0        1.154204    1.117258   -0.817422
      8          4           0       -1.229554   -1.080414   -0.763314
      9          4           0        1.010896   -1.104488   -0.801172
     10          4           0       -0.026557    0.064768   -2.116720
     11          1           0       -2.060026   -2.339386   -1.534771
     12          1           0       -2.588167   -1.773666   -1.497121
 ---------------------------------------------------------------------
                    Distance matrix (angstroms):
                    1          2          3          4          5
     1  Be   0.000000
     2  Be   2.185407   0.000000
     3  Be   2.197207   3.068579   0.000000
     4  Be   3.069662   2.115013   2.183750   0.000000
     5  Be   2.046910   2.082438   2.046926   2.081960   0.000000
     6  Be   2.047059   2.010913   3.307794   3.248333   3.395813
     7  Be   2.036630   3.302426   2.037319   3.303479   3.385568
     8  Be   3.422164   2.073548   3.420761   2.074876   3.520137
     9  Be   3.308419   3.245950   2.047294   2.010974   3.396182
    10  Be   3.362024   3.363427   3.361453   3.364977   4.372422
    11  H    5.109666   3.516502   4.942628   3.282041   5.018410
    12  H    4.935602   3.264266   5.107307   3.512490   5.006387
                    6          7          8          9         10
     6  Be   0.000000
     7  Be   2.224967   0.000000
     8  Be   2.243473   3.242683   0.000000
     9  Be   3.073284   2.226422   2.240899   0.000000
    10  Be   2.043856   2.046975   2.142510   2.043071   0.000000
    11  H    3.720321   4.774333   1.694060   3.390237   3.202127
    12  H    3.387018   4.777528   1.692602   3.726312   3.213345
                   11         12
    11  H    0.000000
    12  H    0.774848   0.000000
 Stoichiometry    Be10H2
 Framework group  C1[X(Be10H2)]
 Deg. of freedom    30
 Full point group                 C1      NOp   1
 Largest Abelian subgroup         C1      NOp   1
 Largest concise Abelian subgroup C1      NOp   1
                         Standard orientation:                         
 ---------------------------------------------------------------------
 Center     Atomic      Atomic             Coordinates (Angstroms)
 Number     Number       Type             X           Y           Z
 ---------------------------------------------------------------------
      1          4           0        1.467892   -0.474543   -1.099671
      2          4           0        0.174416    1.286432   -1.056226
      3          4           0        1.468888   -0.474769    1.097535
      4          4           0        0.177803    1.286016    1.058784
      5          4           0        1.966568    1.179056   -0.001140
      6          4           0       -0.531132   -0.534382   -1.536448
      7          4           0        0.421217   -1.833245   -0.001371
      8          4           0       -1.528291    0.757969    0.002601
      9          4           0       -0.529822   -0.534630    1.536836
     10          4           0       -1.575854   -1.384012    0.001093
     11          1           0       -3.030125    1.443116    0.383272
     12          1           0       -3.016610    1.461314   -0.391245
 ---------------------------------------------------------------------
 Rotational constants (GHZ):           2.6630063           2.1939435           2.0168228
 Standard basis: def2TZVP (5D, 7F)
 There are   212 symmetry adapted cartesian basis functions of A   symmetry.
 There are   202 symmetry adapted basis functions of A   symmetry.
   202 basis functions,   306 primitive gaussians,   212 cartesian basis functions
    21 alpha electrons       21 beta electrons
       nuclear repulsion energy       162.7151519093 Hartrees.
 NAtoms=   12 NActive=   12 NUniq=   12 SFac= 1.00D+00 NAtFMM=   60 NAOKFM=F Big=F
 Integral buffers will be    131072 words long.
 Raffenetti 2 integral format.
 Two-electron integral symmetry is turned on.
 Nuclear repulsion after empirical dispersion term =      162.6917132954 Hartrees.
 One-electron integrals computed using PRISM.
   1 Symmetry operations used in ECPInt.
 ECPInt:  NShTT=    4851 NPrTT=   15054 LenC2=    4747 LenP2D=   12385.
 LDataN:  DoStor=T MaxTD1= 4 Len=   56
 NBasis=   202 RedAO= T EigKep=  4.18D-04  NBF=   202
 NBsUse=   202 1.00D-06 EigRej= -1.00D+00 NBFU=   202
 Initial guess from the checkpoint file:  "/home/asus/YCY/BeH/Be10/1/8-H-Be10.chk"
 B after Tr=    -0.000000    0.000000    0.000000
         Rot=    1.000000    0.000267    0.000252    0.000158 Ang=   0.05 deg.
 Keep R1 ints in memory in canonical form, NReq=228948694.
 Requested convergence on RMS density matrix=1.00D-08 within 128 cycles.
 Requested convergence on MAX density matrix=1.00D-06.
 Requested convergence on             energy=1.00D-06.
 No special actions if energy rises.
 SCF Done:  E(RPBE1PBE) =  -148.300853547     A.U. after   10 cycles
            NFock= 10  Conv=0.65D-08     -V/T= 2.0075
   1 Symmetry operations used in ECPInt.
 ECPInt:  NShTT=    4851 NPrTT=   15054 LenC2=    4747 LenP2D=   12385.
 LDataN:  DoStor=T MaxTD1= 5 Len=  102
 Calling FoFJK, ICntrl=      2127 FMM=F ISym2X=0 I1Cent= 0 IOpClX= 0 NMat=1 NMatS=1 NMatT=0.
 ***** Axes restored to original set *****
 -------------------------------------------------------------------
 Center     Atomic                   Forces (Hartrees/Bohr)
 Number     Number              X              Y              Z
 -------------------------------------------------------------------
      1        4          -0.000079326   -0.000095591   -0.000015915
      2        4          -0.000025145   -0.000010207    0.000025458
      3        4          -0.000083790   -0.000041940    0.000008401
      4        4          -0.000068905   -0.000061660   -0.000023523
      5        4           0.000027359    0.000022326   -0.000033338
      6        4           0.000219739   -0.000026202    0.000092704
      7        4           0.000118498    0.000070636   -0.000132227
      8        4          -0.000168885   -0.000007892   -0.000199124
      9        4           0.000081957    0.000214011    0.000077765
     10        4          -0.000097395   -0.000054458    0.000057436
     11        1           0.000056024   -0.000046097    0.000105582
     12        1           0.000019869    0.000037075    0.000036783
 -------------------------------------------------------------------
 Cartesian Forces:  Max     0.000219739 RMS     0.000090300

 GradGradGradGradGradGradGradGradGradGradGradGradGradGradGradGradGradGrad
 Berny optimization.
 Using GEDIIS/GDIIS optimizer.
 FormGI is forming the generalized inverse of G from B-inverse, IUseBI=4.
 Internal  Forces:  Max     0.000074906 RMS     0.000020729
 Search for a local minimum.
 Step number  15 out of a maximum of  100
 All quantities printed in internal units (Hartrees-Bohrs-Radians)
 Mixed Optimization -- En-DIIS/RFO-DIIS
 Swapping is turned off.
 Update second derivatives using D2CorX and points    8    9   10   11   12
                                                     13   14   15
 DE= -5.32D-06 DEPred=-1.10D-06 R= 4.84D+00
 TightC=F SS=  1.41D+00  RLast= 3.02D-02 DXNew= 1.4270D+00 9.0716D-02
 Trust test= 4.84D+00 RLast= 3.02D-02 DXMaxT set to 8.49D-01
 ITU=  1  1  1  1  1  1  1  1  1  1  1  1  1  1  0
     Eigenvalues ---    0.00230   0.00565   0.01788   0.02572   0.02941
     Eigenvalues ---    0.03579   0.03854   0.04107   0.04170   0.04835
     Eigenvalues ---    0.05217   0.06391   0.06529   0.06727   0.06827
     Eigenvalues ---    0.06901   0.07089   0.07141   0.07439   0.08117
     Eigenvalues ---    0.08609   0.09066   0.10077   0.12022   0.12973
     Eigenvalues ---    0.13234   0.13490   0.14453   0.14777   0.23102
 En-DIIS/RFO-DIIS/Sim-DIIS IScMMF=       -3 using points:    15   14   13   12   11   10    9    8    7    6
 RFO step:  Lambda=-2.11199215D-06.
 DIIS inversion failure, remove point  10.
 DIIS inversion failure, remove point   9.
 DIIS inversion failure, remove point   8.
 DIIS inversion failure, remove point   7.
 DIIS inversion failure, remove point   6.
 DIIS inversion failure, remove point   5.
 DIIS inversion failure, remove point   4.
 RFO-DIIS uses    3 points instead of   10
 DidBck=F Rises=F RFO-DIIS coefs:    1.60554   -0.73041    0.12488    0.00000    0.00000
                  RFO-DIIS coefs:    0.00000    0.00000    0.00000    0.00000    0.00000
 Iteration  1 RMS(Cart)=  0.00086022 RMS(Int)=  0.00000478
 Iteration  2 RMS(Cart)=  0.00000203 RMS(Int)=  0.00000375
 Iteration  3 RMS(Cart)=  0.00000000 RMS(Int)=  0.00000375
 Variable       Old X    -DE/DX   Delta X   Delta X   Delta X     New X
                                 (Linear)    (Quad)   (Total)
    R1        4.12982  -0.00000  -0.00096   0.00010  -0.00086   4.12896
    R2        4.15212  -0.00003   0.00242  -0.00086   0.00156   4.15368
    R3        3.86810  -0.00002   0.00112  -0.00051   0.00060   3.86870
    R4        3.86838  -0.00007   0.00027  -0.00067  -0.00040   3.86799
    R5        3.84867   0.00003   0.00017   0.00036   0.00052   3.84920
    R6        3.99680  -0.00001  -0.00084   0.00002  -0.00082   3.99598
    R7        3.93524  -0.00001  -0.00140   0.00019  -0.00121   3.93402
    R8        3.80008  -0.00000  -0.00053   0.00014  -0.00039   3.79969
    R9        3.91844  -0.00000   0.00105  -0.00028   0.00077   3.91921
   R10        4.12669   0.00002  -0.00082   0.00045  -0.00037   4.12632
   R11        3.86813  -0.00001   0.00146  -0.00064   0.00082   3.86895
   R12        3.84998   0.00002   0.00014   0.00022   0.00036   3.85033
   R13        3.86882  -0.00007  -0.00004  -0.00058  -0.00062   3.86820
   R14        3.93433  -0.00000  -0.00096   0.00020  -0.00076   3.93358
   R15        3.92095  -0.00001   0.00021  -0.00031  -0.00010   3.92085
   R16        3.80019   0.00001  -0.00085   0.00031  -0.00054   3.79965
   R17        4.20458  -0.00001   0.00068  -0.00043   0.00025   4.20483
   R18        4.23955  -0.00000  -0.00156   0.00020  -0.00136   4.23819
   R19        3.86233  -0.00004  -0.00128   0.00002  -0.00125   3.86107
   R20        4.20733  -0.00002  -0.00001  -0.00073  -0.00073   4.20660
   R21        3.86822   0.00002   0.00226  -0.00032   0.00194   3.87016
   R22        4.23469   0.00003  -0.00072   0.00076   0.00004   4.23473
   R23        4.04876  -0.00000  -0.00002  -0.00016  -0.00019   4.04857
   R24        3.20131  -0.00005  -0.00330  -0.00066  -0.00397   3.19734
   R25        3.19855  -0.00005  -0.00333  -0.00035  -0.00368   3.19487
   R26        3.86084  -0.00003  -0.00074   0.00008  -0.00066   3.86019
   R27        1.46425   0.00003   0.00037   0.00005   0.00045   1.46470
    A1        1.55127   0.00001  -0.00025   0.00016  -0.00009   1.55117
    A2        1.79535   0.00003   0.00028   0.00010   0.00037   1.79572
    A3        1.78627  -0.00000  -0.00066   0.00016  -0.00050   1.78577
    A4        1.95631   0.00000  -0.00062   0.00020  -0.00042   1.95588
    A5        1.95490   0.00002  -0.00036   0.00015  -0.00021   1.95470
    A6        1.58957  -0.00000   0.00028  -0.00007   0.00021   1.58978
    A7        1.86587  -0.00001   0.00032  -0.00013   0.00019   1.86606
    A8        1.81233  -0.00002  -0.00054  -0.00007  -0.00061   1.81172
    A9        1.95655  -0.00003   0.00066  -0.00038   0.00028   1.95682
   A10        2.02065  -0.00000   0.00031  -0.00010   0.00021   2.02086
   A11        1.55270  -0.00000  -0.00054   0.00006  -0.00049   1.55221
   A12        1.78660  -0.00000  -0.00077   0.00011  -0.00066   1.78595
   A13        1.79676   0.00002  -0.00009  -0.00000  -0.00009   1.79667
   A14        1.95439   0.00002  -0.00048   0.00026  -0.00022   1.95417
   A15        1.95645   0.00001  -0.00058   0.00019  -0.00039   1.95605
   A16        1.58965  -0.00000   0.00052  -0.00014   0.00037   1.59002
   A17        1.81042  -0.00001   0.00007   0.00000   0.00007   1.81049
   A18        1.86499  -0.00000   0.00071  -0.00011   0.00060   1.86560
   A19        2.01999  -0.00000   0.00047  -0.00009   0.00038   2.02037
   A20        1.95718  -0.00003   0.00065  -0.00047   0.00018   1.95736
   A21        1.67640   0.00000  -0.00022   0.00004  -0.00019   1.67622
   A22        1.67535   0.00001   0.00010   0.00010   0.00020   1.67555
   A23        1.84505   0.00002   0.00077  -0.00004   0.00073   1.84578
   A24        1.92922   0.00002   0.00074   0.00012   0.00087   1.93009
   A25        1.78610   0.00004  -0.00004   0.00033   0.00029   1.78639
   A26        1.95638   0.00001   0.00086  -0.00009   0.00077   1.95714
   A27        1.62404   0.00003   0.00080   0.00005   0.00084   1.62489
   A28        1.77520  -0.00004  -0.00006  -0.00021  -0.00027   1.77493
   A29        1.93439  -0.00004  -0.00054  -0.00013  -0.00067   1.93372
   A30        1.77521  -0.00004  -0.00006  -0.00025  -0.00031   1.77490
   A31        1.93341  -0.00003  -0.00034  -0.00002  -0.00037   1.93304
   A32        1.52411  -0.00003  -0.00111   0.00022  -0.00089   1.52322
   A33        1.70191  -0.00001  -0.00051  -0.00004  -0.00056   1.70135
   A34        1.84696  -0.00000  -0.00020   0.00012  -0.00008   1.84688
   A35        2.40334  -0.00002  -0.00075  -0.00033  -0.00109   2.40225
   A36        2.09131  -0.00000   0.00157   0.00005   0.00162   2.09293
   A37        1.70150  -0.00002  -0.00049   0.00001  -0.00049   1.70101
   A38        1.84735  -0.00001  -0.00027   0.00008  -0.00020   1.84716
   A39        2.10790  -0.00003  -0.00280  -0.00059  -0.00338   2.10452
   A40        2.39752  -0.00001  -0.00001  -0.00014  -0.00016   2.39736
   A41        1.51012  -0.00004  -0.00044  -0.00025  -0.00069   1.50943
   A42        2.46733   0.00005   0.00321   0.00056   0.00376   2.47109
   A43        2.06074   0.00002   0.00128   0.00024   0.00153   2.06227
   A44        2.06514   0.00001  -0.00069   0.00008  -0.00061   2.06453
   A45        2.48290   0.00002  -0.00112  -0.00001  -0.00114   2.48176
   A46        1.96581   0.00003   0.00228   0.00038   0.00266   1.96846
   A47        1.97768   0.00001  -0.00023  -0.00004  -0.00026   1.97742
   A48        1.84545   0.00001   0.00075  -0.00013   0.00062   1.84608
   A49        1.92912   0.00002   0.00085   0.00012   0.00097   1.93009
   A50        1.78598   0.00004  -0.00005   0.00035   0.00030   1.78628
   A51        1.95828  -0.00000   0.00038  -0.00024   0.00014   1.95842
   A52        1.62458   0.00003   0.00076  -0.00002   0.00074   1.62532
   A53        1.70212  -0.00002  -0.00055  -0.00008  -0.00063   1.70149
   A54        1.76986   0.00003  -0.00001   0.00014   0.00013   1.76998
    D1        0.00087  -0.00000  -0.00025  -0.00006  -0.00031   0.00056
    D2       -1.01514  -0.00000  -0.00034  -0.00000  -0.00034  -1.01548
    D3        0.98022   0.00000  -0.00074   0.00012  -0.00062   0.97961
    D4       -0.03578   0.00000  -0.00083   0.00019  -0.00064  -0.03642
    D5       -0.00084   0.00000   0.00024   0.00006   0.00030  -0.00054
    D6        0.96718   0.00001   0.00010   0.00015   0.00026   0.96744
    D7       -0.96806  -0.00001   0.00024  -0.00007   0.00018  -0.96789
    D8       -0.00003   0.00000   0.00010   0.00003   0.00013   0.00009
    D9        0.58440  -0.00001  -0.00037  -0.00011  -0.00047   0.58393
   D10       -0.67233  -0.00002  -0.00023  -0.00012  -0.00035  -0.67269
   D11        0.65866   0.00002   0.00025   0.00016   0.00041   0.65906
   D12       -0.44147   0.00000  -0.00049   0.00024  -0.00025  -0.44172
   D13       -0.38379   0.00002   0.00058   0.00009   0.00067  -0.38312
   D14       -1.48392   0.00000  -0.00015   0.00017   0.00002  -1.48390
   D15       -0.61125   0.00000   0.00116  -0.00037   0.00079  -0.61046
   D16        0.41588  -0.00002   0.00063  -0.00026   0.00037   0.41625
   D17        0.45872   0.00001   0.00081  -0.00022   0.00059   0.45931
   D18        1.48585  -0.00001   0.00028  -0.00011   0.00018   1.48602
   D19       -0.00087   0.00000   0.00025   0.00006   0.00032  -0.00056
   D20       -1.00463   0.00003  -0.00011   0.00039   0.00028  -1.00434
   D21        1.00196  -0.00002   0.00071  -0.00018   0.00053   1.00249
   D22       -0.00179   0.00001   0.00035   0.00015   0.00049  -0.00130
   D23       -0.65995   0.00001   0.00060   0.00001   0.00061  -0.65934
   D24        0.62741  -0.00000   0.00027  -0.00006   0.00021   0.62763
   D25       -0.67282  -0.00000  -0.00109   0.00025  -0.00084  -0.67366
   D26        0.36163   0.00002  -0.00035   0.00033  -0.00002   0.36160
   D27        0.41469  -0.00001  -0.00118   0.00023  -0.00095   0.41374
   D28        1.44913   0.00002  -0.00044   0.00031  -0.00013   1.44900
   D29        0.65386  -0.00001   0.00023  -0.00016   0.00008   0.65393
   D30       -0.32697   0.00001   0.00046  -0.00008   0.00038  -0.32659
   D31       -3.03102  -0.00005  -0.00431  -0.00073  -0.00502  -3.03604
   D32       -2.58784  -0.00001  -0.00034  -0.00018  -0.00053  -2.58837
   D33       -0.41519  -0.00000  -0.00062   0.00010  -0.00051  -0.41571
   D34       -1.39602   0.00001  -0.00039   0.00018  -0.00021  -1.39623
   D35        2.18312  -0.00004  -0.00515  -0.00047  -0.00561   2.17750
   D36        2.62629   0.00000  -0.00119   0.00008  -0.00112   2.62517
   D37        0.00087  -0.00000  -0.00025  -0.00006  -0.00031   0.00056
   D38        1.01590  -0.00000   0.00023  -0.00014   0.00009   1.01600
   D39       -0.97810  -0.00001   0.00025  -0.00030  -0.00005  -0.97815
   D40        0.03693  -0.00001   0.00073  -0.00037   0.00036   0.03729
   D41        0.67412   0.00002   0.00014  -0.00009   0.00005   0.67417
   D42       -0.58313   0.00001   0.00048  -0.00004   0.00043  -0.58269
   D43        0.61127  -0.00000  -0.00124   0.00042  -0.00082   0.61045
   D44       -0.41675   0.00003  -0.00044   0.00038  -0.00006  -0.41681
   D45       -0.45938  -0.00001  -0.00084   0.00034  -0.00050  -0.45988
   D46       -1.48741   0.00002  -0.00003   0.00030   0.00027  -1.48714
   D47       -0.65957  -0.00001  -0.00027  -0.00008  -0.00035  -0.65993
   D48        0.44170  -0.00001   0.00026  -0.00030  -0.00004   0.44166
   D49        0.38298  -0.00001  -0.00079   0.00003  -0.00076   0.38222
   D50        1.48425  -0.00001  -0.00026  -0.00019  -0.00044   1.48381
   D51       -0.62798   0.00000  -0.00051   0.00017  -0.00034  -0.62832
   D52        0.65719   0.00000  -0.00027   0.00024  -0.00003   0.65716
   D53       -0.65435   0.00001  -0.00026   0.00024  -0.00001  -0.65436
   D54        0.32609  -0.00000  -0.00051   0.00024  -0.00027   0.32582
   D55        2.58437   0.00001   0.00012   0.00036   0.00048   2.58485
   D56        3.05417   0.00001  -0.00227  -0.00008  -0.00236   3.05180
   D57        0.41496   0.00001   0.00078  -0.00011   0.00067   0.41563
   D58        1.39540  -0.00001   0.00053  -0.00011   0.00042   1.39582
   D59       -2.62951   0.00001   0.00115   0.00001   0.00116  -2.62834
   D60       -2.15971  -0.00000  -0.00123  -0.00044  -0.00168  -2.16139
   D61        0.67525  -0.00001   0.00064  -0.00043   0.00021   0.67545
   D62       -0.35891  -0.00003  -0.00013  -0.00056  -0.00070  -0.35960
   D63       -0.41209  -0.00000   0.00074  -0.00043   0.00031  -0.41178
   D64       -1.44624  -0.00003  -0.00004  -0.00056  -0.00060  -1.44684
   D65        0.02074   0.00000   0.00144  -0.00044   0.00100   0.02174
   D66        0.99264  -0.00001   0.00111  -0.00041   0.00070   0.99334
   D67       -0.99016  -0.00000   0.00063  -0.00029   0.00033  -0.98983
   D68       -0.01826  -0.00002   0.00030  -0.00026   0.00003  -0.01823
   D69       -0.01442  -0.00001  -0.00051  -0.00006  -0.00057  -0.01499
   D70       -0.96401  -0.00001  -0.00034  -0.00002  -0.00036  -0.96437
   D71        2.99332  -0.00002  -0.00178  -0.00037  -0.00216   2.99116
   D72        2.70228  -0.00002   0.00060   0.00004   0.00065   2.70293
   D73        0.96775   0.00001  -0.00046   0.00021  -0.00025   0.96750
   D74        0.01816   0.00002  -0.00029   0.00025  -0.00004   0.01812
   D75       -2.30770   0.00000  -0.00173  -0.00010  -0.00183  -2.30954
   D76       -2.59874   0.00001   0.00066   0.00031   0.00098  -2.59776
   D77        0.68587  -0.00002   0.00053  -0.00052   0.00001   0.68588
   D78       -0.54645  -0.00004   0.00037  -0.00067  -0.00029  -0.54675
   D79       -0.02191   0.00000  -0.00111   0.00048  -0.00063  -0.02254
   D80        0.99066  -0.00001  -0.00065   0.00019  -0.00046   0.99020
   D81       -0.99429   0.00003  -0.00076   0.00054  -0.00021  -0.99450
   D82        0.01828   0.00002  -0.00030   0.00026  -0.00004   0.01824
   D83       -0.61496   0.00002  -0.00036   0.00022  -0.00014  -0.61509
   D84        0.61502  -0.00002   0.00017  -0.00022  -0.00005   0.61497
   D85        0.01498   0.00001   0.00051   0.00001   0.00052   0.01550
   D86       -0.96719  -0.00001   0.00033  -0.00025   0.00007  -0.96711
   D87        0.96402   0.00001   0.00047   0.00000   0.00048   0.96450
   D88       -0.01814  -0.00002   0.00029  -0.00025   0.00003  -0.01811
   D89       -2.72031   0.00005   0.00393   0.00060   0.00453  -2.71578
   D90        2.58071   0.00002   0.00375   0.00034   0.00408   2.58479
   D91       -2.98448   0.00001   0.00099   0.00004   0.00104  -2.98344
   D92        2.31654  -0.00002   0.00081  -0.00022   0.00059   2.31713
   D93        0.55863  -0.00000  -0.00016   0.00003  -0.00014   0.55850
   D94       -0.55844   0.00000   0.00038  -0.00011   0.00028  -0.55816
   D95       -2.89705   0.00003   0.00256   0.00032   0.00288  -2.89417
   D96        2.88403   0.00000   0.00160   0.00017   0.00178   2.88580
   D97       -0.68580   0.00002  -0.00051   0.00054   0.00002  -0.68577
   D98        0.54580   0.00004  -0.00028   0.00072   0.00044   0.54624
         Item               Value     Threshold  Converged?
 Maximum Force            0.000075     0.000450     YES
 RMS     Force            0.000021     0.000300     YES
 Maximum Displacement     0.008211     0.001800     NO 
 RMS     Displacement     0.000860     0.001200     YES
 Predicted change in Energy=-1.037911D-06
 GradGradGradGradGradGradGradGradGradGradGradGradGradGradGradGradGradGrad

                          Input orientation:                          
 ---------------------------------------------------------------------
 Center     Atomic      Atomic             Coordinates (Angstroms)
 Number     Number       Type             X           Y           Z
 ---------------------------------------------------------------------
      1          4           0        0.118284    1.610537    0.865513
      2          4           0       -1.459505    0.100259    0.925940
      3          4           0        1.605503   -0.007342    0.820911
      4          4           0       -0.027716   -1.455274    0.884167
      5          4           0        0.145462    0.104355    2.251812
      6          4           0       -1.068470    1.157070   -0.739348
      7          4           0        1.154918    1.117485   -0.817128
      8          4           0       -1.230511   -1.079686   -0.764201
      9          4           0        1.009965   -1.103773   -0.801813
     10          4           0       -0.027124    0.065387   -2.117195
     11          1           0       -2.058932   -2.340380   -1.530426
     12          1           0       -2.586338   -1.773310   -1.498321
 ---------------------------------------------------------------------
                    Distance matrix (angstroms):
                    1          2          3          4          5
     1  Be   0.000000
     2  Be   2.184950   0.000000
     3  Be   2.198031   3.068694   0.000000
     4  Be   3.069342   2.114580   2.183555   0.000000
     5  Be   2.047230   2.081796   2.047358   2.081558   0.000000
     6  Be   2.046850   2.010707   3.307627   3.247047   3.395421
     7  Be   2.036907   3.302763   2.037507   3.303349   3.385828
     8  Be   3.422355   2.073954   3.421327   2.074826   3.520169
     9  Be   3.307952   3.245475   2.046964   2.010688   3.395816
    10  Be   3.362317   3.363570   3.362027   3.364608   4.372588
    11  H    5.107889   3.514224   4.939629   3.277119   5.014121
    12  H    4.934887   3.264515   5.105783   3.510548   5.005184
                    6          7          8          9         10
     6  Be   0.000000
     7  Be   2.225100   0.000000
     8  Be   2.242755   3.243552   0.000000
     9  Be   3.071678   2.226035   2.240922   0.000000
    10  Be   2.043193   2.048000   2.142411   2.042723   0.000000
    11  H    3.720078   4.774354   1.691961   3.387950   3.203164
    12  H    3.386310   4.776790   1.690655   3.723816   3.211447
                   11         12
    11  H    0.000000
    12  H    0.775084   0.000000
 Stoichiometry    Be10H2
 Framework group  C1[X(Be10H2)]
 Deg. of freedom    30
 Full point group                 C1      NOp   1
 Largest Abelian subgroup         C1      NOp   1
 Largest concise Abelian subgroup C1      NOp   1
                         Standard orientation:                         
 ---------------------------------------------------------------------
 Center     Atomic      Atomic             Coordinates (Angstroms)
 Number     Number       Type             X           Y           Z
 ---------------------------------------------------------------------
      1          4           0        1.468075   -0.474589   -1.099537
      2          4           0        0.175012    1.286133   -1.056468
      3          4           0        1.468508   -0.474517    1.098494
      4          4           0        0.177175    1.285806    1.058110
      5          4           0        1.966113    1.179457   -0.000792
      6          4           0       -0.530848   -0.534574   -1.535773
      7          4           0        0.421746   -1.833641   -0.000827
      8          4           0       -1.528727    0.757938    0.001628
      9          4           0       -0.530270   -0.534660    1.535905
     10          4           0       -1.576272   -1.383946    0.000551
     11          1           0       -3.026023    1.446386    0.384871
     12          1           0       -3.016021    1.459988   -0.390029
 ---------------------------------------------------------------------
 Rotational constants (GHZ):           2.6633541           2.1944546           2.0168722
 Standard basis: def2TZVP (5D, 7F)
 There are   212 symmetry adapted cartesian basis functions of A   symmetry.
 There are   202 symmetry adapted basis functions of A   symmetry.
   202 basis functions,   306 primitive gaussians,   212 cartesian basis functions
    21 alpha electrons       21 beta electrons
       nuclear repulsion energy       162.7270417321 Hartrees.
 NAtoms=   12 NActive=   12 NUniq=   12 SFac= 1.00D+00 NAtFMM=   60 NAOKFM=F Big=F
 Integral buffers will be    131072 words long.
 Raffenetti 2 integral format.
 Two-electron integral symmetry is turned on.
 Nuclear repulsion after empirical dispersion term =      162.7036011509 Hartrees.
 One-electron integrals computed using PRISM.
   1 Symmetry operations used in ECPInt.
 ECPInt:  NShTT=    4851 NPrTT=   15054 LenC2=    4747 LenP2D=   12385.
 LDataN:  DoStor=T MaxTD1= 4 Len=   56
 NBasis=   202 RedAO= T EigKep=  4.18D-04  NBF=   202
 NBsUse=   202 1.00D-06 EigRej= -1.00D+00 NBFU=   202
 Initial guess from the checkpoint file:  "/home/asus/YCY/BeH/Be10/1/8-H-Be10.chk"
 B after Tr=     0.000000   -0.000000    0.000000
         Rot=    1.000000    0.000050    0.000097    0.000019 Ang=   0.01 deg.
 Keep R1 ints in memory in canonical form, NReq=228948694.
 Requested convergence on RMS density matrix=1.00D-08 within 128 cycles.
 Requested convergence on MAX density matrix=1.00D-06.
 Requested convergence on             energy=1.00D-06.
 No special actions if energy rises.
 SCF Done:  E(RPBE1PBE) =  -148.300855160     A.U. after   10 cycles
            NFock= 10  Conv=0.55D-08     -V/T= 2.0075
   1 Symmetry operations used in ECPInt.
 ECPInt:  NShTT=    4851 NPrTT=   15054 LenC2=    4747 LenP2D=   12385.
 LDataN:  DoStor=T MaxTD1= 5 Len=  102
 Calling FoFJK, ICntrl=      2127 FMM=F ISym2X=0 I1Cent= 0 IOpClX= 0 NMat=1 NMatS=1 NMatT=0.
 ***** Axes restored to original set *****
 -------------------------------------------------------------------
 Center     Atomic                   Forces (Hartrees/Bohr)
 Number     Number              X              Y              Z
 -------------------------------------------------------------------
      1        4          -0.000014733   -0.000135560   -0.000003736
      2        4          -0.000086856   -0.000026635    0.000001512
      3        4          -0.000125511    0.000036135    0.000017383
      4        4          -0.000071841   -0.000114216   -0.000015547
      5        4           0.000089121    0.000066848   -0.000030158
      6        4           0.000166938    0.000041785    0.000093040
      7        4           0.000049121    0.000016966   -0.000144185
      8        4          -0.000103394   -0.000005111   -0.000136162
      9        4           0.000113053    0.000154199    0.000072101
     10        4          -0.000027383   -0.000009335    0.000054110
     11        1          -0.000005456    0.000002320    0.000081130
     12        1           0.000016941   -0.000027395    0.000010512
 -------------------------------------------------------------------
 Cartesian Forces:  Max     0.000166938 RMS     0.000078226

 GradGradGradGradGradGradGradGradGradGradGradGradGradGradGradGradGradGrad
 Berny optimization.
 Using GEDIIS/GDIIS optimizer.
 FormGI is forming the generalized inverse of G from B-inverse, IUseBI=4.
 Internal  Forces:  Max     0.000062725 RMS     0.000017848
 Search for a local minimum.
 Step number  16 out of a maximum of  100
 All quantities printed in internal units (Hartrees-Bohrs-Radians)
 Mixed Optimization -- En-DIIS/RFO-DIIS
 Swapping is turned off.
 Update second derivatives using D2CorX and points    8    9   10   11   12
                                                     13   14   15   16
 DE= -1.61D-06 DEPred=-1.04D-06 R= 1.55D+00
 TightC=F SS=  1.41D+00  RLast= 1.55D-02 DXNew= 1.4270D+00 4.6462D-02
 Trust test= 1.55D+00 RLast= 1.55D-02 DXMaxT set to 8.49D-01
 ITU=  1  1  1  1  1  1  1  1  1  1  1  1  1  1  1  0
     Eigenvalues ---    0.00227   0.00488   0.01250   0.02542   0.02954
     Eigenvalues ---    0.03549   0.03842   0.04046   0.04138   0.04436
     Eigenvalues ---    0.05218   0.06459   0.06703   0.06732   0.06881
     Eigenvalues ---    0.07018   0.07094   0.07141   0.07421   0.08255
     Eigenvalues ---    0.08714   0.09103   0.09719   0.11889   0.12525
     Eigenvalues ---    0.13252   0.13455   0.14030   0.14775   0.23438
 En-DIIS/RFO-DIIS/Sim-DIIS IScMMF=       -3 using points:    16   15   14   13   12   11   10    9    8    7
 RFO step:  Lambda=-1.51532206D-06.
 DIIS inversion failure, remove point  10.
 DIIS inversion failure, remove point   9.
 DIIS inversion failure, remove point   8.
 DIIS inversion failure, remove point   7.
 DIIS inversion failure, remove point   6.
 DIIS inversion failure, remove point   5.
 DIIS inversion failure, remove point   4.
 RFO-DIIS uses    3 points instead of   10
 DidBck=F Rises=F RFO-DIIS coefs:    2.43767   -2.00000    0.56233    0.00000    0.00000
                  RFO-DIIS coefs:    0.00000    0.00000    0.00000    0.00000    0.00000
 Iteration  1 RMS(Cart)=  0.00077121 RMS(Int)=  0.00000375
 Iteration  2 RMS(Cart)=  0.00000161 RMS(Int)=  0.00000293
 Iteration  3 RMS(Cart)=  0.00000000 RMS(Int)=  0.00000293
 Variable       Old X    -DE/DX   Delta X   Delta X   Delta X     New X
                                 (Linear)    (Quad)   (Total)
    R1        4.12896   0.00001  -0.00035  -0.00005  -0.00040   4.12855
    R2        4.15368  -0.00006  -0.00052  -0.00018  -0.00069   4.15298
    R3        3.86870  -0.00003  -0.00025  -0.00013  -0.00038   3.86832
    R4        3.86799  -0.00006  -0.00111  -0.00040  -0.00150   3.86648
    R5        3.84920   0.00002   0.00076   0.00039   0.00114   3.85034
    R6        3.99598   0.00001  -0.00015  -0.00029  -0.00044   3.99554
    R7        3.93402   0.00002  -0.00040   0.00008  -0.00032   3.93370
    R8        3.79969   0.00001   0.00011  -0.00013  -0.00002   3.79966
    R9        3.91921  -0.00000  -0.00018   0.00038   0.00020   3.91941
   R10        4.12632   0.00002   0.00025   0.00028   0.00053   4.12685
   R11        3.86895  -0.00003  -0.00037  -0.00015  -0.00052   3.86843
   R12        3.85033   0.00001   0.00056   0.00023   0.00079   3.85113
   R13        3.86820  -0.00005  -0.00114  -0.00039  -0.00153   3.86667
   R14        3.93358   0.00002  -0.00007   0.00018   0.00011   3.93368
   R15        3.92085  -0.00000  -0.00057   0.00010  -0.00047   3.92038
   R16        3.79965   0.00002   0.00030  -0.00019   0.00011   3.79976
   R17        4.20483  -0.00001  -0.00053  -0.00011  -0.00064   4.20419
   R18        4.23819   0.00002  -0.00004  -0.00006  -0.00009   4.23810
   R19        3.86107  -0.00002  -0.00061  -0.00037  -0.00098   3.86009
   R20        4.20660  -0.00002  -0.00132  -0.00049  -0.00181   4.20479
   R21        3.87016  -0.00002   0.00084   0.00047   0.00130   3.87146
   R22        4.23473   0.00004   0.00116   0.00060   0.00176   4.23649
   R23        4.04857   0.00002  -0.00076   0.00009  -0.00067   4.04790
   R24        3.19734  -0.00003  -0.00173  -0.00147  -0.00320   3.19415
   R25        3.19487  -0.00000  -0.00161  -0.00106  -0.00267   3.19220
   R26        3.86019  -0.00002  -0.00025  -0.00019  -0.00044   3.85975
   R27        1.46470  -0.00001   0.00022   0.00001   0.00022   1.46491
    A1        1.55117   0.00001   0.00015   0.00008   0.00023   1.55140
    A2        1.79572   0.00002   0.00030   0.00016   0.00046   1.79618
    A3        1.78577   0.00000   0.00001  -0.00008  -0.00007   1.78570
    A4        1.95588   0.00001   0.00010   0.00000   0.00010   1.95599
    A5        1.95470   0.00002   0.00017   0.00008   0.00025   1.95495
    A6        1.58978  -0.00001  -0.00000   0.00000  -0.00000   1.58978
    A7        1.86606  -0.00001  -0.00004   0.00009   0.00005   1.86611
    A8        1.81172  -0.00001  -0.00033  -0.00025  -0.00058   1.81114
    A9        1.95682  -0.00003  -0.00031  -0.00018  -0.00049   1.95634
   A10        2.02086  -0.00000  -0.00005   0.00013   0.00008   2.02093
   A11        1.55221   0.00001  -0.00006  -0.00010  -0.00016   1.55205
   A12        1.78595   0.00000  -0.00010  -0.00014  -0.00024   1.78571
   A13        1.79667   0.00002   0.00003  -0.00003  -0.00001   1.79666
   A14        1.95417   0.00002   0.00029   0.00015   0.00043   1.95461
   A15        1.95605   0.00001   0.00016  -0.00002   0.00014   1.95619
   A16        1.59002  -0.00001  -0.00009   0.00003  -0.00006   1.58996
   A17        1.81049  -0.00001  -0.00002   0.00002   0.00001   1.81050
   A18        1.86560  -0.00001   0.00012   0.00023   0.00035   1.86595
   A19        2.02037  -0.00000  -0.00002   0.00020   0.00018   2.02055
   A20        1.95736  -0.00003  -0.00051  -0.00022  -0.00073   1.95663
   A21        1.67622   0.00000  -0.00005  -0.00011  -0.00015   1.67606
   A22        1.67555   0.00000   0.00015   0.00005   0.00020   1.67575
   A23        1.84578   0.00001   0.00015   0.00034   0.00049   1.84627
   A24        1.93009   0.00001   0.00064   0.00033   0.00097   1.93106
   A25        1.78639   0.00003   0.00055   0.00033   0.00089   1.78728
   A26        1.95714   0.00001   0.00002   0.00022   0.00024   1.95738
   A27        1.62489   0.00002   0.00039   0.00041   0.00081   1.62569
   A28        1.77493  -0.00003  -0.00041  -0.00028  -0.00069   1.77424
   A29        1.93372  -0.00003  -0.00060  -0.00028  -0.00088   1.93284
   A30        1.77490  -0.00003  -0.00049  -0.00029  -0.00077   1.77413
   A31        1.93304  -0.00002  -0.00035  -0.00013  -0.00049   1.93255
   A32        1.52322  -0.00001  -0.00001  -0.00026  -0.00027   1.52295
   A33        1.70135  -0.00001  -0.00026  -0.00040  -0.00065   1.70070
   A34        1.84688  -0.00001   0.00016  -0.00013   0.00003   1.84691
   A35        2.40225  -0.00002  -0.00090  -0.00066  -0.00154   2.40071
   A36        2.09293  -0.00000   0.00031   0.00065   0.00095   2.09389
   A37        1.70101  -0.00001  -0.00014  -0.00036  -0.00050   1.70052
   A38        1.84716  -0.00001   0.00010  -0.00021  -0.00011   1.84704
   A39        2.10452  -0.00002  -0.00163  -0.00147  -0.00310   2.10142
   A40        2.39736  -0.00001  -0.00028  -0.00014  -0.00041   2.39694
   A41        1.50943  -0.00003  -0.00068  -0.00051  -0.00118   1.50824
   A42        2.47109   0.00003   0.00169   0.00175   0.00344   2.47453
   A43        2.06227   0.00002   0.00071   0.00084   0.00154   2.06381
   A44        2.06453   0.00002   0.00020   0.00004   0.00024   2.06477
   A45        2.48176   0.00001  -0.00006  -0.00029  -0.00036   2.48141
   A46        1.96846   0.00003   0.00126   0.00142   0.00268   1.97115
   A47        1.97742   0.00002  -0.00006   0.00010   0.00004   1.97746
   A48        1.84608   0.00000  -0.00001   0.00027   0.00027   1.84634
   A49        1.93009   0.00000   0.00069   0.00035   0.00103   1.93112
   A50        1.78628   0.00003   0.00061   0.00034   0.00095   1.78723
   A51        1.95842  -0.00000  -0.00041  -0.00002  -0.00043   1.95799
   A52        1.62532   0.00002   0.00029   0.00034   0.00063   1.62595
   A53        1.70149  -0.00001  -0.00027  -0.00030  -0.00057   1.70092
   A54        1.76998   0.00003   0.00028   0.00026   0.00054   1.77052
    D1        0.00056  -0.00000  -0.00021  -0.00013  -0.00034   0.00022
    D2       -1.01548   0.00000  -0.00009  -0.00013  -0.00022  -1.01570
    D3        0.97961   0.00001  -0.00006  -0.00008  -0.00015   0.97946
    D4       -0.03642   0.00001   0.00006  -0.00009  -0.00003  -0.03646
    D5       -0.00054   0.00000   0.00020   0.00012   0.00033  -0.00021
    D6        0.96744   0.00001   0.00039   0.00007   0.00046   0.96790
    D7       -0.96789  -0.00001  -0.00006   0.00007   0.00001  -0.96788
    D8        0.00009   0.00000   0.00013   0.00002   0.00014   0.00024
    D9        0.58393  -0.00001  -0.00023  -0.00026  -0.00049   0.58344
   D10       -0.67269  -0.00002  -0.00019  -0.00025  -0.00044  -0.67312
   D11        0.65906   0.00001   0.00043   0.00024   0.00066   0.65973
   D12       -0.44172   0.00000   0.00045   0.00001   0.00046  -0.44125
   D13       -0.38312   0.00001   0.00042   0.00026   0.00068  -0.38244
   D14       -1.48390  -0.00000   0.00044   0.00004   0.00048  -1.48342
   D15       -0.61046  -0.00001  -0.00021   0.00003  -0.00018  -0.61064
   D16        0.41625  -0.00002  -0.00031  -0.00009  -0.00040   0.41585
   D17        0.45931   0.00001  -0.00013   0.00014   0.00001   0.45931
   D18        1.48602  -0.00000  -0.00023   0.00001  -0.00022   1.48580
   D19       -0.00056   0.00000   0.00021   0.00013   0.00034  -0.00022
   D20       -1.00434   0.00003   0.00065   0.00026   0.00092  -1.00343
   D21        1.00249  -0.00002  -0.00004   0.00007   0.00003   1.00252
   D22       -0.00130   0.00000   0.00041   0.00020   0.00061  -0.00068
   D23       -0.65934   0.00000   0.00029   0.00017   0.00046  -0.65888
   D24        0.62763  -0.00001   0.00016   0.00007   0.00022   0.62785
   D25       -0.67366   0.00001   0.00001  -0.00014  -0.00013  -0.67379
   D26        0.36160   0.00002   0.00062   0.00018   0.00080   0.36241
   D27        0.41374   0.00000  -0.00006  -0.00014  -0.00020   0.41354
   D28        1.44900   0.00001   0.00055   0.00018   0.00073   1.44974
   D29        0.65393  -0.00001  -0.00029  -0.00009  -0.00037   0.65356
   D30       -0.32659   0.00000  -0.00007   0.00016   0.00009  -0.32650
   D31       -3.03604  -0.00003  -0.00216  -0.00224  -0.00441  -3.04045
   D32       -2.58837  -0.00002  -0.00040  -0.00041  -0.00080  -2.58918
   D33       -0.41571   0.00000  -0.00030  -0.00009  -0.00039  -0.41610
   D34       -1.39623   0.00002  -0.00009   0.00016   0.00007  -1.39616
   D35        2.17750  -0.00001  -0.00217  -0.00224  -0.00442   2.17308
   D36        2.62517   0.00000  -0.00042  -0.00041  -0.00082   2.62435
   D37        0.00056  -0.00000  -0.00021  -0.00013  -0.00034   0.00022
   D38        1.01600  -0.00000  -0.00021  -0.00001  -0.00021   1.01578
   D39       -0.97815  -0.00001  -0.00042  -0.00022  -0.00064  -0.97879
   D40        0.03729  -0.00002  -0.00042  -0.00010  -0.00052   0.03677
   D41        0.67417   0.00002  -0.00014   0.00003  -0.00011   0.67406
   D42       -0.58269   0.00000   0.00008   0.00012   0.00020  -0.58249
   D43        0.61045   0.00001   0.00028  -0.00001   0.00027   0.61073
   D44       -0.41681   0.00002   0.00064   0.00024   0.00088  -0.41593
   D45       -0.45988  -0.00000   0.00027  -0.00003   0.00024  -0.45964
   D46       -1.48714   0.00001   0.00063   0.00021   0.00085  -1.48629
   D47       -0.65993  -0.00001  -0.00040  -0.00013  -0.00052  -0.66045
   D48        0.44166  -0.00001  -0.00071  -0.00006  -0.00078   0.44089
   D49        0.38222  -0.00000  -0.00037  -0.00017  -0.00054   0.38168
   D50        1.48381  -0.00000  -0.00069  -0.00010  -0.00079   1.48302
   D51       -0.62832   0.00001  -0.00008  -0.00003  -0.00011  -0.62843
   D52        0.65716   0.00001   0.00019   0.00017   0.00036   0.65751
   D53       -0.65436   0.00002   0.00043   0.00018   0.00060  -0.65376
   D54        0.32582   0.00000   0.00031  -0.00002   0.00030   0.32612
   D55        2.58485   0.00002   0.00084   0.00057   0.00141   2.58626
   D56        3.05180   0.00000  -0.00045  -0.00080  -0.00124   3.05056
   D57        0.41563  -0.00000   0.00032   0.00016   0.00049   0.41612
   D58        1.39582  -0.00002   0.00021  -0.00003   0.00018   1.39600
   D59       -2.62834   0.00000   0.00073   0.00056   0.00129  -2.62705
   D60       -2.16139  -0.00002  -0.00055  -0.00081  -0.00136  -2.16275
   D61        0.67545  -0.00001  -0.00053  -0.00013  -0.00065   0.67480
   D62       -0.35960  -0.00002  -0.00124  -0.00049  -0.00173  -0.36133
   D63       -0.41178  -0.00001  -0.00040  -0.00016  -0.00056  -0.41234
   D64       -1.44684  -0.00002  -0.00111  -0.00053  -0.00164  -1.44848
   D65        0.02174  -0.00001  -0.00018   0.00005  -0.00013   0.02161
   D66        0.99334  -0.00002  -0.00028  -0.00003  -0.00031   0.99303
   D67       -0.98983  -0.00001  -0.00017  -0.00016  -0.00033  -0.99015
   D68       -0.01823  -0.00002  -0.00027  -0.00024  -0.00050  -0.01873
   D69       -0.01499  -0.00001  -0.00043  -0.00023  -0.00066  -0.01565
   D70       -0.96437  -0.00000  -0.00029  -0.00003  -0.00032  -0.96469
   D71        2.99116  -0.00002  -0.00144  -0.00120  -0.00263   2.98853
   D72        2.70293  -0.00001  -0.00011   0.00020   0.00008   2.70301
   D73        0.96750   0.00001   0.00012   0.00003   0.00015   0.96765
   D74        0.01812   0.00002   0.00026   0.00023   0.00049   0.01861
   D75       -2.30954  -0.00000  -0.00089  -0.00094  -0.00182  -2.31136
   D76       -2.59776   0.00001   0.00043   0.00046   0.00089  -2.59687
   D77        0.68588  -0.00001  -0.00109  -0.00018  -0.00128   0.68460
   D78       -0.54675  -0.00003  -0.00136  -0.00042  -0.00178  -0.54853
   D79       -0.02254   0.00001   0.00038   0.00007   0.00045  -0.02209
   D80        0.99020   0.00000   0.00001   0.00007   0.00008   0.99027
   D81       -0.99450   0.00003   0.00064   0.00023   0.00087  -0.99363
   D82        0.01824   0.00002   0.00026   0.00023   0.00050   0.01874
   D83       -0.61509   0.00002   0.00027   0.00013   0.00040  -0.61469
   D84        0.61497  -0.00002  -0.00041  -0.00015  -0.00056   0.61441
   D85        0.01550   0.00000   0.00038   0.00014   0.00052   0.01602
   D86       -0.96711  -0.00001  -0.00022  -0.00012  -0.00034  -0.96746
   D87        0.96450   0.00000   0.00035   0.00003   0.00038   0.96488
   D88       -0.01811  -0.00002  -0.00026  -0.00023  -0.00049  -0.01860
   D89       -2.71578   0.00003   0.00219   0.00200   0.00419  -2.71159
   D90        2.58479   0.00001   0.00158   0.00173   0.00332   2.58812
   D91       -2.98344   0.00001   0.00051   0.00048   0.00099  -2.98245
   D92        2.31713  -0.00001  -0.00010   0.00022   0.00012   2.31725
   D93        0.55850  -0.00000   0.00006  -0.00013  -0.00007   0.55843
   D94       -0.55816  -0.00000  -0.00006   0.00010   0.00004  -0.55812
   D95       -2.89417   0.00001   0.00105   0.00112   0.00217  -2.89201
   D96        2.88580   0.00001   0.00056   0.00072   0.00127   2.88708
   D97       -0.68577   0.00002   0.00116   0.00018   0.00134  -0.68443
   D98        0.54624   0.00003   0.00151   0.00049   0.00200   0.54824
         Item               Value     Threshold  Converged?
 Maximum Force            0.000063     0.000450     YES
 RMS     Force            0.000018     0.000300     YES
 Maximum Displacement     0.007555     0.001800     NO 
 RMS     Displacement     0.000771     0.001200     YES
 Predicted change in Energy=-4.486601D-07
 GradGradGradGradGradGradGradGradGradGradGradGradGradGradGradGradGradGrad

                          Input orientation:                          
 ---------------------------------------------------------------------
 Center     Atomic      Atomic             Coordinates (Angstroms)
 Number     Number       Type             X           Y           Z
 ---------------------------------------------------------------------
      1          4           0        0.118262    1.609965    0.865763
      2          4           0       -1.459845    0.100303    0.925590
      3          4           0        1.605109   -0.007752    0.820990
      4          4           0       -0.028707   -1.455489    0.882954
      5          4           0        0.144946    0.103449    2.251413
      6          4           0       -1.067374    1.157400   -0.739164
      7          4           0        1.155659    1.117785   -0.817396
      8          4           0       -1.231296   -1.079157   -0.765080
      9          4           0        1.010131   -1.102476   -0.802068
     10          4           0       -0.027622    0.065706   -2.117435
     11          1           0       -2.058547   -2.341304   -1.526428
     12          1           0       -2.585179   -1.773102   -1.499229
 ---------------------------------------------------------------------
                    Distance matrix (angstroms):
                    1          2          3          4          5
     1  Be   0.000000
     2  Be   2.184737   0.000000
     3  Be   2.197664   3.068641   0.000000
     4  Be   3.069023   2.114347   2.183836   0.000000
     5  Be   2.047029   2.081626   2.047084   2.081616   0.000000
     6  Be   2.046054   2.010695   3.306634   3.246119   3.394714
     7  Be   2.037513   3.303654   2.037928   3.303885   3.386445
     8  Be   3.422328   2.074060   3.421801   2.074575   3.520203
     9  Be   3.306724   3.245344   2.046152   2.010747   3.395077
    10  Be   3.362364   3.363400   3.362373   3.363982   4.372418
    11  H    5.106231   3.511735   4.937430   3.272620   5.010417
    12  H    4.934260   3.264318   5.104742   3.508736   5.004232
                    6          7          8          9         10
     6  Be   0.000000
     7  Be   2.224762   0.000000
     8  Be   2.242705   3.244509   0.000000
     9  Be   3.070346   2.225078   2.241853   0.000000
    10  Be   2.042673   2.048689   2.142056   2.042491   0.000000
    11  H    3.720637   4.774845   1.690270   3.387651   3.204316
    12  H    3.386631   4.776609   1.689241   3.723174   3.210061
                   11         12
    11  H    0.000000
    12  H    0.775199   0.000000
 Stoichiometry    Be10H2
 Framework group  C1[X(Be10H2)]
 Deg. of freedom    30
 Full point group                 C1      NOp   1
 Largest Abelian subgroup         C1      NOp   1
 Largest concise Abelian subgroup C1      NOp   1
                         Standard orientation:                         
 ---------------------------------------------------------------------
 Center     Atomic      Atomic             Coordinates (Angstroms)
 Number     Number       Type             X           Y           Z
 ---------------------------------------------------------------------
      1          4           0        1.468219   -0.473570   -1.099241
      2          4           0        0.174454    1.286378   -1.056442
      3          4           0        1.468624   -0.473804    1.098422
      4          4           0        0.175735    1.285722    1.057905
      5          4           0        1.965173    1.180473   -0.000375
      6          4           0       -0.529905   -0.535040   -1.535199
      7          4           0        0.422552   -1.834212   -0.000747
      8          4           0       -1.529509    0.757369    0.001095
      9          4           0       -0.529416   -0.535844    1.535147
     10          4           0       -1.576097   -1.384180    0.000040
[truncated: 174,554 more chars]
