# Supplementary material for: A DFT Study on Ben(n = 10–12) Clusters with Hydrogen Storage Capacity
Source: Molecules. 2026 Feb 6;31(3):566. doi: 10.3390/molecules31030566 (PMC12899933; doi:10.3390/molecules31030566)
Supplement: Supplementary file 1 [file molecules-31-00566-s001.zip › Supplementary Information/Be10/H12-Be10.gjf]

%chk=C:\Users\18823\Desktop\BeH\BeH10\out\H12-Be10.chk
# opt freq def2tzvp em=gd3bj pbe1pbe

Title Card Required

0 1
 Be                -0.82937100   -0.00207200    1.52537400
 Be                -0.93692400    1.51025700   -0.05538700
 Be                -0.93736700   -1.51108600   -0.05847600
 Be                -0.75148500    0.00163800   -1.54929000
 Be                -2.28770400    0.00163800   -0.07867000
 Be                 0.83835100    1.11795000    1.09801900
 Be                 0.83601600   -1.11923600    1.09720100
 Be                 0.92623300    1.16105200   -0.97963200
 Be                 0.92274000   -1.15850600   -0.98369400
 Be                 2.26805900   -0.00202000    0.00634200
 H                 -3.72051500    0.41650700    0.00539600
 H                 -3.71606500   -0.42575000    0.00556600
 H                  3.73309100    0.40901800    0.01839300
 H                  3.73360300   -0.41221500    0.02092200
 H                  1.66181500    2.26672100    1.75658800
 H                  1.12917100    2.05658800    2.31755600
 H                 -1.15058900   -3.02241700   -0.07134600
 H                 -1.89388100   -2.68246500   -0.14188500
 H                 -1.89551500    2.68049200   -0.13586200
 H                 -1.15299100    3.02195200   -0.06465800
 H                  1.12402700   -2.06434700    2.31222500
 H                  1.67063500   -2.25812800    1.75863500
 H                 -1.58887700   -0.39634400    2.87218600
 H                 -1.61520100    0.39583800    2.85510300
 H                  1.11875100    2.41364000   -1.89853800
 H                  1.84790000    2.08574100   -1.84296500
 H                 -1.23288100    0.39710800   -3.05327000
 H                 -1.21526500   -0.39050600   -3.05912800
 H                  1.11935400   -2.40808500   -1.90284100
 H                  1.84923500   -2.08180600   -1.83923200
 H                  2.03452617    0.05578950    3.12963318
 H                  1.50059891    0.02942923    3.40207917
 H                 -1.84526084   -2.31983133   -2.30056091
 H                 -2.36345839   -2.07851902   -2.11824345
