# Supplementary material for: A DFT Study on Ben(n = 10–12) Clusters with Hydrogen Storage Capacity
Source: Molecules. 2026 Feb 6;31(3):566. doi: 10.3390/molecules31030566 (PMC12899933; doi:10.3390/molecules31030566)
Supplement: Supplementary file 1 [file molecules-31-00566-s001.zip › Supplementary Information/Be10/H12-Be10.out]

 Entering Gaussian System, Link 0=g16
 Initial command:
 /home/asus/g16/l1.exe "/home/asus/g16/scratch/Gau-1193947.inp" -scrdir="/home/asus/g16/scratch/"
 Default is to use a total of  18 processors:
                               18 via shared-memory
                                1 via Linda
 Entering Link 1 = /home/asus/g16/l1.exe PID=   1193948.
  
 Copyright (c) 1988,1990,1992,1993,1995,1998,2003,2009,2016,
            Gaussian, Inc.  All Rights Reserved.
  
 This is part of the Gaussian(R) 16 program.  It is based on
 the Gaussian(R) 09 system (copyright 2009, Gaussian, Inc.),
 the Gaussian(R) 03 system (copyright 2003, Gaussian, Inc.),
 the Gaussian(R) 98 system (copyright 1998, Gaussian, Inc.),
 the Gaussian(R) 94 system (copyright 1995, Gaussian, Inc.),
 the Gaussian 92(TM) system (copyright 1992, Gaussian, Inc.),
 the Gaussian 90(TM) system (copyright 1990, Gaussian, Inc.),
 the Gaussian 88(TM) system (copyright 1988, Gaussian, Inc.),
 the Gaussian 86(TM) system (copyright 1986, Carnegie Mellon
 University), and the Gaussian 82(TM) system (copyright 1983,
 Carnegie Mellon University). Gaussian is a federally registered
 trademark of Gaussian, Inc.
  
 This software contains proprietary and confidential information,
 including trade secrets, belonging to Gaussian, Inc.
  
 This software is provided under written license and may be
 used, copied, transmitted, or stored only in accord with that
 written license.
  
 The following legend is applicable only to US Government
 contracts under FAR:
  
                    RESTRICTED RIGHTS LEGEND
  
 Use, reproduction and disclosure by the US Government is
 subject to restrictions as set forth in subparagraphs (a)
 and (c) of the Commercial Computer Software - Restricted
 Rights clause in FAR 52.227-19.
  
 Gaussian, Inc.
 340 Quinnipiac St., Bldg. 40, Wallingford CT 06492
  
  
 ---------------------------------------------------------------
 Warning -- This program may not be used in any manner that
 competes with the business of Gaussian, Inc. or will provide
 assistance to any competitor of Gaussian, Inc.  The licensee
 of this program is prohibited from giving any competitor of
 Gaussian, Inc. access to this program.  By using this program,
 the user acknowledges that Gaussian, Inc. is engaged in the
 business of creating and licensing software in the field of
 computational chemistry and represents and warrants to the
 licensee that it is not a competitor of Gaussian, Inc. and that
 it will not use this program in any manner prohibited above.
 ---------------------------------------------------------------
  

 Cite this work as:
 Gaussian 16, Revision A.03,
 M. J. Frisch, G. W. Trucks, H. B. Schlegel, G. E. Scuseria, 
 M. A. Robb, J. R. Cheeseman, G. Scalmani, V. Barone, 
 G. A. Petersson, H. Nakatsuji, X. Li, M. Caricato, A. V. Marenich, 
 J. Bloino, B. G. Janesko, R. Gomperts, B. Mennucci, H. P. Hratchian, 
 J. V. Ortiz, A. F. Izmaylov, J. L. Sonnenberg, D. Williams-Young, 
 F. Ding, F. Lipparini, F. Egidi, J. Goings, B. Peng, A. Petrone, 
 T. Henderson, D. Ranasinghe, V. G. Zakrzewski, J. Gao, N. Rega, 
 G. Zheng, W. Liang, M. Hada, M. Ehara, K. Toyota, R. Fukuda, 
 J. Hasegawa, M. Ishida, T. Nakajima, Y. Honda, O. Kitao, H. Nakai, 
 T. Vreven, K. Throssell, J. A. Montgomery, Jr., J. E. Peralta, 
 F. Ogliaro, M. J. Bearpark, J. J. Heyd, E. N. Brothers, K. N. Kudin, 
 V. N. Staroverov, T. A. Keith, R. Kobayashi, J. Normand, 
 K. Raghavachari, A. P. Rendell, J. C. Burant, S. S. Iyengar, 
 J. Tomasi, M. Cossi, J. M. Millam, M. Klene, C. Adamo, R. Cammi, 
 J. W. Ochterski, R. L. Martin, K. Morokuma, O. Farkas, 
 J. B. Foresman, and D. J. Fox, Gaussian, Inc., Wallingford CT, 2016.
 
 ******************************************
 Gaussian 16:  ES64L-G16RevA.03 25-Dec-2016
                 4-Jul-2024 
 ******************************************
 %chk=/home/asus/YCY/BeH/Be10/3/H12-Be10.chk
 ------------------------------------
 # opt freq def2tzvp em=gd3bj pbe1pbe
 ------------------------------------
 1/18=20,19=15,26=3,38=1/1,3;
 2/9=110,12=2,17=6,18=5,40=1/2;
 3/5=44,7=101,11=2,25=1,30=1,71=1,74=-13,124=41/1,2,3;
 4//1;
 5/5=2,38=5/2;
 6/7=2,8=2,9=2,10=2,28=1/1;
 7//1,2,3,16;
 1/18=20,19=15,26=3/3(2);
 2/9=110/2;
 99//99;
 2/9=110/2;
 3/5=44,7=101,11=2,25=1,30=1,71=1,74=-13,124=41/1,2,3;
 4/5=5,16=3,69=1/1;
 5/5=2,38=5/2;
 7//1,2,3,16;
 1/18=20,19=15,26=3/3(-5);
 2/9=110/2;
 6/7=2,8=2,9=2,10=2,19=2,28=1/1;
 99/9=1/99;
 -------------------
 Title Card Required
 -------------------
 Symbolic Z-matrix:
 Charge =  0 Multiplicity = 1
 Be                   -0.82937  -0.00207   1.52537 
 Be                   -0.93692   1.51026  -0.05539 
 Be                   -0.93737  -1.51109  -0.05848 
 Be                   -0.75149   0.00164  -1.54929 
 Be                   -2.2877    0.00164  -0.07867 
 Be                    0.83835   1.11795   1.09802 
 Be                    0.83602  -1.11924   1.0972 
 Be                    0.92623   1.16105  -0.97963 
 Be                    0.92274  -1.15851  -0.98369 
 Be                    2.26806  -0.00202   0.00634 
 H                    -3.72052   0.41651   0.0054 
 H                    -3.71607  -0.42575   0.00557 
 H                     3.73309   0.40902   0.01839 
 H                     3.7336   -0.41222   0.02092 
 H                     1.66182   2.26672   1.75659 
 H                     1.12917   2.05659   2.31756 
 H                    -1.15059  -3.02242  -0.07135 
 H                    -1.89388  -2.68247  -0.14189 
 H                    -1.89552   2.68049  -0.13586 
 H                    -1.15299   3.02195  -0.06466 
 H                     1.12403  -2.06435   2.31223 
 H                     1.67064  -2.25813   1.75864 
 H                    -1.58888  -0.39634   2.87219 
 H                    -1.6152    0.39584   2.8551 
 H                     1.11875   2.41364  -1.89854 
 H                     1.8479    2.08574  -1.84297 
 H                    -1.23288   0.39711  -3.05327 
 H                    -1.21527  -0.39051  -3.05913 
 H                     1.11935  -2.40809  -1.90284 
 H                     1.84924  -2.08181  -1.83923 
 H                     2.03453   0.05579   3.12963 
 H                     1.5006    0.02943   3.40208 
 H                    -1.84526  -2.31983  -2.30056 
 H                    -2.36346  -2.07852  -2.11824 
 
 Add virtual bond connecting atoms H27        and Be4        Dist= 3.08D+00.
 Add virtual bond connecting atoms H28        and Be4        Dist= 3.08D+00.
 Add virtual bond connecting atoms H33        and H18        Dist= 4.14D+00.
 Add virtual bond connecting atoms H33        and H28        Dist= 4.09D+00.
 Add virtual bond connecting atoms H34        and H18        Dist= 4.00D+00.
 Add virtual bond connecting atoms H34        and H28        Dist= 4.25D+00.
 Add virtual bond connecting atoms H31        and H16        Dist= 4.42D+00.
 Add virtual bond connecting atoms H31        and H21        Dist= 4.63D+00.
 Add virtual bond connecting atoms H32        and H16        Dist= 4.40D+00.
 Add virtual bond connecting atoms H32        and H21        Dist= 4.52D+00.

 GradGradGradGradGradGradGradGradGradGradGradGradGradGradGradGradGradGrad
 Berny optimization.
 Initialization pass.
                           ----------------------------
                           !    Initial Parameters    !
                           ! (Angstroms and Degrees)  !
 --------------------------                            --------------------------
 ! Name  Definition              Value          Derivative Info.                !
 --------------------------------------------------------------------------------
 ! R1    R(1,2)                  2.1903         estimate D2E/DX2                !
 ! R2    R(1,3)                  2.1903         estimate D2E/DX2                !
 ! R3    R(1,5)                  2.1679         estimate D2E/DX2                !
 ! R4    R(1,6)                  2.0539         estimate D2E/DX2                !
 ! R5    R(1,7)                  2.0506         estimate D2E/DX2                !
 ! R6    R(1,23)                 1.5957         estimate D2E/DX2                !
 ! R7    R(1,24)                 1.595          estimate D2E/DX2                !
 ! R8    R(2,4)                  2.1312         estimate D2E/DX2                !
 ! R9    R(2,5)                  2.0251         estimate D2E/DX2                !
 ! R10   R(2,6)                  2.1531         estimate D2E/DX2                !
 ! R11   R(2,8)                  2.1089         estimate D2E/DX2                !
 ! R12   R(2,19)                 1.5149         estimate D2E/DX2                !
 ! R13   R(2,20)                 1.5271         estimate D2E/DX2                !
 ! R14   R(3,4)                  2.132          estimate D2E/DX2                !
 ! R15   R(3,5)                  2.0278         estimate D2E/DX2                !
 ! R16   R(3,7)                  2.1527         estimate D2E/DX2                !
 ! R17   R(3,9)                  2.1072         estimate D2E/DX2                !
 ! R18   R(3,17)                 1.5264         estimate D2E/DX2                !
 ! R19   R(3,18)                 1.5146         estimate D2E/DX2                !
 ! R20   R(4,5)                  2.1267         estimate D2E/DX2                !
 ! R21   R(4,8)                  2.1174         estimate D2E/DX2                !
 ! R22   R(4,9)                  2.114          estimate D2E/DX2                !
 ! R23   R(4,27)                 1.6279         estimate D2E/DX2                !
 ! R24   R(4,28)                 1.6274         estimate D2E/DX2                !
 ! R25   R(5,11)                 1.494          estimate D2E/DX2                !
 ! R26   R(5,12)                 1.4933         estimate D2E/DX2                !
 ! R27   R(6,7)                  2.2372         estimate D2E/DX2                !
 ! R28   R(6,8)                  2.08           estimate D2E/DX2                !
 ! R29   R(6,10)                 2.119          estimate D2E/DX2                !
 ! R30   R(6,15)                 1.5593         estimate D2E/DX2                !
 ! R31   R(6,16)                 1.5662         estimate D2E/DX2                !
 ! R32   R(7,9)                  2.0831         estimate D2E/DX2                !
 ! R33   R(7,10)                 2.1187         estimate D2E/DX2                !
 ! R34   R(7,21)                 1.566          estimate D2E/DX2                !
 ! R35   R(7,22)                 1.5592         estimate D2E/DX2                !
 ! R36   R(8,9)                  2.3196         estimate D2E/DX2                !
 ! R37   R(8,10)                 2.0311         estimate D2E/DX2                !
 ! R38   R(8,25)                 1.5654         estimate D2E/DX2                !
 ! R39   R(8,26)                 1.5652         estimate D2E/DX2                !
 ! R40   R(9,10)                 2.0316         estimate D2E/DX2                !
 ! R41   R(9,29)                 1.5636         estimate D2E/DX2                !
 ! R42   R(9,30)                 1.563          estimate D2E/DX2                !
 ! R43   R(10,13)                1.5216         estimate D2E/DX2                !
 ! R44   R(10,14)                1.5219         estimate D2E/DX2                !
 ! R45   R(11,12)                0.8423         estimate D2E/DX2                !
 ! R46   R(13,14)                0.8212         estimate D2E/DX2                !
 ! R47   R(15,16)                0.8016         estimate D2E/DX2                !
 ! R48   R(16,31)                2.3414         estimate D2E/DX2                !
 ! R49   R(16,32)                2.3288         estimate D2E/DX2                !
 ! R50   R(17,18)                0.8204         estimate D2E/DX2                !
 ! R51   R(18,33)                2.1895         estimate D2E/DX2                !
 ! R52   R(18,34)                2.1193         estimate D2E/DX2                !
 ! R53   R(19,20)                0.8204         estimate D2E/DX2                !
 ! R54   R(21,22)                0.8017         estimate D2E/DX2                !
 ! R55   R(21,31)                2.4479         estimate D2E/DX2                !
 ! R56   R(21,32)                2.3903         estimate D2E/DX2                !
 ! R57   R(23,24)                0.7928         estimate D2E/DX2                !
 ! R58   R(25,26)                0.8014         estimate D2E/DX2                !
 ! R59   R(27,28)                0.7878         estimate D2E/DX2                !
 ! R60   R(28,33)                2.1667         estimate D2E/DX2                !
 ! R61   R(28,34)                2.2479         estimate D2E/DX2                !
 ! R62   R(29,30)                0.802          estimate D2E/DX2                !
 ! R63   R(31,32)                0.6            estimate D2E/DX2                !
 ! R64   R(33,34)                0.6            estimate D2E/DX2                !
 ! A1    A(2,1,3)               87.2141         estimate D2E/DX2                !
 ! A2    A(2,1,7)              105.3877         estimate D2E/DX2                !
 ! A3    A(2,1,23)             139.1455         estimate D2E/DX2                !
 ! A4    A(2,1,24)             113.9054         estimate D2E/DX2                !
 ! A5    A(3,1,6)              105.3835         estimate D2E/DX2                !
 ! A6    A(3,1,23)             114.6227         estimate D2E/DX2                !
 ! A7    A(3,1,24)             138.6285         estimate D2E/DX2                !
 ! A8    A(5,1,6)              113.0377         estimate D2E/DX2                !
 ! A9    A(5,1,7)              113.1269         estimate D2E/DX2                !
 ! A10   A(5,1,23)             107.7429         estimate D2E/DX2                !
 ! A11   A(5,1,24)             106.5588         estimate D2E/DX2                !
 ! A12   A(6,1,23)             134.1749         estimate D2E/DX2                !
 ! A13   A(6,1,24)             115.943          estimate D2E/DX2                !
 ! A14   A(7,1,23)             115.3527         estimate D2E/DX2                !
 ! A15   A(7,1,24)             135.2449         estimate D2E/DX2                !
 ! A16   A(1,2,4)               90.7368         estimate D2E/DX2                !
 ! A17   A(1,2,8)               99.1244         estimate D2E/DX2                !
 ! A18   A(1,2,19)             127.0701         estimate D2E/DX2                !
 ! A19   A(1,2,20)             134.0136         estimate D2E/DX2                !
 ! A20   A(4,2,6)              100.066          estimate D2E/DX2                !
 ! A21   A(4,2,19)             124.378          estimate D2E/DX2                !
 ! A22   A(4,2,20)             135.1366         estimate D2E/DX2                !
 ! A23   A(5,2,6)              114.8593         estimate D2E/DX2                !
 ! A24   A(5,2,8)              117.4448         estimate D2E/DX2                !
 ! A25   A(5,2,19)              98.7885         estimate D2E/DX2                !
 ! A26   A(5,2,20)             130.016          estimate D2E/DX2                !
 ! A27   A(6,2,19)             133.706          estimate D2E/DX2                !
 ! A28   A(6,2,20)             107.4746         estimate D2E/DX2                !
 ! A29   A(8,2,19)             131.5812         estimate D2E/DX2                !
 ! A30   A(8,2,20)             106.634          estimate D2E/DX2                !
 ! A31   A(1,3,4)               90.7169         estimate D2E/DX2                !
 ! A32   A(1,3,9)               99.1316         estimate D2E/DX2                !
 ! A33   A(1,3,17)             134.0401         estimate D2E/DX2                !
 ! A34   A(1,3,18)             127.1422         estimate D2E/DX2                !
 ! A35   A(4,3,7)              100.0449         estimate D2E/DX2                !
 ! A36   A(4,3,17)             135.1402         estimate D2E/DX2                !
 ! A37   A(4,3,18)             124.4232         estimate D2E/DX2                !
 ! A38   A(5,3,7)              114.7163         estimate D2E/DX2                !
 ! A39   A(5,3,9)              117.2982         estimate D2E/DX2                !
 ! A40   A(5,3,17)             130.2054         estimate D2E/DX2                !
 ! A41   A(5,3,18)              98.9661         estimate D2E/DX2                !
 ! A42   A(7,3,17)             107.4483         estimate D2E/DX2                !
 ! A43   A(7,3,18)             133.6777         estimate D2E/DX2                !
 ! A44   A(9,3,17)             106.5758         estimate D2E/DX2                !
 ! A45   A(9,3,18)             131.506          estimate D2E/DX2                !
 ! A46   A(2,4,3)               90.2588         estimate D2E/DX2                !
 ! A47   A(2,4,9)              105.655          estimate D2E/DX2                !
 ! A48   A(2,4,27)             116.7377         estimate D2E/DX2                !
 ! A49   A(2,4,28)             142.7587         estimate D2E/DX2                !
 ! A50   A(3,4,8)              105.6327         estimate D2E/DX2                !
 ! A51   A(3,4,27)             142.43           estimate D2E/DX2                !
 ! A52   A(3,4,28)             116.9312         estimate D2E/DX2                !
 ! A53   A(5,4,8)              112.7254         estimate D2E/DX2                !
 ! A54   A(5,4,9)              112.773          estimate D2E/DX2                !
 ! A55   A(5,4,27)             115.167          estimate D2E/DX2                !
 ! A56   A(5,4,28)             115.8296         estimate D2E/DX2                !
 ! A57   A(8,4,27)             110.4775         estimate D2E/DX2                !
 ! A58   A(8,4,28)             127.3972         estimate D2E/DX2                !
 ! A59   A(9,4,27)             127.9304         estimate D2E/DX2                !
 ! A60   A(9,4,28)             109.9793         estimate D2E/DX2                !
 ! A61   A(1,5,4)               91.4743         estimate D2E/DX2                !
 ! A62   A(1,5,11)             127.1552         estimate D2E/DX2                !
 ! A63   A(1,5,12)             126.957          estimate D2E/DX2                !
 ! A64   A(2,5,3)               96.3984         estimate D2E/DX2                !
 ! A65   A(2,5,11)             115.6056         estimate D2E/DX2                !
 ! A66   A(2,5,12)             148.2731         estimate D2E/DX2                !
 ! A67   A(3,5,11)             147.693          estimate D2E/DX2                !
 ! A68   A(3,5,12)             115.0162         estimate D2E/DX2                !
 ! A69   A(4,5,11)             137.0267         estimate D2E/DX2                !
 ! A70   A(4,5,12)             136.8824         estimate D2E/DX2                !
 ! A71   A(1,6,8)              104.6818         estimate D2E/DX2                !
 ! A72   A(1,6,10)             111.5203         estimate D2E/DX2                !
 ! A73   A(1,6,15)             137.9596         estimate D2E/DX2                !
 ! A74   A(1,6,16)             108.3958         estimate D2E/DX2                !
 ! A75   A(2,6,7)              100.4367         estimate D2E/DX2                !
 ! A76   A(2,6,10)             112.1252         estimate D2E/DX2                !
 ! A77   A(2,6,15)             121.8324         estimate D2E/DX2                !
 ! A78   A(2,6,16)             117.454          estimate D2E/DX2                !
 ! A79   A(7,6,8)               91.169          estimate D2E/DX2                !
 ! A80   A(7,6,15)             137.5119         estimate D2E/DX2                !
 ! A81   A(7,6,16)             126.8555         estimate D2E/DX2                !
 ! A82   A(8,6,15)             112.6001         estimate D2E/DX2                !
 ! A83   A(8,6,16)             139.2484         estimate D2E/DX2                !
 ! A84   A(10,6,15)            104.5164         estimate D2E/DX2                !
 ! A85   A(10,6,16)            126.3445         estimate D2E/DX2                !
 ! A86   A(1,7,9)              104.6356         estimate D2E/DX2                !
 ! A87   A(1,7,10)             111.6642         estimate D2E/DX2                !
 ! A88   A(1,7,21)             108.4303         estimate D2E/DX2                !
 ! A89   A(1,7,22)             138.081          estimate D2E/DX2                !
 ! A90   A(3,7,6)              100.5495         estimate D2E/DX2                !
 ! A91   A(3,7,10)             112.1101         estimate D2E/DX2                !
 ! A92   A(3,7,21)             117.2694         estimate D2E/DX2                !
 ! A93   A(3,7,22)             122.3945         estimate D2E/DX2                !
 ! A94   A(6,7,9)               91.0986         estimate D2E/DX2                !
 ! A95   A(6,7,21)             127.0872         estimate D2E/DX2                !
 ! A96   A(6,7,22)             136.8622         estimate D2E/DX2                !
 ! A97   A(9,7,21)             139.1141         estimate D2E/DX2                !
 ! A98   A(9,7,22)             112.8121         estimate D2E/DX2                !
 ! A99   A(10,7,21)            126.3985         estimate D2E/DX2                !
 ! A100  A(10,7,22)            103.9914         estimate D2E/DX2                !
 ! A101  A(2,8,9)               99.4985         estimate D2E/DX2                !
 ! A102  A(2,8,10)             117.7572         estimate D2E/DX2                !
 ! A103  A(2,8,25)             103.4984         estimate D2E/DX2                !
 ! A104  A(2,8,26)             131.6161         estimate D2E/DX2                !
 ! A105  A(4,8,6)              102.9388         estimate D2E/DX2                !
 ! A106  A(4,8,10)             109.9073         estimate D2E/DX2                !
 ! A107  A(4,8,25)             112.189          estimate D2E/DX2                !
 ! A108  A(4,8,26)             129.9157         estimate D2E/DX2                !
 ! A109  A(6,8,9)               88.9092         estimate D2E/DX2                !
 ! A110  A(6,8,25)             127.4554         estimate D2E/DX2                !
 ! A111  A(6,8,26)             126.0216         estimate D2E/DX2                !
 ! A112  A(9,8,25)             143.0666         estimate D2E/DX2                !
 ! A113  A(9,8,26)             126.2065         estimate D2E/DX2                !
 ! A114  A(10,8,25)            131.4464         estimate D2E/DX2                !
 ! A115  A(10,8,26)            102.5352         estimate D2E/DX2                !
 ! A116  A(3,9,8)               99.6646         estimate D2E/DX2                !
 ! A117  A(3,9,10)             117.7631         estimate D2E/DX2                !
 ! A118  A(3,9,29)             103.6141         estimate D2E/DX2                !
 ! A119  A(3,9,30)             131.6647         estimate D2E/DX2                !
 ! A120  A(4,9,7)              102.9414         estimate D2E/DX2                !
 ! A121  A(4,9,10)             110.0246         estimate D2E/DX2                !
 ! A122  A(4,9,29)             112.3885         estimate D2E/DX2                !
 ! A123  A(4,9,30)             130.3323         estimate D2E/DX2                !
 ! A124  A(7,9,8)               88.8231         estimate D2E/DX2                !
 ! A125  A(7,9,29)             127.4101         estimate D2E/DX2                !
 ! A126  A(7,9,30)             125.6357         estimate D2E/DX2                !
 ! A127  A(8,9,29)             143.1292         estimate D2E/DX2                !
 ! A128  A(8,9,30)             126.2142         estimate D2E/DX2                !
 ! A129  A(10,9,29)            131.1553         estimate D2E/DX2                !
 ! A130  A(10,9,30)            102.1509         estimate D2E/DX2                !
 ! A131  A(6,10,9)              96.035          estimate D2E/DX2                !
 ! A132  A(6,10,13)            120.1823         estimate D2E/DX2                !
 ! A133  A(6,10,14)            141.927          estimate D2E/DX2                !
 ! A134  A(7,10,8)              96.0481         estimate D2E/DX2                !
 ! A135  A(7,10,13)            142.1034         estimate D2E/DX2                !
 ! A136  A(7,10,14)            120.2522         estimate D2E/DX2                !
 ! A137  A(8,10,13)            119.0269         estimate D2E/DX2                !
 ! A138  A(8,10,14)            142.6692         estimate D2E/DX2                !
 ! A139  A(9,10,13)            142.6718         estimate D2E/DX2                !
 ! A140  A(9,10,14)            119.2681         estimate D2E/DX2                !
 ! A141  A(6,16,31)             80.1969         estimate D2E/DX2                !
 ! A142  A(6,16,32)             82.5625         estimate D2E/DX2                !
 ! A143  A(15,16,31)           102.1101         estimate D2E/DX2                !
 ! A144  A(15,16,32)           116.6222         estimate D2E/DX2                !
 ! A145  A(3,18,33)             84.9616         estimate D2E/DX2                !
 ! A146  A(3,18,34)             88.3317         estimate D2E/DX2                !
 ! A147  A(17,18,33)            97.6596         estimate D2E/DX2                !
 ! A148  A(17,18,34)           113.5177         estimate D2E/DX2                !
 ! A149  A(7,21,31)             78.7426         estimate D2E/DX2                !
 ! A150  A(7,21,32)             81.6098         estimate D2E/DX2                !
 ! A151  A(22,21,31)           100.738          estimate D2E/DX2                !
 ! A152  A(22,21,32)           114.7799         estimate D2E/DX2                !
 ! A153  A(4,28,33)             88.4308         estimate D2E/DX2                !
 ! A154  A(4,28,34)             86.4561         estimate D2E/DX2                !
 ! A155  A(27,28,33)           151.7741         estimate D2E/DX2                !
 ! A156  A(27,28,34)           137.4079         estimate D2E/DX2                !
 ! A157  A(16,31,21)           118.716          estimate D2E/DX2                !
 ! A158  A(16,32,21)           121.6695         estimate D2E/DX2                !
 ! A159  A(18,33,28)           119.9416         estimate D2E/DX2                !
 ! A160  A(18,34,28)           119.4171         estimate D2E/DX2                !
 ! D1    D(3,1,2,4)             -7.7303         estimate D2E/DX2                !
 ! D2    D(3,1,2,8)            -67.3533         estimate D2E/DX2                !
 ! D3    D(3,1,2,19)           128.1139         estimate D2E/DX2                !
 ! D4    D(3,1,2,20)           168.7076         estimate D2E/DX2                !
 ! D5    D(7,1,2,4)             51.0473         estimate D2E/DX2                !
 ! D6    D(7,1,2,8)             -8.5758         estimate D2E/DX2                !
 ! D7    D(7,1,2,19)          -173.1086         estimate D2E/DX2                !
 ! D8    D(7,1,2,20)          -132.5149         estimate D2E/DX2                !
 ! D9    D(23,1,2,4)          -133.2804         estimate D2E/DX2                !
 ! D10   D(23,1,2,8)           167.0965         estimate D2E/DX2                !
 ! D11   D(23,1,2,19)            2.5637         estimate D2E/DX2                !
 ! D12   D(23,1,2,20)           43.1574         estimate D2E/DX2                !
 ! D13   D(24,1,2,4)          -150.885          estimate D2E/DX2                !
 ! D14   D(24,1,2,8)           149.492          estimate D2E/DX2                !
 ! D15   D(24,1,2,19)          -15.0409         estimate D2E/DX2                !
 ! D16   D(24,1,2,20)           25.5529         estimate D2E/DX2                !
 ! D17   D(2,1,3,4)              7.7274         estimate D2E/DX2                !
 ! D18   D(2,1,3,9)             67.2506         estimate D2E/DX2                !
 ! D19   D(2,1,3,17)          -168.8735         estimate D2E/DX2                !
 ! D20   D(2,1,3,18)          -128.2196         estimate D2E/DX2                !
 ! D21   D(6,1,3,4)            -51.0145         estimate D2E/DX2                !
 ! D22   D(6,1,3,9)              8.5088         estimate D2E/DX2                !
 ! D23   D(6,1,3,17)           132.3847         estimate D2E/DX2                !
 ! D24   D(6,1,3,18)           173.0385         estimate D2E/DX2                !
 ! D25   D(23,1,3,4)           151.8928         estimate D2E/DX2                !
 ! D26   D(23,1,3,9)          -148.5839         estimate D2E/DX2                !
 ! D27   D(23,1,3,17)          -24.708          estimate D2E/DX2                !
 ! D28   D(23,1,3,18)           15.9458         estimate D2E/DX2                !
 ! D29   D(24,1,3,4)           131.6852         estimate D2E/DX2                !
 ! D30   D(24,1,3,9)          -168.7915         estimate D2E/DX2                !
 ! D31   D(24,1,3,17)          -44.9156         estimate D2E/DX2                !
 ! D32   D(24,1,3,18)           -4.2617         estimate D2E/DX2                !
 ! D33   D(6,1,5,4)             36.3949         estimate D2E/DX2                !
 ! D34   D(6,1,5,11)          -123.2967         estimate D2E/DX2                !
 ! D35   D(6,1,5,12)          -164.674          estimate D2E/DX2                !
 ! D36   D(7,1,5,4)            -36.2738         estimate D2E/DX2                !
 ! D37   D(7,1,5,11)           164.0346         estimate D2E/DX2                !
 ! D38   D(7,1,5,12)           122.6573         estimate D2E/DX2                !
 ! D39   D(23,1,5,4)          -164.9939         estimate D2E/DX2                !
 ! D40   D(23,1,5,11)           35.3145         estimate D2E/DX2                !
 ! D41   D(23,1,5,12)           -6.0628         estimate D2E/DX2                !
 ! D42   D(24,1,5,4)           164.8864         estimate D2E/DX2                !
 ! D43   D(24,1,5,11)            5.1948         estimate D2E/DX2                !
 ! D44   D(24,1,5,12)          -36.1825         estimate D2E/DX2                !
 ! D45   D(3,1,6,8)             34.0042         estimate D2E/DX2                !
 ! D46   D(3,1,6,10)           -26.7838         estimate D2E/DX2                !
 ! D47   D(3,1,6,15)          -173.8894         estimate D2E/DX2                !
 ! D48   D(3,1,6,16)          -170.153          estimate D2E/DX2                !
 ! D49   D(5,1,6,8)            -24.5243         estimate D2E/DX2                !
 ! D50   D(5,1,6,10)           -85.3122         estimate D2E/DX2                !
 ! D51   D(5,1,6,15)           127.5822         estimate D2E/DX2                !
 ! D52   D(5,1,6,16)           131.3186         estimate D2E/DX2                !
 ! D53   D(23,1,6,8)          -175.5577         estimate D2E/DX2                !
 ! D54   D(23,1,6,10)          123.6543         estimate D2E/DX2                !
 ! D55   D(23,1,6,15)          -23.4513         estimate D2E/DX2                !
 ! D56   D(23,1,6,16)          -19.7148         estimate D2E/DX2                !
 ! D57   D(24,1,6,8)          -147.9798         estimate D2E/DX2                !
 ! D58   D(24,1,6,10)          151.2322         estimate D2E/DX2                !
 ! D59   D(24,1,6,15)            4.1266         estimate D2E/DX2                !
 ! D60   D(24,1,6,16)            7.8631         estimate D2E/DX2                !
 ! D61   D(2,1,7,9)            -34.0494         estimate D2E/DX2                !
 ! D62   D(2,1,7,10)            26.7091         estimate D2E/DX2                !
 ! D63   D(2,1,7,21)           170.3571         estimate D2E/DX2                !
 ! D64   D(2,1,7,22)           172.9953         estimate D2E/DX2                !
 ! D65   D(5,1,7,9)             24.3971         estimate D2E/DX2                !
 ! D66   D(5,1,7,10)            85.1556         estimate D2E/DX2                !
 ! D67   D(5,1,7,21)          -131.1964         estimate D2E/DX2                !
 ! D68   D(5,1,7,22)          -128.5582         estimate D2E/DX2                !
 ! D69   D(23,1,7,9)           149.0818         estimate D2E/DX2                !
 ! D70   D(23,1,7,10)         -150.1597         estimate D2E/DX2                !
 ! D71   D(23,1,7,21)           -6.5117         estimate D2E/DX2                !
 ! D72   D(23,1,7,22)           -3.8735         estimate D2E/DX2                !
 ! D73   D(24,1,7,9)           174.9623         estimate D2E/DX2                !
 ! D74   D(24,1,7,10)         -124.2792         estimate D2E/DX2                !
 ! D75   D(24,1,7,21)           19.3688         estimate D2E/DX2                !
 ! D76   D(24,1,7,22)           22.007          estimate D2E/DX2                !
 ! D77   D(1,2,4,3)              7.9336         estimate D2E/DX2                !
 ! D78   D(1,2,4,9)            -50.3499         estimate D2E/DX2                !
 ! D79   D(1,2,4,27)           160.7803         estimate D2E/DX2                !
 ! D80   D(1,2,4,28)           146.9034         estimate D2E/DX2                !
 ! D81   D(6,2,4,3)             63.9254         estimate D2E/DX2                !
 ! D82   D(6,2,4,9)              5.6419         estimate D2E/DX2                !
 ! D83   D(6,2,4,27)          -143.2279         estimate D2E/DX2                !
 ! D84   D(6,2,4,28)          -157.1048         estimate D2E/DX2                !
 ! D85   D(19,2,4,3)          -129.7317         estimate D2E/DX2                !
 ! D86   D(19,2,4,9)           171.9848         estimate D2E/DX2                !
 ! D87   D(19,2,4,27)           23.115          estimate D2E/DX2                !
 ! D88   D(19,2,4,28)            9.2381         estimate D2E/DX2                !
 ! D89   D(20,2,4,3)          -168.4347         estimate D2E/DX2                !
 ! D90   D(20,2,4,9)           133.2818         estimate D2E/DX2                !
 ! D91   D(20,2,4,27)          -15.5879         estimate D2E/DX2                !
 ! D92   D(20,2,4,28)          -29.4649         estimate D2E/DX2                !
 ! D93   D(6,2,5,3)            -35.1628         estimate D2E/DX2                !
 ! D94   D(6,2,5,11)           140.2952         estimate D2E/DX2                !
 ! D95   D(6,2,5,12)           136.9581         estimate D2E/DX2                !
 ! D96   D(8,2,5,3)             30.6374         estimate D2E/DX2                !
 ! D97   D(8,2,5,11)          -153.9047         estimate D2E/DX2                !
 ! D98   D(8,2,5,12)          -157.2418         estimate D2E/DX2                !
 ! D99   D(19,2,5,3)           177.4645         estimate D2E/DX2                !
 ! D100  D(19,2,5,11)           -7.0776         estimate D2E/DX2                !
 ! D101  D(19,2,5,12)          -10.4147         estimate D2E/DX2                !
 ! D102  D(20,2,5,3)           179.6407         estimate D2E/DX2                !
 ! D103  D(20,2,5,11)           -4.9013         estimate D2E/DX2                !
 ! D104  D(20,2,5,12)           -8.2385         estimate D2E/DX2                !
 ! D105  D(4,2,6,7)            -40.1909         estimate D2E/DX2                !
 ! D106  D(4,2,6,10)            19.498          estimate D2E/DX2                !
 ! D107  D(4,2,6,15)           144.31           estimate D2E/DX2                !
 ! D108  D(4,2,6,16)           178.2739         estimate D2E/DX2                !
 ! D109  D(5,2,6,7)             22.932          estimate D2E/DX2                !
 ! D110  D(5,2,6,10)            82.621          estimate D2E/DX2                !
 ! D111  D(5,2,6,15)          -152.567          estimate D2E/DX2                !
 ! D112  D(5,2,6,16)          -118.6031         estimate D2E/DX2                !
 ! D113  D(19,2,6,7)           155.4476         estimate D2E/DX2                !
 ! D114  D(19,2,6,10)         -144.8634         estimate D2E/DX2                !
 ! D115  D(19,2,6,15)          -20.0514         estimate D2E/DX2                !
 ! D116  D(19,2,6,16)           13.9125         estimate D2E/DX2                !
 ! D117  D(20,2,6,7)           175.656          estimate D2E/DX2                !
 ! D118  D(20,2,6,10)         -124.655          estimate D2E/DX2                !
 ! D119  D(20,2,6,15)            0.157          estimate D2E/DX2                !
 ! D120  D(20,2,6,16)           34.1209         estimate D2E/DX2                !
 ! D121  D(1,2,8,9)             42.7328         estimate D2E/DX2                !
 ! D122  D(1,2,8,10)           -12.8013         estimate D2E/DX2                !
 ! D123  D(1,2,8,25)          -166.3836         estimate D2E/DX2                !
 ! D124  D(1,2,8,26)          -155.5116         estimate D2E/DX2                !
 ! D125  D(5,2,8,9)            -20.0891         estimate D2E/DX2                !
 ! D126  D(5,2,8,10)           -75.6232         estimate D2E/DX2                !
 ! D127  D(5,2,8,25)           130.7945         estimate D2E/DX2                !
 ! D128  D(5,2,8,26)           141.6665         estimate D2E/DX2                !
 ! D129  D(19,2,8,9)          -153.7944         estimate D2E/DX2                !
 ! D130  D(19,2,8,10)          150.6715         estimate D2E/DX2                !
 ! D131  D(19,2,8,25)           -2.9108         estimate D2E/DX2                !
 ! D132  D(19,2,8,26)            7.9612         estimate D2E/DX2                !
 ! D133  D(20,2,8,9)          -175.7814         estimate D2E/DX2                !
 ! D134  D(20,2,8,10)          128.6845         estimate D2E/DX2                !
 ! D135  D(20,2,8,25)          -24.8978         estimate D2E/DX2                !
 ! D136  D(20,2,8,26)          -14.0258         estimate D2E/DX2                !
 ! D137  D(1,3,4,2)             -7.9337         estimate D2E/DX2                !
 ! D138  D(1,3,4,8)             50.3667         estimate D2E/DX2                !
 ! D139  D(1,3,4,27)          -145.9861         estimate D2E/DX2                !
 ! D140  D(1,3,4,28)          -161.4723         estimate D2E/DX2                !
 ! D141  D(7,3,4,2)            -63.8296         estimate D2E/DX2                !
 ! D142  D(7,3,4,8)             -5.5292         estimate D2E/DX2                !
 ! D143  D(7,3,4,27)           158.1179         estimate D2E/DX2                !
 ! D144  D(7,3,4,28)           142.6317         estimate D2E/DX2                !
 ! D145  D(17,3,4,2)           168.6021         estimate D2E/DX2                !
 ! D146  D(17,3,4,8)          -133.0975         estimate D2E/DX2                !
 ! D147  D(17,3,4,27)           30.5497         estimate D2E/DX2                !
 ! D148  D(17,3,4,28)           15.0635         estimate D2E/DX2                !
 ! D149  D(18,3,4,2)           129.8496         estimate D2E/DX2                !
 ! D150  D(18,3,4,8)          -171.85           estimate D2E/DX2                !
 ! D151  D(18,3,4,27)           -8.2028         estimate D2E/DX2                !
 ! D152  D(18,3,4,28)          -23.689          estimate D2E/DX2                !
 ! D153  D(7,3,5,2)             35.1781         estimate D2E/DX2                !
 ! D154  D(7,3,5,11)          -137.1432         estimate D2E/DX2                !
 ! D155  D(7,3,5,12)          -140.2591         estimate D2E/DX2                !
 ! D156  D(9,3,5,2)            -30.6782         estimate D2E/DX2                !
 ! D157  D(9,3,5,11)           157.0006         estimate D2E/DX2                !
 ! D158  D(9,3,5,12)           153.8846         estimate D2E/DX2                !
 ! D159  D(17,3,5,2)          -179.612          estimate D2E/DX2                !
 ! D160  D(17,3,5,11)            8.0668         estimate D2E/DX2                !
 ! D161  D(17,3,5,12)            4.9508         estimate D2E/DX2                !
 ! D162  D(18,3,5,2)          -177.4406         estimate D2E/DX2                !
 ! D163  D(18,3,5,11)           10.2382         estimate D2E/DX2                !
 ! D164  D(18,3,5,12)            7.1222         estimate D2E/DX2                !
 ! D165  D(4,3,7,6)             40.023          estimate D2E/DX2                !
 ! D166  D(4,3,7,10)           -19.7212         estimate D2E/DX2                !
 ! D167  D(4,3,7,21)          -178.1554         estimate D2E/DX2                !
 ! D168  D(4,3,7,22)          -144.2508         estimate D2E/DX2                !
 ! D169  D(5,3,7,6)            -23.0349         estimate D2E/DX2                !
 ! D170  D(5,3,7,10)           -82.7792         estimate D2E/DX2                !
 ! D171  D(5,3,7,21)           118.7866         estimate D2E/DX2                !
 ! D172  D(5,3,7,22)           152.6912         estimate D2E/DX2                !
 ! D173  D(17,3,7,6)          -175.8553         estimate D2E/DX2                !
 ! D174  D(17,3,7,10)          124.4005         estimate D2E/DX2                !
 ! D175  D(17,3,7,21)          -34.0337         estimate D2E/DX2                !
 ! D176  D(17,3,7,22)           -0.1291         estimate D2E/DX2                !
 ! D177  D(18,3,7,6)          -155.6248         estimate D2E/DX2                !
 ! D178  D(18,3,7,10)          144.631          estimate D2E/DX2                !
 ! D179  D(18,3,7,21)          -13.8033         estimate D2E/DX2                !
 ! D180  D(18,3,7,22)           20.1014         estimate D2E/DX2                !
 ! D181  D(1,3,9,8)            -42.5578         estimate D2E/DX2                !
 ! D182  D(1,3,9,10)            13.0378         estimate D2E/DX2                !
 ! D183  D(1,3,9,29)           166.2534         estimate D2E/DX2                !
 ! D184  D(1,3,9,30)           154.93           estimate D2E/DX2                !
 ! D185  D(5,3,9,8)             20.2361         estimate D2E/DX2                !
 ! D186  D(5,3,9,10)            75.8317         estimate D2E/DX2                !
 ! D187  D(5,3,9,29)          -130.9527         estimate D2E/DX2                !
 ! D188  D(5,3,9,30)          -142.276          estimate D2E/DX2                !
 ! D189  D(17,3,9,8)           175.956          estimate D2E/DX2                !
 ! D190  D(17,3,9,10)         -128.4483         estimate D2E/DX2                !
 ! D191  D(17,3,9,29)           24.7673         estimate D2E/DX2                !
 ! D192  D(17,3,9,30)           13.4439         estimate D2E/DX2                !
 ! D193  D(18,3,9,8)           153.9368         estimate D2E/DX2                !
 ! D194  D(18,3,9,10)         -150.4676         estimate D2E/DX2                !
 ! D195  D(18,3,9,29)            2.748          estimate D2E/DX2                !
 ! D196  D(18,3,9,30)           -8.5754         estimate D2E/DX2                !
 ! D197  D(1,3,18,33)          145.0406         estimate D2E/DX2                !
 ! D198  D(1,3,18,34)          129.4721         estimate D2E/DX2                !
 ! D199  D(4,3,18,33)           22.4849         estimate D2E/DX2                !
 ! D200  D(4,3,18,34)            6.9165         estimate D2E/DX2                !
 ! D201  D(5,3,18,33)           83.8802         estimate D2E/DX2                !
 ! D202  D(5,3,18,34)           68.3118         estimate D2E/DX2                !
 ! D203  D(7,3,18,33)         -138.7329         estimate D2E/DX2                !
 ! D204  D(7,3,18,34)         -154.3014         estimate D2E/DX2                !
 ! D205  D(9,3,18,33)          -55.5486         estimate D2E/DX2                !
 ! D206  D(9,3,18,34)          -71.1171         estimate D2E/DX2                !
 ! D207  D(8,4,5,1)            -36.5142         estimate D2E/DX2                !
 ! D208  D(8,4,5,11)           119.5444         estimate D2E/DX2                !
 ! D209  D(8,4,5,12)           168.3384         estimate D2E/DX2                !
 ! D210  D(9,4,5,1)             36.4286         estimate D2E/DX2                !
 ! D211  D(9,4,5,11)          -167.5128         estimate D2E/DX2                !
 ! D212  D(9,4,5,12)          -118.7188         estimate D2E/DX2                !
 ! D213  D(27,4,5,1)          -164.5284         estimate D2E/DX2                !
 ! D214  D(27,4,5,11)           -8.4698         estimate D2E/DX2                !
 ! D215  D(27,4,5,12)           40.3242         estimate D2E/DX2                !
 ! D216  D(28,4,5,1)           164.3741         estimate D2E/DX2                !
 ! D217  D(28,4,5,11)          -39.5674         estimate D2E/DX2                !
 ! D218  D(28,4,5,12)            9.2266         estimate D2E/DX2                !
 ! D219  D(3,4,8,6)            -34.0974         estimate D2E/DX2                !
 ! D220  D(3,4,8,10)            30.5339         estimate D2E/DX2                !
 ! D221  D(3,4,8,25)          -174.2362         estimate D2E/DX2                !
 ! D222  D(3,4,8,26)           157.6854         estimate D2E/DX2                !
 ! D223  D(5,4,8,6)             26.0289         estimate D2E/DX2                !
 ! D224  D(5,4,8,10)            90.6602         estimate D2E/DX2                !
 ! D225  D(5,4,8,25)          -114.1099         estimate D2E/DX2                !
 ! D226  D(5,4,8,26)          -142.1884         estimate D2E/DX2                !
 ! D227  D(27,4,8,6)           156.4617         estimate D2E/DX2                !
 ! D228  D(27,4,8,10)         -138.907          estimate D2E/DX2                !
 ! D229  D(27,4,8,25)           16.323          estimate D2E/DX2                !
 ! D230  D(27,4,8,26)          -11.7555         estimate D2E/DX2                !
 ! D231  D(28,4,8,6)          -177.7972         estimate D2E/DX2                !
 ! D232  D(28,4,8,10)         -113.1659         estimate D2E/DX2                !
 ! D233  D(28,4,8,25)           42.064          estimate D2E/DX2                !
 ! D234  D(28,4,8,26)           13.9856         estimate D2E/DX2                !
 ! D235  D(2,4,9,7)             34.0409         estimate D2E/DX2                !
 ! D236  D(2,4,9,10)           -30.5237         estimate D2E/DX2                !
 ! D237  D(2,4,9,29)           174.2894         estimate D2E/DX2                !
 ! D238  D(2,4,9,30)          -157.6317         estimate D2E/DX2                !
 ! D239  D(5,4,9,7)            -26.018          estimate D2E/DX2                !
 ! D240  D(5,4,9,10)           -90.5827         estimate D2E/DX2                !
 ! D241  D(5,4,9,29)           114.2305         estimate D2E/DX2                !
 ! D242  D(5,4,9,30)           142.3093         estimate D2E/DX2                !
 ! D243  D(27,4,9,7)           178.2126         estimate D2E/DX2                !
 ! D244  D(27,4,9,10)          113.6479         estimate D2E/DX2                !
 ! D245  D(27,4,9,29)          -41.5389         estimate D2E/DX2                !
 ! D246  D(27,4,9,30)          -13.4601         estimate D2E/DX2                !
 ! D247  D(28,4,9,7)          -156.9694         estimate D2E/DX2                !
 ! D248  D(28,4,9,10)          138.4659         estimate D2E/DX2                !
 ! D249  D(28,4,9,29)          -16.7209         estimate D2E/DX2                !
 ! D250  D(28,4,9,30)           11.3579         estimate D2E/DX2                !
 ! D251  D(2,4,28,33)         -129.0858         estimate D2E/DX2                !
 ! D252  D(2,4,28,34)         -113.7152         estimate D2E/DX2                !
 ! D253  D(3,4,28,33)            3.497          estimate D2E/DX2                !
 ! D254  D(3,4,28,34)           18.8676         estimate D2E/DX2                !
 ! D255  D(5,4,28,33)          -60.7088         estimate D2E/DX2                !
 ! D256  D(5,4,28,34)          -45.3382         estimate D2E/DX2                !
 ! D257  D(8,4,28,33)          143.7449         estimate D2E/DX2                !
 ! D258  D(8,4,28,34)          159.1155         estimate D2E/DX2                !
 ! D259  D(9,4,28,33)           68.6052         estimate D2E/DX2                !
 ! D260  D(9,4,28,34)           83.9758         estimate D2E/DX2                !
 ! D261  D(2,6,7,3)              0.085          estimate D2E/DX2                !
 ! D262  D(2,6,7,9)             59.3784         estimate D2E/DX2                !
 ! D263  D(2,6,7,21)          -136.3849         estimate D2E/DX2                !
 ! D264  D(2,6,7,22)          -174.6346         estimate D2E/DX2                !
 ! D265  D(8,6,7,3)            -59.3266         estimate D2E/DX2                !
 ! D266  D(8,6,7,9)             -0.0332         estimate D2E/DX2                !
 ! D267  D(8,6,7,21)           164.2035         estimate D2E/DX2                !
 ! D268  D(8,6,7,22)           125.9538         estimate D2E/DX2                !
 ! D269  D(15,6,7,3)           174.4201         estimate D2E/DX2                !
 ! D270  D(15,6,7,9)          -126.2865         estimate D2E/DX2                !
 ! D271  D(15,6,7,21)           37.9502         estimate D2E/DX2                !
 ! D272  D(15,6,7,22)           -0.2995         estimate D2E/DX2                !
 ! D273  D(16,6,7,3)           136.467          estimate D2E/DX2                !
 ! D274  D(16,6,7,9)          -164.2396         estimate D2E/DX2                !
 ! D275  D(16,6,7,21)           -0.003          estimate D2E/DX2                !
 ! D276  D(16,6,7,22)          -38.2526         estimate D2E/DX2                !
 ! D277  D(1,6,8,4)             -0.5742         estimate D2E/DX2                !
 ! D278  D(1,6,8,9)            -55.9629         estimate D2E/DX2                !
 ! D279  D(1,6,8,25)           131.0429         estimate D2E/DX2                !
 ! D280  D(1,6,8,26)           168.2601         estimate D2E/DX2                !
 ! D281  D(7,6,8,4)             55.4185         estimate D2E/DX2                !
 ! D282  D(7,6,8,9)              0.0298         estimate D2E/DX2                !
 ! D283  D(7,6,8,25)          -172.9644         estimate D2E/DX2                !
 ! D284  D(7,6,8,26)          -135.7472         estimate D2E/DX2                !
 ! D285  D(15,6,8,4)          -160.7374         estimate D2E/DX2                !
 ! D286  D(15,6,8,9)           143.8739         estimate D2E/DX2                !
 ! D287  D(15,6,8,25)          -29.1203         estimate D2E/DX2                !
 ! D288  D(15,6,8,26)            8.0969         estimate D2E/DX2                !
 ! D289  D(16,6,8,4)          -144.07           estimate D2E/DX2                !
 ! D290  D(16,6,8,9)           160.5413         estimate D2E/DX2                !
 ! D291  D(16,6,8,25)          -12.4529         estimate D2E/DX2                !
 ! D292  D(16,6,8,26)           24.7644         estimate D2E/DX2                !
 ! D293  D(1,6,10,9)            31.9152         estimate D2E/DX2                !
 ! D294  D(1,6,10,13)         -157.5105         estimate D2E/DX2                !
 ! D295  D(1,6,10,14)         -126.8637         estimate D2E/DX2                !
 ! D296  D(2,6,10,9)           -36.2505         estimate D2E/DX2                !
 ! D297  D(2,6,10,13)          134.3238         estimate D2E/DX2                !
 ! D298  D(2,6,10,14)          164.9706         estimate D2E/DX2                !
 ! D299  D(15,6,10,9)         -170.151          estimate D2E/DX2                !
 ! D300  D(15,6,10,13)           0.4233         estimate D2E/DX2                !
 ! D301  D(15,6,10,14)          31.0701         estimate D2E/DX2                !
 ! D302  D(16,6,10,9)          167.2547         estimate D2E/DX2                !
 ! D303  D(16,6,10,13)         -22.171          estimate D2E/DX2                !
 ! D304  D(16,6,10,14)           8.4758         estimate D2E/DX2                !
 ! D305  D(1,6,16,31)           79.4966         estimate D2E/DX2                !
 ! D306  D(1,6,16,32)           64.7596         estimate D2E/DX2                !
 ! D307  D(2,6,16,31)          147.6615         estimate D2E/DX2                !
 ! D308  D(2,6,16,32)          132.9245         estimate D2E/DX2                !
 ! D309  D(7,6,16,31)           17.5272         estimate D2E/DX2                !
 ! D310  D(7,6,16,32)            2.7901         estimate D2E/DX2                !
 ! D311  D(8,6,16,31)         -137.8365         estimate D2E/DX2                !
 ! D312  D(8,6,16,32)         -152.5736         estimate D2E/DX2                !
 ! D313  D(10,6,16,31)         -56.943          estimate D2E/DX2                !
 ! D314  D(10,6,16,32)         -71.6801         estimate D2E/DX2                !
 ! D315  D(1,7,9,4)              0.6437         estimate D2E/DX2                !
 ! D316  D(1,7,9,8)             56.1556         estimate D2E/DX2                !
 ! D317  D(1,7,9,29)          -131.2513         estimate D2E/DX2                !
 ! D318  D(1,7,9,30)          -168.4172         estimate D2E/DX2                !
 ! D319  D(6,7,9,4)            -55.4821         estimate D2E/DX2                !
 ! D320  D(6,7,9,8)              0.0298         estimate D2E/DX2                !
 ! D321  D(6,7,9,29)           172.6228         estimate D2E/DX2                !
 ! D322  D(6,7,9,30)           135.4569         estimate D2E/DX2                !
 ! D323  D(21,7,9,4)           143.8524         estimate D2E/DX2                !
 ! D324  D(21,7,9,8)          -160.6357         estimate D2E/DX2                !
 ! D325  D(21,7,9,29)           11.9574         estimate D2E/DX2                !
 ! D326  D(21,7,9,30)          -25.2085         estimate D2E/DX2                !
 ! D327  D(22,7,9,4)           161.4027         estimate D2E/DX2                !
 ! D328  D(22,7,9,8)          -143.0854         estimate D2E/DX2                !
 ! D329  D(22,7,9,29)           29.5077         estimate D2E/DX2                !
 ! D330  D(22,7,9,30)           -7.6582         estimate D2E/DX2                !
 ! D331  D(1,7,10,8)           -31.7315         estimate D2E/DX2                !
 ! D332  D(1,7,10,13)          126.7806         estimate D2E/DX2                !
 ! D333  D(1,7,10,14)          157.3543         estimate D2E/DX2                !
 ! D334  D(3,7,10,8)            36.5344         estimate D2E/DX2                !
 ! D335  D(3,7,10,13)         -164.9535         estimate D2E/DX2                !
 ! D336  D(3,7,10,14)         -134.3798         estimate D2E/DX2                !
 ! D337  D(21,7,10,8)         -167.4136         estimate D2E/DX2                !
 ! D338  D(21,7,10,13)          -8.9015         estimate D2E/DX2                !
 ! D339  D(21,7,10,14)          21.6723         estimate D2E/DX2                !
 ! D340  D(22,7,10,8)          170.7355         estimate D2E/DX2                !
 ! D341  D(22,7,10,13)         -30.7524         estimate D2E/DX2                !
 ! D342  D(22,7,10,14)          -0.1786         estimate D2E/DX2                !
 ! D343  D(1,7,21,31)          -78.9847         estimate D2E/DX2                !
 ! D344  D(1,7,21,32)          -64.8858         estimate D2E/DX2                !
 ! D345  D(3,7,21,31)         -147.2016         estimate D2E/DX2                !
 ! D346  D(3,7,21,32)         -133.1027         estimate D2E/DX2                !
 ! D347  D(6,7,21,31)          -16.8206         estimate D2E/DX2                !
 ! D348  D(6,7,21,32)           -2.7217         estimate D2E/DX2                !
 ! D349  D(9,7,21,31)          138.6625         estimate D2E/DX2                !
 ! D350  D(9,7,21,32)          152.7615         estimate D2E/DX2                !
 ! D351  D(10,7,21,31)          57.8274         estimate D2E/DX2                !
 ! D352  D(10,7,21,32)          71.9263         estimate D2E/DX2                !
 ! D353  D(2,8,9,3)             -0.1047         estimate D2E/DX2                !
 ! D354  D(2,8,9,7)            -61.2489         estimate D2E/DX2                !
 ! D355  D(2,8,9,29)           128.5774         estimate D2E/DX2                !
 ! D356  D(2,8,9,30)           163.7399         estimate D2E/DX2                !
 ! D357  D(6,8,9,3)             61.1121         estimate D2E/DX2                !
 ! D358  D(6,8,9,7)             -0.032          estimate D2E/DX2                !
 ! D359  D(6,8,9,29)          -170.2058         estimate D2E/DX2                !
 ! D360  D(6,8,9,30)          -135.0433         estimate D2E/DX2                !
 ! D361  D(25,8,9,3)          -128.1606         estimate D2E/DX2                !
 ! D362  D(25,8,9,7)           170.6953         estimate D2E/DX2                !
 ! D363  D(25,8,9,29)            0.5215         estimate D2E/DX2                !
 ! D364  D(25,8,9,30)           35.684          estimate D2E/DX2                !
 ! D365  D(26,8,9,3)          -163.2425         estimate D2E/DX2                !
 ! D366  D(26,8,9,7)           135.6133         estimate D2E/DX2                !
 ! D367  D(26,8,9,29)          -34.5604         estimate D2E/DX2                !
 ! D368  D(26,8,9,30)            0.6021         estimate D2E/DX2                !
 ! D369  D(2,8,10,7)            26.935          estimate D2E/DX2                !
 ! D370  D(2,8,10,13)         -138.1539         estimate D2E/DX2                !
 ! D371  D(2,8,10,14)         -166.0645         estimate D2E/DX2                !
 ! D372  D(4,8,10,7)           -39.4844         estimate D2E/DX2                !
 ! D373  D(4,8,10,13)          155.4267         estimate D2E/DX2                !
 ! D374  D(4,8,10,14)          127.5161         estimate D2E/DX2                !
 ! D375  D(25,8,10,7)          171.6843         estimate D2E/DX2                !
 ! D376  D(25,8,10,13)           6.5954         estimate D2E/DX2                !
 ! D377  D(25,8,10,14)         -21.3152         estimate D2E/DX2                !
 ! D378  D(26,8,10,7)          179.2896         estimate D2E/DX2                !
 ! D379  D(26,8,10,13)          14.2007         estimate D2E/DX2                !
 ! D380  D(26,8,10,14)         -13.7098         estimate D2E/DX2                !
 ! D381  D(3,9,10,6)           -27.2476         estimate D2E/DX2                !
 ! D382  D(3,9,10,13)          166.2534         estimate D2E/DX2                !
 ! D383  D(3,9,10,14)          137.9268         estimate D2E/DX2                !
 ! D384  D(4,9,10,6)            39.3434         estimate D2E/DX2                !
 ! D385  D(4,9,10,13)         -127.1556         estimate D2E/DX2                !
 ! D386  D(4,9,10,14)         -155.4822         estimate D2E/DX2                !
 ! D387  D(29,9,10,6)         -171.678          estimate D2E/DX2                !
 ! D388  D(29,9,10,13)          21.823          estimate D2E/DX2                !
 ! D389  D(29,9,10,14)          -6.5036         estimate D2E/DX2                !
 ! D390  D(30,9,10,6)         -179.1094         estimate D2E/DX2                !
 ! D391  D(30,9,10,13)          14.3916         estimate D2E/DX2                !
 ! D392  D(30,9,10,14)         -13.935          estimate D2E/DX2                !
 ! D393  D(6,16,31,21)         -27.5292         estimate D2E/DX2                !
 ! D394  D(15,16,31,21)        -99.3775         estimate D2E/DX2                !
 ! D395  D(6,16,32,21)          -4.5203         estimate D2E/DX2                !
 ! D396  D(15,16,32,21)        -73.1903         estimate D2E/DX2                !
 ! D397  D(3,18,33,28)         -20.3766         estimate D2E/DX2                !
 ! D398  D(17,18,33,28)        -94.6165         estimate D2E/DX2                !
 ! D399  D(3,18,34,28)           5.9581         estimate D2E/DX2                !
 ! D400  D(17,18,34,28)        -67.0363         estimate D2E/DX2                !
 ! D401  D(7,21,31,16)          27.6209         estimate D2E/DX2                !
 ! D402  D(22,21,31,16)         99.4287         estimate D2E/DX2                !
 ! D403  D(7,21,32,16)           4.5221         estimate D2E/DX2                !
 ! D404  D(22,21,32,16)         73.2668         estimate D2E/DX2                !
 ! D405  D(4,28,33,18)           9.3097         estimate D2E/DX2                !
 ! D406  D(27,28,33,18)        -46.518          estimate D2E/DX2                !
 ! D407  D(4,28,34,18)         -17.4677         estimate D2E/DX2                !
 ! D408  D(27,28,34,18)        -82.3312         estimate D2E/DX2                !
 --------------------------------------------------------------------------------
 Trust Radius=3.00D-01 FncErr=1.00D-07 GrdErr=1.00D-06 EigMax=2.50D+02 EigMin=1.00D-04
 Number of steps in this run=    204 maximum allowed number of steps=    204.
 GradGradGradGradGradGradGradGradGradGradGradGradGradGradGradGradGradGrad

                          Input orientation:                          
 ---------------------------------------------------------------------
 Center     Atomic      Atomic             Coordinates (Angstroms)
 Number     Number       Type             X           Y           Z
 ---------------------------------------------------------------------
      1          4           0       -0.829371   -0.002072    1.525374
      2          4           0       -0.936924    1.510257   -0.055387
      3          4           0       -0.937367   -1.511086   -0.058476
      4          4           0       -0.751485    0.001638   -1.549290
      5          4           0       -2.287704    0.001638   -0.078670
      6          4           0        0.838351    1.117950    1.098019
      7          4           0        0.836016   -1.119236    1.097201
      8          4           0        0.926233    1.161052   -0.979632
      9          4           0        0.922740   -1.158506   -0.983694
     10          4           0        2.268059   -0.002020    0.006342
     11          1           0       -3.720515    0.416507    0.005396
     12          1           0       -3.716065   -0.425750    0.005566
     13          1           0        3.733091    0.409018    0.018393
     14          1           0        3.733603   -0.412215    0.020922
     15          1           0        1.661815    2.266721    1.756588
     16          1           0        1.129171    2.056588    2.317556
     17          1           0       -1.150589   -3.022417   -0.071346
     18          1           0       -1.893881   -2.682465   -0.141885
     19          1           0       -1.895515    2.680492   -0.135862
     20          1           0       -1.152991    3.021952   -0.064658
     21          1           0        1.124027   -2.064347    2.312225
     22          1           0        1.670635   -2.258128    1.758635
     23          1           0       -1.588877   -0.396344    2.872186
     24          1           0       -1.615201    0.395838    2.855103
     25          1           0        1.118751    2.413640   -1.898538
     26          1           0        1.847900    2.085741   -1.842965
     27          1           0       -1.232881    0.397108   -3.053270
     28          1           0       -1.215265   -0.390506   -3.059128
     29          1           0        1.119354   -2.408085   -1.902841
     30          1           0        1.849235   -2.081806   -1.839232
     31          1           0        2.034526    0.055790    3.129633
     32          1           0        1.500599    0.029429    3.402079
     33          1           0       -1.845261   -2.319831   -2.300561
     34          1           0       -2.363458   -2.078519   -2.118243
 ---------------------------------------------------------------------
                    Distance matrix (angstroms):
                    1          2          3          4          5
     1  Be   0.000000
     2  Be   2.190322   0.000000
     3  Be   2.190289   3.021345   0.000000
     4  Be   3.075653   2.131212   2.131997   0.000000
     5  Be   2.167881   2.025112   2.027844   2.126662   0.000000
     6  Be   2.053869   2.153103   3.376757   3.283592   3.521785
     7  Be   2.050586   3.374316   2.152678   3.283357   3.520889
     8  Be   3.272622   2.108916   3.385536   2.117425   3.533464
     9  Be   3.271491   3.382662   2.107211   2.113968   3.531565
    10  Be   3.449860   3.544391   3.543478   3.396712   4.556558
    11  H    3.293062   2.991381   3.386090   3.377026   1.494032
    12  H    3.289730   3.387545   2.983826   3.374755   1.493309
    13  H    4.822452   4.798668   5.050335   4.768124   6.035342
    14  H    4.822066   5.051291   4.799144   4.769995   6.036334
    15  H    3.377409   3.257136   4.931737   4.677975   4.908918
    16  H    2.949834   3.193444   4.758614   4.765730   4.651855
    17  H    3.431498   4.537735   1.526352   3.389471   3.230788
    18  H    3.331282   4.301414   1.514597   3.238868   2.713577
    19  H    3.330543   1.514867   4.300391   3.237722   2.708014
    20  H    3.431859   1.527086   4.538168   3.389342   3.226463
    21  H    2.947520   4.757194   3.189932   4.764151   4.650224
    22  H    3.375534   4.928566   3.265216   4.681407   4.914334
    23  H    1.595682   3.553991   3.202483   4.517639   3.058480
    24  H    1.595005   3.189505   3.547501   4.505561   3.035569
    25  H    4.621041   2.905014   4.797596   3.072053   4.553417
    26  H    4.782515   3.358848   4.886643   3.344627   4.955748
    27  H    4.613691   3.211541   3.563330   1.627911   3.180769
    28  H    4.617083   3.565506   3.215096   1.627415   3.191713
    29  H    4.619425   4.795286   2.904547   3.071124   4.554383
    30  H    4.777112   4.883411   3.355885   3.344929   4.955258
    31  H    3.283124   4.592314   4.631554   5.445834   5.383105
    32  H    2.991952   4.482013   4.504698   5.439551   5.144670
    33  H    4.587136   4.531607   2.550546   2.673943   3.243729
    34  H    4.465535   4.378321   2.568727   2.692437   2.914215
                    6          7          8          9         10
     6  Be   0.000000
     7  Be   2.237187   0.000000
     8  Be   2.079955   3.085626   0.000000
     9  Be   3.085920   2.083072   2.319564   0.000000
    10  Be   2.118999   2.118701   2.031103   2.031628   0.000000
    11  H    4.740159   4.930773   4.808003   5.001878   6.003181
    12  H    4.931447   4.732233   5.003947   4.799383   5.999107
    13  H    3.169810   3.448540   3.072468   3.370368   1.521649
    14  H    3.447322   3.170846   3.370104   3.076874   1.521937
    15  H    1.559321   3.547033   3.041461   4.448321   2.928836
    16  H    1.566170   3.414830   3.422662   4.612775   3.297976
    17  H    4.739824   2.989013   4.758107   2.933468   4.562454
    18  H    4.842066   3.381029   4.840195   3.311261   4.952626
    19  H    3.382015   4.839384   3.314047   4.837281   4.954941
    20  H    2.990399   4.738724   2.936545   4.757049   4.566512
    21  H    3.418029   1.566036   4.612878   3.424054   3.298348
    22  H    3.539352   1.559217   4.443313   3.047767   2.918470
    23  H    3.366332   3.090833   4.856723   4.664432   4.821256
    24  H    3.103016   3.375520   4.663650   4.857313   4.832540
    25  H    3.276704   4.640647   1.565384   3.692640   3.284036
    26  H    3.256562   4.465463   1.565204   3.481294   2.820499
    27  H    4.694978   4.879144   3.089556   3.368944   4.666595
    28  H    4.875925   4.691894   3.364171   3.077063   4.656348
    29  H    4.638647   3.277448   3.691659   1.563629   3.279276
    30  H    4.459570   3.252044   3.479508   1.562953   2.811951
    31  H    2.585822   2.635885   4.397270   4.430580   3.132543
    32  H    2.632896   2.659618   4.561782   4.580406   3.481525
    33  H    5.529056   4.491710   4.641399   3.277902   5.254850
    34  H    5.550977   4.636372   4.755347   3.596210   5.502424
                   11         12         13         14         15
    11  H    0.000000
    12  H    0.842269   0.000000
    13  H    7.453621   7.495794   0.000000
    14  H    7.500060   7.449696   0.821237   0.000000
    15  H    5.954783   6.263950   3.280635   3.805462   0.000000
    16  H    5.617420   5.914695   3.844611   4.260585   0.801593
    17  H    4.293787   3.651063   5.969349   5.538682   6.263062
    18  H    3.600265   2.904283   6.422287   6.070347   6.382916
    19  H    2.911393   3.603213   6.071622   6.424670   4.050577
    20  H    3.658610   4.296618   5.541491   5.973243   3.436633
    21  H    5.911487   5.606440   4.264553   3.845711   4.399557
    22  H    6.268335   5.953772   3.794184   3.268467   4.524858
    23  H    3.663754   3.569776   6.092297   6.038108   4.347812
    24  H    3.543107   3.634350   6.054034   6.106983   3.930111
    25  H    5.570637   5.921418   3.811549   4.302004   3.698168
    26  H    6.100002   6.378273   3.135283   3.642765   3.608901
    27  H    3.942605   4.024895   5.839189   5.896747   5.916879
    28  H    4.039660   3.955704   5.881888   5.829106   6.207219
    29  H    5.919799   5.563537   4.296374   3.810336   5.961501
    30  H    6.377016   6.092484   3.633715   3.130264   5.645771
    31  H    6.558313   6.562086   3.562262   3.573510   2.629141
    32  H    6.240778   6.241560   4.071540   4.075976   2.781925
    33  H    4.039995   3.522169   6.628889   6.336561   7.056664
    34  H    3.546351   3.011936   6.922497   6.672837   7.078012
                   16         17         18         19         20
    16  H    0.000000
    17  H    6.058090   0.000000
    18  H    6.135659   0.820382   0.000000
    19  H    3.944267   5.751717   5.362961   0.000000
    20  H    3.437315   6.044373   5.752848   0.820370   0.000000
    21  H    4.120942   3.431208   3.938590   6.133862   6.058450
    22  H    4.384330   3.448518   4.061750   6.379382   6.259114
    23  H    3.703009   3.968972   3.795260   4.313850   4.527670
    24  H    3.252480   4.523763   4.305293   3.774135   3.954127
    25  H    4.231199   6.167597   6.175117   3.502005   2.982276
    26  H    4.222245   6.182463   6.295267   4.157052   3.611677
    27  H    6.097453   4.537818   4.289155   3.763535   3.978441
    28  H    6.355579   3.982208   3.771459   4.294095   4.540440
    29  H    6.143708   2.980674   3.500834   6.172946   6.166666
    30  H    5.909626   3.606815   4.153636   6.293179   6.181490
    31  H    2.341438   5.465033   5.799418   5.744366   5.400174
    32  H    2.328846   5.329845   5.606830   5.574832   5.292920
    33  H    7.023339   2.438359   2.189463   5.449007   5.832079
    34  H    6.998135   2.559645   2.119256   5.176581   5.630031
                   21         22         23         24         25
    21  H    0.000000
    22  H    0.801744   0.000000
    23  H    3.233518   3.915438   0.000000
    24  H    3.721639   4.363771   0.792803   0.000000
    25  H    6.146781   5.958599   6.163365   5.843212   0.000000
    26  H    5.917164   5.645542   6.340728   6.076239   0.801414
    27  H    6.356281   6.215715   5.988934   5.920730   3.306052
    28  H    6.093067   5.918384   5.943072   5.979667   3.828555
    29  H    4.229061   3.705780   5.846580   6.162614   4.821727
    30  H    4.214360   3.606610   6.071149   6.338597   4.554795
    31  H    2.447886   2.714087   3.660567   3.675800   5.628553
    32  H    2.390290   2.821833   3.163373   3.184595   5.824673
    33  H    5.491788   5.370512   5.524749   5.831694   5.599352
    34  H    5.638422   5.597888   5.322976   5.605043   5.688018
                   26         27         28         29         30
    26  H    0.000000
    27  H    3.715849   0.000000
    28  H    4.122358   0.787833   0.000000
    29  H    4.552893   3.837395   3.295159   0.000000
    30  H    4.167549   4.137432   3.706724   0.802016   0.000000
    31  H    5.374222   7.001481   7.004362   5.677501   5.412326
    32  H    5.644424   7.019874   7.021357   5.850556   5.661290
    33  H    5.766966   2.885020   2.166706   2.992476   3.730788
    34  H    5.928944   2.877709   2.247888   3.504996   4.221924
                   31         32         33         34
    31  H    0.000000
    32  H    0.600000   0.000000
    33  H    7.084019   7.016688   0.000000
    34  H    7.172012   7.060336   0.600000   0.000000
 Stoichiometry    Be10H24
 Framework group  C1[X(Be10H24)]
 Deg. of freedom    96
 Full point group                 C1      NOp   1
 Largest Abelian subgroup         C1      NOp   1
 Largest concise Abelian subgroup C1      NOp   1
                         Standard orientation:                         
 ---------------------------------------------------------------------
 Center     Atomic      Atomic             Coordinates (Angstroms)
 Number     Number       Type             X           Y           Z
 ---------------------------------------------------------------------
      1          4           0       -0.109671   -1.493623   -0.811773
      2          4           0       -0.547561   -1.159301    1.308131
      3          4           0       -1.151071    0.390788   -1.214075
      4          4           0       -1.290690    0.790720    0.875416
      5          4           0       -2.061737   -0.975421   -0.023986
      6          4           0        1.426261   -1.006219    0.461699
      7          4           0        0.978194    0.139584   -1.406824
      8          4           0        0.667719    0.532405    1.637907
      9          4           0        0.200892    1.722269   -0.297726
     10          4           0        2.033461    1.008494    0.211910
     11          1           0       -3.222195   -1.892477    0.186907
     12          1           0       -3.385939   -1.459063   -0.516483
     13          1           0        3.426279    1.446466    0.640459
     14          1           0        3.264173    1.865614   -0.046903
     15          1           0        2.657188   -1.707508    1.113230
     16          1           0        2.368771   -2.249600    0.597961
     17          1           0       -1.647450    1.078884   -2.482887
     18          1           0       -2.271059    0.622820   -2.206946
     19          1           0       -1.201752   -2.130106    2.269585
     20          1           0       -0.442818   -2.024004    2.562447
     21          1           0        1.541117   -0.136589   -2.841855
     22          1           0        1.764525    0.613318   -2.667149
     23          1           0       -0.317222   -2.618570   -1.924257
     24          1           0       -0.189836   -3.023759   -1.254830
     25          1           0        0.714926    0.649843    3.198166
     26          1           0        1.322238    1.104343    2.939581
     27          1           0       -2.253087    1.473308    1.997005
     28          1           0       -2.396661    1.889046    1.343378
     29          1           0       -0.246785    3.123740   -0.827253
     30          1           0        0.494763    3.237508   -0.543716
     31          1           0        3.107769   -1.412818   -1.460196
     32          1           0        2.737406   -1.838386   -1.664457
     33          1           0       -3.033921    2.039438   -0.722027
     34          1           0       -3.373618    1.549775   -0.652480
 ---------------------------------------------------------------------
 Rotational constants (GHZ):           1.4716592           1.1827167           1.1419733
 Standard basis: def2TZVP (5D, 7F)
 There are   344 symmetry adapted cartesian basis functions of A   symmetry.
 There are   334 symmetry adapted basis functions of A   symmetry.
   334 basis functions,   482 primitive gaussians,   344 cartesian basis functions
    32 alpha electrons       32 beta electrons
       nuclear repulsion energy       337.5306767270 Hartrees.
 NAtoms=   34 NActive=   34 NUniq=   34 SFac= 1.00D+00 NAtFMM=   60 NAOKFM=F Big=F
 Integral buffers will be    131072 words long.
 Raffenetti 2 integral format.
 Two-electron integral symmetry is turned on.
 Nuclear repulsion after empirical dispersion term =      337.4830267056 Hartrees.
 One-electron integrals computed using PRISM.
   1 Symmetry operations used in ECPInt.
 ECPInt:  NShTT=   17391 NPrTT=   46602 LenC2=   16712 LenP2D=   36345.
 LDataN:  DoStor=T MaxTD1= 4 Len=   56
 NBasis=   334 RedAO= T EigKep=  1.13D-04  NBF=   334
 NBsUse=   334 1.00D-06 EigRej= -1.00D+00 NBFU=   334
 ExpMin= 3.27D-02 ExpMax= 4.70D+03 ExpMxC= 1.60D+02 IAcc=3 IRadAn=         5 AccDes= 0.00D+00
 Harris functional with IExCor= 1009 and IRadAn=       5 diagonalized for initial guess.
 HarFok:  IExCor= 1009 AccDes= 0.00D+00 IRadAn=         5 IDoV= 1 UseB2=F ITyADJ=14
 ICtDFT=  3500011 ScaDFX=  1.000000  1.000000  1.000000  1.000000
 FoFCou: FMM=F IPFlag=           0 FMFlag=      100000 FMFlg1=           0
         NFxFlg=           0 DoJE=T BraDBF=F KetDBF=T FulRan=T
         wScrn=  0.000000 ICntrl=       500 IOpCl=  0 I1Cent=   200000004 NGrid=           0
         NMat0=    1 NMatS0=      1 NMatT0=    0 NMatD0=    1 NMtDS0=    0 NMtDT0=    0
 Petite list used in FoFCou.
 Requested convergence on RMS density matrix=1.00D-08 within 128 cycles.
 Requested convergence on MAX density matrix=1.00D-06.
 Requested convergence on             energy=1.00D-06.
 No special actions if energy rises.
 SCF Done:  E(RPBE1PBE) =  -161.198402539     A.U. after   16 cycles
            NFock= 16  Conv=0.37D-08     -V/T= 2.0065

 **********************************************************************

            Population analysis using the SCF density.

 **********************************************************************

 Orbital symmetries:
       Occupied  (A) (A) (A) (A) (A) (A) (A) (A) (A) (A) (A) (A)
                 (A) (A) (A) (A) (A) (A) (A) (A) (A) (A) (A) (A)
                 (A) (A) (A) (A) (A) (A) (A) (A)
       Virtual   (A) (A) (A) (A) (A) (A) (A) (A) (A) (A) (A) (A)
                 (A) (A) (A) (A) (A) (A) (A) (A) (A) (A) (A) (A)
                 (A) (A) (A) (A) (A) (A) (A) (A) (A) (A) (A) (A)
                 (A) (A) (A) (A) (A) (A) (A) (A) (A) (A) (A) (A)
                 (A) (A) (A) (A) (A) (A) (A) (A) (A) (A) (A) (A)
                 (A) (A) (A) (A) (A) (A) (A) (A) (A) (A) (A) (A)
                 (A) (A) (A) (A) (A) (A) (A) (A) (A) (A) (A) (A)
                 (A) (A) (A) (A) (A) (A) (A) (A) (A) (A) (A) (A)
                 (A) (A) (A) (A) (A) (A) (A) (A) (A) (A) (A) (A)
                 (A) (A) (A) (A) (A) (A) (A) (A) (A) (A) (A) (A)
                 (A) (A) (A) (A) (A) (A) (A) (A) (A) (A) (A) (A)
                 (A) (A) (A) (A) (A) (A) (A) (A) (A) (A) (A) (A)
                 (A) (A) (A) (A) (A) (A) (A) (A) (A) (A) (A) (A)
                 (A) (A) (A) (A) (A) (A) (A) (A) (A) (A) (A) (A)
                 (A) (A) (A) (A) (A) (A) (A) (A) (A) (A) (A) (A)
                 (A) (A) (A) (A) (A) (A) (A) (A) (A) (A) (A) (A)
                 (A) (A) (A) (A) (A) (A) (A) (A) (A) (A) (A) (A)
                 (A) (A) (A) (A) (A) (A) (A) (A) (A) (A) (A) (A)
                 (A) (A) (A) (A) (A) (A) (A) (A) (A) (A) (A) (A)
                 (A) (A) (A) (A) (A) (A) (A) (A) (A) (A) (A) (A)
                 (A) (A) (A) (A) (A) (A) (A) (A) (A) (A) (A) (A)
                 (A) (A) (A) (A) (A) (A) (A) (A) (A) (A) (A) (A)
                 (A) (A) (A) (A) (A) (A) (A) (A) (A) (A) (A) (A)
                 (A) (A) (A) (A) (A) (A) (A) (A) (A) (A) (A) (A)
                 (A) (A) (A) (A) (A) (A) (A) (A) (A) (A) (A) (A)
                 (A) (A)
 The electronic state is 1-A.
 Alpha  occ. eigenvalues --   -3.98457  -3.98453  -3.97736  -3.97253  -3.97099
 Alpha  occ. eigenvalues --   -3.96930  -3.96858  -3.96685  -3.95749  -3.95736
 Alpha  occ. eigenvalues --   -0.54404  -0.53559  -0.52760  -0.52158  -0.52120
 Alpha  occ. eigenvalues --   -0.51275  -0.51132  -0.50991  -0.50762  -0.49877
 Alpha  occ. eigenvalues --   -0.45590  -0.45023  -0.41094  -0.30655  -0.25479
 Alpha  occ. eigenvalues --   -0.25242  -0.20580  -0.19441  -0.17326  -0.16740
 Alpha  occ. eigenvalues --   -0.15811  -0.15477
 Alpha virt. eigenvalues --   -0.07717  -0.02355   0.00302   0.01092   0.01291
 Alpha virt. eigenvalues --    0.02364   0.02428   0.02724   0.03094   0.03333
 Alpha virt. eigenvalues --    0.03491   0.03874   0.04457   0.04811   0.05178
 Alpha virt. eigenvalues --    0.05563   0.06183   0.06607   0.07167   0.08089
 Alpha virt. eigenvalues --    0.08753   0.09080   0.10200   0.10696   0.11169
 Alpha virt. eigenvalues --    0.12043   0.12469   0.13141   0.13664   0.14566
 Alpha virt. eigenvalues --    0.14891   0.15719   0.15966   0.16345   0.17099
 Alpha virt. eigenvalues --    0.17900   0.18445   0.18731   0.18884   0.19596
 Alpha virt. eigenvalues --    0.20095   0.20507   0.21624   0.22165   0.22648
 Alpha virt. eigenvalues --    0.23135   0.23738   0.24122   0.24624   0.24876
 Alpha virt. eigenvalues --    0.24985   0.25626   0.26208   0.26885   0.27126
 Alpha virt. eigenvalues --    0.28512   0.29100   0.29406   0.29919   0.30116
 Alpha virt. eigenvalues --    0.30816   0.32059   0.32852   0.33194   0.33586
 Alpha virt. eigenvalues --    0.34072   0.34355   0.35161   0.35672   0.36225
 Alpha virt. eigenvalues --    0.36560   0.36659   0.37522   0.38715   0.39156
 Alpha virt. eigenvalues --    0.39536   0.40479   0.40705   0.41518   0.42086
 Alpha virt. eigenvalues --    0.42614   0.44799   0.45590   0.45761   0.46360
 Alpha virt. eigenvalues --    0.46945   0.47361   0.47555   0.48043   0.48692
 Alpha virt. eigenvalues --    0.49700   0.50096   0.50534   0.50917   0.51253
 Alpha virt. eigenvalues --    0.52870   0.54847   0.55479   0.56114   0.57292
 Alpha virt. eigenvalues --    0.57345   0.58612   0.58939   0.59377   0.60258
 Alpha virt. eigenvalues --    0.60446   0.61559   0.61924   0.62330   0.62987
 Alpha virt. eigenvalues --    0.63419   0.63669   0.64667   0.65914   0.66984
 Alpha virt. eigenvalues --    0.67491   0.67803   0.69065   0.69493   0.70122
 Alpha virt. eigenvalues --    0.71620   0.72365   0.72701   0.73750   0.74167
 Alpha virt. eigenvalues --    0.75173   0.75770   0.76162   0.76659   0.77333
 Alpha virt. eigenvalues --    0.77749   0.79212   0.79589   0.80291   0.80670
 Alpha virt. eigenvalues --    0.81057   0.82002   0.82691   0.83516   0.84533
 Alpha virt. eigenvalues --    0.85308   0.86122   0.87080   0.87278   0.89319
 Alpha virt. eigenvalues --    0.90167   0.91842   0.94113   0.95171   0.95436
 Alpha virt. eigenvalues --    0.97404   0.98256   0.99220   1.00517   1.05013
 Alpha virt. eigenvalues --    1.07501   1.09102   1.09965   1.11892   1.12297
 Alpha virt. eigenvalues --    1.16278   1.20059   1.21211   1.23056   1.24035
 Alpha virt. eigenvalues --    1.26470   1.36594   1.40307   1.45078   1.49468
 Alpha virt. eigenvalues --    1.53486   1.54334   1.57735   1.59730   1.59990
 Alpha virt. eigenvalues --    1.62103   1.64231   1.66113   1.67041   1.68932
 Alpha virt. eigenvalues --    1.69634   1.71763   1.74256   1.75723   1.76284
 Alpha virt. eigenvalues --    1.77515   1.78209   1.79359   1.79511   1.80559
 Alpha virt. eigenvalues --    1.81279   1.82601   1.84990   1.85409   1.85766
 Alpha virt. eigenvalues --    1.86601   1.88211   1.89661   1.90600   1.91988
 Alpha virt. eigenvalues --    1.92700   1.95336   1.96412   1.98130   1.99097
 Alpha virt. eigenvalues --    1.99399   1.99998   2.00598   2.01312   2.02652
 Alpha virt. eigenvalues --    2.04299   2.06095   2.06208   2.09066   2.09708
 Alpha virt. eigenvalues --    2.10818   2.12463   2.13762   2.14187   2.14568
 Alpha virt. eigenvalues --    2.16493   2.17150   2.17282   2.17558   2.18125
 Alpha virt. eigenvalues --    2.19059   2.20783   2.23575   2.50600   2.52755
 Alpha virt. eigenvalues --    2.53720   2.57286   2.60054   2.61018   2.65515
 Alpha virt. eigenvalues --    2.67015   2.69347   2.70405   2.73035   2.81059
 Alpha virt. eigenvalues --    2.85092   2.90162   2.91520   2.96129   3.03787
 Alpha virt. eigenvalues --    3.03968   3.07698   3.09540   3.10700   3.11623
 Alpha virt. eigenvalues --    3.12476   3.12967   3.15217   3.15940   3.18551
 Alpha virt. eigenvalues --    3.18969   3.19168   3.19980   3.22031   3.23307
 Alpha virt. eigenvalues --    4.54253   4.54755   5.47785   5.50336   5.56426
 Alpha virt. eigenvalues --    5.59602   5.60187   5.64970   5.67771   5.68590
 Alpha virt. eigenvalues --    5.72613   5.79574   5.83540   5.84112   5.93216
 Alpha virt. eigenvalues --    5.94296   6.01112   6.02456   6.03065   6.09833
 Alpha virt. eigenvalues --    6.14999   6.16668   6.18112   6.22591   6.23728
 Alpha virt. eigenvalues --    6.27899   6.29991   6.32537   6.35594   6.37049
 Alpha virt. eigenvalues --    6.40960   6.44765   7.89923   7.92441   7.99932
 Alpha virt. eigenvalues --    8.01861   8.04843   8.07530   8.13625   8.17803
 Alpha virt. eigenvalues --    8.19700   8.26492
          Condensed to atoms (all electrons):
               1          2          3          4          5          6
     1  Be   3.460792   0.165025   0.139843   0.120092   0.196843   0.068101
     2  Be   0.165025   3.604008   0.045342   0.064814  -0.014741   0.018918
     3  Be   0.139843   0.045342   3.523561   0.213596  -0.051010  -0.072849
     4  Be   0.120092   0.064814   0.213596   3.134305   0.266379   0.064186
     5  Be   0.196843  -0.014741  -0.051010   0.266379   4.014158   0.080577
     6  Be   0.068101   0.018918  -0.072849   0.064186   0.080577   3.308798
     7  Be   0.133018  -0.079001   0.036914   0.010178   0.051938   0.208723
     8  Be  -0.013432   0.118885  -0.053033  -0.064849   0.081705   0.174210
     9  Be  -0.037065  -0.021321   0.007120  -0.052790   0.071519   0.096437
    10  Be   0.064990   0.098103   0.071403   0.139379  -0.081508   0.051748
    11  H   -0.002037   0.007271   0.038526  -0.003947   0.032240  -0.002895
    12  H    0.003687   0.043884   0.005030  -0.006734   0.031575  -0.007167
    13  H   -0.006324  -0.001517  -0.004479  -0.007838   0.002407   0.001403
    14  H   -0.006772  -0.004308   0.000026  -0.006656   0.002688   0.005636
    15  H   -0.027559   0.021131  -0.010821   0.001412   0.000485  -0.059514
    16  H    0.102490   0.051542  -0.002473  -0.001062   0.008697  -0.043709
    17  H   -0.010818  -0.006831   0.008596  -0.017383  -0.114448   0.003706
    18  H    0.007608   0.008777  -0.144485   0.034099   0.163811  -0.014902
    19  H    0.019343  -0.143151   0.018531   0.067028   0.157984  -0.060264
    20  H    0.001011  -0.006481  -0.007251  -0.012786  -0.113090   0.059606
    21  H    0.099628  -0.003315   0.055599  -0.003562   0.007091  -0.000919
    22  H   -0.021156  -0.009804   0.032004   0.001101  -0.002970  -0.014342
    23  H   -0.118861  -0.031464   0.034629  -0.004832  -0.026171   0.009060
    24  H   -0.111606   0.042235  -0.027856  -0.009020  -0.025268   0.057633
    25  H   -0.000856   0.108952  -0.001477   0.007241   0.000156   0.014245
    26  H   -0.007998  -0.017268  -0.008090   0.005662   0.000027   0.034241
    27  H   -0.004408   0.015016  -0.016074  -0.001038  -0.008405   0.000164
    28  H   -0.003000  -0.038090  -0.003949  -0.032200  -0.028318  -0.000948
    29  H   -0.000432   0.001451   0.126937   0.025344   0.005507  -0.010237
    30  H   -0.009404  -0.009291  -0.019825   0.006537   0.000980   0.000656
    31  H   -0.043044  -0.006581  -0.004921   0.001717   0.000402  -0.019542
    32  H   -0.042597  -0.003397  -0.001222   0.002211   0.000740  -0.005780
    33  H   -0.004122  -0.007705   0.015747  -0.024433  -0.043477   0.002674
    34  H   -0.003598  -0.006680  -0.035613  -0.022378  -0.021982   0.001140
               7          8          9         10         11         12
     1  Be   0.133018  -0.013432  -0.037065   0.064990  -0.002037   0.003687
     2  Be  -0.079001   0.118885  -0.021321   0.098103   0.007271   0.043884
     3  Be   0.036914  -0.053033   0.007120   0.071403   0.038526   0.005030
     4  Be   0.010178  -0.064849  -0.052790   0.139379  -0.003947  -0.006734
     5  Be   0.051938   0.081705   0.071519  -0.081508   0.032240   0.031575
     6  Be   0.208723   0.174210   0.096437   0.051748  -0.002895  -0.007167
     7  Be   3.312187   0.113229   0.198386   0.043997  -0.006659  -0.005019
     8  Be   0.113229   3.542142   0.210861   0.278235  -0.004177  -0.003503
     9  Be   0.198386   0.210861   3.539664   0.136294  -0.003367  -0.005802
    10  Be   0.043997   0.278235   0.136294   4.261471   0.002427   0.003077
    11  H   -0.006659  -0.004177  -0.003367   0.002427   0.617640   0.221500
    12  H   -0.005019  -0.003503  -0.005802   0.003077   0.221500   0.621591
    13  H    0.016032  -0.010015   0.046666  -0.003939   0.000001   0.000001
    14  H    0.011779   0.012143   0.020246  -0.021801   0.000001   0.000001
    15  H   -0.016323   0.046478  -0.001520   0.048600  -0.000024  -0.000017
    16  H   -0.001866  -0.063013  -0.012505  -0.078997   0.000001  -0.000013
    17  H    0.065280  -0.004744   0.085787  -0.001107   0.003384  -0.003941
    18  H   -0.067011  -0.004225  -0.022065   0.000676  -0.006633   0.007700
    19  H   -0.012409  -0.045311  -0.003888  -0.004946   0.008051  -0.005088
    20  H    0.001162   0.087730  -0.005631   0.002706  -0.004169   0.003477
    21  H   -0.040076  -0.011228  -0.060806  -0.075068  -0.000013   0.000007
    22  H   -0.080002  -0.004760   0.034127   0.065856  -0.000021  -0.000039
    23  H    0.073433  -0.007007  -0.003994   0.003560  -0.001895   0.001867
    24  H    0.010351  -0.002409  -0.008664   0.004933   0.001403  -0.002182
    25  H   -0.006359  -0.067501  -0.015537  -0.089525   0.000003   0.000004
    26  H   -0.000676  -0.086145   0.021628   0.033670  -0.000001  -0.000022
    27  H   -0.004330   0.021758  -0.012087  -0.001982   0.000061   0.000400
    28  H   -0.001346  -0.014908   0.044584   0.000747  -0.000320   0.000145
    29  H    0.023743  -0.014729  -0.097021  -0.125946   0.000045  -0.000040
    30  H    0.025597   0.026813  -0.086093   0.061782  -0.000024   0.000005
    31  H   -0.027823  -0.000154   0.002157  -0.015817  -0.000003  -0.000003
    32  H   -0.015187  -0.004722  -0.002544  -0.006879   0.000003   0.000004
    33  H    0.001778  -0.002967  -0.015135  -0.000697   0.001669  -0.001844
    34  H   -0.001828  -0.001938  -0.012561   0.000998  -0.001524   0.001965
              13         14         15         16         17         18
     1  Be  -0.006324  -0.006772  -0.027559   0.102490  -0.010818   0.007608
     2  Be  -0.001517  -0.004308   0.021131   0.051542  -0.006831   0.008777
     3  Be  -0.004479   0.000026  -0.010821  -0.002473   0.008596  -0.144485
     4  Be  -0.007838  -0.006656   0.001412  -0.001062  -0.017383   0.034099
     5  Be   0.002407   0.002688   0.000485   0.008697  -0.114448   0.163811
     6  Be   0.001403   0.005636  -0.059514  -0.043709   0.003706  -0.014902
     7  Be   0.016032   0.011779  -0.016323  -0.001866   0.065280  -0.067011
     8  Be  -0.010015   0.012143   0.046478  -0.063013  -0.004744  -0.004225
     9  Be   0.046666   0.020246  -0.001520  -0.012505   0.085787  -0.022065
    10  Be  -0.003939  -0.021801   0.048600  -0.078997  -0.001107   0.000676
    11  H    0.000001   0.000001  -0.000024   0.000001   0.003384  -0.006633
    12  H    0.000001   0.000001  -0.000017  -0.000013  -0.003941   0.007700
    13  H    0.574894   0.272876   0.001449  -0.000893  -0.000011  -0.000021
    14  H    0.272876   0.599430  -0.002833   0.001768  -0.000015  -0.000014
    15  H    0.001449  -0.002833   0.680957   0.237674   0.000003  -0.000038
    16  H   -0.000893   0.001768   0.237674   0.749880   0.000008  -0.000007
    17  H   -0.000011  -0.000015   0.000003   0.000008   0.756744   0.186969
    18  H   -0.000021  -0.000014  -0.000038  -0.000007   0.186969   0.786345
    19  H   -0.000012  -0.000024   0.002069   0.003633   0.000165  -0.000528
    20  H    0.000031  -0.000008  -0.003590  -0.007836  -0.000099   0.000153
    21  H    0.001815  -0.000695  -0.000379   0.000720  -0.007567   0.003352
    22  H   -0.002938   0.000944   0.000992  -0.000442  -0.002676   0.002615
    23  H   -0.000010  -0.000028   0.003016  -0.003912  -0.000125  -0.003096
    24  H   -0.000018  -0.000007   0.000716  -0.008552   0.000723   0.000956
    25  H   -0.000249   0.002414  -0.003053   0.002616  -0.000005  -0.000018
    26  H    0.003590  -0.002932  -0.003410   0.001881   0.000003  -0.000025
    27  H   -0.000042   0.000005  -0.000017  -0.000013   0.000701   0.001663
    28  H   -0.000006  -0.000063  -0.000014  -0.000009   0.000550  -0.001073
    29  H    0.002779   0.001247   0.000027  -0.000063  -0.004582  -0.007134
    30  H   -0.003245   0.001942  -0.000119   0.000081  -0.004415   0.005013
    31  H    0.000043  -0.000015   0.007898  -0.005499  -0.000016  -0.000022
    32  H   -0.000025  -0.000003   0.001427  -0.005761   0.000044  -0.000027
    33  H    0.000004   0.000004   0.000001  -0.000000   0.014623  -0.027737
    34  H   -0.000003  -0.000000  -0.000000   0.000002  -0.005359   0.010803
              19         20         21         22         23         24
     1  Be   0.019343   0.001011   0.099628  -0.021156  -0.118861  -0.111606
     2  Be  -0.143151  -0.006481  -0.003315  -0.009804  -0.031464   0.042235
     3  Be   0.018531  -0.007251   0.055599   0.032004   0.034629  -0.027856
     4  Be   0.067028  -0.012786  -0.003562   0.001101  -0.004832  -0.009020
     5  Be   0.157984  -0.113090   0.007091  -0.002970  -0.026171  -0.025268
     6  Be  -0.060264   0.059606  -0.000919  -0.014342   0.009060   0.057633
     7  Be  -0.012409   0.001162  -0.040076  -0.080002   0.073433   0.010351
     8  Be  -0.045311   0.087730  -0.011228  -0.004760  -0.007007  -0.002409
     9  Be  -0.003888  -0.005631  -0.060806   0.034127  -0.003994  -0.008664
    10  Be  -0.004946   0.002706  -0.075068   0.065856   0.003560   0.004933
    11  H    0.008051  -0.004169  -0.000013  -0.000021  -0.001895   0.001403
    12  H   -0.005088   0.003477   0.000007  -0.000039   0.001867  -0.002182
    13  H   -0.000012   0.000031   0.001815  -0.002938  -0.000010  -0.000018
    14  H   -0.000024  -0.000008  -0.000695   0.000944  -0.000028  -0.000007
    15  H    0.002069  -0.003590  -0.000379   0.000992   0.003016   0.000716
    16  H    0.003633  -0.007836   0.000720  -0.000442  -0.003912  -0.008552
    17  H    0.000165  -0.000099  -0.007567  -0.002676  -0.000125   0.000723
    18  H   -0.000528   0.000153   0.003352   0.002615  -0.003096   0.000956
    19  H    0.749229   0.188633  -0.000012  -0.000030   0.000875  -0.003409
    20  H    0.188633   0.772755   0.000010  -0.000000   0.000762   0.000090
    21  H   -0.000012   0.000010   0.737744   0.238570  -0.008084  -0.003647
    22  H   -0.000030  -0.000000   0.238570   0.687927   0.000859   0.003174
    23  H    0.000875   0.000762  -0.008084   0.000859   0.704887   0.312450
    24  H   -0.003409   0.000090  -0.003647   0.003174   0.312450   0.703138
    25  H   -0.003555  -0.005171  -0.000057   0.000022   0.000001  -0.000015
    26  H    0.004449  -0.004165   0.000071  -0.000118  -0.000033  -0.000034
    27  H   -0.003158  -0.000017  -0.000012  -0.000006   0.000011  -0.000043
    28  H    0.001267   0.001184  -0.000012   0.000000  -0.000052   0.000015
    29  H   -0.000028  -0.000011   0.002546  -0.003734  -0.000024  -0.000001
    30  H   -0.000024  -0.000002   0.001608  -0.003234  -0.000027  -0.000036
    31  H   -0.000019  -0.000024  -0.004390   0.006684   0.000240   0.000278
    32  H   -0.000034   0.000046  -0.004898   0.001350   0.001401   0.001318
    33  H    0.000087  -0.000060   0.000021  -0.000076  -0.000018  -0.000009
    34  H   -0.000030   0.000001  -0.000020  -0.000009   0.000055  -0.000073
              25         26         27         28         29         30
     1  Be  -0.000856  -0.007998  -0.004408  -0.003000  -0.000432  -0.009404
     2  Be   0.108952  -0.017268   0.015016  -0.038090   0.001451  -0.009291
     3  Be  -0.001477  -0.008090  -0.016074  -0.003949   0.126937  -0.019825
     4  Be   0.007241   0.005662  -0.001038  -0.032200   0.025344   0.006537
     5  Be   0.000156   0.000027  -0.008405  -0.028318   0.005507   0.000980
     6  Be   0.014245   0.034241   0.000164  -0.000948  -0.010237   0.000656
     7  Be  -0.006359  -0.000676  -0.004330  -0.001346   0.023743   0.025597
     8  Be  -0.067501  -0.086145   0.021758  -0.014908  -0.014729   0.026813
     9  Be  -0.015537   0.021628  -0.012087   0.044584  -0.097021  -0.086093
    10  Be  -0.089525   0.033670  -0.001982   0.000747  -0.125946   0.061782
    11  H    0.000003  -0.000001   0.000061  -0.000320   0.000045  -0.000024
    12  H    0.000004  -0.000022   0.000400   0.000145  -0.000040   0.000005
    13  H   -0.000249   0.003590  -0.000042  -0.000006   0.002779  -0.003245
    14  H    0.002414  -0.002932   0.000005  -0.000063   0.001247   0.001942
    15  H   -0.003053  -0.003410  -0.000017  -0.000014   0.000027  -0.000119
    16  H    0.002616   0.001881  -0.000013  -0.000009  -0.000063   0.000081
    17  H   -0.000005   0.000003   0.000701   0.000550  -0.004582  -0.004415
    18  H   -0.000018  -0.000025   0.001663  -0.001073  -0.007134   0.005013
    19  H   -0.003555   0.004449  -0.003158   0.001267  -0.000028  -0.000024
    20  H   -0.005171  -0.004165  -0.000017   0.001184  -0.000011  -0.000002
    21  H   -0.000057   0.000071  -0.000012  -0.000012   0.002546   0.001608
    22  H    0.000022  -0.000118  -0.000006   0.000000  -0.003734  -0.003234
    23  H    0.000001  -0.000033   0.000011  -0.000052  -0.000024  -0.000027
    24  H   -0.000015  -0.000034  -0.000043   0.000015  -0.000001  -0.000036
    25  H    0.728432   0.268412   0.000595  -0.003108   0.000445   0.000266
    26  H    0.268412   0.676418  -0.003856   0.002932   0.000356  -0.000571
    27  H    0.000595  -0.003856   0.620243   0.310420  -0.002309   0.002847
    28  H   -0.003108   0.002932   0.310420   0.690198  -0.004560  -0.002854
    29  H    0.000445   0.000356  -0.002309  -0.004560   0.791904   0.241760
    30  H    0.000266  -0.000571   0.002847  -0.002854   0.241760   0.689823
    31  H   -0.000010  -0.000022   0.000000   0.000000  -0.000002  -0.000021
    32  H   -0.000019  -0.000037   0.000000   0.000001  -0.000019  -0.000026
    33  H   -0.000010   0.000018  -0.003120   0.001029   0.005120  -0.001631
    34  H   -0.000007  -0.000027   0.004712  -0.003712  -0.005025   0.001595
              31         32         33         34
     1  Be  -0.043044  -0.042597  -0.004122  -0.003598
     2  Be  -0.006581  -0.003397  -0.007705  -0.006680
     3  Be  -0.004921  -0.001222   0.015747  -0.035613
     4  Be   0.001717   0.002211  -0.024433  -0.022378
     5  Be   0.000402   0.000740  -0.043477  -0.021982
     6  Be  -0.019542  -0.005780   0.002674   0.001140
     7  Be  -0.027823  -0.015187   0.001778  -0.001828
     8  Be  -0.000154  -0.004722  -0.002967  -0.001938
     9  Be   0.002157  -0.002544  -0.015135  -0.012561
    10  Be  -0.015817  -0.006879  -0.000697   0.000998
    11  H   -0.000003   0.000003   0.001669  -0.001524
    12  H   -0.000003   0.000004  -0.001844   0.001965
    13  H    0.000043  -0.000025   0.000004  -0.000003
    14  H   -0.000015  -0.000003   0.000004  -0.000000
    15  H    0.007898   0.001427   0.000001  -0.000000
    16  H   -0.005499  -0.005761  -0.000000   0.000002
    17  H   -0.000016   0.000044   0.014623  -0.005359
    18  H   -0.000022  -0.000027  -0.027737   0.010803
    19  H   -0.000019  -0.000034   0.000087  -0.000030
    20  H   -0.000024   0.000046  -0.000060   0.000001
    21  H   -0.004390  -0.004898   0.000021  -0.000020
    22  H    0.006684   0.001350  -0.000076  -0.000009
    23  H    0.000240   0.001401  -0.000018   0.000055
    24  H    0.000278   0.001318  -0.000009  -0.000073
    25  H   -0.000010  -0.000019  -0.000010  -0.000007
    26  H   -0.000022  -0.000037   0.000018  -0.000027
    27  H    0.000000   0.000000  -0.003120   0.004712
    28  H    0.000000   0.000001   0.001029  -0.003712
    29  H   -0.000002  -0.000019   0.005120  -0.005025
    30  H   -0.000021  -0.000026  -0.001631   0.001595
    31  H    0.613429   0.469738   0.000000   0.000000
    32  H    0.469738   0.594287   0.000000   0.000000
    33  H    0.000000   0.000000   0.623821   0.457507
    34  H    0.000000   0.000000   0.457507   0.622860
 Mulliken charges:
               1
     1  Be  -0.107383
     2  Be  -0.004409
     3  Be   0.092021
     4  Be   0.106225
     5  Be  -0.646522
     6  Be   0.051207
     7  Be   0.028190
     8  Be  -0.229418
     9  Be  -0.035082
    10  Be  -0.866443
    11  H    0.103482
    12  H    0.095494
    13  H    0.117595
    14  H    0.113027
    15  H    0.074896
    16  H    0.075633
    17  H    0.056856
    18  H    0.078522
    19  H    0.064575
    20  H    0.051035
    21  H    0.075979
    22  H    0.070135
    23  H    0.062527
    24  H    0.063435
    25  H    0.062726
    26  H    0.082073
    27  H    0.082319
    28  H    0.085468
    29  H    0.046687
    30  H    0.073537
    31  H    0.025341
    32  H    0.020606
    33  H    0.008936
    34  H    0.020730
 Sum of Mulliken charges =  -0.00000
 Mulliken charges with hydrogens summed into heavy atoms:
               1
     1  Be   0.018578
     2  Be   0.111201
     3  Be   0.257064
     4  Be   0.274012
     5  Be  -0.447546
     6  Be   0.247683
     7  Be   0.174304
     8  Be  -0.084619
     9  Be   0.085142
    10  Be  -0.635820
 Electronic spatial extent (au):  <R**2>=           1674.3684
 Charge=             -0.0000 electrons
 Dipole moment (field-independent basis, Debye):
    X=              0.3299    Y=              0.3894    Z=              0.0881  Tot=              0.5179
 Quadrupole moment (field-independent basis, Debye-Ang):
   XX=            -64.4805   YY=            -66.9205   ZZ=            -69.0101
   XY=              0.7319   XZ=             -0.4489   YZ=              1.8738
 Traceless Quadrupole moment (field-independent basis, Debye-Ang):
   XX=              2.3232   YY=             -0.1168   ZZ=             -2.2064
   XY=              0.7319   XZ=             -0.4489   YZ=              1.8738
 Octapole moment (field-independent basis, Debye-Ang**2):
  XXX=              5.7090  YYY=             -1.0774  ZZZ=              1.1972  XYY=             -1.0454
  XXY=              3.1674  XXZ=              2.8088  XZZ=              2.1042  YZZ=              1.7377
  YYZ=             -5.7054  XYZ=             -4.5893
 Hexadecapole moment (field-independent basis, Debye-Ang**3):
 XXXX=          -1164.7727 YYYY=           -863.0174 ZZZZ=           -781.5167 XXXY=             45.5035
 XXXZ=              4.5773 YYYX=            -22.7578 YYYZ=              8.4655 ZZZX=            -10.3845
 ZZZY=              9.3463 XXYY=           -331.5792 XXZZ=           -353.0207 YYZZ=           -279.4988
 XXYZ=              9.3310 YYXZ=              2.7320 ZZXY=            -13.7048
 N-N= 3.374830267056D+02 E-N=-1.041034099261D+03  KE= 1.601573628573D+02
   1 Symmetry operations used in ECPInt.
 ECPInt:  NShTT=   17391 NPrTT=   46602 LenC2=   16712 LenP2D=   36345.
 LDataN:  DoStor=T MaxTD1= 5 Len=  102
 Calling FoFJK, ICntrl=      2127 FMM=F ISym2X=0 I1Cent= 0 IOpClX= 0 NMat=1 NMatS=1 NMatT=0.
 ***** Axes restored to original set *****
 -------------------------------------------------------------------
 Center     Atomic                   Forces (Hartrees/Bohr)
 Number     Number              X              Y              Z
 -------------------------------------------------------------------
      1        4           0.001375021   -0.000875126   -0.002242952
      2        4          -0.000793826    0.001013725   -0.001225271
      3        4           0.003204200    0.002814248    0.004267226
      4        4           0.001795435    0.003279949    0.005361385
      5        4           0.001268589    0.001418876    0.001455778
      6        4          -0.003720063   -0.000483526   -0.005249518
      7        4          -0.004613528    0.000922313   -0.002223376
      8        4           0.000654461    0.001533348    0.000267199
      9        4          -0.001039563   -0.000136703   -0.001319895
     10        4          -0.001561692   -0.000889733   -0.000709785
     11        1           0.000282378    0.000800487    0.000178468
     12        1           0.000413597   -0.000649701   -0.000286670
     13        1          -0.000029810   -0.000627039    0.000220647
     14        1           0.000227388    0.000357549   -0.000206547
     15        1           0.000482738   -0.000816707    0.000996857
     16        1          -0.001432525    0.001311435   -0.000983471
     17        1          -0.000720872    0.000262072   -0.001336342
     18        1           0.000347754    0.000400420    0.002955366
     19        1          -0.000112580    0.000160883   -0.000346305
     20        1          -0.000048518    0.000180936    0.000309500
     21        1          -0.001562785   -0.000711353   -0.000739354
     22        1           0.001298939    0.001402984    0.000996939
     23        1           0.000403980   -0.000290541   -0.000102054
     24        1           0.000017234    0.000337673    0.000031697
     25        1           0.000319394    0.000147699    0.000016770
     26        1           0.000008583    0.000142309   -0.000495149
     27        1          -0.000927397   -0.002707453    0.000130324
     28        1           0.001696188    0.002987764   -0.001482350
     29        1          -0.000397913    0.000198612   -0.000117907
     30        1           0.000701550    0.000337534   -0.000000533
     31        1           0.153911004    0.007023489   -0.066923845
     32        1          -0.143163516   -0.007374819    0.082335445
     33        1           0.140222904   -0.073351623   -0.058223131
     34        1          -0.148506749    0.061880019    0.044690854
 -------------------------------------------------------------------
 Cartesian Forces:  Max     0.153911004 RMS     0.033149356

 GradGradGradGradGradGradGradGradGradGradGradGradGradGradGradGradGradGrad
 Berny optimization.
 FormGI is forming the generalized inverse of G from B-inverse, IUseBI=4.
 Internal  Forces:  Max     0.106936380 RMS     0.007463971
 Search for a local minimum.
 Step number   1 out of a maximum of  204
 All quantities printed in internal units (Hartrees-Bohrs-Radians)
 Mixed Optimization -- RFO/linear search
 Second derivative matrix not updated -- first step.
 ITU=  0
     Eigenvalues ---    0.00449   0.00511   0.01325   0.01627   0.01673
     Eigenvalues ---    0.01728   0.01747   0.01825   0.01861   0.01904
     Eigenvalues ---    0.01922   0.02014   0.02036   0.02089   0.02130
     Eigenvalues ---    0.02153   0.02235   0.02254   0.02287   0.02335
     Eigenvalues ---    0.02436   0.02456   0.02529   0.02545   0.02563
     Eigenvalues ---    0.02665   0.02691   0.02745   0.02768   0.02786
     Eigenvalues ---    0.02865   0.02963   0.03079   0.03105   0.03143
     Eigenvalues ---    0.03220   0.03291   0.03353   0.03584   0.03803
     Eigenvalues ---    0.03970   0.04186   0.04320   0.04524   0.05091
     Eigenvalues ---    0.05429   0.05548   0.05739   0.05806   0.06014
     Eigenvalues ---    0.06327   0.06425   0.06965   0.07248   0.07525
     Eigenvalues ---    0.08091   0.08224   0.08291   0.08406   0.08420
     Eigenvalues ---    0.08471   0.08635   0.08794   0.08921   0.09039
     Eigenvalues ---    0.09185   0.09252   0.09385   0.09437   0.09798
     Eigenvalues ---    0.09841   0.09874   0.10035   0.10787   0.10828
     Eigenvalues ---    0.11196   0.11378   0.11498   0.11618   0.11755
     Eigenvalues ---    0.12134   0.12325   0.12335   0.12389   0.16657
     Eigenvalues ---    0.17221   0.17319   0.17430   0.17902   0.17967
     Eigenvalues ---    0.17994   0.18277   0.19094   0.19522   0.39553
     Eigenvalues ---    0.43262
 RFO step:  Lambda=-7.45202717D-02 EMin= 4.49371760D-03
 Linear search not attempted -- first point.
 Maximum step size (   0.300) exceeded in Quadratic search.
    -- Step size scaled by   0.824
 Iteration  1 RMS(Cart)=  0.01118091 RMS(Int)=  0.00024801
 Iteration  2 RMS(Cart)=  0.00016786 RMS(Int)=  0.00015164
 Iteration  3 RMS(Cart)=  0.00000011 RMS(Int)=  0.00015164
 Variable       Old X    -DE/DX   Delta X   Delta X   Delta X     New X
                                 (Linear)    (Quad)   (Total)
    R1        4.13911  -0.00153   0.00000  -0.00096  -0.00100   4.13811
    R2        4.13905   0.00061   0.00000   0.00402   0.00405   4.14309
    R3        4.09670   0.00036   0.00000   0.00003   0.00005   4.09675
    R4        3.88125  -0.00256   0.00000  -0.00515  -0.00520   3.87605
    R5        3.87505  -0.00258   0.00000  -0.00746  -0.00751   3.86753
    R6        3.01540  -0.00022   0.00000  -0.00140  -0.00140   3.01400
    R7        3.01412   0.00009   0.00000   0.00013   0.00013   3.01425
    R8        4.02741   0.00091   0.00000   0.00477   0.00481   4.03221
    R9        3.82691  -0.00108   0.00000  -0.00347  -0.00346   3.82345
   R10        4.06877   0.00183   0.00000   0.00745   0.00750   4.07628
   R11        3.98527   0.00048   0.00000   0.00036   0.00036   3.98564
   R12        2.86268   0.00022   0.00000   0.00093   0.00093   2.86361
   R13        2.88577   0.00019   0.00000   0.00080   0.00080   2.88658
   R14        4.02889  -0.00582   0.00000  -0.01085  -0.01106   4.01783
   R15        3.83207  -0.00166   0.00000  -0.00193  -0.00201   3.83006
   R16        4.06797   0.00315   0.00000   0.01239   0.01251   4.08048
   R17        3.98205  -0.00164   0.00000  -0.00370  -0.00374   3.97831
   R18        2.88439  -0.00074   0.00000   0.00141   0.00141   2.88580
   R19        2.86217   0.00089   0.00000   0.02086   0.02070   2.88288
   R20        4.01881  -0.00211   0.00000  -0.00429  -0.00431   4.01450
   R21        4.00135   0.00174   0.00000   0.00606   0.00610   4.00746
   R22        3.99482  -0.00172   0.00000  -0.00379  -0.00388   3.99094
   R23        3.07631  -0.00178   0.00000   0.00281   0.00297   3.07928
   R24        3.07537   0.00268   0.00000   0.02593   0.02557   3.10094
   R25        2.82331  -0.00013   0.00000  -0.00091  -0.00091   2.82240
   R26        2.82194  -0.00032   0.00000  -0.00172  -0.00172   2.82022
   R27        4.22767  -0.00607   0.00000  -0.01414  -0.01434   4.21333
   R28        3.93055   0.00148   0.00000   0.00627   0.00631   3.93686
   R29        4.00433  -0.00100   0.00000  -0.00268  -0.00273   4.00160
   R30        2.94669  -0.00073   0.00000   0.00228   0.00224   2.94892
   R31        2.95963   0.00030   0.00000   0.01915   0.01901   2.97864
   R32        3.93643   0.00154   0.00000   0.00902   0.00904   3.94548
   R33        4.00376  -0.00167   0.00000  -0.00369  -0.00375   4.00002
   R34        2.95938  -0.00012   0.00000   0.01678   0.01666   2.97604
   R35        2.94649  -0.00088   0.00000   0.00195   0.00191   2.94840
   R36        4.38334  -0.00124   0.00000  -0.00052  -0.00057   4.38277
   R37        3.83823  -0.00007   0.00000   0.00055   0.00057   3.83879
   R38        2.95815   0.00017   0.00000   0.00085   0.00085   2.95900
   R39        2.95781   0.00039   0.00000   0.00188   0.00188   2.95969
   R40        3.83922   0.00028   0.00000   0.00016   0.00019   3.83941
   R41        2.95483  -0.00020   0.00000  -0.00113  -0.00113   2.95370
   R42        2.95355   0.00016   0.00000   0.00057   0.00057   2.95412
   R43        2.87550  -0.00008   0.00000  -0.00045  -0.00045   2.87505
   R44        2.87604   0.00024   0.00000   0.00098   0.00098   2.87702
   R45        1.59166   0.00033   0.00000   0.00141   0.00141   1.59306
   R46        1.55191  -0.00044   0.00000  -0.00079  -0.00079   1.55113
   R47        1.51479   0.00122   0.00000   0.00153   0.00158   1.51637
   R48        4.42468   0.01077   0.00000   0.04895   0.04911   4.47378
   R49        4.40088   0.01173   0.00000   0.03560   0.03549   4.43637
   R50        1.55030   0.00052   0.00000   0.00062   0.00071   1.55101
   R51        4.13749   0.02256   0.00000   0.06476   0.06457   4.20205
   R52        4.00481   0.00359   0.00000   0.03550   0.03570   4.04051
   R53        1.55027  -0.00000   0.00000   0.00006   0.00006   1.55034
   R54        1.51508   0.00140   0.00000   0.00196   0.00200   1.51707
   R55        4.62583   0.01246   0.00000   0.04919   0.04932   4.67515
   R56        4.51699   0.00858   0.00000   0.02936   0.02930   4.54630
   R57        1.49818   0.00006   0.00000   0.00063   0.00063   1.49881
   R58        1.51445  -0.00010   0.00000  -0.00026  -0.00026   1.51420
   R59        1.48879   0.00062   0.00000  -0.00070  -0.00053   1.48826
   R60        4.09448   0.00573   0.00000   0.03003   0.03022   4.12470
   R61        4.24789   0.01785   0.00000   0.04663   0.04644   4.29433
   R62        1.51559   0.00022   0.00000   0.00080   0.00079   1.51639
   R63        1.13384   0.10694   0.00000   0.17298   0.17409   1.30792
   R64        1.13384   0.09828   0.00000   0.17137   0.17265   1.30648
    A1        1.52217  -0.00060   0.00000  -0.00104  -0.00107   1.52111
    A2        1.83936   0.00034   0.00000   0.00179   0.00178   1.84115
    A3        2.42855  -0.00016   0.00000  -0.00019  -0.00019   2.42836
    A4        1.98802  -0.00013   0.00000  -0.00053  -0.00053   1.98750
    A5        1.83929   0.00002   0.00000   0.00096   0.00096   1.84025
    A6        2.00054   0.00045   0.00000   0.00070   0.00071   2.00126
    A7        2.41952   0.00033   0.00000   0.00047   0.00049   2.42001
    A8        1.97288   0.00086   0.00000   0.00207   0.00211   1.97499
    A9        1.97444   0.00070   0.00000   0.00302   0.00303   1.97747
   A10        1.88047   0.00010   0.00000   0.00082   0.00081   1.88128
   A11        1.85980   0.00017   0.00000   0.00041   0.00041   1.86022
   A12        2.34179  -0.00069   0.00000  -0.00239  -0.00240   2.33939
   A13        2.02359  -0.00035   0.00000  -0.00146  -0.00146   2.02212
   A14        2.01329  -0.00023   0.00000  -0.00176  -0.00176   2.01153
   A15        2.36047  -0.00059   0.00000  -0.00252  -0.00254   2.35793
   A16        1.58366  -0.00047   0.00000  -0.00143  -0.00144   1.58221
   A17        1.73005  -0.00031   0.00000  -0.00094  -0.00094   1.72911
   A18        2.21779   0.00006   0.00000   0.00093   0.00093   2.21872
   A19        2.33898  -0.00028   0.00000  -0.00046  -0.00047   2.33851
   A20        1.74648  -0.00030   0.00000  -0.00039  -0.00040   1.74608
   A21        2.17081   0.00018   0.00000   0.00006   0.00007   2.17088
   A22        2.35858   0.00073   0.00000   0.00186   0.00189   2.36046
   A23        2.00467  -0.00027   0.00000  -0.00147  -0.00148   2.00319
   A24        2.04980  -0.00011   0.00000  -0.00026  -0.00026   2.04954
   A25        1.72419  -0.00025   0.00000   0.00004   0.00003   1.72422
   A26        2.26921  -0.00029   0.00000  -0.00017  -0.00018   2.26903
   A27        2.33361   0.00041   0.00000   0.00101   0.00102   2.33463
   A28        1.87578   0.00047   0.00000   0.00102   0.00103   1.87682
   A29        2.29652   0.00023   0.00000  -0.00000   0.00001   2.29653
   A30        1.86111   0.00038   0.00000   0.00070   0.00071   1.86183
   A31        1.58331   0.00064   0.00000   0.00114   0.00117   1.58448
   A32        1.73017  -0.00025   0.00000  -0.00146  -0.00147   1.72870
   A33        2.33944   0.00048   0.00000   0.00257   0.00260   2.34204
   A34        2.21905   0.00086   0.00000   0.00456   0.00460   2.22365
   A35        1.74611   0.00039   0.00000   0.00102   0.00102   1.74713
   A36        2.35864  -0.00113   0.00000  -0.00379  -0.00386   2.35478
   A37        2.17159  -0.00163   0.00000  -0.00454  -0.00463   2.16696
   A38        2.00218  -0.00075   0.00000  -0.00398  -0.00399   1.99819
   A39        2.04724   0.00083   0.00000   0.00050   0.00053   2.04777
   A40        2.27251  -0.00052   0.00000  -0.00080  -0.00084   2.27167
   A41        1.72728  -0.00067   0.00000   0.00114   0.00109   1.72838
   A42        1.87533   0.00107   0.00000   0.00446   0.00451   1.87984
   A43        2.33312   0.00130   0.00000   0.00329   0.00338   2.33650
   A44        1.86010  -0.00035   0.00000  -0.00004  -0.00005   1.86005
   A45        2.29521  -0.00048   0.00000  -0.00273  -0.00274   2.29247
   A46        1.57531   0.00037   0.00000   0.00117   0.00117   1.57649
   A47        1.84403  -0.00014   0.00000  -0.00081  -0.00082   1.84321
   A48        2.03746   0.00048   0.00000   0.00346   0.00351   2.04096
   A49        2.49161   0.00094   0.00000   0.00211   0.00217   2.49378
   A50        1.84364   0.00031   0.00000   0.00074   0.00076   1.84440
   A51        2.48587  -0.00145   0.00000  -0.00572  -0.00578   2.48009
   A52        2.04083  -0.00114   0.00000  -0.00232  -0.00241   2.03842
   A53        1.96743  -0.00019   0.00000  -0.00208  -0.00209   1.96534
   A54        1.96826   0.00092   0.00000   0.00132   0.00135   1.96961
   A55        2.01004  -0.00110   0.00000  -0.00154  -0.00155   2.00850
   A56        2.02161   0.00000   0.00000   0.00153   0.00151   2.02312
   A57        1.92820   0.00118   0.00000   0.00470   0.00474   1.93293
   A58        2.22350   0.00036   0.00000   0.00068   0.00073   2.22423
   A59        2.23281   0.00003   0.00000  -0.00077  -0.00081   2.23200
   A60        1.91950  -0.00082   0.00000  -0.00157  -0.00161   1.91789
   A61        1.59653  -0.00020   0.00000   0.00056   0.00054   1.59707
   A62        2.21928   0.00016   0.00000   0.00026   0.00027   2.21955
   A63        2.21582   0.00036   0.00000   0.00051   0.00052   2.21634
   A64        1.68247  -0.00016   0.00000   0.00119   0.00117   1.68364
   A65        2.01770   0.00002   0.00000  -0.00067  -0.00065   2.01705
   A66        2.58785   0.00019   0.00000   0.00017   0.00019   2.58804
   A67        2.57773   0.00019   0.00000  -0.00030  -0.00030   2.57743
   A68        2.00741   0.00001   0.00000  -0.00116  -0.00116   2.00625
   A69        2.39157   0.00030   0.00000   0.00006   0.00008   2.39165
   A70        2.38905  -0.00055   0.00000  -0.00229  -0.00231   2.38674
   A71        1.82704  -0.00033   0.00000  -0.00162  -0.00163   1.82541
   A72        1.94640   0.00069   0.00000   0.00051   0.00053   1.94693
   A73        2.40785  -0.00028   0.00000  -0.00113  -0.00114   2.40671
   A74        1.89186  -0.00072   0.00000   0.00037   0.00036   1.89222
   A75        1.75295   0.00035   0.00000   0.00117   0.00118   1.75413
   A76        1.95695  -0.00020   0.00000  -0.00183  -0.00183   1.95512
   A77        2.12638   0.00076   0.00000   0.00259   0.00262   2.12899
   A78        2.04996   0.00076   0.00000   0.00380   0.00387   2.05383
   A79        1.59120   0.00045   0.00000   0.00198   0.00199   1.59319
   A80        2.40004  -0.00115   0.00000  -0.00401  -0.00405   2.39599
   A81        2.21405  -0.00165   0.00000  -0.00493  -0.00501   2.20904
   A82        1.96524   0.00066   0.00000   0.00302   0.00305   1.96829
   A83        2.43034   0.00119   0.00000   0.00231   0.00237   2.43271
   A84        1.82416  -0.00047   0.00000   0.00022   0.00020   1.82435
   A85        2.20513  -0.00028   0.00000  -0.00161  -0.00166   2.20347
   A86        1.82623  -0.00026   0.00000  -0.00202  -0.00203   1.82421
   A87        1.94891   0.00096   0.00000   0.00175   0.00179   1.95069
   A88        1.89247  -0.00075   0.00000   0.00022   0.00021   1.89267
   A89        2.40997  -0.00018   0.00000  -0.00084  -0.00085   2.40912
   A90        1.75492   0.00033   0.00000   0.00121   0.00121   1.75613
   A91        1.95669  -0.00075   0.00000  -0.00368  -0.00369   1.95300
   A92        2.04674   0.00128   0.00000   0.00514   0.00521   2.05195
   A93        2.13619   0.00104   0.00000   0.00339   0.00343   2.13962
   A94        1.58997   0.00077   0.00000   0.00141   0.00143   1.59140
   A95        2.21809  -0.00178   0.00000  -0.00468  -0.00476   2.21333
   A96        2.38870  -0.00136   0.00000  -0.00458  -0.00463   2.38407
   A97        2.42800   0.00103   0.00000   0.00261   0.00265   2.43065
   A98        1.96894   0.00048   0.00000   0.00319   0.00320   1.97215
   A99        2.20607  -0.00047   0.00000  -0.00195  -0.00200   2.20407
   A100       1.81499  -0.00086   0.00000  -0.00109  -0.00112   1.81387
   A101       1.73658  -0.00013   0.00000  -0.00038  -0.00039   1.73619
   A102       2.05525  -0.00005   0.00000  -0.00046  -0.00046   2.05479
   A103       1.80639   0.00032   0.00000   0.00071   0.00073   1.80712
   A104       2.29713   0.00025   0.00000   0.00065   0.00067   2.29780
   A105       1.79662  -0.00049   0.00000  -0.00052  -0.00053   1.79609
   A106       1.91825  -0.00027   0.00000  -0.00164  -0.00165   1.91660
   A107       1.95807   0.00051   0.00000   0.00150   0.00152   1.95959
   A108       2.26746   0.00033   0.00000   0.00018   0.00019   2.26765
   A109       1.55176  -0.00044   0.00000  -0.00134  -0.00135   1.55040
   A110       2.22452   0.00064   0.00000   0.00147   0.00149   2.22601
   A111       2.19949   0.00035   0.00000   0.00104   0.00104   2.20053
   A112       2.49698  -0.00025   0.00000  -0.00031  -0.00033   2.49665
   A113       2.20272  -0.00017   0.00000  -0.00055  -0.00056   2.20216
   A114       2.29417  -0.00027   0.00000  -0.00013  -0.00014   2.29403
   A115       1.78958  -0.00018   0.00000   0.00033   0.00031   1.78989
   A116       1.73948  -0.00012   0.00000   0.00040   0.00040   1.73988
   A117       2.05535   0.00036   0.00000   0.00100   0.00102   2.05637
   A118       1.80841  -0.00016   0.00000  -0.00080  -0.00080   1.80760
   A119       2.29798   0.00003   0.00000  -0.00024  -0.00024   2.29775
   A120       1.79667  -0.00035   0.00000  -0.00006  -0.00006   1.79660
   A121       1.92029   0.00088   0.00000   0.00213   0.00217   1.92246
   A122       1.96155  -0.00056   0.00000  -0.00164  -0.00167   1.95988
   A123       2.27473  -0.00012   0.00000  -0.00071  -0.00072   2.27400
   A124       1.55026  -0.00077   0.00000  -0.00204  -0.00206   1.54819
   A125       2.22373   0.00082   0.00000   0.00219   0.00221   2.22594
   A126       2.19276   0.00045   0.00000   0.00091   0.00092   2.19368
   A127       2.49808  -0.00007   0.00000  -0.00032  -0.00032   2.49776
   A128       2.20285  -0.00010   0.00000  -0.00057  -0.00057   2.20228
   A129       2.28909  -0.00002   0.00000   0.00007   0.00007   2.28916
   A130       1.78287  -0.00008   0.00000  -0.00020  -0.00021   1.78266
   A131       1.67613  -0.00026   0.00000   0.00065   0.00064   1.67676
   A132       2.09758   0.00019   0.00000  -0.00040  -0.00040   2.09717
   A133       2.47709  -0.00031   0.00000  -0.00134  -0.00135   2.47574
   A134       1.67636  -0.00033   0.00000   0.00073   0.00071   1.67706
   A135       2.48017  -0.00035   0.00000  -0.00220  -0.00221   2.47796
   A136       2.09880   0.00027   0.00000  -0.00005  -0.00004   2.09876
   A137       2.07741   0.00038   0.00000   0.00038   0.00040   2.07781
   A138       2.49005   0.00019   0.00000  -0.00020  -0.00019   2.48985
   A139       2.49009   0.00020   0.00000   0.00015   0.00016   2.49025
   A140       2.08162   0.00032   0.00000   0.00014   0.00016   2.08178
   A141       1.39970   0.00356   0.00000   0.01772   0.01726   1.41696
   A142       1.44099   0.00968   0.00000   0.02217   0.02187   1.46286
   A143       1.78216  -0.01103   0.00000  -0.01793  -0.01778   1.76438
   A144       2.03544   0.01286   0.00000   0.01804   0.01813   2.05357
   A145       1.48286   0.00511   0.00000   0.01618   0.01564   1.49850
   A146       1.54168   0.00885   0.00000   0.02229   0.02197   1.56365
   A147       1.70448  -0.01015   0.00000  -0.01805  -0.01786   1.68663
   A148       1.98126   0.01282   0.00000   0.02010   0.02018   2.00143
   A149       1.37432   0.00338   0.00000   0.01743   0.01700   1.39132
   A150       1.42436   0.00999   0.00000   0.02281   0.02255   1.44691
   A151       1.75821  -0.01056   0.00000  -0.01828  -0.01815   1.74006
   A152       2.00329   0.01258   0.00000   0.01681   0.01691   2.02020
   A153       1.54341   0.00893   0.00000   0.02225   0.02181   1.56522
   A154       1.50894   0.00346   0.00000   0.01374   0.01352   1.52246
   A155       2.64896   0.01072   0.00000   0.01675   0.01678   2.66574
   A156       2.39822  -0.01182   0.00000  -0.02088  -0.02079   2.37743
   A157       2.07199  -0.01477   0.00000  -0.04325  -0.04252   2.02946
   A158       2.12353  -0.01462   0.00000  -0.03312  -0.03276   2.09078
   A159       2.09338  -0.01705   0.00000  -0.04145  -0.04079   2.05259
   A160       2.08422  -0.01407   0.00000  -0.03572  -0.03535   2.04887
    D1       -0.13492  -0.00007   0.00000  -0.00024  -0.00025  -0.13517
    D2       -1.17554  -0.00032   0.00000  -0.00108  -0.00108  -1.17662
    D3        2.23601  -0.00027   0.00000  -0.00098  -0.00099   2.23502
    D4        2.94450  -0.00030   0.00000  -0.00063  -0.00065   2.94385
    D5        0.89094   0.00087   0.00000   0.00317   0.00320   0.89414
    D6       -0.14968   0.00062   0.00000   0.00234   0.00236  -0.14731
    D7       -3.02132   0.00067   0.00000   0.00244   0.00246  -3.01885
    D8       -2.31282   0.00064   0.00000   0.00278   0.00280  -2.31002
    D9       -2.32618   0.00011   0.00000   0.00015   0.00015  -2.32603
   D10        2.91638  -0.00014   0.00000  -0.00068  -0.00068   2.91570
   D11        0.04474  -0.00009   0.00000  -0.00058  -0.00059   0.04416
   D12        0.75324  -0.00013   0.00000  -0.00024  -0.00025   0.75299
   D13       -2.63344   0.00000   0.00000   0.00015   0.00015  -2.63329
   D14        2.60913  -0.00024   0.00000  -0.00068  -0.00068   2.60844
   D15       -0.26251  -0.00020   0.00000  -0.00058  -0.00059  -0.26310
   D16        0.44598  -0.00023   0.00000  -0.00023  -0.00025   0.44573
   D17        0.13487   0.00030   0.00000   0.00077   0.00079   0.13566
   D18        1.17375   0.00103   0.00000   0.00213   0.00216   1.17590
   D19       -2.94740   0.00054   0.00000   0.00237   0.00240  -2.94500
   D20       -2.23785   0.00133   0.00000   0.00263   0.00271  -2.23515
   D21       -0.89037  -0.00067   0.00000  -0.00183  -0.00184  -0.89221
   D22        0.14851   0.00006   0.00000  -0.00047  -0.00047   0.14804
   D23        2.31055  -0.00043   0.00000  -0.00023  -0.00023   2.31032
   D24        3.02009   0.00036   0.00000   0.00003   0.00008   3.02017
   D25        2.65103  -0.00007   0.00000   0.00018   0.00019   2.65122
   D26       -2.59328   0.00066   0.00000   0.00154   0.00156  -2.59172
   D27       -0.43124   0.00017   0.00000   0.00178   0.00179  -0.42944
   D28        0.27831   0.00096   0.00000   0.00204   0.00210   0.28041
   D29        2.29834  -0.00049   0.00000  -0.00116  -0.00117   2.29717
   D30       -2.94597   0.00024   0.00000   0.00019   0.00020  -2.94577
   D31       -0.78392  -0.00025   0.00000   0.00043   0.00043  -0.78349
   D32       -0.07438   0.00054   0.00000   0.00069   0.00074  -0.07364
   D33        0.63521   0.00033   0.00000   0.00192   0.00192   0.63713
   D34       -2.15193  -0.00030   0.00000  -0.00005  -0.00008  -2.15202
   D35       -2.87410  -0.00067   0.00000  -0.00130  -0.00133  -2.87544
   D36       -0.63310   0.00098   0.00000   0.00286   0.00290  -0.63020
   D37        2.86294   0.00035   0.00000   0.00088   0.00089   2.86384
   D38        2.14077  -0.00001   0.00000  -0.00036  -0.00036   2.14042
   D39       -2.87969   0.00068   0.00000   0.00226   0.00228  -2.87741
   D40        0.61635   0.00005   0.00000   0.00028   0.00027   0.61663
   D41       -0.10582  -0.00032   0.00000  -0.00096  -0.00098  -0.10679
   D42        2.87781   0.00062   0.00000   0.00183   0.00185   2.87966
   D43        0.09067  -0.00001   0.00000  -0.00014  -0.00015   0.09051
   D44       -0.63150  -0.00038   0.00000  -0.00139  -0.00140  -0.63291
   D45        0.59348   0.00021   0.00000   0.00111   0.00111   0.59459
   D46       -0.46747   0.00034   0.00000   0.00189   0.00189  -0.46558
   D47       -3.03494   0.00052   0.00000   0.00267   0.00269  -3.03225
   D48       -2.96973   0.00082   0.00000   0.00338   0.00345  -2.96628
   D49       -0.42803   0.00078   0.00000   0.00181   0.00184  -0.42619
   D50       -1.48898   0.00091   0.00000   0.00259   0.00262  -1.48636
   D51        2.22673   0.00109   0.00000   0.00337   0.00342   2.23015
   D52        2.29194   0.00139   0.00000   0.00409   0.00418   2.29612
   D53       -3.06406  -0.00009   0.00000  -0.00009  -0.00009  -3.06415
   D54        2.15817   0.00004   0.00000   0.00069   0.00069   2.15886
   D55       -0.40930   0.00022   0.00000   0.00147   0.00149  -0.40781
   D56       -0.34409   0.00051   0.00000   0.00218   0.00224  -0.34185
   D57       -2.58274   0.00010   0.00000   0.00066   0.00066  -2.58207
   D58        2.63950   0.00023   0.00000   0.00144   0.00145   2.64095
   D59        0.07202   0.00041   0.00000   0.00223   0.00225   0.07427
   D60        0.13724   0.00070   0.00000   0.00294   0.00300   0.14024
   D61       -0.59427  -0.00090   0.00000  -0.00296  -0.00299  -0.59726
   D62        0.46616  -0.00079   0.00000  -0.00415  -0.00417   0.46199
   D63        2.97329  -0.00129   0.00000  -0.00497  -0.00505   2.96824
   D64        3.01934  -0.00115   0.00000  -0.00467  -0.00470   3.01464
   D65        0.42581  -0.00090   0.00000  -0.00309  -0.00311   0.42270
   D66        1.48625  -0.00079   0.00000  -0.00428  -0.00429   1.48195
   D67       -2.28981  -0.00129   0.00000  -0.00510  -0.00517  -2.29498
   D68       -2.24376  -0.00115   0.00000  -0.00479  -0.00482  -2.24859
   D69        2.60197  -0.00034   0.00000  -0.00081  -0.00082   2.60115
   D70       -2.62078  -0.00023   0.00000  -0.00200  -0.00201  -2.62279
   D71       -0.11365  -0.00073   0.00000  -0.00282  -0.00289  -0.11654
   D72       -0.06761  -0.00059   0.00000  -0.00252  -0.00253  -0.07014
   D73        3.05367  -0.00000   0.00000  -0.00009  -0.00009   3.05358
   D74       -2.16908   0.00011   0.00000  -0.00128  -0.00127  -2.17035
   D75        0.33805  -0.00039   0.00000  -0.00210  -0.00215   0.33590
   D76        0.38409  -0.00025   0.00000  -0.00179  -0.00180   0.38230
   D77        0.13847   0.00029   0.00000   0.00075   0.00077   0.13924
   D78       -0.87877  -0.00050   0.00000  -0.00085  -0.00087  -0.87964
   D79        2.80615  -0.00100   0.00000  -0.00307  -0.00310   2.80305
   D80        2.56395  -0.00012   0.00000   0.00108   0.00102   2.56496
   D81        1.11571  -0.00052   0.00000  -0.00179  -0.00179   1.11392
   D82        0.09847  -0.00131   0.00000  -0.00339  -0.00343   0.09504
   D83       -2.49980  -0.00181   0.00000  -0.00562  -0.00566  -2.50546
   D84       -2.74200  -0.00093   0.00000  -0.00146  -0.00154  -2.74354
   D85       -2.26425   0.00055   0.00000   0.00084   0.00087  -2.26338
   D86        3.00170  -0.00024   0.00000  -0.00077  -0.00077   3.00093
   D87        0.40343  -0.00074   0.00000  -0.00299  -0.00300   0.40043
   D88        0.16123   0.00014   0.00000   0.00116   0.00112   0.16235
   D89       -2.93974   0.00059   0.00000   0.00130   0.00133  -2.93841
   D90        2.32621  -0.00019   0.00000  -0.00031  -0.00031   2.32589
   D91       -0.27206  -0.00070   0.00000  -0.00253  -0.00254  -0.27460
   D92       -0.51426   0.00018   0.00000   0.00162   0.00158  -0.51268
   D93       -0.61371  -0.00039   0.00000  -0.00191  -0.00192  -0.61563
   D94        2.44861   0.00006   0.00000  -0.00029  -0.00028   2.44833
   D95        2.39037   0.00015   0.00000   0.00048   0.00049   2.39086
   D96        0.53472  -0.00041   0.00000  -0.00173  -0.00175   0.53297
   D97       -2.68614   0.00004   0.00000  -0.00012  -0.00011  -2.68626
   D98       -2.74439   0.00014   0.00000   0.00065   0.00066  -2.74373
   D99        3.09734  -0.00046   0.00000  -0.00197  -0.00199   3.09535
   D100      -0.12353  -0.00001   0.00000  -0.00036  -0.00035  -0.12388
   D101      -0.18177   0.00009   0.00000   0.00042   0.00042  -0.18135
   D102       3.13532  -0.00034   0.00000  -0.00087  -0.00089   3.13444
   D103      -0.08554   0.00011   0.00000   0.00075   0.00075  -0.08479
   D104      -0.14379   0.00021   0.00000   0.00152   0.00152  -0.14226
   D105      -0.70146   0.00060   0.00000   0.00124   0.00126  -0.70020
   D106       0.34030   0.00133   0.00000   0.00320   0.00324   0.34354
   D107       2.51868   0.00112   0.00000   0.00403   0.00406   2.52274
   D108       3.11147   0.00193   0.00000   0.00365   0.00371   3.11518
   D109       0.40024  -0.00021   0.00000  -0.00059  -0.00059   0.39964
   D110       1.44201   0.00052   0.00000   0.00137   0.00138   1.44339
   D111      -2.66280   0.00032   0.00000   0.00219   0.00220  -2.66059
   D112      -2.07001   0.00113   0.00000   0.00181   0.00186  -2.06816
   D113       2.71307  -0.00056   0.00000  -0.00152  -0.00154   2.71153
   D114      -2.52834   0.00016   0.00000   0.00044   0.00043  -2.52791
   D115      -0.34996  -0.00004   0.00000   0.00126   0.00126  -0.34871
   D116       0.24282   0.00077   0.00000   0.00088   0.00091   0.24373
   D117       3.06578  -0.00045   0.00000  -0.00160  -0.00161   3.06417
   D118      -2.17564   0.00028   0.00000   0.00036   0.00037  -2.17527
   D119       0.00274   0.00008   0.00000   0.00119   0.00119   0.00393
   D120       0.59552   0.00089   0.00000   0.00081   0.00084   0.59637
   D121       0.74583   0.00029   0.00000   0.00063   0.00064   0.74647
   D122      -0.22342   0.00003   0.00000   0.00068   0.00067  -0.22275
   D123      -2.90394   0.00012   0.00000   0.00048   0.00047  -2.90347
   D124      -2.71419   0.00006   0.00000  -0.00046  -0.00046  -2.71465
   D125      -0.35062  -0.00013   0.00000   0.00037   0.00036  -0.35026
   D126      -1.31987  -0.00039   0.00000   0.00041   0.00039  -1.31948
   D127       2.28279  -0.00031   0.00000   0.00021   0.00020   2.28299
   D128       2.47255  -0.00036   0.00000  -0.00073  -0.00074   2.47181
   D129      -2.68422   0.00020   0.00000   0.00074   0.00074  -2.68348
   D130       2.62971  -0.00006   0.00000   0.00078   0.00077   2.63049
   D131      -0.05080   0.00002   0.00000   0.00058   0.00058  -0.05023
   D132       0.13895  -0.00003   0.00000  -0.00036  -0.00036   0.13859
   D133      -3.06796  -0.00002   0.00000  -0.00013  -0.00013  -3.06809
   D134       2.24597  -0.00028   0.00000  -0.00008  -0.00009   2.24587
   D135      -0.43455  -0.00020   0.00000  -0.00029  -0.00029  -0.43484
   D136      -0.24480  -0.00025   0.00000  -0.00123  -0.00123  -0.24603
   D137      -0.13847  -0.00022   0.00000  -0.00059  -0.00060  -0.13907
   D138       0.87907  -0.00040   0.00000  -0.00184  -0.00187   0.87720
   D139      -2.54794   0.00013   0.00000  -0.00213  -0.00216  -2.55010
   D140      -2.81822  -0.00089   0.00000  -0.00275  -0.00277  -2.82099
   D141      -1.11404   0.00091   0.00000   0.00354   0.00355  -1.11049
   D142      -0.09650   0.00072   0.00000   0.00229   0.00228  -0.09422
   D143       2.75968   0.00125   0.00000   0.00200   0.00199   2.76167
   D144       2.48939   0.00024   0.00000   0.00139   0.00138   2.49077
   D145       2.94266  -0.00037   0.00000  -0.00184  -0.00185   2.94082
   D146      -2.32299  -0.00055   0.00000  -0.00309  -0.00311  -2.32610
   D147       0.53319  -0.00002   0.00000  -0.00338  -0.00340   0.52979
   D148       0.26291  -0.00104   0.00000  -0.00399  -0.00401   0.25890
   D149       2.26630   0.00042   0.00000   0.00363   0.00363   2.26993
   D150      -2.99935   0.00023   0.00000   0.00238   0.00236  -2.99699
   D151      -0.14317   0.00076   0.00000   0.00209   0.00207  -0.14110
   D152      -0.41345  -0.00025   0.00000   0.00147   0.00146  -0.41199
   D153       0.61397   0.00071   0.00000   0.00269   0.00270   0.61667
   D154      -2.39360  -0.00001   0.00000  -0.00007  -0.00010  -2.39370
   D155      -2.44798   0.00037   0.00000   0.00125   0.00124  -2.44674
   D156      -0.53544   0.00051   0.00000   0.00249   0.00252  -0.53291
   D157       2.74018  -0.00021   0.00000  -0.00027  -0.00028   2.73990
   D158       2.68579   0.00017   0.00000   0.00105   0.00106   2.68686
   D159      -3.13482   0.00064   0.00000   0.00328   0.00333  -3.13149
   D160       0.14079  -0.00008   0.00000   0.00052   0.00053   0.14132
   D161       0.08641   0.00030   0.00000   0.00184   0.00187   0.08828
   D162      -3.09692   0.00116   0.00000   0.00485   0.00492  -3.09200
   D163       0.17869   0.00043   0.00000   0.00209   0.00212   0.18081
   D164       0.12431   0.00082   0.00000   0.00341   0.00347   0.12777
   D165       0.69853  -0.00019   0.00000  -0.00158  -0.00157   0.69697
   D166      -0.34420  -0.00122   0.00000  -0.00402  -0.00403  -0.34823
   D167      -3.10940  -0.00124   0.00000  -0.00227  -0.00230  -3.11170
   D168      -2.51765  -0.00010   0.00000  -0.00167  -0.00165  -2.51930
   D169      -0.40204  -0.00099   0.00000  -0.00298  -0.00301  -0.40504
   D170      -1.44477  -0.00202   0.00000  -0.00543  -0.00547  -1.45024
   D171       2.07322  -0.00204   0.00000  -0.00368  -0.00374   2.06948
   D172       2.66496  -0.00090   0.00000  -0.00307  -0.00309   2.66187
   D173      -3.06925  -0.00055   0.00000  -0.00236  -0.00238  -3.07163
   D174       2.17120  -0.00157   0.00000  -0.00480  -0.00484   2.16636
   D175      -0.59400  -0.00159   0.00000  -0.00305  -0.00311  -0.59711
   D176      -0.00225  -0.00046   0.00000  -0.00245  -0.00246  -0.00471
   D177      -2.71617  -0.00029   0.00000  -0.00343  -0.00346  -2.71962
   D178       2.52429  -0.00131   0.00000  -0.00588  -0.00592   2.51837
   D179      -0.24091  -0.00134   0.00000  -0.00413  -0.00419  -0.24510
   D180       0.35084  -0.00020   0.00000  -0.00352  -0.00354   0.34729
   D181      -0.74277  -0.00071   0.00000  -0.00152  -0.00154  -0.74432
   D182       0.22755  -0.00066   0.00000  -0.00121  -0.00123   0.22632
   D183       2.90167  -0.00039   0.00000  -0.00080  -0.00082   2.90085
   D184       2.70404  -0.00003   0.00000  -0.00005  -0.00005   2.70399
   D185       0.35319  -0.00065   0.00000  -0.00274  -0.00276   0.35042
   D186       1.32351  -0.00060   0.00000  -0.00243  -0.00245   1.32106
   D187      -2.28556  -0.00033   0.00000  -0.00202  -0.00203  -2.28759
   D188      -2.48319   0.00003   0.00000  -0.00127  -0.00127  -2.48445
   D189       3.07101  -0.00090   0.00000  -0.00363  -0.00368   3.06733
   D190      -2.24185  -0.00085   0.00000  -0.00332  -0.00337  -2.24522
   D191       0.43227  -0.00058   0.00000  -0.00291  -0.00295   0.42932
   D192       0.23464  -0.00021   0.00000  -0.00216  -0.00219   0.23245
   D193       2.68670  -0.00135   0.00000  -0.00379  -0.00387   2.68283
   D194      -2.62616  -0.00130   0.00000  -0.00348  -0.00356  -2.62972
   D195       0.04796  -0.00103   0.00000  -0.00307  -0.00315   0.04482
   D196      -0.14967  -0.00066   0.00000  -0.00232  -0.00238  -0.15205
   D197       2.53144   0.01222   0.00000   0.02374   0.02357   2.55501
   D198       2.25972  -0.01055   0.00000  -0.01413  -0.01417   2.24555
   D199       0.39244   0.01212   0.00000   0.02184   0.02170   0.41414
   D200       0.12072  -0.01065   0.00000  -0.01602  -0.01604   0.10468
   D201       1.46399   0.01265   0.00000   0.02445   0.02432   1.48830
   D202       1.19227  -0.01012   0.00000  -0.01342  -0.01342   1.17884
   D203      -2.42135   0.01184   0.00000   0.02297   0.02286  -2.39849
   D204      -2.69307  -0.01093   0.00000  -0.01489  -0.01488  -2.70795
   D205      -0.96951   0.01276   0.00000   0.02524   0.02514  -0.94437
   D206      -1.24123  -0.01000   0.00000  -0.01263  -0.01260  -1.25383
   D207      -0.63729  -0.00059   0.00000  -0.00223  -0.00224  -0.63954
   D208       2.08644   0.00007   0.00000   0.00020   0.00021   2.08666
   D209       2.93806   0.00021   0.00000   0.00033   0.00034   2.93840
   D210       0.63580  -0.00079   0.00000  -0.00306  -0.00309   0.63271
   D211      -2.92365  -0.00012   0.00000  -0.00064  -0.00063  -2.92428
   D212      -2.07203   0.00001   0.00000  -0.00051  -0.00051  -2.07254
   D213      -2.87156  -0.00112   0.00000  -0.00562  -0.00567  -2.87724
   D214      -0.14783  -0.00045   0.00000  -0.00319  -0.00322  -0.15104
   D215       0.70379  -0.00032   0.00000  -0.00307  -0.00309   0.70070
   D216       2.86887  -0.00110   0.00000  -0.00268  -0.00276   2.86611
   D217      -0.69058  -0.00043   0.00000  -0.00026  -0.00030  -0.69088
   D218       0.16104  -0.00030   0.00000  -0.00013  -0.00018   0.16086
   D219      -0.59511   0.00062   0.00000   0.00220   0.00223  -0.59288
   D220       0.53292  -0.00010   0.00000  -0.00010  -0.00010   0.53282
   D221      -3.04099  -0.00025   0.00000  -0.00062  -0.00062  -3.04162
   D222       2.75213  -0.00040   0.00000  -0.00151  -0.00153   2.75060
   D223       0.45429   0.00136   0.00000   0.00389   0.00394   0.45823
   D224       1.58232   0.00063   0.00000   0.00159   0.00161   1.58393
   D225      -1.99159   0.00049   0.00000   0.00108   0.00108  -1.99051
   D226      -2.48166   0.00033   0.00000   0.00018   0.00017  -2.48148
   D227       2.73077   0.00072   0.00000   0.00410   0.00416   2.73493
   D228      -2.42438  -0.00001   0.00000   0.00179   0.00183  -2.42256
   D229       0.28489  -0.00015   0.00000   0.00128   0.00130   0.28619
   D230      -0.20517  -0.00031   0.00000   0.00038   0.00039  -0.20478
   D231      -3.10315   0.00182   0.00000   0.00452   0.00461  -3.09854
   D232      -1.97512   0.00110   0.00000   0.00221   0.00228  -1.97284
   D233       0.73416   0.00095   0.00000   0.00170   0.00175   0.73591
   D234       0.24409   0.00080   0.00000   0.00080   0.00085   0.24494
   D235       0.59413   0.00008   0.00000  -0.00008  -0.00007   0.59405
   D236      -0.53274   0.00096   0.00000   0.00251   0.00254  -0.53020
   D237       3.04192   0.00042   0.00000   0.00148   0.00149   3.04342
   D238      -2.75119   0.00005   0.00000   0.00079   0.00079  -2.75041
   D239      -0.45410   0.00021   0.00000   0.00121   0.00123  -0.45287
   D240      -1.58097   0.00109   0.00000   0.00380   0.00384  -1.57712
   D241       1.99370   0.00055   0.00000   0.00278   0.00279   1.99649
   D242       2.48377   0.00018   0.00000   0.00208   0.00209   2.48585
   D243       3.11040   0.00084   0.00000   0.00427   0.00431   3.11471
   D244       1.98353   0.00171   0.00000   0.00686   0.00693   1.99046
   D245      -0.72499   0.00117   0.00000   0.00583   0.00588  -0.71911
   D246      -0.23492   0.00081   0.00000   0.00514   0.00517  -0.22975
   D247      -2.73963   0.00015   0.00000  -0.00064  -0.00059  -2.74022
   D248       2.41669   0.00102   0.00000   0.00195   0.00203   2.41872
   D249      -0.29184   0.00048   0.00000   0.00092   0.00098  -0.29085
   D250       0.19823   0.00011   0.00000   0.00023   0.00028   0.19851
   D251      -2.25297  -0.01085   0.00000  -0.02092  -0.02097  -2.27395
   D252      -1.98470   0.01143   0.00000   0.01696   0.01695  -1.96776
   D253       0.06103  -0.01073   0.00000  -0.01922  -0.01933   0.04170
   D254       0.32930   0.01155   0.00000   0.01866   0.01859   0.34789
   D255      -1.05957  -0.01109   0.00000  -0.02078  -0.02087  -1.08043
   D256      -0.79130   0.01119   0.00000   0.01709   0.01706  -0.77424
   D257       2.50882  -0.01153   0.00000  -0.02068  -0.02083   2.48799
   D258       2.77709   0.01075   0.00000   0.01719   0.01709   2.79418
   D259       1.19739  -0.01055   0.00000  -0.01904  -0.01915   1.17824
   D260       1.46565   0.01173   0.00000   0.01883   0.01878   1.48443
   D261       0.00148   0.00064   0.00000   0.00220   0.00221   0.00369
   D262       1.03635  -0.00041   0.00000  -0.00186  -0.00187   1.03448
   D263      -2.38037  -0.00000   0.00000  -0.00283  -0.00285  -2.38322
   D264      -3.04795   0.00033   0.00000   0.00166   0.00166  -3.04629
   D265      -1.03544   0.00092   0.00000   0.00381   0.00383  -1.03162
   D266      -0.00058  -0.00013   0.00000  -0.00025  -0.00025  -0.00083
   D267       2.86589   0.00028   0.00000  -0.00122  -0.00123   2.86466
   D268       2.19831   0.00061   0.00000   0.00328   0.00328   2.20159
   D269       3.04421   0.00015   0.00000  -0.00071  -0.00070   3.04350
   D270      -2.20411  -0.00090   0.00000  -0.00478  -0.00478  -2.20889
   D271       0.66236  -0.00049   0.00000  -0.00575  -0.00576   0.65659
   D272      -0.00523  -0.00016   0.00000  -0.00125  -0.00125  -0.00648
   D273       2.38180   0.00059   0.00000   0.00472   0.00475   2.38655
   D274      -2.86652  -0.00046   0.00000   0.00066   0.00067  -2.86585
   D275      -0.00005  -0.00005   0.00000  -0.00031  -0.00031  -0.00037
   D276      -0.66763   0.00028   0.00000   0.00418   0.00420  -0.66344
   D277      -0.01002  -0.00112   0.00000  -0.00328  -0.00333  -0.01335
   D278      -0.97674  -0.00059   0.00000  -0.00130  -0.00132  -0.97806
   D279       2.28713  -0.00027   0.00000  -0.00007  -0.00007   2.28706
   D280       2.93669  -0.00015   0.00000   0.00011   0.00012   2.93681
   D281       0.96724  -0.00042   0.00000  -0.00175  -0.00178   0.96546
   D282       0.00052   0.00012   0.00000   0.00023   0.00023   0.00075
   D283      -3.01880   0.00043   0.00000   0.00146   0.00148  -3.01732
   D284      -2.36923   0.00056   0.00000   0.00164   0.00167  -2.36757
   D285      -2.80540  -0.00112   0.00000  -0.00344  -0.00349  -2.80889
   D286       2.51107  -0.00059   0.00000  -0.00146  -0.00149   2.50959
   D287      -0.50825  -0.00027   0.00000  -0.00023  -0.00023  -0.50847
   D288       0.14132  -0.00015   0.00000  -0.00005  -0.00004   0.14128
   D289      -2.51450  -0.00092   0.00000  -0.00515  -0.00524  -2.51974
   D290       2.80197  -0.00039   0.00000  -0.00317  -0.00324   2.79874
   D291      -0.21734  -0.00007   0.00000  -0.00193  -0.00198  -0.21933
   D292       0.43222   0.00005   0.00000  -0.00175  -0.00180   0.43042
   D293       0.55703  -0.00076   0.00000  -0.00251  -0.00253   0.55450
   D294      -2.74908  -0.00021   0.00000  -0.00084  -0.00084  -2.74992
   D295      -2.21419   0.00006   0.00000  -0.00073  -0.00073  -2.21492
   D296      -0.63269  -0.00048   0.00000  -0.00133  -0.00134  -0.63403
   D297       2.34439   0.00008   0.00000   0.00034   0.00035   2.34474
   D298       2.87928   0.00034   0.00000   0.00044   0.00046   2.87974
   D299      -2.96969  -0.00095   0.00000  -0.00354  -0.00357  -2.97326
   D300       0.00739  -0.00039   0.00000  -0.00187  -0.00188   0.00551
   D301       0.54228  -0.00013   0.00000  -0.00176  -0.00176   0.54051
   D302       2.91915  -0.00142   0.00000  -0.00321  -0.00327   2.91587
   D303      -0.38696  -0.00087   0.00000  -0.00154  -0.00159  -0.38854
   D304       0.14793  -0.00060   0.00000  -0.00143  -0.00147   0.14646
   D305       1.38748   0.01309   0.00000   0.02377   0.02364   1.41112
   D306       1.13027  -0.01003   0.00000  -0.01263  -0.01263   1.11763
   D307       2.57718   0.01246   0.00000   0.02364   0.02349   2.60067
   D308       2.31997  -0.01066   0.00000  -0.01276  -0.01278   2.30719
   D309       0.30591   0.01291   0.00000   0.02260   0.02246   0.32836
   D310       0.04870  -0.01021   0.00000  -0.01381  -0.01382   0.03488
   D311      -2.40570   0.01300   0.00000   0.02528   0.02520  -2.38050
   D312      -2.66291  -0.01012   0.00000  -0.01113  -0.01107  -2.67399
   D313      -0.99384   0.01324   0.00000   0.02437   0.02427  -0.96958
   D314      -1.25105  -0.00988   0.00000  -0.01203  -0.01201  -1.26306
   D315       0.01124   0.00020   0.00000   0.00096   0.00096   0.01220
   D316       0.98010   0.00092   0.00000   0.00261   0.00264   0.98274
   D317      -2.29077   0.00070   0.00000   0.00149   0.00151  -2.28926
   D318      -2.93943   0.00031   0.00000   0.00039   0.00040  -2.93903
   D319      -0.96835  -0.00061   0.00000  -0.00142  -0.00145  -0.96979
   D320       0.00052   0.00012   0.00000   0.00022   0.00023   0.00074
   D321       3.01284  -0.00010   0.00000  -0.00089  -0.00090   3.01194
   D322       2.36417  -0.00049   0.00000  -0.00199  -0.00201   2.36216
   D323       2.51070  -0.00023   0.00000   0.00208   0.00213   2.51283
   D324      -2.80362   0.00049   0.00000   0.00373   0.00380  -2.79982
   D325       0.20870   0.00028   0.00000   0.00261   0.00268   0.21137
   D326      -0.43997  -0.00012   0.00000   0.00151   0.00157  -0.43840
   D327       2.81701   0.00023   0.00000   0.00133   0.00133   2.81834
   D328      -2.49731   0.00095   0.00000   0.00298   0.00301  -2.49430
   D329       0.51501   0.00073   0.00000   0.00186   0.00188   0.51689
   D330      -0.13366   0.00034   0.00000   0.00076   0.00078  -0.13289
   D331      -0.55382   0.00085   0.00000   0.00425   0.00427  -0.54954
   D332       2.21274  -0.00015   0.00000   0.00067   0.00067   2.21341
   D333       2.74635   0.00029   0.00000   0.00221   0.00222   2.74857
   D334       0.63765   0.00096   0.00000   0.00402   0.00402   0.64167
   D335      -2.87898  -0.00005   0.00000   0.00044   0.00042  -2.87856
   D336      -2.34537   0.00040   0.00000   0.00198   0.00197  -2.34340
   D337      -2.92192   0.00143   0.00000   0.00387   0.00394  -2.91798
   D338      -0.15536   0.00042   0.00000   0.00029   0.00034  -0.15502
   D339       0.37825   0.00087   0.00000   0.00183   0.00188   0.38014
   D340       2.97990   0.00107   0.00000   0.00485   0.00488   2.98477
   D341      -0.53673   0.00007   0.00000   0.00127   0.00128  -0.53545
   D342      -0.00312   0.00051   0.00000   0.00281   0.00282  -0.00029
   D343      -1.37854  -0.01239   0.00000  -0.02357  -0.02343  -1.40198
   D344      -1.13247   0.00982   0.00000   0.01152   0.01153  -1.12094
   D345      -2.56915  -0.01231   0.00000  -0.02471  -0.02456  -2.59371
   D346      -2.32308   0.00990   0.00000   0.01037   0.01041  -2.31267
   D347      -0.29358  -0.01222   0.00000  -0.02133  -0.02119  -0.31476
   D348      -0.04750   0.00999   0.00000   0.01375   0.01378  -0.03372
   D349       2.42012  -0.01209   0.00000  -0.02426  -0.02418   2.39594
   D350       2.66619   0.01012   0.00000   0.01082   0.01079   2.67698
   D351       1.00928  -0.01235   0.00000  -0.02262  -0.02251   0.98677
   D352       1.25535   0.00986   0.00000   0.01247   0.01246   1.26781
   D353      -0.00183   0.00053   0.00000   0.00122   0.00125  -0.00058
   D354      -1.06899  -0.00030   0.00000  -0.00124  -0.00125  -1.07024
   D355       2.24410  -0.00014   0.00000  -0.00012  -0.00012   2.24398
   D356       2.85780  -0.00008   0.00000  -0.00006  -0.00007   2.85773
   D357       1.06661   0.00070   0.00000   0.00223   0.00226   1.06886
   D358      -0.00056  -0.00012   0.00000  -0.00024  -0.00024  -0.00080
   D359      -2.97065   0.00004   0.00000   0.00088   0.00089  -2.96976
   D360      -2.35695   0.00010   0.00000   0.00094   0.00094  -2.35601
   D361      -2.23682   0.00041   0.00000   0.00083   0.00085  -2.23598
   D362       2.97919  -0.00041   0.00000  -0.00163  -0.00165   2.97755
   D363       0.00910  -0.00025   0.00000  -0.00051  -0.00052   0.00858
   D364       0.62280  -0.00019   0.00000  -0.00045  -0.00047   0.62234
   D365      -2.84912   0.00063   0.00000   0.00193   0.00195  -2.84717
   D366       2.36690  -0.00019   0.00000  -0.00053  -0.00054   2.36636
   D367      -0.60319  -0.00003   0.00000   0.00059   0.00059  -0.60261
   D368       0.01051   0.00003   0.00000   0.00065   0.00064   0.01115
   D369       0.47010  -0.00074   0.00000  -0.00328  -0.00329   0.46681
   D370      -2.41124   0.00011   0.00000  -0.00005  -0.00004  -2.41128
   D371      -2.89837   0.00005   0.00000  -0.00028  -0.00028  -2.89865
   D372      -0.68913  -0.00055   0.00000  -0.00303  -0.00304  -0.69217
   D373       2.71271   0.00030   0.00000   0.00021   0.00022   2.71293
   D374       2.22558   0.00024   0.00000  -0.00003  -0.00002   2.22555
   D375       2.99646  -0.00064   0.00000  -0.00279  -0.00280   2.99365
   D376       0.11511   0.00022   0.00000   0.00044   0.00046   0.11557
   D377      -0.37202   0.00015   0.00000   0.00021   0.00021  -0.37181
   D378       3.12919  -0.00063   0.00000  -0.00223  -0.00224   3.12696
   D379       0.24785   0.00023   0.00000   0.00100   0.00102   0.24887
   D380      -0.23928   0.00016   0.00000   0.00077   0.00077  -0.23851
   D381      -0.47556   0.00101   0.00000   0.00212   0.00215  -0.47341
   D382       2.90167   0.00024   0.00000  -0.00019  -0.00018   2.90149
   D383       2.40728   0.00030   0.00000   0.00043   0.00044   2.40771
   D384       0.68667   0.00007   0.00000   0.00083   0.00083   0.68750
   D385      -2.21928  -0.00070   0.00000  -0.00148  -0.00151  -2.22079
   D386      -2.71368  -0.00064   0.00000  -0.00086  -0.00089  -2.71456
   D387      -2.99635   0.00064   0.00000   0.00172   0.00174  -2.99460
   D388       0.38088  -0.00013   0.00000  -0.00059  -0.00059   0.38030
   D389      -0.11351  -0.00007   0.00000   0.00004   0.00003  -0.11348
   D390      -3.12605   0.00055   0.00000   0.00142   0.00143  -3.12462
   D391       0.25118  -0.00022   0.00000  -0.00090  -0.00090   0.25028
   D392      -0.24321  -0.00016   0.00000  -0.00027  -0.00028  -0.24349
   D393      -0.48048  -0.01536   0.00000  -0.02000  -0.01964  -0.50011
   D394      -1.73446  -0.01822   0.00000  -0.01895  -0.01810  -1.75257
   D395      -0.07889   0.01750   0.00000   0.02461   0.02397  -0.05492
   D396      -1.27741   0.01715   0.00000   0.02934   0.02856  -1.24885
   D397      -0.35564  -0.01626   0.00000  -0.02669  -0.02610  -0.38174
   D398      -1.65137  -0.01729   0.00000  -0.02034  -0.01940  -1.67077
   D399       0.10399   0.01673   0.00000   0.02418   0.02364   0.12762
   D400      -1.17000   0.01594   0.00000   0.02943   0.02864  -1.14136
   D401       0.48208   0.01543   0.00000   0.01988   0.01952   0.50160
   D402       1.73536   0.01839   0.00000   0.02006   0.01921   1.75457
   D403       0.07893  -0.01754   0.00000  -0.02478  -0.02413   0.05479
   D404       1.27875  -0.01716   0.00000  -0.02814  -0.02734   1.25140
   D405       0.16248   0.01651   0.00000   0.02826   0.02761   0.19009
   D406      -0.81189   0.01753   0.00000   0.03370   0.03322  -0.77867
   D407      -0.30487  -0.01690   0.00000  -0.02294  -0.02238  -0.32725
   D408      -1.43695  -0.02327   0.00000  -0.03005  -0.02912  -1.46607
         Item               Value     Threshold  Converged?
 Maximum Force            0.106936     0.000450     NO 
 RMS     Force            0.007464     0.000300     NO 
 Maximum Displacement     0.136948     0.001800     NO 
 RMS     Displacement     0.011112     0.001200     NO 
 Predicted change in Energy=-4.017447D-02
 GradGradGradGradGradGradGradGradGradGradGradGradGradGradGradGradGradGrad

                          Input orientation:                          
 ---------------------------------------------------------------------
 Center     Atomic      Atomic             Coordinates (Angstroms)
 Number     Number       Type             X           Y           Z
 ---------------------------------------------------------------------
      1          4           0       -0.828024    0.000830    1.523959
      2          4           0       -0.937884    1.513035   -0.056031
      3          4           0       -0.939230   -1.507723   -0.063068
      4          4           0       -0.754382    0.000678   -1.550025
      5          4           0       -2.287298    0.005648   -0.079262
      6          4           0        0.839625    1.117269    1.100167
      7          4           0        0.836332   -1.112325    1.100377
      8          4           0        0.925158    1.163593   -0.980858
      9          4           0        0.920194   -1.155660   -0.985345
     10          4           0        2.266415   -0.000538    0.005259
     11          1           0       -3.719394    0.421151    0.005268
     12          1           0       -3.714698   -0.421849    0.004567
     13          1           0        3.731564    0.409176    0.017951
     14          1           0        3.732244   -0.411643    0.019631
     15          1           0        1.665632    2.262580    1.764356
     16          1           0        1.136423    2.056039    2.331071
     17          1           0       -1.155350   -3.019340   -0.081532
     18          1           0       -1.902366   -2.687260   -0.154583
     19          1           0       -1.896863    2.683582   -0.136567
     20          1           0       -1.154453    3.025093   -0.064061
     21          1           0        1.129597   -2.056334    2.326347
     22          1           0        1.673746   -2.247064    1.767765
     23          1           0       -1.585442   -0.393294    2.871110
     24          1           0       -1.612275    0.399217    2.854559
     25          1           0        1.118791    2.416280   -1.900165
     26          1           0        1.847588    2.087732   -1.845765
     27          1           0       -1.241024    0.387942   -3.056155
     28          1           0       -1.221474   -0.399219   -3.071408
     29          1           0        1.115731   -2.404415   -1.904825
     30          1           0        1.846442   -2.078843   -1.841828
     31          1           0        2.106996    0.060012    3.154818
     32          1           0        1.489468    0.031575    3.466079
     33          1           0       -1.828306   -2.369355   -2.354125
     34          1           0       -2.422726   -2.088545   -2.140141
 ---------------------------------------------------------------------
                    Distance matrix (angstroms):
                    1          2          3          4          5
     1  Be   0.000000
     2  Be   2.189795   0.000000
     3  Be   2.192431   3.020766   0.000000
     4  Be   3.074867   2.133756   2.126143   0.000000
     5  Be   2.167907   2.023282   2.026781   2.124383   0.000000
     6  Be   2.051119   2.157073   3.377577   3.288031   3.521988
     7  Be   2.046611   3.373075   2.159297   3.285388   3.521147
     8  Be   3.271051   2.109108   3.384407   2.120654   3.531796
     9  Be   3.269609   3.382012   2.105232   2.111915   3.529536
    10  Be   3.447028   3.544318   3.542942   3.397664   4.554501
    11  H    3.292888   2.988773   3.384455   3.374467   1.493548
    12  H    3.289392   3.384988   2.981093   3.370276   1.492398
    13  H    4.819196   4.798721   5.049493   4.769604   6.033157
    14  H    4.819666   5.051753   4.799053   4.771126   6.034799
    15  H    3.375148   3.264035   4.933555   4.685914   4.911041
    16  H    2.955396   3.208716   4.768714   4.781481   4.662153
    17  H    3.436011   4.537660   1.527100   3.381975   3.229839
    18  H    3.346273   4.310732   1.525554   3.238848   2.721323
    19  H    3.331205   1.515357   4.299942   3.240540   2.706853
    20  H    3.431404   1.527510   4.537923   3.393410   3.224999
    21  H    2.950937   4.763465   3.207853   4.775660   4.659817
    22  H    3.372140   4.928001   3.275091   4.685711   4.916919
    23  H    1.594939   3.552686   3.204519   4.515785   3.058831
    24  H    1.595072   3.188562   3.549923   4.505016   3.036092
    25  H    4.620510   2.906302   4.796684   3.076768   4.552831
    26  H    4.782165   3.360399   4.885864   3.348657   4.955087
    27  H    4.614962   3.218458   3.555727   1.629485   3.178479
    28  H    4.629498   3.581848   3.218471   1.640945   3.202005
    29  H    4.617353   4.793932   2.901550   3.067193   4.552108
    30  H    4.775597   4.882942   3.354122   3.342729   4.953740
    31  H    3.358205   4.657480   4.700220   5.506955   5.456376
    32  H    3.023830   4.526812   4.552240   5.495191   5.180162
    33  H    4.653802   4.598590   2.604190   2.723407   3.320589
    34  H    4.509346   4.418105   2.617699   2.737967   2.941294
                    6          7          8          9         10
     6  Be   0.000000
     7  Be   2.229597   0.000000
     8  Be   2.083296   3.085325   0.000000
     9  Be   3.085783   2.087857   2.319263   0.000000
    10  Be   2.117557   2.116717   2.031403   2.031727   0.000000
    11  H    4.740046   4.930056   4.805780   4.999342   6.000644
    12  H    4.930627   4.731747   5.001295   4.795896   5.995933
    13  H    3.167949   3.445139   3.072894   3.370329   1.521410
    14  H    3.445631   3.169428   3.370768   3.077526   1.522455
    15  H    1.560504   3.538162   3.048323   4.449820   2.928663
    16  H    1.576231   3.412213   3.436563   4.621730   3.303906
    17  H    4.742138   3.000069   4.757544   2.932245   4.563899
    18  H    4.854622   3.399384   4.848370   3.317048   4.962133
    19  H    3.386918   4.838316   3.314663   4.836942   4.955552
    20  H    2.995257   4.736810   2.937768   4.757270   4.567448
    21  H    3.414580   1.574852   4.620316   3.438367   3.302439
    22  H    3.529899   1.560226   4.443861   3.055916   2.916259
    23  H    3.361397   3.085043   4.854345   4.661723   4.817070
    24  H    3.099242   3.370102   4.661894   4.855502   4.829342
    25  H    3.281364   4.640483   1.565836   3.692572   3.284614
    26  H    3.261334   4.465731   1.566198   3.481375   2.821804
    27  H    4.704894   4.882926   3.098522   3.367762   4.671755
    28  H    4.893864   4.706047   3.379469   3.083927   4.667997
    29  H    4.637722   3.283108   3.690625   1.563031   3.278890
    30  H    4.459164   3.257460   3.478997   1.563254   2.812020
    31  H    2.635453   2.685086   4.440546   4.475188   3.154172
    32  H    2.683015   2.707701   4.623328   4.642066   3.547105
    33  H    5.586280   4.540264   4.684991   3.301645   5.286276
    34  H    5.605335   4.698449   4.809227   3.657723   5.563323
                   11         12         13         14         15
    11  H    0.000000
    12  H    0.843014   0.000000
    13  H    7.450978   7.492503   0.000000
    14  H    7.498044   7.446964   0.820821   0.000000
    15  H    5.956824   6.265059   3.279194   3.803474   0.000000
    16  H    5.626826   5.923337   3.846744   4.262687   0.802426
    17  H    4.291716   3.647551   5.970473   5.540659   6.266093
    18  H    3.604075   2.905505   6.431085   6.079278   6.396394
    19  H    2.908665   3.601132   6.072560   6.425859   4.059818
    20  H    3.655714   4.294296   5.542825   5.974777   3.446362
    21  H    5.919295   5.615104   4.263527   3.847040   4.388187
    22  H    6.269907   5.956141   3.788414   3.265296   4.509653
    23  H    3.664713   3.570940   6.087284   6.033992   4.341435
    24  H    3.543853   3.635490   6.050046   6.103949   3.924963
    25  H    5.569492   5.919932   3.812376   4.302662   3.708284
    26  H    6.098778   6.376578   3.136933   3.643969   3.618930
    27  H    3.939001   4.017815   5.846127   5.901965   5.932979
    28  H    4.047042   3.959583   5.893236   5.839007   6.229380
    29  H    5.916984   5.559621   4.296038   3.810619   5.962057
    30  H    6.374971   6.089423   3.633552   3.130629   5.646698
    31  H    6.633016   6.636896   3.549799   3.562764   2.641873
    32  H    6.265878   6.266658   4.130275   4.135757   2.811455
    33  H    4.114592   3.593700   6.652753   6.355082   7.115076
    34  H    3.547211   3.007796   6.983642   6.735004   7.133867
                   16         17         18         19         20
    16  H    0.000000
    17  H    6.068966   0.000000
    18  H    6.157240   0.820760   0.000000
    19  H    3.960287   5.751190   5.370875   0.000000
    20  H    3.453091   6.044458   5.761818   0.820402   0.000000
    21  H    4.112382   3.456333   3.968108   6.139398   6.062329
    22  H    4.372955   3.467001   4.083844   6.378637   6.256992
    23  H    3.701273   3.974819   3.810189   4.313963   4.526185
    24  H    3.251836   4.529452   4.320351   3.774407   3.952615
    25  H    4.246580   6.166450   6.182278   3.503697   2.984890
    26  H    4.237065   6.181613   6.302603   4.159003   3.614604
    27  H    6.120213   4.523858   4.279411   3.771483   3.989322
    28  H    6.385511   3.976024   3.769166   4.309653   4.557910
    29  H    6.151333   2.976632   3.500322   6.171723   6.166174
    30  H    5.917302   3.604710   4.155783   6.292927   6.181908
    31  H    2.367424   5.531660   5.880019   5.809236   5.458016
    32  H    2.347624   5.374820   5.657367   5.610654   5.330418
    33  H    7.093997   2.457647   2.223630   5.518554   5.899029
    34  H    7.059523   2.590462   2.138147   5.202311   5.662855
                   21         22         23         24         25
    21  H    0.000000
    22  H    0.802801   0.000000
    23  H    3.230156   3.908471   0.000000
    24  H    3.718413   4.356818   0.793138   0.000000
    25  H    6.153681   5.958898   6.162114   5.842487   0.000000
    26  H    5.924130   5.646086   6.339566   6.075753   0.801279
    27  H    6.369117   6.221684   5.988441   5.922372   3.319517
    28  H    6.116316   5.934176   5.953657   5.992271   3.843915
    29  H    4.245488   3.718072   5.843843   6.160690   4.820698
    30  H    4.229427   3.617635   6.068829   6.337156   4.554010
    31  H    2.473983   2.726577   3.730962   3.746757   5.664044
    32  H    2.405798   2.847881   3.160629   3.182754   5.883944
    33  H    5.545627   5.410111   5.591679   5.902715   5.638595
    34  H    5.706974   5.663740   5.356077   5.638513   5.735275
                   26         27         28         29         30
    26  H    0.000000
    27  H    3.727446   0.000000
    28  H    4.135973   0.787551   0.000000
    29  H    4.551757   3.831071   3.293062   0.000000
    30  H    4.166577   4.134255   3.707440   0.802437   0.000000
    31  H    5.402293   7.063495   7.074991   5.714542   5.441420
    32  H    5.707164   7.079698   7.090383   5.909343   5.723213
    33  H    5.799677   2.905242   2.182699   2.978330   3.721641
    34  H    5.980262   2.892834   2.272463   3.560312   4.279589
                   31         32         33         34
    31  H    0.000000
    32  H    0.692122   0.000000
    33  H    7.192834   7.116661   0.000000
    34  H    7.291863   7.157505   0.691360   0.000000
 Stoichiometry    Be10H24
 Framework group  C1[X(Be10H24)]
 Deg. of freedom    96
 Full point group                 C1      NOp   1
 Largest Abelian subgroup         C1      NOp   1
 Largest concise Abelian subgroup C1      NOp   1
                         Standard orientation:                         
 ---------------------------------------------------------------------
 Center     Atomic      Atomic             Coordinates (Angstroms)
 Number     Number       Type             X           Y           Z
 ---------------------------------------------------------------------
      1          4           0       -0.081148   -1.503554   -0.792967
      2          4           0       -0.535452   -1.153691    1.320421
      3          4           0       -1.154324    0.360110   -1.219349
      4          4           0       -1.309723    0.780359    0.859046
      5          4           0       -2.044883   -1.008886   -0.019102
      6          4           0        1.441927   -0.978398    0.476499
      7          4           0        0.985385    0.133906   -1.401120
      8          4           0        0.651195    0.561102    1.636157
      9          4           0        0.172953    1.720866   -0.314538
     10          4           0        2.014983    1.042607    0.209681
     11          1           0       -3.190752   -1.942003    0.197607
     12          1           0       -3.358445   -1.518122   -0.511530
     13          1           0        3.398916    1.507583    0.637718
     14          1           0        3.233189    1.916778   -0.054265
     15          1           0        2.684716   -1.653941    1.135506
     16          1           0        2.413350   -2.210743    0.625388
     17          1           0       -1.660760    1.028727   -2.495479
     18          1           0       -2.284299    0.570093   -2.222532
     19          1           0       -1.178893   -2.124002    2.290364
     20          1           0       -0.422580   -2.003654    2.584585
     21          1           0        1.568465   -0.155763   -2.835090
     22          1           0        1.775617    0.600500   -2.662915
     23          1           0       -0.263991   -2.643553   -1.893331
     24          1           0       -0.133402   -3.039841   -1.218816
     25          1           0        0.690412    0.697748    3.195526
     26          1           0        1.290715    1.159824    2.934433
     27          1           0       -2.294950    1.463620    1.962543
     28          1           0       -2.444273    1.877136    1.309133
     29          1           0       -0.295259    3.108328   -0.861157
     30          1           0        0.443466    3.238178   -0.575977
     31          1           0        3.211826   -1.366543   -1.437245
     32          1           0        2.791125   -1.866304   -1.665897
     33          1           0       -3.079782    2.055322   -0.771384
     34          1           0       -3.458063    1.482952   -0.686095
 ---------------------------------------------------------------------
 Rotational constants (GHZ):           1.4683516           1.1796528           1.1367829
 Standard basis: def2TZVP (5D, 7F)
 There are   344 symmetry adapted cartesian basis functions of A   symmetry.
 There are   334 symmetry adapted basis functions of A   symmetry.
   334 basis functions,   482 primitive gaussians,   344 cartesian basis functions
    32 alpha electrons       32 beta electrons
       nuclear repulsion energy       336.8038602947 Hartrees.
 NAtoms=   34 NActive=   34 NUniq=   34 SFac= 1.00D+00 NAtFMM=   60 NAOKFM=F Big=F
 Integral buffers will be    131072 words long.
 Raffenetti 2 integral format.
 Two-electron integral symmetry is turned on.
 Nuclear repulsion after empirical dispersion term =      336.7563421763 Hartrees.
 One-electron integrals computed using PRISM.
   1 Symmetry operations used in ECPInt.
 ECPInt:  NShTT=   17391 NPrTT=   46602 LenC2=   16699 LenP2D=   36297.
 LDataN:  DoStor=T MaxTD1= 4 Len=   56
 NBasis=   334 RedAO= T EigKep=  1.15D-04  NBF=   334
 NBsUse=   334 1.00D-06 EigRej= -1.00D+00 NBFU=   334
 Initial guess from the checkpoint file:  "/home/asus/YCY/BeH/Be10/3/H12-Be10.chk"
 B after Tr=    -0.000000    0.000000   -0.000000
         Rot=    0.999950    0.005714    0.002182   -0.007912 Ang=   1.15 deg.
 ExpMin= 3.27D-02 ExpMax= 4.70D+03 ExpMxC= 1.60D+02 IAcc=3 IRadAn=         5 AccDes= 0.00D+00
 Harris functional with IExCor= 1009 and IRadAn=       5 diagonalized for initial guess.
 HarFok:  IExCor= 1009 AccDes= 0.00D+00 IRadAn=         5 IDoV= 1 UseB2=F ITyADJ=14
 ICtDFT=  3500011 ScaDFX=  1.000000  1.000000  1.000000  1.000000
 FoFCou: FMM=F IPFlag=           0 FMFlag=      100000 FMFlg1=           0
         NFxFlg=           0 DoJE=T BraDBF=F KetDBF=T FulRan=T
         wScrn=  0.000000 ICntrl=       500 IOpCl=  0 I1Cent=   200000004 NGrid=           0
         NMat0=    1 NMatS0=      1 NMatT0=    0 NMatD0=    1 NMtDS0=    0 NMtDT0=    0
 Petite list used in FoFCou.
 Requested convergence on RMS density matrix=1.00D-08 within 128 cycles.
 Requested convergence on MAX density matrix=1.00D-06.
 Requested convergence on             energy=1.00D-06.
 No special actions if energy rises.
 SCF Done:  E(RPBE1PBE) =  -161.236452566     A.U. after   14 cycles
            NFock= 14  Conv=0.42D-08     -V/T= 2.0082
   1 Symmetry operations used in ECPInt.
 ECPInt:  NShTT=   17391 NPrTT=   46602 LenC2=   16699 LenP2D=   36297.
 LDataN:  DoStor=T MaxTD1= 5 Len=  102
 Calling FoFJK, ICntrl=      2127 FMM=F ISym2X=0 I1Cent= 0 IOpClX= 0 NMat=1 NMatS=1 NMatT=0.
 ***** Axes restored to original set *****
 -------------------------------------------------------------------
 Center     Atomic                   Forces (Hartrees/Bohr)
 Number     Number              X              Y              Z
 -------------------------------------------------------------------
      1        4           0.000907507   -0.000801551   -0.001827296
      2        4          -0.000538134    0.001114555   -0.001110764
      3        4           0.002234733    0.001635974    0.004099217
      4        4           0.001368591    0.002974033    0.004537890
      5        4           0.000722675    0.001347498    0.001150840
      6        4          -0.003518150    0.000277663   -0.004401734
      7        4          -0.004567640    0.000081225   -0.001520200
      8        4           0.000588211    0.001462709    0.000476649
      9        4          -0.000466312   -0.000381048   -0.001093550
     10        4          -0.001237776   -0.000890165   -0.000869578
     11        1           0.000333650    0.000663703    0.000310330
     12        1           0.000324508   -0.000515983   -0.000413223
     13        1           0.000020676   -0.000503507    0.000253336
     14        1           0.000169646    0.000248449   -0.000281789
     15        1           0.000224522   -0.000621468    0.001514181
     16        1          -0.001177126    0.000905656   -0.002277862
     17        1          -0.001234024   -0.000109607   -0.001257039
     18        1           0.001805504    0.001244175    0.002963448
     19        1          -0.000059678    0.000098827   -0.000279404
     20        1          -0.000044882    0.000143376    0.000294054
     21        1          -0.001213345   -0.000358840   -0.001968422
     22        1           0.000923215    0.001195793    0.001513102
     23        1           0.000347915   -0.000189636   -0.000065390
     24        1          -0.000034732    0.000185004   -0.000068987
     25        1           0.000281228    0.000184575    0.000063062
     26        1          -0.000001768    0.000053583   -0.000475453
     27        1          -0.000905563   -0.002619276   -0.000344169
     28        1           0.001789001    0.003318821   -0.000472246
     29        1          -0.000354510    0.000177280   -0.000075958
     30        1           0.000627009    0.000391490    0.000075273
     31        1           0.043998822    0.001499819   -0.011443773
     32        1          -0.033968670   -0.001839299    0.025222776
     33        1           0.034879423   -0.023907254   -0.020828833
     34        1          -0.042224526    0.013533427    0.008601512
 -------------------------------------------------------------------
 Cartesian Forces:  Max     0.043998822 RMS     0.009029475

 GradGradGradGradGradGradGradGradGradGradGradGradGradGradGradGradGradGrad
 Berny optimization.
 Using GEDIIS/GDIIS optimizer.
 FormGI is forming the generalized inverse of G from B-inverse, IUseBI=4.
 Internal  Forces:  Max     0.028427324 RMS     0.002204775
 Search for a local minimum.
 Step number   2 out of a maximum of  204
 All quantities printed in internal units (Hartrees-Bohrs-Radians)
 Mixed Optimization -- RFO/linear search
 Update second derivatives using D2CorX and points    1    2
 DE= -3.81D-02 DEPred=-4.02D-02 R= 9.47D-01
 TightC=F SS=  1.41D+00  RLast= 3.41D-01 DXNew= 5.0454D-01 1.0234D+00
 Trust test= 9.47D-01 RLast= 3.41D-01 DXMaxT set to 5.05D-01
 ITU=  1  0
 Use linear search instead of GDIIS.
     Eigenvalues ---    0.00464   0.00528   0.01315   0.01625   0.01675
     Eigenvalues ---    0.01733   0.01747   0.01826   0.01874   0.01906
     Eigenvalues ---    0.01926   0.02012   0.02035   0.02086   0.02131
     Eigenvalues ---    0.02151   0.02237   0.02255   0.02284   0.02339
     Eigenvalues ---    0.02435   0.02457   0.02522   0.02548   0.02558
     Eigenvalues ---    0.02668   0.02681   0.02744   0.02771   0.02780
     Eigenvalues ---    0.02868   0.02969   0.03079   0.03097   0.03144
     Eigenvalues ---    0.03228   0.03294   0.03354   0.03584   0.03786
     Eigenvalues ---    0.03971   0.04177   0.04322   0.04492   0.05076
     Eigenvalues ---    0.05423   0.05533   0.05730   0.05751   0.05813
     Eigenvalues ---    0.06172   0.06325   0.06950   0.07219   0.07469
     Eigenvalues ---    0.08103   0.08221   0.08300   0.08409   0.08423
     Eigenvalues ---    0.08469   0.08633   0.08774   0.08887   0.09028
     Eigenvalues ---    0.09184   0.09205   0.09354   0.09422   0.09798
     Eigenvalues ---    0.09833   0.09841   0.10001   0.10787   0.10828
     Eigenvalues ---    0.11148   0.11300   0.11498   0.11604   0.11734
     Eigenvalues ---    0.12073   0.12147   0.12335   0.12371   0.16663
     Eigenvalues ---    0.17219   0.17316   0.17431   0.17915   0.17981
     Eigenvalues ---    0.18013   0.18282   0.19093   0.19559   0.41003
     Eigenvalues ---    0.45647
 RFO step:  Lambda=-1.95760637D-02 EMin= 4.64067000D-03
 Quartic linear search produced a step of  0.77147.
 Maximum step size (   0.505) exceeded in Quadratic search.
    -- Step size scaled by   0.999
 Iteration  1 RMS(Cart)=  0.03315346 RMS(Int)=  0.00197154
 Iteration  2 RMS(Cart)=  0.00173581 RMS(Int)=  0.00072988
 Iteration  3 RMS(Cart)=  0.00000862 RMS(Int)=  0.00072979
 Iteration  4 RMS(Cart)=  0.00000002 RMS(Int)=  0.00072979
 Variable       Old X    -DE/DX   Delta X   Delta X   Delta X     New X
                                 (Linear)    (Quad)   (Total)
    R1        4.13811  -0.00076  -0.00077   0.01137   0.00982   4.14793
    R2        4.14309   0.00061   0.00312   0.01087   0.01403   4.15712
    R3        4.09675   0.00025   0.00004  -0.00056  -0.00041   4.09634
    R4        3.87605  -0.00147  -0.00401   0.00433  -0.00050   3.87555
    R5        3.86753  -0.00160  -0.00579  -0.00919  -0.01566   3.85188
    R6        3.01400  -0.00020  -0.00108  -0.00340  -0.00448   3.00952
    R7        3.01425  -0.00002   0.00010  -0.00089  -0.00078   3.01347
    R8        4.03221   0.00077   0.00371   0.01083   0.01477   4.04699
    R9        3.82345  -0.00061  -0.00267  -0.00222  -0.00493   3.81852
   R10        4.07628   0.00137   0.00579   0.01407   0.02046   4.09674
   R11        3.98564   0.00023   0.00028  -0.00233  -0.00189   3.98375
   R12        2.86361   0.00013   0.00071   0.00134   0.00204   2.86565
   R13        2.88658   0.00015   0.00062   0.00165   0.00226   2.88883
   R14        4.01783  -0.00318  -0.00853   0.00342  -0.00795   4.00988
   R15        3.83006  -0.00070  -0.00155   0.01091   0.00846   3.83852
   R16        4.08048   0.00235   0.00965   0.02062   0.03153   4.11201
   R17        3.97831  -0.00098  -0.00289  -0.00202  -0.00546   3.97285
   R18        2.88580  -0.00003   0.00109   0.00644   0.00727   2.89308
   R19        2.88288   0.00146   0.01597   0.06414   0.07758   2.96046
   R20        4.01450  -0.00129  -0.00332   0.00176  -0.00197   4.01253
   R21        4.00746   0.00129   0.00471   0.01125   0.01653   4.02399
   R22        3.99094  -0.00088  -0.00299  -0.00016  -0.00408   3.98686
   R23        3.07928  -0.00071   0.00229   0.01805   0.01997   3.09925
   R24        3.10094   0.00318   0.01972   0.09290   0.11006   3.21100
   R25        2.82240  -0.00020  -0.00070  -0.00338  -0.00408   2.81832
   R26        2.82022  -0.00027  -0.00133  -0.00399  -0.00531   2.81491
   R27        4.21333  -0.00352  -0.01107  -0.00678  -0.02088   4.19245
   R28        3.93686   0.00107   0.00487   0.00755   0.01274   3.94960
   R29        4.00160  -0.00057  -0.00210   0.00287   0.00013   4.00173
   R30        2.94892  -0.00002   0.00172   0.01109   0.01161   2.96054
   R31        2.97864   0.00116   0.01467   0.07192   0.08438   3.06302
   R32        3.94548   0.00132   0.00698   0.02358   0.03061   3.97608
   R33        4.00002  -0.00096  -0.00289   0.00203  -0.00178   3.99824
   R34        2.97604   0.00081   0.01285   0.06443   0.07516   3.05120
   R35        2.94840  -0.00012   0.00147   0.01159   0.01197   2.96037
   R36        4.38277  -0.00055  -0.00044   0.01037   0.00910   4.39187
   R37        3.83879   0.00005   0.00044   0.00228   0.00272   3.84152
   R38        2.95900   0.00016   0.00066   0.00241   0.00306   2.96206
   R39        2.95969   0.00031   0.00145   0.00437   0.00581   2.96549
   R40        3.83941   0.00017   0.00014  -0.00590  -0.00561   3.83380
   R41        2.95370  -0.00019  -0.00087  -0.00361  -0.00448   2.94922
   R42        2.95412   0.00005   0.00044  -0.00044  -0.00000   2.95412
   R43        2.87505  -0.00005  -0.00035  -0.00028  -0.00061   2.87444
   R44        2.87702   0.00016   0.00076   0.00217   0.00295   2.87997
   R45        1.59306   0.00029   0.00109   0.00253   0.00360   1.59666
   R46        1.55113  -0.00024  -0.00061  -0.00123  -0.00191   1.54921
   R47        1.51637   0.00055   0.00122  -0.00642  -0.00464   1.51172
   R48        4.47378   0.00691   0.03788   0.19070   0.23215   4.70594
   R49        4.43637   0.00539   0.02738   0.11868   0.14648   4.58285
   R50        1.55101   0.00005   0.00055  -0.00562  -0.00414   1.54687
   R51        4.20205   0.01003   0.04981   0.19050   0.24286   4.44491
   R52        4.04051   0.00440   0.02754   0.15834   0.18684   4.22735
   R53        1.55034  -0.00001   0.00005   0.00019   0.00026   1.55060
   R54        1.51707   0.00065   0.00154  -0.00548  -0.00354   1.51353
   R55        4.67515   0.00691   0.03805   0.17185   0.21357   4.88872
   R56        4.54630   0.00453   0.02261   0.11451   0.13761   4.68391
   R57        1.49881   0.00009   0.00049   0.00084   0.00128   1.50009
   R58        1.51420  -0.00006  -0.00020  -0.00045  -0.00062   1.51358
   R59        1.48826   0.00025  -0.00041  -0.00881  -0.00743   1.48082
   R60        4.12470   0.00488   0.02332   0.12618   0.15226   4.27696
   R61        4.29433   0.00709   0.03583   0.10420   0.14102   4.43535
   R62        1.51639   0.00020   0.00061   0.00192   0.00253   1.51892
   R63        1.30792   0.02843   0.13430  -0.01150   0.12370   1.43162
   R64        1.30648   0.02764   0.13319  -0.00343   0.12999   1.43647
    A1        1.52111  -0.00027  -0.00082   0.00079  -0.00037   1.52074
    A2        1.84115   0.00034   0.00138   0.00352   0.00477   1.84591
    A3        2.42836  -0.00009  -0.00015   0.00034   0.00018   2.42853
    A4        1.98750  -0.00012  -0.00041  -0.00145  -0.00182   1.98568
    A5        1.84025   0.00013   0.00074   0.00206   0.00262   1.84286
    A6        2.00126   0.00022   0.00055  -0.00005   0.00076   2.00202
    A7        2.42001   0.00017   0.00037  -0.00086  -0.00032   2.41969
    A8        1.97499   0.00057   0.00162   0.00026   0.00230   1.97729
    A9        1.97747   0.00056   0.00234   0.00664   0.00919   1.98666
   A10        1.88128   0.00011   0.00063   0.00215   0.00270   1.88399
   A11        1.86022   0.00010   0.00032  -0.00143  -0.00110   1.85912
   A12        2.33939  -0.00053  -0.00186  -0.00296  -0.00499   2.33439
   A13        2.02212  -0.00031  -0.00113  -0.00119  -0.00231   2.01982
   A14        2.01153  -0.00028  -0.00136  -0.00421  -0.00547   2.00606
   A15        2.35793  -0.00049  -0.00196  -0.00373  -0.00580   2.35214
   A16        1.58221  -0.00033  -0.00111  -0.00266  -0.00392   1.57829
   A17        1.72911  -0.00024  -0.00072  -0.00145  -0.00220   1.72690
   A18        2.21872   0.00010   0.00071   0.00380   0.00442   2.22313
   A19        2.33851  -0.00014  -0.00037  -0.00034  -0.00083   2.33768
   A20        1.74608  -0.00013  -0.00031  -0.00009  -0.00062   1.74545
   A21        2.17088   0.00007   0.00006  -0.00123  -0.00105   2.16983
   A22        2.36046   0.00046   0.00146   0.00301   0.00473   2.36519
   A23        2.00319  -0.00020  -0.00114  -0.00306  -0.00426   1.99893
   A24        2.04954  -0.00009  -0.00020   0.00063   0.00046   2.05000
   A25        1.72422  -0.00011   0.00002   0.00173   0.00158   1.72579
   A26        2.26903  -0.00015  -0.00014   0.00120   0.00087   2.26989
   A27        2.33463   0.00024   0.00079   0.00149   0.00248   2.33711
   A28        1.87682   0.00027   0.00080  -0.00014   0.00089   1.87771
   A29        2.29653   0.00013   0.00000  -0.00215  -0.00202   2.29451
   A30        1.86183   0.00024   0.00055   0.00014   0.00083   1.86265
   A31        1.58448   0.00029   0.00090  -0.00073   0.00054   1.58502
   A32        1.72870  -0.00027  -0.00114  -0.00249  -0.00365   1.72505
   A33        2.34204   0.00046   0.00201   0.00473   0.00707   2.34911
   A34        2.22365   0.00084   0.00355   0.01199   0.01575   2.23940
   A35        1.74713   0.00025   0.00079   0.00096   0.00176   1.74889
   A36        2.35478  -0.00076  -0.00298  -0.00421  -0.00791   2.34688
   A37        2.16696  -0.00107  -0.00357  -0.00512  -0.00950   2.15747
   A38        1.99819  -0.00061  -0.00307  -0.00943  -0.01258   1.98561
   A39        2.04777   0.00035   0.00041  -0.00393  -0.00297   2.04481
   A40        2.27167  -0.00026  -0.00065   0.00149   0.00040   2.27208
   A41        1.72838  -0.00012   0.00084   0.01060   0.01084   1.73922
   A42        1.87984   0.00080   0.00348   0.00752   0.01160   1.89144
   A43        2.33650   0.00081   0.00261   0.00244   0.00582   2.34232
   A44        1.86005  -0.00014  -0.00004   0.00188   0.00161   1.86166
   A45        2.29247  -0.00049  -0.00212  -0.00912  -0.01135   2.28112
   A46        1.57649   0.00028   0.00091   0.00267   0.00368   1.58017
   A47        1.84321  -0.00015  -0.00063  -0.00100  -0.00168   1.84153
   A48        2.04096   0.00050   0.00270   0.00795   0.01105   2.05201
   A49        2.49378   0.00046   0.00167   0.00105   0.00309   2.49686
   A50        1.84440   0.00015   0.00058   0.00037   0.00112   1.84552
   A51        2.48009  -0.00097  -0.00446  -0.01060  -0.01568   2.46440
   A52        2.03842  -0.00074  -0.00186   0.00375   0.00119   2.03962
   A53        1.96534  -0.00022  -0.00161  -0.00603  -0.00760   1.95774
   A54        1.96961   0.00049   0.00104  -0.00081   0.00067   1.97027
   A55        2.00850  -0.00046  -0.00119   0.00060  -0.00084   2.00766
   A56        2.02312  -0.00011   0.00116   0.01108   0.01193   2.03505
   A57        1.93293   0.00077   0.00366   0.00907   0.01313   1.94607
   A58        2.22423   0.00039   0.00056  -0.00625  -0.00531   2.21892
   A59        2.23200  -0.00015  -0.00062  -0.00253  -0.00349   2.22851
   A60        1.91789  -0.00030  -0.00124  -0.00286  -0.00443   1.91346
   A61        1.59707  -0.00007   0.00042   0.00258   0.00277   1.59984
   A62        2.21955   0.00011   0.00021  -0.00159  -0.00128   2.21827
   A63        2.21634   0.00026   0.00040   0.00059   0.00117   2.21751
   A64        1.68364   0.00002   0.00090   0.00440   0.00498   1.68862
   A65        2.01705  -0.00004  -0.00050  -0.00329  -0.00360   2.01345
   A66        2.58804   0.00012   0.00014  -0.00126  -0.00095   2.58709
   A67        2.57743   0.00006  -0.00023  -0.00095  -0.00104   2.57639
   A68        2.00625  -0.00010  -0.00090  -0.00254  -0.00330   2.00295
   A69        2.39165   0.00013   0.00006  -0.00004   0.00026   2.39191
   A70        2.38674  -0.00045  -0.00178  -0.00465  -0.00654   2.38020
   A71        1.82541  -0.00031  -0.00126  -0.00260  -0.00392   1.82149
   A72        1.94693   0.00030   0.00041  -0.00403  -0.00317   1.94376
   A73        2.40671  -0.00017  -0.00088   0.00029  -0.00072   2.40599
   A74        1.89222  -0.00023   0.00028   0.01064   0.01071   1.90294
   A75        1.75413   0.00024   0.00091   0.00195   0.00299   1.75711
   A76        1.95512  -0.00021  -0.00141  -0.00543  -0.00676   1.94836
   A77        2.12899   0.00056   0.00202   0.00252   0.00507   2.13406
   A78        2.05383   0.00066   0.00298   0.01035   0.01379   2.06762
   A79        1.59319   0.00032   0.00153   0.00509   0.00676   1.59995
   A80        2.39599  -0.00084  -0.00312  -0.00486  -0.00866   2.38732
   A81        2.20904  -0.00112  -0.00386  -0.00530  -0.00987   2.19917
   A82        1.96829   0.00054   0.00235   0.00274   0.00538   1.97367
   A83        2.43271   0.00072   0.00183  -0.00360  -0.00140   2.43132
   A84        1.82435  -0.00020   0.00015   0.00358   0.00328   1.82763
   A85        2.20347  -0.00029  -0.00128  -0.00673  -0.00847   2.19500
   A86        1.82421  -0.00032  -0.00156  -0.00470  -0.00624   1.81797
   A87        1.95069   0.00050   0.00138   0.00130   0.00319   1.95388
   A88        1.89267  -0.00023   0.00016   0.00993   0.00992   1.90259
   A89        2.40912  -0.00008  -0.00065   0.00068  -0.00002   2.40910
   A90        1.75613   0.00023   0.00094   0.00256   0.00359   1.75972
   A91        1.95300  -0.00059  -0.00285  -0.00935  -0.01227   1.94073
   A92        2.05195   0.00099   0.00402   0.01313   0.01777   2.06972
   A93        2.13962   0.00073   0.00265   0.00434   0.00758   2.14720
   A94        1.59140   0.00042   0.00110  -0.00090   0.00058   1.59198
   A95        2.21333  -0.00114  -0.00367  -0.00381  -0.00835   2.20498
   A96        2.38407  -0.00096  -0.00357  -0.00651  -0.01078   2.37329
   A97        2.43065   0.00067   0.00205  -0.00017   0.00210   2.43275
   A98        1.97215   0.00047   0.00247   0.00492   0.00749   1.97963
   A99        2.20407  -0.00040  -0.00154  -0.00806  -0.01015   2.19392
   A100       1.81387  -0.00048  -0.00086  -0.00052  -0.00195   1.81192
   A101       1.73619  -0.00007  -0.00030  -0.00013  -0.00048   1.73571
   A102       2.05479  -0.00003  -0.00036   0.00093   0.00056   2.05535
   A103       1.80712   0.00018   0.00056   0.00025   0.00101   1.80812
   A104       2.29780   0.00015   0.00052   0.00129   0.00197   2.29978
   A105       1.79609  -0.00022  -0.00041   0.00167   0.00100   1.79709
   A106       1.91660  -0.00020  -0.00127  -0.00560  -0.00691   1.90969
   A107       1.95959   0.00032   0.00117   0.00350   0.00490   1.96449
   A108       2.26765   0.00014   0.00015  -0.00246  -0.00214   2.26551
   A109       1.55040  -0.00027  -0.00104  -0.00132  -0.00255   1.54786
   A110       2.22601   0.00036   0.00115  -0.00054   0.00092   2.22693
   A111       2.20053   0.00021   0.00080   0.00221   0.00314   2.20367
   A112       2.49665  -0.00013  -0.00025   0.00125   0.00083   2.49749
   A113       2.20216  -0.00013  -0.00044  -0.00237  -0.00294   2.19921
   A114       2.29403  -0.00015  -0.00011   0.00031   0.00000   2.29403
   A115       1.78989  -0.00007   0.00024   0.00169   0.00173   1.79162
   A116       1.73988   0.00001   0.00031   0.00219   0.00238   1.74226
   A117       2.05637   0.00026   0.00078   0.00220   0.00313   2.05950
   A118       1.80760  -0.00017  -0.00062   0.00014  -0.00047   1.80713
   A119       2.29775  -0.00002  -0.00018   0.00086   0.00075   2.29850
   A120       1.79660  -0.00013  -0.00005   0.00111   0.00088   1.79748
   A121       1.92246   0.00055   0.00167   0.00154   0.00364   1.92610
   A122       1.95988  -0.00038  -0.00128  -0.00059  -0.00207   1.95782
   A123       2.27400  -0.00011  -0.00056  -0.00011  -0.00070   2.27331
   A124       1.54819  -0.00047  -0.00159  -0.00287  -0.00479   1.54340
   A125       2.22594   0.00049   0.00171   0.00328   0.00532   2.23126
   A126       2.19368   0.00024   0.00071   0.00013   0.00102   2.19470
   A127       2.49776  -0.00004  -0.00025  -0.00111  -0.00139   2.49636
   A128       2.20228  -0.00010  -0.00044  -0.00242  -0.00292   2.19936
   A129       2.28916   0.00000   0.00005  -0.00229  -0.00233   2.28683
   A130       1.78266  -0.00007  -0.00016  -0.00351  -0.00374   1.77892
   A131       1.67676  -0.00007   0.00049   0.00415   0.00442   1.68118
   A132       2.09717   0.00002  -0.00031  -0.00202  -0.00221   2.09496
   A133       2.47574  -0.00024  -0.00105  -0.00020  -0.00130   2.47443
   A134       1.67706  -0.00009   0.00054   0.00439   0.00458   1.68164
   A135       2.47796  -0.00035  -0.00171  -0.00575  -0.00749   2.47048
   A136       2.09876   0.00009  -0.00003  -0.00004   0.00015   2.09890
   A137       2.07781   0.00022   0.00031  -0.00120  -0.00068   2.07713
   A138       2.48985   0.00009  -0.00015  -0.00339  -0.00339   2.48646
   A139       2.49025   0.00013   0.00012  -0.00152  -0.00126   2.48899
   A140       2.08178   0.00017   0.00012  -0.00343  -0.00313   2.07865
   A141       1.41696   0.00382   0.01332   0.05855   0.06865   1.48561
   A142       1.46286   0.00484   0.01687   0.03616   0.05263   1.51548
   A143       1.76438  -0.00222  -0.01371   0.00230  -0.00865   1.75572
   A144       2.05357   0.00376   0.01398  -0.01560  -0.00061   2.05296
   A145       1.49850   0.00393   0.01207   0.04530   0.05479   1.55330
   A146       1.56365   0.00473   0.01695   0.03968   0.05567   1.61931
   A147       1.68663  -0.00211  -0.01377   0.00258  -0.00897   1.67766
   A148       2.00143   0.00395   0.01557  -0.01340   0.00311   2.00455
   A149       1.39132   0.00376   0.01311   0.05956   0.06999   1.46130
   A150       1.44691   0.00493   0.01739   0.03680   0.05400   1.50091
   A151       1.74006  -0.00222  -0.01400  -0.00203  -0.01349   1.72657
   A152       2.02020   0.00361   0.01304  -0.01799  -0.00397   2.01622
   A153       1.56522   0.00467   0.01683   0.04368   0.05893   1.62415
   A154       1.52246   0.00291   0.01043   0.03786   0.04794   1.57041
   A155       2.66574   0.00322   0.01294  -0.00764   0.00494   2.67068
   A156       2.37743  -0.00301  -0.01604  -0.00098  -0.01588   2.36155
   A157       2.02946  -0.00807  -0.03280  -0.10560  -0.13099   1.89847
   A158       2.09078  -0.00724  -0.02527  -0.06606  -0.08958   2.00120
   A159       2.05259  -0.00839  -0.03147  -0.08766  -0.11410   1.93849
   A160       2.04887  -0.00701  -0.02727  -0.06553  -0.09046   1.95841
    D1       -0.13517  -0.00003  -0.00019   0.00045   0.00026  -0.13491
    D2       -1.17662  -0.00022  -0.00084  -0.00120  -0.00212  -1.17874
    D3        2.23502  -0.00020  -0.00076  -0.00127  -0.00211   2.23291
    D4        2.94385  -0.00019  -0.00050   0.00069   0.00003   2.94388
    D5        0.89414   0.00065   0.00247   0.00573   0.00859   0.90273
    D6       -0.14731   0.00046   0.00182   0.00407   0.00621  -0.14110
    D7       -3.01885   0.00048   0.00190   0.00401   0.00622  -3.01264
    D8       -2.31002   0.00049   0.00216   0.00597   0.00836  -2.30167
    D9       -2.32603   0.00004   0.00012  -0.00082  -0.00066  -2.32669
   D10        2.91570  -0.00016  -0.00053  -0.00248  -0.00304   2.91266
   D11        0.04416  -0.00014  -0.00045  -0.00254  -0.00303   0.04112
   D12        0.75299  -0.00012  -0.00019  -0.00058  -0.00089   0.75210
   D13       -2.63329   0.00002   0.00012   0.00169   0.00181  -2.63148
   D14        2.60844  -0.00017  -0.00053   0.00003  -0.00057   2.60787
   D15       -0.26310  -0.00016  -0.00045  -0.00003  -0.00057  -0.26367
   D16        0.44573  -0.00014  -0.00019   0.00193   0.00157   0.44731
   D17        0.13566   0.00016   0.00061  -0.00020   0.00051   0.13617
   D18        1.17590   0.00059   0.00166  -0.00040   0.00166   1.17756
   D19       -2.94500   0.00040   0.00185   0.00348   0.00561  -2.93939
   D20       -2.23515   0.00076   0.00209  -0.00141   0.00132  -2.23382
   D21       -0.89221  -0.00048  -0.00142  -0.00179  -0.00346  -0.89567
   D22        0.14804  -0.00005  -0.00036  -0.00199  -0.00232   0.14572
   D23        2.31032  -0.00024  -0.00018   0.00189   0.00163   2.31195
   D24        3.02017   0.00012   0.00006  -0.00301  -0.00265   3.01752
   D25        2.65122  -0.00002   0.00015   0.00075   0.00088   2.65210
   D26       -2.59172   0.00041   0.00120   0.00055   0.00203  -2.58969
   D27       -0.42944   0.00022   0.00138   0.00443   0.00598  -0.42346
   D28        0.28041   0.00058   0.00162  -0.00046   0.00169   0.28211
   D29        2.29717  -0.00029  -0.00090  -0.00216  -0.00324   2.29393
   D30       -2.94577   0.00014   0.00015  -0.00236  -0.00209  -2.94786
   D31       -0.78349  -0.00005   0.00034   0.00152   0.00186  -0.78163
   D32       -0.07364   0.00031   0.00057  -0.00337  -0.00243  -0.07607
   D33        0.63713   0.00030   0.00148   0.00503   0.00647   0.64360
   D34       -2.15202  -0.00009  -0.00006   0.00267   0.00226  -2.14976
   D35       -2.87544  -0.00039  -0.00103   0.00075  -0.00069  -2.87613
   D36       -0.63020   0.00059   0.00223   0.00432   0.00709  -0.62311
   D37        2.86384   0.00020   0.00069   0.00196   0.00289   2.86672
   D38        2.14042  -0.00011  -0.00028   0.00004  -0.00007   2.14035
   D39       -2.87741   0.00045   0.00176   0.00314   0.00514  -2.87227
   D40        0.61663   0.00006   0.00021   0.00078   0.00093   0.61756
   D41       -0.10679  -0.00024  -0.00075  -0.00114  -0.00202  -0.10881
   D42        2.87966   0.00038   0.00143   0.00255   0.00425   2.88391
   D43        0.09051  -0.00000  -0.00012   0.00019   0.00004   0.09056
   D44       -0.63291  -0.00031  -0.00108  -0.00173  -0.00291  -0.63581
   D45        0.59459   0.00019   0.00085   0.00283   0.00380   0.59839
   D46       -0.46558   0.00032   0.00146   0.00478   0.00627  -0.45930
   D47       -3.03225   0.00051   0.00207   0.00451   0.00704  -3.02521
   D48       -2.96628   0.00069   0.00266   0.00767   0.01082  -2.95546
   D49       -0.42619   0.00044   0.00142   0.00033   0.00219  -0.42400
   D50       -1.48636   0.00057   0.00202   0.00228   0.00467  -1.48169
   D51        2.23015   0.00075   0.00264   0.00202   0.00544   2.23559
   D52        2.29612   0.00094   0.00322   0.00517   0.00922   2.30534
   D53       -3.06415  -0.00007  -0.00007   0.00104   0.00093  -3.06322
   D54        2.15886   0.00005   0.00053   0.00298   0.00341   2.16227
   D55       -0.40781   0.00024   0.00115   0.00272   0.00418  -0.40363
   D56       -0.34185   0.00043   0.00173   0.00588   0.00796  -0.33388
   D57       -2.58207   0.00007   0.00051   0.00309   0.00366  -2.57841
   D58        2.64095   0.00019   0.00112   0.00503   0.00613   2.64708
   D59        0.07427   0.00038   0.00173   0.00477   0.00690   0.08117
   D60        0.14024   0.00057   0.00232   0.00792   0.01069   0.15092
   D61       -0.59726  -0.00061  -0.00231  -0.00507  -0.00780  -0.60506
   D62        0.46199  -0.00067  -0.00322  -0.01204  -0.01552   0.44647
   D63        2.96824  -0.00100  -0.00390  -0.01186  -0.01644   2.95180
   D64        3.01464  -0.00092  -0.00363  -0.00849  -0.01275   3.00189
   D65        0.42270  -0.00057  -0.00240  -0.00568  -0.00843   0.41427
   D66        1.48195  -0.00063  -0.00331  -0.01265  -0.01616   1.46579
   D67       -2.29498  -0.00096  -0.00399  -0.01247  -0.01708  -2.31206
   D68       -2.24859  -0.00088  -0.00372  -0.00911  -0.01338  -2.26197
   D69        2.60115  -0.00017  -0.00063  -0.00047  -0.00129   2.59985
   D70       -2.62279  -0.00023  -0.00155  -0.00744  -0.00902  -2.63180
   D71       -0.11654  -0.00056  -0.00223  -0.00726  -0.00994  -0.12647
   D72       -0.07014  -0.00048  -0.00195  -0.00390  -0.00624  -0.07638
   D73        3.05358   0.00001  -0.00007  -0.00125  -0.00129   3.05229
   D74       -2.17035  -0.00004  -0.00098  -0.00822  -0.00902  -2.17937
   D75        0.33590  -0.00038  -0.00166  -0.00804  -0.00994   0.32596
   D76        0.38230  -0.00029  -0.00139  -0.00467  -0.00624   0.37605
   D77        0.13924   0.00016   0.00059  -0.00021   0.00048   0.13972
   D78       -0.87964  -0.00028  -0.00067  -0.00014  -0.00113  -0.88078
   D79        2.80305  -0.00049  -0.00239  -0.00520  -0.00793   2.79511
   D80        2.56496  -0.00024   0.00078   0.01526   0.01554   2.58051
   D81        1.11392  -0.00039  -0.00138  -0.00290  -0.00438   1.10954
   D82        0.09504  -0.00082  -0.00265  -0.00283  -0.00600   0.08904
   D83       -2.50546  -0.00103  -0.00436  -0.00790  -0.01280  -2.51825
   D84       -2.74354  -0.00078  -0.00119   0.01257   0.01068  -2.73286
   D85       -2.26338   0.00029   0.00067  -0.00198  -0.00101  -2.26439
   D86        3.00093  -0.00014  -0.00060  -0.00191  -0.00263   2.99830
   D87        0.40043  -0.00035  -0.00231  -0.00698  -0.00943   0.39101
   D88        0.16235  -0.00010   0.00086   0.01349   0.01405   0.17640
   D89       -2.93841   0.00036   0.00103  -0.00024   0.00109  -2.93733
   D90        2.32589  -0.00007  -0.00024  -0.00016  -0.00053   2.32536
   D91       -0.27460  -0.00029  -0.00196  -0.00523  -0.00733  -0.28193
   D92       -0.51268  -0.00004   0.00122   0.01524   0.01614  -0.49654
   D93       -0.61563  -0.00027  -0.00148  -0.00374  -0.00539  -0.62101
   D94        2.44833   0.00001  -0.00022  -0.00261  -0.00275   2.44558
   D95        2.39086   0.00016   0.00038   0.00393   0.00440   2.39525
   D96        0.53297  -0.00028  -0.00135  -0.00416  -0.00574   0.52723
   D97       -2.68626   0.00000  -0.00009  -0.00304  -0.00311  -2.68937
   D98       -2.74373   0.00015   0.00051   0.00350   0.00404  -2.73969
   D99        3.09535  -0.00031  -0.00153  -0.00478  -0.00652   3.08883
   D100      -0.12388  -0.00002  -0.00027  -0.00366  -0.00389  -0.12777
   D101      -0.18135   0.00013   0.00032   0.00289   0.00326  -0.17809
   D102       3.13444  -0.00020  -0.00068   0.00070  -0.00020   3.13424
   D103      -0.08479   0.00009   0.00058   0.00182   0.00243  -0.08236
   D104      -0.14226   0.00024   0.00118   0.00836   0.00958  -0.13268
   D105      -0.70020   0.00036   0.00097  -0.00059   0.00063  -0.69957
   D106       0.34354   0.00080   0.00250   0.00152   0.00455   0.34809
   D107       2.52274   0.00079   0.00313   0.00357   0.00709   2.52984
   D108       3.11518   0.00112   0.00287  -0.00473  -0.00127   3.11391
   D109       0.39964  -0.00015  -0.00046  -0.00155  -0.00202   0.39763
   D110       1.44339   0.00028   0.00107   0.00057   0.00190   1.44529
   D111      -2.66059   0.00028   0.00170   0.00262   0.00445  -2.65615
   D112      -2.06816   0.00061   0.00143  -0.00568  -0.00392  -2.07207
   D113       2.71153  -0.00037  -0.00119  -0.00103  -0.00241   2.70912
   D114      -2.52791   0.00007   0.00034   0.00109   0.00151  -2.52640
   D115      -0.34871   0.00006   0.00097   0.00313   0.00406  -0.34465
   D116       0.24373   0.00039   0.00070  -0.00517  -0.00431   0.23942
   D117       3.06417  -0.00032  -0.00124  -0.00429  -0.00563   3.05854
   D118      -2.17527   0.00012   0.00028  -0.00218  -0.00171  -2.17698
   D119       0.00393   0.00011   0.00092  -0.00013   0.00083   0.00476
   D120       0.59637   0.00044   0.00065  -0.00843  -0.00753   0.58884
   D121       0.74647   0.00016   0.00050   0.00047   0.00107   0.74754
   D122      -0.22275   0.00004   0.00052   0.00468   0.00514  -0.21762
   D123      -2.90347   0.00008   0.00037   0.00216   0.00255  -2.90092
   D124      -2.71465  -0.00002  -0.00036  -0.00409  -0.00440  -2.71905
   D125      -0.35026  -0.00004   0.00028   0.00325   0.00348  -0.34678
   D126      -1.31948  -0.00016   0.00030   0.00746   0.00754  -1.31194
   D127       2.28299  -0.00012   0.00015   0.00494   0.00495   2.28794
   D128       2.47181  -0.00023  -0.00057  -0.00131  -0.00200   2.46980
   D129      -2.68348   0.00013   0.00057   0.00196   0.00259  -2.68088
   D130       2.63049   0.00001   0.00060   0.00618   0.00665   2.63714
   D131      -0.05023   0.00005   0.00044   0.00365   0.00407  -0.04616
   D132       0.13859  -0.00005  -0.00028  -0.00260  -0.00288   0.13570
   D133      -3.06809  -0.00002  -0.00010  -0.00084  -0.00091  -3.06900
   D134       2.24587  -0.00014  -0.00007   0.00337   0.00315   2.24902
   D135      -0.43484  -0.00010  -0.00023   0.00085   0.00056  -0.43428
   D136      -0.24603  -0.00021  -0.00095  -0.00540  -0.00639  -0.25241
   D137      -0.13907  -0.00011  -0.00047   0.00019  -0.00035  -0.13942
   D138       0.87720  -0.00028  -0.00144  -0.00300  -0.00455   0.87264
   D139      -2.55010  -0.00034  -0.00167  -0.00699  -0.00873  -2.55883
   D140      -2.82099  -0.00037  -0.00214  -0.00837  -0.01064  -2.83164
   D141      -1.11049   0.00069   0.00274   0.00716   0.01004  -1.10045
   D142      -0.09422   0.00052   0.00176   0.00397   0.00584  -0.08838
   D143       2.76167   0.00047   0.00153  -0.00002   0.00167   2.76333
   D144       2.49077   0.00043   0.00106  -0.00140  -0.00025   2.49052
   D145       2.94082  -0.00028  -0.00142  -0.00299  -0.00453   2.93629
   D146      -2.32610  -0.00045  -0.00240  -0.00618  -0.00873  -2.33483
   D147       0.52979  -0.00050  -0.00263  -0.01017  -0.01291   0.51688
   D148       0.25890  -0.00054  -0.00309  -0.01155  -0.01482   0.24407
   D149       2.26993   0.00057   0.00280   0.01268   0.01540   2.28533
   D150      -2.99699   0.00040   0.00182   0.00949   0.01119  -2.98579
   D151      -0.14110   0.00035   0.00160   0.00550   0.00702  -0.13408
   D152      -0.41199   0.00031   0.00113   0.00412   0.00510  -0.40689
   D153       0.61667   0.00045   0.00208   0.00538   0.00765   0.62432
   D154      -2.39370  -0.00001  -0.00008   0.00349   0.00319  -2.39052
   D155      -2.44674   0.00018   0.00096   0.00103   0.00201  -2.44474
   D156      -0.53291   0.00039   0.00194   0.00523   0.00742  -0.52550
   D157       2.73990  -0.00008  -0.00022   0.00333   0.00296   2.74285
   D158       2.68686   0.00012   0.00082   0.00088   0.00178   2.68864
   D159      -3.13149   0.00053   0.00257   0.00630   0.00944  -3.12205
   D160       0.14132   0.00006   0.00041   0.00440   0.00498   0.14630
   D161       0.08828   0.00026   0.00145   0.00195   0.00380   0.09209
   D162      -3.09200   0.00091   0.00380   0.01112   0.01547  -3.07653
   D163       0.18081   0.00044   0.00163   0.00922   0.01101   0.19182
   D164       0.12777   0.00064   0.00267   0.00677   0.00983   0.13760
   D165       0.69697  -0.00024  -0.00121  -0.00632  -0.00745   0.68952
   D166      -0.34823  -0.00085  -0.00311  -0.00905  -0.01239  -0.36061
   D167      -3.11170  -0.00073  -0.00177   0.00346   0.00158  -3.11012
   D168      -2.51930  -0.00019  -0.00127  -0.00247  -0.00355  -2.52285
   D169      -0.40504  -0.00062  -0.00232  -0.00529  -0.00795  -0.41299
   D170      -1.45024  -0.00123  -0.00422  -0.00802  -0.01289  -1.46313
   D171       2.06948  -0.00111  -0.00288   0.00450   0.00107   2.07055
   D172       2.66187  -0.00056  -0.00238  -0.00143  -0.00405   2.65782
   D173      -3.07163  -0.00043  -0.00183  -0.00538  -0.00752  -3.07915
   D174       2.16636  -0.00104  -0.00373  -0.00811  -0.01245   2.15390
   D175      -0.59711  -0.00092  -0.00240   0.00441   0.00151  -0.59560
   D176      -0.00471  -0.00038  -0.00190  -0.00152  -0.00362  -0.00833
   D177      -2.71962  -0.00053  -0.00267  -0.01436  -0.01715  -2.73677
   D178       2.51837  -0.00113  -0.00457  -0.01709  -0.02209   2.49628
   D179      -0.24510  -0.00102  -0.00323  -0.00458  -0.00812  -0.25323
   D180       0.34729  -0.00047  -0.00273  -0.01051  -0.01325   0.33404
   D181      -0.74432  -0.00038  -0.00119   0.00054  -0.00100  -0.74532
   D182       0.22632  -0.00032  -0.00095   0.00084  -0.00040   0.22592
   D183       2.90085  -0.00019  -0.00063   0.00009  -0.00075   2.90010
   D184       2.70399   0.00003  -0.00004  -0.00121  -0.00126   2.70274
   D185       0.35042  -0.00047  -0.00213  -0.00424  -0.00659   0.34384
   D186       1.32106  -0.00041  -0.00189  -0.00394  -0.00599   1.31507
   D187      -2.28759  -0.00028  -0.00157  -0.00468  -0.00634  -2.29393
   D188      -2.48445  -0.00007  -0.00098  -0.00599  -0.00684  -2.49129
   D189       3.06733  -0.00066  -0.00284  -0.00473  -0.00816   3.05916
   D190      -2.24522  -0.00060  -0.00260  -0.00442  -0.00757  -2.25278
   D191       0.42932  -0.00047  -0.00228  -0.00517  -0.00792   0.42140
   D192       0.23245  -0.00026  -0.00169  -0.00648  -0.00842   0.22403
   D193       2.68283  -0.00087  -0.00299  -0.00344  -0.00707   2.67576
   D194      -2.62972  -0.00082  -0.00275  -0.00313  -0.00647  -2.63618
   D195       0.04482  -0.00068  -0.00243  -0.00388  -0.00682   0.03800
   D196      -0.15205  -0.00047  -0.00183  -0.00519  -0.00732  -0.15937
   D197       2.55501   0.00361   0.01819   0.01587   0.03319   2.58820
   D198       2.24555  -0.00243  -0.01093   0.03087   0.02020   2.26574
   D199       0.41414   0.00343   0.01674   0.00852   0.02461   0.43874
   D200       0.10468  -0.00261  -0.01237   0.02353   0.01162   0.11629
   D201       1.48830   0.00383   0.01876   0.01482   0.03295   1.52125
   D202       1.17884  -0.00221  -0.01036   0.02983   0.01996   1.19880
   D203      -2.39849   0.00351   0.01763   0.01701   0.03399  -2.36450
   D204      -2.70795  -0.00253  -0.01148   0.03201   0.02100  -2.68695
   D205      -0.94437   0.00398   0.01939   0.01735   0.03619  -0.90818
   D206      -1.25383  -0.00206  -0.00972   0.03236   0.02320  -1.23063
   D207      -0.63954  -0.00038  -0.00173  -0.00494  -0.00683  -0.64636
   D208       2.08666   0.00006   0.00016  -0.00262  -0.00233   2.08433
   D209       2.93840   0.00014   0.00026  -0.00232  -0.00193   2.93646
   D210       0.63271  -0.00056  -0.00238  -0.00564  -0.00828   0.62443
   D211      -2.92428  -0.00012  -0.00049  -0.00332  -0.00378  -2.92806
   D212      -2.07254  -0.00005  -0.00039  -0.00302  -0.00339  -2.07593
   D213      -2.87724  -0.00086  -0.00438  -0.01281  -0.01774  -2.89497
   D214      -0.15104  -0.00042  -0.00248  -0.01049  -0.01323  -0.16428
   D215       0.70070  -0.00034  -0.00239  -0.01019  -0.01284   0.68785
   D216       2.86611  -0.00063  -0.00213  -0.00041  -0.00304   2.86307
   D217      -0.69088  -0.00019  -0.00023   0.00191   0.00146  -0.68943
   D218       0.16086  -0.00011  -0.00014   0.00221   0.00185   0.16271
   D219      -0.59288   0.00036   0.00172   0.00310   0.00515  -0.58772
   D220       0.53282  -0.00009  -0.00007   0.00240   0.00230   0.53512
   D221      -3.04162  -0.00020  -0.00048  -0.00068  -0.00127  -3.04288
   D222       2.75060  -0.00033  -0.00118  -0.00480  -0.00613   2.74447
   D223       0.45823   0.00084   0.00304   0.00530   0.00889   0.46712
   D224       1.58393   0.00038   0.00124   0.00460   0.00604   1.58997
   D225      -1.99051   0.00028   0.00084   0.00152   0.00247  -1.98804
   D226      -2.48148   0.00014   0.00013  -0.00259  -0.00239  -2.48387
   D227       2.73493   0.00069   0.00321   0.00887   0.01265   2.74758
   D228      -2.42256   0.00023   0.00141   0.00816   0.00980  -2.41276
   D229       0.28619   0.00013   0.00100   0.00509   0.00623   0.29242
   D230      -0.20478  -0.00001   0.00030   0.00097   0.00137  -0.20341
   D231      -3.09854   0.00097   0.00356   0.00454   0.00892  -3.08962
   D232      -1.97284   0.00051   0.00176   0.00383   0.00606  -1.96677
   D233       0.73591   0.00041   0.00135   0.00076   0.00249   0.73841
   D234       0.24494   0.00027   0.00065  -0.00336  -0.00237   0.24257
   D235       0.59405   0.00005  -0.00006  -0.00056  -0.00056   0.59349
   D236      -0.53020   0.00061   0.00196   0.00143   0.00382  -0.52637
   D237       3.04342   0.00029   0.00115   0.00448   0.00582   3.04924
   D238      -2.75041   0.00011   0.00061   0.00550   0.00611  -2.74429
   D239      -0.45287   0.00018   0.00095   0.00236   0.00334  -0.44953
   D240      -1.57712   0.00073   0.00296   0.00435   0.00772  -1.56940
   D241       1.99649   0.00042   0.00216   0.00740   0.00972   2.00621
   D242       2.48585   0.00023   0.00161   0.00842   0.01001   2.49587
   D243       3.11471   0.00057   0.00332   0.00978   0.01339   3.12810
   D244       1.99046   0.00113   0.00534   0.01176   0.01777   2.00823
   D245      -0.71911   0.00081   0.00453   0.01482   0.01977  -0.69934
   D246      -0.22975   0.00063   0.00399   0.01584   0.02006  -0.20969
   D247      -2.74022   0.00017  -0.00045  -0.00969  -0.00978  -2.75000
   D248       2.41872   0.00073   0.00157  -0.00770  -0.00540   2.41332
   D249      -0.29085   0.00041   0.00076  -0.00465  -0.00340  -0.29426
   D250       0.19851   0.00023   0.00021  -0.00363  -0.00311   0.19540
   D251      -2.27395  -0.00278  -0.01618  -0.02080  -0.03693  -2.31087
   D252      -1.96776   0.00320   0.01308  -0.03072  -0.01809  -1.98585
   D253       0.04170  -0.00287  -0.01492  -0.00355  -0.01882   0.02288
   D254       0.34789   0.00311   0.01434  -0.01346   0.00002   0.34791
   D255      -1.08043  -0.00309  -0.01610  -0.01105  -0.02741  -1.10784
   D256      -0.77424   0.00289   0.01316  -0.02096  -0.00857  -0.78282
   D257       2.48799  -0.00321  -0.01607  -0.00667  -0.02331   2.46468
   D258       2.79418   0.00277   0.01319  -0.01658  -0.00448   2.78971
   D259       1.17824  -0.00277  -0.01477  -0.00523  -0.02018   1.15806
   D260       1.48443   0.00321   0.01448  -0.01515  -0.00135   1.48308
   D261       0.00369   0.00044   0.00170   0.00496   0.00680   0.01049
   D262       1.03448  -0.00033  -0.00144  -0.00244  -0.00394   1.03054
   D263      -2.38322  -0.00027  -0.00220  -0.01586  -0.01818  -2.40140
   D264      -3.04629   0.00023   0.00128  -0.00066   0.00062  -3.04567
   D265      -1.03162   0.00068   0.00295   0.00798   0.01112  -1.02050
   D266      -0.00083  -0.00008  -0.00019   0.00058   0.00038  -0.00045
   D267       2.86466  -0.00002  -0.00095  -0.01283  -0.01386   2.85080
   D268       2.20159   0.00048   0.00253   0.00236   0.00494   2.20652
   D269       3.04350   0.00003  -0.00054   0.00044   0.00008   3.04358
   D270      -2.20889  -0.00074  -0.00369  -0.00695  -0.01067  -2.21956
   D271       0.65659  -0.00068  -0.00445  -0.02037  -0.02490   0.63169
   D272      -0.00648  -0.00018  -0.00097  -0.00518  -0.00610  -0.01258
   D273       2.38655   0.00065   0.00366   0.01874   0.02266   2.40920
   D274      -2.86585  -0.00011   0.00052   0.01135   0.01191  -2.85394
   D275      -0.00037  -0.00005  -0.00024  -0.00207  -0.00232  -0.00269
   D276      -0.66344   0.00045   0.00324   0.01312   0.01648  -0.64696
   D277      -0.01335  -0.00068  -0.00257  -0.00390  -0.00701  -0.02036
   D278      -0.97806  -0.00034  -0.00102  -0.00028  -0.00165  -0.97971
   D279       2.28706  -0.00009  -0.00005   0.00325   0.00306   2.29012
   D280       2.93681  -0.00003   0.00009   0.00287   0.00292   2.93974
   D281       0.96546  -0.00027  -0.00137  -0.00414  -0.00570   0.95976
   D282       0.00075   0.00007   0.00017  -0.00052  -0.00034   0.00041
   D283      -3.01732   0.00032   0.00114   0.00301   0.00437  -3.01294
   D284      -2.36757   0.00038   0.00129   0.00262   0.00424  -2.36333
   D285      -2.80889  -0.00075  -0.00269  -0.00475  -0.00813  -2.81702
   D286       2.50959  -0.00040  -0.00115  -0.00113  -0.00277   2.50682
   D287      -0.50847  -0.00015  -0.00018   0.00240   0.00194  -0.50653
   D288       0.14128  -0.00010  -0.00003   0.00201   0.00181   0.14308
   D289      -2.51974  -0.00083  -0.00404  -0.01761  -0.02237  -2.54211
   D290       2.79874  -0.00048  -0.00250  -0.01399  -0.01701   2.78173
   D291      -0.21933  -0.00024  -0.00153  -0.01046  -0.01230  -0.23162
   D292       0.43042  -0.00018  -0.00138  -0.01084  -0.01243   0.41799
   D293       0.55450  -0.00053  -0.00195  -0.00358  -0.00576   0.54874
   D294      -2.74992  -0.00015  -0.00065  -0.00107  -0.00177  -2.75169
   D295      -2.21492  -0.00005  -0.00056  -0.00513  -0.00557  -2.22048
   D296      -0.63403  -0.00029  -0.00103  -0.00152  -0.00269  -0.63671
   D297       2.34474   0.00009   0.00027   0.00099   0.00130   2.34604
   D298       2.87974   0.00018   0.00036  -0.00307  -0.00249   2.87725
   D299      -2.97326  -0.00070  -0.00275  -0.00366  -0.00691  -2.98017
   D300       0.00551  -0.00032  -0.00145  -0.00115  -0.00293   0.00258
   D301       0.54051  -0.00023  -0.00136  -0.00521  -0.00672   0.53379
   D302       2.91587  -0.00089  -0.00252   0.00098  -0.00210   2.91378
   D303      -0.38854  -0.00051  -0.00122   0.00348   0.00189  -0.38665
   D304       0.14646  -0.00042  -0.00114  -0.00057  -0.00190   0.14455
   D305       1.41112   0.00371   0.01824   0.01504   0.03188   1.44299
   D306       1.11763  -0.00212  -0.00975   0.02700   0.01768   1.13532
   D307       2.60067   0.00344   0.01812   0.02167   0.03824   2.63891
   D308       2.30719  -0.00240  -0.00986   0.03363   0.02405   2.33123
   D309       0.32836   0.00353   0.01732   0.01045   0.02632   0.35469
   D310       0.03488  -0.00230  -0.01066   0.02241   0.01213   0.04701
   D311      -2.38050   0.00386   0.01944   0.02597   0.04428  -2.33622
   D312      -2.67399  -0.00197  -0.00854   0.03793   0.03009  -2.64390
   D313      -0.96958   0.00388   0.01872   0.01555   0.03299  -0.93659
   D314      -1.26306  -0.00196  -0.00926   0.02751   0.01879  -1.24427
   D315       0.01220   0.00013   0.00074   0.00283   0.00370   0.01590
   D316       0.98274   0.00057   0.00203   0.00338   0.00586   0.98860
   D317      -2.28926   0.00040   0.00117  -0.00086   0.00059  -2.28866
   D318      -2.93903   0.00013   0.00031  -0.00281  -0.00230  -2.94133
   D319      -0.96979  -0.00037  -0.00112  -0.00107  -0.00250  -0.97230
   D320       0.00074   0.00007   0.00017  -0.00053  -0.00034   0.00041
   D321       3.01194  -0.00009  -0.00069  -0.00477  -0.00560   3.00633
   D322       2.36216  -0.00037  -0.00155  -0.00671  -0.00850   2.35366
   D323       2.51283   0.00014   0.00164   0.01667   0.01861   2.53143
   D324      -2.79982   0.00058   0.00293   0.01722   0.02077  -2.77905
   D325       0.21137   0.00041   0.00206   0.01297   0.01550   0.22688
   D326      -0.43840   0.00014   0.00121   0.01103   0.01261  -0.42580
   D327       2.81834   0.00024   0.00103   0.00472   0.00598   2.82432
   D328      -2.49430   0.00068   0.00232   0.00527   0.00814  -2.48616
   D329       0.51689   0.00051   0.00145   0.00102   0.00287   0.51976
   D330      -0.13289   0.00024   0.00060  -0.00092  -0.00003  -0.13291
   D331      -0.54954   0.00071   0.00330   0.01333   0.01688  -0.53266
   D332       2.21341  -0.00000   0.00052   0.00490   0.00538   2.21879
   D333       2.74857   0.00030   0.00171   0.00947   0.01126   2.75983
   D334       0.64167   0.00071   0.00310   0.01241   0.01561   0.65728
   D335      -2.87856   0.00000   0.00032   0.00398   0.00411  -2.87445
   D336      -2.34340   0.00031   0.00152   0.00855   0.00999  -2.33342
   D337      -2.91798   0.00094   0.00304   0.00409   0.00771  -2.91027
   D338      -0.15502   0.00023   0.00026  -0.00434  -0.00379  -0.15882
   D339       0.38014   0.00053   0.00145   0.00022   0.00208   0.38222
   D340       2.98477   0.00085   0.00376   0.01076   0.01498   2.99975
   D341      -0.53545   0.00014   0.00098   0.00233   0.00347  -0.53198
   D342      -0.00029   0.00044   0.00218   0.00690   0.00935   0.00905
   D343      -1.40198  -0.00357  -0.01808  -0.02017  -0.03686  -1.43884
   D344      -1.12094   0.00205   0.00890  -0.03069  -0.02214  -1.14308
   D345      -2.59371  -0.00364  -0.01895  -0.02769  -0.04525  -2.63897
   D346      -2.31267   0.00198   0.00803  -0.03821  -0.03054  -2.34321
   D347      -0.31476  -0.00332  -0.01635  -0.00929  -0.02417  -0.33893
   D348      -0.03372   0.00230   0.01063  -0.01981  -0.00945  -0.04318
   D349       2.39594  -0.00357  -0.01865  -0.03097  -0.04853   2.34741
   D350       2.67698   0.00205   0.00832  -0.04149  -0.03382   2.64316
   D351       0.98677  -0.00353  -0.01736  -0.01391  -0.02997   0.95680
   D352       1.26781   0.00209   0.00961  -0.02443  -0.01525   1.25256
   D353      -0.00058   0.00031   0.00096  -0.00058   0.00064   0.00005
   D354      -1.07024  -0.00025  -0.00096  -0.00263  -0.00368  -1.07392
   D355       2.24398  -0.00010  -0.00009   0.00232   0.00225   2.24623
   D356       2.85773  -0.00004  -0.00005   0.00177   0.00168   2.85941
   D357       1.06886   0.00048   0.00174   0.00262   0.00468   1.07354
   D358      -0.00080  -0.00008  -0.00018   0.00057   0.00036  -0.00043
   D359      -2.96976   0.00007   0.00069   0.00552   0.00629  -2.96347
   D360      -2.35601   0.00012   0.00073   0.00496   0.00572  -2.35028
   D361      -2.23598   0.00023   0.00065  -0.00242  -0.00164  -2.23762
   D362       2.97755  -0.00033  -0.00127  -0.00447  -0.00595   2.97159
   D363       0.00858  -0.00019  -0.00040   0.00048  -0.00003   0.00856
   D364       0.62234  -0.00013  -0.00036  -0.00007  -0.00059   0.62174
   D365      -2.84717   0.00042   0.00151   0.00273   0.00446  -2.84271
   D366       2.36636  -0.00014  -0.00042   0.00068   0.00014   2.36650
   D367      -0.60261   0.00000   0.00045   0.00563   0.00607  -0.59654
   D368       0.01115   0.00006   0.00049   0.00508   0.00550   0.01665
   D369       0.46681  -0.00054  -0.00254  -0.01080  -0.01355   0.45326
   D370      -2.41128   0.00009  -0.00003  -0.00328  -0.00321  -2.41449
   D371      -2.89865   0.00003  -0.00022  -0.00423  -0.00445  -2.90310
   D372      -0.69217  -0.00045  -0.00234  -0.01071  -0.01315  -0.70532
   D373       2.71293   0.00018   0.00017  -0.00319  -0.00281   2.71012
   D374       2.22555   0.00012  -0.00002  -0.00413  -0.00405   2.22150
   D375       2.99365  -0.00048  -0.00216  -0.00738  -0.00971   2.98395
   D376       0.11557   0.00016   0.00035   0.00014   0.00063   0.11620
   D377      -0.37181   0.00010   0.00016  -0.00080  -0.00060  -0.37241
   D378       3.12696  -0.00042  -0.00173  -0.00437  -0.00627   3.12068
   D379       0.24887   0.00022   0.00079   0.00315   0.00407   0.25293
   D380      -0.23851   0.00015   0.00060   0.00221   0.00283  -0.23568
   D381      -0.47341   0.00055   0.00166  -0.00001   0.00207  -0.47134
   D382       2.90149   0.00003  -0.00014  -0.00384  -0.00378   2.89770
   D383       2.40771   0.00012   0.00034   0.00149   0.00196   2.40968
   D384       0.68750   0.00008   0.00064   0.00250   0.00308   0.69058
   D385      -2.22079  -0.00044  -0.00116  -0.00132  -0.00277  -2.22356
   D386      -2.71456  -0.00036  -0.00068   0.00401   0.00298  -2.71159
   D387      -2.99460   0.00039   0.00134  -0.00041   0.00120  -2.99341
   D388       0.38030  -0.00012  -0.00045  -0.00424  -0.00466   0.37564
   D389      -0.11348  -0.00004   0.00002   0.00109   0.00109  -0.11239
   D390      -3.12462   0.00032   0.00110   0.00058   0.00187  -3.12275
   D391       0.25028  -0.00020  -0.00069  -0.00325  -0.00398   0.24630
   D392      -0.24349  -0.00012  -0.00022   0.00208   0.00176  -0.24173
   D393      -0.50011  -0.00254  -0.01515   0.02766   0.00936  -0.49076
   D394      -1.75257  -0.00322  -0.01397   0.04848   0.03368  -1.71888
   D395      -0.05492   0.00397   0.01849  -0.03128  -0.01311  -0.06804
   D396      -1.24885   0.00318   0.02203  -0.01848   0.00337  -1.24549
   D397      -0.38174  -0.00348  -0.02014   0.01046  -0.01012  -0.39186
   D398      -1.67077  -0.00339  -0.01497   0.03611   0.02120  -1.64957
   D399       0.12762   0.00366   0.01823  -0.04188  -0.02288   0.10475
   D400      -1.14136   0.00293   0.02210  -0.02819  -0.00604  -1.14740
   D401       0.50160   0.00252   0.01506  -0.02924  -0.01092   0.49068
   D402       1.75457   0.00328   0.01482  -0.04501  -0.02944   1.72512
   D403       0.05479  -0.00400  -0.01862   0.03039   0.01211   0.06690
   D404       1.25140  -0.00314  -0.02110   0.02326   0.00232   1.25372
   D405       0.19009   0.00362   0.02130  -0.00799   0.01303   0.20312
   D406      -0.77867   0.00325   0.02563  -0.01152   0.01473  -0.76394
   D407      -0.32725  -0.00346  -0.01726   0.04790   0.02912  -0.29813
   D408      -1.46607  -0.00468  -0.02246   0.06903   0.04572  -1.42035
         Item               Value     Threshold  Converged?
 Maximum Force            0.028427     0.000450     NO 
 RMS     Force            0.002205     0.000300     NO 
 Maximum Displacement     0.347051     0.001800     NO 
 RMS     Displacement     0.034280     0.001200     NO 
 Predicted change in Energy=-6.640372D-03
 GradGradGradGradGradGradGradGradGradGradGradGradGradGradGradGradGradGrad

                          Input orientation:                          
 ---------------------------------------------------------------------
 Center     Atomic      Atomic             Coordinates (Angstroms)
 Number     Number       Type             X           Y           Z
 ---------------------------------------------------------------------
      1          4           0       -0.832749    0.009899    1.523985
      2          4           0       -0.944433    1.526966   -0.058426
      3          4           0       -0.950409   -1.501885   -0.069761
      4          4           0       -0.766202    0.003935   -1.553400
      5          4           0       -2.293061    0.022325   -0.077953
      6          4           0        0.838784    1.122271    1.106116
      7          4           0        0.829588   -1.096242    1.114282
      8          4           0        0.917774    1.175174   -0.981759
      9          4           0        0.907731   -1.148873   -0.987660
     10          4           0        2.255213    0.001276    0.000930
     11          1           0       -3.721120    0.443258    0.009852
     12          1           0       -3.718700   -0.401634    0.003788
     13          1           0        3.721803    0.404612    0.012743
     14          1           0        3.721203   -0.415184    0.008181
     15          1           0        1.673599    2.263044    1.781473
     16          1           0        1.167666    2.078384    2.372981
     17          1           0       -1.174721   -3.015999   -0.100574
     18          1           0       -1.932165   -2.717274   -0.184839
     19          1           0       -1.901445    2.700239   -0.142968
     20          1           0       -1.159018    3.040526   -0.063617
     21          1           0        1.151315   -2.049640    2.377034
     22          1           0        1.675881   -2.223751    1.797378
     23          1           0       -1.585626   -0.383127    2.871198
     24          1           0       -1.615683    0.409941    2.854370
     25          1           0        1.116893    2.430054   -1.899661
     26          1           0        1.843292    2.095912   -1.852546
     27          1           0       -1.264777    0.369311   -3.072511
     28          1           0       -1.238475   -0.411613   -3.131855
     29          1           0        1.103343   -2.394308   -1.907601
     30          1           0        1.836008   -2.069890   -1.844275
     31          1           0        2.290647    0.070310    3.325880
     32          1           0        1.594912    0.045638    3.624660
     33          1           0       -1.858088   -2.502399   -2.525976
     34          1           0       -2.508227   -2.193230   -2.281926
 ---------------------------------------------------------------------
                    Distance matrix (angstroms):
                    1          2          3          4          5
     1  Be   0.000000
     2  Be   2.194992   0.000000
     3  Be   2.199855   3.028878   0.000000
     4  Be   3.078110   2.141574   2.121935   0.000000
     5  Be   2.167688   2.020674   2.031256   2.123342   0.000000
     6  Be   2.050855   2.167902   3.386752   3.301467   3.524252
     7  Be   2.038325   3.376924   2.175981   3.297494   3.524707
     8  Be   3.271231   2.108108   3.389468   2.129402   3.529219
     9  Be   3.268085   3.384391   2.102341   2.109758   3.527654
    10  Be   3.443150   3.545276   3.541257   3.397778   4.549007
    11  H    3.289845   2.981455   3.386260   3.371691   1.491390
    12  H    3.287715   3.379338   2.979832   3.362524   1.489587
    13  H    4.814935   4.799844   5.046890   4.770277   6.027683
    14  H    4.818385   5.054161   4.796973   4.769801   6.030772
    15  H    3.380051   3.283463   4.948452   4.709308   4.920638
    16  H    3.000181   3.267531   4.824060   4.843517   4.712864
    17  H    3.451405   4.548993   1.530949   3.376032   3.237686
    18  H    3.400922   4.359492   1.566607   3.261504   2.765335
    19  H    3.340474   1.516439   4.309022   3.247791   2.707178
    20  H    3.436805   1.528704   4.547203   3.405091   3.224251
    21  H    2.984277   4.807883   3.271710   4.831393   4.709961
    22  H    3.370039   4.937402   3.302227   4.706811   4.930947
    23  H    1.592569   3.555599   3.210041   4.516453   3.059796
    24  H    1.594661   3.191035   3.556433   4.507205   3.034404
    25  H    4.623809   2.907711   4.804416   3.090631   4.554511
    26  H    4.786816   3.363626   4.891547   3.357874   4.955639
    27  H    4.630724   3.244610   3.552001   1.640053   3.185145
    28  H    4.692454   3.645616   3.263141   1.699188   3.259873
    29  H    4.615674   4.794708   2.896890   3.061409   4.552284
    30  H    4.774198   4.884412   3.351962   3.340188   4.954440
    31  H    3.606394   4.903174   4.950416   5.758134   5.709533
    32  H    3.210553   4.712507   4.745760   5.691125   5.369006
    33  H    4.874951   4.812416   2.803194   2.901694   3.543480
    34  H    4.705950   4.607523   2.792567   2.897056   3.132488
                    6          7          8          9         10
     6  Be   0.000000
     7  Be   2.218546   0.000000
     8  Be   2.090039   3.092005   0.000000
     9  Be   3.089781   2.104052   2.324076   0.000000
    10  Be   2.117625   2.115775   2.032844   2.028758   0.000000
    11  H    4.738731   4.929378   4.799826   4.995614   5.992660
    12  H    4.930322   4.733139   4.995450   4.790114   5.987485
    13  H    3.165801   3.439602   3.073333   3.366471   1.521087
    14  H    3.446385   3.169974   3.371711   3.073373   1.524014
    15  H    1.566648   3.527364   3.064341   4.460474   2.936699
    16  H    1.620883   3.431744   3.483176   4.666546   3.335230
    17  H    4.757686   3.029620   4.766650   2.934226   4.569321
    18  H    4.907833   3.455827   4.889620   3.342067   4.995914
    19  H    3.399860   4.842776   3.313214   4.839487   4.958115
    20  H    3.006525   4.738655   2.938638   4.761971   4.571453
    21  H    3.431316   1.614627   4.662130   3.491687   3.327269
    22  H    3.517732   1.566560   4.455449   3.082508   2.917807
    23  H    3.355518   3.070593   4.851865   4.657679   4.810223
    24  H    3.096485   3.357952   4.660459   4.853732   4.826279
    25  H    3.289733   4.647705   1.567456   3.699218   3.287397
    26  H    3.272720   4.474317   1.569271   3.485963   2.827111
    27  H    4.738443   4.905451   3.127968   3.372132   4.687410
    28  H    4.962681   4.772345   3.433688   3.122070   4.710697
    29  H    4.638837   3.300257   3.692265   1.560662   3.272326
    30  H    4.459726   3.273215   3.481023   1.563254   2.805395
    31  H    2.853398   2.895980   4.654166   4.691001   3.325856
    32  H    2.841466   2.862098   4.790978   4.813790   3.683665
    33  H    5.796848   4.738392   4.859481   3.442122   5.438095
    34  H    5.802918   4.886576   4.977355   3.799286   5.719934
                   11         12         13         14         15
    11  H    0.000000
    12  H    0.844917   0.000000
    13  H    7.443024   7.484063   0.000000
    14  H    7.491668   7.439916   0.819809   0.000000
    15  H    5.962655   6.271967   3.282882   3.809219   0.000000
    16  H    5.670824   5.969936   3.859514   4.281438   0.799969
    17  H    4.296836   3.649332   5.974058   5.544920   6.286758
    18  H    3.636926   2.930781   6.461622   6.107163   6.455346
    19  H    2.903193   3.597995   6.075777   6.429842   4.083571
    20  H    3.649049   4.290103   5.547638   5.980271   3.468797
    21  H    5.963113   5.662621   4.268563   3.858397   4.384829
    22  H    6.279794   5.969806   3.778758   3.264273   4.486824
    23  H    3.664771   3.573848   6.079482   6.029952   4.337312
    24  H    3.539104   3.634165   6.046787   6.104423   3.924855
    25  H    5.567761   5.918153   3.813825   4.303217   3.726736
    26  H    6.096103   6.373341   3.141433   3.646157   3.641816
    27  H    3.942087   4.009952   5.863959   5.913213   5.981759
    28  H    4.094466   3.997984   5.929509   5.870114   6.306723
    29  H    5.916405   5.556641   4.286957   3.800044   5.968701
    30  H    6.374588   6.087134   3.623244   3.118269   5.652145
    31  H    6.875789   6.882680   3.624479   3.645452   2.752095
    32  H    6.440895   6.445560   4.206956   4.220473   2.884514
    33  H    4.310244   3.778200   6.784614   6.473554   7.330510
    34  H    3.697895   3.146355   7.129345   6.871086   7.338751
                   16         17         18         19         20
    16  H    0.000000
    17  H    6.128457   0.000000
    18  H    6.256974   0.818570   0.000000
    19  H    4.016982   5.762404   5.417762   0.000000
    20  H    3.503739   6.056658   5.810741   0.820542   0.000000
    21  H    4.128058   3.533106   4.064084   6.183131   6.099526
    22  H    4.370122   3.515084   4.146172   6.388105   6.261994
    23  H    3.726644   3.991527   3.861048   4.323434   4.529518
    24  H    3.280621   4.545680   4.372234   3.783010   3.955145
    25  H    4.287391   6.176383   6.223533   3.502761   2.987224
    26  H    4.279236   6.189462   6.340512   4.160640   3.620281
    27  H    6.204119   4.505646   4.279144   3.797472   4.024925
    28  H    6.503292   3.996943   3.805546   4.365386   4.619271
    29  H    6.191324   2.973453   3.505214   6.172284   6.168953
    30  H    5.953159   3.605566   4.167969   6.294214   6.185247
    31  H    2.490274   5.768420   6.158564   6.043432   5.675479
    32  H    2.425138   5.560743   5.881007   5.785018   5.491527
    33  H    7.357889   2.571643   2.352144   5.722591   6.105402
    34  H    7.309380   2.685793   2.237017   5.374883   5.842385
                   21         22         23         24         25
    21  H    0.000000
    22  H    0.800928   0.000000
    23  H    3.242270   3.895949   0.000000
    24  H    3.732783   4.346029   0.793816   0.000000
    25  H    6.193462   5.969797   6.162686   5.843685   0.000000
    26  H    5.962700   5.657691   6.341678   6.079645   0.800953
    27  H    6.433224   6.251981   5.999733   5.937400   3.360742
    28  H    6.224314   6.006218   6.013150   6.054100   3.891160
    29  H    4.298743   3.752833   5.840576   6.159000   4.824388
    30  H    4.276525   3.648418   6.065347   6.335693   4.557377
    31  H    2.587001   2.824354   3.929101   3.949315   5.852553
    32  H    2.478617   2.914729   3.296569   3.321744   6.035898
    33  H    5.770702   5.590883   5.804742   6.122794   5.794124
    34  H    5.926110   5.843665   5.539166   5.827064   5.887476
                   26         27         28         29         30
    26  H    0.000000
    27  H    3.758930   0.000000
    28  H    4.173919   0.783617   0.000000
    29  H    4.551113   3.821335   3.303633   0.000000
    30  H    4.165816   4.131965   3.722928   0.803776   0.000000
    31  H    5.578467   7.325971   7.374910   5.905367   5.614059
    32  H    5.853640   7.289354   7.340821   6.066374   5.868802
    33  H    5.941228   2.982858   2.263271   3.027234   3.781287
    34  H    6.125098   2.955979   2.347085   3.636480   4.367966
                   31         32         33         34
    31  H    0.000000
    32  H    0.757579   0.000000
    33  H    7.620699   7.499735   0.000000
    34  H    7.720123   7.532333   0.760148   0.000000
 Stoichiometry    Be10H24
 Framework group  C1[X(Be10H24)]
 Deg. of freedom    96
 Full point group                 C1      NOp   1
 Largest Abelian subgroup         C1      NOp   1
 Largest concise Abelian subgroup C1      NOp   1
                         Standard orientation:                         
 ---------------------------------------------------------------------
 Center     Atomic      Atomic             Coordinates (Angstroms)
 Number     Number       Type             X           Y           Z
 ---------------------------------------------------------------------
      1          4           0        0.014731   -1.515976   -0.774557
      2          4           0       -0.492633   -1.173545    1.333360
      3          4           0       -1.162663    0.284137   -1.235750
      4          4           0       -1.372891    0.713202    0.831692
      5          4           0       -1.983792   -1.128972   -0.029571
      6          4           0        1.491712   -0.895384    0.505834
      7          4           0        1.004542    0.158109   -1.384871
      8          4           0        0.591637    0.607044    1.646377
      9          4           0        0.074161    1.720739   -0.326751
     10          4           0        1.941628    1.155271    0.228834
     11          1           0       -3.073264   -2.125081    0.182709
     12          1           0       -3.258031   -1.714303   -0.532139
     13          1           0        3.290303    1.704830    0.667885
     14          1           0        3.109121    2.100955   -0.026625
     15          1           0        2.771425   -1.495887    1.181200
     16          1           0        2.575582   -2.087910    0.680097
     17          1           0       -1.698841    0.917344   -2.522361
     18          1           0       -2.321626    0.446018   -2.277315
     19          1           0       -1.095913   -2.166366    2.308012
     20          1           0       -0.349127   -2.005711    2.607661
     21          1           0        1.664521   -0.119331   -2.832101
     22          1           0        1.803740    0.645866   -2.640851
     23          1           0       -0.083431   -2.672925   -1.864560
     24          1           0        0.055658   -3.056702   -1.183742
     25          1           0        0.604853    0.761092    3.206188
     26          1           0        1.175931    1.259962    2.948264
     27          1           0       -2.432525    1.364677    1.900584
     28          1           0       -2.607908    1.794967    1.269594
     29          1           0       -0.461078    3.073620   -0.891460
     30          1           0        0.266381    3.248301   -0.597615
     31          1           0        3.546381   -1.228262   -1.445937
     32          1           0        3.085634   -1.785734   -1.671462
     33          1           0       -3.309413    2.048659   -0.867209
     34          1           0       -3.684100    1.393423   -0.777203
 ---------------------------------------------------------------------
 Rotational constants (GHZ):           1.4501084           1.1647130           1.1172449
 Standard basis: def2TZVP (5D, 7F)
 There are   344 symmetry adapted cartesian basis functions of A   symmetry.
 There are   334 symmetry adapted basis functions of A   symmetry.
   334 basis functions,   482 primitive gaussians,   344 cartesian basis functions
    32 alpha electrons       32 beta electrons
       nuclear repulsion energy       334.5096404786 Hartrees.
 NAtoms=   34 NActive=   34 NUniq=   34 SFac= 1.00D+00 NAtFMM=   60 NAOKFM=F Big=F
 Integral buffers will be    131072 words long.
 Raffenetti 2 integral format.
 Two-electron integral symmetry is turned on.
 Nuclear repulsion after empirical dispersion term =      334.4626801541 Hartrees.
 One-electron integrals computed using PRISM.
   1 Symmetry operations used in ECPInt.
 ECPInt:  NShTT=   17391 NPrTT=   46602 LenC2=   16670 LenP2D=   36163.
 LDataN:  DoStor=T MaxTD1= 4 Len=   56
 NBasis=   334 RedAO= T EigKep=  1.24D-04  NBF=   334
 NBsUse=   334 1.00D-06 EigRej= -1.00D+00 NBFU=   334
 Initial guess from the checkpoint file:  "/home/asus/YCY/BeH/Be10/3/H12-Be10.chk"
 B after Tr=     0.000000    0.000000    0.000000
         Rot=    0.999569    0.005068    0.007538   -0.027902 Ang=   3.36 deg.
 ExpMin= 3.27D-02 ExpMax= 4.70D+03 ExpMxC= 1.60D+02 IAcc=3 IRadAn=         5 AccDes= 0.00D+00
 Harris functional with IExCor= 1009 and IRadAn=       5 diagonalized for initial guess.
 HarFok:  IExCor= 1009 AccDes= 0.00D+00 IRadAn=         5 IDoV= 1 UseB2=F ITyADJ=14
 ICtDFT=  3500011 ScaDFX=  1.000000  1.000000  1.000000  1.000000
 FoFCou: FMM=F IPFlag=           0 FMFlag=      100000 FMFlg1=           0
         NFxFlg=           0 DoJE=T BraDBF=F KetDBF=T FulRan=T
         wScrn=  0.000000 ICntrl=       500 IOpCl=  0 I1Cent=   200000004 NGrid=           0
         NMat0=    1 NMatS0=      1 NMatT0=    0 NMatD0=    1 NMtDS0=    0 NMtDT0=    0
 Petite list used in FoFCou.
 Requested convergence on RMS density matrix=1.00D-08 within 128 cycles.
 Requested convergence on MAX density matrix=1.00D-06.
 Requested convergence on             energy=1.00D-06.
 No special actions if energy rises.
 SCF Done:  E(RPBE1PBE) =  -161.250537788     A.U. after   14 cycles
            NFock= 14  Conv=0.37D-08     -V/T= 2.0097
   1 Symmetry operations used in ECPInt.
 ECPInt:  NShTT=   17391 NPrTT=   46602 LenC2=   16670 LenP2D=   36163.
 LDataN:  DoStor=T MaxTD1= 5 Len=  102
 Calling FoFJK, ICntrl=      2127 FMM=F ISym2X=0 I1Cent= 0 IOpClX= 0 NMat=1 NMatS=1 NMatT=0.
 ***** Axes restored to original set *****
 -------------------------------------------------------------------
 Center     Atomic                   Forces (Hartrees/Bohr)
 Number     Number              X              Y              Z
 -------------------------------------------------------------------
      1        4          -0.000024004   -0.000079142   -0.000767172
      2        4           0.000064709    0.000853613   -0.000348294
      3        4          -0.001035939   -0.000075635    0.003283628
      4        4           0.000469319    0.001122510    0.002905210
      5        4           0.000199890    0.000538232   -0.000292081
      6        4          -0.003082906    0.001488024   -0.001630774
      7        4          -0.003968073   -0.002079945   -0.000444538
      8        4           0.000446170    0.000771143    0.000662860
      9        4           0.000552935   -0.001024153    0.000027786
     10        4          -0.000014103   -0.000326772   -0.000622807
     11        1           0.000257235    0.000321669    0.000525180
     12        1           0.000007502   -0.000230928   -0.000565256
     13        1           0.000140581    0.000193953    0.000232472
     14        1          -0.000112888   -0.000242382   -0.000308360
     15        1           0.001053113    0.000804889    0.001789195
     16        1          -0.001584950   -0.001443487   -0.005021522
     17        1          -0.001544206   -0.001953498   -0.000959065
     18        1           0.005028312    0.004403275    0.002623444
     19        1           0.000023058   -0.000059131    0.000060729
     20        1          -0.000048503   -0.000034928    0.000175996
     21        1          -0.001344736    0.001602265   -0.004651038
     22        1           0.001255426   -0.000277464    0.001769800
     23        1           0.000149522   -0.000057455   -0.000007079
     24        1          -0.000157407    0.000017824   -0.000245821
     25        1           0.000115446    0.000135266    0.000115444
     26        1          -0.000007709   -0.000177089   -0.000258318
     27        1          -0.001020909   -0.000770080   -0.001968750
     28        1           0.002025913    0.003046601    0.002974774
     29        1          -0.000289203    0.000064138    0.000045340
     30        1           0.000410978    0.000486680    0.000296915
     31        1          -0.003793101   -0.000407163    0.008727213
     32        1           0.010404202    0.000231570   -0.000382029
     33        1          -0.010231117   -0.000229280   -0.001669108
     34        1           0.005655441   -0.006613120   -0.006073973
 -------------------------------------------------------------------
 Cartesian Forces:  Max     0.010404202 RMS     0.002494362

 GradGradGradGradGradGradGradGradGradGradGradGradGradGradGradGradGradGrad
 Berny optimization.
 Using GEDIIS/GDIIS optimizer.
 FormGI is forming the generalized inverse of G from B-inverse, IUseBI=4.
 Internal  Forces:  Max     0.005721918 RMS     0.000676890
 Search for a local minimum.
 Step number   3 out of a maximum of  204
 All quantities printed in internal units (Hartrees-Bohrs-Radians)
 Mixed Optimization -- En-DIIS/RFO-DIIS
 Update second derivatives using D2CorX and points    2    3
 DE= -1.41D-02 DEPred=-6.64D-03 R= 2.12D+00
 TightC=F SS=  1.41D+00  RLast= 6.93D-01 DXNew= 8.4853D-01 2.0804D+00
 Trust test= 2.12D+00 RLast= 6.93D-01 DXMaxT set to 8.49D-01
 ITU=  1  1  0
 Use linear search instead of GDIIS.
     Eigenvalues ---    0.00474   0.00545   0.01310   0.01620   0.01681
     Eigenvalues ---    0.01716   0.01761   0.01813   0.01874   0.01905
     Eigenvalues ---    0.01914   0.01974   0.02014   0.02037   0.02123
     Eigenvalues ---    0.02143   0.02202   0.02243   0.02274   0.02349
     Eigenvalues ---    0.02371   0.02450   0.02461   0.02534   0.02558
     Eigenvalues ---    0.02609   0.02686   0.02742   0.02760   0.02785
     Eigenvalues ---    0.02876   0.02979   0.03034   0.03085   0.03138
     Eigenvalues ---    0.03244   0.03334   0.03349   0.03564   0.03636
     Eigenvalues ---    0.04018   0.04146   0.04277   0.04398   0.05001
     Eigenvalues ---    0.05037   0.05380   0.05450   0.05557   0.05711
     Eigenvalues ---    0.05797   0.06308   0.06653   0.07064   0.07358
     Eigenvalues ---    0.08159   0.08216   0.08335   0.08438   0.08466
     Eigenvalues ---    0.08484   0.08648   0.08765   0.08861   0.09015
     Eigenvalues ---    0.09161   0.09184   0.09304   0.09392   0.09765
     Eigenvalues ---    0.09798   0.09841   0.09969   0.10787   0.10802
     Eigenvalues ---    0.10828   0.11236   0.11498   0.11585   0.11731
     Eigenvalues ---    0.11955   0.12136   0.12348   0.12394   0.16691
     Eigenvalues ---    0.17220   0.17329   0.17442   0.17970   0.18002
     Eigenvalues ---    0.18160   0.18307   0.19102   0.19771   0.40607
     Eigenvalues ---    0.45460
 RFO step:  Lambda=-4.70821418D-03 EMin= 4.73713267D-03
 Quartic linear search produced a step of  0.33022.
 Iteration  1 RMS(Cart)=  0.02207185 RMS(Int)=  0.00082049
 Iteration  2 RMS(Cart)=  0.00044026 RMS(Int)=  0.00062319
 Iteration  3 RMS(Cart)=  0.00000065 RMS(Int)=  0.00062319
 Variable       Old X    -DE/DX   Delta X   Delta X   Delta X     New X
                                 (Linear)    (Quad)   (Total)
    R1        4.14793  -0.00038   0.00324   0.00149   0.00417   4.15210
    R2        4.15712   0.00004   0.00463  -0.00081   0.00386   4.16098
    R3        4.09634  -0.00006  -0.00014  -0.00037  -0.00036   4.09598
    R4        3.87555  -0.00035  -0.00016   0.00711   0.00626   3.88182
    R5        3.85188  -0.00033  -0.00517   0.00303  -0.00275   3.84913
    R6        3.00952  -0.00007  -0.00148  -0.00068  -0.00215   3.00737
    R7        3.01347  -0.00013  -0.00026  -0.00165  -0.00190   3.01157
    R8        4.04699   0.00010   0.00488  -0.00034   0.00468   4.05167
    R9        3.81852  -0.00011  -0.00163   0.00231   0.00066   3.81918
   R10        4.09674   0.00027   0.00676  -0.00392   0.00329   4.10003
   R11        3.98375   0.00009  -0.00062  -0.00072  -0.00126   3.98248
   R12        2.86565  -0.00006   0.00068  -0.00079  -0.00012   2.86553
   R13        2.88883  -0.00002   0.00075  -0.00048   0.00027   2.88910
   R14        4.00988  -0.00113  -0.00263   0.00818   0.00334   4.01322
   R15        3.83852   0.00001   0.00279   0.00640   0.00850   3.84702
   R16        4.11201   0.00052   0.01041  -0.00589   0.00544   4.11745
   R17        3.97285  -0.00035  -0.00180   0.00111  -0.00118   3.97167
   R18        2.89308   0.00024   0.00240   0.02381   0.02617   2.91924
   R19        2.96046  -0.00123   0.02562  -0.01913   0.00436   2.96482
   R20        4.01253  -0.00064  -0.00065  -0.00318  -0.00433   4.00821
   R21        4.02399   0.00044   0.00546   0.00127   0.00721   4.03119
   R22        3.98686  -0.00008  -0.00135   0.00542   0.00348   3.99034
   R23        3.09925  -0.00016   0.00660   0.01888   0.02507   3.12433
   R24        3.21100   0.00139   0.03635   0.01625   0.05073   3.26173
   R25        2.81832  -0.00016  -0.00135  -0.00172  -0.00307   2.81525
   R26        2.81491  -0.00000  -0.00175  -0.00006  -0.00183   2.81309
   R27        4.19245  -0.00110  -0.00690   0.01103   0.00179   4.19423
   R28        3.94960  -0.00012   0.00421  -0.00870  -0.00427   3.94533
   R29        4.00173  -0.00019   0.00004   0.00413   0.00368   4.00541
   R30        2.96054   0.00040   0.00383   0.02310   0.02618   2.98672
   R31        3.06302  -0.00103   0.02786  -0.00869   0.01737   3.08039
   R32        3.97608   0.00002   0.01011  -0.00340   0.00676   3.98285
   R33        3.99824  -0.00027  -0.00059   0.00561   0.00432   4.00255
   R34        3.05120  -0.00117   0.02482  -0.00875   0.01430   3.06550
   R35        2.96037   0.00031   0.00395   0.02099   0.02427   2.98464
   R36        4.39187  -0.00006   0.00300   0.00693   0.00930   4.40117
   R37        3.84152  -0.00006   0.00090  -0.00224  -0.00133   3.84018
   R38        2.96206   0.00005   0.00101   0.00046   0.00146   2.96352
   R39        2.96549   0.00003   0.00192   0.00002   0.00193   2.96742
   R40        3.83380  -0.00009  -0.00185  -0.00666  -0.00842   3.82538
   R41        2.94922  -0.00016  -0.00148  -0.00233  -0.00380   2.94542
   R42        2.95412  -0.00025  -0.00000  -0.00378  -0.00378   2.95034
   R43        2.87444   0.00015  -0.00020   0.00160   0.00141   2.87585
   R44        2.87997  -0.00008   0.00097  -0.00133  -0.00035   2.87962
   R45        1.59666   0.00011   0.00119   0.00083   0.00204   1.59871
   R46        1.54921   0.00013  -0.00063   0.00100   0.00033   1.54955
   R47        1.51172  -0.00023  -0.00153  -0.00461  -0.00597   1.50575
   R48        4.70594   0.00352   0.07666   0.11045   0.19001   4.89594
   R49        4.58285   0.00129   0.04837   0.05936   0.10812   4.69096
   R50        1.54687  -0.00066  -0.00137  -0.00584  -0.00682   1.54006
   R51        4.44491   0.00234   0.08020   0.10502   0.18790   4.63280
   R52        4.22735   0.00290   0.06170   0.07660   0.13873   4.36608
   R53        1.55060  -0.00003   0.00009  -0.00009   0.00001   1.55061
   R54        1.51353  -0.00024  -0.00117  -0.00458  -0.00561   1.50793
   R55        4.88872   0.00315   0.07053   0.10653   0.18007   5.06879
   R56        4.68391   0.00129   0.04544   0.05374   0.09957   4.78347
   R57        1.50009   0.00004   0.00042   0.00007   0.00046   1.50056
   R58        1.51358   0.00002  -0.00020   0.00000  -0.00016   1.51343
   R59        1.48082   0.00014  -0.00245  -0.00334  -0.00473   1.47609
   R60        4.27696   0.00287   0.05028   0.07029   0.12263   4.39959
   R61        4.43535   0.00112   0.04657   0.05749   0.10532   4.54067
   R62        1.51892   0.00017   0.00084   0.00135   0.00218   1.52109
   R63        1.43162  -0.00572   0.04085  -0.02039   0.01967   1.45129
   R64        1.43647  -0.00528   0.04293  -0.02206   0.01903   1.45551
    A1        1.52074   0.00003  -0.00012   0.00293   0.00254   1.52328
    A2        1.84591   0.00011   0.00157   0.00066   0.00214   1.84806
    A3        2.42853  -0.00003   0.00006   0.00012   0.00015   2.42868
    A4        1.98568  -0.00010  -0.00060  -0.00159  -0.00218   1.98350
    A5        1.84286  -0.00001   0.00086  -0.00017   0.00054   1.84341
    A6        2.00202   0.00005   0.00025  -0.00047  -0.00001   2.00201
    A7        2.41969   0.00004  -0.00010  -0.00113  -0.00110   2.41860
    A8        1.97729   0.00018   0.00076  -0.00208  -0.00101   1.97627
    A9        1.98666   0.00020   0.00304  -0.00049   0.00270   1.98936
   A10        1.88399   0.00002   0.00089   0.00142   0.00226   1.88625
   A11        1.85912  -0.00003  -0.00036  -0.00131  -0.00166   1.85745
   A12        2.33439  -0.00014  -0.00165   0.00027  -0.00151   2.33288
   A13        2.01982  -0.00004  -0.00076   0.00133   0.00058   2.02039
   A14        2.00606  -0.00009  -0.00181  -0.00090  -0.00263   2.00343
   A15        2.35214  -0.00011  -0.00191   0.00146  -0.00053   2.35161
   A16        1.57829  -0.00021  -0.00130  -0.00118  -0.00260   1.57568
   A17        1.72690  -0.00010  -0.00073  -0.00004  -0.00080   1.72610
   A18        2.22313   0.00002   0.00146  -0.00007   0.00131   2.22445
   A19        2.33768  -0.00001  -0.00027  -0.00008  -0.00046   2.33722
   A20        1.74545  -0.00014  -0.00021  -0.00061  -0.00097   1.74449
   A21        2.16983   0.00008  -0.00035   0.00027  -0.00000   2.16982
   A22        2.36519   0.00021   0.00156   0.00120   0.00298   2.36817
   A23        1.99893  -0.00004  -0.00141   0.00114  -0.00033   1.99860
   A24        2.05000  -0.00004   0.00015  -0.00059  -0.00043   2.04957
   A25        1.72579  -0.00004   0.00052   0.00035   0.00073   1.72652
   A26        2.26989  -0.00005   0.00029   0.00041   0.00054   2.27044
   A27        2.33711   0.00012   0.00082   0.00007   0.00106   2.33817
   A28        1.87771   0.00011   0.00029  -0.00085  -0.00036   1.87734
   A29        2.29451   0.00008  -0.00067   0.00027  -0.00028   2.29423
   A30        1.86265   0.00009   0.00027   0.00041   0.00081   1.86346
   A31        1.58502  -0.00002   0.00018  -0.00269  -0.00223   1.58280
   A32        1.72505  -0.00007  -0.00120   0.00004  -0.00118   1.72388
   A33        2.34911   0.00030   0.00234   0.00177   0.00409   2.35320
   A34        2.23940   0.00038   0.00520   0.00306   0.00859   2.24799
   A35        1.74889   0.00004   0.00058  -0.00057   0.00007   1.74896
   A36        2.34688  -0.00029  -0.00261   0.00097  -0.00191   2.34497
   A37        2.15747  -0.00030  -0.00314   0.00140  -0.00254   2.15493
   A38        1.98561  -0.00015  -0.00416   0.00039  -0.00384   1.98177
   A39        2.04481   0.00013  -0.00098  -0.00231  -0.00285   2.04195
   A40        2.27208  -0.00003   0.00013   0.00283   0.00265   2.27473
   A41        1.73922   0.00010   0.00358   0.00469   0.00778   1.74699
   A42        1.89144   0.00026   0.00383  -0.00134   0.00278   1.89422
   A43        2.34232   0.00021   0.00192  -0.00186   0.00076   2.34308
   A44        1.86166  -0.00017   0.00053  -0.00132  -0.00088   1.86078
   A45        2.28112  -0.00030  -0.00375  -0.00327  -0.00724   2.27388
   A46        1.58017   0.00021   0.00121   0.00131   0.00263   1.58280
   A47        1.84153   0.00001  -0.00056   0.00061   0.00000   1.84153
   A48        2.05201   0.00015   0.00365  -0.00134   0.00254   2.05455
   A49        2.49686   0.00001   0.00102  -0.00094   0.00025   2.49711
   A50        1.84552   0.00008   0.00037  -0.00010   0.00038   1.84590
   A51        2.46440  -0.00028  -0.00518  -0.00109  -0.00664   2.45777
   A52        2.03962  -0.00029   0.00039   0.00603   0.00582   2.04544
   A53        1.95774   0.00003  -0.00251   0.00077  -0.00169   1.95605
   A54        1.97027   0.00026   0.00022  -0.00008   0.00049   1.97077
   A55        2.00766  -0.00011  -0.00028  -0.00294  -0.00338   2.00428
   A56        2.03505  -0.00025   0.00394   0.00674   0.01030   2.04535
   A57        1.94607   0.00013   0.00434   0.00149   0.00604   1.95211
   A58        2.21892   0.00019  -0.00175  -0.00836  -0.00970   2.20922
   A59        2.22851  -0.00018  -0.00115   0.00215   0.00075   2.22926
   A60        1.91346  -0.00001  -0.00146  -0.00236  -0.00400   1.90946
   A61        1.59984  -0.00011   0.00091  -0.00001   0.00074   1.60058
   A62        2.21827   0.00003  -0.00042  -0.00290  -0.00325   2.21502
   A63        2.21751   0.00017   0.00039   0.00285   0.00338   2.22089
   A64        1.68862  -0.00003   0.00164   0.00108   0.00248   1.69110
   A65        2.01345  -0.00003  -0.00119  -0.00165  -0.00270   2.01075
   A66        2.58709   0.00004  -0.00031  -0.00079  -0.00101   2.58609
   A67        2.57639   0.00005  -0.00034  -0.00004  -0.00027   2.57612
   A68        2.00295  -0.00000  -0.00109  -0.00004  -0.00099   2.00196
   A69        2.39191   0.00012   0.00009   0.00218   0.00244   2.39435
   A70        2.38020  -0.00015  -0.00216  -0.00231  -0.00455   2.37565
   A71        1.82149  -0.00005  -0.00130   0.00077  -0.00057   1.82092
   A72        1.94376   0.00015  -0.00105  -0.00222  -0.00289   1.94087
   A73        2.40599   0.00001  -0.00024   0.00412   0.00381   2.40979
   A74        1.90294   0.00001   0.00354   0.00607   0.00936   1.91229
   A75        1.75711   0.00013   0.00099  -0.00015   0.00095   1.75806
   A76        1.94836   0.00007  -0.00223   0.00048  -0.00169   1.94667
   A77        2.13406   0.00025   0.00167   0.00105   0.00293   2.13699
   A78        2.06762   0.00023   0.00455   0.00137   0.00639   2.07401
   A79        1.59995   0.00014   0.00223   0.00087   0.00322   1.60316
   A80        2.38732  -0.00039  -0.00286  -0.00061  -0.00380   2.38352
   A81        2.19917  -0.00038  -0.00326   0.00238  -0.00162   2.19754
   A82        1.97367   0.00011   0.00178  -0.00351  -0.00162   1.97205
   A83        2.43132   0.00015  -0.00046  -0.00518  -0.00521   2.42611
   A84        1.82763  -0.00024   0.00108  -0.00234  -0.00155   1.82608
   A85        2.19500  -0.00026  -0.00280  -0.00319  -0.00640   2.18860
   A86        1.81797  -0.00007  -0.00206   0.00027  -0.00177   1.81620
   A87        1.95388   0.00017   0.00105  -0.00129   0.00018   1.95407
   A88        1.90259   0.00006   0.00328   0.00653   0.00960   1.91219
   A89        2.40910   0.00009  -0.00001   0.00463   0.00459   2.41369
   A90        1.75972   0.00007   0.00119   0.00016   0.00143   1.76115
   A91        1.94073  -0.00011  -0.00405  -0.00056  -0.00470   1.93603
   A92        2.06972   0.00038   0.00587   0.00298   0.00944   2.07916
   A93        2.14720   0.00036   0.00250   0.00226   0.00504   2.15224
   A94        1.59198   0.00013   0.00019  -0.00182  -0.00133   1.59065
   A95        2.20498  -0.00034  -0.00276   0.00239  -0.00122   2.20376
   A96        2.37329  -0.00042  -0.00356  -0.00195  -0.00589   2.36740
   A97        2.43275   0.00012   0.00069  -0.00366  -0.00270   2.43005
   A98        1.97963   0.00008   0.00247  -0.00260  -0.00017   1.97947
   A99        2.19392  -0.00029  -0.00335  -0.00434  -0.00818   2.18574
   A100       1.81192  -0.00034  -0.00064  -0.00383  -0.00486   1.80707
   A101       1.73571   0.00001  -0.00016   0.00021   0.00004   1.73575
   A102       2.05535   0.00009   0.00018   0.00186   0.00205   2.05739
   A103       1.80812   0.00004   0.00033  -0.00012   0.00035   1.80847
   A104       2.29978   0.00007   0.00065   0.00104   0.00179   2.30157
   A105       1.79709  -0.00014   0.00033   0.00036   0.00049   1.79757
   A106       1.90969  -0.00008  -0.00228  -0.00180  -0.00411   1.90557
   A107       1.96449   0.00019   0.00162   0.00143   0.00322   1.96771
   A108       2.26551   0.00009  -0.00071  -0.00169  -0.00226   2.26324
   A109       1.54786  -0.00011  -0.00084   0.00039  -0.00061   1.54725
   A110       2.22693   0.00008   0.00030  -0.00193  -0.00139   2.22554
   A111       2.20367   0.00009   0.00104   0.00154   0.00267   2.20634
   A112       2.49749   0.00001   0.00027   0.00131   0.00147   2.49895
   A113       2.19921  -0.00009  -0.00097  -0.00189  -0.00295   2.19626
   A114       2.29403  -0.00013   0.00000  -0.00064  -0.00080   2.29324
   A115       1.79162  -0.00011   0.00057  -0.00019   0.00022   1.79184
   A116       1.74226  -0.00002   0.00079   0.00037   0.00106   1.74331
   A117       2.05950   0.00016   0.00103   0.00155   0.00272   2.06222
   A118       1.80713  -0.00004  -0.00016   0.00091   0.00076   1.80789
   A119       2.29850   0.00008   0.00025   0.00150   0.00180   2.30030
   A120       1.79748  -0.00012   0.00029  -0.00056  -0.00043   1.79705
   A121       1.92610   0.00013   0.00120  -0.00177  -0.00024   1.92587
   A122       1.95782  -0.00002  -0.00068   0.00151   0.00069   1.95851
   A123       2.27331   0.00009  -0.00023   0.00177   0.00152   2.27483
   A124       1.54340  -0.00016  -0.00158   0.00056  -0.00128   1.54212
   A125       2.23126   0.00013   0.00176  -0.00014   0.00187   2.23313
   A126       2.19470   0.00005   0.00034  -0.00073  -0.00025   2.19445
   A127       2.49636   0.00002  -0.00046  -0.00051  -0.00099   2.49538
   A128       2.19936  -0.00007  -0.00096  -0.00116  -0.00215   2.19721
   A129       2.28683  -0.00006  -0.00077  -0.00156  -0.00240   2.28443
   A130       1.77892  -0.00016  -0.00124  -0.00297  -0.00427   1.77466
   A131       1.68118  -0.00009   0.00146   0.00087   0.00215   1.68333
   A132       2.09496   0.00001  -0.00073  -0.00110  -0.00172   2.09324
   A133       2.47443   0.00004  -0.00043   0.00266   0.00217   2.47661
   A134       1.68164  -0.00010   0.00151   0.00074   0.00197   1.68361
   A135       2.47048  -0.00007  -0.00247  -0.00118  -0.00368   2.46680
   A136       2.09890   0.00006   0.00005   0.00088   0.00109   2.10000
   A137       2.07713   0.00007  -0.00022  -0.00038  -0.00044   2.07669
   A138       2.48646   0.00006  -0.00112  -0.00164  -0.00263   2.48383
   A139       2.48899   0.00011  -0.00042   0.00058   0.00026   2.48925
   A140       2.07865  -0.00000  -0.00103  -0.00271  -0.00360   2.07505
   A141       1.48561   0.00269   0.02267   0.02904   0.04933   1.53494
   A142       1.51548   0.00160   0.01738   0.01299   0.03036   1.54585
   A143       1.75572   0.00157  -0.00286   0.00395   0.00209   1.75782
   A144       2.05296   0.00005  -0.00020  -0.00813  -0.00815   2.04481
   A145       1.55330   0.00240   0.01809   0.02152   0.03796   1.59126
   A146       1.61931   0.00190   0.01838   0.01977   0.03749   1.65681
   A147       1.67766   0.00129  -0.00296   0.00249   0.00015   1.67780
   A148       2.00455  -0.00010   0.00103  -0.00917  -0.00832   1.99623
   A149       1.46130   0.00266   0.02311   0.02866   0.04977   1.51108
   A150       1.50091   0.00157   0.01783   0.01350   0.03149   1.53240
   A151       1.72657   0.00144  -0.00445   0.00262  -0.00083   1.72573
   A152       2.01622  -0.00003  -0.00131  -0.00917  -0.01034   2.00589
   A153       1.62415   0.00161   0.01946   0.01802   0.03661   1.66076
   A154       1.57041   0.00159   0.01583   0.01423   0.02966   1.60006
   A155       2.67068   0.00012   0.00163   0.00092   0.00178   2.67246
   A156       2.36155   0.00127  -0.00524   0.00450  -0.00018   2.36137
   A157       1.89847  -0.00343  -0.04326  -0.05868  -0.09590   1.80257
   A158       2.00120  -0.00253  -0.02958  -0.03307  -0.06164   1.93957
   A159       1.93849  -0.00284  -0.03768  -0.04768  -0.08162   1.85686
   A160       1.95841  -0.00251  -0.02987  -0.03478  -0.06310   1.89531
    D1       -0.13491   0.00006   0.00009   0.00114   0.00126  -0.13365
    D2       -1.17874  -0.00001  -0.00070   0.00082   0.00007  -1.17867
    D3        2.23291  -0.00003  -0.00070   0.00019  -0.00058   2.23233
    D4        2.94388  -0.00002   0.00001   0.00027   0.00016   2.94403
    D5        0.90273   0.00025   0.00284  -0.00008   0.00309   0.90582
    D6       -0.14110   0.00018   0.00205  -0.00040   0.00190  -0.13921
    D7       -3.01264   0.00016   0.00205  -0.00103   0.00125  -3.01139
    D8       -2.30167   0.00016   0.00276  -0.00095   0.00198  -2.29968
    D9       -2.32669  -0.00004  -0.00022  -0.00221  -0.00236  -2.32905
   D10        2.91266  -0.00011  -0.00100  -0.00253  -0.00355   2.90911
   D11        0.04112  -0.00013  -0.00100  -0.00316  -0.00420   0.03693
   D12        0.75210  -0.00013  -0.00030  -0.00308  -0.00347   0.74863
   D13       -2.63148   0.00004   0.00060   0.00135   0.00198  -2.62950
   D14        2.60787  -0.00004  -0.00019   0.00103   0.00079   2.60866
   D15       -0.26367  -0.00006  -0.00019   0.00039   0.00015  -0.26352
   D16        0.44731  -0.00005   0.00052   0.00048   0.00088   0.44818
   D17        0.13617  -0.00002   0.00017  -0.00144  -0.00123   0.13494
   D18        1.17756   0.00018   0.00055  -0.00169  -0.00083   1.17674
   D19       -2.93939   0.00007   0.00185  -0.00231  -0.00031  -2.93970
   D20       -2.23382   0.00014   0.00044  -0.00304  -0.00197  -2.23580
   D21       -0.89567  -0.00023  -0.00114  -0.00005  -0.00142  -0.89709
   D22        0.14572  -0.00004  -0.00077  -0.00030  -0.00101   0.14471
   D23        2.31195  -0.00015   0.00054  -0.00091  -0.00049   2.31146
   D24        3.01752  -0.00007  -0.00088  -0.00164  -0.00216   3.01536
   D25        2.65210  -0.00001   0.00029   0.00054   0.00077   2.65287
   D26       -2.58969   0.00019   0.00067   0.00029   0.00117  -2.58852
   D27       -0.42346   0.00008   0.00198  -0.00033   0.00169  -0.42177
   D28        0.28211   0.00015   0.00056  -0.00106   0.00003   0.28213
   D29        2.29393  -0.00011  -0.00107  -0.00099  -0.00223   2.29170
   D30       -2.94786   0.00009  -0.00069  -0.00124  -0.00183  -2.94970
   D31       -0.78163  -0.00002   0.00061  -0.00185  -0.00131  -0.78294
   D32       -0.07607   0.00005  -0.00080  -0.00258  -0.00298  -0.07905
   D33        0.64360   0.00007   0.00214  -0.00010   0.00199   0.64559
   D34       -2.14976  -0.00005   0.00075   0.00074   0.00122  -2.14854
   D35       -2.87613  -0.00018  -0.00023   0.00011  -0.00042  -2.87655
   D36       -0.62311   0.00020   0.00234  -0.00119   0.00154  -0.62157
   D37        2.86672   0.00009   0.00095  -0.00036   0.00077   2.86749
   D38        2.14035  -0.00005  -0.00002  -0.00099  -0.00087   2.13948
   D39       -2.87227   0.00015   0.00170  -0.00078   0.00109  -2.87118
   D40        0.61756   0.00004   0.00031   0.00006   0.00031   0.61787
   D41       -0.10881  -0.00010  -0.00067  -0.00058  -0.00133  -0.11014
   D42        2.88391   0.00012   0.00140  -0.00089   0.00072   2.88463
   D43        0.09056   0.00001   0.00001  -0.00005  -0.00005   0.09050
   D44       -0.63581  -0.00013  -0.00096  -0.00068  -0.00169  -0.63751
   D45        0.59839   0.00016   0.00125   0.00118   0.00252   0.60091
   D46       -0.45930   0.00014   0.00207   0.00116   0.00326  -0.45604
   D47       -3.02521   0.00039   0.00233   0.00367   0.00609  -3.01912
   D48       -2.95546   0.00037   0.00357   0.00174   0.00587  -2.94959
   D49       -0.42400   0.00015   0.00072  -0.00071   0.00037  -0.42363
   D50       -1.48169   0.00013   0.00154  -0.00073   0.00111  -1.48058
   D51        2.23559   0.00038   0.00180   0.00178   0.00394   2.23953
   D52        2.30534   0.00035   0.00304  -0.00014   0.00372   2.30906
   D53       -3.06322  -0.00005   0.00031   0.00013   0.00044  -3.06278
   D54        2.16227  -0.00007   0.00113   0.00011   0.00118   2.16345
   D55       -0.40363   0.00018   0.00138   0.00262   0.00401  -0.39963
   D56       -0.33388   0.00016   0.00263   0.00070   0.00379  -0.33010
   D57       -2.57841   0.00007   0.00121   0.00180   0.00307  -2.57534
   D58        2.64708   0.00005   0.00203   0.00178   0.00381   2.65089
   D59        0.08117   0.00030   0.00228   0.00429   0.00664   0.08781
   D60        0.15092   0.00028   0.00353   0.00236   0.00642   0.15734
   D61       -0.60506  -0.00026  -0.00258   0.00006  -0.00285  -0.60791
   D62        0.44647  -0.00026  -0.00513  -0.00232  -0.00764   0.43883
   D63        2.95180  -0.00046  -0.00543  -0.00306  -0.00919   2.94261
   D64        3.00189  -0.00055  -0.00421  -0.00540  -0.00988   2.99201
   D65        0.41427  -0.00018  -0.00279   0.00079  -0.00229   0.41197
   D66        1.46579  -0.00018  -0.00534  -0.00159  -0.00708   1.45871
   D67       -2.31206  -0.00038  -0.00564  -0.00234  -0.00863  -2.32069
   D68       -2.26197  -0.00048  -0.00442  -0.00467  -0.00932  -2.27129
   D69        2.59985  -0.00005  -0.00043   0.00156   0.00098   2.60083
   D70       -2.63180  -0.00005  -0.00298  -0.00082  -0.00381  -2.63561
   D71       -0.12647  -0.00025  -0.00328  -0.00157  -0.00536  -0.13183
   D72       -0.07638  -0.00035  -0.00206  -0.00390  -0.00605  -0.08243
   D73        3.05229  -0.00001  -0.00043  -0.00067  -0.00109   3.05120
   D74       -2.17937  -0.00001  -0.00298  -0.00305  -0.00588  -2.18525
   D75        0.32596  -0.00020  -0.00328  -0.00380  -0.00743   0.31853
   D76        0.37605  -0.00030  -0.00206  -0.00613  -0.00812   0.36794
   D77        0.13972  -0.00002   0.00016  -0.00147  -0.00127   0.13845
   D78       -0.88078  -0.00017  -0.00037  -0.00008  -0.00073  -0.88151
   D79        2.79511  -0.00006  -0.00262  -0.00299  -0.00576   2.78936
   D80        2.58051  -0.00025   0.00513   0.01364   0.01820   2.59871
   D81        1.10954  -0.00013  -0.00145   0.00065  -0.00093   1.10861
   D82        0.08904  -0.00028  -0.00198   0.00204  -0.00039   0.08865
   D83       -2.51825  -0.00017  -0.00423  -0.00087  -0.00542  -2.52367
   D84       -2.73286  -0.00036   0.00353   0.01576   0.01854  -2.71432
   D85       -2.26439   0.00010  -0.00033  -0.00037  -0.00048  -2.26487
   D86        2.99830  -0.00004  -0.00087   0.00101   0.00006   2.99836
   D87        0.39101   0.00006  -0.00311  -0.00189  -0.00497   0.38604
   D88        0.17640  -0.00013   0.00464   0.01474   0.01899   0.19539
   D89       -2.93733   0.00008   0.00036  -0.00049   0.00009  -2.93723
   D90        2.32536  -0.00006  -0.00018   0.00090   0.00063   2.32599
   D91       -0.28193   0.00004  -0.00242  -0.00201  -0.00439  -0.28633
   D92       -0.49654  -0.00015   0.00533   0.01462   0.01956  -0.47698
   D93       -0.62101   0.00005  -0.00178   0.00376   0.00187  -0.61915
   D94        2.44558   0.00007  -0.00091  -0.00101  -0.00186   2.44372
   D95        2.39525   0.00026   0.00145   0.00730   0.00881   2.40406
   D96        0.52723  -0.00007  -0.00190   0.00192  -0.00013   0.52710
   D97       -2.68937  -0.00005  -0.00103  -0.00285  -0.00386  -2.69323
   D98       -2.73969   0.00013   0.00133   0.00547   0.00681  -2.73288
   D99        3.08883  -0.00004  -0.00215   0.00212  -0.00017   3.08866
   D100      -0.12777  -0.00002  -0.00128  -0.00264  -0.00390  -0.13167
   D101      -0.17809   0.00017   0.00108   0.00567   0.00677  -0.17132
   D102       3.13424  -0.00003  -0.00007   0.00256   0.00235   3.13658
   D103      -0.08236  -0.00001   0.00080  -0.00220  -0.00138  -0.08374
   D104      -0.13268   0.00017   0.00316   0.00611   0.00929  -0.12339
   D105      -0.69957   0.00013   0.00021  -0.00163  -0.00120  -0.70077
   D106       0.34809   0.00030   0.00150  -0.00230  -0.00034   0.34775
   D107       2.52984   0.00024   0.00234  -0.00434  -0.00173   2.52811
   D108       3.11391   0.00033  -0.00042  -0.00638  -0.00617   3.10774
   D109       0.39763  -0.00014  -0.00067  -0.00326  -0.00395   0.39368
   D110       1.44529   0.00003   0.00063  -0.00393  -0.00308   1.44221
   D111      -2.65615  -0.00003   0.00147  -0.00596  -0.00447  -2.66062
   D112      -2.07207   0.00006  -0.00129  -0.00801  -0.00891  -2.08099
   D113       2.70912  -0.00012  -0.00079  -0.00048  -0.00144   2.70768
   D114      -2.52640   0.00005   0.00050  -0.00115  -0.00058  -2.52698
   D115      -0.34465  -0.00001   0.00134  -0.00318  -0.00197  -0.34662
   D116       0.23942   0.00008  -0.00142  -0.00523  -0.00641   0.23301
   D117       3.05854  -0.00011  -0.00186  -0.00206  -0.00400   3.05454
   D118      -2.17698   0.00005  -0.00057  -0.00273  -0.00314  -2.18012
   D119       0.00476  -0.00001   0.00028  -0.00476  -0.00453   0.00023
   D120       0.58884   0.00008  -0.00249  -0.00681  -0.00897   0.57987
   D121       0.74754  -0.00002   0.00035  -0.00133  -0.00090   0.74664
   D122      -0.21762  -0.00001   0.00170   0.00198   0.00362  -0.21400
   D123      -2.90092   0.00002   0.00084   0.00044   0.00129  -2.89963
   D124      -2.71905  -0.00009  -0.00145  -0.00382  -0.00525  -2.72430
   D125      -0.34678  -0.00005   0.00115  -0.00061   0.00047  -0.34631
   D126      -1.31194  -0.00003   0.00249   0.00269   0.00499  -1.30695
   D127       2.28794   0.00000   0.00163   0.00115   0.00266   2.29060
   D128       2.46980  -0.00011  -0.00066  -0.00310  -0.00388   2.46593
   D129      -2.68088  -0.00002   0.00086  -0.00074   0.00015  -2.68073
   D130       2.63714   0.00000   0.00220   0.00257   0.00468   2.64182
   D131      -0.04616   0.00003   0.00134   0.00103   0.00235  -0.04381
   D132       0.13570  -0.00008  -0.00095  -0.00323  -0.00419   0.13151
   D133      -3.06900  -0.00005  -0.00030  -0.00119  -0.00149  -3.07049
   D134       2.24902  -0.00003   0.00104   0.00211   0.00303   2.25205
   D135      -0.43428   0.00000   0.00019   0.00057   0.00070  -0.43358
   D136      -0.25241  -0.00011  -0.00211  -0.00369  -0.00584  -0.25825
   D137      -0.13942   0.00004  -0.00012   0.00139   0.00126  -0.13816
   D138       0.87264   0.00004  -0.00150   0.00149  -0.00008   0.87257
   D139      -2.55883  -0.00027  -0.00288   0.00334   0.00030  -2.55852
   D140      -2.83164   0.00009  -0.00351  -0.00517  -0.00869  -2.84033
   D141      -1.10045   0.00021   0.00332   0.00019   0.00370  -1.09674
   D142      -0.08838   0.00021   0.00193   0.00029   0.00237  -0.08601
   D143       2.76333  -0.00010   0.00055   0.00214   0.00275   2.76608
   D144       2.49052   0.00026  -0.00008  -0.00637  -0.00625   2.48427
   D145       2.93629  -0.00001  -0.00150   0.00231   0.00073   2.93702
   D146      -2.33483  -0.00001  -0.00288   0.00240  -0.00060  -2.33543
   D147       0.51688  -0.00032  -0.00426   0.00426  -0.00022   0.51666
   D148       0.24407   0.00004  -0.00490  -0.00425  -0.00922   0.23485
   D149       2.28533   0.00033   0.00508   0.00412   0.00930   2.29463
   D150      -2.98579   0.00033   0.00370   0.00422   0.00796  -2.97783
   D151      -0.13408   0.00002   0.00232   0.00607   0.00835  -0.12573
   D152      -0.40689   0.00038   0.00169  -0.00244  -0.00065  -0.40754
   D153       0.62432   0.00004   0.00252  -0.00275  -0.00005   0.62427
   D154      -2.39052   0.00003   0.00105   0.00543   0.00639  -2.38413
   D155      -2.44474  -0.00008   0.00066  -0.00470  -0.00397  -2.44871
   D156      -0.52550   0.00010   0.00245  -0.00202   0.00060  -0.52490
   D157       2.74285   0.00008   0.00098   0.00616   0.00704   2.74989
   D158       2.68864  -0.00003   0.00059  -0.00397  -0.00333   2.68531
   D159      -3.12205   0.00030   0.00312   0.00054   0.00373  -3.11831
   D160       0.14630   0.00029   0.00164   0.00873   0.01017   0.15647
   D161       0.09209   0.00018   0.00126  -0.00141  -0.00019   0.09189
   D162      -3.07653   0.00031   0.00511   0.00003   0.00575  -3.07078
   D163       0.19182   0.00030   0.00364   0.00821   0.01219   0.20401
   D164       0.13760   0.00019   0.00325  -0.00193   0.00183   0.13943
   D165       0.68952  -0.00015  -0.00246  -0.00255  -0.00498   0.68454
   D166      -0.36061  -0.00033  -0.00409  -0.00134  -0.00570  -0.36631
   D167      -3.11012  -0.00020   0.00052   0.00431   0.00458  -3.10554
   D168      -2.52285  -0.00004  -0.00117   0.00292   0.00193  -2.52092
   D169      -0.41299  -0.00016  -0.00263   0.00115  -0.00179  -0.41478
   D170      -1.46313  -0.00034  -0.00426   0.00236  -0.00250  -1.46563
   D171       2.07055  -0.00021   0.00035   0.00801   0.00777   2.07833
   D172       2.65782  -0.00005  -0.00134   0.00662   0.00513   2.66295
   D173      -3.07915  -0.00030  -0.00248  -0.00276  -0.00528  -3.08443
   D174       2.15390  -0.00047  -0.00411  -0.00156  -0.00599   2.14791
   D175      -0.59560  -0.00034   0.00050   0.00410   0.00428  -0.59132
   D176      -0.00833  -0.00018  -0.00120   0.00271   0.00164  -0.00670
   D177      -2.73677  -0.00042  -0.00566  -0.00636  -0.01228  -2.74906
   D178       2.49628  -0.00059  -0.00729  -0.00516  -0.01300   2.48328
   D179      -0.25323  -0.00047  -0.00268   0.00049  -0.00272  -0.25595
   D180       0.33404  -0.00030  -0.00438  -0.00089  -0.00537   0.32867
   D181      -0.74532  -0.00007  -0.00033   0.00212   0.00151  -0.74381
   D182       0.22592  -0.00010  -0.00013   0.00083   0.00044   0.22636
   D183       2.90010  -0.00004  -0.00025   0.00176   0.00133   2.90143
   D184       2.70274   0.00001  -0.00041  -0.00003  -0.00046   2.70227
   D185       0.34384  -0.00014  -0.00218   0.00143  -0.00092   0.34292
   D186       1.31507  -0.00018  -0.00198   0.00014  -0.00199   1.31309
   D187      -2.29393  -0.00011  -0.00209   0.00107  -0.00110  -2.29502
   D188      -2.49129  -0.00006  -0.00226  -0.00072  -0.00288  -2.49418
   D189       3.05916  -0.00028  -0.00270   0.00077  -0.00212   3.05704
   D190      -2.25278  -0.00032  -0.00250  -0.00052  -0.00319  -2.25597
   D191       0.42140  -0.00025  -0.00261   0.00041  -0.00230   0.41910
   D192       0.22403  -0.00020  -0.00278  -0.00137  -0.00409   0.21995
   D193       2.67576  -0.00019  -0.00233   0.00202  -0.00103   2.67473
   D194      -2.63618  -0.00023  -0.00214   0.00072  -0.00210  -2.63829
   D195       0.03800  -0.00016  -0.00225   0.00165  -0.00121   0.03679
   D196      -0.15937  -0.00011  -0.00242  -0.00013  -0.00300  -0.16237
   D197       2.58820  -0.00054   0.01096   0.00714   0.01756   2.60576
   D198       2.26574   0.00081   0.00667   0.02013   0.02680   2.29254
   D199       0.43874  -0.00059   0.00813   0.00611   0.01386   0.45261
   D200       0.11629   0.00076   0.00384   0.01910   0.02310   0.13940
   D201       1.52125  -0.00049   0.01088   0.00515   0.01572   1.53697
   D202       1.19880   0.00086   0.00659   0.01814   0.02496   1.22376
   D203      -2.36450  -0.00035   0.01122   0.01106   0.02203  -2.34247
   D204      -2.68695   0.00100   0.00693   0.02405   0.03127  -2.65568
   D205      -0.90818  -0.00049   0.01195   0.00638   0.01825  -0.88993
   D206      -1.23063   0.00085   0.00766   0.01937   0.02748  -1.20314
   D207      -0.64636  -0.00015  -0.00225  -0.00034  -0.00271  -0.64907
   D208       2.08433  -0.00006  -0.00077  -0.00332  -0.00399   2.08034
   D209       2.93646   0.00001  -0.00064  -0.00274  -0.00330   2.93316
   D210       0.62443  -0.00015  -0.00273   0.00099  -0.00195   0.62248
   D211      -2.92806  -0.00006  -0.00125  -0.00200  -0.00324  -2.93130
   D212      -2.07593   0.00001  -0.00112  -0.00142  -0.00255  -2.07848
   D213      -2.89497  -0.00027  -0.00586  -0.00051  -0.00669  -2.90166
   D214      -0.16428  -0.00018  -0.00437  -0.00350  -0.00797  -0.17225
   D215       0.68785  -0.00011  -0.00424  -0.00292  -0.00728   0.68057
   D216       2.86307  -0.00014  -0.00101   0.00376   0.00238   2.86544
   D217      -0.68943  -0.00005   0.00048   0.00077   0.00109  -0.68834
   D218       0.16271   0.00002   0.00061   0.00135   0.00178   0.16449
   D219      -0.58772   0.00003   0.00170  -0.00167   0.00025  -0.58747
   D220       0.53512  -0.00005   0.00076   0.00142   0.00214   0.53726
   D221      -3.04288  -0.00011  -0.00042  -0.00057  -0.00108  -3.04397
   D222       2.74447  -0.00023  -0.00202  -0.00304  -0.00518   2.73929
   D223       0.46712   0.00032   0.00294  -0.00040   0.00297   0.47009
   D224       1.58997   0.00024   0.00199   0.00269   0.00485   1.59482
   D225      -1.98804   0.00018   0.00082   0.00071   0.00164  -1.98641
   D226      -2.48387   0.00006  -0.00079  -0.00177  -0.00246  -2.48633
   D227       2.74758   0.00031   0.00418  -0.00251   0.00209   2.74967
   D228      -2.41276   0.00023   0.00324   0.00058   0.00397  -2.40879
   D229       0.29242   0.00017   0.00206  -0.00141   0.00075   0.29317
   D230      -0.20341   0.00005   0.00045  -0.00388  -0.00334  -0.20675
   D231      -3.08962   0.00019   0.00294  -0.00080   0.00271  -3.08691
   D232      -1.96677   0.00011   0.00200   0.00229   0.00459  -1.96218
   D233       0.73841   0.00004   0.00082   0.00030   0.00137   0.73978
   D234       0.24257  -0.00008  -0.00078  -0.00217  -0.00272   0.23985
   D235       0.59349   0.00008  -0.00018   0.00083   0.00071   0.59420
   D236      -0.52637   0.00019   0.00126  -0.00227  -0.00066  -0.52703
   D237       3.04924   0.00013   0.00192   0.00142   0.00350   3.05274
   D238      -2.74429   0.00018   0.00202   0.00324   0.00528  -2.73901
   D239      -0.44953   0.00002   0.00110  -0.00058   0.00054  -0.44899
   D240      -1.56940   0.00012   0.00255  -0.00367  -0.00082  -1.57022
   D241       2.00621   0.00006   0.00321   0.00001   0.00333   2.00954
   D242       2.49587   0.00012   0.00331   0.00184   0.00512   2.50098
   D243       3.12810   0.00011   0.00442   0.00260   0.00712   3.13522
   D244       2.00823   0.00022   0.00587  -0.00050   0.00575   2.01398
   D245      -0.69934   0.00016   0.00653   0.00318   0.00991  -0.68943
   D246      -0.20969   0.00021   0.00662   0.00501   0.01170  -0.19800
   D247      -2.75000   0.00014  -0.00323  -0.00774  -0.01060  -2.76060
   D248       2.41332   0.00024  -0.00178  -0.01083  -0.01196   2.40136
   D249      -0.29426   0.00018  -0.00112  -0.00715  -0.00781  -0.30206
   D250       0.19540   0.00024  -0.00103  -0.00532  -0.00602   0.18938
   D251      -2.31087   0.00079  -0.01219  -0.01773  -0.02973  -2.34060
   D252      -1.98585  -0.00056  -0.00597  -0.02807  -0.03429  -2.02014
   D253       0.02288   0.00067  -0.00621  -0.00218  -0.00864   0.01425
   D254       0.34791  -0.00068   0.00001  -0.01252  -0.01320   0.33471
   D255      -1.10784   0.00056  -0.00905  -0.00759  -0.01685  -1.12469
   D256      -0.78282  -0.00080  -0.00283  -0.01793  -0.02141  -0.80423
   D257       2.46468   0.00063  -0.00770  -0.00576  -0.01385   2.45084
   D258       2.78971  -0.00072  -0.00148  -0.01610  -0.01841   2.77130
   D259       1.15806   0.00070  -0.00666  -0.00400  -0.01083   1.14723
   D260       1.48308  -0.00065  -0.00045  -0.01434  -0.01539   1.46770
   D261       0.01049   0.00017   0.00225   0.00141   0.00380   0.01430
   D262       1.03054   0.00001  -0.00130   0.00268   0.00132   1.03185
   D263      -2.40140  -0.00018  -0.00600  -0.00640  -0.01256  -2.41395
   D264      -3.04567  -0.00002   0.00021  -0.00549  -0.00527  -3.05094
   D265      -1.02050   0.00015   0.00367  -0.00035   0.00352  -1.01698
   D266      -0.00045  -0.00001   0.00012   0.00092   0.00103   0.00058
   D267       2.85080  -0.00020  -0.00458  -0.00816  -0.01284   2.83795
   D268       2.20652  -0.00004   0.00163  -0.00725  -0.00556   2.20097
   D269       3.04358   0.00010   0.00003   0.00490   0.00509   3.04867
   D270      -2.21956  -0.00006  -0.00352   0.00617   0.00260  -2.21696
   D271       0.63169  -0.00025  -0.00822  -0.00291  -0.01127   0.62042
   D272      -0.01258  -0.00009  -0.00202  -0.00200  -0.00398  -0.01657
   D273       2.40920   0.00031   0.00748   0.00599   0.01375   2.42296
   D274      -2.85394   0.00015   0.00393   0.00726   0.01127  -2.84267
   D275      -0.00269  -0.00004  -0.00077  -0.00182  -0.00260  -0.00529
   D276      -0.64696   0.00012   0.00544  -0.00091   0.00468  -0.64228
   D277      -0.02036  -0.00023  -0.00232   0.00112  -0.00161  -0.02197
   D278      -0.97971  -0.00016  -0.00054   0.00074  -0.00008  -0.97979
   D279       2.29012  -0.00002   0.00101   0.00192   0.00280   2.29292
   D280       2.93974   0.00002   0.00097   0.00195   0.00287   2.94261
   D281       0.95976  -0.00006  -0.00188  -0.00046  -0.00246   0.95730
   D282       0.00041   0.00001  -0.00011  -0.00083  -0.00093  -0.00052
   D283      -3.01294   0.00015   0.00144   0.00034   0.00195  -3.01099
   D284      -2.36333   0.00019   0.00140   0.00038   0.00202  -2.36131
   D285      -2.81702  -0.00038  -0.00269  -0.00276  -0.00581  -2.82283
   D286       2.50682  -0.00031  -0.00091  -0.00314  -0.00428   2.50254
   D287      -0.50653  -0.00017   0.00064  -0.00196  -0.00140  -0.50793
   D288       0.14308  -0.00013   0.00060  -0.00193  -0.00133   0.14175
   D289      -2.54211  -0.00044  -0.00739  -0.00560  -0.01359  -2.55570
   D290       2.78173  -0.00037  -0.00562  -0.00597  -0.01206   2.76967
   D291      -0.23162  -0.00023  -0.00406  -0.00480  -0.00918  -0.24080
   D292       0.41799  -0.00019  -0.00411  -0.00476  -0.00911   0.40888
   D293       0.54874  -0.00022  -0.00190  -0.00057  -0.00267   0.54607
   D294      -2.75169  -0.00007  -0.00059   0.00103   0.00041  -2.75128
   D295      -2.22048  -0.00001  -0.00184  -0.00271  -0.00445  -2.22493
   D296      -0.63671  -0.00016  -0.00089  -0.00019  -0.00123  -0.63795
   D297       2.34604  -0.00001   0.00043   0.00141   0.00185   2.34789
   D298       2.87725   0.00005  -0.00082  -0.00233  -0.00301   2.87424
   D299      -2.98017  -0.00035  -0.00228  -0.00004  -0.00256  -2.98273
   D300       0.00258  -0.00019  -0.00097   0.00156   0.00052   0.00310
   D301       0.53379  -0.00014  -0.00222  -0.00218  -0.00433   0.52945
   D302       2.91378  -0.00033  -0.00069   0.00298   0.00163   2.91541
   D303      -0.38665  -0.00018   0.00062   0.00458   0.00471  -0.38194
   D304       0.14455  -0.00012  -0.00063   0.00084  -0.00014   0.14441
   D305       1.44299  -0.00060   0.01053   0.00691   0.01624   1.45923
   D306       1.13532   0.00080   0.00584   0.01698   0.02304   1.15836
   D307       2.63891  -0.00069   0.01263   0.00993   0.02126   2.66017
   D308       2.33123   0.00072   0.00794   0.01999   0.02806   2.35930
   D309       0.35469  -0.00075   0.00869   0.00505   0.01252   0.36720
   D310       0.04701   0.00066   0.00401   0.01512   0.01932   0.06633
   D311      -2.33622  -0.00040   0.01462   0.01248   0.02619  -2.31003
   D312      -2.64390   0.00100   0.00994   0.02254   0.03300  -2.61090
   D313      -0.93659  -0.00055   0.01089   0.00629   0.01625  -0.92034
   D314      -1.24427   0.00085   0.00621   0.01635   0.02305  -1.22122
   D315       0.01590   0.00005   0.00122  -0.00036   0.00096   0.01685
   D316       0.98860   0.00017   0.00194  -0.00144   0.00085   0.98944
   D317      -2.28866   0.00010   0.00020  -0.00196  -0.00152  -2.29019
   D318      -2.94133  -0.00006  -0.00076  -0.00301  -0.00361  -2.94494
   D319      -0.97230  -0.00011  -0.00083   0.00025  -0.00081  -0.97311
   D320       0.00041   0.00001  -0.00011  -0.00083  -0.00092  -0.00052
   D321       3.00633  -0.00006  -0.00185  -0.00135  -0.00329   3.00304
   D322       2.35366  -0.00022  -0.00281  -0.00239  -0.00538   2.34828
   D323       2.53143   0.00028   0.00614   0.00948   0.01590   2.54733
   D324      -2.77905   0.00040   0.00686   0.00840   0.01579  -2.76326
   D325       0.22688   0.00034   0.00512   0.00788   0.01342   0.24030
   D326      -0.42580   0.00018   0.00416   0.00684   0.01134  -0.41446
   D327       2.82432   0.00027   0.00197   0.00557   0.00757   2.83189
   D328      -2.48616   0.00039   0.00269   0.00450   0.00746  -2.47870
   D329       0.51976   0.00033   0.00095   0.00397   0.00509   0.52485
   D330      -0.13291   0.00017  -0.00001   0.00293   0.00301  -0.12990
   D331      -0.53266   0.00029   0.00558   0.00343   0.00920  -0.52346
   D332       2.21879  -0.00003   0.00178   0.00068   0.00239   2.22118
   D333       2.75983   0.00019   0.00372   0.00375   0.00750   2.76733
   D334       0.65728   0.00027   0.00516   0.00330   0.00861   0.66589
   D335      -2.87445  -0.00005   0.00136   0.00055   0.00180  -2.87265
   D336      -2.33342   0.00017   0.00330   0.00362   0.00691  -2.32650
   D337      -2.91027   0.00032   0.00255  -0.00075   0.00245  -2.90782
   D338      -0.15882  -0.00000  -0.00125  -0.00351  -0.00436  -0.16318
   D339       0.38222   0.00022   0.00069  -0.00043   0.00075   0.38297
   D340       2.99975   0.00040   0.00495   0.00284   0.00798   3.00773
   D341      -0.53198   0.00008   0.00115   0.00008   0.00117  -0.53081
   D342       0.00905   0.00030   0.00309   0.00316   0.00629   0.01534
   D343      -1.43884   0.00058  -0.01217  -0.00751  -0.01844  -1.45727
   D344      -1.14308  -0.00077  -0.00731  -0.01713  -0.02463  -1.16771
   D345      -2.63897   0.00053  -0.01494  -0.01129  -0.02506  -2.66402
   D346      -2.34321  -0.00082  -0.01008  -0.02091  -0.03124  -2.37445
   D347      -0.33893   0.00075  -0.00798  -0.00329  -0.00999  -0.34893
   D348      -0.04318  -0.00059  -0.00312  -0.01292  -0.01618  -0.05936
   D349       2.34741   0.00037  -0.01603  -0.01610  -0.03119   2.31621
   D350       2.64316  -0.00098  -0.01117  -0.02573  -0.03738   2.60578
   D351       0.95680   0.00060  -0.00990  -0.00603  -0.01493   0.94187
   D352       1.25256  -0.00075  -0.00504  -0.01566  -0.02112   1.23144
   D353       0.00005   0.00011   0.00021  -0.00079  -0.00037  -0.00032
   D354      -1.07392  -0.00007  -0.00121   0.00055  -0.00073  -1.07465
   D355       2.24623  -0.00000   0.00074   0.00115   0.00189   2.24812
   D356       2.85941   0.00007   0.00056   0.00181   0.00234   2.86175
   D357       1.07354   0.00017   0.00154  -0.00046   0.00134   1.07488
   D358      -0.00043  -0.00001   0.00012   0.00088   0.00098   0.00055
   D359      -2.96347   0.00006   0.00208   0.00147   0.00361  -2.95986
   D360      -2.35028   0.00013   0.00189   0.00213   0.00405  -2.34623
   D361      -2.23762  -0.00001  -0.00054  -0.00258  -0.00302  -2.24064
   D362       2.97159  -0.00018  -0.00197  -0.00124  -0.00338   2.96822
   D363       0.00856  -0.00011  -0.00001  -0.00065  -0.00075   0.00780
   D364       0.62174  -0.00004  -0.00020   0.00002  -0.00031   0.62144
   D365      -2.84271   0.00012   0.00147   0.00078   0.00243  -2.84028
   D366       2.36650  -0.00005   0.00005   0.00212   0.00207   2.36858
   D367      -0.59654   0.00002   0.00200   0.00271   0.00470  -0.59184
   D368       0.01665   0.00008   0.00182   0.00338   0.00514   0.02180
   D369       0.45326  -0.00018  -0.00447  -0.00288  -0.00752   0.44574
   D370      -2.41449   0.00007  -0.00106  -0.00064  -0.00162  -2.41611
   D371      -2.90310  -0.00005  -0.00147  -0.00276  -0.00422  -2.90732
   D372      -0.70532  -0.00011  -0.00434  -0.00220  -0.00662  -0.71195
   D373       2.71012   0.00014  -0.00093   0.00004  -0.00072   2.70939
   D374       2.22150   0.00002  -0.00134  -0.00209  -0.00332   2.21818
   D375       2.98395  -0.00014  -0.00321  -0.00032  -0.00367   2.98028
   D376       0.11620   0.00011   0.00021   0.00192   0.00223   0.11843
   D377      -0.37241  -0.00001  -0.00020  -0.00020  -0.00037  -0.37278
   D378       3.12068  -0.00008  -0.00207   0.00161  -0.00061   3.12007
   D379       0.25293   0.00017   0.00134   0.00385   0.00529   0.25822
   D380      -0.23568   0.00005   0.00093   0.00173   0.00269  -0.23299
   D381      -0.47134   0.00021   0.00068  -0.00088   0.00017  -0.47117
   D382       2.89770   0.00002  -0.00125  -0.00287  -0.00397   2.89373
   D383       2.40968   0.00008   0.00065   0.00188   0.00265   2.41232
   D384       0.69058  -0.00001   0.00102   0.00028   0.00127   0.69184
   D385      -2.22356  -0.00021  -0.00091  -0.00171  -0.00288  -2.22644
   D386      -2.71159  -0.00014   0.00098   0.00304   0.00374  -2.70785
   D387      -2.99341   0.00009   0.00039  -0.00332  -0.00270  -2.99610
   D388       0.37564  -0.00010  -0.00154  -0.00531  -0.00684   0.36880
   D389      -0.11239  -0.00004   0.00036  -0.00056  -0.00022  -0.11261
   D390      -3.12275   0.00008   0.00062  -0.00134  -0.00055  -3.12330
   D391       0.24630  -0.00011  -0.00132  -0.00334  -0.00469   0.24160
   D392      -0.24173  -0.00005   0.00058   0.00142   0.00192  -0.23981
   D393      -0.49076   0.00222   0.00309   0.01609   0.01601  -0.47475
   D394      -1.71888   0.00092   0.01112  -0.01182  -0.00295  -1.72183
   D395      -0.06804  -0.00083  -0.00433  -0.01953  -0.02297  -0.09101
   D396      -1.24549  -0.00281   0.00111  -0.05414  -0.05184  -1.29733
   D397      -0.39186   0.00157  -0.00334   0.00354  -0.00106  -0.39292
   D398      -1.64957   0.00038   0.00700  -0.02665  -0.02137  -1.67094
   D399       0.10475  -0.00135  -0.00755  -0.03003  -0.03575   0.06900
   D400      -1.14740  -0.00332  -0.00199  -0.07080  -0.07114  -1.21854
   D401       0.49068  -0.00228  -0.00361  -0.01722  -0.01757   0.47310
   D402       1.72512  -0.00103  -0.00972   0.00862   0.00109   1.72621
   D403       0.06690   0.00081   0.00400   0.01874   0.02184   0.08874
   D404       1.25372   0.00273   0.00077   0.05120   0.05072   1.30444
   D405       0.20312  -0.00159   0.00430  -0.00574  -0.00063   0.20249
   D406      -0.76394  -0.00272   0.00487  -0.05554  -0.04939  -0.81333
   D407      -0.29813   0.00155   0.00962   0.03069   0.03775  -0.26037
   D408      -1.42035   0.00185   0.01510   0.01182   0.02464  -1.39571
         Item               Value     Threshold  Converged?
 Maximum Force            0.005722     0.000450     NO 
 RMS     Force            0.000677     0.000300     NO 
 Maximum Displacement     0.230185     0.001800     NO 
 RMS     Displacement     0.022197     0.001200     NO 
 Predicted change in Energy=-2.592860D-03
 GradGradGradGradGradGradGradGradGradGradGradGradGradGradGradGradGradGrad

                          Input orientation:                          
 ---------------------------------------------------------------------
 Center     Atomic      Atomic             Coordinates (Angstroms)
 Number     Number       Type             X           Y           Z
 ---------------------------------------------------------------------
      1          4           0       -0.842176    0.016361    1.525369
      2          4           0       -0.950498    1.536759   -0.057138
      3          4           0       -0.960710   -1.499055   -0.067683
      4          4           0       -0.775587    0.009115   -1.551349
      5          4           0       -2.300919    0.033273   -0.077700
      6          4           0        0.833842    1.128114    1.107544
      7          4           0        0.818830   -1.091283    1.121599
      8          4           0        0.911556    1.181945   -0.978093
      9          4           0        0.897777   -1.147004   -0.983816
     10          4           0        2.245174    0.000309   -0.000963
     11          1           0       -3.725687    0.458845    0.013533
     12          1           0       -3.727010   -0.386999   -0.002676
     13          1           0        3.713738    0.399260    0.010863
     14          1           0        3.709711   -0.420631   -0.000944
     15          1           0        1.683935    2.274421    1.786742
     16          1           0        1.181388    2.089905    2.376918
     17          1           0       -1.188247   -3.026597   -0.102936
     18          1           0       -1.938042   -2.720030   -0.192312
     19          1           0       -1.905277    2.711653   -0.143258
     20          1           0       -1.162725    3.050798   -0.060216
     21          1           0        1.156918   -2.045174    2.389393
     22          1           0        1.678602   -2.222019    1.812060
     23          1           0       -1.593635   -0.374637    2.872619
     24          1           0       -1.626846    0.418483    2.852896
     25          1           0        1.115849    2.438404   -1.894017
     26          1           0        1.839603    2.097981   -1.852977
     27          1           0       -1.283760    0.369593   -3.082783
     28          1           0       -1.240408   -0.406402   -3.160846
     29          1           0        1.094166   -2.390308   -1.903063
     30          1           0        1.827802   -2.065698   -1.837374
     31          1           0        2.412456    0.076537    3.446110
     32          1           0        1.688692    0.052948    3.701875
     33          1           0       -1.875610   -2.584684   -2.639351
     34          1           0       -2.532146   -2.276156   -2.380486
 ---------------------------------------------------------------------
                    Distance matrix (angstroms):
                    1          2          3          4          5
     1  Be   0.000000
     2  Be   2.197197   0.000000
     3  Be   2.201897   3.035850   0.000000
     4  Be   3.077447   2.144051   2.123702   0.000000
     5  Be   2.167498   2.021022   2.035753   2.121052   0.000000
     6  Be   2.054169   2.169641   3.391695   3.303352   3.525650
     7  Be   2.036871   3.380318   2.178860   3.301166   3.526440
     8  Be   3.271312   2.107439   3.394406   2.133215   3.528477
     9  Be   3.267546   3.387836   2.101716   2.111599   3.527854
    10  Be   3.444078   3.546287   3.539807   3.395405   4.546860
    11  H    3.285739   2.978014   3.388963   3.369600   1.489765
    12  H    3.289360   3.378288   2.982166   3.356515   1.488621
    13  H    4.816294   4.801419   5.045813   4.769356   6.026432
    14  H    4.820816   5.054907   4.793775   4.765117   6.028233
    15  H    3.398292   3.299133   4.967108   4.724798   4.937403
    16  H    3.019856   3.282611   4.842034   4.857028   4.730893
    17  H    3.468535   4.569774   1.544798   3.388766   3.255991
    18  H    3.411625   4.371929   1.568914   3.262900   2.779477
    19  H    3.343516   1.516376   4.316015   3.250021   2.708238
    20  H    3.438698   1.528845   4.554343   3.409574   3.225097
    21  H    2.998806   4.822547   3.289349   4.846042   4.728967
    22  H    3.383320   4.953230   3.319951   4.723720   4.949154
    23  H    1.591431   3.556759   3.210963   4.515303   3.061212
    24  H    1.593655   3.190029   3.556750   4.504397   3.031691
    25  H    4.625187   2.908072   4.811568   3.097806   4.556091
    26  H    4.789395   3.365215   4.895681   3.360590   4.955658
    27  H    4.642718   3.260041   3.561886   1.653322   3.190336
    28  H    4.722068   3.673272   3.292382   1.726034   3.289952
    29  H    4.614718   4.796868   2.895767   3.062174   4.553273
    30  H    4.771980   4.885272   3.350923   3.341301   4.954641
    31  H    3.779616   5.070943   5.119324   5.928133   5.885152
    32  H    3.338235   4.826717   4.861853   5.802668   5.495687
    33  H    5.017800   4.950752   2.937535   3.020198   3.687363
    34  H    4.833977   4.736863   2.902129   2.999238   3.269518
                    6          7          8          9         10
     6  Be   0.000000
     7  Be   2.219493   0.000000
     8  Be   2.087778   3.095945   0.000000
     9  Be   3.090960   2.107632   2.328997   0.000000
    10  Be   2.119573   2.118060   2.032138   2.024304   0.000000
    11  H    4.736464   4.927813   4.796897   4.994985   5.988460
    12  H    4.932497   4.735470   4.992927   4.788413   5.984730
    13  H    3.166660   3.440341   3.072922   3.363027   1.521835
    14  H    3.449345   3.172865   3.369383   3.066045   1.523831
    15  H    1.580502   3.538189   3.071544   4.472156   2.946601
    16  H    1.630074   3.439074   3.486158   4.674671   3.339516
    17  H    4.776582   3.045207   4.784026   2.942841   4.578312
    18  H    4.917437   3.461145   4.895210   3.338077   4.993612
    19  H    3.402186   4.845920   3.312326   4.842817   4.959624
    20  H    3.007766   4.741317   2.939005   4.766576   4.574142
    21  H    3.437627   1.622194   4.670596   3.500343   3.328979
    22  H    3.526097   1.579401   4.467694   3.095524   2.923491
    23  H    3.356545   3.065883   4.850455   4.655724   4.809835
    24  H    3.099164   3.355311   4.658630   4.852301   4.828241
    25  H    3.287211   4.651974   1.568229   3.705560   3.286843
    26  H    3.273664   4.479005   1.570291   3.488897   2.827484
    27  H    4.755884   4.922588   3.147864   3.385976   4.699719
    28  H    4.987625   4.800923   3.452276   3.140030   4.722241
    29  H    4.637975   3.303310   3.694578   1.558650   3.264637
    30  H    4.456561   3.274604   3.482105   1.561252   2.795531
    31  H    3.011102   3.050704   4.800855   4.838962   3.451971
    32  H    2.935525   2.953599   4.876544   4.901136   3.744789
    33  H    5.930028   4.861585   4.971476   3.535449   5.533909
    34  H    5.923283   4.989746   5.077820   3.871697   5.802345
                   11         12         13         14         15
    11  H    0.000000
    12  H    0.845999   0.000000
    13  H    7.439664   7.482186   0.000000
    14  H    7.487245   7.436797   0.819986   0.000000
    15  H    5.975333   6.289952   3.284824   3.816136   0.000000
    16  H    5.685537   5.990817   3.856072   4.283624   0.796811
    17  H    4.312826   3.663721   5.981547   5.549005   6.318315
    18  H    3.652847   2.946083   6.458628   6.100900   6.479191
    19  H    2.900625   3.597238   6.078177   6.431139   4.098599
    20  H    3.645880   4.289209   5.551180   5.982890   3.481019
    21  H    5.979520   5.685446   4.262627   3.856112   4.393158
    22  H    6.295083   5.990093   3.775870   3.264565   4.496515
    23  H    3.662609   3.580329   6.079208   6.031994   4.351908
    24  H    3.531110   3.635076   6.049740   6.109612   3.942393
    25  H    5.567574   5.917209   3.812572   4.299527   3.727948
    26  H    6.094513   6.370708   3.141963   3.642902   3.647316
    27  H    3.944382   4.003619   5.877628   5.920890   6.012309
    28  H    4.123342   4.019652   5.937373   5.872722   6.341705
    29  H    5.917938   5.555939   4.278663   3.786656   5.976803
    30  H    6.374984   6.086057   3.612305   3.101661   5.656107
    31  H    7.043120   7.057055   3.687602   3.716481   2.848674
    32  H    6.563850   6.576251   4.224253   4.244957   2.933036
    33  H    4.441132   3.899944   6.867923   6.545238   7.474729
    34  H    3.825715   3.263525   7.203295   6.932963   7.473210
                   16         17         18         19         20
    16  H    0.000000
    17  H    6.159825   0.000000
    18  H    6.282298   0.814963   0.000000
    19  H    4.033032   5.783016   5.432004   0.000000
    20  H    3.515367   6.077599   5.824176   0.820548   0.000000
    21  H    4.135171   3.560154   4.086492   6.198287   6.111486
    22  H    4.377097   3.540251   4.164810   6.403794   6.275441
    23  H    3.744388   4.006389   3.874698   4.326409   4.529990
    24  H    3.302482   4.560470   4.384107   3.783264   3.953570
    25  H    4.285631   6.195407   6.231493   3.502431   2.988269
    26  H    4.280808   6.204177   6.343630   4.162194   3.624338
    27  H    6.232556   4.519150   4.281200   3.809506   4.042205
    28  H    6.539379   4.027276   3.827762   4.389779   4.644586
    29  H    6.196624   2.975690   3.497095   6.174429   6.172137
    30  H    5.953750   3.609453   4.161245   6.295156   6.187090
    31  H    2.590821   5.932136   6.323428   6.202436   5.824300
    32  H    2.482351   5.677761   6.000609   5.896641   5.592050
    33  H    7.507328   2.664799   2.451574   5.855131   6.238494
    34  H    7.448873   2.748901   2.310430   5.502399   5.969540
                   21         22         23         24         25
    21  H    0.000000
    22  H    0.797961   0.000000
    23  H    3.254189   3.904502   0.000000
    24  H    3.746169   4.356785   0.794060   0.000000
    25  H    6.200949   5.980907   6.162412   5.842571   0.000000
    26  H    5.969044   5.667523   6.342887   6.081301   0.800870
    27  H    6.460086   6.281045   6.009718   5.945786   3.383973
    28  H    6.264016   6.045402   6.043879   6.082340   3.905090
    29  H    4.306766   3.764576   5.839036   6.157301   4.828769
    30  H    4.279727   3.655826   6.062173   6.332802   4.560376
    31  H    2.682291   2.914107   4.072004   4.096924   5.981352
    32  H    2.531306   2.957529   3.412355   3.441973   6.110038
    33  H    5.897081   5.707803   5.945219   6.264637   5.893706
    34  H    6.034425   5.942287   5.664952   5.955579   5.980936
                   26         27         28         29         30
    26  H    0.000000
    27  H    3.775599   0.000000
    28  H    4.179585   0.781115   0.000000
    29  H    4.550046   3.829271   3.311817   0.000000
    30  H    4.163725   4.142886   3.730785   0.804928   0.000000
    31  H    5.700414   7.508285   7.564953   6.036296   5.731160
    32  H    5.921259   7.413995   7.475799   6.143150   5.932225
    33  H    6.028976   3.045434   2.328165   3.065856   3.824628
    34  H    6.206732   3.008600   2.402816   3.659385   4.398683
                   31         32         33         34
    31  H    0.000000
    32  H    0.767988   0.000000
    33  H    7.905849   7.737733   0.000000
    34  H    7.995841   7.761141   0.770221   0.000000
 Stoichiometry    Be10H24
 Framework group  C1[X(Be10H24)]
 Deg. of freedom    96
 Full point group                 C1      NOp   1
 Largest Abelian subgroup         C1      NOp   1
 Largest concise Abelian subgroup C1      NOp   1
                         Standard orientation:                         
 ---------------------------------------------------------------------
 Center     Atomic      Atomic             Coordinates (Angstroms)
 Number     Number       Type             X           Y           Z
 ---------------------------------------------------------------------
      1          4           0        0.059365   -1.504125   -0.801920
      2          4           0       -0.470441   -1.218274    1.311198
      3          4           0       -1.164985    0.272663   -1.240487
      4          4           0       -1.402100    0.653229    0.835340
      5          4           0       -1.953184   -1.188056   -0.061787
      6          4           0        1.512050   -0.866432    0.502940
      7          4           0        1.008666    0.204535   -1.374767
      8          4           0        0.561919    0.584578    1.665111
      9          4           0        0.025261    1.723557   -0.294213
     10          4           0        1.899691    1.203925    0.266412
     11          1           0       -3.010781   -2.220769    0.123662
     12          1           0       -3.209555   -1.795412   -0.580096
     13          1           0        3.229782    1.784635    0.724249
     14          1           0        3.036724    2.192787    0.039765
     15          1           0        2.818506   -1.442185    1.180928
     16          1           0        2.645343   -2.026468    0.667572
     17          1           0       -1.716214    0.924670   -2.527901
     18          1           0       -2.321947    0.435264   -2.287622
     19          1           0       -1.052206   -2.245363    2.263055
     20          1           0       -0.310888   -2.072202    2.569258
     21          1           0        1.703647   -0.019783   -2.823282
     22          1           0        1.818196    0.743137   -2.619386
     23          1           0        0.003601   -2.641322   -1.913822
     24          1           0        0.143812   -3.034528   -1.238351
     25          1           0        0.564192    0.707982    3.228475
     26          1           0        1.116623    1.233361    2.983139
     27          1           0       -2.503052    1.259273    1.909626
     28          1           0       -2.679073    1.716819    1.301506
     29          1           0       -0.541307    3.071214   -0.834776
     30          1           0        0.180707    3.258689   -0.532357
     31          1           0        3.755734   -1.117305   -1.489465
     32          1           0        3.267897   -1.668474   -1.708629
     33          1           0       -3.444703    2.086939   -0.865790
     34          1           0       -3.800011    1.406639   -0.801067
 ---------------------------------------------------------------------
 Rotational constants (GHZ):           1.4393223           1.1550437           1.1059471
 Standard basis: def2TZVP (5D, 7F)
 There are   344 symmetry adapted cartesian basis functions of A   symmetry.
 There are   334 symmetry adapted basis functions of A   symmetry.
   334 basis functions,   482 primitive gaussians,   344 cartesian basis functions
    32 alpha electrons       32 beta electrons
       nuclear repulsion energy       333.2856998537 Hartrees.
 NAtoms=   34 NActive=   34 NUniq=   34 SFac= 1.00D+00 NAtFMM=   60 NAOKFM=F Big=F
 Integral buffers will be    131072 words long.
 Raffenetti 2 integral format.
 Two-electron integral symmetry is turned on.
 Nuclear repulsion after empirical dispersion term =      333.2390875601 Hartrees.
 One-electron integrals computed using PRISM.
   1 Symmetry operations used in ECPInt.
 ECPInt:  NShTT=   17391 NPrTT=   46602 LenC2=   16633 LenP2D=   36089.
 LDataN:  DoStor=T MaxTD1= 4 Len=   56
 NBasis=   334 RedAO= T EigKep=  1.28D-04  NBF=   334
 NBsUse=   334 1.00D-06 EigRej= -1.00D+00 NBFU=   334
 Initial guess from the checkpoint file:  "/home/asus/YCY/BeH/Be10/3/H12-Be10.chk"
 B after Tr=    -0.000000   -0.000000   -0.000000
         Rot=    0.999846   -0.009891    0.003975   -0.013915 Ang=  -2.01 deg.
 ExpMin= 3.27D-02 ExpMax= 4.70D+03 ExpMxC= 1.60D+02 IAcc=3 IRadAn=         5 AccDes= 0.00D+00
 Harris functional with IExCor= 1009 and IRadAn=       5 diagonalized for initial guess.
 HarFok:  IExCor= 1009 AccDes= 0.00D+00 IRadAn=         5 IDoV= 1 UseB2=F ITyADJ=14
 ICtDFT=  3500011 ScaDFX=  1.000000  1.000000  1.000000  1.000000
 FoFCou: FMM=F IPFlag=           0 FMFlag=      100000 FMFlg1=           0
         NFxFlg=           0 DoJE=T BraDBF=F KetDBF=T FulRan=T
         wScrn=  0.000000 ICntrl=       500 IOpCl=  0 I1Cent=   200000004 NGrid=           0
         NMat0=    1 NMatS0=      1 NMatT0=    0 NMatD0=    1 NMtDS0=    0 NMtDT0=    0
 Petite list used in FoFCou.
 Requested convergence on RMS density matrix=1.00D-08 within 128 cycles.
 Requested convergence on MAX density matrix=1.00D-06.
 Requested convergence on             energy=1.00D-06.
 No special actions if energy rises.
 SCF Done:  E(RPBE1PBE) =  -161.254981987     A.U. after   13 cycles
            NFock= 13  Conv=0.81D-08     -V/T= 2.0101
   1 Symmetry operations used in ECPInt.
 ECPInt:  NShTT=   17391 NPrTT=   46602 LenC2=   16633 LenP2D=   36089.
 LDataN:  DoStor=T MaxTD1= 5 Len=  102
 Calling FoFJK, ICntrl=      2127 FMM=F ISym2X=0 I1Cent= 0 IOpClX= 0 NMat=1 NMatS=1 NMatT=0.
 ***** Axes restored to original set *****
 -------------------------------------------------------------------
 Center     Atomic                   Forces (Hartrees/Bohr)
 Number     Number              X              Y              Z
 -------------------------------------------------------------------
      1        4          -0.000139114    0.000312788   -0.000226363
      2        4           0.000142606    0.000480811   -0.000052652
      3        4          -0.001441296   -0.000697135    0.002620564
      4        4           0.000546814    0.000230665    0.002153223
      5        4           0.000391119   -0.000106464   -0.000710305
      6        4          -0.002034899    0.001822868   -0.000464583
      7        4          -0.002787462   -0.002702569   -0.000342284
      8        4           0.000299963    0.000311260    0.000245173
      9        4           0.000664271   -0.000995547    0.000080945
     10        4           0.000682808    0.000126644   -0.000334784
     11        1           0.000041757   -0.000083960    0.000460274
     12        1          -0.000100991    0.000179021   -0.000456915
     13        1           0.000023615    0.000353611    0.000216645
     14        1          -0.000165677   -0.000355866   -0.000297091
     15        1           0.001038057    0.000428918    0.000534597
     16        1          -0.002107829   -0.001866163   -0.004032206
     17        1          -0.000457394   -0.000833686   -0.000683986
     18        1           0.003601234    0.004208978    0.002077412
     19        1           0.000007845   -0.000082293    0.000221491
     20        1          -0.000059274   -0.000134354    0.000112343
     21        1          -0.001800241    0.001859152   -0.003779311
     22        1           0.001107955   -0.000062204    0.000561791
     23        1           0.000104867    0.000039753    0.000024681
     24        1          -0.000218503   -0.000048907   -0.000225798
     25        1           0.000089782    0.000066061    0.000093712
     26        1          -0.000057546   -0.000191423   -0.000163063
     27        1          -0.000891615    0.000115066   -0.002084386
     28        1           0.001871096    0.002391223    0.003886330
     29        1          -0.000186145    0.000045342    0.000086646
     30        1           0.000252187    0.000435156    0.000339007
     31        1          -0.010452887   -0.000515164    0.009044888
     32        1           0.015335527    0.000419765   -0.003303449
     33        1          -0.014714108    0.002952950    0.001669969
     34        1           0.011413480   -0.008104297   -0.007272516
 -------------------------------------------------------------------
 Cartesian Forces:  Max     0.015335527 RMS     0.003240090

 GradGradGradGradGradGradGradGradGradGradGradGradGradGradGradGradGradGrad
 Berny optimization.
 Using GEDIIS/GDIIS optimizer.
 FormGI is forming the generalized inverse of G from B-inverse, IUseBI=4.
 Internal  Forces:  Max     0.010155164 RMS     0.000795254
 Search for a local minimum.
 Step number   4 out of a maximum of  204
 All quantities printed in internal units (Hartrees-Bohrs-Radians)
 Mixed Optimization -- En-DIIS/RFO-DIIS
 Swapping is turned off.
 Update second derivatives using D2CorX and points    3    4
 DE= -4.44D-03 DEPred=-2.59D-03 R= 1.71D+00
 TightC=F SS=  1.41D+00  RLast= 5.13D-01 DXNew= 1.4270D+00 1.5393D+00
 Trust test= 1.71D+00 RLast= 5.13D-01 DXMaxT set to 1.43D+00
 ITU=  1  1  1  0
     Eigenvalues ---    0.00469   0.00525   0.00690   0.01360   0.01620
     Eigenvalues ---    0.01687   0.01756   0.01782   0.01843   0.01911
     Eigenvalues ---    0.01926   0.01969   0.02008   0.02045   0.02109
     Eigenvalues ---    0.02146   0.02201   0.02247   0.02273   0.02334
     Eigenvalues ---    0.02364   0.02454   0.02458   0.02527   0.02554
     Eigenvalues ---    0.02590   0.02687   0.02741   0.02750   0.02788
     Eigenvalues ---    0.02875   0.02978   0.03023   0.03076   0.03147
     Eigenvalues ---    0.03249   0.03315   0.03393   0.03552   0.03612
     Eigenvalues ---    0.04031   0.04143   0.04250   0.04337   0.04640
     Eigenvalues ---    0.04967   0.05013   0.05420   0.05508   0.05707
     Eigenvalues ---    0.05803   0.06309   0.06711   0.07044   0.07355
     Eigenvalues ---    0.08176   0.08216   0.08338   0.08451   0.08480
     Eigenvalues ---    0.08499   0.08651   0.08758   0.08859   0.09023
     Eigenvalues ---    0.09130   0.09184   0.09300   0.09381   0.09724
     Eigenvalues ---    0.09798   0.09841   0.09912   0.10434   0.10787
     Eigenvalues ---    0.10829   0.11215   0.11498   0.11608   0.11715
     Eigenvalues ---    0.11888   0.12094   0.12353   0.12398   0.16688
     Eigenvalues ---    0.17223   0.17345   0.17449   0.17989   0.18023
     Eigenvalues ---    0.18229   0.18323   0.19113   0.19913   0.41702
     Eigenvalues ---    0.46654
 En-DIIS/RFO-DIIS/Sim-DIIS IScMMF=       -3 using points:     4    3
 RFO step:  Lambda=-5.66538781D-03.
 DidBck=F Rises=F RFO-DIIS coefs:    3.00000   -2.00000
 Iteration  1 RMS(Cart)=  0.03480625 RMS(Int)=  0.01266130
 Iteration  2 RMS(Cart)=  0.01113749 RMS(Int)=  0.00261803
 Iteration  3 RMS(Cart)=  0.00039335 RMS(Int)=  0.00255168
 Iteration  4 RMS(Cart)=  0.00000211 RMS(Int)=  0.00255168
 Iteration  5 RMS(Cart)=  0.00000002 RMS(Int)=  0.00255168
 Variable       Old X    -DE/DX   Delta X   Delta X   Delta X     New X
                                 (Linear)    (Quad)   (Total)
    R1        4.15210  -0.00037   0.00833  -0.00789  -0.00131   4.15079
    R2        4.16098  -0.00018   0.00772  -0.00784   0.00020   4.16118
    R3        4.09598  -0.00013  -0.00072  -0.00163  -0.00160   4.09438
    R4        3.88182  -0.00018   0.01252  -0.00005   0.01006   3.89187
    R5        3.84913  -0.00006  -0.00549   0.00570  -0.00214   3.84699
    R6        3.00737  -0.00004  -0.00430   0.00065  -0.00365   3.00372
    R7        3.01157  -0.00009  -0.00380   0.00011  -0.00368   3.00789
    R8        4.05167  -0.00015   0.00936  -0.00583   0.00400   4.05567
    R9        3.81918  -0.00003   0.00131   0.00003   0.00142   3.82059
   R10        4.10003  -0.00008   0.00657  -0.01137  -0.00334   4.09669
   R11        3.98248   0.00013  -0.00253   0.00228  -0.00024   3.98224
   R12        2.86553  -0.00007  -0.00024  -0.00089  -0.00113   2.86440
   R13        2.88910  -0.00011   0.00053  -0.00253  -0.00200   2.88710
   R14        4.01322  -0.00084   0.00668   0.00091  -0.00024   4.01298
   R15        3.84702  -0.00011   0.01700  -0.00799   0.00660   3.85361
   R16        4.11745  -0.00007   0.01088  -0.01594  -0.00195   4.11550
   R17        3.97167  -0.00014  -0.00236   0.00597   0.00165   3.97332
   R18        2.91924  -0.00051   0.05234  -0.01453   0.03812   2.95736
   R19        2.96482  -0.00154   0.00872  -0.02478  -0.02403   2.94079
   R20        4.00821  -0.00052  -0.00865  -0.00377  -0.01474   3.99346
   R21        4.03119   0.00012   0.01441  -0.00807   0.00818   4.03938
   R22        3.99034  -0.00000   0.00696   0.00026   0.00532   3.99566
   R23        3.12433  -0.00027   0.05015   0.00757   0.05716   3.18149
   R24        3.26173   0.00051   0.10146  -0.02793   0.06592   3.32765
   R25        2.81525  -0.00001  -0.00614   0.00301  -0.00322   2.81203
   R26        2.81309   0.00005  -0.00365   0.00217  -0.00157   2.81152
   R27        4.19423  -0.00065   0.00358   0.01056   0.00629   4.20052
   R28        3.94533  -0.00031  -0.00854  -0.00732  -0.01505   3.93027
   R29        4.00541  -0.00003   0.00736   0.00217   0.00787   4.01328
   R30        2.98672  -0.00021   0.05236  -0.00718   0.04334   3.03006
   R31        3.08039  -0.00149   0.03474  -0.03232  -0.00429   3.07611
   R32        3.98285  -0.00035   0.01353  -0.01453  -0.00063   3.98221
   R33        4.00255  -0.00004   0.00863   0.00697   0.01327   4.01582
   R34        3.06550  -0.00153   0.02860  -0.02919  -0.00716   3.05834
   R35        2.98464  -0.00025   0.04853  -0.00756   0.03937   3.02400
   R36        4.40117  -0.00006   0.01860  -0.00148   0.01502   4.41619
   R37        3.84018  -0.00008  -0.00267  -0.00332  -0.00591   3.83427
   R38        2.96352   0.00001   0.00292  -0.00067   0.00219   2.96572
   R39        2.96742  -0.00006   0.00385  -0.00213   0.00167   2.96909
   R40        3.82538  -0.00009  -0.01683  -0.00018  -0.01659   3.80879
   R41        2.94542  -0.00014  -0.00760  -0.00108  -0.00866   2.93676
   R42        2.95034  -0.00032  -0.00756  -0.00442  -0.01197   2.93837
   R43        2.87585   0.00007   0.00282  -0.00131   0.00150   2.87735
   R44        2.87962  -0.00011  -0.00069  -0.00219  -0.00289   2.87673
   R45        1.59871  -0.00009   0.00409  -0.00290   0.00148   1.60019
   R46        1.54955   0.00017   0.00067   0.00186   0.00258   1.55213
   R47        1.50575  -0.00001  -0.01193   0.00386  -0.00731   1.49844
   R48        4.89594   0.00233   0.38001   0.01989   0.40900   5.30494
   R49        4.69096   0.00055   0.21623   0.01382   0.23131   4.92227
   R50        1.54006  -0.00044  -0.01363   0.00262  -0.00978   1.53028
   R51        4.63280   0.00071   0.37579   0.00424   0.39122   5.02402
   R52        4.36608   0.00232   0.27746   0.02359   0.30092   4.66700
   R53        1.55061  -0.00004   0.00002  -0.00021  -0.00018   1.55043
   R54        1.50793  -0.00006  -0.01121   0.00322  -0.00720   1.50072
   R55        5.06879   0.00200   0.36014   0.02419   0.39384   5.46264
   R56        4.78347   0.00066   0.19914   0.01048   0.21081   4.99428
   R57        1.50056  -0.00001   0.00092  -0.00060   0.00029   1.50084
   R58        1.51343   0.00000  -0.00031  -0.00010  -0.00019   1.51324
   R59        1.47609   0.00016  -0.00946   0.00129  -0.00493   1.47116
   R60        4.39959   0.00219   0.24526   0.03154   0.28298   4.68257
   R61        4.54067   0.00025   0.21063   0.01506   0.23103   4.77169
   R62        1.52109   0.00011   0.00435   0.00019   0.00447   1.52557
   R63        1.45129  -0.01016   0.03934  -0.04062  -0.00588   1.44540
   R64        1.45551  -0.00961   0.03807  -0.04254  -0.01422   1.44129
    A1        1.52328   0.00004   0.00508   0.00116   0.00530   1.52857
    A2        1.84806  -0.00000   0.00429  -0.00118   0.00286   1.85091
    A3        2.42868  -0.00002   0.00029   0.00002   0.00017   2.42885
    A4        1.98350  -0.00006  -0.00435  -0.00084  -0.00514   1.97836
    A5        1.84341  -0.00009   0.00109  -0.00066  -0.00007   1.84334
    A6        2.00201   0.00005  -0.00002  -0.00010   0.00062   2.00262
    A7        2.41860   0.00002  -0.00219  -0.00148  -0.00318   2.41542
    A8        1.97627   0.00007  -0.00203  -0.00150  -0.00254   1.97373
    A9        1.98936   0.00003   0.00541  -0.00504   0.00088   1.99024
   A10        1.88625   0.00000   0.00452   0.00078   0.00517   1.89141
   A11        1.85745  -0.00005  -0.00332  -0.00066  -0.00389   1.85356
   A12        2.33288  -0.00002  -0.00302   0.00104  -0.00243   2.33046
   A13        2.02039   0.00006   0.00116   0.00222   0.00337   2.02377
   A14        2.00343   0.00001  -0.00525   0.00130  -0.00366   1.99977
   A15        2.35161   0.00003  -0.00106   0.00419   0.00284   2.35445
   A16        1.57568  -0.00015  -0.00521   0.00077  -0.00495   1.57073
   A17        1.72610  -0.00003  -0.00160   0.00143  -0.00029   1.72581
   A18        2.22445  -0.00005   0.00263  -0.00314  -0.00083   2.22362
   A19        2.33722  -0.00001  -0.00091  -0.00032  -0.00160   2.33562
   A20        1.74449  -0.00015  -0.00194  -0.00110  -0.00342   1.74106
   A21        2.16982   0.00011  -0.00001   0.00207   0.00229   2.17211
   A22        2.36817   0.00016   0.00596  -0.00045   0.00634   2.37451
   A23        1.99860  -0.00000  -0.00066   0.00233   0.00143   2.00002
   A24        2.04957  -0.00004  -0.00086  -0.00120  -0.00208   2.04749
   A25        1.72652  -0.00004   0.00146  -0.00075   0.00020   1.72672
   A26        2.27044  -0.00003   0.00109  -0.00024   0.00034   2.27078
   A27        2.33817   0.00008   0.00211  -0.00108   0.00157   2.33973
   A28        1.87734   0.00008  -0.00073  -0.00041  -0.00047   1.87687
   A29        2.29423   0.00008  -0.00056   0.00166   0.00153   2.29576
   A30        1.86346   0.00006   0.00161   0.00018   0.00225   1.86571
   A31        1.58280  -0.00003  -0.00445  -0.00086  -0.00433   1.57846
   A32        1.72388   0.00003  -0.00236   0.00116  -0.00126   1.72262
   A33        2.35320   0.00017   0.00817  -0.00130   0.00601   2.35921
   A34        2.24799   0.00015   0.01719  -0.00473   0.01430   2.26229
   A35        1.74896  -0.00001   0.00015  -0.00168  -0.00116   1.74780
   A36        2.34497  -0.00014  -0.00382   0.00242  -0.00154   2.34343
   A37        2.15493  -0.00015  -0.00508   0.00354  -0.00494   2.14999
   A38        1.98177   0.00002  -0.00768   0.00575  -0.00230   1.97947
   A39        2.04195   0.00015  -0.00570   0.00066  -0.00353   2.03843
   A40        2.27473   0.00001   0.00530   0.00096   0.00515   2.27988
   A41        1.74699  -0.00004   0.01556  -0.00392   0.01003   1.75703
   A42        1.89422   0.00006   0.00556  -0.00497   0.00116   1.89538
   A43        2.34308   0.00013   0.00152  -0.00165   0.00255   2.34563
   A44        1.86078  -0.00021  -0.00176  -0.00203  -0.00369   1.85708
   A45        2.27388  -0.00017  -0.01448   0.00352  -0.01225   2.26163
   A46        1.58280   0.00015   0.00527  -0.00136   0.00440   1.58720
   A47        1.84153   0.00009   0.00001   0.00199   0.00174   1.84328
   A48        2.05455  -0.00002   0.00508  -0.00633  -0.00050   2.05406
   A49        2.49711  -0.00008   0.00049  -0.00276  -0.00185   2.49526
   A50        1.84590   0.00010   0.00076   0.00168   0.00277   1.84867
   A51        2.45777  -0.00006  -0.01327   0.00503  -0.00909   2.44868
   A52        2.04544  -0.00018   0.01164   0.00422   0.01333   2.05877
   A53        1.95605   0.00015  -0.00339   0.00418   0.00097   1.95702
   A54        1.97077   0.00024   0.00099   0.00119   0.00347   1.97424
   A55        2.00428  -0.00009  -0.00677  -0.00302  -0.01001   1.99427
   A56        2.04535  -0.00028   0.02060  -0.00023   0.01844   2.06379
   A57        1.95211  -0.00008   0.01207  -0.00517   0.00718   1.95928
   A58        2.20922   0.00009  -0.01941  -0.00495  -0.02237   2.18685
   A59        2.22926  -0.00015   0.00150   0.00304   0.00348   2.23275
   A60        1.90946   0.00000  -0.00799  -0.00002  -0.00840   1.90106
   A61        1.60058  -0.00012   0.00147  -0.00129  -0.00031   1.60027
   A62        2.21502  -0.00001  -0.00649  -0.00175  -0.00803   2.20699
   A63        2.22089   0.00013   0.00676   0.00189   0.00914   2.23003
   A64        1.69110  -0.00007   0.00496  -0.00055   0.00359   1.69470
   A65        2.01075   0.00002  -0.00540   0.00044  -0.00448   2.00628
   A66        2.58609  -0.00001  -0.00201  -0.00108  -0.00284   2.58325
   A67        2.57612   0.00004  -0.00054  -0.00047  -0.00074   2.57538
   A68        2.00196   0.00009  -0.00198   0.00151   0.00005   2.00201
   A69        2.39435   0.00014   0.00489   0.00212   0.00760   2.40195
   A70        2.37565  -0.00002  -0.00910   0.00108  -0.00833   2.36732
   A71        1.82092   0.00005  -0.00114   0.00219   0.00086   1.82178
   A72        1.94087   0.00019  -0.00579   0.00196  -0.00259   1.93827
   A73        2.40979   0.00007   0.00761   0.00249   0.00977   2.41957
   A74        1.91229  -0.00010   0.01872  -0.00283   0.01489   1.92719
   A75        1.75806   0.00008   0.00190  -0.00164   0.00068   1.75874
   A76        1.94667   0.00015  -0.00338   0.00318  -0.00007   1.94660
   A77        2.13699   0.00014   0.00587  -0.00128   0.00462   2.14162
   A78        2.07401   0.00007   0.01278  -0.00478   0.01015   2.08415
   A79        1.60316   0.00006   0.00643  -0.00229   0.00459   1.60775
   A80        2.38352  -0.00021  -0.00760   0.00334  -0.00475   2.37878
   A81        2.19754  -0.00022  -0.00324   0.00414  -0.00225   2.19529
   A82        1.97205  -0.00006  -0.00325  -0.00443  -0.00756   1.96449
   A83        2.42611   0.00011  -0.01042  -0.00070  -0.00915   2.41695
   A84        1.82608  -0.00030  -0.00311  -0.00390  -0.00762   1.81846
   A85        2.18860  -0.00018  -0.01281   0.00172  -0.01279   2.17580
   A86        1.81620   0.00007  -0.00354   0.00357   0.00010   1.81629
   A87        1.95407   0.00015   0.00037  -0.00199  -0.00016   1.95390
   A88        1.91219  -0.00003   0.01919  -0.00152   0.01675   1.92894
   A89        2.41369   0.00013   0.00918   0.00331   0.01229   2.42598
   A90        1.76115   0.00002   0.00286  -0.00151   0.00169   1.76284
   A91        1.93603   0.00005  -0.00940   0.00507  -0.00473   1.93130
   A92        2.07916   0.00017   0.01889  -0.00496   0.01656   2.09572
   A93        2.15224   0.00023   0.01008  -0.00057   0.00976   2.16200
   A94        1.59065   0.00009  -0.00265  -0.00061  -0.00225   1.58840
   A95        2.20376  -0.00020  -0.00243   0.00317  -0.00273   2.20103
   A96        2.36740  -0.00024  -0.01179   0.00220  -0.01036   2.35703
   A97        2.43005   0.00005  -0.00540  -0.00199  -0.00612   2.42393
   A98        1.97947  -0.00010  -0.00034  -0.00542  -0.00618   1.97328
   A99        2.18574  -0.00020  -0.01636   0.00160  -0.01670   2.16904
   A100       1.80707  -0.00034  -0.00971  -0.00269  -0.01338   1.79368
   A101       1.73575   0.00002   0.00007  -0.00005  -0.00001   1.73574
   A102       2.05739   0.00010   0.00410   0.00022   0.00436   2.06175
   A103       1.80847   0.00003   0.00069   0.00004   0.00114   1.80961
   A104       2.30157   0.00006   0.00359   0.00039   0.00425   2.30582
   A105       1.79757  -0.00017   0.00097  -0.00162  -0.00132   1.79626
   A106       1.90557  -0.00002  -0.00823   0.00161  -0.00670   1.89887
   A107       1.96771   0.00016   0.00644  -0.00019   0.00684   1.97455
   A108       2.26324   0.00011  -0.00453  -0.00007  -0.00411   2.25913
   A109       1.54725  -0.00007  -0.00122   0.00059  -0.00118   1.54607
   A110       2.22554   0.00004  -0.00278  -0.00090  -0.00284   2.22270
   A111       2.20634   0.00009   0.00534   0.00119   0.00686   2.21320
   A112       2.49895   0.00002   0.00293   0.00056   0.00310   2.50205
   A113       2.19626  -0.00008  -0.00591  -0.00023  -0.00642   2.18983
   A114       2.29324  -0.00014  -0.00160  -0.00083  -0.00296   2.29028
   A115       1.79184  -0.00013   0.00044  -0.00083  -0.00096   1.79088
   A116       1.74331  -0.00007   0.00211  -0.00181  -0.00002   1.74330
   A117       2.06222   0.00011   0.00543  -0.00042   0.00553   2.06775
   A118       1.80789   0.00004   0.00152   0.00164   0.00310   1.81099
   A119       2.30030   0.00013   0.00360   0.00197   0.00567   2.30597
   A120       1.79705  -0.00018  -0.00087  -0.00196  -0.00338   1.79367
   A121       1.92587   0.00003  -0.00047  -0.00256  -0.00191   1.92396
   A122       1.95851   0.00008   0.00138   0.00200   0.00289   1.96140
   A123       2.27483   0.00016   0.00305   0.00241   0.00541   2.28024
   A124       1.54212  -0.00008  -0.00256   0.00230  -0.00117   1.54096
   A125       2.23313   0.00006   0.00375  -0.00192   0.00272   2.23585
   A126       2.19445   0.00003  -0.00050  -0.00070  -0.00069   2.19377
   A127       2.49538   0.00001  -0.00198  -0.00001  -0.00202   2.49335
   A128       2.19721  -0.00006  -0.00431   0.00016  -0.00421   2.19299
   A129       2.28443  -0.00009  -0.00481  -0.00012  -0.00518   2.27925
   A130       1.77466  -0.00017  -0.00853  -0.00096  -0.00967   1.76499
   A131       1.68333  -0.00015   0.00429  -0.00217   0.00148   1.68481
   A132       2.09324   0.00006  -0.00345   0.00013  -0.00293   2.09031
   A133       2.47661   0.00013   0.00434   0.00320   0.00730   2.48390
   A134       1.68361  -0.00016   0.00395  -0.00253   0.00052   1.68414
   A135       2.46680   0.00005  -0.00736   0.00224  -0.00522   2.46157
   A136       2.10000   0.00010   0.00219   0.00174   0.00440   2.10440
   A137       2.07669   0.00005  -0.00087   0.00096   0.00068   2.07737
   A138       2.48383   0.00006  -0.00527  -0.00010  -0.00486   2.47897
   A139       2.48925   0.00011   0.00052   0.00224   0.00309   2.49233
   A140       2.07505  -0.00002  -0.00720  -0.00080  -0.00745   2.06760
   A141       1.53494   0.00207   0.09866   0.00577   0.09539   1.63034
   A142       1.54585   0.00097   0.06072   0.00067   0.06054   1.60639
   A143       1.75782   0.00177   0.00419   0.00295   0.00682   1.76464
   A144       2.04481  -0.00062  -0.01630  -0.00644  -0.02468   2.02013
   A145       1.59126   0.00181   0.07592   0.00544   0.07528   1.66654
   A146       1.65681   0.00122   0.07498   0.00245   0.07382   1.73063
   A147       1.67780   0.00137   0.00030   0.00101   0.00058   1.67838
   A148       1.99623  -0.00085  -0.01664  -0.00884  -0.02847   1.96776
   A149       1.51108   0.00205   0.09955   0.00481   0.09646   1.60754
   A150       1.53240   0.00094   0.06298   0.00094   0.06383   1.59622
   A151       1.72573   0.00167  -0.00167   0.00362   0.00218   1.72791
   A152       2.00589  -0.00067  -0.02068  -0.00591  -0.02858   1.97731
   A153       1.66076   0.00096   0.07321   0.00163   0.07168   1.73244
   A154       1.60006   0.00124   0.05931   0.00491   0.06117   1.66123
   A155       2.67246  -0.00031   0.00357  -0.00035  -0.00231   2.67015
   A156       2.36137   0.00174  -0.00037   0.00620   0.00664   2.36801
   A157       1.80257  -0.00222  -0.19180  -0.01362  -0.18204   1.62054
   A158       1.93957  -0.00167  -0.12327  -0.01028  -0.12865   1.81092
   A159       1.85686  -0.00171  -0.16325  -0.01222  -0.16111   1.69576
   A160       1.89531  -0.00169  -0.12621  -0.01386  -0.13291   1.76239
    D1       -0.13365   0.00006   0.00252  -0.00123   0.00152  -0.13213
    D2       -1.17867   0.00004   0.00014   0.00057   0.00055  -1.17812
    D3        2.23233   0.00001  -0.00115   0.00023  -0.00115   2.23118
    D4        2.94403  -0.00001   0.00031  -0.00126  -0.00138   2.94265
    D5        0.90582   0.00009   0.00617  -0.00492   0.00245   0.90827
    D6       -0.13921   0.00007   0.00379  -0.00313   0.00149  -0.13772
    D7       -3.01139   0.00005   0.00250  -0.00346  -0.00022  -3.01161
    D8       -2.29968   0.00002   0.00396  -0.00496  -0.00045  -2.30014
    D9       -2.32905  -0.00006  -0.00473  -0.00267  -0.00708  -2.33613
   D10        2.90911  -0.00007  -0.00710  -0.00088  -0.00804   2.90107
   D11        0.03693  -0.00010  -0.00839  -0.00122  -0.00975   0.02718
   D12        0.74863  -0.00012  -0.00693  -0.00271  -0.00998   0.73865
   D13       -2.62950   0.00004   0.00396   0.00021   0.00440  -2.62510
   D14        2.60866   0.00002   0.00158   0.00200   0.00344   2.61210
   D15       -0.26352  -0.00000   0.00029   0.00166   0.00173  -0.26179
   D16        0.44818  -0.00003   0.00175   0.00017   0.00150   0.44968
   D17        0.13494  -0.00003  -0.00246   0.00101  -0.00140   0.13355
   D18        1.17674   0.00010  -0.00165  -0.00015  -0.00069   1.17605
   D19       -2.93970  -0.00005  -0.00061  -0.00310  -0.00327  -2.94297
   D20       -2.23580   0.00011  -0.00395   0.00057  -0.00084  -2.23664
   D21       -0.89709  -0.00013  -0.00283   0.00259  -0.00105  -0.89814
   D22        0.14471   0.00001  -0.00203   0.00143  -0.00034   0.14437
   D23        2.31146  -0.00015  -0.00099  -0.00152  -0.00293   2.30853
   D24        3.01536   0.00001  -0.00432   0.00216  -0.00050   3.01486
   D25        2.65287  -0.00001   0.00154   0.00181   0.00302   2.65589
   D26       -2.58852   0.00013   0.00235   0.00065   0.00373  -2.58479
   D27       -0.42177  -0.00003   0.00339  -0.00230   0.00114  -0.42062
   D28        0.28213   0.00014   0.00005   0.00138   0.00357   0.28570
   D29        2.29170  -0.00008  -0.00447   0.00011  -0.00511   2.28658
   D30       -2.94970   0.00006  -0.00367  -0.00104  -0.00440  -2.95410
   D31       -0.78294  -0.00010  -0.00263  -0.00400  -0.00699  -0.78993
   D32       -0.07905   0.00006  -0.00596  -0.00032  -0.00456  -0.08361
   D33        0.64559  -0.00005   0.00399  -0.00307   0.00081   0.64640
   D34       -2.14854  -0.00012   0.00244  -0.00163  -0.00012  -2.14866
   D35       -2.87655  -0.00010  -0.00084   0.00045  -0.00129  -2.87784
   D36       -0.62157   0.00010   0.00308  -0.00365   0.00071  -0.62086
   D37        2.86749   0.00003   0.00154  -0.00220  -0.00022   2.86727
   D38        2.13948   0.00005  -0.00174  -0.00012  -0.00138   2.13810
   D39       -2.87118   0.00005   0.00218  -0.00212   0.00063  -2.87056
   D40        0.61787  -0.00002   0.00063  -0.00068  -0.00030   0.61757
   D41       -0.11014  -0.00000  -0.00265   0.00140  -0.00147  -0.11161
   D42        2.88463   0.00005   0.00144  -0.00177   0.00037   2.88500
   D43        0.09050  -0.00002  -0.00011  -0.00033  -0.00056   0.08994
   D44       -0.63751  -0.00000  -0.00339   0.00176  -0.00173  -0.63923
   D45        0.60091   0.00011   0.00504  -0.00119   0.00410   0.60501
   D46       -0.45604   0.00005   0.00652  -0.00171   0.00489  -0.45115
   D47       -3.01912   0.00025   0.01218  -0.00178   0.00979  -3.00933
   D48       -2.94959   0.00023   0.01174  -0.00335   0.01087  -2.93871
   D49       -0.42363   0.00012   0.00074   0.00017   0.00213  -0.42149
   D50       -1.48058   0.00006   0.00222  -0.00034   0.00293  -1.47765
   D51        2.23953   0.00026   0.00788  -0.00042   0.00783   2.24736
   D52        2.30906   0.00024   0.00744  -0.00199   0.00891   2.31797
   D53       -3.06278  -0.00003   0.00087  -0.00075   0.00019  -3.06259
   D54        2.16345  -0.00009   0.00235  -0.00126   0.00098   2.16443
   D55       -0.39963   0.00011   0.00801  -0.00134   0.00589  -0.39374
   D56       -0.33010   0.00009   0.00758  -0.00291   0.00697  -0.32313
   D57       -2.57534   0.00007   0.00614   0.00053   0.00691  -2.56843
   D58        2.65089   0.00001   0.00761   0.00002   0.00771   2.65860
   D59        0.08781   0.00021   0.01327  -0.00006   0.01261   0.10042
   D60        0.15734   0.00019   0.01284  -0.00163   0.01369   0.17103
   D61       -0.60791  -0.00013  -0.00570   0.00411  -0.00278  -0.61069
   D62        0.43883  -0.00007  -0.01528   0.00618  -0.00974   0.42909
   D63        2.94261  -0.00026  -0.01838   0.00465  -0.01678   2.92583
   D64        2.99201  -0.00036  -0.01975   0.00127  -0.01865   2.97336
   D65        0.41197  -0.00006  -0.00459   0.00475  -0.00090   0.41107
   D66        1.45871  -0.00000  -0.01417   0.00682  -0.00786   1.45085
   D67       -2.32069  -0.00019  -0.01727   0.00529  -0.01490  -2.33560
   D68       -2.27129  -0.00029  -0.01864   0.00191  -0.01678  -2.28807
   D69        2.60083  -0.00002   0.00196   0.00254   0.00393   2.60476
   D70       -2.63561   0.00004  -0.00763   0.00461  -0.00303  -2.63864
   D71       -0.13183  -0.00015  -0.01072   0.00307  -0.01007  -0.14190
   D72       -0.08243  -0.00025  -0.01210  -0.00031  -0.01194  -0.09437
   D73        3.05120  -0.00002  -0.00219  -0.00034  -0.00258   3.04861
   D74       -2.18525   0.00004  -0.01177   0.00173  -0.00954  -2.19479
   D75        0.31853  -0.00015  -0.01486   0.00020  -0.01658   0.30195
   D76        0.36794  -0.00025  -0.01624  -0.00318  -0.01846   0.34948
   D77        0.13845  -0.00004  -0.00254   0.00098  -0.00152   0.13694
   D78       -0.88151  -0.00016  -0.00146   0.00010  -0.00239  -0.88390
   D79        2.78936   0.00002  -0.01151   0.00066  -0.01077   2.77859
   D80        2.59871  -0.00026   0.03640   0.00342   0.03682   2.63553
   D81        1.10861  -0.00004  -0.00187   0.00379   0.00128   1.10989
   D82        0.08865  -0.00016  -0.00078   0.00291   0.00040   0.08905
   D83       -2.52367   0.00001  -0.01084   0.00347  -0.00797  -2.53164
   D84       -2.71432  -0.00026   0.03707   0.00623   0.03962  -2.67470
   D85       -2.26487   0.00010  -0.00096   0.00311   0.00297  -2.26189
   D86        2.99836  -0.00002   0.00012   0.00223   0.00210   3.00046
   D87        0.38604   0.00016  -0.00994   0.00279  -0.00628   0.37976
   D88        0.19539  -0.00012   0.03797   0.00555   0.04131   0.23670
   D89       -2.93723   0.00005   0.00019   0.00101   0.00204  -2.93520
   D90        2.32599  -0.00008   0.00127   0.00013   0.00116   2.32715
   D91       -0.28633   0.00010  -0.00879   0.00070  -0.00722  -0.29354
   D92       -0.47698  -0.00018   0.03913   0.00345   0.04038  -0.43660
   D93       -0.61915   0.00013   0.00373   0.00508   0.00842  -0.61073
   D94        2.44372   0.00008  -0.00372   0.00065  -0.00291   2.44081
   D95        2.40406   0.00023   0.01762   0.00339   0.02114   2.42520
   D96        0.52710   0.00001  -0.00026   0.00476   0.00404   0.53113
   D97       -2.69323  -0.00004  -0.00772   0.00033  -0.00729  -2.70052
   D98       -2.73288   0.00011   0.01363   0.00307   0.01675  -2.71613
   D99        3.08866   0.00005  -0.00034   0.00518   0.00441   3.09307
   D100      -0.13167   0.00000  -0.00780   0.00074  -0.00692  -0.13859
   D101      -0.17132   0.00015   0.01354   0.00349   0.01713  -0.15419
   D102       3.13658   0.00001   0.00470   0.00163   0.00584  -3.14076
   D103      -0.08374  -0.00004  -0.00276  -0.00280  -0.00549  -0.08923
   D104      -0.12339   0.00011   0.01858  -0.00006   0.01856  -0.10483
   D105      -0.70077   0.00009  -0.00240  -0.00113  -0.00263  -0.70340
   D106       0.34775   0.00021  -0.00067  -0.00159  -0.00047   0.34729
   D107       2.52811   0.00004  -0.00346  -0.00530  -0.00772   2.52039
   D108       3.10774   0.00026  -0.01234  -0.00077  -0.01032   3.09742
   D109       0.39368  -0.00012  -0.00789  -0.00187  -0.00987   0.38382
   D110       1.44221   0.00001  -0.00616  -0.00232  -0.00770   1.43451
   D111      -2.66062  -0.00016  -0.00895  -0.00604  -0.01496  -2.67558
   D112      -2.08099   0.00006  -0.01783  -0.00151  -0.01756  -2.09854
   D113       2.70768  -0.00008  -0.00289  -0.00102  -0.00461   2.70307
   D114      -2.52698   0.00004  -0.00116  -0.00148  -0.00244  -2.52942
   D115      -0.34662  -0.00012  -0.00394  -0.00519  -0.00970  -0.35632
   D116       0.23301   0.00010  -0.01282  -0.00066  -0.01230   0.22071
   D117       3.05454  -0.00006  -0.00801   0.00064  -0.00773   3.04681
   D118      -2.18012   0.00007  -0.00628   0.00019  -0.00556  -2.18569
   D119       0.00023  -0.00010  -0.00906  -0.00352  -0.01282  -0.01259
   D120       0.57987   0.00012  -0.01794   0.00100  -0.01542   0.56445
   D121       0.74664  -0.00005  -0.00180  -0.00130  -0.00288   0.74376
   D122      -0.21400  -0.00004   0.00724  -0.00181   0.00523  -0.20877
   D123      -2.89963   0.00001   0.00258  -0.00059   0.00202  -2.89761
   D124      -2.72430  -0.00007  -0.01049  -0.00103  -0.01146  -2.73576
   D125      -0.34631  -0.00007   0.00094  -0.00309  -0.00243  -0.34875
   D126      -1.30695  -0.00006   0.00998  -0.00359   0.00568  -1.30128
   D127       2.29060  -0.00001   0.00532  -0.00237   0.00247   2.29307
   D128       2.46593  -0.00009  -0.00775  -0.00281  -0.01101   2.45491
   D129      -2.68073  -0.00006   0.00031  -0.00208  -0.00165  -2.68238
   D130       2.64182  -0.00004   0.00935  -0.00259   0.00646   2.64828
   D131      -0.04381   0.00001   0.00469  -0.00137   0.00325  -0.04056
   D132       0.13151  -0.00007  -0.00838  -0.00181  -0.01023   0.12128
   D133      -3.07049  -0.00005  -0.00298  -0.00061  -0.00362  -3.07411
   D134       2.25205  -0.00004   0.00606  -0.00112   0.00449   2.25654
   D135      -0.43358   0.00002   0.00140   0.00010   0.00128  -0.43230
   D136      -0.25825  -0.00006  -0.01168  -0.00034  -0.01220  -0.27045
   D137      -0.13816   0.00004   0.00251  -0.00097   0.00157  -0.13660
   D138       0.87257   0.00012  -0.00015   0.00104   0.00069   0.87326
   D139      -2.55852  -0.00011   0.00061   0.00789   0.00717  -2.55136
   D140      -2.84033   0.00017  -0.01739   0.00036  -0.01668  -2.85701
   D141      -1.09674   0.00003   0.00741  -0.00564   0.00273  -1.09401
   D142      -0.08601   0.00011   0.00474  -0.00362   0.00186  -0.08416
   D143       2.76608  -0.00012   0.00550   0.00323   0.00833   2.77441
   D144       2.48427   0.00016  -0.01249  -0.00430  -0.01552   2.46875
   D145       2.93702   0.00008   0.00146   0.00286   0.00391   2.94093
   D146      -2.33543   0.00016  -0.00120   0.00487   0.00304  -2.33240
   D147       0.51666  -0.00007  -0.00044   0.01173   0.00951   0.52617
   D148       0.23485   0.00021  -0.01844   0.00419  -0.01434   0.22051
   D149       2.29463   0.00011   0.01860  -0.00586   0.01371   2.30834
   D150      -2.97783   0.00018   0.01593  -0.00385   0.01284  -2.96499
   D151      -0.12573  -0.00004   0.01669   0.00301   0.01931  -0.10642
   D152      -0.40754   0.00024  -0.00131  -0.00453  -0.00454  -0.41208
   D153       0.62427  -0.00005  -0.00009  -0.00544  -0.00480   0.61947
   D154      -2.38413   0.00004   0.01278   0.00197   0.01461  -2.36952
   D155      -2.44871  -0.00010  -0.00794  -0.00429  -0.01187  -2.46058
   D156      -0.52490  -0.00002   0.00120  -0.00474  -0.00297  -0.52787
   D157       2.74989   0.00008   0.01407   0.00266   0.01644   2.76633
   D158       2.68531  -0.00007  -0.00666  -0.00359  -0.01004   2.67527
   D159      -3.11831   0.00017   0.00747  -0.00315   0.00352  -3.11480
   D160       0.15647   0.00026   0.02035   0.00425   0.02292   0.17940
   D161       0.09189   0.00012  -0.00038  -0.00201  -0.00355   0.08834
   D162      -3.07078   0.00013   0.01150  -0.00631   0.00804  -3.06274
   D163       0.20401   0.00022   0.02438   0.00109   0.02745   0.23145
   D164       0.13943   0.00008   0.00365  -0.00517   0.00097   0.14040
   D165       0.68454  -0.00006  -0.00997   0.00347  -0.00657   0.67797
   D166      -0.36631  -0.00016  -0.01139   0.00590  -0.00667  -0.37298
   D167      -3.10554  -0.00016   0.00916   0.00139   0.00913  -3.09641
   D168      -2.52092   0.00009   0.00386   0.00514   0.00958  -2.51135
   D169      -0.41478  -0.00005  -0.00358   0.00439  -0.00042  -0.41521
   D170      -1.46563  -0.00015  -0.00500   0.00682  -0.00052  -1.46615
   D171       2.07833  -0.00015   0.01555   0.00231   0.01527   2.09360
   D172       2.66295   0.00010   0.01025   0.00607   0.01572   2.67866
   D173      -3.08443  -0.00020  -0.01056   0.00142  -0.00863  -3.09306
   D174       2.14791  -0.00031  -0.01198   0.00386  -0.00873   2.13918
   D175      -0.59132  -0.00030   0.00857  -0.00066   0.00707  -0.58425
   D176      -0.00670  -0.00006   0.00327   0.00310   0.00751   0.00081
   D177      -2.74906  -0.00021  -0.02456   0.00492  -0.02133  -2.77038
   D178       2.48328  -0.00032  -0.02599   0.00735  -0.02143   2.46186
   D179      -0.25595  -0.00031  -0.00544   0.00284  -0.00563  -0.26158
   D180       0.32867  -0.00007  -0.01073   0.00659  -0.00519   0.32349
   D181      -0.74381  -0.00004   0.00301   0.00028   0.00226  -0.74156
   D182       0.22636  -0.00010   0.00087  -0.00138  -0.00151   0.22484
   D183       2.90143  -0.00003   0.00265   0.00045   0.00242   2.90385
   D184       2.70227  -0.00001  -0.00092  -0.00065  -0.00168   2.70060
   D185       0.34292  -0.00003  -0.00183   0.00290   0.00043   0.34335
   D186       1.31309  -0.00009  -0.00397   0.00124  -0.00334   1.30975
   D187      -2.29502  -0.00002  -0.00219   0.00307   0.00060  -2.29443
   D188      -2.49418  -0.00001  -0.00577   0.00197  -0.00350  -2.49768
   D189       3.05704  -0.00014  -0.00424   0.00236  -0.00188   3.05516
   D190      -2.25597  -0.00020  -0.00638   0.00070  -0.00565  -2.26162
   D191       0.41910  -0.00013  -0.00460   0.00254  -0.00171   0.41739
   D192       0.21995  -0.00011  -0.00817   0.00143  -0.00581   0.21414
   D193       2.67473  -0.00012  -0.00207   0.00147  -0.00375   2.67098
   D194      -2.63829  -0.00018  -0.00420  -0.00019  -0.00752  -2.64580
   D195       0.03679  -0.00011  -0.00242   0.00164  -0.00358   0.03321
   D196      -0.16237  -0.00009  -0.00600   0.00054  -0.00768  -0.17004
   D197       2.60576  -0.00100   0.03512  -0.00442   0.02908   2.63483
   D198       2.29254   0.00114   0.05360   0.00508   0.05771   2.35025
   D199       0.45261  -0.00093   0.02773  -0.00153   0.02509   0.47770
   D200       0.13940   0.00121   0.04621   0.00797   0.05372   0.19312
   D201       1.53697  -0.00094   0.03143  -0.00477   0.02594   1.56292
   D202       1.22376   0.00121   0.04991   0.00472   0.05457   1.27833
   D203      -2.34247  -0.00078   0.04406  -0.00232   0.04169  -2.30078
   D204      -2.65568   0.00137   0.06254   0.00718   0.07032  -2.58536
   D205      -0.88993  -0.00094   0.03649  -0.00449   0.03257  -0.85736
   D206      -1.20314   0.00121   0.05497   0.00500   0.06120  -1.14194
   D207      -0.64907  -0.00008  -0.00542   0.00164  -0.00424  -0.65331
   D208       2.08034  -0.00006  -0.00799  -0.00167  -0.00938   2.07095
   D209       2.93316  -0.00007  -0.00661  -0.00267  -0.00911   2.92405
   D210       0.62248  -0.00000  -0.00391   0.00428  -0.00036   0.62212
   D211      -2.93130   0.00001  -0.00648   0.00096  -0.00550  -2.93680
   D212      -2.07848   0.00000  -0.00509  -0.00003  -0.00523  -2.08370
   D213      -2.90166  -0.00004  -0.01338   0.00782  -0.00635  -2.90801
   D214      -0.17225  -0.00002  -0.01595   0.00451  -0.01149  -0.18374
   D215       0.68057  -0.00003  -0.01456   0.00352  -0.01121   0.66936
   D216       2.86544  -0.00002   0.00475   0.00521   0.00849   2.87394
   D217      -0.68834  -0.00000   0.00218   0.00189   0.00335  -0.68498
   D218       0.16449  -0.00001   0.00356   0.00090   0.00363   0.16812
   D219      -0.58747  -0.00003   0.00051  -0.00100   0.00020  -0.58727
   D220       0.53726  -0.00003   0.00427   0.00116   0.00523   0.54249
   D221      -3.04397  -0.00006  -0.00217   0.00195  -0.00061  -3.04458
   D222       2.73929  -0.00015  -0.01036   0.00177  -0.00903   2.73026
   D223       0.47009   0.00018   0.00594  -0.00212   0.00538   0.47547
   D224       1.59482   0.00018   0.00971   0.00003   0.01042   1.60524
   D225      -1.98641   0.00015   0.00327   0.00083   0.00458  -1.98183
   D226      -2.48633   0.00006  -0.00492   0.00065  -0.00384  -2.49017
   D227       2.74967   0.00012   0.00418  -0.00719  -0.00139   2.74828
   D228      -2.40879   0.00013   0.00794  -0.00503   0.00365  -2.40514
   D229       0.29317   0.00009   0.00151  -0.00424  -0.00220   0.29098
   D230      -0.20675   0.00001  -0.00668  -0.00442  -0.01061  -0.21737
   D231      -3.08691   0.00002   0.00542  -0.00458   0.00271  -3.08420
   D232      -1.96218   0.00002   0.00918  -0.00242   0.00774  -1.95444
   D233       0.73978  -0.00001   0.00275  -0.00163   0.00190   0.74168
   D234       0.23985  -0.00010  -0.00545  -0.00181  -0.00652   0.23333
   D235       0.59420   0.00009   0.00141   0.00104   0.00279   0.59699
   D236      -0.52703   0.00008  -0.00132  -0.00294  -0.00296  -0.53000
   D237       3.05274   0.00008   0.00699  -0.00170   0.00592   3.05866
   D238      -2.73901   0.00017   0.01057  -0.00051   0.01020  -2.72881
   D239      -0.44899  -0.00004   0.00108  -0.00111   0.00002  -0.44897
   D240      -1.57022  -0.00005  -0.00165  -0.00508  -0.00574  -1.57596
   D241       2.00954  -0.00005   0.00666  -0.00385   0.00315   2.01269
   D242       2.50098   0.00003   0.01023  -0.00266   0.00743   2.50841
   D243       3.13522  -0.00004   0.01424  -0.00351   0.01060  -3.13737
   D244       2.01398  -0.00005   0.01151  -0.00749   0.00484   2.01883
   D245      -0.68943  -0.00005   0.01982  -0.00625   0.01373  -0.67570
   D246      -0.19800   0.00003   0.02339  -0.00506   0.01801  -0.17999
   D247      -2.76060   0.00013  -0.02119  -0.00180  -0.02109  -2.78169
   D248       2.40136   0.00012  -0.02392  -0.00577  -0.02685   2.37451
   D249      -0.30206   0.00012  -0.01561  -0.00453  -0.01796  -0.32003
   D250       0.18938   0.00020  -0.01204  -0.00334  -0.01369   0.17569
   D251      -2.34060   0.00127  -0.05947   0.00643  -0.05201  -2.39261
   D252      -2.02014  -0.00094  -0.06858  -0.00416  -0.07292  -2.09305
   D253       0.01425   0.00109  -0.01728   0.00725  -0.01130   0.00294
   D254       0.33471  -0.00112  -0.02640  -0.00333  -0.03221   0.30250
   D255      -1.12469   0.00105  -0.03370   0.00815  -0.02665  -1.15134
   D256      -0.80423  -0.00115  -0.04282  -0.00244  -0.04756  -0.85179
   D257       2.45084   0.00113  -0.02769   0.00988  -0.01947   2.43136
   D258       2.77130  -0.00108  -0.03681  -0.00070  -0.04038   2.73092
   D259       1.14723   0.00116  -0.02165   0.00963  -0.01321   1.13402
   D260       1.46770  -0.00105  -0.03077  -0.00096  -0.03411   1.43358
   D261       0.01430   0.00008   0.00760  -0.00214   0.00604   0.02034
   D262       1.03185   0.00011   0.00263   0.00394   0.00625   1.03810
   D263      -2.41395  -0.00002  -0.02511   0.00464  -0.02128  -2.43523
   D264      -3.05094  -0.00013  -0.01054  -0.00395  -0.01423  -3.06517
   D265      -1.01698  -0.00002   0.00703  -0.00521   0.00268  -1.01430
   D266       0.00058   0.00001   0.00206   0.00088   0.00289   0.00346
   D267       2.83795  -0.00012  -0.02568   0.00157  -0.02464   2.81331
   D268       2.20097  -0.00023  -0.01111  -0.00701  -0.01759   2.18338
   D269       3.04867   0.00017   0.01018   0.00252   0.01310   3.06177
   D270      -2.21696   0.00020   0.00521   0.00860   0.01331  -2.20365
   D271       0.62042   0.00007  -0.02253   0.00930  -0.01422   0.60620
   D272      -0.01657  -0.00004  -0.00796   0.00071  -0.00717  -0.02373
   D273       2.42296   0.00005   0.02751  -0.00762   0.02122   2.44418
   D274      -2.84267   0.00009   0.02253  -0.00154   0.02143  -2.82124
   D275      -0.00529  -0.00004  -0.00521  -0.00084  -0.00610  -0.01139
   D276      -0.64228  -0.00015   0.00936  -0.00943   0.00096  -0.64132
   D277      -0.02197  -0.00012  -0.00322   0.00183  -0.00278  -0.02475
   D278      -0.97979  -0.00013  -0.00017   0.00014  -0.00097  -0.98076
   D279       2.29292  -0.00005   0.00560  -0.00142   0.00376   2.29668
   D280       2.94261  -0.00001   0.00574  -0.00098   0.00458   2.94719
   D281       0.95730  -0.00001  -0.00492   0.00090  -0.00442   0.95289
   D282      -0.00052  -0.00001  -0.00186  -0.00079  -0.00260  -0.00312
   D283      -3.01099   0.00007   0.00390  -0.00235   0.00212  -3.00886
   D284      -2.36131   0.00011   0.00404  -0.00191   0.00295  -2.35836
   D285      -2.82283  -0.00026  -0.01162   0.00058  -0.01160  -2.83442
   D286       2.50254  -0.00026  -0.00856  -0.00111  -0.00978   2.49275
   D287      -0.50793  -0.00018  -0.00280  -0.00267  -0.00506  -0.51299
   D288       0.14175  -0.00014  -0.00266  -0.00223  -0.00423   0.13752
   D289      -2.55570  -0.00021  -0.02718   0.00544  -0.02429  -2.57998
   D290       2.76967  -0.00022  -0.02413   0.00375  -0.02247   2.74719
   D291      -0.24080  -0.00013  -0.01836   0.00218  -0.01775  -0.25855
   D292       0.40888  -0.00009  -0.01822   0.00263  -0.01693   0.39196
   D293       0.54607  -0.00013  -0.00534   0.00055  -0.00552   0.54055
   D294      -2.75128  -0.00003   0.00082   0.00169   0.00238  -2.74891
   D295      -2.22493   0.00004  -0.00890   0.00049  -0.00808  -2.23301
   D296      -0.63795  -0.00014  -0.00246  -0.00030  -0.00341  -0.64136
   D297       2.34789  -0.00004   0.00369   0.00084   0.00449   2.35237
   D298       2.87424   0.00003  -0.00602  -0.00036  -0.00597   2.86827
   D299      -2.98273  -0.00019  -0.00511   0.00214  -0.00329  -2.98602
   D300       0.00310  -0.00009   0.00105   0.00328   0.00461   0.00771
   D301       0.52945  -0.00002  -0.00867   0.00209  -0.00585   0.52361
   D302       2.91541  -0.00027   0.00327   0.00049   0.00080   2.91622
   D303      -0.38194  -0.00017   0.00942   0.00164   0.00870  -0.37324
   D304       0.14441  -0.00010  -0.00029   0.00044  -0.00175   0.14266
   D305       1.45923  -0.00115   0.03248  -0.00311   0.02505   1.48428
   D306       1.15836   0.00113   0.04608   0.00665   0.05304   1.21140
   D307       2.66017  -0.00127   0.04252  -0.00572   0.03218   2.69235
   D308       2.35930   0.00102   0.05612   0.00405   0.06017   2.41947
   D309       0.36720  -0.00121   0.02503  -0.00144   0.01918   0.38638
   D310       0.06633   0.00107   0.03864   0.00832   0.04717   0.11350
   D311      -2.31003  -0.00103   0.05239  -0.00574   0.04385  -2.26617
   D312      -2.61090   0.00126   0.06599   0.00402   0.07185  -2.53906
   D313      -0.92034  -0.00112   0.03249  -0.00475   0.02494  -0.89540
   D314      -1.22122   0.00117   0.04610   0.00502   0.05293  -1.16829
   D315       0.01685   0.00001   0.00191  -0.00285  -0.00066   0.01619
   D316       0.98944   0.00006   0.00169  -0.00389  -0.00101   0.98844
   D317      -2.29019   0.00005  -0.00305  -0.00169  -0.00386  -2.29405
   D318      -2.94494  -0.00008  -0.00721  -0.00187  -0.00849  -2.95343
   D319      -0.97311  -0.00007  -0.00163   0.00025  -0.00222  -0.97533
   D320      -0.00052  -0.00001  -0.00185  -0.00078  -0.00256  -0.00308
   D321       3.00304  -0.00003  -0.00659   0.00141  -0.00542   2.99762
   D322       2.34828  -0.00015  -0.01075   0.00124  -0.01005   2.33823
   D323       2.54733   0.00017   0.03180  -0.00248   0.03057   2.57790
   D324      -2.76326   0.00023   0.03158  -0.00352   0.03022  -2.73304
   D325       0.24030   0.00021   0.02684  -0.00132   0.02736   0.26766
   D326      -0.41446   0.00009   0.02268  -0.00149   0.02274  -0.39172
   D327       2.83189   0.00023   0.01514   0.00115   0.01564   2.84753
   D328      -2.47870   0.00028   0.01492   0.00011   0.01529  -2.46341
   D329       0.52485   0.00027   0.01018   0.00231   0.01243   0.53728
   D330      -0.12990   0.00014   0.00602   0.00214   0.00781  -0.12210
   D331      -0.52346   0.00009   0.01839  -0.00633   0.01264  -0.51082
   D332       2.22118  -0.00011   0.00478  -0.00435   0.00012   2.22130
   D333       2.76733   0.00010   0.01501  -0.00205   0.01300   2.78033
   D334       0.66589   0.00010   0.01721  -0.00589   0.01203   0.67791
   D335      -2.87265  -0.00010   0.00360  -0.00391  -0.00049  -2.87315
   D336      -2.32650   0.00012   0.01383  -0.00162   0.01238  -2.31412
   D337      -2.90782   0.00020   0.00489  -0.00280   0.00489  -2.90293
   D338      -0.16318   0.00001  -0.00872  -0.00082  -0.00763  -0.17081
   D339       0.38297   0.00022   0.00151   0.00148   0.00524   0.38822
   D340       3.00773   0.00017   0.01596  -0.00510   0.01106   3.01880
   D341      -0.53081  -0.00003   0.00235  -0.00312  -0.00146  -0.53226
   D342       0.01534   0.00019   0.01258  -0.00082   0.01142   0.02676
   D343      -1.45727   0.00116  -0.03687   0.00633  -0.02588  -1.48315
   D344      -1.16771  -0.00105  -0.04925  -0.00355  -0.05301  -1.22072
   D345      -2.66402   0.00118  -0.05011   0.00838  -0.03748  -2.70150
   D346      -2.37445  -0.00102  -0.06249  -0.00150  -0.06461  -2.43906
   D347      -0.34893   0.00120  -0.01999   0.00256  -0.01271  -0.36164
   D348      -0.05936  -0.00101  -0.03237  -0.00732  -0.03985  -0.09921
   D349       2.31621   0.00096  -0.06239   0.00489  -0.05430   2.26191
   D350       2.60578  -0.00124  -0.07476  -0.00499  -0.08143   2.52435
   D351       0.94187   0.00111  -0.02986   0.00266  -0.02396   0.91791
   D352       1.23144  -0.00110  -0.04224  -0.00722  -0.05110   1.18034
   D353      -0.00032   0.00007  -0.00075   0.00064   0.00065   0.00033
   D354      -1.07465   0.00003  -0.00147   0.00337   0.00164  -1.07301
   D355       2.24812   0.00005   0.00379   0.00075   0.00451   2.25263
   D356       2.86175   0.00010   0.00468   0.00196   0.00653   2.86828
   D357       1.07488   0.00006   0.00268  -0.00189   0.00175   1.07663
   D358       0.00055   0.00001   0.00196   0.00084   0.00274   0.00329
   D359      -2.95986   0.00003   0.00722  -0.00178   0.00562  -2.95425
   D360      -2.34623   0.00009   0.00811  -0.00057   0.00764  -2.33859
   D361      -2.24064  -0.00005  -0.00604  -0.00006  -0.00570  -2.24634
   D362       2.96822  -0.00010  -0.00676   0.00266  -0.00471   2.96351
   D363       0.00780  -0.00008  -0.00151   0.00005  -0.00184   0.00597
   D364       0.62144  -0.00003  -0.00061   0.00126   0.00018   0.62162
   D365      -2.84028   0.00005   0.00486   0.00024   0.00577  -2.83450
   D366       2.36858   0.00001   0.00414   0.00296   0.00676   2.37534
   D367      -0.59184   0.00002   0.00940   0.00034   0.00964  -0.58220
   D368       0.02180   0.00008   0.01029   0.00156   0.01166   0.03345
   D369       0.44574  -0.00005  -0.01504   0.00483  -0.01074   0.43500
   D370      -2.41611   0.00007  -0.00324   0.00282  -0.00012  -2.41623
   D371      -2.90732  -0.00008  -0.00844  -0.00103  -0.00934  -2.91666
   D372      -0.71195   0.00004  -0.01324   0.00504  -0.00844  -0.72039
   D373       2.70939   0.00016  -0.00144   0.00303   0.00217   2.71157
   D374       2.21818   0.00001  -0.00664  -0.00082  -0.00705   2.21113
   D375       2.98028  -0.00003  -0.00734   0.00360  -0.00422   2.97606
   D376       0.11843   0.00009   0.00446   0.00159   0.00639   0.12482
   D377      -0.37278  -0.00006  -0.00074  -0.00226  -0.00283  -0.37561
   D378       3.12007   0.00001  -0.00123   0.00456   0.00280   3.12286
   D379       0.25822   0.00014   0.01058   0.00255   0.01341   0.27163
   D380      -0.23299  -0.00002   0.00538  -0.00130   0.00419  -0.22880
   D381      -0.47117   0.00018   0.00034   0.00148   0.00316  -0.46801
   D382       2.89373   0.00007  -0.00794   0.00048  -0.00701   2.88672
   D383       2.41232   0.00012   0.00529   0.00271   0.00840   2.42072
   D384       0.69184  -0.00004   0.00253  -0.00041   0.00203   0.69387
   D385      -2.22644  -0.00016  -0.00576  -0.00142  -0.00815  -2.23458
   D386      -2.70785  -0.00011   0.00748   0.00082   0.00727  -2.70058
   D387      -2.99610   0.00003  -0.00539  -0.00146  -0.00602  -3.00212
   D388       0.36880  -0.00009  -0.01368  -0.00246  -0.01619   0.35261
   D389      -0.11261  -0.00004  -0.00045  -0.00023  -0.00078  -0.11339
   D390      -3.12330   0.00004  -0.00110  -0.00006  -0.00047  -3.12377
   D391       0.24160  -0.00007  -0.00939  -0.00107  -0.01064   0.23096
   D392      -0.23981  -0.00002   0.00385   0.00117   0.00477  -0.23504
   D393      -0.47475   0.00227   0.03202   0.00830   0.02874  -0.44601
   D394      -1.72183   0.00125  -0.00590  -0.00676  -0.02356  -1.74540
   D395      -0.09101  -0.00140  -0.04594  -0.01047  -0.05113  -0.14214
   D396      -1.29733  -0.00293  -0.10367  -0.02812  -0.12422  -1.42154
   D397      -0.39292   0.00179  -0.00213   0.00911   0.00054  -0.39238
   D398      -1.67094   0.00099  -0.04274   0.00434  -0.04827  -1.71921
   D399       0.06900  -0.00186  -0.07151  -0.01136  -0.07385  -0.00485
   D400      -1.21854  -0.00312  -0.14229  -0.01742  -0.14936  -1.36790
   D401       0.47310  -0.00232  -0.03515  -0.00875  -0.03208   0.44102
   D402       1.72621  -0.00137   0.00217   0.00369   0.01656   1.74277
   D403       0.08874   0.00138   0.04368   0.01010   0.04847   0.13721
   D404       1.30444   0.00285   0.10145   0.02504   0.11869   1.42314
   D405       0.20249  -0.00186  -0.00127  -0.01103  -0.00706   0.19543
   D406      -0.81333  -0.00312  -0.09878  -0.06999  -0.16136  -0.97469
   D407      -0.26037   0.00193   0.07551   0.00924   0.07298  -0.18739
   D408      -1.39571   0.00209   0.04928  -0.02639   0.01058  -1.38513
         Item               Value     Threshold  Converged?
 Maximum Force            0.010155     0.000450     NO 
 RMS     Force            0.000795     0.000300     NO 
 Maximum Displacement     0.454575     0.001800     NO 
 RMS     Displacement     0.043517     0.001200     NO 
 Predicted change in Energy=-4.862679D-03
 GradGradGradGradGradGradGradGradGradGradGradGradGradGradGradGradGradGrad

                          Input orientation:                          
 ---------------------------------------------------------------------
 Center     Atomic      Atomic             Coordinates (Angstroms)
 Number     Number       Type             X           Y           Z
 ---------------------------------------------------------------------
      1          4           0       -0.862912    0.030580    1.528233
      2          4           0       -0.962392    1.553484   -0.051482
      3          4           0       -0.982792   -1.490301   -0.059646
      4          4           0       -0.792172    0.018524   -1.541770
      5          4           0       -2.316396    0.052315   -0.078409
      6          4           0        0.821496    1.138751    1.108438
      7          4           0        0.794069   -1.083773    1.132174
      8          4           0        0.899919    1.192448   -0.969201
      9          4           0        0.879440   -1.144407   -0.972520
     10          4           0        2.226888   -0.000742   -0.003626
     11          1           0       -3.736467    0.485982    0.019868
     12          1           0       -3.744807   -0.359792   -0.020662
     13          1           0        3.698198    0.390959    0.010806
     14          1           0        3.687396   -0.429782   -0.019015
     15          1           0        1.701654    2.294407    1.787258
     16          1           0        1.197652    2.099441    2.367539
     17          1           0       -1.213848   -3.037608   -0.099383
     18          1           0       -1.945360   -2.705052   -0.199650
     19          1           0       -1.913901    2.730275   -0.137316
     20          1           0       -1.170815    3.066986   -0.050172
     21          1           0        1.157394   -2.028681    2.394860
     22          1           0        1.680154   -2.219909    1.828444
     23          1           0       -1.611982   -0.354560    2.876221
     24          1           0       -1.653754    0.438053    2.848105
     25          1           0        1.114338    2.451141   -1.881724
     26          1           0        1.832088    2.097245   -1.852938
     27          1           0       -1.320371    0.378353   -3.099314
     28          1           0       -1.234617   -0.389264   -3.196697
     29          1           0        1.077790   -2.383715   -1.888980
     30          1           0        1.812768   -2.057665   -1.816696
     31          1           0        2.643998    0.087310    3.686661
     32          1           0        1.893824    0.062228    3.833775
     33          1           0       -1.916264   -2.747339   -2.857754
     34          1           0       -2.559460   -2.447868   -2.577889
 ---------------------------------------------------------------------
                    Distance matrix (angstroms):
                    1          2          3          4          5
     1  Be   0.000000
     2  Be   2.196504   0.000000
     3  Be   2.202002   3.043865   0.000000
     4  Be   3.070842   2.146168   2.123577   0.000000
     5  Be   2.166652   2.021772   2.039244   2.113250   0.000000
     6  Be   2.059491   2.167873   3.395850   3.298854   3.526374
     7  Be   2.035739   3.382502   2.177828   3.298665   3.525790
     8  Be   3.270272   2.107310   3.401328   2.137546   3.526768
     9  Be   3.266520   3.394006   2.102592   2.114413   3.527740
    10  Be   3.448831   3.548157   3.538923   3.388360   4.544209
    11  H    3.277174   2.973239   3.390390   3.365428   1.488062
    12  H    3.294963   3.376893   2.984677   3.342895   1.487792
    13  H    4.820393   4.803795   5.045372   4.765776   6.024780
    14  H    4.828169   5.055188   4.789260   4.752503   6.023409
    15  H    3.430599   3.320703   4.994129   4.741439   4.965120
    16  H    3.038181   3.288696   4.850960   4.855133   4.745726
    17  H    3.490855   4.598222   1.564967   3.405617   3.280804
    18  H    3.411885   4.373021   1.556200   3.247921   2.784859
    19  H    3.341704   1.515775   4.322761   3.253362   2.708679
    20  H    3.435975   1.527786   4.561174   3.414874   3.225119
    21  H    3.012181   4.828041   3.300735   4.846536   4.744978
    22  H    3.409108   4.975506   3.344921   4.741447   4.977097
    23  H    1.589501   3.554440   3.210157   4.508873   3.064569
    24  H    1.591706   3.182730   3.552993   4.493254   3.025288
    25  H    4.625628   2.910048   4.822125   3.109337   4.558096
    26  H    4.792332   3.368982   4.899993   3.362239   4.953848
    27  H    4.663089   3.286086   3.584049   1.683571   3.197535
    28  H    4.758087   3.706852   3.334184   1.760917   3.330008
    29  H    4.612211   4.800029   2.896662   3.063994   4.553340
    30  H    4.765352   4.884454   3.350266   3.342433   4.952136
    31  H    4.118307   5.397168   5.447686   6.256875   6.227558
    32  H    3.593901   5.047478   5.083699   6.009407   5.747281
    33  H    5.297477   5.223229   3.206387   3.262728   3.965215
    34  H    5.087358   4.994415   3.121596   3.206234   3.543642
                    6          7          8          9         10
     6  Be   0.000000
     7  Be   2.222821   0.000000
     8  Be   2.079812   3.099703   0.000000
     9  Be   3.089751   2.107297   2.336947   0.000000
    10  Be   2.123737   2.125081   2.029011   2.015526   0.000000
    11  H    4.731398   4.922104   4.793060   4.994958   5.983232
    12  H    4.936762   4.738626   4.988251   4.785950   5.982504
    13  H    3.168502   3.444745   3.071346   3.357034   1.522626
    14  H    3.456129   3.181868   3.362218   3.050324   1.522299
    15  H    1.603439   3.558785   3.074924   4.485294   2.958183
    16  H    1.627806   3.438293   3.470607   4.666884   3.330543
    17  H    4.800357   3.060380   4.808114   2.954392   4.590249
    18  H    4.913391   3.450619   4.886545   3.318499   4.975879
    19  H    3.401066   4.846821   3.312782   4.849071   4.962103
    20  H    3.004958   4.742100   2.940484   4.773899   4.577938
    21  H    3.435162   1.618404   4.664640   3.492628   3.317995
    22  H    3.540664   1.600232   4.481045   3.105358   2.929181
    23  H    3.358103   3.059826   4.846664   4.652296   4.812030
    24  H    3.105524   3.354432   4.654264   4.849581   4.835731
    25  H    3.278596   4.656368   1.569389   3.716153   3.282796
    26  H    3.272577   4.484112   1.571175   3.491559   2.824425
    27  H    4.782361   4.951177   3.182737   3.417779   4.723351
    28  H    5.009652   4.830841   3.466957   3.160133   4.725322
    29  H    4.632275   3.301168   3.696832   1.554067   3.248622
    30  H    4.444784   3.268340   3.480629   1.554919   2.773022
    31  H    3.327803   3.364384   5.093151   5.132131   3.714828
    32  H    3.120297   3.133917   5.033272   5.058203   3.852343
    33  H    6.190938   5.102242   5.198023   3.733558   5.731977
    34  H    6.154974   5.183770   5.273241   4.012761   5.960234
                   11         12         13         14         15
    11  H    0.000000
    12  H    0.846785   0.000000
    13  H    7.435278   7.480838   0.000000
    14  H    7.480233   7.432533   0.821354   0.000000
    15  H    5.997269   6.322759   3.281019   3.824526   0.000000
    16  H    5.697398   6.014917   3.837425   4.276849   0.792941
    17  H    4.335149   3.685465   5.991277   5.552423   6.363171
    18  H    3.665917   2.961468   6.440445   6.077616   6.499470
    19  H    2.895394   3.593653   6.081940   6.432300   4.119005
    20  H    3.639926   4.285920   5.556270   5.985865   3.496299
    21  H    5.992828   5.714150   4.241940   3.845020   4.399374
    22  H    6.319223   6.025731   3.767352   3.262925   4.514555
    23  H    3.657690   3.597347   6.079837   6.039161   4.379847
    24  H    3.512679   3.638527   6.057712   6.123839   3.978720
    25  H    5.568502   5.914067   3.808195   4.288360   3.718996
    26  H    6.091993   6.363649   3.141230   3.631984   3.647864
    27  H    3.946949   3.987587   5.904154   5.934564   6.056606
    28  H    4.167925   4.048348   5.935443   5.858798   6.376800
    29  H    5.920805   5.553766   4.263161   3.758279   5.982370
    30  H    6.374725   6.082364   3.590316   3.065271   5.651669
    31  H    7.369847   7.400066   3.836073   3.884341   3.060559
    32  H    6.813636   6.843168   4.240156   4.278197   3.034434
    33  H    4.695553   4.134373   7.042708   6.695559   7.751430
    34  H    4.091597   3.507780   7.342926   7.045829   7.726628
                   16         17         18         19         20
    16  H    0.000000
    17  H    6.187916   0.000000
    18  H    6.289049   0.809788   0.000000
    19  H    4.044010   5.810334   5.435776   0.000000
    20  H    3.520101   6.104944   5.825692   0.820454   0.000000
    21  H    4.128409   3.586358   4.100737   6.204227   6.112656
    22  H    4.379522   3.572170   4.182449   6.425400   6.293527
    23  H    3.764960   4.026348   3.885478   4.323051   4.523868
    24  H    3.334917   4.578365   4.387819   3.772890   3.942655
    25  H    4.264606   6.222825   6.227154   3.505867   2.992620
    26  H    4.267897   6.222491   6.329655   4.168515   3.634253
    27  H    6.260116   4.547496   4.278557   3.828478   4.067970
    28  H    6.562797   4.075231   3.853611   4.421850   4.674436
    29  H    6.183122   2.980241   3.478006   6.178304   6.176373
    30  H    5.930238   3.615225   4.142158   6.295455   6.187442
    31  H    2.807253   6.243574   6.630453   6.510185   6.115161
    32  H    2.604754   5.893754   6.218175   6.114476   5.788405
    33  H    7.777624   2.861163   2.658599   6.115967   6.499584
    34  H    7.697478   2.881224   2.469672   5.760756   6.223448
                   21         22         23         24         25
    21  H    0.000000
    22  H    0.794149   0.000000
    23  H    3.271672   3.926261   0.000000
    24  H    3.767328   4.383995   0.794211   0.000000
    25  H    6.193531   5.992011   6.159774   5.838333   0.000000
    26  H    5.960056   5.675692   6.343337   6.083076   0.800772
    27  H    6.489921   6.327473   6.027372   5.957054   3.421517
    28  H    6.298802   6.090911   6.084730   6.115534   3.913392
    29  H    4.299263   3.769471   5.836051   6.153347   4.834999
    30  H    4.262341   3.651158   6.054169   6.325010   4.563044
    31  H    2.890703   3.115321   4.354932   4.392820   6.239749
    32  H    2.642860   3.045514   3.658046   3.701095   6.243511
    33  H    6.128115   5.930671   6.220647   6.540066   6.096014
    34  H    6.222455   6.118992   5.918359   6.212105   6.162932
                   26         27         28         29         30
    26  H    0.000000
    27  H    3.800794   0.000000
    28  H    4.170502   0.778507   0.000000
    29  H    4.544146   3.852934   3.321925   0.000000
    30  H    4.155114   4.170834   3.738252   0.807296   0.000000
    31  H    5.948630   7.864501   7.915263   6.296566   5.964797
    32  H    6.040184   7.648445   7.708341   6.276820   6.035589
    33  H    6.207237   3.191143   2.477912   3.167824   3.932573
    34  H    6.361548   3.129657   2.525071   3.702472   4.455115
                   31         32         33         34
    31  H    0.000000
    32  H    0.764874   0.000000
    33  H    8.465258   8.196768   0.000000
    34  H    8.529225   8.200107   0.762698   0.000000
 Stoichiometry    Be10H24
 Framework group  C1[X(Be10H24)]
 Deg. of freedom    96
 Full point group                 C1      NOp   1
 Largest Abelian subgroup         C1      NOp   1
 Largest concise Abelian subgroup C1      NOp   1
                         Standard orientation:                         
 ---------------------------------------------------------------------
 Center     Atomic      Atomic             Coordinates (Angstroms)
 Number     Number       Type             X           Y           Z
 ---------------------------------------------------------------------
      1          4           0        0.127288   -1.474421   -0.861616
      2          4           0       -0.432682   -1.306257    1.255642
      3          4           0       -1.167028    0.265136   -1.245671
      4          4           0       -1.442068    0.541949    0.841745
      5          4           0       -1.903055   -1.276226   -0.131678
      6          4           0        1.538678   -0.827311    0.491427
      7          4           0        1.007961    0.293956   -1.353033
      8          4           0        0.516022    0.522484    1.698840
      9          4           0       -0.050138    1.724301   -0.223767
     10          4           0        1.829459    1.271373    0.345721
     11          1           0       -2.907593   -2.366772   -0.005416
     12          1           0       -3.134067   -1.907086   -0.679540
     13          1           0        3.128861    1.890739    0.842037
     14          1           0        2.911912    2.329185    0.182249
     15          1           0        2.886507   -1.364437    1.173971
     16          1           0        2.736766   -1.920655    0.629035
     17          1           0       -1.739145    0.962048   -2.524780
     18          1           0       -2.310852    0.440533   -2.286181
     19          1           0       -0.978309   -2.398981    2.153318
     20          1           0       -0.247246   -2.209403    2.473868
     21          1           0        1.750856    0.178786   -2.786238
     22          1           0        1.832717    0.936886   -2.564298
     23          1           0        0.139268   -2.563258   -2.019547
     24          1           0        0.276094   -2.979661   -1.357235
     25          1           0        0.503122    0.576865    3.267234
     26          1           0        1.020785    1.147536    3.049068
     27          1           0       -2.612555    1.056408    1.937055
     28          1           0       -2.774049    1.565254    1.370426
     29          1           0       -0.663696    3.066914   -0.709625
     30          1           0        0.050393    3.266972   -0.390598
     31          1           0        4.142672   -0.906690   -1.579126
     32          1           0        3.602804   -1.412133   -1.774322
     33          1           0       -3.703336    2.184702   -0.841532
     34          1           0       -4.009655    1.486311   -0.830263
 ---------------------------------------------------------------------
 Rotational constants (GHZ):           1.4228468           1.1377141           1.0853165
 Standard basis: def2TZVP (5D, 7F)
 There are   344 symmetry adapted cartesian basis functions of A   symmetry.
 There are   334 symmetry adapted basis functions of A   symmetry.
   334 basis functions,   482 primitive gaussians,   344 cartesian basis functions
    32 alpha electrons       32 beta electrons
       nuclear repulsion energy       331.4681373189 Hartrees.
 NAtoms=   34 NActive=   34 NUniq=   34 SFac= 1.00D+00 NAtFMM=   60 NAOKFM=F Big=F
 Integral buffers will be    131072 words long.
 Raffenetti 2 integral format.
 Two-electron integral symmetry is turned on.
 Nuclear repulsion after empirical dispersion term =      331.4221696478 Hartrees.
 One-electron integrals computed using PRISM.
   1 Symmetry operations used in ECPInt.
 ECPInt:  NShTT=   17391 NPrTT=   46602 LenC2=   16581 LenP2D=   35970.
 LDataN:  DoStor=T MaxTD1= 4 Len=   56
 NBasis=   334 RedAO= T EigKep=  1.34D-04  NBF=   334
 NBsUse=   334 1.00D-06 EigRej= -1.00D+00 NBFU=   334
 Initial guess from the checkpoint file:  "/home/asus/YCY/BeH/Be10/3/H12-Be10.chk"
 B after Tr=     0.000000    0.000000   -0.000000
         Rot=    0.999492   -0.022257    0.006786   -0.021766 Ang=  -3.65 deg.
 ExpMin= 3.27D-02 ExpMax= 4.70D+03 ExpMxC= 1.60D+02 IAcc=3 IRadAn=         5 AccDes= 0.00D+00
 Harris functional with IExCor= 1009 and IRadAn=       5 diagonalized for initial guess.
 HarFok:  IExCor= 1009 AccDes= 0.00D+00 IRadAn=         5 IDoV= 1 UseB2=F ITyADJ=14
 ICtDFT=  3500011 ScaDFX=  1.000000  1.000000  1.000000  1.000000
 FoFCou: FMM=F IPFlag=           0 FMFlag=      100000 FMFlg1=           0
         NFxFlg=           0 DoJE=T BraDBF=F KetDBF=T FulRan=T
         wScrn=  0.000000 ICntrl=       500 IOpCl=  0 I1Cent=   200000004 NGrid=           0
         NMat0=    1 NMatS0=      1 NMatT0=    0 NMatD0=    1 NMtDS0=    0 NMtDT0=    0
 Petite list used in FoFCou.
 Requested convergence on RMS density matrix=1.00D-08 within 128 cycles.
 Requested convergence on MAX density matrix=1.00D-06.
 Requested convergence on             energy=1.00D-06.
 No special actions if energy rises.
 SCF Done:  E(RPBE1PBE) =  -161.261449178     A.U. after   14 cycles
            NFock= 14  Conv=0.33D-08     -V/T= 2.0102
   1 Symmetry operations used in ECPInt.
 ECPInt:  NShTT=   17391 NPrTT=   46602 LenC2=   16581 LenP2D=   35970.
 LDataN:  DoStor=T MaxTD1= 5 Len=  102
 Calling FoFJK, ICntrl=      2127 FMM=F ISym2X=0 I1Cent= 0 IOpClX= 0 NMat=1 NMatS=1 NMatT=0.
 ***** Axes restored to original set *****
 -------------------------------------------------------------------
 Center     Atomic                   Forces (Hartrees/Bohr)
 Number     Number              X              Y              Z
 -------------------------------------------------------------------
      1        4          -0.000250398    0.000770274    0.000479278
      2        4           0.000144677   -0.000048243    0.000187567
      3        4          -0.000774921   -0.001624983    0.001687407
      4        4           0.000929222   -0.000480541    0.000330063
      5        4           0.000359398   -0.000666650   -0.000806335
      6        4           0.000114124    0.002125264    0.000818588
      7        4          -0.000389802   -0.003091356   -0.000507893
      8        4          -0.000156468   -0.000275024   -0.000708603
      9        4           0.000411556   -0.000724059   -0.000250956
     10        4           0.001540759    0.000692806    0.000388094
     11        1          -0.000266262   -0.000632036    0.000114356
     12        1          -0.000226668    0.000724275   -0.000040661
     13        1          -0.000216891    0.000223199    0.000143488
     14        1          -0.000161386   -0.000222276   -0.000217630
     15        1           0.000433837   -0.000757493   -0.001556205
     16        1          -0.002640514   -0.001676098   -0.001451145
     17        1           0.001454915    0.001238432   -0.000221532
     18        1           0.000099111    0.002777894    0.001174800
     19        1          -0.000030766   -0.000137039    0.000386001
     20        1          -0.000029370   -0.000128583    0.000012904
     21        1          -0.002299309    0.001541226   -0.001267336
     22        1           0.000414880    0.000780785   -0.001528005
     23        1           0.000098746    0.000086142    0.000117960
     24        1          -0.000271285   -0.000066689   -0.000166714
     25        1           0.000096043   -0.000040201    0.000008819
     26        1          -0.000193565   -0.000099540   -0.000047157
     27        1          -0.000473815    0.000541321   -0.001484703
     28        1           0.001414679    0.001723672    0.004432066
     29        1           0.000098831    0.000068382    0.000072718
     30        1          -0.000075586    0.000160682    0.000282070
     31        1          -0.009929359   -0.000417498    0.004910833
     32        1           0.012387567    0.000392252   -0.002503748
     33        1          -0.009991250    0.002320195    0.002068666
     34        1           0.008379270   -0.005078493   -0.004857053
 -------------------------------------------------------------------
 Cartesian Forces:  Max     0.012387567 RMS     0.002445973

 GradGradGradGradGradGradGradGradGradGradGradGradGradGradGradGradGradGrad
 Berny optimization.
 Using GEDIIS/GDIIS optimizer.
 FormGI is forming the generalized inverse of G from B-inverse, IUseBI=4.
 Internal  Forces:  Max     0.008827582 RMS     0.000608900
 Search for a local minimum.
 Step number   5 out of a maximum of  204
 All quantities printed in internal units (Hartrees-Bohrs-Radians)
 Mixed Optimization -- En-DIIS/RFO-DIIS
 Swapping is turned off.
 Update second derivatives using D2CorX and points    4    5
 DE= -6.47D-03 DEPred=-4.86D-03 R= 1.33D+00
 TightC=F SS=  1.41D+00  RLast= 1.09D+00 DXNew= 2.4000D+00 3.2571D+00
 Trust test= 1.33D+00 RLast= 1.09D+00 DXMaxT set to 2.40D+00
 ITU=  1  1  1  1  0
     Eigenvalues ---    0.00356   0.00495   0.00591   0.01371   0.01617
     Eigenvalues ---    0.01696   0.01754   0.01813   0.01858   0.01911
     Eigenvalues ---    0.01969   0.01995   0.02005   0.02061   0.02104
     Eigenvalues ---    0.02154   0.02219   0.02245   0.02274   0.02332
     Eigenvalues ---    0.02385   0.02447   0.02477   0.02505   0.02546
     Eigenvalues ---    0.02578   0.02683   0.02730   0.02741   0.02788
     Eigenvalues ---    0.02864   0.02973   0.03022   0.03068   0.03160
     Eigenvalues ---    0.03261   0.03297   0.03469   0.03531   0.03598
     Eigenvalues ---    0.03822   0.03977   0.04103   0.04226   0.04400
     Eigenvalues ---    0.04505   0.04972   0.05409   0.05486   0.05707
     Eigenvalues ---    0.05826   0.06310   0.06729   0.07035   0.07358
     Eigenvalues ---    0.08181   0.08217   0.08325   0.08456   0.08472
     Eigenvalues ---    0.08500   0.08644   0.08723   0.08822   0.09020
     Eigenvalues ---    0.09096   0.09184   0.09309   0.09351   0.09644
     Eigenvalues ---    0.09775   0.09798   0.09841   0.10263   0.10788
     Eigenvalues ---    0.10828   0.11106   0.11498   0.11593   0.11699
     Eigenvalues ---    0.11771   0.12017   0.12355   0.12405   0.16704
     Eigenvalues ---    0.17224   0.17370   0.17449   0.17990   0.18064
     Eigenvalues ---    0.18312   0.18347   0.19126   0.20138   0.40189
     Eigenvalues ---    0.48407
 En-DIIS/RFO-DIIS/Sim-DIIS IScMMF=       -3 using points:     5    4    3
 RFO step:  Lambda=-3.20666830D-03.
 DidBck=F Rises=F RFO-DIIS coefs:    2.19478   -1.49648    0.30169
 Iteration  1 RMS(Cart)=  0.03218477 RMS(Int)=  0.01602445
 Iteration  2 RMS(Cart)=  0.01368581 RMS(Int)=  0.00305752
 Iteration  3 RMS(Cart)=  0.00058642 RMS(Int)=  0.00295053
 Iteration  4 RMS(Cart)=  0.00000287 RMS(Int)=  0.00295053
 Iteration  5 RMS(Cart)=  0.00000002 RMS(Int)=  0.00295053
 Variable       Old X    -DE/DX   Delta X   Delta X   Delta X     New X
                                 (Linear)    (Quad)   (Total)
    R1        4.15079  -0.00031  -0.00282  -0.00680  -0.01134   4.13945
    R2        4.16118  -0.00031  -0.00093  -0.00518  -0.00548   4.15570
    R3        4.09438  -0.00013  -0.00180  -0.00112  -0.00197   4.09241
    R4        3.89187  -0.00011   0.01013  -0.00455   0.00298   3.89486
    R5        3.84699   0.00013  -0.00173   0.00419  -0.00019   3.84680
    R6        3.00372   0.00004  -0.00371   0.00138  -0.00236   3.00136
    R7        3.00789  -0.00001  -0.00383   0.00073  -0.00313   3.00476
    R8        4.05567  -0.00035   0.00337  -0.00366   0.00033   4.05600
    R9        3.82059   0.00001   0.00150  -0.00138   0.00044   3.82103
   R10        4.09669  -0.00034  -0.00498  -0.00718  -0.01070   4.08599
   R11        3.98224   0.00020   0.00009   0.00233   0.00208   3.98432
   R12        2.86440  -0.00010  -0.00132  -0.00132  -0.00264   2.86176
   R13        2.88710  -0.00012  -0.00247  -0.00087  -0.00334   2.88375
   R14        4.01298  -0.00053  -0.00129   0.00043  -0.00960   4.00338
   R15        3.85361  -0.00021   0.00532  -0.00690  -0.00420   3.84941
   R16        4.11550  -0.00058  -0.00397  -0.01218  -0.01281   4.10268
   R17        3.97332   0.00009   0.00233   0.00605   0.00591   3.97923
   R18        2.95736  -0.00151   0.03764  -0.03638   0.00159   2.95895
   R19        2.94079  -0.00120  -0.03002   0.00165  -0.03704   2.90376
   R20        3.99346  -0.00020  -0.01631   0.00303  -0.01605   3.97741
   R21        4.03938  -0.00030   0.00761  -0.01177  -0.00194   4.03743
   R22        3.99566  -0.00002   0.00530  -0.00435  -0.00120   3.99446
   R23        3.18149  -0.00075   0.06073  -0.00149   0.06075   3.24224
   R24        3.32765  -0.00082   0.06345  -0.03582   0.01624   3.34389
   R25        2.81203   0.00018  -0.00292   0.00406   0.00101   2.81304
   R26        2.81152   0.00012  -0.00132   0.00274   0.00129   2.81281
   R27        4.20052  -0.00033   0.00697   0.00470   0.00356   4.20408
   R28        3.93027  -0.00020  -0.01670   0.00255  -0.01313   3.91715
   R29        4.01328   0.00015   0.00829   0.00003   0.00659   4.01987
   R30        3.03006  -0.00138   0.04389  -0.03252   0.01023   3.04029
   R31        3.07611  -0.00157  -0.01036  -0.01468  -0.03286   3.04325
   R32        3.98221  -0.00050  -0.00280  -0.00806  -0.01025   3.97196
   R33        4.01582   0.00019   0.01455   0.00459   0.01673   4.03255
   R34        3.05834  -0.00144  -0.01287  -0.01060  -0.03099   3.02735
   R35        3.02400  -0.00128   0.03971  -0.03109   0.00768   3.03168
   R36        4.41619  -0.00010   0.01514  -0.00361   0.00941   4.42560
   R37        3.83427   0.00004  -0.00666   0.00264  -0.00393   3.83035
   R38        2.96572  -0.00001   0.00218  -0.00002   0.00209   2.96781
   R39        2.96909  -0.00013   0.00141  -0.00170  -0.00035   2.96874
   R40        3.80879   0.00006  -0.01728   0.00705  -0.00953   3.79926
   R41        2.93676  -0.00007  -0.00920   0.00037  -0.00881   2.92795
   R42        2.93837  -0.00028  -0.01316  -0.00165  -0.01479   2.92359
   R43        2.87735  -0.00016   0.00136  -0.00390  -0.00261   2.87474
   R44        2.87673  -0.00010  -0.00335  -0.00119  -0.00462   2.87211
   R45        1.60019  -0.00036   0.00116  -0.00383  -0.00222   1.59797
   R46        1.55213   0.00004   0.00299   0.00019   0.00345   1.55559
   R47        1.49844   0.00045  -0.00694   0.00748   0.00222   1.50066
   R48        5.30494   0.00107   0.43134   0.00923   0.44798   5.75292
   R49        4.92227   0.00002   0.24375  -0.00180   0.24387   5.16614
   R50        1.53028   0.00018  -0.00963   0.00819   0.00014   1.53042
   R51        5.02402  -0.00003   0.41074  -0.00764   0.41663   5.44065
   R52        4.66700   0.00125   0.31769   0.00816   0.32406   4.99107
   R53        1.55043  -0.00002  -0.00021   0.00016  -0.00006   1.55038
   R54        1.50072   0.00043  -0.00691   0.00724   0.00189   1.50261
   R55        5.46264   0.00083   0.41623   0.00763   0.43157   5.89421
   R56        4.99428   0.00016   0.22183  -0.00053   0.22333   5.21761
   R57        1.50084  -0.00005   0.00020  -0.00027   0.00007   1.50092
   R58        1.51324  -0.00006  -0.00017  -0.00057  -0.00046   1.51278
   R59        1.47116  -0.00006  -0.00446  -0.00036  -0.00038   1.47079
   R60        4.68257   0.00142   0.30110   0.02822   0.33473   5.01730
   R61        4.77169   0.00000   0.24426   0.00690   0.25691   5.02861
   R62        1.52557  -0.00006   0.00469  -0.00107   0.00353   1.52910
   R63        1.44540  -0.00883  -0.01296  -0.01332  -0.02878   1.41662
   R64        1.44129  -0.00736  -0.02273  -0.00865  -0.04149   1.39980
    A1        1.52857  -0.00002   0.00556  -0.00015   0.00436   1.53294
    A2        1.85091  -0.00013   0.00277  -0.00120   0.00131   1.85222
    A3        2.42885   0.00000   0.00016   0.00058   0.00058   2.42943
    A4        1.97836  -0.00002  -0.00548  -0.00030  -0.00568   1.97268
    A5        1.84334  -0.00017  -0.00024  -0.00037  -0.00111   1.84223
    A6        2.00262   0.00007   0.00074   0.00055   0.00215   2.00477
    A7        2.41542   0.00001  -0.00347  -0.00124  -0.00414   2.41128
    A8        1.97373  -0.00001  -0.00273  -0.00010  -0.00181   1.97192
    A9        1.99024  -0.00013   0.00024  -0.00411  -0.00337   1.98687
   A10        1.89141  -0.00001   0.00549   0.00102   0.00640   1.89782
   A11        1.85356  -0.00006  -0.00415  -0.00097  -0.00493   1.84863
   A12        2.33046   0.00007  -0.00244  -0.00042  -0.00338   2.32708
   A13        2.02377   0.00015   0.00386   0.00166   0.00543   2.02920
   A14        1.99977   0.00013  -0.00358   0.00077  -0.00252   1.99725
   A15        2.35445   0.00018   0.00355   0.00367   0.00687   2.36131
   A16        1.57073  -0.00004  -0.00513   0.00160  -0.00414   1.56659
   A17        1.72581   0.00007  -0.00011   0.00187   0.00166   1.72747
   A18        2.22362  -0.00014  -0.00138  -0.00360  -0.00534   2.21828
   A19        2.33562  -0.00004  -0.00178  -0.00048  -0.00267   2.33295
   A20        1.74106  -0.00014  -0.00380  -0.00110  -0.00519   1.73588
   A21        2.17211   0.00013   0.00274   0.00270   0.00564   2.17775
   A22        2.37451   0.00008   0.00667  -0.00104   0.00660   2.38111
   A23        2.00002   0.00002   0.00180   0.00110   0.00262   2.00264
   A24        2.04749  -0.00001  -0.00236  -0.00063  -0.00306   2.04442
   A25        1.72672  -0.00007   0.00002  -0.00122  -0.00170   1.72502
   A26        2.27078  -0.00005   0.00025  -0.00068  -0.00094   2.26985
   A27        2.33973   0.00004   0.00155  -0.00139   0.00069   2.34043
   A28        1.87687   0.00006  -0.00045   0.00020   0.00042   1.87730
   A29        2.29576   0.00008   0.00191   0.00162   0.00399   2.29975
   A30        1.86571   0.00003   0.00245  -0.00003   0.00291   1.86863
   A31        1.57846   0.00001  -0.00451   0.00023  -0.00321   1.57525
   A32        1.72262   0.00015  -0.00115   0.00138   0.00017   1.72279
   A33        2.35921  -0.00001   0.00595  -0.00092   0.00420   2.36341
   A34        2.26229  -0.00014   0.01449  -0.00548   0.01122   2.27351
   A35        1.74780  -0.00005  -0.00141  -0.00168  -0.00255   1.74525
   A36        2.34343   0.00001  -0.00126   0.00091  -0.00064   2.34279
   A37        2.14999  -0.00006  -0.00513   0.00154  -0.00737   2.14262
   A38        1.97947   0.00017  -0.00158   0.00442   0.00239   1.98186
   A39        2.03843   0.00018  -0.00336   0.00099  -0.00077   2.03766
   A40        2.27988   0.00003   0.00536  -0.00025   0.00397   2.28385
   A41        1.75703  -0.00028   0.00964  -0.00665   0.00144   1.75847
   A42        1.89538  -0.00014   0.00055  -0.00319  -0.00201   1.89338
   A43        2.34563   0.00013   0.00282   0.00098   0.00660   2.35223
   A44        1.85708  -0.00024  -0.00415  -0.00131  -0.00542   1.85167
   A45        2.26163   0.00003  -0.01245   0.00497  -0.00916   2.25248
   A46        1.58720   0.00005   0.00446  -0.00227   0.00283   1.59003
   A47        1.84328   0.00017   0.00208   0.00234   0.00408   1.84736
   A48        2.05406  -0.00017  -0.00136  -0.00547  -0.00578   2.04827
   A49        2.49526  -0.00012  -0.00229  -0.00207  -0.00384   2.49141
   A50        1.84867   0.00013   0.00320   0.00235   0.00593   1.85460
   A51        2.44868   0.00010  -0.00886   0.00421  -0.00511   2.44357
   A52        2.05877  -0.00004   0.01418   0.00248   0.01343   2.07220
   A53        1.95702   0.00025   0.00167   0.00305   0.00485   1.96187
   A54        1.97424   0.00021   0.00400   0.00112   0.00654   1.98078
   A55        1.99427  -0.00011  -0.01094  -0.00253  -0.01281   1.98146
   A56        2.06379  -0.00023   0.01893  -0.00121   0.01489   2.07868
   A57        1.95928  -0.00022   0.00675  -0.00487   0.00142   1.96071
   A58        2.18685  -0.00006  -0.02380  -0.00283  -0.02369   2.16316
   A59        2.23275  -0.00008   0.00394   0.00258   0.00468   2.23742
   A60        1.90106  -0.00003  -0.00883  -0.00004  -0.00903   1.89203
   A61        1.60027  -0.00012  -0.00059  -0.00146  -0.00252   1.59775
   A62        2.20699  -0.00002  -0.00861   0.00095  -0.00744   2.19956
   A63        2.23003   0.00004   0.00990  -0.00073   0.00970   2.23972
   A64        1.69470  -0.00013   0.00354  -0.00099   0.00168   1.69637
   A65        2.00628   0.00009  -0.00453   0.00129  -0.00272   2.00355
   A66        2.58325  -0.00007  -0.00309  -0.00091  -0.00369   2.57955
   A67        2.57538   0.00002  -0.00080  -0.00034  -0.00092   2.57446
   A68        2.00201   0.00019   0.00036   0.00160   0.00252   2.00453
   A69        2.40195   0.00014   0.00834   0.00009   0.00904   2.41099
   A70        2.36732   0.00015  -0.00858   0.00348  -0.00549   2.36183
   A71        1.82178   0.00014   0.00120   0.00125   0.00219   1.82397
   A72        1.93827   0.00025  -0.00223   0.00337   0.00236   1.94064
   A73        2.41957   0.00008   0.01053  -0.00062   0.00940   2.42897
   A74        1.92719  -0.00032   0.01497  -0.00677   0.00710   1.93429
   A75        1.75874   0.00002   0.00052  -0.00126  -0.00033   1.75842
   A76        1.94660   0.00020   0.00042   0.00277   0.00324   1.94983
   A77        2.14162   0.00000   0.00464  -0.00245   0.00208   2.14370
   A78        2.08415  -0.00011   0.01020  -0.00440   0.00829   2.09245
   A79        1.60775  -0.00002   0.00451  -0.00246   0.00250   1.61025
   A80        2.37878  -0.00001  -0.00453   0.00388  -0.00103   2.37774
   A81        2.19529  -0.00011  -0.00220   0.00130  -0.00439   2.19090
   A82        1.96449  -0.00020  -0.00854  -0.00166  -0.00991   1.95458
   A83        2.41695   0.00017  -0.00937   0.00360  -0.00351   2.41345
   A84        1.81846  -0.00033  -0.00863  -0.00185  -0.01082   1.80765
   A85        2.17580  -0.00002  -0.01335   0.00288  -0.01228   2.16353
   A86        1.81629   0.00021   0.00065   0.00304   0.00373   1.82002
   A87        1.95390   0.00015  -0.00025  -0.00156  -0.00029   1.95361
   A88        1.92894  -0.00026   0.01712  -0.00548   0.01057   1.93950
   A89        2.42598   0.00012   0.01329   0.00036   0.01328   2.43926
   A90        1.76284  -0.00002   0.00158  -0.00112   0.00084   1.76368
   A91        1.93130   0.00020  -0.00423   0.00544   0.00067   1.93197
   A92        2.09572  -0.00006   0.01693  -0.00532   0.01466   2.11038
   A93        2.16200   0.00007   0.01014  -0.00218   0.00805   2.17005
   A94        1.58840   0.00008  -0.00229   0.00038  -0.00085   1.58755
   A95        2.20103  -0.00012  -0.00290   0.00020  -0.00648   2.19455
   A96        2.35703  -0.00004  -0.01060   0.00319  -0.00816   2.34887
   A97        2.42393   0.00006  -0.00650   0.00172  -0.00337   2.42057
   A98        1.97328  -0.00028  -0.00734  -0.00321  -0.01094   1.96234
   A99        2.16904  -0.00004  -0.01748   0.00325  -0.01627   2.15277
   A100       1.79368  -0.00032  -0.01453  -0.00010  -0.01545   1.77824
   A101       1.73574   0.00002  -0.00003   0.00017   0.00010   1.73583
   A102       2.06175   0.00004   0.00459  -0.00193   0.00272   2.06448
   A103       1.80961   0.00004   0.00126   0.00012   0.00185   1.81146
   A104       2.30582   0.00004   0.00454  -0.00033   0.00451   2.31033
   A105       1.79626  -0.00021  -0.00172  -0.00156  -0.00398   1.79228
   A106       1.89887   0.00005  -0.00677   0.00237  -0.00453   1.89434
   A107       1.97455   0.00010   0.00720  -0.00089   0.00698   1.98153
   A108       2.25913   0.00010  -0.00423   0.00021  -0.00347   2.25566
   A109       1.54607  -0.00005  -0.00123  -0.00002  -0.00180   1.54427
   A110       2.22270   0.00005  -0.00298   0.00059  -0.00148   2.22123
   A111       2.21320   0.00010   0.00739   0.00092   0.00864   2.22184
   A112       2.50205   0.00000   0.00326  -0.00021   0.00257   2.50462
   A113       2.18983  -0.00004  -0.00678   0.00063  -0.00646   2.18337
   A114       2.29028  -0.00012  -0.00330  -0.00001  -0.00391   2.28637
   A115       1.79088  -0.00010  -0.00122   0.00021  -0.00163   1.78925
   A116       1.74330  -0.00013  -0.00034  -0.00184  -0.00248   1.74082
   A117       2.06775   0.00000   0.00579  -0.00251   0.00385   2.07160
   A118       1.81099   0.00014   0.00347   0.00172   0.00505   1.81604
   A119       2.30597   0.00015   0.00623   0.00097   0.00724   2.31321
   A120       1.79367  -0.00023  -0.00390  -0.00152  -0.00599   1.78769
   A121       1.92396  -0.00006  -0.00221  -0.00191  -0.00287   1.92109
   A122       1.96140   0.00015   0.00324   0.00118   0.00384   1.96524
   A123       2.28024   0.00018   0.00600   0.00175   0.00768   2.28791
   A124       1.54096  -0.00001  -0.00101   0.00209   0.00012   1.54107
   A125       2.23585   0.00004   0.00269  -0.00105   0.00258   2.23843
   A126       2.19377   0.00005  -0.00074  -0.00059  -0.00078   2.19299
   A127       2.49335  -0.00002  -0.00212  -0.00059  -0.00273   2.49063
   A128       2.19299  -0.00002  -0.00438   0.00108  -0.00335   2.18964
   A129       2.27925  -0.00009  -0.00546   0.00095  -0.00476   2.27449
   A130       1.76499  -0.00011  -0.01027   0.00101  -0.00940   1.75559
   A131       1.68481  -0.00020   0.00112  -0.00240  -0.00193   1.68288
   A132       2.09031   0.00013  -0.00298   0.00060  -0.00197   2.08834
   A133       2.48390   0.00019   0.00806   0.00180   0.00956   2.49347
   A134       1.68414  -0.00023   0.00003  -0.00271  -0.00356   1.68058
   A135       2.46157   0.00016  -0.00513   0.00228  -0.00299   2.45858
   A136       2.10440   0.00015   0.00493   0.00133   0.00668   2.11108
   A137       2.07737   0.00007   0.00094   0.00174   0.00329   2.08066
   A138       2.47897   0.00005  -0.00501   0.00033  -0.00414   2.47483
   A139       2.49233   0.00008   0.00361   0.00182   0.00572   2.49805
   A140       2.06760  -0.00001  -0.00782   0.00059  -0.00661   2.06099
   A141       1.63034   0.00114   0.09909   0.00027   0.08905   1.71939
   A142       1.60639   0.00046   0.06318  -0.00081   0.05914   1.66553
   A143       1.76464   0.00120   0.00752   0.00025   0.00702   1.77166
   A144       2.02013  -0.00086  -0.02703  -0.00504  -0.03567   1.98446
   A145       1.66654   0.00089   0.07849   0.00018   0.07088   1.73741
   A146       1.73063   0.00046   0.07689  -0.00380   0.06742   1.79804
   A147       1.67838   0.00071   0.00064  -0.00189  -0.00203   1.67635
   A148       1.96776  -0.00085  -0.03150  -0.00299  -0.03664   1.93113
   A149       1.60754   0.00112   0.10023   0.00027   0.09126   1.69879
   A150       1.59622   0.00041   0.06676  -0.00124   0.06323   1.65945
   A151       1.72791   0.00118   0.00285   0.00137   0.00440   1.73231
   A152       1.97731  -0.00083  -0.03103  -0.00378  -0.03830   1.93901
   A153       1.73244   0.00047   0.07460   0.00246   0.07288   1.80532
   A154       1.66123   0.00071   0.06414   0.00432   0.06391   1.72514
   A155       2.67015  -0.00031  -0.00330  -0.00159  -0.01582   2.65433
   A156       2.36801   0.00123   0.00799  -0.00070   0.00733   2.37534
   A157       1.62054  -0.00109  -0.18856  -0.00502  -0.16672   1.45382
   A158       1.81092  -0.00092  -0.13511  -0.00150  -0.12841   1.68251
   A159       1.69576  -0.00088  -0.16786  -0.00633  -0.15623   1.53953
   A160       1.76239  -0.00093  -0.13976  -0.00574  -0.13440   1.62799
    D1       -0.13213   0.00002   0.00143  -0.00225  -0.00046  -0.13259
    D2       -1.17812   0.00010   0.00064   0.00085   0.00137  -1.17675
    D3        2.23118   0.00006  -0.00120   0.00069  -0.00073   2.23045
    D4        2.94265  -0.00001  -0.00170  -0.00106  -0.00320   2.93945
    D5        0.90827  -0.00010   0.00199  -0.00551  -0.00216   0.90610
    D6       -0.13772  -0.00003   0.00120  -0.00241  -0.00033  -0.13806
    D7       -3.01161  -0.00006  -0.00064  -0.00256  -0.00244  -3.01404
    D8       -2.30014  -0.00013  -0.00114  -0.00431  -0.00491  -2.30505
    D9       -2.33613  -0.00008  -0.00775  -0.00345  -0.01081  -2.34694
   D10        2.90107  -0.00000  -0.00854  -0.00035  -0.00898   2.89209
   D11        0.02718  -0.00004  -0.01038  -0.00051  -0.01108   0.01610
   D12        0.73865  -0.00011  -0.01088  -0.00226  -0.01356   0.72509
   D13       -2.62510   0.00002   0.00466  -0.00052   0.00446  -2.62064
   D14        2.61210   0.00010   0.00387   0.00258   0.00628   2.61838
   D15       -0.26179   0.00006   0.00203   0.00242   0.00418  -0.25760
   D16        0.44968  -0.00001   0.00153   0.00067   0.00171   0.45139
   D17        0.13355  -0.00002  -0.00130   0.00214   0.00079   0.13434
   D18        1.17605   0.00003  -0.00057  -0.00014   0.00044   1.17649
   D19       -2.94297  -0.00017  -0.00382  -0.00131  -0.00472  -2.94769
   D20       -2.23664   0.00019  -0.00041   0.00420   0.00649  -2.23016
   D21       -0.89814  -0.00001  -0.00083   0.00252   0.00081  -0.89732
   D22        0.14437   0.00003  -0.00010   0.00023   0.00046   0.14482
   D23        2.30853  -0.00017  -0.00335  -0.00093  -0.00470   2.30383
   D24        3.01486   0.00020   0.00006   0.00458   0.00651   3.02136
   D25        2.65589   0.00002   0.00338   0.00307   0.00601   2.66191
   D26       -2.58479   0.00006   0.00410   0.00078   0.00566  -2.57913
   D27       -0.42062  -0.00014   0.00085  -0.00038   0.00049  -0.42013
   D28        0.28570   0.00023   0.00426   0.00513   0.01170   0.29741
   D29        2.28658  -0.00006  -0.00543   0.00059  -0.00569   2.28089
   D30       -2.95410  -0.00001  -0.00471  -0.00169  -0.00605  -2.96015
   D31       -0.78993  -0.00021  -0.00796  -0.00286  -0.01121  -0.80115
   D32       -0.08361   0.00015  -0.00455   0.00265  -0.00000  -0.08361
   D33        0.64640  -0.00015   0.00036  -0.00235  -0.00198   0.64441
   D34       -2.14866  -0.00020  -0.00051  -0.00130  -0.00278  -2.15144
   D35       -2.87784   0.00001  -0.00141   0.00131  -0.00094  -2.87878
   D36       -0.62086   0.00001   0.00039  -0.00279  -0.00106  -0.62191
   D37        2.86727  -0.00004  -0.00049  -0.00174  -0.00186   2.86542
   D38        2.13810   0.00018  -0.00139   0.00087  -0.00002   2.13808
   D39       -2.87056  -0.00004   0.00042  -0.00145  -0.00038  -2.87094
   D40        0.61757  -0.00009  -0.00046  -0.00040  -0.00118   0.61639
   D41       -0.11161   0.00012  -0.00136   0.00221   0.00066  -0.11094
   D42        2.88500  -0.00001   0.00022  -0.00101  -0.00002   2.88498
   D43        0.08994  -0.00006  -0.00066   0.00003  -0.00082   0.08912
   D44       -0.63923   0.00015  -0.00155   0.00264   0.00102  -0.63822
   D45        0.60501   0.00004   0.00413  -0.00072   0.00361   0.60862
   D46       -0.45115  -0.00004   0.00486  -0.00179   0.00313  -0.44802
   D47       -3.00933   0.00004   0.00986  -0.00393   0.00499  -3.00434
   D48       -2.93871   0.00008   0.01122  -0.00242   0.01153  -2.92718
[truncated: 8,708,089 more chars]
