# Supplementary material for: A DFT Study on Ben(n = 10–12) Clusters with Hydrogen Storage Capacity
Source: Molecules. 2026 Feb 6;31(3):566. doi: 10.3390/molecules31030566 (PMC12899933; doi:10.3390/molecules31030566)
Supplement: Supplementary file 1 [file molecules-31-00566-s001.zip › Supplementary Information/Be10/H14-Be10.gjf]

%chk=C:\Users\18823\Desktop\BeH\BeH10\out\12H\H14-Be10.chk
# opt freq def2tzvp em=gd3bj pbe1pbe

Title Card Required

0 1
 Be                -0.13235400   -1.59301300   -0.63181700
 Be                -0.73608900   -0.90061000    1.37245500
 Be                -1.00350100    0.24487500   -1.41363300
 Be                -1.30680000    0.97801500    0.58041000
 Be                -2.10272900   -0.87135200   -0.11176500
 Be                 1.31418800   -0.99151100    0.70642900
 Be                 1.11205100   -0.13876000   -1.35074000
 Be                 0.57869100    0.74995000    1.54944300
 Be                 0.32113300    1.63826700   -0.57476600
 Be                 2.07261700    0.92895600    0.19701000
 H                 -3.34064500   -1.68234600    0.11270900
 H                 -3.37640500   -1.40316400   -0.67919000
 H                  3.43811100    1.38181700    0.68970700
 H                  3.39226100    1.62966400   -0.09147200
 H                  2.39383900   -1.69648300    1.59576300
 H                  2.16721600   -2.25589500    1.06916600
 H                 -1.33351600    0.74940700   -2.81413000
 H                 -2.00389600    0.36002600   -2.54505100
 H                 -1.53708500   -1.66785900    2.40777000
 H                 -0.80446600   -1.55462900    2.75484300
 H                  1.74438100   -0.65785600   -2.67738700
 H                  2.09796200    0.05022800   -2.53557000
 H                 -0.21331800   -2.87721500   -1.57639000
 H                 -0.35141900   -3.15641600   -0.84715200
 H                  0.48348700    1.12161000    3.06707500
 H                  1.15270800    1.47859800    2.80753700
 H                 -2.35470900    1.82366400    1.48370600
 H                 -2.29829200    2.23825600    0.81536300
 H                  0.02875400    2.95640500   -1.36250500
 H                  0.74032200    3.08047900   -1.01413800
 H                  4.79710600   -1.17876400   -0.75374800
 H                  4.05555100   -1.06797300   -0.71080400
 H                 -5.01144600    1.14311000   -0.09658900
 H                 -4.33532500    1.00606500   -0.39161100
 H                 -0.49634451   -3.71345145    1.75041548
 H                 -1.09634451   -3.71345145    1.75041548
 H                  1.97108002    2.13686163   -3.22917941
 H                  1.37108002    2.13686163   -3.22917941
