# Supplementary material for: A DFT Study on Ben(n = 10–12) Clusters with Hydrogen Storage Capacity
Source: Molecules. 2026 Feb 6;31(3):566. doi: 10.3390/molecules31030566 (PMC12899933; doi:10.3390/molecules31030566)
Supplement: Supplementary file 1 [file molecules-31-00566-s001.zip › Supplementary Information/Be10/H14-Be10.out]

 Entering Gaussian System, Link 0=g16
 Initial command:
 /home/asus/g16/l1.exe "/home/asus/g16/scratch/Gau-1217900.inp" -scrdir="/home/asus/g16/scratch/"
 Default is to use a total of  18 processors:
                               18 via shared-memory
                                1 via Linda
 Entering Link 1 = /home/asus/g16/l1.exe PID=   1217901.
  
 Copyright (c) 1988,1990,1992,1993,1995,1998,2003,2009,2016,
            Gaussian, Inc.  All Rights Reserved.
  
 This is part of the Gaussian(R) 16 program.  It is based on
 the Gaussian(R) 09 system (copyright 2009, Gaussian, Inc.),
 the Gaussian(R) 03 system (copyright 2003, Gaussian, Inc.),
 the Gaussian(R) 98 system (copyright 1998, Gaussian, Inc.),
 the Gaussian(R) 94 system (copyright 1995, Gaussian, Inc.),
 the Gaussian 92(TM) system (copyright 1992, Gaussian, Inc.),
 the Gaussian 90(TM) system (copyright 1990, Gaussian, Inc.),
 the Gaussian 88(TM) system (copyright 1988, Gaussian, Inc.),
 the Gaussian 86(TM) system (copyright 1986, Carnegie Mellon
 University), and the Gaussian 82(TM) system (copyright 1983,
 Carnegie Mellon University). Gaussian is a federally registered
 trademark of Gaussian, Inc.
  
 This software contains proprietary and confidential information,
 including trade secrets, belonging to Gaussian, Inc.
  
 This software is provided under written license and may be
 used, copied, transmitted, or stored only in accord with that
 written license.
  
 The following legend is applicable only to US Government
 contracts under FAR:
  
                    RESTRICTED RIGHTS LEGEND
  
 Use, reproduction and disclosure by the US Government is
 subject to restrictions as set forth in subparagraphs (a)
 and (c) of the Commercial Computer Software - Restricted
 Rights clause in FAR 52.227-19.
  
 Gaussian, Inc.
 340 Quinnipiac St., Bldg. 40, Wallingford CT 06492
  
  
 ---------------------------------------------------------------
 Warning -- This program may not be used in any manner that
 competes with the business of Gaussian, Inc. or will provide
 assistance to any competitor of Gaussian, Inc.  The licensee
 of this program is prohibited from giving any competitor of
 Gaussian, Inc. access to this program.  By using this program,
 the user acknowledges that Gaussian, Inc. is engaged in the
 business of creating and licensing software in the field of
 computational chemistry and represents and warrants to the
 licensee that it is not a competitor of Gaussian, Inc. and that
 it will not use this program in any manner prohibited above.
 ---------------------------------------------------------------
  

 Cite this work as:
 Gaussian 16, Revision A.03,
 M. J. Frisch, G. W. Trucks, H. B. Schlegel, G. E. Scuseria, 
 M. A. Robb, J. R. Cheeseman, G. Scalmani, V. Barone, 
 G. A. Petersson, H. Nakatsuji, X. Li, M. Caricato, A. V. Marenich, 
 J. Bloino, B. G. Janesko, R. Gomperts, B. Mennucci, H. P. Hratchian, 
 J. V. Ortiz, A. F. Izmaylov, J. L. Sonnenberg, D. Williams-Young, 
 F. Ding, F. Lipparini, F. Egidi, J. Goings, B. Peng, A. Petrone, 
 T. Henderson, D. Ranasinghe, V. G. Zakrzewski, J. Gao, N. Rega, 
 G. Zheng, W. Liang, M. Hada, M. Ehara, K. Toyota, R. Fukuda, 
 J. Hasegawa, M. Ishida, T. Nakajima, Y. Honda, O. Kitao, H. Nakai, 
 T. Vreven, K. Throssell, J. A. Montgomery, Jr., J. E. Peralta, 
 F. Ogliaro, M. J. Bearpark, J. J. Heyd, E. N. Brothers, K. N. Kudin, 
 V. N. Staroverov, T. A. Keith, R. Kobayashi, J. Normand, 
 K. Raghavachari, A. P. Rendell, J. C. Burant, S. S. Iyengar, 
 J. Tomasi, M. Cossi, J. M. Millam, M. Klene, C. Adamo, R. Cammi, 
 J. W. Ochterski, R. L. Martin, K. Morokuma, O. Farkas, 
 J. B. Foresman, and D. J. Fox, Gaussian, Inc., Wallingford CT, 2016.
 
 ******************************************
 Gaussian 16:  ES64L-G16RevA.03 25-Dec-2016
                 4-Jul-2024 
 ******************************************
 %chk=/home/asus/YCY/BeH/Be10/3/H14-Be10.chk
 ------------------------------------
 # opt freq def2tzvp em=gd3bj pbe1pbe
 ------------------------------------
 1/18=20,19=15,26=3,38=1/1,3;
 2/9=110,12=2,17=6,18=5,40=1/2;
 3/5=44,7=101,11=2,25=1,30=1,71=1,74=-13,124=41/1,2,3;
 4//1;
 5/5=2,38=5/2;
 6/7=2,8=2,9=2,10=2,28=1/1;
 7//1,2,3,16;
 1/18=20,19=15,26=3/3(2);
 2/9=110/2;
 99//99;
 2/9=110/2;
 3/5=44,7=101,11=2,25=1,30=1,71=1,74=-13,124=41/1,2,3;
 4/5=5,16=3,69=1/1;
 5/5=2,38=5/2;
 7//1,2,3,16;
 1/18=20,19=15,26=3/3(-5);
 2/9=110/2;
 6/7=2,8=2,9=2,10=2,19=2,28=1/1;
 99/9=1/99;
 -------------------
 Title Card Required
 -------------------
 Symbolic Z-matrix:
 Charge =  0 Multiplicity = 1
 Be                   -0.13235  -1.59301  -0.63182 
 Be                   -0.73609  -0.90061   1.37246 
 Be                   -1.0035    0.24488  -1.41363 
 Be                   -1.3068    0.97802   0.58041 
 Be                   -2.10273  -0.87135  -0.11177 
 Be                    1.31419  -0.99151   0.70643 
 Be                    1.11205  -0.13876  -1.35074 
 Be                    0.57869   0.74995   1.54944 
 Be                    0.32113   1.63827  -0.57477 
 Be                    2.07262   0.92896   0.19701 
 H                    -3.34065  -1.68235   0.11271 
 H                    -3.37641  -1.40316  -0.67919 
 H                     3.43811   1.38182   0.68971 
 H                     3.39226   1.62966  -0.09147 
 H                     2.39384  -1.69648   1.59576 
 H                     2.16722  -2.2559    1.06917 
 H                    -1.33352   0.74941  -2.81413 
 H                    -2.0039    0.36003  -2.54505 
 H                    -1.53709  -1.66786   2.40777 
 H                    -0.80447  -1.55463   2.75484 
 H                     1.74438  -0.65786  -2.67739 
 H                     2.09796   0.05023  -2.53557 
 H                    -0.21332  -2.87722  -1.57639 
 H                    -0.35142  -3.15642  -0.84715 
 H                     0.48349   1.12161   3.06707 
 H                     1.15271   1.4786    2.80754 
 H                    -2.35471   1.82366   1.48371 
 H                    -2.29829   2.23826   0.81536 
 H                     0.02875   2.95641  -1.36251 
 H                     0.74032   3.08048  -1.01414 
 H                     4.79711  -1.17876  -0.75375 
 H                     4.05555  -1.06797  -0.7108 
 H                    -5.01145   1.14311  -0.09659 
 H                    -4.33533   1.00606  -0.39161 
 H                    -0.49634  -3.71345   1.75042 
 H                    -1.09634  -3.71345   1.75042 
 H                     1.97108   2.13686  -3.22918 
 H                     1.37108   2.13686  -3.22918 
 
 Add virtual bond connecting atoms H27        and Be4        Dist= 3.06D+00.
 Add virtual bond connecting atoms H28        and Be4        Dist= 3.06D+00.
 Add virtual bond connecting atoms H36        and H19        Dist= 4.14D+00.
 Add virtual bond connecting atoms H37        and H22        Dist= 4.16D+00.
 Add virtual bond connecting atoms H38        and H22        Dist= 4.38D+00.
 Add virtual bond connecting atoms H34        and H12        Dist= 4.93D+00.
 Add virtual bond connecting atoms H34        and H28        Dist= 5.04D+00.
 Add virtual bond connecting atoms H32        and Be10       Dist= 5.59D+00.
 Add virtual bond connecting atoms H32        and H13        Dist= 5.46D+00.
 Add virtual bond connecting atoms H32        and H14        Dist= 5.38D+00.
 Add virtual bond connecting atoms H32        and H15        Dist= 5.50D+00.
 Add virtual bond connecting atoms H32        and H16        Dist= 5.39D+00.

 GradGradGradGradGradGradGradGradGradGradGradGradGradGradGradGradGradGrad
 Berny optimization.
 Initialization pass.
                           ----------------------------
                           !    Initial Parameters    !
                           ! (Angstroms and Degrees)  !
 --------------------------                            --------------------------
 ! Name  Definition              Value          Derivative Info.                !
 --------------------------------------------------------------------------------
 ! R1    R(1,2)                  2.2048         estimate D2E/DX2                !
 ! R2    R(1,3)                  2.179          estimate D2E/DX2                !
 ! R3    R(1,5)                  2.1619         estimate D2E/DX2                !
 ! R4    R(1,6)                  2.0604         estimate D2E/DX2                !
 ! R5    R(1,7)                  2.0446         estimate D2E/DX2                !
 ! R6    R(1,23)                 1.5962         estimate D2E/DX2                !
 ! R7    R(1,24)                 1.5933         estimate D2E/DX2                !
 ! R8    R(2,4)                  2.1171         estimate D2E/DX2                !
 ! R9    R(2,5)                  2.0178         estimate D2E/DX2                !
 ! R10   R(2,6)                  2.1577         estimate D2E/DX2                !
 ! R11   R(2,8)                  2.1176         estimate D2E/DX2                !
 ! R12   R(2,19)                 1.5173         estimate D2E/DX2                !
 ! R13   R(2,20)                 1.5308         estimate D2E/DX2                !
 ! R14   R(3,4)                  2.1461         estimate D2E/DX2                !
 ! R15   R(3,5)                  2.0369         estimate D2E/DX2                !
 ! R16   R(3,7)                  2.151          estimate D2E/DX2                !
 ! R17   R(3,9)                  2.0976         estimate D2E/DX2                !
 ! R18   R(3,17)                 1.5247         estimate D2E/DX2                !
 ! R19   R(3,18)                 1.5146         estimate D2E/DX2                !
 ! R20   R(4,5)                  2.129          estimate D2E/DX2                !
 ! R21   R(4,8)                  2.1322         estimate D2E/DX2                !
 ! R22   R(4,9)                  2.1025         estimate D2E/DX2                !
 ! R23   R(4,27)                 1.6215         estimate D2E/DX2                !
 ! R24   R(4,28)                 1.6206         estimate D2E/DX2                !
 ! R25   R(5,11)                 1.4968         estimate D2E/DX2                !
 ! R26   R(5,12)                 1.4923         estimate D2E/DX2                !
 ! R27   R(6,7)                  2.2361         estimate D2E/DX2                !
 ! R28   R(6,8)                  2.0699         estimate D2E/DX2                !
 ! R29   R(6,10)                 2.1267         estimate D2E/DX2                !
 ! R30   R(6,15)                 1.5664         estimate D2E/DX2                !
 ! R31   R(6,16)                 1.5678         estimate D2E/DX2                !
 ! R32   R(7,9)                  2.0942         estimate D2E/DX2                !
 ! R33   R(7,10)                 2.1115         estimate D2E/DX2                !
 ! R34   R(7,21)                 1.5586         estimate D2E/DX2                !
 ! R35   R(7,22)                 1.5529         estimate D2E/DX2                !
 ! R36   R(8,9)                  2.3168         estimate D2E/DX2                !
 ! R37   R(8,10)                 2.0231         estimate D2E/DX2                !
 ! R38   R(8,25)                 1.5654         estimate D2E/DX2                !
 ! R39   R(8,26)                 1.5631         estimate D2E/DX2                !
 ! R40   R(9,10)                 2.0412         estimate D2E/DX2                !
 ! R41   R(9,29)                 1.5632         estimate D2E/DX2                !
 ! R42   R(9,30)                 1.5648         estimate D2E/DX2                !
 ! R43   R(10,13)                1.5207         estimate D2E/DX2                !
 ! R44   R(10,14)                1.5217         estimate D2E/DX2                !
 ! R45   R(10,32)                2.957          estimate D2E/DX2                !
 ! R46   R(11,12)                0.8404         estimate D2E/DX2                !
 ! R47   R(12,34)                2.6089         estimate D2E/DX2                !
 ! R48   R(13,14)                0.8208         estimate D2E/DX2                !
 ! R49   R(13,32)                2.8886         estimate D2E/DX2                !
 ! R50   R(14,32)                2.8462         estimate D2E/DX2                !
 ! R51   R(15,16)                0.801          estimate D2E/DX2                !
 ! R52   R(15,32)                2.9115         estimate D2E/DX2                !
 ! R53   R(16,32)                2.854          estimate D2E/DX2                !
 ! R54   R(17,18)                0.8206         estimate D2E/DX2                !
 ! R55   R(19,20)                0.8185         estimate D2E/DX2                !
 ! R56   R(19,36)                2.1934         estimate D2E/DX2                !
 ! R57   R(21,22)                0.8041         estimate D2E/DX2                !
 ! R58   R(22,37)                2.2026         estimate D2E/DX2                !
 ! R59   R(22,38)                2.3159         estimate D2E/DX2                !
 ! R60   R(23,24)                0.793          estimate D2E/DX2                !
 ! R61   R(25,26)                0.8017         estimate D2E/DX2                !
 ! R62   R(27,28)                0.7885         estimate D2E/DX2                !
 ! R63   R(28,34)                2.6692         estimate D2E/DX2                !
 ! R64   R(29,30)                0.8019         estimate D2E/DX2                !
 ! R65   R(31,32)                0.751          estimate D2E/DX2                !
 ! R66   R(33,34)                0.7503         estimate D2E/DX2                !
 ! R67   R(35,36)                0.6            estimate D2E/DX2                !
 ! R68   R(37,38)                0.6            estimate D2E/DX2                !
 ! A1    A(2,1,3)               87.2376         estimate D2E/DX2                !
 ! A2    A(2,1,7)              105.2446         estimate D2E/DX2                !
 ! A3    A(2,1,23)             140.9601         estimate D2E/DX2                !
 ! A4    A(2,1,24)             113.1641         estimate D2E/DX2                !
 ! A5    A(3,1,6)              105.5151         estimate D2E/DX2                !
 ! A6    A(3,1,23)             116.4864         estimate D2E/DX2                !
 ! A7    A(3,1,24)             136.4004         estimate D2E/DX2                !
 ! A8    A(5,1,6)              112.7177         estimate D2E/DX2                !
 ! A9    A(5,1,7)              113.6959         estimate D2E/DX2                !
 ! A10   A(5,1,23)             111.3881         estimate D2E/DX2                !
 ! A11   A(5,1,24)             103.5769         estimate D2E/DX2                !
 ! A12   A(6,1,23)             130.9068         estimate D2E/DX2                !
 ! A13   A(6,1,24)             118.0844         estimate D2E/DX2                !
 ! A14   A(7,1,23)             113.2681         estimate D2E/DX2                !
 ! A15   A(7,1,24)             137.2307         estimate D2E/DX2                !
 ! A16   A(1,2,4)               90.7101         estimate D2E/DX2                !
 ! A17   A(1,2,8)               98.6701         estimate D2E/DX2                !
 ! A18   A(1,2,19)             127.3045         estimate D2E/DX2                !
 ! A19   A(1,2,20)             134.3448         estimate D2E/DX2                !
 ! A20   A(4,2,6)              100.2564         estimate D2E/DX2                !
 ! A21   A(4,2,19)             124.1714         estimate D2E/DX2                !
 ! A22   A(4,2,20)             134.8213         estimate D2E/DX2                !
 ! A23   A(5,2,6)              114.6544         estimate D2E/DX2                !
 ! A24   A(5,2,8)              118.0793         estimate D2E/DX2                !
 ! A25   A(5,2,19)              98.7249         estimate D2E/DX2                !
 ! A26   A(5,2,20)             129.8058         estimate D2E/DX2                !
 ! A27   A(6,2,19)             133.7066         estimate D2E/DX2                !
 ! A28   A(6,2,20)             107.6496         estimate D2E/DX2                !
 ! A29   A(8,2,19)             131.6733         estimate D2E/DX2                !
 ! A30   A(8,2,20)             106.5745         estimate D2E/DX2                !
 ! A31   A(1,3,4)               90.6454         estimate D2E/DX2                !
 ! A32   A(1,3,9)               99.4585         estimate D2E/DX2                !
 ! A33   A(1,3,17)             134.0423         estimate D2E/DX2                !
 ! A34   A(1,3,18)             126.5981         estimate D2E/DX2                !
 ! A35   A(4,3,7)               99.9483         estimate D2E/DX2                !
 ! A36   A(4,3,17)             135.2194         estimate D2E/DX2                !
 ! A37   A(4,3,18)             125.082          estimate D2E/DX2                !
 ! A38   A(5,3,7)              114.4775         estimate D2E/DX2                !
 ! A39   A(5,3,9)              116.693          estimate D2E/DX2                !
 ! A40   A(5,3,17)             130.6604         estimate D2E/DX2                !
 ! A41   A(5,3,18)              99.361          estimate D2E/DX2                !
 ! A42   A(7,3,17)             107.3824         estimate D2E/DX2                !
 ! A43   A(7,3,18)             133.2359         estimate D2E/DX2                !
 ! A44   A(9,3,17)             106.5113         estimate D2E/DX2                !
 ! A45   A(9,3,18)             131.7073         estimate D2E/DX2                !
 ! A46   A(2,4,3)               90.3655         estimate D2E/DX2                !
 ! A47   A(2,4,9)              105.9905         estimate D2E/DX2                !
 ! A48   A(2,4,27)             115.3773         estimate D2E/DX2                !
 ! A49   A(2,4,28)             143.1967         estimate D2E/DX2                !
 ! A50   A(3,4,8)              105.1156         estimate D2E/DX2                !
 ! A51   A(3,4,27)             141.9166         estimate D2E/DX2                !
 ! A52   A(3,4,28)             119.1315         estimate D2E/DX2                !
 ! A53   A(5,4,8)              112.6711         estimate D2E/DX2                !
 ! A54   A(5,4,9)              112.5579         estimate D2E/DX2                !
 ! A55   A(5,4,27)             113.1123         estimate D2E/DX2                !
 ! A56   A(5,4,28)             119.5967         estimate D2E/DX2                !
 ! A57   A(8,4,27)             111.9688         estimate D2E/DX2                !
 ! A58   A(8,4,28)             123.9384         estimate D2E/DX2                !
 ! A59   A(9,4,27)             129.9931         estimate D2E/DX2                !
 ! A60   A(9,4,28)             108.0084         estimate D2E/DX2                !
 ! A61   A(1,5,4)               91.5725         estimate D2E/DX2                !
 ! A62   A(1,5,11)             127.5158         estimate D2E/DX2                !
 ! A63   A(1,5,12)             124.5733         estimate D2E/DX2                !
 ! A64   A(2,5,3)               96.4634         estimate D2E/DX2                !
 ! A65   A(2,5,11)             116.2297         estimate D2E/DX2                !
 ! A66   A(2,5,12)             148.493          estimate D2E/DX2                !
 ! A67   A(3,5,11)             147.0398         estimate D2E/DX2                !
 ! A68   A(3,5,12)             114.3839         estimate D2E/DX2                !
 ! A69   A(4,5,11)             136.975          estimate D2E/DX2                !
 ! A70   A(4,5,12)             138.7848         estimate D2E/DX2                !
 ! A71   A(1,6,8)              105.1104         estimate D2E/DX2                !
 ! A72   A(1,6,10)             111.0031         estimate D2E/DX2                !
 ! A73   A(1,6,15)             136.1614         estimate D2E/DX2                !
 ! A74   A(1,6,16)             107.2677         estimate D2E/DX2                !
 ! A75   A(2,6,7)              100.4873         estimate D2E/DX2                !
 ! A76   A(2,6,10)             112.0099         estimate D2E/DX2                !
 ! A77   A(2,6,15)             119.9118         estimate D2E/DX2                !
 ! A78   A(2,6,16)             118.6581         estimate D2E/DX2                !
 ! A79   A(7,6,8)               91.2445         estimate D2E/DX2                !
 ! A80   A(7,6,15)             139.1379         estimate D2E/DX2                !
 ! A81   A(7,6,16)             124.723          estimate D2E/DX2                !
 ! A82   A(8,6,15)             113.1002         estimate D2E/DX2                !
 ! A83   A(8,6,16)             141.0448         estimate D2E/DX2                !
 ! A84   A(10,6,15)            107.2541         estimate D2E/DX2                !
 ! A85   A(10,6,16)            126.1326         estimate D2E/DX2                !
 ! A86   A(1,7,9)              104.0874         estimate D2E/DX2                !
 ! A87   A(1,7,10)             112.2604         estimate D2E/DX2                !
 ! A88   A(1,7,21)             108.0187         estimate D2E/DX2                !
 ! A89   A(1,7,22)             137.8382         estimate D2E/DX2                !
 ! A90   A(3,7,6)              100.5928         estimate D2E/DX2                !
 ! A91   A(3,7,10)             112.2521         estimate D2E/DX2                !
 ! A92   A(3,7,21)             115.6918         estimate D2E/DX2                !
 ! A93   A(3,7,22)             125.4791         estimate D2E/DX2                !
 ! A94   A(6,7,9)               90.9658         estimate D2E/DX2                !
 ! A95   A(6,7,21)             128.2711         estimate D2E/DX2                !
 ! A96   A(6,7,22)             133.7052         estimate D2E/DX2                !
 ! A97   A(9,7,21)             138.697          estimate D2E/DX2                !
 ! A98   A(9,7,22)             114.7854         estimate D2E/DX2                !
 ! A99   A(10,7,21)            127.4291         estimate D2E/DX2                !
 ! A100  A(10,7,22)            102.0586         estimate D2E/DX2                !
 ! A101  A(2,8,9)               98.8125         estimate D2E/DX2                !
 ! A102  A(2,8,10)             118.1362         estimate D2E/DX2                !
 ! A103  A(2,8,25)             103.1986         estimate D2E/DX2                !
 ! A104  A(2,8,26)             131.1949         estimate D2E/DX2                !
 ! A105  A(4,8,6)              102.6573         estimate D2E/DX2                !
 ! A106  A(4,8,10)             109.8598         estimate D2E/DX2                !
 ! A107  A(4,8,25)             111.1889         estimate D2E/DX2                !
 ! A108  A(4,8,26)             129.8434         estimate D2E/DX2                !
 ! A109  A(6,8,9)               89.3508         estimate D2E/DX2                !
 ! A110  A(6,8,25)             128.0411         estimate D2E/DX2                !
 ! A111  A(6,8,26)             126.1231         estimate D2E/DX2                !
 ! A112  A(9,8,25)             142.2885         estimate D2E/DX2                !
 ! A113  A(9,8,26)             126.8736         estimate D2E/DX2                !
 ! A114  A(10,8,25)            132.2223         estimate D2E/DX2                !
 ! A115  A(10,8,26)            103.0402         estimate D2E/DX2                !
 ! A116  A(3,9,8)              100.4964         estimate D2E/DX2                !
 ! A117  A(3,9,10)             117.5321         estimate D2E/DX2                !
 ! A118  A(3,9,29)             103.9161         estimate D2E/DX2                !
 ! A119  A(3,9,30)             131.9977         estimate D2E/DX2                !
 ! A120  A(4,9,7)              103.27           estimate D2E/DX2                !
 ! A121  A(4,9,10)             110.3359         estimate D2E/DX2                !
 ! A122  A(4,9,29)             113.3819         estimate D2E/DX2                !
 ! A123  A(4,9,30)             130.6247         estimate D2E/DX2                !
 ! A124  A(7,9,8)               88.4181         estimate D2E/DX2                !
 ! A125  A(7,9,29)             126.8312         estimate D2E/DX2                !
 ! A126  A(7,9,30)             125.2294         estimate D2E/DX2                !
 ! A127  A(8,9,29)             143.7213         estimate D2E/DX2                !
 ! A128  A(8,9,30)             125.5226         estimate D2E/DX2                !
 ! A129  A(10,9,29)            130.0953         estimate D2E/DX2                !
 ! A130  A(10,9,30)            101.3364         estimate D2E/DX2                !
 ! A131  A(6,10,9)              95.6448         estimate D2E/DX2                !
 ! A132  A(6,10,13)            120.7669         estimate D2E/DX2                !
 ! A133  A(6,10,14)            140.3971         estimate D2E/DX2                !
 ! A134  A(6,10,32)             72.7137         estimate D2E/DX2                !
 ! A135  A(7,10,8)              96.2775         estimate D2E/DX2                !
 ! A136  A(7,10,13)            142.8072         estimate D2E/DX2                !
 ! A137  A(7,10,14)            119.2355         estimate D2E/DX2                !
 ! A138  A(7,10,32)             74.8429         estimate D2E/DX2                !
 ! A139  A(8,10,13)            118.2189         estimate D2E/DX2                !
 ! A140  A(8,10,14)            143.8855         estimate D2E/DX2                !
 ! A141  A(8,10,32)            129.8413         estimate D2E/DX2                !
 ! A142  A(9,10,13)            142.1418         estimate D2E/DX2                !
 ! A143  A(9,10,14)            120.8256         estimate D2E/DX2                !
 ! A144  A(9,10,32)            133.9481         estimate D2E/DX2                !
 ! A145  A(5,12,34)             86.7153         estimate D2E/DX2                !
 ! A146  A(11,12,34)           102.623          estimate D2E/DX2                !
 ! A147  A(6,15,32)             81.1665         estimate D2E/DX2                !
 ! A148  A(6,16,32)             83.1089         estimate D2E/DX2                !
 ! A149  A(2,19,36)             99.2663         estimate D2E/DX2                !
 ! A150  A(20,19,36)            94.3725         estimate D2E/DX2                !
 ! A151  A(7,22,37)            108.6018         estimate D2E/DX2                !
 ! A152  A(7,22,38)             97.9837         estimate D2E/DX2                !
 ! A153  A(21,22,37)           138.8868         estimate D2E/DX2                !
 ! A154  A(21,22,38)           127.0566         estimate D2E/DX2                !
 ! A155  A(4,28,34)             92.4281         estimate D2E/DX2                !
 ! A156  A(27,28,34)            94.9305         estimate D2E/DX2                !
 ! A157  A(10,32,15)            61.3032         estimate D2E/DX2                !
 ! A158  A(10,32,16)            69.2633         estimate D2E/DX2                !
 ! A159  A(10,32,31)           141.1985         estimate D2E/DX2                !
 ! A160  A(13,32,15)            71.1541         estimate D2E/DX2                !
 ! A161  A(13,32,16)            84.7898         estimate D2E/DX2                !
 ! A162  A(13,32,31)           111.3394         estimate D2E/DX2                !
 ! A163  A(14,32,15)            84.2151         estimate D2E/DX2                !
 ! A164  A(14,32,16)            96.0042         estimate D2E/DX2                !
 ! A165  A(14,32,31)           112.4809         estimate D2E/DX2                !
 ! A166  A(15,32,31)           125.2409         estimate D2E/DX2                !
 ! A167  A(16,32,31)           128.8713         estimate D2E/DX2                !
 ! A168  A(12,34,28)           101.282          estimate D2E/DX2                !
 ! A169  A(12,34,33)           122.9032         estimate D2E/DX2                !
 ! A170  A(28,34,33)           115.1879         estimate D2E/DX2                !
 ! A171  A(19,36,35)           101.5921         estimate D2E/DX2                !
 ! D1    D(3,1,2,4)             -7.6625         estimate D2E/DX2                !
 ! D2    D(3,1,2,8)            -67.8712         estimate D2E/DX2                !
 ! D3    D(3,1,2,19)           128.0318         estimate D2E/DX2                !
 ! D4    D(3,1,2,20)           168.5877         estimate D2E/DX2                !
 ! D5    D(7,1,2,4)             51.3999         estimate D2E/DX2                !
 ! D6    D(7,1,2,8)             -8.8089         estimate D2E/DX2                !
 ! D7    D(7,1,2,19)          -172.9059         estimate D2E/DX2                !
 ! D8    D(7,1,2,20)          -132.35           estimate D2E/DX2                !
 ! D9    D(23,1,2,4)          -138.1584         estimate D2E/DX2                !
 ! D10   D(23,1,2,8)           161.6328         estimate D2E/DX2                !
 ! D11   D(23,1,2,19)           -2.4641         estimate D2E/DX2                !
 ! D12   D(23,1,2,20)           38.0917         estimate D2E/DX2                !
 ! D13   D(24,1,2,4)          -147.8327         estimate D2E/DX2                !
 ! D14   D(24,1,2,8)           151.9586         estimate D2E/DX2                !
 ! D15   D(24,1,2,19)          -12.1384         estimate D2E/DX2                !
 ! D16   D(24,1,2,20)           28.4175         estimate D2E/DX2                !
 ! D17   D(2,1,3,4)              7.5584         estimate D2E/DX2                !
 ! D18   D(2,1,3,9)             66.5982         estimate D2E/DX2                !
 ! D19   D(2,1,3,17)          -169.2116         estimate D2E/DX2                !
 ! D20   D(2,1,3,18)          -128.8527         estimate D2E/DX2                !
 ! D21   D(6,1,3,4)            -50.9488         estimate D2E/DX2                !
 ! D22   D(6,1,3,9)              8.091          estimate D2E/DX2                !
 ! D23   D(6,1,3,17)           132.2812         estimate D2E/DX2                !
 ! D24   D(6,1,3,18)           172.64           estimate D2E/DX2                !
 ! D25   D(23,1,3,4)           155.2045         estimate D2E/DX2                !
 ! D26   D(23,1,3,9)          -145.7558         estimate D2E/DX2                !
 ! D27   D(23,1,3,17)          -21.5656         estimate D2E/DX2                !
 ! D28   D(23,1,3,18)           18.7933         estimate D2E/DX2                !
 ! D29   D(24,1,3,4)           128.9182         estimate D2E/DX2                !
 ! D30   D(24,1,3,9)          -172.042          estimate D2E/DX2                !
 ! D31   D(24,1,3,17)          -47.8518         estimate D2E/DX2                !
 ! D32   D(24,1,3,18)           -7.4929         estimate D2E/DX2                !
 ! D33   D(6,1,5,4)             36.8532         estimate D2E/DX2                !
 ! D34   D(6,1,5,11)          -123.7246         estimate D2E/DX2                !
 ! D35   D(6,1,5,12)          -164.2647         estimate D2E/DX2                !
 ! D36   D(7,1,5,4)            -35.8332         estimate D2E/DX2                !
 ! D37   D(7,1,5,11)           163.5889         estimate D2E/DX2                !
 ! D38   D(7,1,5,12)           123.0489         estimate D2E/DX2                !
 ! D39   D(23,1,5,4)          -165.2684         estimate D2E/DX2                !
 ! D40   D(23,1,5,11)           34.1538         estimate D2E/DX2                !
 ! D41   D(23,1,5,12)           -6.3863         estimate D2E/DX2                !
 ! D42   D(24,1,5,4)           165.6196         estimate D2E/DX2                !
 ! D43   D(24,1,5,11)            5.0417         estimate D2E/DX2                !
 ! D44   D(24,1,5,12)          -35.4984         estimate D2E/DX2                !
 ! D45   D(3,1,6,8)             33.5466         estimate D2E/DX2                !
 ! D46   D(3,1,6,10)           -27.0829         estimate D2E/DX2                !
 ! D47   D(3,1,6,15)          -176.2347         estimate D2E/DX2                !
 ! D48   D(3,1,6,16)          -168.4144         estimate D2E/DX2                !
 ! D49   D(5,1,6,8)            -25.5616         estimate D2E/DX2                !
 ! D50   D(5,1,6,10)           -86.1911         estimate D2E/DX2                !
 ! D51   D(5,1,6,15)           124.6571         estimate D2E/DX2                !
 ! D52   D(5,1,6,16)           132.4774         estimate D2E/DX2                !
 ! D53   D(23,1,6,8)          -177.9196         estimate D2E/DX2                !
 ! D54   D(23,1,6,10)          121.451          estimate D2E/DX2                !
 ! D55   D(23,1,6,15)          -27.7008         estimate D2E/DX2                !
 ! D56   D(23,1,6,16)          -19.8805         estimate D2E/DX2                !
 ! D57   D(24,1,6,8)          -146.3495         estimate D2E/DX2                !
 ! D58   D(24,1,6,10)          153.021          estimate D2E/DX2                !
 ! D59   D(24,1,6,15)            3.8692         estimate D2E/DX2                !
 ! D60   D(24,1,6,16)           11.6895         estimate D2E/DX2                !
 ! D61   D(2,1,7,9)            -34.5498         estimate D2E/DX2                !
 ! D62   D(2,1,7,10)            26.3399         estimate D2E/DX2                !
 ! D63   D(2,1,7,21)           171.8006         estimate D2E/DX2                !
 ! D64   D(2,1,7,22)           168.3693         estimate D2E/DX2                !
 ! D65   D(5,1,7,9)             23.5072         estimate D2E/DX2                !
 ! D66   D(5,1,7,10)            84.3969         estimate D2E/DX2                !
 ! D67   D(5,1,7,21)          -130.1424         estimate D2E/DX2                !
 ! D68   D(5,1,7,22)          -133.5736         estimate D2E/DX2                !
 ! D69   D(23,1,7,9)           151.9874         estimate D2E/DX2                !
 ! D70   D(23,1,7,10)         -147.1229         estimate D2E/DX2                !
 ! D71   D(23,1,7,21)           -1.6622         estimate D2E/DX2                !
 ! D72   D(23,1,7,22)           -5.0935         estimate D2E/DX2                !
 ! D73   D(24,1,7,9)           171.9367         estimate D2E/DX2                !
 ! D74   D(24,1,7,10)         -127.1736         estimate D2E/DX2                !
 ! D75   D(24,1,7,21)           18.2871         estimate D2E/DX2                !
 ! D76   D(24,1,7,22)           14.8559         estimate D2E/DX2                !
 ! D77   D(1,2,4,3)              7.7717         estimate D2E/DX2                !
 ! D78   D(1,2,4,9)            -50.1236         estimate D2E/DX2                !
 ! D79   D(1,2,4,27)           158.7247         estimate D2E/DX2                !
 ! D80   D(1,2,4,28)           152.9728         estimate D2E/DX2                !
 ! D81   D(6,2,4,3)             63.6578         estimate D2E/DX2                !
 ! D82   D(6,2,4,9)              5.7625         estimate D2E/DX2                !
 ! D83   D(6,2,4,27)          -145.3892         estimate D2E/DX2                !
 ! D84   D(6,2,4,28)          -151.1411         estimate D2E/DX2                !
 ! D85   D(19,2,4,3)          -130.0433         estimate D2E/DX2                !
 ! D86   D(19,2,4,9)           172.0614         estimate D2E/DX2                !
 ! D87   D(19,2,4,27)           20.9097         estimate D2E/DX2                !
 ! D88   D(19,2,4,28)           15.1578         estimate D2E/DX2                !
 ! D89   D(20,2,4,3)          -168.4475         estimate D2E/DX2                !
 ! D90   D(20,2,4,9)           133.6572         estimate D2E/DX2                !
 ! D91   D(20,2,4,27)          -17.4945         estimate D2E/DX2                !
 ! D92   D(20,2,4,28)          -23.2465         estimate D2E/DX2                !
 ! D93   D(6,2,5,3)            -35.6365         estimate D2E/DX2                !
 ! D94   D(6,2,5,11)           140.0478         estimate D2E/DX2                !
 ! D95   D(6,2,5,12)           132.844          estimate D2E/DX2                !
 ! D96   D(8,2,5,3)             29.6699         estimate D2E/DX2                !
 ! D97   D(8,2,5,11)          -154.6459         estimate D2E/DX2                !
 ! D98   D(8,2,5,12)          -161.8497         estimate D2E/DX2                !
 ! D99   D(19,2,5,3)           177.2643         estimate D2E/DX2                !
 ! D100  D(19,2,5,11)           -7.0514         estimate D2E/DX2                !
 ! D101  D(19,2,5,12)          -14.2552         estimate D2E/DX2                !
 ! D102  D(20,2,5,3)           179.6028         estimate D2E/DX2                !
 ! D103  D(20,2,5,11)           -4.7129         estimate D2E/DX2                !
 ! D104  D(20,2,5,12)          -11.9167         estimate D2E/DX2                !
 ! D105  D(4,2,6,7)            -40.1706         estimate D2E/DX2                !
 ! D106  D(4,2,6,10)            19.2121         estimate D2E/DX2                !
 ! D107  D(4,2,6,15)           146.1998         estimate D2E/DX2                !
 ! D108  D(4,2,6,16)          -179.7519         estimate D2E/DX2                !
 ! D109  D(5,2,6,7)             23.5218         estimate D2E/DX2                !
 ! D110  D(5,2,6,10)            82.9045         estimate D2E/DX2                !
 ! D111  D(5,2,6,15)          -150.1078         estimate D2E/DX2                !
 ! D112  D(5,2,6,16)          -116.0595         estimate D2E/DX2                !
 ! D113  D(19,2,6,7)           155.5584         estimate D2E/DX2                !
 ! D114  D(19,2,6,10)         -145.0589         estimate D2E/DX2                !
 ! D115  D(19,2,6,15)          -18.0712         estimate D2E/DX2                !
 ! D116  D(19,2,6,16)           15.9771         estimate D2E/DX2                !
 ! D117  D(20,2,6,7)           175.8017         estimate D2E/DX2                !
 ! D118  D(20,2,6,10)         -124.8156         estimate D2E/DX2                !
 ! D119  D(20,2,6,15)            2.1721         estimate D2E/DX2                !
 ! D120  D(20,2,6,16)           36.2204         estimate D2E/DX2                !
 ! D121  D(1,2,8,9)             43.7464         estimate D2E/DX2                !
 ! D122  D(1,2,8,10)           -11.839          estimate D2E/DX2                !
 ! D123  D(1,2,8,25)          -167.0905         estimate D2E/DX2                !
 ! D124  D(1,2,8,26)          -155.7503         estimate D2E/DX2                !
 ! D125  D(5,2,8,9)            -18.3857         estimate D2E/DX2                !
 ! D126  D(5,2,8,10)           -73.9711         estimate D2E/DX2                !
 ! D127  D(5,2,8,25)           130.7774         estimate D2E/DX2                !
 ! D128  D(5,2,8,26)           142.1176         estimate D2E/DX2                !
 ! D129  D(19,2,8,9)          -153.219          estimate D2E/DX2                !
 ! D130  D(19,2,8,10)          151.1956         estimate D2E/DX2                !
 ! D131  D(19,2,8,25)           -4.0558         estimate D2E/DX2                !
 ! D132  D(19,2,8,26)            7.2844         estimate D2E/DX2                !
 ! D133  D(20,2,8,9)          -174.7092         estimate D2E/DX2                !
 ! D134  D(20,2,8,10)          129.7054         estimate D2E/DX2                !
 ! D135  D(20,2,8,25)          -25.546          estimate D2E/DX2                !
 ! D136  D(20,2,8,26)          -14.2058         estimate D2E/DX2                !
 ! D137  D(1,2,19,36)           23.8605         estimate D2E/DX2                !
 ! D138  D(4,2,19,36)          146.2774         estimate D2E/DX2                !
 ! D139  D(5,2,19,36)           84.3964         estimate D2E/DX2                !
 ! D140  D(6,2,19,36)          -52.5319         estimate D2E/DX2                !
 ! D141  D(8,2,19,36)         -134.8767         estimate D2E/DX2                !
 ! D142  D(1,3,4,2)             -7.8642         estimate D2E/DX2                !
 ! D143  D(1,3,4,8)             50.8272         estimate D2E/DX2                !
 ! D144  D(1,3,4,27)          -142.5313         estimate D2E/DX2                !
 ! D145  D(1,3,4,28)          -164.8226         estimate D2E/DX2                !
 ! D146  D(7,3,4,2)            -63.763          estimate D2E/DX2                !
 ! D147  D(7,3,4,8)             -5.0716         estimate D2E/DX2                !
 ! D148  D(7,3,4,27)           161.5699         estimate D2E/DX2                !
 ! D149  D(7,3,4,28)           139.2786         estimate D2E/DX2                !
 ! D150  D(17,3,4,2)           168.8396         estimate D2E/DX2                !
 ! D151  D(17,3,4,8)          -132.469          estimate D2E/DX2                !
 ! D152  D(17,3,4,27)           34.1725         estimate D2E/DX2                !
 ! D153  D(17,3,4,28)           11.8811         estimate D2E/DX2                !
 ! D154  D(18,3,4,2)           129.5709         estimate D2E/DX2                !
 ! D155  D(18,3,4,8)          -171.7377         estimate D2E/DX2                !
 ! D156  D(18,3,4,27)           -5.0962         estimate D2E/DX2                !
 ! D157  D(18,3,4,28)          -27.3875         estimate D2E/DX2                !
 ! D158  D(7,3,5,2)             35.4301         estimate D2E/DX2                !
 ! D159  D(7,3,5,11)          -137.4426         estimate D2E/DX2                !
 ! D160  D(7,3,5,12)          -137.9901         estimate D2E/DX2                !
 ! D161  D(9,3,5,2)            -30.7652         estimate D2E/DX2                !
 ! D162  D(9,3,5,11)           156.3621         estimate D2E/DX2                !
 ! D163  D(9,3,5,12)           155.8145         estimate D2E/DX2                !
 ! D164  D(17,3,5,2)          -179.1085         estimate D2E/DX2                !
 ! D165  D(17,3,5,11)            8.0189         estimate D2E/DX2                !
 ! D166  D(17,3,5,12)            7.4713         estimate D2E/DX2                !
 ! D167  D(18,3,5,2)          -177.6555         estimate D2E/DX2                !
 ! D168  D(18,3,5,11)            9.4718         estimate D2E/DX2                !
 ! D169  D(18,3,5,12)            8.9242         estimate D2E/DX2                !
 ! D170  D(4,3,7,6)             39.8293         estimate D2E/DX2                !
 ! D171  D(4,3,7,10)           -20.3037         estimate D2E/DX2                !
 ! D172  D(4,3,7,21)          -178.0578         estimate D2E/DX2                !
 ! D173  D(4,3,7,22)          -144.971          estimate D2E/DX2                !
 ! D174  D(5,3,7,6)            -22.8578         estimate D2E/DX2                !
 ! D175  D(5,3,7,10)           -82.9908         estimate D2E/DX2                !
 ! D176  D(5,3,7,21)           119.2551         estimate D2E/DX2                !
 ! D177  D(5,3,7,22)           152.3419         estimate D2E/DX2                !
 ! D178  D(17,3,7,6)          -176.0711         estimate D2E/DX2                !
 ! D179  D(17,3,7,10)          123.7958         estimate D2E/DX2                !
 ! D180  D(17,3,7,21)          -33.9583         estimate D2E/DX2                !
 ! D181  D(17,3,7,22)           -0.8714         estimate D2E/DX2                !
 ! D182  D(18,3,7,6)          -155.1844         estimate D2E/DX2                !
 ! D183  D(18,3,7,10)          144.6826         estimate D2E/DX2                !
 ! D184  D(18,3,7,21)          -13.0715         estimate D2E/DX2                !
 ! D185  D(18,3,7,22)           20.0153         estimate D2E/DX2                !
 ! D186  D(1,3,9,8)            -41.4699         estimate D2E/DX2                !
 ! D187  D(1,3,9,10)            14.251          estimate D2E/DX2                !
 ! D188  D(1,3,9,29)           165.5857         estimate D2E/DX2                !
 ! D189  D(1,3,9,30)           154.3903         estimate D2E/DX2                !
 ! D190  D(5,3,9,8)             21.3938         estimate D2E/DX2                !
 ! D191  D(5,3,9,10)            77.1146         estimate D2E/DX2                !
 ! D192  D(5,3,9,29)          -131.5506         estimate D2E/DX2                !
 ! D193  D(5,3,9,30)          -142.7461         estimate D2E/DX2                !
 ! D194  D(17,3,9,8)           176.8587         estimate D2E/DX2                !
 ! D195  D(17,3,9,10)         -127.4205         estimate D2E/DX2                !
 ! D196  D(17,3,9,29)           23.9143         estimate D2E/DX2                !
 ! D197  D(17,3,9,30)           12.7188         estimate D2E/DX2                !
 ! D198  D(18,3,9,8)           155.1786         estimate D2E/DX2                !
 ! D199  D(18,3,9,10)         -149.1006         estimate D2E/DX2                !
 ! D200  D(18,3,9,29)            2.2342         estimate D2E/DX2                !
 ! D201  D(18,3,9,30)           -8.9613         estimate D2E/DX2                !
 ! D202  D(8,4,5,1)            -36.3461         estimate D2E/DX2                !
 ! D203  D(8,4,5,11)           120.9135         estimate D2E/DX2                !
 ! D204  D(8,4,5,12)           170.4134         estimate D2E/DX2                !
 ! D205  D(9,4,5,1)             36.3438         estimate D2E/DX2                !
 ! D206  D(9,4,5,11)          -166.3966         estimate D2E/DX2                !
 ! D207  D(9,4,5,12)          -116.8967         estimate D2E/DX2                !
 ! D208  D(27,4,5,1)          -164.5954         estimate D2E/DX2                !
 ! D209  D(27,4,5,11)           -7.3358         estimate D2E/DX2                !
 ! D210  D(27,4,5,12)           42.1641         estimate D2E/DX2                !
 ! D211  D(28,4,5,1)           164.7294         estimate D2E/DX2                !
 ! D212  D(28,4,5,11)          -38.011          estimate D2E/DX2                !
 ! D213  D(28,4,5,12)           11.4889         estimate D2E/DX2                !
 ! D214  D(3,4,8,6)            -34.8291         estimate D2E/DX2                !
 ! D215  D(3,4,8,10)            30.3119         estimate D2E/DX2                !
 ! D216  D(3,4,8,25)          -174.685          estimate D2E/DX2                !
 ! D217  D(3,4,8,26)           158.181          estimate D2E/DX2                !
 ! D218  D(5,4,8,6)             25.1654         estimate D2E/DX2                !
 ! D219  D(5,4,8,10)            90.3064         estimate D2E/DX2                !
 ! D220  D(5,4,8,25)          -114.6905         estimate D2E/DX2                !
 ! D221  D(5,4,8,26)          -141.8245         estimate D2E/DX2                !
 ! D222  D(27,4,8,6)           154.0104         estimate D2E/DX2                !
 ! D223  D(27,4,8,10)         -140.8486         estimate D2E/DX2                !
 ! D224  D(27,4,8,25)           14.1545         estimate D2E/DX2                !
 ! D225  D(27,4,8,26)          -12.9795         estimate D2E/DX2                !
 ! D226  D(28,4,8,6)          -176.9754         estimate D2E/DX2                !
 ! D227  D(28,4,8,10)         -111.8344         estimate D2E/DX2                !
 ! D228  D(28,4,8,25)           43.1686         estimate D2E/DX2                !
 ! D229  D(28,4,8,26)           16.0347         estimate D2E/DX2                !
 ! D230  D(2,4,9,7)             33.5923         estimate D2E/DX2                !
 ! D231  D(2,4,9,10)           -30.4774         estimate D2E/DX2                !
 ! D232  D(2,4,9,29)           174.2141         estimate D2E/DX2                !
 ! D233  D(2,4,9,30)          -156.929          estimate D2E/DX2                !
 ! D234  D(5,4,9,7)            -26.4956         estimate D2E/DX2                !
 ! D235  D(5,4,9,10)           -90.5653         estimate D2E/DX2                !
 ! D236  D(5,4,9,29)           114.1262         estimate D2E/DX2                !
 ! D237  D(5,4,9,30)           142.9831         estimate D2E/DX2                !
 ! D238  D(27,4,9,7)           178.9108         estimate D2E/DX2                !
 ! D239  D(27,4,9,10)          114.8411         estimate D2E/DX2                !
 ! D240  D(27,4,9,29)          -40.4674         estimate D2E/DX2                !
 ! D241  D(27,4,9,30)          -11.6105         estimate D2E/DX2                !
 ! D242  D(28,4,9,7)          -160.7142         estimate D2E/DX2                !
 ! D243  D(28,4,9,10)          135.2162         estimate D2E/DX2                !
 ! D244  D(28,4,9,29)          -20.0923         estimate D2E/DX2                !
 ! D245  D(28,4,9,30)            8.7646         estimate D2E/DX2                !
 ! D246  D(2,4,28,34)          -83.4132         estimate D2E/DX2                !
 ! D247  D(3,4,28,34)           55.7937         estimate D2E/DX2                !
 ! D248  D(5,4,28,34)          -10.4848         estimate D2E/DX2                !
 ! D249  D(8,4,28,34)         -166.9099         estimate D2E/DX2                !
 ! D250  D(9,4,28,34)          119.9479         estimate D2E/DX2                !
 ! D251  D(1,5,12,34)         -148.684          estimate D2E/DX2                !
 ! D252  D(2,5,12,34)          116.1691         estimate D2E/DX2                !
 ! D253  D(3,5,12,34)          -76.4146         estimate D2E/DX2                !
 ! D254  D(4,5,12,34)           -1.8185         estimate D2E/DX2                !
 ! D255  D(2,6,7,3)             -0.2069         estimate D2E/DX2                !
 ! D256  D(2,6,7,9)             58.6106         estimate D2E/DX2                !
 ! D257  D(2,6,7,21)          -135.3866         estimate D2E/DX2                !
 ! D258  D(2,6,7,22)          -174.7978         estimate D2E/DX2                !
 ! D259  D(8,6,7,3)            -59.9823         estimate D2E/DX2                !
 ! D260  D(8,6,7,9)             -1.1648         estimate D2E/DX2                !
 ! D261  D(8,6,7,21)           164.8379         estimate D2E/DX2                !
 ! D262  D(8,6,7,22)           125.4267         estimate D2E/DX2                !
 ! D263  D(15,6,7,3)           171.3398         estimate D2E/DX2                !
 ! D264  D(15,6,7,9)          -129.8427         estimate D2E/DX2                !
 ! D265  D(15,6,7,21)           36.1601         estimate D2E/DX2                !
 ! D266  D(15,6,7,22)           -3.2511         estimate D2E/DX2                !
 ! D267  D(16,6,7,3)           135.9874         estimate D2E/DX2                !
 ! D268  D(16,6,7,9)          -165.195          estimate D2E/DX2                !
 ! D269  D(16,6,7,21)            0.8077         estimate D2E/DX2                !
 ! D270  D(16,6,7,22)          -38.6035         estimate D2E/DX2                !
 ! D271  D(1,6,8,4)              0.4393         estimate D2E/DX2                !
 ! D272  D(1,6,8,9)            -54.6396         estimate D2E/DX2                !
 ! D273  D(1,6,8,25)           130.6863         estimate D2E/DX2                !
 ! D274  D(1,6,8,26)           168.0832         estimate D2E/DX2                !
 ! D275  D(7,6,8,4)             56.1317         estimate D2E/DX2                !
 ! D276  D(7,6,8,9)              1.0528         estimate D2E/DX2                !
 ! D277  D(7,6,8,25)          -173.6213         estimate D2E/DX2                !
 ! D278  D(7,6,8,26)          -136.2244         estimate D2E/DX2                !
 ! D279  D(15,6,8,4)          -157.5975         estimate D2E/DX2                !
 ! D280  D(15,6,8,9)           147.3235         estimate D2E/DX2                !
 ! D281  D(15,6,8,25)          -27.3505         estimate D2E/DX2                !
 ! D282  D(15,6,8,26)           10.0463         estimate D2E/DX2                !
 ! D283  D(16,6,8,4)          -144.9487         estimate D2E/DX2                !
 ! D284  D(16,6,8,9)           159.9724         estimate D2E/DX2                !
 ! D285  D(16,6,8,25)          -14.7017         estimate D2E/DX2                !
 ! D286  D(16,6,8,26)           22.6952         estimate D2E/DX2                !
 ! D287  D(1,6,10,9)            32.6973         estimate D2E/DX2                !
 ! D288  D(1,6,10,13)         -158.1365         estimate D2E/DX2                !
 ! D289  D(1,6,10,14)         -125.3105         estimate D2E/DX2                !
 ! D290  D(1,6,10,32)         -101.6992         estimate D2E/DX2                !
 ! D291  D(2,6,10,9)           -35.6031         estimate D2E/DX2                !
 ! D292  D(2,6,10,13)          133.5631         estimate D2E/DX2                !
 ! D293  D(2,6,10,14)          166.3892         estimate D2E/DX2                !
 ! D294  D(2,6,10,32)         -169.9995         estimate D2E/DX2                !
 ! D295  D(15,6,10,9)         -169.1351         estimate D2E/DX2                !
 ! D296  D(15,6,10,13)           0.0312         estimate D2E/DX2                !
 ! D297  D(15,6,10,14)          32.8572         estimate D2E/DX2                !
 ! D298  D(15,6,10,32)          56.4685         estimate D2E/DX2                !
 ! D299  D(16,6,10,9)          165.0725         estimate D2E/DX2                !
 ! D300  D(16,6,10,13)         -25.7613         estimate D2E/DX2                !
 ! D301  D(16,6,10,14)           7.0648         estimate D2E/DX2                !
 ! D302  D(16,6,10,32)          30.6761         estimate D2E/DX2                !
 ! D303  D(1,6,15,32)           95.0232         estimate D2E/DX2                !
 ! D304  D(2,6,15,32)          175.9517         estimate D2E/DX2                !
 ! D305  D(7,6,15,32)            5.5512         estimate D2E/DX2                !
 ! D306  D(8,6,15,32)         -116.3974         estimate D2E/DX2                !
 ! D307  D(10,6,15,32)         -54.8938         estimate D2E/DX2                !
 ! D308  D(1,6,16,32)          103.2052         estimate D2E/DX2                !
 ! D309  D(2,6,16,32)          171.3464         estimate D2E/DX2                !
 ! D310  D(7,6,16,32)           42.2125         estimate D2E/DX2                !
 ! D311  D(8,6,16,32)         -111.8427         estimate D2E/DX2                !
 ! D312  D(10,6,16,32)         -30.557          estimate D2E/DX2                !
 ! D313  D(1,7,9,4)              1.5406         estimate D2E/DX2                !
 ! D314  D(1,7,9,8)             57.515          estimate D2E/DX2                !
 ! D315  D(1,7,9,29)          -131.7779         estimate D2E/DX2                !
 ! D316  D(1,7,9,30)          -168.691          estimate D2E/DX2                !
 ! D317  D(6,7,9,4)            -54.9336         estimate D2E/DX2                !
 ! D318  D(6,7,9,8)              1.0408         estimate D2E/DX2                !
 ! D319  D(6,7,9,29)           171.7479         estimate D2E/DX2                !
 ! D320  D(6,7,9,30)           134.8348         estimate D2E/DX2                !
 ! D321  D(21,7,9,4)           141.7867         estimate D2E/DX2                !
 ! D322  D(21,7,9,8)          -162.2389         estimate D2E/DX2                !
 ! D323  D(21,7,9,29)            8.4682         estimate D2E/DX2                !
 ! D324  D(21,7,9,30)          -28.4449         estimate D2E/DX2                !
 ! D325  D(22,7,9,4)           164.8072         estimate D2E/DX2                !
 ! D326  D(22,7,9,8)          -139.2184         estimate D2E/DX2                !
 ! D327  D(22,7,9,29)           31.4887         estimate D2E/DX2                !
 ! D328  D(22,7,9,30)           -5.4244         estimate D2E/DX2                !
 ! D329  D(1,7,10,8)           -30.9601         estimate D2E/DX2                !
 ! D330  D(1,7,10,13)          127.7708         estimate D2E/DX2                !
 ! D331  D(1,7,10,14)          155.8628         estimate D2E/DX2                !
 ! D332  D(1,7,10,32)           98.6797         estimate D2E/DX2                !
 ! D333  D(3,7,10,8)            37.2449         estimate D2E/DX2                !
 ! D334  D(3,7,10,13)         -164.0242         estimate D2E/DX2                !
 ! D335  D(3,7,10,14)         -135.9323         estimate D2E/DX2                !
 ! D336  D(3,7,10,32)          166.8847         estimate D2E/DX2                !
 ! D337  D(21,7,10,8)         -168.1978         estimate D2E/DX2                !
 ! D338  D(21,7,10,13)          -9.467          estimate D2E/DX2                !
 ! D339  D(21,7,10,14)          18.625          estimate D2E/DX2                !
 ! D340  D(21,7,10,32)         -38.5581         estimate D2E/DX2                !
 ! D341  D(22,7,10,8)          174.0194         estimate D2E/DX2                !
 ! D342  D(22,7,10,13)         -27.2497         estimate D2E/DX2                !
 ! D343  D(22,7,10,14)           0.8423         estimate D2E/DX2                !
 ! D344  D(22,7,10,32)         -56.3408         estimate D2E/DX2                !
 ! D345  D(1,7,22,37)          143.7552         estimate D2E/DX2                !
 ! D346  D(1,7,22,38)          132.8642         estimate D2E/DX2                !
 ! D347  D(3,7,22,37)           57.0326         estimate D2E/DX2                !
 ! D348  D(3,7,22,38)           46.1416         estimate D2E/DX2                !
 ! D349  D(6,7,22,37)         -129.5011         estimate D2E/DX2                !
 ! D350  D(6,7,22,38)         -140.3921         estimate D2E/DX2                !
 ! D351  D(9,7,22,37)          -11.6597         estimate D2E/DX2                !
 ! D352  D(9,7,22,38)          -22.5508         estimate D2E/DX2                !
 ! D353  D(10,7,22,37)         -71.8538         estimate D2E/DX2                !
 ! D354  D(10,7,22,38)         -82.7448         estimate D2E/DX2                !
 ! D355  D(2,8,9,3)             -1.7869         estimate D2E/DX2                !
 ! D356  D(2,8,9,7)            -62.6614         estimate D2E/DX2                !
 ! D357  D(2,8,9,29)           129.9556         estimate D2E/DX2                !
 ! D358  D(2,8,9,30)           163.7625         estimate D2E/DX2                !
 ! D359  D(6,8,9,3)             59.7503         estimate D2E/DX2                !
 ! D360  D(6,8,9,7)             -1.1243         estimate D2E/DX2                !
 ! D361  D(6,8,9,29)          -168.5072         estimate D2E/DX2                !
 ! D362  D(6,8,9,30)          -134.7003         estimate D2E/DX2                !
 ! D363  D(25,8,9,3)          -127.1136         estimate D2E/DX2                !
 ! D364  D(25,8,9,7)           172.0118         estimate D2E/DX2                !
 ! D365  D(25,8,9,29)            4.6289         estimate D2E/DX2                !
 ! D366  D(25,8,9,30)           38.4358         estimate D2E/DX2                !
 ! D367  D(26,8,9,3)          -163.49           estimate D2E/DX2                !
 ! D368  D(26,8,9,7)           135.6354         estimate D2E/DX2                !
 ! D369  D(26,8,9,29)          -31.7476         estimate D2E/DX2                !
 ! D370  D(26,8,9,30)            2.0594         estimate D2E/DX2                !
 ! D371  D(2,8,10,7)            25.7602         estimate D2E/DX2                !
 ! D372  D(2,8,10,13)         -139.8298         estimate D2E/DX2                !
 ! D373  D(2,8,10,14)         -164.37           estimate D2E/DX2                !
 ! D374  D(2,8,10,32)          -49.7151         estimate D2E/DX2                !
 ! D375  D(4,8,10,7)           -39.7763         estimate D2E/DX2                !
 ! D376  D(4,8,10,13)          154.6337         estimate D2E/DX2                !
 ! D377  D(4,8,10,14)          130.0934         estimate D2E/DX2                !
 ! D378  D(4,8,10,32)         -115.2517         estimate D2E/DX2                !
 ! D379  D(25,8,10,7)          172.3673         estimate D2E/DX2                !
 ! D380  D(25,8,10,13)           6.7773         estimate D2E/DX2                !
 ! D381  D(25,8,10,14)         -17.7629         estimate D2E/DX2                !
 ! D382  D(25,8,10,32)          96.892          estimate D2E/DX2                !
 ! D383  D(26,8,10,7)          178.6974         estimate D2E/DX2                !
 ! D384  D(26,8,10,13)          13.1074         estimate D2E/DX2                !
 ! D385  D(26,8,10,14)         -11.4328         estimate D2E/DX2                !
 ! D386  D(26,8,10,32)         103.2221         estimate D2E/DX2                !
 ! D387  D(3,9,10,6)           -28.6052         estimate D2E/DX2                !
 ! D388  D(3,9,10,13)          166.6526         estimate D2E/DX2                !
 ! D389  D(3,9,10,14)          135.2545         estimate D2E/DX2                !
 ! D390  D(3,9,10,32)           42.7648         estimate D2E/DX2                !
 ! D391  D(4,9,10,6)            38.9691         estimate D2E/DX2                !
 ! D392  D(4,9,10,13)         -125.7731         estimate D2E/DX2                !
 ! D393  D(4,9,10,14)         -157.1712         estimate D2E/DX2                !
 ! D394  D(4,9,10,32)          110.3391         estimate D2E/DX2                !
 ! D395  D(29,9,10,6)         -171.1122         estimate D2E/DX2                !
 ! D396  D(29,9,10,13)          24.1456         estimate D2E/DX2                !
 ! D397  D(29,9,10,14)          -7.2525         estimate D2E/DX2                !
 ! D398  D(29,9,10,32)         -99.7422         estimate D2E/DX2                !
 ! D399  D(30,9,10,6)         -179.5407         estimate D2E/DX2                !
 ! D400  D(30,9,10,13)          15.7171         estimate D2E/DX2                !
 ! D401  D(30,9,10,14)         -15.681          estimate D2E/DX2                !
 ! D402  D(30,9,10,32)        -108.1707         estimate D2E/DX2                !
 ! D403  D(6,10,32,15)         -29.2264         estimate D2E/DX2                !
 ! D404  D(6,10,32,16)         -14.0064         estimate D2E/DX2                !
 ! D405  D(6,10,32,31)        -140.8784         estimate D2E/DX2                !
 ! D406  D(7,10,32,15)         -95.8549         estimate D2E/DX2                !
 ! D407  D(7,10,32,16)         -80.6348         estimate D2E/DX2                !
 ! D408  D(7,10,32,31)         152.4932         estimate D2E/DX2                !
 ! D409  D(8,10,32,15)         -10.3564         estimate D2E/DX2                !
 ! D410  D(8,10,32,16)           4.8636         estimate D2E/DX2                !
 ! D411  D(8,10,32,31)        -122.0084         estimate D2E/DX2                !
 ! D412  D(9,10,32,15)        -110.1995         estimate D2E/DX2                !
 ! D413  D(9,10,32,16)         -94.9794         estimate D2E/DX2                !
 ! D414  D(9,10,32,31)         138.1486         estimate D2E/DX2                !
 ! D415  D(5,12,34,28)          -4.0817         estimate D2E/DX2                !
 ! D416  D(5,12,34,33)        -134.3196         estimate D2E/DX2                !
 ! D417  D(11,12,34,28)         68.6788         estimate D2E/DX2                !
 ! D418  D(11,12,34,33)        -61.5591         estimate D2E/DX2                !
 ! D419  D(10,13,14,32)        -79.8978         estimate D2E/DX2                !
 ! D420  D(6,15,32,10)          39.8352         estimate D2E/DX2                !
 ! D421  D(6,15,32,13)          71.0717         estimate D2E/DX2                !
 ! D422  D(6,15,32,14)          60.8321         estimate D2E/DX2                !
 ! D423  D(6,15,32,31)         174.3476         estimate D2E/DX2                !
 ! D424  D(6,16,32,10)          18.4074         estimate D2E/DX2                !
 ! D425  D(6,16,32,13)          45.0092         estimate D2E/DX2                !
 ! D426  D(6,16,32,14)          32.9731         estimate D2E/DX2                !
 ! D427  D(6,16,32,31)         158.3268         estimate D2E/DX2                !
 ! D428  D(2,19,36,35)          54.5846         estimate D2E/DX2                !
 ! D429  D(20,19,36,35)        -21.2486         estimate D2E/DX2                !
 ! D430  D(4,28,34,12)           9.188          estimate D2E/DX2                !
 ! D431  D(4,28,34,33)         144.0944         estimate D2E/DX2                !
 ! D432  D(27,28,34,12)        -66.9449         estimate D2E/DX2                !
 ! D433  D(27,28,34,33)         67.9616         estimate D2E/DX2                !
 --------------------------------------------------------------------------------
 Trust Radius=3.00D-01 FncErr=1.00D-07 GrdErr=1.00D-06 EigMax=2.50D+02 EigMin=1.00D-04
 Number of steps in this run=    228 maximum allowed number of steps=    228.
 GradGradGradGradGradGradGradGradGradGradGradGradGradGradGradGradGradGrad

                          Input orientation:                          
 ---------------------------------------------------------------------
 Center     Atomic      Atomic             Coordinates (Angstroms)
 Number     Number       Type             X           Y           Z
 ---------------------------------------------------------------------
      1          4           0       -0.132354   -1.593013   -0.631817
      2          4           0       -0.736089   -0.900610    1.372455
      3          4           0       -1.003501    0.244875   -1.413633
      4          4           0       -1.306800    0.978015    0.580410
      5          4           0       -2.102729   -0.871352   -0.111765
      6          4           0        1.314188   -0.991511    0.706429
      7          4           0        1.112051   -0.138760   -1.350740
      8          4           0        0.578691    0.749950    1.549443
      9          4           0        0.321133    1.638267   -0.574766
     10          4           0        2.072617    0.928956    0.197010
     11          1           0       -3.340645   -1.682346    0.112709
     12          1           0       -3.376405   -1.403164   -0.679190
     13          1           0        3.438111    1.381817    0.689707
     14          1           0        3.392261    1.629664   -0.091472
     15          1           0        2.393839   -1.696483    1.595763
     16          1           0        2.167216   -2.255895    1.069166
     17          1           0       -1.333516    0.749407   -2.814130
     18          1           0       -2.003896    0.360026   -2.545051
     19          1           0       -1.537085   -1.667859    2.407770
     20          1           0       -0.804466   -1.554629    2.754843
     21          1           0        1.744381   -0.657856   -2.677387
     22          1           0        2.097962    0.050228   -2.535570
     23          1           0       -0.213318   -2.877215   -1.576390
     24          1           0       -0.351419   -3.156416   -0.847152
     25          1           0        0.483487    1.121610    3.067075
     26          1           0        1.152708    1.478598    2.807537
     27          1           0       -2.354709    1.823664    1.483706
     28          1           0       -2.298292    2.238256    0.815363
     29          1           0        0.028754    2.956405   -1.362505
     30          1           0        0.740322    3.080479   -1.014138
     31          1           0        4.797106   -1.178764   -0.753748
     32          1           0        4.055551   -1.067973   -0.710804
     33          1           0       -5.011446    1.143110   -0.096589
     34          1           0       -4.335325    1.006065   -0.391611
     35          1           0       -0.496345   -3.713451    1.750415
     36          1           0       -1.096345   -3.713451    1.750415
     37          1           0        1.971080    2.136862   -3.229179
     38          1           0        1.371080    2.136862   -3.229179
 ---------------------------------------------------------------------
                    Distance matrix (angstroms):
                    1          2          3          4          5
     1  Be   0.000000
     2  Be   2.204773   0.000000
     3  Be   2.178983   3.024224   0.000000
     4  Be   3.075549   2.117139   2.146088   0.000000
     5  Be   2.161857   2.017788   2.036940   2.129030   0.000000
     6  Be   2.060386   2.157658   3.375647   3.280928   3.515566
     7  Be   2.044565   3.378140   2.150975   3.290496   3.522295
     8  Be   3.279170   2.117621   3.396800   2.132162   3.546582
     9  Be   3.263445   3.369760   2.097593   2.102506   3.519611
    10  Be   3.450968   3.552156   3.539017   3.401450   4.557408
    11  H    3.294758   2.996962   3.392071   3.381241   1.496842
    12  H    3.249947   3.381283   2.980958   3.397038   1.492329
    13  H    4.831590   4.806201   5.044263   4.763316   6.034901
    14  H    4.806301   5.058522   4.794630   4.791372   6.037417
    15  H    3.369639   3.237241   4.936320   4.677458   4.880125
    16  H    2.936116   3.218379   4.740421   4.771357   4.641550
    17  H    3.419388   4.539490   1.524747   3.402334   3.243659
    18  H    3.313230   4.306204   1.514647   3.261343   2.728908
    19  H    3.349322   1.517281   4.306551   3.223806   2.702301
    20  H    3.452923   1.530821   4.544670   3.375616   3.220217
    21  H    2.929336   4.755300   3.156399   4.753843   4.629066
    22  H    3.361373   4.920223   3.303892   4.707709   4.936592
    23  H    1.596229   3.588307   3.224643   4.550856   3.120655
    24  H    1.593295   3.187991   3.509258   4.477076   2.971430
    25  H    4.629281   2.906626   4.801723   3.067450   4.556911
    26  H    4.786996   3.359709   4.897916   3.355571   4.964117
    27  H    4.592165   3.170801   3.565517   1.621474   3.141995
    28  H    4.632951   3.550114   3.258600   1.620638   3.250765
    29  H    4.610538   4.789734   2.901820   3.077767   4.556237
    30  H    4.769618   4.870799   3.352785   3.339708   4.951180
    31  H    4.948338   5.934168   6.009096   6.609791   6.936452
    32  H    4.221428   5.227599   5.273665   5.882866   6.190470
    33  H    5.619464   4.961205   4.313358   3.769614   3.538209
    34  H    4.947512   4.438675   3.567210   3.180814   2.930443
    35  H    3.209950   2.848229   5.092814   4.902612   3.758419
    36  H    3.331752   2.860894   5.068350   4.839738   3.543735
    37  H    5.008262   6.142478   3.965344   5.157557   5.946725
    38  H    4.787334   5.902663   3.537578   4.798639   5.552925
                    6          7          8          9         10
     6  Be   0.000000
     7  Be   2.236065   0.000000
     8  Be   2.069859   3.079828   0.000000
     9  Be   3.089231   2.094161   2.316831   0.000000
    10  Be   2.126715   2.111453   2.023100   2.041190   0.000000
    11  H    4.743124   4.934657   4.831300   4.990763   6.010775
    12  H    4.908265   4.711256   5.024489   4.788841   5.991523
    13  H    3.184967   3.447627   3.051997   3.373457   1.520660
    14  H    3.438836   3.148402   3.373822   3.108935   1.521734
    15  H    1.566380   3.570905   3.046628   4.486409   2.992093
    16  H    1.567770   3.384018   3.433538   4.612487   3.303465
    17  H    4.736609   2.985155   4.764169   2.922787   4.549829
    18  H    4.838229   3.374062   4.856612   3.304797   4.945760
    19  H    3.388475   4.845871   3.325513   4.824828   4.965970
    20  H    3.000299   4.746950   2.945708   4.748458   4.581300
    21  H    3.427332   1.558619   4.605089   3.423278   3.299677
    22  H    3.494292   1.552920   4.414196   3.086056   2.870505
    23  H    3.331729   3.050681   4.853291   4.656014   4.780940
    24  H    3.142399   3.391400   4.676373   4.849279   4.863794
    25  H    3.275362   4.636886   1.565376   3.681888   3.286293
    26  H    3.246871   4.461924   1.563082   3.486687   2.821912
    27  H    4.689368   4.889133   3.124423   3.381096   4.696520
    28  H    4.846986   4.687499   3.321289   3.025530   4.604506
    29  H    4.638844   3.279286   3.694633   1.563172   3.274143
    30  H    4.457665   3.258064   3.468348   1.564846   2.805520
    31  H    3.781256   3.875260   5.178769   5.291695   3.573411
    32  H    3.086983   3.152324   4.527926   4.613905   2.957005
    33  H    6.724217   6.380698   5.840687   5.376824   7.093378
    34  H    6.092044   5.648403   5.289692   4.702747   6.435382
    35  H    3.431748   4.998252   4.595437   5.891997   5.528524
    36  H    3.782795   5.222317   4.771592   6.004715   5.831581
    37  H    5.070230   3.073259   5.166963   3.164938   3.634298
    38  H    5.027819   2.962108   5.038515   2.897740   3.699995
                   11         12         13         14         15
    11  H    0.000000
    12  H    0.840432   0.000000
    13  H    7.461471   7.487832   0.000000
    14  H    7.506206   7.440316   0.820836   0.000000
    15  H    5.923171   6.209441   3.374518   3.860941   0.000000
    16  H    5.619635   5.875001   3.871965   4.236199   0.801002
    17  H    4.302136   3.655807   5.953591   5.524553   6.270782
    18  H    3.608583   2.911023   6.412734   6.062222   6.380881
    19  H    2.918963   3.603121   6.083160   6.435707   4.014018
    20  H    3.664613   4.293064   5.557604   5.987800   3.404812
    21  H    5.889966   5.547137   4.285593   3.825600   4.445262
    22  H    6.292348   5.960469   3.737852   3.184877   4.495159
    23  H    3.749792   3.603181   6.050412   5.959626   4.272464
    24  H    3.468384   3.500378   6.108849   6.123133   3.954198
    25  H    5.586988   5.942033   3.801235   4.323830   3.708888
    26  H    6.119141   6.401147   3.117313   3.666425   3.618002
    27  H    3.891505   4.016765   5.863653   5.962087   5.912081
    28  H    4.117201   4.081171   5.801344   5.794405   6.173110
    29  H    5.920061   5.573856   4.279558   3.832616   5.999529
    30  H    6.372486   6.096121   3.614776   3.160531   5.689030
    31  H    8.199228   8.176931   3.238365   3.209278   3.400577
    32  H    7.467218   7.439578   2.888622   2.846185   2.911454
    33  H    3.289161   3.081606   8.489420   8.417782   8.109599
    34  H    2.910546   2.608949   7.857273   7.758514   7.518981
    35  H    3.859730   4.419860   6.524324   6.860225   3.527781
    36  H    3.441563   4.054514   6.902764   7.217272   4.034038
    37  H    7.346359   6.901436   4.252052   3.481697   6.176838
    38  H    6.924949   6.447700   4.494483   3.766647   6.246650
                   16         17         18         19         20
    16  H    0.000000
    17  H    6.030502   0.000000
    18  H    6.107682   0.820628   0.000000
    19  H    3.982398   5.757852   5.372212   0.000000
    20  H    3.487718   6.049953   5.761372   0.818542   0.000000
    21  H    4.095019   3.387113   3.886281   6.135711   6.067120
    22  H    4.279851   3.513045   4.113551   6.371970   6.244047
    23  H    3.612748   3.992397   3.824160   4.369031   4.567085
    24  H    3.290400   4.482072   4.240154   3.770427   3.968040
    25  H    4.270143   6.166734   6.185713   3.506926   2.986397
    26  H    4.242358   6.190006   6.313917   4.158725   3.610232
    27  H    6.104298   4.546236   4.300720   3.703125   3.928347
    28  H    6.340550   4.039887   3.860932   4.286366   4.514319
    29  H    6.136295   2.972177   3.503037   6.168520   6.164109
    30  H    5.903649   3.602037   4.156356   6.280346   6.170560
    31  H    3.376322   6.748892   7.199324   7.096223   6.620355
    32  H    2.853990   6.063736   6.490034   6.431403   5.988932
    33  H    8.027790   4.589902   3.956456   5.122943   5.753881
    34  H    7.420060   3.865919   3.238863   4.776667   5.378131
    35  H    3.111772   6.438403   6.108761   2.387405   2.400901
    36  H    3.638598   6.388148   5.988982   2.193357   2.398871
    37  H    6.149029   3.607998   4.407449   7.652341   7.559053
    38  H    6.197251   3.067920   3.875002   7.396521   7.359934
                   21         22         23         24         25
    21  H    0.000000
    22  H    0.804061   0.000000
    23  H    3.157584   3.851229   0.000000
    24  H    3.739644   4.374104   0.792977   0.000000
    25  H    6.144526   5.928239   6.167488   5.858306   0.000000
    26  H    5.915987   5.610930   6.329135   6.091183   0.801659
    27  H    6.346273   6.255073   6.003999   5.852116   3.324950
    28  H    6.077004   5.945020   6.019605   5.971328   3.749053
    29  H    4.211315   3.755472   5.842557   6.146275   4.816060
    30  H    4.213037   3.652446   6.059676   6.333928   4.534251
    31  H    3.645663   3.459868   5.354047   5.516080   6.204653
    32  H    3.062213   2.900396   4.716549   4.878685   5.641479
    33  H    7.452865   7.595176   6.432329   6.384757   6.340625
    34  H    6.704941   6.848165   5.785716   5.779729   5.932690
    35  H    5.827774   6.266209   3.441951   2.660573   5.106024
    36  H    6.083734   6.537473   3.542127   2.759087   5.254263
    37  H    2.857676   2.202551   5.713517   6.251947   6.548778
    38  H    2.873025   2.315921   5.512077   6.054737   6.439051
                   26         27         28         29         30
    26  H    0.000000
    27  H    3.764781   0.000000
    28  H    4.056506   0.788512   0.000000
    29  H    4.564695   3.881355   3.267107   0.000000
    30  H    4.164287   4.171094   3.645489   0.801925   0.000000
    31  H    5.746822   8.072746   8.030119   6.340930   5.887822
    32  H    5.224007   7.366741   7.323364   5.730220   5.319061
    33  H    6.822265   3.165239   3.064671   5.504017   6.138251
    34  H    6.369956   2.847476   2.669192   4.877668   5.518417
    35  H    5.549257   5.846734   6.288415   7.379227   7.438386
    36  H    5.756138   5.684564   6.143437   7.446013   7.561322
    37  H    6.127397   6.404829   5.881848   2.815805   2.703995
    38  H    6.076425   6.015886   5.461950   2.440894   2.488911
                   31         32         33         34         35
    31  H    0.000000
    32  H    0.751014   0.000000
    33  H   10.101022   9.352892   0.000000
    34  H    9.397123   8.649296   0.750306   0.000000
    35  H    6.380916   5.811705   6.883586   6.449797   0.000000
    36  H    6.886816   6.292709   6.505815   6.111719   0.600000
    37  H    5.010744   4.578013   7.717275   7.007228   8.069121
    38  H    5.372038   4.880529   7.178949   6.472523   7.906314
                   36         37         38
    36  H    0.000000
    37  H    8.272341   0.000000
    38  H    8.069121   0.600000   0.000000
 Stoichiometry    Be10H28
 Framework group  C1[X(Be10H28)]
 Deg. of freedom   108
 Full point group                 C1      NOp   1
 Largest Abelian subgroup         C1      NOp   1
 Largest concise Abelian subgroup C1      NOp   1
                         Standard orientation:                         
 ---------------------------------------------------------------------
 Center     Atomic      Atomic             Coordinates (Angstroms)
 Number     Number       Type             X           Y           Z
 ---------------------------------------------------------------------
      1          4           0        0.352541    0.823681   -1.400172
      2          4           0        1.152848    1.273004    0.604483
      3          4           0        0.693265   -1.280682   -0.949030
      4          4           0        1.194005   -0.789801    1.079267
      5          4           0        2.202867    0.041855   -0.601005
      6          4           0       -0.924327    1.502284    0.067580
      7          4           0       -1.260517   -0.389925   -1.075446
      8          4           0       -0.408364    0.437735    1.766060
      9          4           0       -0.709942   -1.535031    0.589220
     10          4           0       -2.123323   -0.081642    0.826858
     11          1           0        3.595846    0.474602   -0.936977
     12          1           0        3.435523   -0.204595   -1.405286
     13          1           0       -3.442215    0.207580    1.526345
     14          1           0       -3.584753   -0.443795    1.047633
     15          1           0       -1.669849    2.842736    0.385275
     16          1           0       -1.434367    2.916612   -0.376758
     17          1           0        0.664892   -2.560447   -1.777432
     18          1           0        1.435521   -2.280434   -1.811415
     19          1           0        2.259123    2.250435    0.955095
     20          1           0        1.591630    2.553726    1.319070
     21          1           0       -2.002733   -0.578867   -2.432911
     22          1           0       -2.457875   -0.954895   -1.887051
     23          1           0        0.516168    1.260014   -2.926864
     24          1           0        0.833100    1.857639   -2.513088
     25          1           0       -0.121440    0.991797    3.201710
     26          1           0       -0.882897    0.742104    3.223935
     27          1           0        2.198019   -1.206050    2.282542
     28          1           0        1.944011   -1.895545    1.996484
     29          1           0       -0.826276   -3.086637    0.739188
     30          1           0       -1.475371   -2.796571    1.110161
     31          1           0       -4.504576    1.729276   -1.127489
     32          1           0       -3.803586    1.472610   -1.045278
     33          1           0        4.614811   -2.280115    0.543507
     34          1           0        3.937546   -2.164425    0.242031
     35          1           0        1.541366    3.737789   -0.768943
     36          1           0        2.120026    3.579899   -0.783868
     37          1           0       -2.868259   -3.006234   -1.197975
     38          1           0       -2.289598   -3.164125   -1.212901
 ---------------------------------------------------------------------
 Rotational constants (GHZ):           1.3047882           1.0245373           0.9309285
 Standard basis: def2TZVP (5D, 7F)
 There are   368 symmetry adapted cartesian basis functions of A   symmetry.
 There are   358 symmetry adapted basis functions of A   symmetry.
   358 basis functions,   514 primitive gaussians,   368 cartesian basis functions
    34 alpha electrons       34 beta electrons
       nuclear repulsion energy       364.4586389866 Hartrees.
 NAtoms=   38 NActive=   38 NUniq=   38 SFac= 1.00D+00 NAtFMM=   60 NAOKFM=F Big=F
 Integral buffers will be    131072 words long.
 Raffenetti 2 integral format.
 Two-electron integral symmetry is turned on.
 Nuclear repulsion after empirical dispersion term =      364.4089440943 Hartrees.
 One-electron integrals computed using PRISM.
   1 Symmetry operations used in ECPInt.
 ECPInt:  NShTT=   20503 NPrTT=   54210 LenC2=   19387 LenP2D=   41152.
 LDataN:  DoStor=T MaxTD1= 4 Len=   56
 NBasis=   358 RedAO= T EigKep=  1.09D-04  NBF=   358
 NBsUse=   358 1.00D-06 EigRej= -1.00D+00 NBFU=   358
 ExpMin= 3.27D-02 ExpMax= 4.70D+03 ExpMxC= 1.60D+02 IAcc=3 IRadAn=         5 AccDes= 0.00D+00
 Harris functional with IExCor= 1009 and IRadAn=       5 diagonalized for initial guess.
 HarFok:  IExCor= 1009 AccDes= 0.00D+00 IRadAn=         5 IDoV= 1 UseB2=F ITyADJ=14
 ICtDFT=  3500011 ScaDFX=  1.000000  1.000000  1.000000  1.000000
 FoFCou: FMM=F IPFlag=           0 FMFlag=      100000 FMFlg1=           0
         NFxFlg=           0 DoJE=T BraDBF=F KetDBF=T FulRan=T
         wScrn=  0.000000 ICntrl=       500 IOpCl=  0 I1Cent=   200000004 NGrid=           0
         NMat0=    1 NMatS0=      1 NMatT0=    0 NMatD0=    1 NMtDS0=    0 NMtDT0=    0
 Petite list used in FoFCou.
 Requested convergence on RMS density matrix=1.00D-08 within 128 cycles.
 Requested convergence on MAX density matrix=1.00D-06.
 Requested convergence on             energy=1.00D-06.
 No special actions if energy rises.
 SCF Done:  E(RPBE1PBE) =  -163.560769427     A.U. after   15 cycles
            NFock= 15  Conv=0.89D-08     -V/T= 2.0076

 **********************************************************************

            Population analysis using the SCF density.

 **********************************************************************

 Orbital symmetries:
       Occupied  (A) (A) (A) (A) (A) (A) (A) (A) (A) (A) (A) (A)
                 (A) (A) (A) (A) (A) (A) (A) (A) (A) (A) (A) (A)
                 (A) (A) (A) (A) (A) (A) (A) (A) (A) (A)
       Virtual   (A) (A) (A) (A) (A) (A) (A) (A) (A) (A) (A) (A)
                 (A) (A) (A) (A) (A) (A) (A) (A) (A) (A) (A) (A)
                 (A) (A) (A) (A) (A) (A) (A) (A) (A) (A) (A) (A)
                 (A) (A) (A) (A) (A) (A) (A) (A) (A) (A) (A) (A)
                 (A) (A) (A) (A) (A) (A) (A) (A) (A) (A) (A) (A)
                 (A) (A) (A) (A) (A) (A) (A) (A) (A) (A) (A) (A)
                 (A) (A) (A) (A) (A) (A) (A) (A) (A) (A) (A) (A)
                 (A) (A) (A) (A) (A) (A) (A) (A) (A) (A) (A) (A)
                 (A) (A) (A) (A) (A) (A) (A) (A) (A) (A) (A) (A)
                 (A) (A) (A) (A) (A) (A) (A) (A) (A) (A) (A) (A)
                 (A) (A) (A) (A) (A) (A) (A) (A) (A) (A) (A) (A)
                 (A) (A) (A) (A) (A) (A) (A) (A) (A) (A) (A) (A)
                 (A) (A) (A) (A) (A) (A) (A) (A) (A) (A) (A) (A)
                 (A) (A) (A) (A) (A) (A) (A) (A) (A) (A) (A) (A)
                 (A) (A) (A) (A) (A) (A) (A) (A) (A) (A) (A) (A)
                 (A) (A) (A) (A) (A) (A) (A) (A) (A) (A) (A) (A)
                 (A) (A) (A) (A) (A) (A) (A) (A) (A) (A) (A) (A)
                 (A) (A) (A) (A) (A) (A) (A) (A) (A) (A) (A) (A)
                 (A) (A) (A) (A) (A) (A) (A) (A) (A) (A) (A) (A)
                 (A) (A) (A) (A) (A) (A) (A) (A) (A) (A) (A) (A)
                 (A) (A) (A) (A) (A) (A) (A) (A) (A) (A) (A) (A)
                 (A) (A) (A) (A) (A) (A) (A) (A) (A) (A) (A) (A)
                 (A) (A) (A) (A) (A) (A) (A) (A) (A) (A) (A) (A)
                 (A) (A) (A) (A) (A) (A) (A) (A) (A) (A) (A) (A)
                 (A) (A) (A) (A) (A) (A) (A) (A) (A) (A) (A) (A)
                 (A) (A) (A) (A) (A) (A) (A) (A) (A) (A) (A) (A)
                 (A) (A) (A) (A) (A) (A) (A) (A) (A) (A) (A) (A)
 The electronic state is 1-A.
 Alpha  occ. eigenvalues --   -3.98643  -3.98591  -3.98363  -3.97555  -3.97385
 Alpha  occ. eigenvalues --   -3.97371  -3.97343  -3.96952  -3.96225  -3.96033
 Alpha  occ. eigenvalues --   -0.54289  -0.53405  -0.52697  -0.52409  -0.52184
 Alpha  occ. eigenvalues --   -0.51361  -0.51198  -0.51163  -0.50950  -0.50251
 Alpha  occ. eigenvalues --   -0.45903  -0.45436  -0.43212  -0.43162  -0.41402
 Alpha  occ. eigenvalues --   -0.31020  -0.25800  -0.25669  -0.20813  -0.19713
 Alpha  occ. eigenvalues --   -0.17502  -0.17081  -0.16749  -0.16035
 Alpha virt. eigenvalues --   -0.07731  -0.02524  -0.00093   0.01120   0.01837
 Alpha virt. eigenvalues --    0.02172   0.02517   0.02742   0.03005   0.03170
 Alpha virt. eigenvalues --    0.03466   0.03874   0.03992   0.04829   0.05237
 Alpha virt. eigenvalues --    0.05564   0.06481   0.06604   0.07110   0.07341
 Alpha virt. eigenvalues --    0.07714   0.08800   0.09256   0.09560   0.10333
 Alpha virt. eigenvalues --    0.10914   0.11878   0.12485   0.12648   0.13200
 Alpha virt. eigenvalues --    0.14218   0.14658   0.15119   0.15432   0.16048
 Alpha virt. eigenvalues --    0.16563   0.16681   0.17104   0.17653   0.18225
 Alpha virt. eigenvalues --    0.18444   0.18920   0.19515   0.20405   0.20552
 Alpha virt. eigenvalues --    0.21754   0.21835   0.22641   0.22763   0.23029
 Alpha virt. eigenvalues --    0.23258   0.23999   0.24701   0.25751   0.26512
 Alpha virt. eigenvalues --    0.27439   0.28168   0.28245   0.28916   0.29809
 Alpha virt. eigenvalues --    0.30273   0.30665   0.30778   0.31996   0.32505
 Alpha virt. eigenvalues --    0.32842   0.33324   0.33594   0.34319   0.34819
 Alpha virt. eigenvalues --    0.34976   0.35731   0.36144   0.36643   0.37280
 Alpha virt. eigenvalues --    0.37610   0.37823   0.39357   0.39654   0.40007
 Alpha virt. eigenvalues --    0.40712   0.41067   0.42740   0.43121   0.43842
 Alpha virt. eigenvalues --    0.44939   0.45243   0.45930   0.46457   0.46671
 Alpha virt. eigenvalues --    0.46974   0.47876   0.48344   0.48464   0.49348
 Alpha virt. eigenvalues --    0.50354   0.50819   0.51663   0.52224   0.53103
 Alpha virt. eigenvalues --    0.53275   0.54074   0.55049   0.55898   0.57479
 Alpha virt. eigenvalues --    0.57666   0.57928   0.59021   0.59608   0.59966
 Alpha virt. eigenvalues --    0.60506   0.61091   0.61503   0.61771   0.62365
 Alpha virt. eigenvalues --    0.62788   0.63735   0.64153   0.64486   0.65367
 Alpha virt. eigenvalues --    0.66486   0.67561   0.68130   0.69312   0.70492
 Alpha virt. eigenvalues --    0.71044   0.72170   0.72531   0.72833   0.73601
 Alpha virt. eigenvalues --    0.74184   0.75129   0.75656   0.76449   0.77032
 Alpha virt. eigenvalues --    0.77610   0.78040   0.78324   0.79686   0.79868
 Alpha virt. eigenvalues --    0.81255   0.81996   0.82793   0.83773   0.84357
 Alpha virt. eigenvalues --    0.85450   0.86326   0.86627   0.87541   0.88011
 Alpha virt. eigenvalues --    0.90196   0.90509   0.92364   0.93696   0.95217
 Alpha virt. eigenvalues --    0.95811   0.97278   0.97906   0.99454   1.00333
 Alpha virt. eigenvalues --    1.03867   1.07820   1.08085   1.10446   1.11627
 Alpha virt. eigenvalues --    1.11905   1.16720   1.18774   1.21273   1.23402
 Alpha virt. eigenvalues --    1.23663   1.26719   1.28583   1.29272   1.30443
 Alpha virt. eigenvalues --    1.31692   1.33696   1.35712   1.44950   1.47423
 Alpha virt. eigenvalues --    1.49039   1.52662   1.55021   1.57128   1.59180
 Alpha virt. eigenvalues --    1.59882   1.63556   1.64025   1.65362   1.66267
 Alpha virt. eigenvalues --    1.69418   1.69909   1.70542   1.73305   1.73627
 Alpha virt. eigenvalues --    1.75227   1.75667   1.76773   1.77719   1.78568
 Alpha virt. eigenvalues --    1.79513   1.80376   1.81451   1.82962   1.83474
 Alpha virt. eigenvalues --    1.84231   1.85478   1.86016   1.87109   1.88397
 Alpha virt. eigenvalues --    1.89734   1.91081   1.92492   1.93109   1.94774
 Alpha virt. eigenvalues --    1.95752   1.97017   1.98072   1.99027   1.99246
 Alpha virt. eigenvalues --    1.99532   2.00021   2.00277   2.01247   2.01749
 Alpha virt. eigenvalues --    2.03203   2.04322   2.05778   2.07033   2.09643
 Alpha virt. eigenvalues --    2.10411   2.10856   2.11317   2.11944   2.12506
 Alpha virt. eigenvalues --    2.13623   2.14416   2.14668   2.15680   2.16334
 Alpha virt. eigenvalues --    2.17322   2.17766   2.18436   2.19004   2.21026
 Alpha virt. eigenvalues --    2.23752   2.51306   2.52351   2.53521   2.55534
 Alpha virt. eigenvalues --    2.57887   2.60615   2.61843   2.62886   2.63139
 Alpha virt. eigenvalues --    2.68630   2.69873   2.70553   2.71841   2.80428
 Alpha virt. eigenvalues --    2.86027   2.90595   2.91605   2.97343   3.03561
 Alpha virt. eigenvalues --    3.04213   3.07951   3.09838   3.10675   3.12303
 Alpha virt. eigenvalues --    3.12652   3.13324   3.14928   3.15900   3.18327
 Alpha virt. eigenvalues --    3.18918   3.19068   3.19201   3.21931   3.23493
 Alpha virt. eigenvalues --    3.44468   3.44730   4.52603   4.52844   5.47266
 Alpha virt. eigenvalues --    5.51404   5.57083   5.58326   5.60668   5.64365
 Alpha virt. eigenvalues --    5.66057   5.67219   5.73219   5.79207   5.82704
 Alpha virt. eigenvalues --    5.84811   5.93102   5.94097   6.00313   6.02149
 Alpha virt. eigenvalues --    6.02797   6.09491   6.13987   6.16499   6.17756
 Alpha virt. eigenvalues --    6.22239   6.23217   6.27798   6.29492   6.32534
 Alpha virt. eigenvalues --    6.35236   6.36827   6.40775   6.44571   7.89108
 Alpha virt. eigenvalues --    7.90860   7.98784   8.01280   8.03957   8.07431
 Alpha virt. eigenvalues --    8.13749   8.16445   8.19723   8.24177
          Condensed to atoms (all electrons):
               1          2          3          4          5          6
     1  Be   3.560396   0.247319   0.186653   0.086605   0.184369  -0.033733
     2  Be   0.247319   3.863975   0.041871  -0.004731  -0.090453  -0.081647
     3  Be   0.186653   0.041871   3.584151   0.164680  -0.198030  -0.081504
     4  Be   0.086605  -0.004731   0.164680   3.167161   0.271537   0.096597
     5  Be   0.184369  -0.090453  -0.198030   0.271537   4.176901   0.145761
     6  Be  -0.033733  -0.081647  -0.081504   0.096597   0.145761   3.336290
     7  Be   0.032665  -0.098709  -0.010027   0.006916   0.088158   0.240369
     8  Be   0.004991   0.018954  -0.034478   0.023736   0.070521   0.215085
     9  Be   0.035018   0.060533   0.048899  -0.160429   0.010604   0.047977
    10  Be   0.077750   0.084901   0.079806   0.185620  -0.058099   0.013663
    11  H   -0.005190  -0.022041   0.058777   0.008639   0.031640  -0.004666
    12  H   -0.002994   0.031731   0.024092  -0.005674   0.000790  -0.004329
    13  H   -0.009980   0.000803  -0.004517  -0.007215   0.002504   0.018693
    14  H   -0.007235  -0.007778  -0.000174  -0.001321   0.002710   0.021345
    15  H   -0.031951   0.034425  -0.009275  -0.000238  -0.003195  -0.043338
    16  H    0.088863   0.028534  -0.000887  -0.001707   0.010282  -0.049151
    17  H   -0.039724  -0.012585  -0.013301  -0.004752  -0.126479   0.000655
    18  H    0.015562   0.009419  -0.132053   0.040032   0.186891  -0.009494
    19  H    0.015982  -0.169207   0.019838   0.056160   0.168871  -0.078964
    20  H   -0.018774  -0.025988  -0.009979   0.000515  -0.106909   0.067841
    21  H    0.063261  -0.001914   0.045506  -0.006932   0.010690   0.008102
    22  H   -0.008260  -0.016398   0.033996   0.002252   0.001568  -0.011657
    23  H   -0.051450   0.003283   0.018858  -0.011600  -0.044602   0.003391
    24  H   -0.099768   0.012522  -0.032514  -0.004155  -0.010819   0.056775
    25  H    0.007000   0.121096   0.000734   0.017814  -0.005246   0.023561
    26  H   -0.012257  -0.018754  -0.009720  -0.007303   0.003444   0.025178
    27  H    0.001283   0.031016  -0.029752   0.000580  -0.002122  -0.001880
    28  H   -0.010749  -0.053399   0.023910  -0.034226  -0.026659  -0.004017
    29  H    0.001426   0.005077   0.114899   0.006120  -0.000936  -0.013385
    30  H   -0.006523  -0.007748  -0.011061   0.024962   0.002178  -0.001759
    31  H   -0.006082  -0.000942  -0.000314   0.000689   0.000263  -0.003779
    32  H    0.002516  -0.001857  -0.001439  -0.000507   0.000567  -0.003985
    33  H   -0.001317  -0.006410  -0.003986  -0.000672  -0.004205   0.000360
    34  H   -0.000892  -0.000987  -0.011427   0.003263   0.008286  -0.000238
    35  H   -0.011696   0.014616  -0.001247  -0.003617  -0.016203  -0.004650
    36  H   -0.009462  -0.000596   0.000489  -0.001859  -0.005781  -0.015568
    37  H    0.000202  -0.000085  -0.011166  -0.001057   0.000509  -0.001315
    38  H   -0.002010   0.001656  -0.023433  -0.003065  -0.001928  -0.000350
               7          8          9         10         11         12
     1  Be   0.032665   0.004991   0.035018   0.077750  -0.005190  -0.002994
     2  Be  -0.098709   0.018954   0.060533   0.084901  -0.022041   0.031731
     3  Be  -0.010027  -0.034478   0.048899   0.079806   0.058777   0.024092
     4  Be   0.006916   0.023736  -0.160429   0.185620   0.008639  -0.005674
     5  Be   0.088158   0.070521   0.010604  -0.058099   0.031640   0.000790
     6  Be   0.240369   0.215085   0.047977   0.013663  -0.004666  -0.004329
     7  Be   3.490116   0.095529   0.210481   0.011826  -0.001931  -0.007645
     8  Be   0.095529   3.631753   0.235515   0.193384  -0.005651  -0.007204
     9  Be   0.210481   0.235515   3.631467   0.184593  -0.004961  -0.004871
    10  Be   0.011826   0.193384   0.184593   4.095387   0.003133   0.003409
    11  H   -0.001931  -0.005651  -0.004961   0.003133   0.594260   0.234059
    12  H   -0.007645  -0.007204  -0.004871   0.003409   0.234059   0.612128
    13  H    0.021886  -0.027125   0.018656   0.007027   0.000001   0.000001
    14  H    0.014474   0.007527  -0.010952  -0.007076   0.000001   0.000001
    15  H   -0.030966   0.057015  -0.003654   0.034675  -0.000028  -0.000022
    16  H    0.023984  -0.065192  -0.016796  -0.060363   0.000019  -0.000019
    17  H    0.100849  -0.000951   0.089868   0.005709   0.003502  -0.002338
    18  H   -0.056392  -0.005431  -0.026903  -0.002373  -0.005275   0.004405
    19  H   -0.012184  -0.038721  -0.005304   0.001448   0.006431  -0.003765
    20  H   -0.003988   0.074086   0.000445   0.002818  -0.003762   0.003616
    21  H   -0.026888  -0.018741  -0.038573  -0.067124  -0.000013   0.000003
    22  H   -0.095966  -0.002613   0.015818   0.043716  -0.000014  -0.000049
    23  H    0.033765  -0.008257  -0.000048   0.002144  -0.000839   0.001073
    24  H    0.006422  -0.001022  -0.007740  -0.000492   0.000136  -0.001942
    25  H   -0.014948  -0.085537  -0.033553  -0.090244  -0.000003   0.000003
    26  H    0.006198  -0.079239   0.023787   0.054417  -0.000009  -0.000015
    27  H   -0.007442   0.023560  -0.022518  -0.006952   0.000112  -0.000332
    28  H    0.001495  -0.000038   0.054079   0.001639   0.000306   0.002104
    29  H    0.008295  -0.021237  -0.084694  -0.092247   0.000011  -0.000049
    30  H    0.000705   0.014075  -0.095528   0.043220  -0.000022  -0.000010
    31  H   -0.010278  -0.001253  -0.001945   0.004794   0.000000   0.000000
    32  H    0.003866  -0.004861  -0.002786  -0.009684  -0.000000  -0.000000
    33  H    0.000109  -0.000254  -0.000796   0.000201   0.002187  -0.001858
    34  H   -0.001269  -0.000230  -0.000152   0.000178  -0.003930   0.004159
    35  H    0.000303  -0.001416   0.000774  -0.000308  -0.000457   0.000216
    36  H   -0.001592  -0.001845   0.000497  -0.000144   0.000623  -0.000519
    37  H   -0.010578  -0.000682  -0.008563   0.002371  -0.000001   0.000001
    38  H    0.014568  -0.001893   0.008791  -0.017024   0.000003   0.000001
              13         14         15         16         17         18
     1  Be  -0.009980  -0.007235  -0.031951   0.088863  -0.039724   0.015562
     2  Be   0.000803  -0.007778   0.034425   0.028534  -0.012585   0.009419
     3  Be  -0.004517  -0.000174  -0.009275  -0.000887  -0.013301  -0.132053
     4  Be  -0.007215  -0.001321  -0.000238  -0.001707  -0.004752   0.040032
     5  Be   0.002504   0.002710  -0.003195   0.010282  -0.126479   0.186891
     6  Be   0.018693   0.021345  -0.043338  -0.049151   0.000655  -0.009494
     7  Be   0.021886   0.014474  -0.030966   0.023984   0.100849  -0.056392
     8  Be  -0.027125   0.007527   0.057015  -0.065192  -0.000951  -0.005431
     9  Be   0.018656  -0.010952  -0.003654  -0.016796   0.089868  -0.026903
    10  Be   0.007027  -0.007076   0.034675  -0.060363   0.005709  -0.002373
    11  H    0.000001   0.000001  -0.000028   0.000019   0.003502  -0.005275
    12  H    0.000001   0.000001  -0.000022  -0.000019  -0.002338   0.004405
    13  H    0.586118   0.264499   0.000433   0.000019   0.000010  -0.000023
    14  H    0.264499   0.600978  -0.002194   0.002777   0.000002  -0.000007
    15  H    0.000433  -0.002194   0.692428   0.237544  -0.000006  -0.000026
    16  H    0.000019   0.002777   0.237544   0.746997   0.000024  -0.000012
    17  H    0.000010   0.000002  -0.000006   0.000024   0.799640   0.175948
    18  H   -0.000023  -0.000007  -0.000026  -0.000012   0.175948   0.734438
    19  H   -0.000001  -0.000019   0.001460   0.002903   0.000178  -0.000557
    20  H   -0.000010  -0.000006  -0.002668  -0.008665  -0.000110   0.000139
    21  H    0.002160  -0.000519   0.000007  -0.000327  -0.007806   0.002227
    22  H   -0.003382   0.001004   0.001256  -0.000798  -0.003789   0.002906
    23  H   -0.000012  -0.000035   0.002552  -0.004227   0.000135  -0.002165
    24  H   -0.000032  -0.000021   0.001939  -0.008824   0.000254   0.000771
    25  H   -0.000561   0.002502  -0.003006   0.002545  -0.000005  -0.000011
    26  H    0.004566  -0.002132  -0.003377   0.001597   0.000005  -0.000031
    27  H   -0.000044  -0.000009  -0.000009  -0.000015   0.000806   0.001310
    28  H    0.000012  -0.000042  -0.000013  -0.000016   0.000130  -0.002686
    29  H    0.002550  -0.000204   0.000015  -0.000060  -0.006823  -0.003997
    30  H   -0.002431   0.000697  -0.000094   0.000053  -0.004698   0.004871
    31  H   -0.000660  -0.001224   0.002610  -0.001629   0.000001  -0.000001
    32  H    0.000755   0.002163  -0.003296   0.008493  -0.000003   0.000004
    33  H    0.000000   0.000000   0.000000   0.000000   0.000525  -0.000963
    34  H   -0.000000  -0.000000  -0.000000  -0.000000  -0.001536   0.005152
    35  H    0.000001   0.000002  -0.000224   0.002131  -0.000010   0.000016
    36  H    0.000000  -0.000001   0.000615  -0.001091   0.000005  -0.000013
    37  H   -0.000403   0.000480  -0.000012   0.000011  -0.002775   0.000935
    38  H    0.000542  -0.000777   0.000002  -0.000012   0.008058  -0.002399
              19         20         21         22         23         24
     1  Be   0.015982  -0.018774   0.063261  -0.008260  -0.051450  -0.099768
     2  Be  -0.169207  -0.025988  -0.001914  -0.016398   0.003283   0.012522
     3  Be   0.019838  -0.009979   0.045506   0.033996   0.018858  -0.032514
     4  Be   0.056160   0.000515  -0.006932   0.002252  -0.011600  -0.004155
     5  Be   0.168871  -0.106909   0.010690   0.001568  -0.044602  -0.010819
     6  Be  -0.078964   0.067841   0.008102  -0.011657   0.003391   0.056775
     7  Be  -0.012184  -0.003988  -0.026888  -0.095966   0.033765   0.006422
     8  Be  -0.038721   0.074086  -0.018741  -0.002613  -0.008257  -0.001022
     9  Be  -0.005304   0.000445  -0.038573   0.015818  -0.000048  -0.007740
    10  Be   0.001448   0.002818  -0.067124   0.043716   0.002144  -0.000492
    11  H    0.006431  -0.003762  -0.000013  -0.000014  -0.000839   0.000136
    12  H   -0.003765   0.003616   0.000003  -0.000049   0.001073  -0.001942
    13  H   -0.000001  -0.000010   0.002160  -0.003382  -0.000012  -0.000032
    14  H   -0.000019  -0.000006  -0.000519   0.001004  -0.000035  -0.000021
    15  H    0.001460  -0.002668   0.000007   0.001256   0.002552   0.001939
    16  H    0.002903  -0.008665  -0.000327  -0.000798  -0.004227  -0.008824
    17  H    0.000178  -0.000110  -0.007806  -0.003789   0.000135   0.000254
    18  H   -0.000557   0.000139   0.002227   0.002906  -0.002165   0.000771
    19  H    0.779784   0.197375  -0.000020  -0.000041   0.000989  -0.002727
    20  H    0.197375   0.784531   0.000018  -0.000002   0.000681   0.001003
    21  H   -0.000020   0.000018   0.694502   0.263634  -0.004917  -0.002838
    22  H   -0.000041  -0.000002   0.263634   0.691135  -0.000622   0.003320
    23  H    0.000989   0.000681  -0.004917  -0.000622   0.667631   0.320742
    24  H   -0.002727   0.001003  -0.002838   0.003320   0.320742   0.672698
    25  H   -0.004518  -0.003866  -0.000061   0.000015   0.000000  -0.000008
    26  H    0.004682  -0.004004   0.000048  -0.000106  -0.000031  -0.000030
    27  H   -0.003516  -0.001023  -0.000013  -0.000009   0.000014  -0.000055
    28  H    0.001200   0.001661  -0.000007  -0.000026  -0.000045   0.000018
    29  H   -0.000032  -0.000007   0.002996  -0.001129  -0.000014  -0.000000
    30  H   -0.000036   0.000001   0.001387  -0.002127  -0.000017  -0.000032
    31  H   -0.000001   0.000001  -0.000384   0.000988   0.000003   0.000002
    32  H    0.000002  -0.000005   0.004451   0.000970  -0.000293  -0.000128
    33  H    0.000109  -0.000064   0.000000  -0.000000   0.000000  -0.000008
    34  H   -0.000099   0.000121  -0.000000   0.000001  -0.000015   0.000023
    35  H   -0.012999   0.002519   0.000013   0.000000  -0.000596  -0.001270
    36  H    0.004658  -0.008351  -0.000003  -0.000003   0.001366   0.000120
    37  H   -0.000000   0.000001  -0.000520   0.003708  -0.000012  -0.000002
    38  H    0.000001  -0.000001   0.000267  -0.011270   0.000016  -0.000011
              25         26         27         28         29         30
     1  Be   0.007000  -0.012257   0.001283  -0.010749   0.001426  -0.006523
     2  Be   0.121096  -0.018754   0.031016  -0.053399   0.005077  -0.007748
     3  Be   0.000734  -0.009720  -0.029752   0.023910   0.114899  -0.011061
     4  Be   0.017814  -0.007303   0.000580  -0.034226   0.006120   0.024962
     5  Be  -0.005246   0.003444  -0.002122  -0.026659  -0.000936   0.002178
     6  Be   0.023561   0.025178  -0.001880  -0.004017  -0.013385  -0.001759
     7  Be  -0.014948   0.006198  -0.007442   0.001495   0.008295   0.000705
     8  Be  -0.085537  -0.079239   0.023560  -0.000038  -0.021237   0.014075
     9  Be  -0.033553   0.023787  -0.022518   0.054079  -0.084694  -0.095528
    10  Be  -0.090244   0.054417  -0.006952   0.001639  -0.092247   0.043220
    11  H   -0.000003  -0.000009   0.000112   0.000306   0.000011  -0.000022
    12  H    0.000003  -0.000015  -0.000332   0.002104  -0.000049  -0.000010
    13  H   -0.000561   0.004566  -0.000044   0.000012   0.002550  -0.002431
    14  H    0.002502  -0.002132  -0.000009  -0.000042  -0.000204   0.000697
    15  H   -0.003006  -0.003377  -0.000009  -0.000013   0.000015  -0.000094
    16  H    0.002545   0.001597  -0.000015  -0.000016  -0.000060   0.000053
    17  H   -0.000005   0.000005   0.000806   0.000130  -0.006823  -0.004698
    18  H   -0.000011  -0.000031   0.001310  -0.002686  -0.003997   0.004871
    19  H   -0.004518   0.004682  -0.003516   0.001200  -0.000032  -0.000036
    20  H   -0.003866  -0.004004  -0.001023   0.001661  -0.000007   0.000001
    21  H   -0.000061   0.000048  -0.000013  -0.000007   0.002996   0.001387
    22  H    0.000015  -0.000106  -0.000009  -0.000026  -0.001129  -0.002127
    23  H    0.000000  -0.000031   0.000014  -0.000045  -0.000014  -0.000017
    24  H   -0.000008  -0.000030  -0.000055   0.000018  -0.000000  -0.000032
    25  H    0.753497   0.259707   0.001191  -0.004126   0.000401   0.000176
    26  H    0.259707   0.669557  -0.003150   0.002927   0.000264  -0.000788
    27  H    0.001191  -0.003150   0.655180   0.285728  -0.001509   0.003000
    28  H   -0.004126   0.002927   0.285728   0.688938  -0.002627  -0.004898
    29  H    0.000401   0.000264  -0.001509  -0.002627   0.752720   0.266877
    30  H    0.000176  -0.000788   0.003000  -0.004898   0.266877   0.680604
    31  H   -0.000009  -0.000024   0.000000   0.000000  -0.000005  -0.000016
    32  H    0.000025   0.000084  -0.000001  -0.000000   0.000008   0.000056
    33  H   -0.000005   0.000000   0.001953  -0.000615  -0.000021  -0.000003
    34  H    0.000001   0.000001  -0.002211   0.004922  -0.000190   0.000016
    35  H    0.000091  -0.000043   0.000000  -0.000007  -0.000000   0.000000
    36  H   -0.000009  -0.000006   0.000007  -0.000012   0.000000  -0.000000
    37  H   -0.000000  -0.000003  -0.000002  -0.000012  -0.005966   0.006138
    38  H   -0.000008   0.000012  -0.000002   0.000033   0.007703  -0.007683
              31         32         33         34         35         36
     1  Be  -0.006082   0.002516  -0.001317  -0.000892  -0.011696  -0.009462
     2  Be  -0.000942  -0.001857  -0.006410  -0.000987   0.014616  -0.000596
     3  Be  -0.000314  -0.001439  -0.003986  -0.011427  -0.001247   0.000489
     4  Be   0.000689  -0.000507  -0.000672   0.003263  -0.003617  -0.001859
     5  Be   0.000263   0.000567  -0.004205   0.008286  -0.016203  -0.005781
     6  Be  -0.003779  -0.003985   0.000360  -0.000238  -0.004650  -0.015568
     7  Be  -0.010278   0.003866   0.000109  -0.001269   0.000303  -0.001592
     8  Be  -0.001253  -0.004861  -0.000254  -0.000230  -0.001416  -0.001845
     9  Be  -0.001945  -0.002786  -0.000796  -0.000152   0.000774   0.000497
    10  Be   0.004794  -0.009684   0.000201   0.000178  -0.000308  -0.000144
    11  H    0.000000  -0.000000   0.002187  -0.003930  -0.000457   0.000623
    12  H    0.000000  -0.000000  -0.001858   0.004159   0.000216  -0.000519
    13  H   -0.000660   0.000755   0.000000  -0.000000   0.000001   0.000000
    14  H   -0.001224   0.002163   0.000000  -0.000000   0.000002  -0.000001
    15  H    0.002610  -0.003296   0.000000  -0.000000  -0.000224   0.000615
    16  H   -0.001629   0.008493   0.000000  -0.000000   0.002131  -0.001091
    17  H    0.000001  -0.000003   0.000525  -0.001536  -0.000010   0.000005
    18  H   -0.000001   0.000004  -0.000963   0.005152   0.000016  -0.000013
    19  H   -0.000001   0.000002   0.000109  -0.000099  -0.012999   0.004658
    20  H    0.000001  -0.000005  -0.000064   0.000121   0.002519  -0.008351
    21  H   -0.000384   0.004451   0.000000  -0.000000   0.000013  -0.000003
    22  H    0.000988   0.000970  -0.000000   0.000001   0.000000  -0.000003
    23  H    0.000003  -0.000293   0.000000  -0.000015  -0.000596   0.001366
    24  H    0.000002  -0.000128  -0.000008   0.000023  -0.001270   0.000120
    25  H   -0.000009   0.000025  -0.000005   0.000001   0.000091  -0.000009
    26  H   -0.000024   0.000084   0.000000   0.000001  -0.000043  -0.000006
    27  H    0.000000  -0.000001   0.001953  -0.002211   0.000000   0.000007
    28  H    0.000000  -0.000000  -0.000615   0.004922  -0.000007  -0.000012
    29  H   -0.000005   0.000008  -0.000021  -0.000190  -0.000000   0.000000
    30  H   -0.000016   0.000056  -0.000003   0.000016   0.000000  -0.000000
    31  H    0.595519   0.410434   0.000000  -0.000000  -0.000001  -0.000000
    32  H    0.410434   0.619665  -0.000000  -0.000000   0.000004  -0.000002
    33  H    0.000000  -0.000000   0.603060   0.407308  -0.000001   0.000001
    34  H   -0.000000  -0.000000   0.407308   0.604637   0.000000  -0.000005
    35  H   -0.000001   0.000004  -0.000001   0.000000   0.580693   0.446912
    36  H   -0.000000  -0.000002   0.000001  -0.000005   0.446912   0.586259
    37  H   -0.000047   0.000133  -0.000000   0.000001   0.000000  -0.000000
    38  H    0.000005  -0.000000   0.000001  -0.000004  -0.000000   0.000000
              37         38
     1  Be   0.000202  -0.002010
     2  Be  -0.000085   0.001656
     3  Be  -0.011166  -0.023433
     4  Be  -0.001057  -0.003065
     5  Be   0.000509  -0.001928
     6  Be  -0.001315  -0.000350
     7  Be  -0.010578   0.014568
     8  Be  -0.000682  -0.001893
     9  Be  -0.008563   0.008791
    10  Be   0.002371  -0.017024
    11  H   -0.000001   0.000003
    12  H    0.000001   0.000001
    13  H   -0.000403   0.000542
    14  H    0.000480  -0.000777
    15  H   -0.000012   0.000002
    16  H    0.000011  -0.000012
    17  H   -0.002775   0.008058
    18  H    0.000935  -0.002399
    19  H   -0.000000   0.000001
    20  H    0.000001  -0.000001
    21  H   -0.000520   0.000267
    22  H    0.003708  -0.011270
    23  H   -0.000012   0.000016
    24  H   -0.000002  -0.000011
    25  H   -0.000000  -0.000008
    26  H   -0.000003   0.000012
    27  H   -0.000002  -0.000002
    28  H   -0.000012   0.000033
    29  H   -0.005966   0.007703
    30  H    0.006138  -0.007683
    31  H   -0.000047   0.000005
    32  H    0.000133  -0.000000
    33  H   -0.000000   0.000001
    34  H    0.000001  -0.000004
    35  H    0.000000  -0.000000
    36  H   -0.000000   0.000000
    37  H    0.589385   0.436199
    38  H    0.436199   0.589940
 Mulliken charges:
               1
     1  Be  -0.241814
     2  Be   0.010496
     3  Be   0.183122
     4  Be   0.097182
     5  Be  -0.677377
     6  Be   0.127765
     7  Be  -0.022175
     8  Be  -0.251863
     9  Be  -0.147035
    10  Be  -0.725697
    11  H    0.114954
    12  H    0.121844
    13  H    0.125162
    14  H    0.120568
    15  H    0.070619
    16  H    0.063015
    17  H    0.041388
    18  H    0.065787
    19  H    0.070639
    20  H    0.060810
    21  H    0.078329
    22  H    0.091974
    23  H    0.073156
    24  H    0.097692
    25  H    0.055365
    26  H    0.084548
    27  H    0.076825
    28  H    0.075116
    29  H    0.065770
    30  H    0.096457
    31  H    0.013288
    32  H   -0.025348
    33  H    0.005363
    34  H   -0.014887
    35  H    0.006453
    36  H    0.005308
    37  H    0.003129
    38  H    0.004074
 Sum of Mulliken charges =  -0.00000
 Mulliken charges with hydrogens summed into heavy atoms:
               1
     1  Be  -0.070967
     2  Be   0.153707
     3  Be   0.290296
     4  Be   0.249123
     5  Be  -0.450102
     6  Be   0.261399
     7  Be   0.151256
     8  Be  -0.111950
     9  Be   0.019266
    10  Be  -0.492028
 Electronic spatial extent (au):  <R**2>=           2055.8657
 Charge=             -0.0000 electrons
 Dipole moment (field-independent basis, Debye):
    X=             -0.2859    Y=              0.0919    Z=              0.2442  Tot=              0.3871
 Quadrupole moment (field-independent basis, Debye-Ang):
   XX=            -69.0771   YY=            -73.0543   ZZ=            -71.1118
   XY=              0.4424   XZ=             -1.5490   YZ=             -1.5556
 Traceless Quadrupole moment (field-independent basis, Debye-Ang):
   XX=              2.0040   YY=             -1.9733   ZZ=             -0.0307
   XY=              0.4424   XZ=             -1.5490   YZ=             -1.5556
 Octapole moment (field-independent basis, Debye-Ang**2):
  XXX=             -9.0811  YYY=             -0.3166  ZZZ=             -1.0801  XYY=             -3.6482
  XXY=              0.0756  XXZ=              0.7858  XZZ=              4.1046  YZZ=              3.3686
  YYZ=              1.2558  XYZ=             -4.2705
 Hexadecapole moment (field-independent basis, Debye-Ang**3):
 XXXX=          -1466.6888 YYYY=          -1108.4413 ZZZZ=           -807.6314 XXXY=             11.2062
 XXXZ=            -32.7723 YYYX=             -9.8759 YYYZ=             -8.9421 ZZZX=             17.2918
 ZZZY=             -3.0236 XXYY=           -470.8009 XXZZ=           -390.9052 YYZZ=           -322.0778
 XXYZ=            -13.1445 YYXZ=              7.2360 ZZXY=              3.5375
 N-N= 3.644089440943D+02 E-N=-1.099135115498D+03  KE= 1.623335153684D+02
   1 Symmetry operations used in ECPInt.
 ECPInt:  NShTT=   20503 NPrTT=   54210 LenC2=   19387 LenP2D=   41152.
 LDataN:  DoStor=T MaxTD1= 5 Len=  102
 Calling FoFJK, ICntrl=      2127 FMM=F ISym2X=0 I1Cent= 0 IOpClX= 0 NMat=1 NMatS=1 NMatT=0.
 ***** Axes restored to original set *****
 -------------------------------------------------------------------
 Center     Atomic                   Forces (Hartrees/Bohr)
 Number     Number              X              Y              Z
 -------------------------------------------------------------------
      1        4           0.000360084    0.001152635    0.000211747
      2        4           0.000039280    0.002140366   -0.000410249
      3        4           0.000516302    0.000668090   -0.000232761
      4        4           0.000148613    0.000903295    0.000321624
      5        4           0.001060294   -0.000340644    0.000011348
      6        4          -0.000570388   -0.000483991   -0.000581934
      7        4          -0.000375075   -0.001434977    0.001963038
      8        4          -0.000687758    0.000402192    0.000556352
      9        4          -0.000283856   -0.000552587    0.001612386
     10        4          -0.000602992   -0.000073535   -0.000492444
     11        1           0.000190113   -0.000125929   -0.000337961
     12        1          -0.000233708    0.000119885    0.000125237
     13        1          -0.000003509   -0.000093261    0.000153654
     14        1          -0.000209025   -0.000008234   -0.000033618
     15        1           0.000041552    0.000064710    0.000269628
     16        1          -0.000102015    0.000002510   -0.000250861
     17        1          -0.000193947    0.000142963   -0.000016977
     18        1          -0.000046753   -0.000027314   -0.000031283
     19        1           0.000229104    0.002098338    0.000411651
     20        1          -0.000495802    0.000835783   -0.000362682
     21        1           0.000329910    0.001390684   -0.000097280
     22        1          -0.000054781   -0.002281407    0.000759484
     23        1          -0.000134545   -0.000415220    0.000699121
     24        1          -0.000065377    0.000370776   -0.000750648
     25        1           0.000030446   -0.000153702    0.000063652
     26        1          -0.000043476    0.000134980   -0.000015897
     27        1           0.000101509   -0.000075543    0.000086131
     28        1          -0.000020174    0.000243052   -0.000182374
     29        1          -0.000072174   -0.000095081    0.000015724
     30        1           0.000263319   -0.000098430    0.000307760
     31        1           0.000012530   -0.000003097   -0.000022959
     32        1          -0.000052929    0.000013307    0.000004737
     33        1          -0.000021146    0.000012035   -0.000002445
     34        1           0.000014006   -0.000002590    0.000027570
     35        1           0.167864688   -0.003372298    0.000812388
     36        1          -0.167889779   -0.004605734    0.000602945
     37        1           0.169236617    0.002863439   -0.002585399
     38        1          -0.168279159    0.000684532   -0.002608406
 -------------------------------------------------------------------
 Cartesian Forces:  Max     0.169236617 RMS     0.031541775

 GradGradGradGradGradGradGradGradGradGradGradGradGradGradGradGradGradGrad
 Berny optimization.
 FormGI is forming the generalized inverse of G from B-inverse, IUseBI=4.
 Internal  Forces:  Max     0.167863824 RMS     0.009105332
 Search for a local minimum.
 Step number   1 out of a maximum of  228
 All quantities printed in internal units (Hartrees-Bohrs-Radians)
 Mixed Optimization -- RFO/linear search
 Second derivative matrix not updated -- first step.
 ITU=  0
     Eigenvalues ---    0.00230   0.00594   0.00644   0.00911   0.01140
     Eigenvalues ---    0.01354   0.01466   0.01514   0.01622   0.01724
     Eigenvalues ---    0.01741   0.01782   0.01784   0.01862   0.01938
     Eigenvalues ---    0.01989   0.02028   0.02033   0.02051   0.02084
     Eigenvalues ---    0.02114   0.02135   0.02186   0.02211   0.02244
     Eigenvalues ---    0.02348   0.02436   0.02445   0.02509   0.02562
     Eigenvalues ---    0.02591   0.02648   0.02720   0.02765   0.02827
     Eigenvalues ---    0.02864   0.02901   0.02962   0.03066   0.03132
     Eigenvalues ---    0.03184   0.03450   0.03528   0.03623   0.03764
     Eigenvalues ---    0.03834   0.04101   0.04118   0.04144   0.04959
     Eigenvalues ---    0.05280   0.05566   0.05610   0.06109   0.06179
     Eigenvalues ---    0.06332   0.06500   0.06809   0.07023   0.07229
     Eigenvalues ---    0.07586   0.07953   0.08014   0.08069   0.08183
     Eigenvalues ---    0.08236   0.08260   0.08306   0.08428   0.08500
     Eigenvalues ---    0.08687   0.08795   0.08850   0.09105   0.09197
     Eigenvalues ---    0.09287   0.09688   0.09822   0.09826   0.09830
     Eigenvalues ---    0.09916   0.10244   0.10353   0.10492   0.10592
     Eigenvalues ---    0.10852   0.11288   0.11419   0.11779   0.11954
     Eigenvalues ---    0.12195   0.15981   0.16000   0.16000   0.16612
     Eigenvalues ---    0.16942   0.17081   0.17130   0.17313   0.17787
     Eigenvalues ---    0.17946   0.18164   0.19278   0.19494   0.37688
     Eigenvalues ---    0.37779   0.63735   0.66291
 RFO step:  Lambda=-7.87786495D-02 EMin= 2.30000000D-03
 Linear search not attempted -- first point.
 Maximum step size (   0.300) exceeded in Quadratic search.
    -- Step size scaled by   0.868
 Iteration  1 RMS(Cart)=  0.01980379 RMS(Int)=  0.00050895
 Iteration  2 RMS(Cart)=  0.00068222 RMS(Int)=  0.00004261
 Iteration  3 RMS(Cart)=  0.00000155 RMS(Int)=  0.00004257
 Iteration  4 RMS(Cart)=  0.00000000 RMS(Int)=  0.00004257
 Variable       Old X    -DE/DX   Delta X   Delta X   Delta X     New X
                                 (Linear)    (Quad)   (Total)
    R1        4.16642   0.00036   0.00000   0.00136   0.00136   4.16778
    R2        4.11768   0.00010   0.00000   0.00067   0.00068   4.11836
    R3        4.08532  -0.00020   0.00000  -0.00133  -0.00132   4.08400
    R4        3.89357  -0.00044   0.00000  -0.00185  -0.00187   3.89170
    R5        3.86367  -0.00000   0.00000  -0.00002  -0.00002   3.86365
    R6        3.01644   0.00002   0.00000   0.00041   0.00041   3.01685
    R7        3.01089  -0.00016   0.00000  -0.00053  -0.00053   3.01036
    R8        4.00081   0.00049   0.00000   0.00249   0.00250   4.00331
    R9        3.81307  -0.00004   0.00000  -0.00008  -0.00008   3.81298
   R10        4.07738   0.00003   0.00000  -0.00006  -0.00006   4.07732
   R11        4.00172   0.00012   0.00000   0.00051   0.00051   4.00223
   R12        2.86725   0.00309   0.00000   0.01523   0.01513   2.88238
   R13        2.89283   0.00034   0.00000   0.00130   0.00138   2.89421
   R14        4.05552   0.00022   0.00000   0.00109   0.00109   4.05661
   R15        3.84926   0.00006   0.00000   0.00068   0.00068   3.84994
   R16        4.06475   0.00007   0.00000  -0.00032  -0.00032   4.06444
   R17        3.96388  -0.00023   0.00000  -0.00073  -0.00073   3.96314
   R18        2.88135   0.00010   0.00000   0.00049   0.00049   2.88184
   R19        2.86227   0.00005   0.00000   0.00024   0.00024   2.86250
   R20        4.02328   0.00005   0.00000   0.00101   0.00101   4.02429
   R21        4.02920  -0.00030   0.00000  -0.00185  -0.00186   4.02735
   R22        3.97316  -0.00032   0.00000  -0.00152  -0.00153   3.97163
   R23        3.06414  -0.00003   0.00000  -0.00035  -0.00035   3.06380
   R24        3.06256   0.00005   0.00000   0.00029   0.00029   3.06285
   R25        2.82862  -0.00007   0.00000  -0.00037  -0.00037   2.82825
   R26        2.82009   0.00004   0.00000   0.00040   0.00040   2.82049
   R27        4.22555   0.00035   0.00000   0.00189   0.00189   4.22744
   R28        3.91147   0.00025   0.00000   0.00124   0.00124   3.91271
   R29        4.01891  -0.00006   0.00000   0.00018   0.00018   4.01909
   R30        2.96003   0.00007   0.00000   0.00033   0.00033   2.96036
   R31        2.96266  -0.00013   0.00000  -0.00073  -0.00073   2.96192
   R32        3.95739   0.00046   0.00000   0.00219   0.00219   3.95958
   R33        3.99007   0.00010   0.00000   0.00053   0.00052   3.99059
   R34        2.94536   0.00064   0.00000   0.00264   0.00249   2.94786
   R35        2.93459   0.00362   0.00000   0.02006   0.02017   2.95476
   R36        4.37818  -0.00011   0.00000  -0.00082  -0.00082   4.37735
   R37        3.82310   0.00015   0.00000   0.00106   0.00106   3.82417
   R38        2.95813   0.00003   0.00000   0.00009   0.00009   2.95822
   R39        2.95380   0.00004   0.00000   0.00014   0.00014   2.95393
   R40        3.85729  -0.00040   0.00000  -0.00209  -0.00209   3.85520
   R41        2.95397  -0.00010   0.00000  -0.00056  -0.00056   2.95341
   R42        2.95713  -0.00013   0.00000  -0.00072  -0.00072   2.95641
   R43        2.87363   0.00001   0.00000  -0.00003  -0.00003   2.87360
   R44        2.87566  -0.00018   0.00000  -0.00093  -0.00093   2.87473
   R45        5.58793  -0.00004   0.00000  -0.00017  -0.00017   5.58776
   R46        1.58819  -0.00004   0.00000  -0.00025  -0.00025   1.58794
   R47        4.93020   0.00007   0.00000   0.00073   0.00073   4.93093
   R48        1.55115   0.00009   0.00000   0.00029   0.00029   1.55145
   R49        5.45870  -0.00005   0.00000  -0.00031  -0.00031   5.45840
   R50        5.37851   0.00000   0.00000   0.00009   0.00009   5.37860
   R51        1.51367   0.00011   0.00000   0.00031   0.00031   1.51399
   R52        5.50185   0.00007   0.00000   0.00045   0.00045   5.50230
   R53        5.39326  -0.00004   0.00000  -0.00013  -0.00013   5.39313
   R54        1.55076   0.00000   0.00000   0.00001   0.00001   1.55077
   R55        1.54682   0.00001   0.00000  -0.00053  -0.00049   1.54633
   R56        4.14484   0.00701   0.00000   0.06130   0.06130   4.20614
   R57        1.51946  -0.00077   0.00000  -0.00349  -0.00344   1.51602
   R58        4.16222   0.00299   0.00000   0.02930   0.02930   4.19152
   R59        4.37646   0.00399   0.00000   0.01888   0.01884   4.39530
   R60        1.49851  -0.00037   0.00000  -0.00130  -0.00130   1.49721
   R61        1.51492  -0.00001   0.00000   0.00005   0.00005   1.51497
   R62        1.49007   0.00011   0.00000   0.00032   0.00032   1.49039
   R63        5.04404   0.00003   0.00000   0.00024   0.00023   5.04428
   R64        1.51542   0.00010   0.00000   0.00034   0.00034   1.51576
   R65        1.41921   0.00001   0.00000   0.00003   0.00003   1.41924
   R66        1.41787   0.00002   0.00000   0.00004   0.00004   1.41791
   R67        1.13384   0.16786   0.00000   0.19655   0.19655   1.33038
   R68        1.13384   0.16000   0.00000   0.19443   0.19455   1.32839
    A1        1.52258   0.00012   0.00000   0.00058   0.00058   1.52317
    A2        1.83686   0.00030   0.00000   0.00131   0.00131   1.83818
    A3        2.46022  -0.00019   0.00000  -0.00087  -0.00087   2.45935
    A4        1.97509  -0.00008   0.00000  -0.00051  -0.00051   1.97458
    A5        1.84159   0.00003   0.00000   0.00007   0.00007   1.84166
    A6        2.03307   0.00003   0.00000   0.00020   0.00020   2.03327
    A7        2.38064  -0.00004   0.00000  -0.00020  -0.00020   2.38044
    A8        1.96729  -0.00006   0.00000  -0.00016  -0.00016   1.96714
    A9        1.98437   0.00008   0.00000   0.00031   0.00031   1.98468
   A10        1.94409   0.00001   0.00000  -0.00007  -0.00007   1.94402
   A11        1.80776   0.00002   0.00000  -0.00020  -0.00020   1.80756
   A12        2.28475  -0.00001   0.00000  -0.00007  -0.00007   2.28469
   A13        2.06096   0.00001   0.00000   0.00013   0.00013   2.06109
   A14        1.97690  -0.00012   0.00000  -0.00046  -0.00046   1.97644
   A15        2.39513  -0.00018   0.00000  -0.00056  -0.00056   2.39457
   A16        1.58319  -0.00016   0.00000  -0.00070  -0.00070   1.58249
   A17        1.72212  -0.00015   0.00000  -0.00060  -0.00060   1.72152
   A18        2.22188   0.00074   0.00000   0.00447   0.00450   2.22638
   A19        2.34476  -0.00004   0.00000   0.00055   0.00051   2.34527
   A20        1.74980  -0.00021   0.00000  -0.00094  -0.00094   1.74886
   A21        2.16720  -0.00029   0.00000  -0.00214  -0.00216   2.16504
   A22        2.35308   0.00020   0.00000   0.00015   0.00019   2.35326
   A23        2.00110  -0.00031   0.00000  -0.00135  -0.00135   1.99975
   A24        2.06087  -0.00026   0.00000  -0.00116  -0.00116   2.05971
   A25        1.72308   0.00042   0.00000   0.00222   0.00223   1.72530
   A26        2.26554   0.00006   0.00000   0.00027   0.00027   2.26580
   A27        2.33362   0.00034   0.00000   0.00205   0.00206   2.33568
   A28        1.87884   0.00017   0.00000   0.00111   0.00110   1.87994
   A29        2.29813  -0.00048   0.00000  -0.00318  -0.00320   2.29493
   A30        1.86008   0.00026   0.00000   0.00086   0.00089   1.86096
   A31        1.58206  -0.00003   0.00000  -0.00019  -0.00019   1.58187
   A32        1.73588  -0.00007   0.00000  -0.00023  -0.00023   1.73565
   A33        2.33948   0.00005   0.00000   0.00039   0.00038   2.33986
   A34        2.20955   0.00001   0.00000  -0.00008  -0.00008   2.20947
   A35        1.74443   0.00014   0.00000   0.00063   0.00063   1.74505
   A36        2.36002  -0.00002   0.00000  -0.00022  -0.00022   2.35981
   A37        2.18309   0.00003   0.00000   0.00008   0.00008   2.18317
   A38        1.99801  -0.00005   0.00000  -0.00035  -0.00036   1.99765
   A39        2.03668  -0.00016   0.00000  -0.00066  -0.00066   2.03602
   A40        2.28045   0.00008   0.00000   0.00020   0.00020   2.28065
   A41        1.73418   0.00009   0.00000   0.00026   0.00026   1.73443
   A42        1.87418  -0.00008   0.00000  -0.00014  -0.00014   1.87403
   A43        2.32541  -0.00015   0.00000  -0.00058  -0.00058   2.32483
   A44        1.85897   0.00009   0.00000   0.00047   0.00047   1.85945
   A45        2.29873   0.00008   0.00000   0.00049   0.00049   2.29921
   A46        1.57717   0.00006   0.00000   0.00022   0.00022   1.57739
   A47        1.84988   0.00005   0.00000   0.00027   0.00027   1.85015
   A48        2.01371  -0.00009   0.00000  -0.00030  -0.00030   2.01341
   A49        2.49925  -0.00005   0.00000  -0.00020  -0.00020   2.49905
   A50        1.83461   0.00004   0.00000   0.00019   0.00019   1.83481
   A51        2.47691   0.00006   0.00000   0.00024   0.00024   2.47716
   A52        2.07924   0.00001   0.00000   0.00002   0.00002   2.07926
   A53        1.96648  -0.00010   0.00000  -0.00056  -0.00056   1.96592
   A54        1.96451  -0.00011   0.00000  -0.00044  -0.00044   1.96407
   A55        1.97418   0.00013   0.00000   0.00072   0.00072   1.97490
   A56        2.08736   0.00015   0.00000   0.00074   0.00074   2.08810
   A57        1.95422  -0.00010   0.00000  -0.00045  -0.00045   1.95377
   A58        2.16313  -0.00005   0.00000  -0.00022  -0.00022   2.16291
   A59        2.26881   0.00002   0.00000  -0.00007  -0.00007   2.26874
   A60        1.88510  -0.00000   0.00000  -0.00008  -0.00008   1.88502
   A61        1.59824   0.00009   0.00000   0.00034   0.00034   1.59858
   A62        2.22557  -0.00003   0.00000  -0.00013  -0.00013   2.22544
   A63        2.17421  -0.00000   0.00000   0.00020   0.00020   2.17441
   A64        1.68360   0.00025   0.00000   0.00106   0.00106   1.68467
   A65        2.02859  -0.00016   0.00000  -0.00058  -0.00059   2.02801
   A66        2.59169  -0.00016   0.00000  -0.00057  -0.00057   2.59112
   A67        2.56633  -0.00009   0.00000  -0.00045  -0.00045   2.56588
   A68        1.99638  -0.00008   0.00000  -0.00036  -0.00036   1.99602
   A69        2.39066  -0.00003   0.00000  -0.00004  -0.00004   2.39063
   A70        2.42225  -0.00009   0.00000  -0.00063  -0.00063   2.42162
   A71        1.83452   0.00005   0.00000   0.00013   0.00014   1.83466
   A72        1.93737  -0.00007   0.00000  -0.00039  -0.00039   1.93697
   A73        2.37646  -0.00001   0.00000  -0.00000  -0.00000   2.37646
   A74        1.87217  -0.00005   0.00000  -0.00014  -0.00014   1.87203
   A75        1.75383   0.00027   0.00000   0.00108   0.00108   1.75491
   A76        1.95494   0.00005   0.00000   0.00022   0.00021   1.95516
   A77        2.09285  -0.00019   0.00000  -0.00085  -0.00085   2.09200
   A78        2.07097  -0.00015   0.00000  -0.00064  -0.00064   2.07034
   A79        1.59252   0.00016   0.00000   0.00056   0.00056   1.59307
   A80        2.42841  -0.00009   0.00000  -0.00026  -0.00026   2.42816
   A81        2.17683  -0.00013   0.00000  -0.00046  -0.00046   2.17637
   A82        1.97397  -0.00006   0.00000  -0.00017  -0.00017   1.97380
   A83        2.46170  -0.00002   0.00000  -0.00005  -0.00005   2.46164
   A84        1.87194   0.00007   0.00000   0.00037   0.00037   1.87231
   A85        2.20143   0.00008   0.00000   0.00035   0.00035   2.20178
   A86        1.81667  -0.00026   0.00000  -0.00098  -0.00098   1.81569
   A87        1.95931  -0.00029   0.00000  -0.00122  -0.00123   1.95809
   A88        1.88528   0.00025   0.00000   0.00039   0.00038   1.88566
   A89        2.40573  -0.00039   0.00000  -0.00291  -0.00291   2.40282
   A90        1.75568  -0.00020   0.00000  -0.00075  -0.00075   1.75493
   A91        1.95917  -0.00031   0.00000  -0.00128  -0.00128   1.95789
   A92        2.01920   0.00036   0.00000   0.00123   0.00127   2.02047
   A93        2.19002   0.00002   0.00000   0.00074   0.00070   2.19073
   A94        1.58765  -0.00028   0.00000  -0.00126  -0.00125   1.58640
   A95        2.23875  -0.00002   0.00000  -0.00041  -0.00045   2.23830
   A96        2.33360   0.00013   0.00000  -0.00033  -0.00031   2.33329
   A97        2.42072   0.00025   0.00000   0.00160   0.00163   2.42235
   A98        2.00338   0.00066   0.00000   0.00419   0.00417   2.00756
   A99        2.22406  -0.00002   0.00000   0.00037   0.00035   2.22440
   A100       1.78126   0.00064   0.00000   0.00320   0.00322   1.78448
   A101       1.72460   0.00010   0.00000   0.00062   0.00063   1.72523
   A102       2.06187  -0.00008   0.00000  -0.00038  -0.00038   2.06149
   A103       1.80116  -0.00010   0.00000  -0.00044  -0.00044   1.80072
   A104       2.28978  -0.00010   0.00000  -0.00036  -0.00036   2.28943
   A105       1.79171  -0.00004   0.00000  -0.00004  -0.00004   1.79167
   A106       1.91742  -0.00015   0.00000  -0.00067  -0.00067   1.91675
   A107       1.94061  -0.00000   0.00000   0.00004   0.00005   1.94066
   A108       2.26619  -0.00008   0.00000  -0.00049  -0.00048   2.26571
   A109       1.55947  -0.00010   0.00000  -0.00031  -0.00031   1.55916
   A110       2.23474   0.00006   0.00000   0.00013   0.00013   2.23487
   A111       2.20126   0.00014   0.00000   0.00063   0.00063   2.20189
   A112       2.48340   0.00005   0.00000   0.00018   0.00018   2.48358
   A113       2.21436   0.00000   0.00000  -0.00025  -0.00025   2.21411
   A114       2.30771   0.00015   0.00000   0.00063   0.00063   2.30835
   A115       1.79839   0.00017   0.00000   0.00071   0.00071   1.79910
   A116       1.75399   0.00011   0.00000   0.00040   0.00040   1.75440
   A117       2.05132  -0.00001   0.00000  -0.00015  -0.00015   2.05117
   A118       1.81368  -0.00006   0.00000  -0.00010  -0.00010   1.81358
   A119       2.30380  -0.00001   0.00000   0.00010   0.00010   2.30389
   A120       1.80240   0.00020   0.00000   0.00069   0.00069   1.80310
   A121       1.92573   0.00006   0.00000   0.00035   0.00035   1.92607
   A122       1.97889  -0.00007   0.00000  -0.00026  -0.00026   1.97863
   A123       2.27983  -0.00009   0.00000  -0.00036  -0.00036   2.27947
   A124       1.54319   0.00022   0.00000   0.00101   0.00101   1.54419
   A125       2.21362  -0.00013   0.00000  -0.00052  -0.00052   2.21310
   A126       2.18566  -0.00011   0.00000  -0.00032  -0.00032   2.18534
   A127       2.50841  -0.00009   0.00000  -0.00045  -0.00045   2.50796
   A128       2.19078  -0.00010   0.00000  -0.00052  -0.00052   2.19026
   A129       2.27059   0.00000   0.00000  -0.00011  -0.00011   2.27048
   A130       1.76865  -0.00004   0.00000  -0.00028  -0.00028   1.76838
   A131       1.66932   0.00004   0.00000   0.00026   0.00026   1.66958
   A132       2.10778  -0.00008   0.00000  -0.00048  -0.00049   2.10729
   A133       2.45039  -0.00002   0.00000  -0.00012  -0.00012   2.45027
   A134       1.26909  -0.00003   0.00000  -0.00018  -0.00018   1.26891
   A135       1.68036   0.00027   0.00000   0.00102   0.00102   1.68138
   A136       2.49246  -0.00018   0.00000  -0.00067  -0.00067   2.49178
   A137       2.08105  -0.00018   0.00000  -0.00059  -0.00059   2.08047
   A138       1.30626  -0.00017   0.00000  -0.00061  -0.00061   1.30564
   A139       2.06331  -0.00011   0.00000  -0.00048  -0.00048   2.06283
   A140       2.51128  -0.00009   0.00000  -0.00040  -0.00040   2.51088
   A141       2.26616   0.00001   0.00000  -0.00004  -0.00004   2.26611
   A142       2.48084   0.00002   0.00000   0.00008   0.00008   2.48092
   A143       2.10880  -0.00000   0.00000   0.00005   0.00005   2.10885
   A144       2.33784   0.00004   0.00000   0.00040   0.00040   2.33824
   A145       1.51347   0.00000   0.00000   0.00006   0.00006   1.51353
   A146       1.79111   0.00006   0.00000   0.00054   0.00054   1.79165
   A147       1.41662  -0.00009   0.00000  -0.00044  -0.00044   1.41618
   A148       1.45052  -0.00003   0.00000  -0.00011  -0.00011   1.45041
   A149       1.73252   0.01807   0.00000   0.06680   0.06673   1.79926
   A150       1.64711   0.00258   0.00000   0.00486   0.00515   1.65226
   A151       1.89546   0.03167   0.00000   0.05218   0.05176   1.94722
   A152       1.71014  -0.01499   0.00000   0.00912   0.00946   1.71960
   A153       2.42403   0.00471   0.00000   0.00912   0.00839   2.43242
   A154       2.21756  -0.00717   0.00000  -0.01488  -0.01457   2.20299
   A155       1.61317  -0.00012   0.00000  -0.00049  -0.00049   1.61268
   A156       1.65685  -0.00002   0.00000  -0.00010  -0.00010   1.65675
   A157       1.06994   0.00003   0.00000   0.00021   0.00021   1.07015
   A158       1.20887   0.00000   0.00000   0.00006   0.00006   1.20893
   A159       2.46438   0.00000   0.00000  -0.00001  -0.00001   2.46437
   A160       1.24187  -0.00001   0.00000  -0.00000  -0.00000   1.24187
   A161       1.47986  -0.00002   0.00000  -0.00006  -0.00006   1.47980
   A162       1.94324   0.00000   0.00000  -0.00000  -0.00000   1.94323
   A163       1.46983  -0.00001   0.00000  -0.00000  -0.00000   1.46983
   A164       1.67559  -0.00003   0.00000  -0.00011  -0.00011   1.67548
   A165       1.96316   0.00003   0.00000   0.00012   0.00012   1.96328
   A166       2.18587  -0.00003   0.00000  -0.00014  -0.00014   2.18573
   A167       2.24923   0.00001   0.00000   0.00005   0.00005   2.24928
   A168       1.76770   0.00007   0.00000   0.00039   0.00039   1.76809
   A169       2.14507  -0.00002   0.00000  -0.00006  -0.00006   2.14500
   A170       2.01041  -0.00004   0.00000  -0.00013  -0.00012   2.01028
   A171       1.77312   0.00336   0.00000   0.01221   0.01221   1.78533
    D1       -0.13374  -0.00007   0.00000  -0.00030  -0.00030  -0.13404
    D2       -1.18458   0.00012   0.00000   0.00076   0.00076  -1.18382
    D3        2.23458  -0.00009   0.00000  -0.00069  -0.00070   2.23388
    D4        2.94241  -0.00008   0.00000  -0.00033  -0.00034   2.94207
    D5        0.89710  -0.00009   0.00000  -0.00060  -0.00060   0.89650
    D6       -0.15374   0.00010   0.00000   0.00047   0.00046  -0.15328
    D7       -3.01778  -0.00012   0.00000  -0.00098  -0.00100  -3.01877
    D8       -2.30994  -0.00010   0.00000  -0.00062  -0.00064  -2.31058
    D9       -2.41132  -0.00013   0.00000  -0.00073  -0.00073  -2.41205
   D10        2.82103   0.00006   0.00000   0.00033   0.00033   2.82136
   D11       -0.04301  -0.00016   0.00000  -0.00112  -0.00113  -0.04414
   D12        0.66483  -0.00014   0.00000  -0.00076  -0.00077   0.66406
   D13       -2.58017  -0.00006   0.00000  -0.00020  -0.00020  -2.58037
   D14        2.65218   0.00013   0.00000   0.00086   0.00086   2.65304
   D15       -0.21186  -0.00008   0.00000  -0.00059  -0.00060  -0.21245
   D16        0.49598  -0.00007   0.00000  -0.00023  -0.00024   0.49574
   D17        0.13192   0.00008   0.00000   0.00034   0.00034   0.13226
   D18        1.16236  -0.00001   0.00000  -0.00018  -0.00018   1.16218
   D19       -2.95330   0.00009   0.00000   0.00063   0.00063  -2.95267
   D20       -2.24890   0.00007   0.00000   0.00049   0.00049  -2.24841
   D21       -0.88922   0.00004   0.00000   0.00015   0.00014  -0.88908
   D22        0.14121  -0.00006   0.00000  -0.00038  -0.00038   0.14084
   D23        2.30874   0.00004   0.00000   0.00043   0.00043   2.30917
   D24        3.01314   0.00003   0.00000   0.00029   0.00029   3.01343
   D25        2.70883  -0.00005   0.00000  -0.00016  -0.00016   2.70866
   D26       -2.54392  -0.00014   0.00000  -0.00068  -0.00069  -2.54460
   D27       -0.37639  -0.00004   0.00000   0.00012   0.00012  -0.37627
   D28        0.32800  -0.00005   0.00000  -0.00002  -0.00002   0.32799
   D29        2.25005   0.00007   0.00000   0.00014   0.00014   2.25018
   D30       -3.00270  -0.00002   0.00000  -0.00038  -0.00039  -3.00308
   D31       -0.83517   0.00008   0.00000   0.00042   0.00042  -0.83475
   D32       -0.13078   0.00006   0.00000   0.00028   0.00028  -0.13050
   D33        0.64321   0.00006   0.00000   0.00031   0.00031   0.64352
   D34       -2.15940  -0.00000   0.00000  -0.00012  -0.00011  -2.15952
   D35       -2.86696   0.00002   0.00000  -0.00005  -0.00005  -2.86701
   D36       -0.62541  -0.00015   0.00000  -0.00075  -0.00075  -0.62616
   D37        2.85517  -0.00022   0.00000  -0.00117  -0.00118   2.85399
   D38        2.14761  -0.00019   0.00000  -0.00111  -0.00111   2.14650
   D39       -2.88448  -0.00007   0.00000  -0.00031  -0.00031  -2.88479
   D40        0.59610  -0.00013   0.00000  -0.00074  -0.00074   0.59536
   D41       -0.11146  -0.00011   0.00000  -0.00067  -0.00067  -0.11213
   D42        2.89061   0.00006   0.00000   0.00023   0.00023   2.89083
   D43        0.08799  -0.00001   0.00000  -0.00020  -0.00020   0.08779
   D44       -0.61956   0.00001   0.00000  -0.00014  -0.00013  -0.61970
   D45        0.58550   0.00004   0.00000   0.00020   0.00020   0.58570
   D46       -0.47269   0.00001   0.00000   0.00007   0.00007  -0.47261
   D47       -3.07588   0.00001   0.00000   0.00006   0.00006  -3.07581
   D48       -2.93939   0.00000   0.00000   0.00009   0.00009  -2.93930
   D49       -0.44613  -0.00000   0.00000  -0.00010  -0.00010  -0.44624
   D50       -1.50432  -0.00003   0.00000  -0.00023  -0.00023  -1.50455
   D51        2.17568  -0.00003   0.00000  -0.00024  -0.00024   2.17544
   D52        2.31217  -0.00003   0.00000  -0.00021  -0.00021   2.31195
   D53       -3.10528   0.00015   0.00000   0.00068   0.00068  -3.10460
   D54        2.11972   0.00012   0.00000   0.00056   0.00056   2.12028
   D55       -0.48347   0.00012   0.00000   0.00055   0.00055  -0.48292
   D56       -0.34698   0.00012   0.00000   0.00057   0.00057  -0.34641
   D57       -2.55428   0.00001   0.00000   0.00021   0.00021  -2.55407
   D58        2.67072  -0.00002   0.00000   0.00008   0.00008   2.67080
   D59        0.06753  -0.00002   0.00000   0.00007   0.00007   0.06760
   D60        0.20402  -0.00002   0.00000   0.00010   0.00010   0.20412
   D61       -0.60301   0.00013   0.00000   0.00075   0.00076  -0.60225
   D62        0.45972  -0.00018   0.00000  -0.00070  -0.00070   0.45902
   D63        2.99849  -0.00026   0.00000  -0.00108  -0.00112   2.99736
   D64        2.93860  -0.00004   0.00000  -0.00140  -0.00135   2.93725
   D65        0.41028   0.00020   0.00000   0.00118   0.00118   0.41146
   D66        1.47300  -0.00011   0.00000  -0.00027  -0.00027   1.47273
   D67       -2.27141  -0.00018   0.00000  -0.00065  -0.00070  -2.27211
   D68       -2.33130   0.00004   0.00000  -0.00098  -0.00092  -2.33222
   D69        2.65268   0.00018   0.00000   0.00095   0.00095   2.65363
   D70       -2.56778  -0.00013   0.00000  -0.00051  -0.00051  -2.56828
   D71       -0.02901  -0.00021   0.00000  -0.00089  -0.00093  -0.02995
   D72       -0.08890   0.00001   0.00000  -0.00121  -0.00116  -0.09006
   D73        3.00086  -0.00000   0.00000  -0.00000  -0.00000   3.00086
   D74       -2.21960  -0.00031   0.00000  -0.00145  -0.00146  -2.22105
   D75        0.31917  -0.00039   0.00000  -0.00183  -0.00188   0.31729
   D76        0.25928  -0.00017   0.00000  -0.00216  -0.00211   0.25718
   D77        0.13564   0.00007   0.00000   0.00029   0.00029   0.13594
   D78       -0.87482   0.00012   0.00000   0.00043   0.00044  -0.87438
   D79        2.77027   0.00014   0.00000   0.00059   0.00059   2.77086
   D80        2.66988   0.00013   0.00000   0.00047   0.00047   2.67035
   D81        1.11104  -0.00012   0.00000  -0.00045  -0.00046   1.11058
   D82        0.10058  -0.00007   0.00000  -0.00031  -0.00031   0.10026
   D83       -2.53752  -0.00005   0.00000  -0.00016  -0.00016  -2.53768
   D84       -2.63791  -0.00006   0.00000  -0.00028  -0.00028  -2.63819
   D85       -2.26968  -0.00060   0.00000  -0.00375  -0.00377  -2.27345
   D86        3.00304  -0.00055   0.00000  -0.00361  -0.00362   2.99941
   D87        0.36494  -0.00053   0.00000  -0.00345  -0.00347   0.36147
   D88        0.26455  -0.00053   0.00000  -0.00357  -0.00359   0.26097
   D89       -2.93996   0.00009   0.00000   0.00030   0.00031  -2.93965
   D90        2.33276   0.00014   0.00000   0.00044   0.00046   2.33321
   D91       -0.30534   0.00016   0.00000   0.00059   0.00061  -0.30473
   D92       -0.40573   0.00016   0.00000   0.00047   0.00049  -0.40524
   D93       -0.62197   0.00006   0.00000   0.00006   0.00006  -0.62192
   D94        2.44430   0.00007   0.00000   0.00023   0.00023   2.44453
   D95        2.31857   0.00021   0.00000   0.00133   0.00132   2.31989
   D96        0.51784  -0.00007   0.00000  -0.00041  -0.00041   0.51743
   D97       -2.69908  -0.00005   0.00000  -0.00023  -0.00023  -2.69931
   D98       -2.82481   0.00009   0.00000   0.00086   0.00086  -2.82395
   D99        3.09385  -0.00061   0.00000  -0.00405  -0.00407   3.08977
   D100      -0.12307  -0.00059   0.00000  -0.00387  -0.00390  -0.12697
   D101      -0.24880  -0.00045   0.00000  -0.00277  -0.00280  -0.25160
   D102       3.13466   0.00016   0.00000  -0.00028  -0.00024   3.13442
   D103      -0.08226   0.00018   0.00000  -0.00011  -0.00006  -0.08232
   D104      -0.20799   0.00032   0.00000   0.00099   0.00103  -0.20696
   D105      -0.70111  -0.00002   0.00000  -0.00019  -0.00018  -0.70129
   D106       0.33531   0.00006   0.00000   0.00003   0.00004   0.33535
   D107       2.55167   0.00002   0.00000   0.00001   0.00001   2.55168
   D108      -3.13726   0.00002   0.00000  -0.00007  -0.00007  -3.13733
   D109       0.41053  -0.00017   0.00000  -0.00065  -0.00065   0.40988
   D110       1.44696  -0.00009   0.00000  -0.00043  -0.00043   1.44652
   D111      -2.61988  -0.00012   0.00000  -0.00046  -0.00046  -2.62034
   D112      -2.02562  -0.00013   0.00000  -0.00054  -0.00054  -2.02616
   D113       2.71501   0.00068   0.00000   0.00458   0.00462   2.71963
   D114      -2.53175   0.00076   0.00000   0.00480   0.00484  -2.52691
   D115      -0.31540   0.00072   0.00000   0.00478   0.00482  -0.31059
   D116       0.27885   0.00071   0.00000   0.00470   0.00474   0.28359
   D117       3.06832  -0.00025   0.00000  -0.00047  -0.00050   3.06782
   D118      -2.17844  -0.00017   0.00000  -0.00024  -0.00028  -2.17872
   D119       0.03791  -0.00020   0.00000  -0.00027  -0.00031   0.03760
   D120       0.63217  -0.00021   0.00000  -0.00035  -0.00038   0.63178
   D121       0.76352  -0.00013   0.00000  -0.00067  -0.00067   0.76285
   D122      -0.20663  -0.00008   0.00000  -0.00044  -0.00044  -0.20707
   D123      -2.91628  -0.00008   0.00000  -0.00031  -0.00031  -2.91659
   D124      -2.71835  -0.00012   0.00000  -0.00062  -0.00062  -2.71897
   D125      -0.32089   0.00005   0.00000   0.00020   0.00020  -0.32069
   D126      -1.29104   0.00010   0.00000   0.00044   0.00043  -1.29060
   D127       2.28250   0.00010   0.00000   0.00057   0.00057   2.28306
   D128       2.48042   0.00006   0.00000   0.00026   0.00026   2.48068
   D129      -2.67418   0.00040   0.00000   0.00278   0.00279  -2.67139
   D130       2.63886   0.00046   0.00000   0.00301   0.00302   2.64188
   D131      -0.07079   0.00046   0.00000   0.00314   0.00315  -0.06763
   D132       0.12714   0.00042   0.00000   0.00283   0.00284   0.12998
   D133      -3.04925  -0.00012   0.00000   0.00012   0.00009  -3.04916
   D134       2.26379  -0.00006   0.00000   0.00035   0.00032   2.26411
   D135      -0.44586  -0.00006   0.00000   0.00048   0.00046  -0.44540
   D136      -0.24794  -0.00010   0.00000   0.00017   0.00015  -0.24779
   D137       0.41644   0.00099   0.00000   0.00762   0.00768   0.42412
   D138       2.55302   0.00126   0.00000   0.00926   0.00932   2.56235
   D139       1.47299   0.00099   0.00000   0.00745   0.00752   1.48051
   D140      -0.91685   0.00047   0.00000   0.00393   0.00396  -0.91290
   D141      -2.35404   0.00054   0.00000   0.00457   0.00462  -2.34942
   D142      -0.13726  -0.00008   0.00000  -0.00032  -0.00032  -0.13758
   D143       0.88710  -0.00006   0.00000  -0.00022  -0.00022   0.88688
   D144      -2.48764  -0.00008   0.00000  -0.00040  -0.00040  -2.48804
   D145      -2.87670  -0.00009   0.00000  -0.00031  -0.00031  -2.87701
   D146      -1.11287  -0.00004   0.00000  -0.00016  -0.00016  -1.11304
   D147      -0.08852  -0.00001   0.00000  -0.00006  -0.00006  -0.08858
   D148       2.81993  -0.00003   0.00000  -0.00024  -0.00024   2.81968
   D149       2.43087  -0.00004   0.00000  -0.00015  -0.00015   2.43072
   D150       2.94681  -0.00008   0.00000  -0.00058  -0.00058   2.94623
   D151      -2.31202  -0.00006   0.00000  -0.00048  -0.00048  -2.31250
   D152       0.59642  -0.00008   0.00000  -0.00066  -0.00066   0.59576
   D153       0.20736  -0.00009   0.00000  -0.00057  -0.00057   0.20679
   D154       2.26144  -0.00008   0.00000  -0.00057  -0.00057   2.26087
   D155      -2.99739  -0.00006   0.00000  -0.00047  -0.00047  -2.99786
   D156      -0.08894  -0.00008   0.00000  -0.00065  -0.00065  -0.08960
   D157      -0.47800  -0.00009   0.00000  -0.00056  -0.00056  -0.47856
   D158       0.61837   0.00018   0.00000   0.00102   0.00102   0.61939
   D159      -2.39883   0.00015   0.00000   0.00067   0.00067  -2.39815
   D160      -2.40838   0.00012   0.00000   0.00038   0.00039  -2.40800
   D161      -0.53695   0.00007   0.00000   0.00043   0.00043  -0.53652
   D162       2.72903   0.00003   0.00000   0.00009   0.00009   2.72912
   D163       2.71948   0.00000   0.00000  -0.00020  -0.00020   2.71928
   D164      -3.12603   0.00004   0.00000   0.00030   0.00030  -3.12573
   D165       0.13996   0.00000   0.00000  -0.00004  -0.00004   0.13991
   D166       0.13040  -0.00003   0.00000  -0.00033  -0.00033   0.13007
   D167      -3.10067   0.00000   0.00000   0.00008   0.00008  -3.10059
   D168       0.16531  -0.00003   0.00000  -0.00026  -0.00026   0.16505
   D169       0.15576  -0.00006   0.00000  -0.00055  -0.00055   0.15521
   D170       0.69515  -0.00010   0.00000  -0.00044  -0.00044   0.69471
   D171      -0.35437   0.00006   0.00000   0.00013   0.00013  -0.35424
   D172      -3.10770  -0.00000   0.00000  -0.00067  -0.00069  -3.10839
   D173      -2.53022  -0.00062   0.00000  -0.00418  -0.00418  -2.53440
   D174      -0.39894  -0.00013   0.00000  -0.00075  -0.00075  -0.39969
   D175      -1.44846   0.00003   0.00000  -0.00018  -0.00018  -1.44864
   D176       2.08139  -0.00004   0.00000  -0.00097  -0.00100   2.08039
   D177       2.65887  -0.00065   0.00000  -0.00449  -0.00448   2.65438
   D178      -3.07302  -0.00007   0.00000  -0.00034  -0.00033  -3.07335
   D179       2.16064   0.00009   0.00000   0.00023   0.00024   2.16088
   D180      -0.59268   0.00002   0.00000  -0.00056  -0.00058  -0.59327
   D181      -0.01521  -0.00059   0.00000  -0.00407  -0.00407  -0.01928
   D182      -2.70848   0.00000   0.00000   0.00018   0.00019  -2.70829
   D183       2.52519   0.00015   0.00000   0.00075   0.00075   2.52594
   D184      -0.22814   0.00009   0.00000  -0.00004  -0.00007  -0.22821
   D185       0.34933  -0.00052   0.00000  -0.00356  -0.00355   0.34578
   D186      -0.72379  -0.00001   0.00000   0.00004   0.00004  -0.72375
   D187       0.24873   0.00016   0.00000   0.00097   0.00097   0.24970
   D188       2.89002   0.00006   0.00000   0.00038   0.00038   2.89040
   D189       2.69462   0.00003   0.00000   0.00021   0.00021   2.69483
   D190       0.37339  -0.00013   0.00000  -0.00069  -0.00069   0.37270
   D191       1.34590   0.00004   0.00000   0.00024   0.00025   1.34615
   D192      -2.29599  -0.00005   0.00000  -0.00034  -0.00034  -2.29634
   D193      -2.49139  -0.00009   0.00000  -0.00052  -0.00052  -2.49191
   D194       3.08677  -0.00008   0.00000  -0.00058  -0.00058   3.08619
   D195      -2.22391   0.00009   0.00000   0.00035   0.00035  -2.22355
   D196       0.41738  -0.00001   0.00000  -0.00024  -0.00023   0.41715
   D197       0.22199  -0.00005   0.00000  -0.00041  -0.00041   0.22158
   D198       2.70838  -0.00008   0.00000  -0.00054  -0.00054   2.70784
   D199      -2.60230   0.00009   0.00000   0.00040   0.00040  -2.60190
   D200       0.03899  -0.00001   0.00000  -0.00019  -0.00019   0.03880
   D201      -0.15640  -0.00004   0.00000  -0.00036  -0.00036  -0.15677
   D202      -0.63436  -0.00008   0.00000  -0.00037  -0.00037  -0.63473
   D203       2.11034  -0.00000   0.00000   0.00011   0.00011   2.11045
   D204       2.97428  -0.00008   0.00000  -0.00033  -0.00033   2.97394
   D205       0.63432  -0.00007   0.00000  -0.00033  -0.00033   0.63399
   D206      -2.90417   0.00001   0.00000   0.00015   0.00015  -2.90402
   D207      -2.04023  -0.00007   0.00000  -0.00029  -0.00029  -2.04052
   D208      -2.87273   0.00003   0.00000   0.00013   0.00013  -2.87260
   D209      -0.12803   0.00011   0.00000   0.00061   0.00061  -0.12742
   D210       0.73590   0.00004   0.00000   0.00017   0.00017   0.73607
   D211       2.87507  -0.00004   0.00000  -0.00020  -0.00019   2.87488
   D212      -0.66342   0.00004   0.00000   0.00029   0.00029  -0.66313
   D213       0.20052  -0.00004   0.00000  -0.00016  -0.00015   0.20036
   D214      -0.60788   0.00006   0.00000   0.00025   0.00025  -0.60763
   D215       0.52904  -0.00005   0.00000  -0.00014  -0.00014   0.52890
   D216      -3.04883   0.00001   0.00000   0.00007   0.00007  -3.04876
   D217       2.76078  -0.00004   0.00000  -0.00035  -0.00036   2.76042
   D218       0.43922   0.00005   0.00000   0.00018   0.00018   0.43940
   D219       1.57614  -0.00006   0.00000  -0.00022  -0.00022   1.57593
   D220      -2.00173  -0.00000   0.00000  -0.00001  -0.00001  -2.00173
   D221      -2.47530  -0.00005   0.00000  -0.00043  -0.00043  -2.47573
   D222       2.68799   0.00006   0.00000   0.00030   0.00030   2.68828
   D223      -2.45827  -0.00005   0.00000  -0.00010  -0.00010  -2.45837
   D224       0.24704   0.00000   0.00000   0.00011   0.00011   0.24715
   D225      -0.22653  -0.00004   0.00000  -0.00031  -0.00031  -0.22685
   D226      -3.08880   0.00006   0.00000   0.00022   0.00022  -3.08858
   D227      -1.95188  -0.00005   0.00000  -0.00017  -0.00017  -1.95205
   D228       0.75343   0.00001   0.00000   0.00004   0.00004   0.75347
   D229       0.27986  -0.00004   0.00000  -0.00038  -0.00038   0.27947
   D230       0.58630   0.00011   0.00000   0.00059   0.00059   0.58689
   D231      -0.53193   0.00003   0.00000   0.00023   0.00023  -0.53170
   D232       3.04061   0.00004   0.00000   0.00030   0.00030   3.04091
   D233      -2.73893   0.00011   0.00000   0.00063   0.00063  -2.73829
   D234      -0.46244   0.00019   0.00000   0.00108   0.00108  -0.46135
   D235      -1.58066   0.00011   0.00000   0.00072   0.00072  -1.57994
   D236       1.99188   0.00013   0.00000   0.00079   0.00079   1.99267
   D237       2.49553   0.00019   0.00000   0.00112   0.00112   2.49665
   D238       3.12258   0.00004   0.00000   0.00034   0.00034   3.12292
   D239       2.00436  -0.00004   0.00000  -0.00002  -0.00002   2.00433
   D240      -0.70629  -0.00002   0.00000   0.00005   0.00005  -0.70624
   D241      -0.20264   0.00004   0.00000   0.00038   0.00038  -0.20226
   D242      -2.80499   0.00008   0.00000   0.00051   0.00051  -2.80448
   D243       2.35997  -0.00000   0.00000   0.00015   0.00015   2.36012
   D244      -0.35068   0.00002   0.00000   0.00022   0.00022  -0.35046
   D245       0.15297   0.00008   0.00000   0.00055   0.00055   0.15352
   D246      -1.45583  -0.00001   0.00000   0.00021   0.00021  -1.45563
   D247       0.97378   0.00007   0.00000   0.00042   0.00042   0.97420
   D248      -0.18299   0.00003   0.00000   0.00025   0.00025  -0.18274
   D249      -2.91313   0.00007   0.00000   0.00049   0.00049  -2.91264
   D250       2.09349   0.00000   0.00000   0.00020   0.00020   2.09368
   D251      -2.59502   0.00002   0.00000   0.00006   0.00006  -2.59497
   D252       2.02753  -0.00014   0.00000  -0.00115  -0.00115   2.02638
   D253      -1.33369   0.00004   0.00000   0.00030   0.00030  -1.33338
   D254      -0.03174   0.00002   0.00000  -0.00008  -0.00008  -0.03182
   D255      -0.00361   0.00013   0.00000   0.00067   0.00067  -0.00294
   D256       1.02295  -0.00005   0.00000   0.00001   0.00001   1.02296
   D257      -2.36294  -0.00017   0.00000   0.00005   0.00003  -2.36292
   D258      -3.05080   0.00074   0.00000   0.00481   0.00480  -3.04599
   D259      -1.04689   0.00013   0.00000   0.00066   0.00066  -1.04623
   D260      -0.02033  -0.00006   0.00000  -0.00000  -0.00000  -0.02033
   D261       2.87696  -0.00018   0.00000   0.00003   0.00002   2.87698
   D262       2.18911   0.00073   0.00000   0.00479   0.00479   2.19390
   D263       2.99044   0.00007   0.00000   0.00038   0.00039   2.99083
   D264      -2.26618  -0.00011   0.00000  -0.00028  -0.00028  -2.26646
   D265       0.63111  -0.00023   0.00000  -0.00024  -0.00026   0.63086
   D266      -0.05674   0.00067   0.00000   0.00452   0.00452  -0.05222
   D267       2.37343   0.00010   0.00000   0.00051   0.00051   2.37394
   D268      -2.88320  -0.00008   0.00000  -0.00015  -0.00015  -2.88335
   D269       0.01410  -0.00021   0.00000  -0.00012  -0.00013   0.01396
   D270      -0.67376   0.00070   0.00000   0.00464   0.00465  -0.66911
   D271       0.00767  -0.00005   0.00000  -0.00023  -0.00023   0.00744
   D272      -0.95364   0.00002   0.00000  -0.00005  -0.00005  -0.95369
   D273       2.28091  -0.00003   0.00000  -0.00007  -0.00007   2.28083
   D274       2.93360   0.00001   0.00000   0.00016   0.00016   2.93376
   D275       0.97968  -0.00001   0.00000  -0.00016  -0.00016   0.97952
   D276       0.01837   0.00005   0.00000   0.00002   0.00002   0.01839
   D277      -3.03026   0.00001   0.00000  -0.00000  -0.00000  -3.03027
   D278      -2.37756   0.00005   0.00000   0.00023   0.00023  -2.37734
   D279      -2.75060  -0.00003   0.00000  -0.00016  -0.00016  -2.75076
   D280       2.57128   0.00003   0.00000   0.00001   0.00001   2.57129
   D281      -0.47736  -0.00002   0.00000  -0.00001  -0.00001  -0.47736
   D282       0.17534   0.00003   0.00000   0.00023   0.00022   0.17557
   D283      -2.52983   0.00000   0.00000  -0.00005  -0.00005  -2.52989
   D284       2.79204   0.00006   0.00000   0.00012   0.00012   2.79217
   D285      -0.25659   0.00002   0.00000   0.00010   0.00010  -0.25649
   D286       0.39611   0.00006   0.00000   0.00033   0.00033   0.39644
   D287       0.57067   0.00010   0.00000   0.00063   0.00063   0.57131
   D288      -2.76000   0.00004   0.00000   0.00014   0.00014  -2.75986
   D289      -2.18708   0.00003   0.00000  -0.00005  -0.00005  -2.18713
   D290      -1.77499   0.00007   0.00000   0.00027   0.00027  -1.77472
   D291      -0.62139  -0.00007   0.00000  -0.00006  -0.00006  -0.62146
   D292       2.33112  -0.00013   0.00000  -0.00056  -0.00056   2.33056
   D293       2.90404  -0.00014   0.00000  -0.00075  -0.00075   2.90329
   D294      -2.96705  -0.00011   0.00000  -0.00043  -0.00043  -2.96748
   D295      -2.95196   0.00009   0.00000   0.00059   0.00059  -2.95137
   D296       0.00054   0.00003   0.00000   0.00010   0.00010   0.00064
   D297       0.57347   0.00002   0.00000  -0.00009  -0.00009   0.57337
   D298       0.98556   0.00006   0.00000   0.00023   0.00023   0.98579
   D299       2.88106   0.00003   0.00000   0.00028   0.00028   2.88134
   D300      -0.44962  -0.00004   0.00000  -0.00022  -0.00022  -0.44983
   D301       0.12330  -0.00004   0.00000  -0.00041  -0.00041   0.12290
   D302       0.53540  -0.00001   0.00000  -0.00009  -0.00009   0.53531
   D303       1.65847  -0.00006   0.00000  -0.00022  -0.00022   1.65825
   D304       3.07094   0.00000   0.00000  -0.00002  -0.00001   3.07092
   D305       0.09689   0.00004   0.00000   0.00019   0.00019   0.09708
   D306      -2.03152  -0.00007   0.00000  -0.00030  -0.00030  -2.03182
   D307      -0.95808  -0.00003   0.00000  -0.00007  -0.00007  -0.95815
   D308       1.80127  -0.00007   0.00000  -0.00033  -0.00033   1.80094
   D309       2.99056   0.00008   0.00000   0.00030   0.00031   2.99086
   D310       0.73675  -0.00004   0.00000  -0.00016  -0.00016   0.73658
   D311      -1.95202  -0.00010   0.00000  -0.00046  -0.00045  -1.95248
   D312      -0.53332   0.00001   0.00000   0.00011   0.00011  -0.53321
   D313       0.02689  -0.00018   0.00000  -0.00101  -0.00101   0.02588
   D314       1.00383  -0.00018   0.00000  -0.00106  -0.00106   1.00276
   D315      -2.29996  -0.00017   0.00000  -0.00093  -0.00093  -2.30089
   D316      -2.94421  -0.00018   0.00000  -0.00103  -0.00103  -2.94525
   D317      -0.95877   0.00005   0.00000   0.00006   0.00007  -0.95871
   D318       0.01817   0.00005   0.00000   0.00001   0.00001   0.01818
   D319       2.99757   0.00006   0.00000   0.00015   0.00015   2.99771
   D320       2.35331   0.00005   0.00000   0.00004   0.00004   2.35335
   D321       2.47464   0.00029   0.00000   0.00066   0.00071   2.47535
   D322      -2.83160   0.00029   0.00000   0.00061   0.00065  -2.83095
   D323       0.14780   0.00030   0.00000   0.00075   0.00079   0.14859
   D324      -0.49646   0.00029   0.00000   0.00064   0.00068  -0.49577
   D325       2.87643  -0.00028   0.00000  -0.00102  -0.00106   2.87537
   D326      -2.42982  -0.00028   0.00000  -0.00108  -0.00111  -2.43093
   D327       0.54958  -0.00027   0.00000  -0.00094  -0.00097   0.54861
   D328      -0.09467  -0.00029   0.00000  -0.00105  -0.00108  -0.09575
   D329      -0.54036   0.00012   0.00000   0.00041   0.00041  -0.53995
   D330       2.23002   0.00006   0.00000  -0.00002  -0.00003   2.22999
   D331       2.72032   0.00009   0.00000   0.00023   0.00022   2.72054
   D332       1.72229   0.00008   0.00000   0.00015   0.00014   1.72243
   D333       0.65005  -0.00002   0.00000  -0.00001  -0.00000   0.65004
   D334      -2.86276  -0.00009   0.00000  -0.00044  -0.00044  -2.86320
   D335      -2.37247  -0.00005   0.00000  -0.00019  -0.00019  -2.37265
   D336       2.91269  -0.00007   0.00000  -0.00027  -0.00027   2.91242
   D337      -2.93561   0.00013   0.00000   0.00107   0.00111  -2.93449
   D338      -0.16523   0.00007   0.00000   0.00063   0.00068  -0.16455
   D339       0.32507   0.00010   0.00000   0.00089   0.00093   0.32600
   D340      -0.67297   0.00009   0.00000   0.00080   0.00085  -0.67211
   D341       3.03721   0.00030   0.00000   0.00265   0.00262   3.03983
   D342      -0.47560   0.00024   0.00000   0.00221   0.00218  -0.47341
   D343       0.01470   0.00027   0.00000   0.00246   0.00244   0.01714
   D344      -0.98333   0.00026   0.00000   0.00238   0.00236  -0.98098
   D345       2.50900   0.00372   0.00000   0.00785   0.00788   2.51688
   D346       2.31892  -0.00439   0.00000  -0.01597  -0.01599   2.30293
   D347       0.99541   0.00392   0.00000   0.00855   0.00862   1.00402
   D348       0.80532  -0.00418   0.00000  -0.01527  -0.01525   0.79007
   D349      -2.26022   0.00319   0.00000   0.00347   0.00354  -2.25668
   D350      -2.45030  -0.00492   0.00000  -0.02035  -0.02033  -2.47064
   D351      -0.20350   0.00371   0.00000   0.00651   0.00660  -0.19690
   D352      -0.39358  -0.00440   0.00000  -0.01730  -0.01727  -0.41086
   D353      -1.25409   0.00367   0.00000   0.00635   0.00642  -1.24766
   D354      -1.44417  -0.00444   0.00000  -0.01746  -0.01745  -1.46162
   D355      -0.03119   0.00004   0.00000   0.00024   0.00024  -0.03094
   D356      -1.09365   0.00002   0.00000   0.00039   0.00039  -1.09326
   D357       2.26815   0.00000   0.00000   0.00015   0.00015   2.26830
   D358       2.85820   0.00002   0.00000   0.00020   0.00021   2.85840
   D359       1.04284  -0.00003   0.00000  -0.00016  -0.00016   1.04268
   D360      -0.01962  -0.00006   0.00000  -0.00001  -0.00002  -0.01964
   D361      -2.94101  -0.00007   0.00000  -0.00025  -0.00025  -2.94126
   D362      -2.35096  -0.00005   0.00000  -0.00020  -0.00020  -2.35116
   D363      -2.21855   0.00002   0.00000  -0.00015  -0.00015  -2.21870
   D364       3.00217   0.00000   0.00000  -0.00000  -0.00001   3.00217
   D365       0.08079  -0.00002   0.00000  -0.00024  -0.00024   0.08055
   D366       0.67083   0.00001   0.00000  -0.00019  -0.00019   0.67064
   D367      -2.85344   0.00006   0.00000   0.00023   0.00023  -2.85321
   D368       2.36728   0.00004   0.00000   0.00038   0.00038   2.36766
   D369      -0.55410   0.00002   0.00000   0.00014   0.00014  -0.55396
   D370       0.03594   0.00004   0.00000   0.00020   0.00020   0.03614
   D371       0.44960   0.00006   0.00000   0.00038   0.00039   0.44999
   D372      -2.44049   0.00015   0.00000   0.00083   0.00083  -2.43966
   D373      -2.86880   0.00011   0.00000   0.00069   0.00070  -2.86810
   D374      -0.86769   0.00006   0.00000   0.00033   0.00033  -0.86736
   D375      -0.69423  -0.00006   0.00000  -0.00032  -0.00032  -0.69455
   D376       2.69887   0.00003   0.00000   0.00013   0.00013   2.69900
   D377       2.27056  -0.00001   0.00000  -0.00001  -0.00001   2.27055
   D378      -2.01152  -0.00006   0.00000  -0.00037  -0.00037  -2.01190
   D379       3.00838  -0.00004   0.00000  -0.00025  -0.00025   3.00813
   D380       0.11829   0.00004   0.00000   0.00020   0.00020   0.11848
   D381      -0.31002   0.00000   0.00000   0.00006   0.00006  -0.30996
   D382       1.69108  -0.00005   0.00000  -0.00031  -0.00031   1.69078
   D383       3.11886   0.00003   0.00000   0.00027   0.00027   3.11912
   D384       0.22877   0.00011   0.00000   0.00071   0.00072   0.22948
   D385      -0.19954   0.00007   0.00000   0.00058   0.00058  -0.19896
   D386       1.80157   0.00002   0.00000   0.00021   0.00021   1.80178
   D387      -0.49925  -0.00017   0.00000  -0.00099  -0.00099  -0.50024
   D388       2.90864  -0.00005   0.00000  -0.00018  -0.00018   2.90846
   D389       2.36064  -0.00012   0.00000  -0.00055  -0.00055   2.36009
   D390       0.74639  -0.00018   0.00000  -0.00107  -0.00107   0.74531
   D391       0.68014   0.00002   0.00000  -0.00012  -0.00012   0.68002
   D392      -2.19515   0.00014   0.00000   0.00069   0.00069  -2.19446
   D393      -2.74315   0.00007   0.00000   0.00032   0.00032  -2.74283
   D394       1.92578   0.00001   0.00000  -0.00020  -0.00021   1.92558
   D395      -2.98647  -0.00002   0.00000  -0.00022  -0.00022  -2.98669
   D396       0.42142   0.00010   0.00000   0.00059   0.00060   0.42202
   D397      -0.12658   0.00003   0.00000   0.00022   0.00022  -0.12636
   D398      -1.74083  -0.00003   0.00000  -0.00030  -0.00030  -1.74113
   D399      -3.13358  -0.00008   0.00000  -0.00056  -0.00056  -3.13414
   D400       0.27432   0.00004   0.00000   0.00025   0.00025   0.27457
   D401      -0.27369  -0.00003   0.00000  -0.00012  -0.00012  -0.27380
   D402      -1.88794  -0.00009   0.00000  -0.00064  -0.00064  -1.88858
   D403      -0.51010  -0.00001   0.00000   0.00003   0.00003  -0.51007
   D404      -0.24446   0.00003   0.00000   0.00016   0.00016  -0.24430
   D405      -2.45879   0.00001   0.00000   0.00001   0.00001  -2.45878
   D406      -1.67298  -0.00015   0.00000  -0.00061  -0.00061  -1.67360
   D407      -1.40734  -0.00012   0.00000  -0.00048  -0.00048  -1.40782
   D408       2.66151  -0.00013   0.00000  -0.00063  -0.00063   2.66088
   D409      -0.18075   0.00006   0.00000   0.00025   0.00025  -0.18050
   D410       0.08489   0.00010   0.00000   0.00039   0.00039   0.08527
   D411      -2.12945   0.00008   0.00000   0.00023   0.00023  -2.12921
   D412      -1.92334  -0.00001   0.00000   0.00001   0.00001  -1.92333
   D413      -1.65770   0.00002   0.00000   0.00015   0.00015  -1.65755
   D414       2.41115   0.00001   0.00000  -0.00000  -0.00000   2.41114
   D415      -0.07124   0.00001   0.00000   0.00022   0.00022  -0.07102
   D416      -2.34432   0.00001   0.00000   0.00006   0.00006  -2.34426
   D417       1.19867  -0.00006   0.00000  -0.00026  -0.00026   1.19841
   D418      -1.07441  -0.00005   0.00000  -0.00042  -0.00042  -1.07483
   D419      -1.39448  -0.00002   0.00000  -0.00008  -0.00008  -1.39456
   D420       0.69526  -0.00002   0.00000  -0.00009  -0.00009   0.69517
   D421       1.24043   0.00000   0.00000  -0.00001  -0.00001   1.24042
   D422       1.06172  -0.00002   0.00000  -0.00012  -0.00012   1.06160
   D423       3.04294   0.00000   0.00000   0.00000   0.00000   3.04295
   D424       0.32127  -0.00003   0.00000  -0.00013  -0.00013   0.32114
   D425       0.78556  -0.00001   0.00000  -0.00004  -0.00004   0.78552
   D426       0.57549  -0.00005   0.00000  -0.00018  -0.00018   0.57531
   D427       2.76332  -0.00002   0.00000  -0.00008  -0.00008   2.76324
   D428       0.95268   0.00075   0.00000   0.00841   0.00833   0.96101
   D429      -0.37086   0.00126   0.00000   0.01308   0.01316  -0.35770
   D430       0.16036  -0.00004   0.00000  -0.00035  -0.00035   0.16001
   D431       2.51492  -0.00004   0.00000  -0.00019  -0.00019   2.51473
   D432      -1.16841   0.00004   0.00000   0.00016   0.00016  -1.16825
   D433       1.18615   0.00004   0.00000   0.00032   0.00032   1.18647
         Item               Value     Threshold  Converged?
 Maximum Force            0.167864     0.000450     NO 
 RMS     Force            0.009105     0.000300     NO 
 Maximum Displacement     0.227381     0.001800     NO 
 RMS     Displacement     0.020227     0.001200     NO 
 Predicted change in Energy=-4.234425D-02
 GradGradGradGradGradGradGradGradGradGradGradGradGradGradGradGradGradGrad

                          Input orientation:                          
 ---------------------------------------------------------------------
 Center     Atomic      Atomic             Coordinates (Angstroms)
 Number     Number       Type             X           Y           Z
 ---------------------------------------------------------------------
      1          4           0       -0.131817   -1.584579   -0.641064
      2          4           0       -0.737280   -0.902159    1.366901
      3          4           0       -1.004104    0.256224   -1.415721
      4          4           0       -1.308711    0.980691    0.581908
      5          4           0       -2.102329   -0.867144   -0.118597
      6          4           0        1.312859   -0.988040    0.699894
      7          4           0        1.111439   -0.126865   -1.354924
      8          4           0        0.575457    0.749633    1.550644
      9          4           0        0.318534    1.646516   -0.569564
     10          4           0        2.069592    0.935312    0.198500
     11          1           0       -3.339412   -1.680217    0.101605
     12          1           0       -3.375701   -1.397299   -0.688802
     13          1           0        3.434611    1.386813    0.693713
     14          1           0        3.388310    1.638116   -0.086496
     15          1           0        2.392698   -1.696100    1.586855
     16          1           0        2.166346   -2.253130    1.057373
     17          1           0       -1.334431    0.766804   -2.814231
     18          1           0       -2.004311    0.375236   -2.547072
     19          1           0       -1.542585   -1.673540    2.407556
     20          1           0       -0.806330   -1.562643    2.746986
     21          1           0        1.745861   -0.641219   -2.683969
     22          1           0        2.103805    0.063770   -2.548110
     23          1           0       -0.211513   -2.865298   -1.590825
     24          1           0       -0.349745   -3.146892   -0.863282
     25          1           0        0.479168    1.114589    3.069880
     26          1           0        1.147847    1.473912    2.812088
     27          1           0       -2.357001    1.821866    1.488606
     28          1           0       -2.300943    2.239581    0.821979
     29          1           0        0.025438    2.967798   -1.351156
     30          1           0        0.736873    3.090745   -1.001701
     31          1           0        4.795784   -1.166369   -0.760411
     32          1           0        4.054122   -1.056329   -0.717122
     33          1           0       -5.012860    1.145482   -0.095093
     34          1           0       -4.336558    1.010287   -0.390602
     35          1           0       -0.467825   -3.833776    1.864207
     36          1           0       -1.170924   -3.798411    1.858972
     37          1           0        2.067849    2.145107   -3.313955
     38          1           0        1.365643    2.143897   -3.281566
 ---------------------------------------------------------------------
                    Distance matrix (angstroms):
                    1          2          3          4          5
     1  Be   0.000000
     2  Be   2.205494   0.000000
     3  Be   2.179342   3.025894   0.000000
     4  Be   3.075931   2.118460   2.146663   0.000000
     5  Be   2.161158   2.017744   2.037299   2.129562   0.000000
     6  Be   2.059397   2.157625   3.375253   3.280617   3.513980
     7  Be   2.044557   3.380411   2.150808   3.291675   3.522049
     8  Be   3.279079   2.117890   3.396732   2.131180   3.545543
     9  Be   3.263112   3.370517   2.097204   2.101699   3.518869
    10  Be   3.449771   3.552463   3.537581   3.400294   4.555692
    11  H    3.293838   2.996237   3.392012   3.381548   1.496646
    12  H    3.249636   3.381174   2.981111   3.397350   1.492539
    13  H    4.830135   4.805960   5.042830   4.761989   6.033065
    14  H    4.804643   5.058246   4.792678   4.789674   6.035269
    15  H    3.368863   3.236585   4.936121   4.677131   4.878627
    16  H    2.934825   3.217449   4.739705   4.770711   4.639553
    17  H    3.420225   4.541354   1.525004   3.402964   3.244364
    18  H    3.313605   4.307701   1.514772   3.262047   2.729580
    19  H    3.360396   1.525289   4.316410   3.229958   2.710172
    20  H    3.454610   1.531549   4.547035   3.377647   3.221009
    21  H    2.930710   4.758532   3.158506   4.756780   4.630415
    22  H    3.369256   4.932758   3.313373   4.720490   4.945777
    23  H    1.596446   3.588661   3.225331   4.551510   3.120138
    24  H    1.593015   3.187903   3.509212   4.477179   2.970413
    25  H    4.629246   2.906399   4.801823   3.066667   4.556071
    26  H    4.787083   3.359760   4.897757   3.354348   4.963175
    27  H    4.592472   3.171532   3.566046   1.621292   3.143045
    28  H    4.633551   3.551409   3.259264   1.620790   3.252056
    29  H    4.610108   4.790213   2.901166   3.076570   4.555588
    30  H    4.768997   4.871004   3.352152   3.338346   4.950336
    31  H    4.946756   5.933807   6.007653   6.608824   6.934366
    32  H    4.219825   5.227280   5.272237   5.881914   6.188370
    33  H    5.619244   4.960932   4.313348   3.769112   3.538701
    34  H    4.947313   4.438589   3.567175   3.180332   2.930958
    35  H    3.383515   2.985682   5.270069   5.052769   3.924796
    36  H    3.497281   2.969589   5.214548   4.948706   3.656586
    37  H    5.088559   6.250199   4.075299   5.285335   6.055936
    38  H    4.807927   5.942136   3.558143   4.840624   5.576519
                    6          7          8          9         10
     6  Be   0.000000
     7  Be   2.237067   0.000000
     8  Be   2.070517   3.081858   0.000000
     9  Be   3.088865   2.095321   2.316396   0.000000
    10  Be   2.126810   2.111730   2.023663   2.040083   0.000000
    11  H    4.741380   4.934011   4.830123   4.989809   6.008969
    12  H    4.906991   4.710854   5.023552   4.788152   5.989958
    13  H    3.184618   3.447501   3.052063   3.372425   1.520646
    14  H    3.438401   3.147730   3.373688   3.107563   1.521240
    15  H    1.566557   3.571861   3.047176   4.486132   2.992700
    16  H    1.567382   3.384229   3.433777   4.611786   3.303511
    17  H    4.736739   2.985047   4.764462   2.923135   4.548881
    18  H    4.837864   3.373607   4.856609   3.304891   4.944547
    19  H    3.396996   4.857191   3.330490   4.832160   4.973315
    20  H    3.001952   4.750260   2.947404   4.750108   4.583175
    21  H    3.429038   1.559939   4.608282   3.426617   3.301344
    22  H    3.504487   1.563594   4.427871   3.099504   2.881774
    23  H    3.330947   3.050389   4.853439   4.656221   4.780143
    24  H    3.141404   3.390773   4.676103   4.848673   4.862609
    25  H    3.276114   4.638951   1.565421   3.681616   3.287311
    26  H    3.248045   4.464056   1.563154   3.486132   2.823216
    27  H    4.688870   4.890122   3.122954   3.380133   4.695219
    28  H    4.846854   4.688637   3.320327   3.024859   4.603414
    29  H    4.638201   3.279688   3.693673   1.562875   3.272767
    30  H    4.456867   3.258539   3.467178   1.564463   2.804017
    31  H    3.780881   3.874069   5.179112   5.290984   3.573331
    32  H    3.086604   3.151203   4.528286   4.613217   2.956917
    33  H    6.722993   6.380681   5.839044   5.375865   7.091650
    34  H    6.090846   5.648337   5.288126   4.701776   6.433617
    35  H    3.553122   5.157332   4.711093   6.047744   5.653076
    36  H    3.925662   5.386888   4.881559   6.145201   5.972122
    37  H    5.147582   3.148710   5.276259   3.292473   3.714962
    38  H    5.065948   2.988800   5.091033   2.949369   3.750610
                   11         12         13         14         15
    11  H    0.000000
    12  H    0.840299   0.000000
    13  H    7.459534   7.486185   0.000000
    14  H    7.503930   7.438303   0.820990   0.000000
    15  H    5.921428   6.208246   3.374557   3.861132   0.000000
    16  H    5.617392   5.873317   3.871683   4.235968   0.801167
    17  H    4.302321   3.656169   5.952633   5.523043   6.271120
    18  H    3.608721   2.911315   6.411541   6.060500   6.380711
    19  H    2.923361   3.608885   6.088965   6.442134   4.020014
    20  H    3.664474   4.293442   5.558849   5.989031   3.405510
    21  H    5.890581   5.548220   4.286435   3.826208   4.446471
    22  H    6.300087   5.967976   3.745785   3.191874   4.503170
    23  H    3.748665   3.602881   6.049280   5.958395   4.271603
    24  H    3.467023   3.499704   6.107378   6.121499   3.953349
    25  H    5.585978   5.941152   3.801962   4.324338   3.709573
    26  H    6.118067   6.400200   3.118394   3.667209   3.619367
    27  H    3.892748   4.017695   5.862072   5.960143   5.911461
    28  H    4.118516   4.082212   5.800020   5.792640   6.172915
    29  H    5.919187   5.573197   4.278255   3.830969   5.998981
    30  H    6.371457   6.095383   3.613253   3.158773   5.688256
    31  H    8.196861   8.175061   3.238211   3.209405   3.400749
    32  H    7.464845   7.437697   2.888459   2.846231   2.911692
    33  H    3.289939   3.081966   8.487651   8.415606   8.108380
    34  H    2.911250   2.609337   7.855481   7.756303   7.517829
    35  H    3.998824   4.572747   6.622206   6.972562   3.581784
    36  H    3.503916   4.137334   7.032448   7.357125   4.146464
    37  H    7.452357   7.005162   4.301680   3.523797   6.235249
    38  H    6.943143   6.460869   4.544958   3.815162   6.285056
                   16         17         18         19         20
    16  H    0.000000
    17  H    6.030320   0.000000
    18  H    6.106940   0.820634   0.000000
    19  H    3.989372   5.767639   5.381357   0.000000
    20  H    3.488319   6.052467   5.763470   0.818280   0.000000
    21  H    4.095449   3.389351   3.887894   6.148430   6.071077
    22  H    4.286192   3.519453   4.119907   6.393202   6.257168
    23  H    3.611359   3.993725   3.824865   4.379394   4.568077
    24  H    3.289140   4.482503   4.240062   3.780478   3.968923
    25  H    4.270631   6.167078   6.185828   3.507110   2.987363
    26  H    4.243489   6.190086   6.313778   4.160352   3.611608
    27  H    6.103459   4.546780   4.301607   3.704808   3.929758
    28  H    6.340073   4.040450   3.861901   4.289717   4.516240
    29  H    6.135356   2.972239   3.503067   6.174838   6.165347
    30  H    5.902556   3.602258   4.156471   6.286284   6.171559
    31  H    3.376289   6.747953   7.197916   7.104095   6.621371
    32  H    2.853921   6.062853   6.488661   6.439542   5.990025
    33  H    8.026191   4.589983   3.956873   5.123763   5.753803
    34  H    7.418509   3.866009   3.239294   4.779006   5.378377
    35  H    3.176205   6.618469   6.287762   2.473249   2.460067
    36  H    3.764017   6.535040   6.125935   2.225793   2.433137
    37  H    6.201830   3.704720   4.505890   7.768718   7.664419
    38  H    6.229073   3.066787   3.876111   7.442897   7.402658
                   21         22         23         24         25
    21  H    0.000000
    22  H    0.802241   0.000000
    23  H    3.157975   3.854418   0.000000
    24  H    3.739635   4.378003   0.792289   0.000000
    25  H    6.147695   5.941842   6.167553   5.858078   0.000000
    26  H    5.919293   5.624418   6.329474   6.091219   0.801687
    27  H    6.349066   6.267756   6.004624   5.852265   3.323330
    28  H    6.080074   5.957639   6.020558   5.971713   3.748024
    29  H    4.214410   3.766390   5.842825   6.145586   4.815165
    30  H    4.216116   3.663668   6.059781   6.333089   4.533141
    31  H    3.643883   3.457725   5.352473   5.514483   6.205407
    32  H    3.060861   2.900151   4.715016   4.877076   5.642213
    33  H    7.454857   7.604888   6.432457   6.384296   6.338800
    34  H    6.706924   6.857771   5.785904   5.779294   5.931023
    35  H    5.981532   6.424382   3.597345   2.815128   5.180421
    36  H    6.254103   6.712873   3.700306   2.917100   5.322281
    37  H    2.874747   2.218057   5.767914   6.313146   6.658770
    38  H    2.873771   2.325891   5.517070   6.064907   6.495088
                   26         27         28         29         30
    26  H    0.000000
    27  H    3.762531   0.000000
    28  H    4.054742   0.788682   0.000000
    29  H    4.563342   3.879874   3.265709   0.000000
    30  H    4.162695   4.169380   3.643982   0.802106   0.000000
    31  H    5.748154   8.071552   8.029195   6.340073   5.886935
    32  H    5.225311   7.365578   7.322479   5.729389   5.318209
    33  H    6.820109   3.165310   3.064730   5.502997   6.137215
    34  H    6.367957   2.847583   2.669316   4.876630   5.517377
    35  H    5.628537   5.974642   6.429014   7.539448   7.590370
    36  H    5.838024   5.755994   6.229739   7.584048   7.699585
    37  H    6.230996   6.538224   6.016744   2.949720   2.830592
    38  H    6.134242   6.059399   5.503824   2.490270   2.547481
                   31         32         33         34         35
    31  H    0.000000
    32  H    0.751029   0.000000
    33  H   10.099347   9.351207   0.000000
    34  H    9.395439   8.647603   0.750325   0.000000
    35  H    6.458270   5.901312   7.020628   6.596682   0.000000
    36  H    7.027831   6.438663   6.559034   6.181052   0.704007
    37  H    4.992804   4.575808   7.841987   7.130935   8.306025
    38  H    5.392583   4.903646   7.199704   6.492907   8.097725
                   36         37         38
    36  H    0.000000
    37  H    8.519051   0.000000
    38  H    8.256532   0.702954   0.000000
 Stoichiometry    Be10H28
 Framework group  C1[X(Be10H28)]
 Deg. of freedom   108
 Full point group                 C1      NOp   1
 Largest Abelian subgroup         C1      NOp   1
 Largest concise Abelian subgroup C1      NOp   1
                         Standard orientation:                         
 ---------------------------------------------------------------------
 Center     Atomic      Atomic             Coordinates (Angstroms)
 Number     Number       Type             X           Y           Z
 ---------------------------------------------------------------------
      1          4           0        0.361274    0.796741   -1.410182
      2          4           0        1.183364    1.251968    0.585098
      3          4           0        0.659287   -1.309784   -0.937664
      4          4           0        1.182187   -0.807205    1.082770
      5          4           0        2.198512   -0.015246   -0.612788
      6          4           0       -0.891426    1.518550    0.056396
      7          4           0       -1.275446   -0.378848   -1.064711
      8          4           0       -0.388374    0.461882    1.764445
      9          4           0       -0.739322   -1.516239    0.611379
     10          4           0       -2.119445   -0.031270    0.839563
     11          1           0        3.598184    0.383751   -0.961601
     12          1           0        3.421209   -0.297251   -1.420970
     13          1           0       -3.427767    0.294213    1.542925
     14          1           0       -3.586505   -0.359501    1.072304
     15          1           0       -1.606108    2.878365    0.363369
     16          1           0       -1.373285    2.938195   -0.400884
     17          1           0        0.599072   -2.598096   -1.751459
     18          1           0        1.375141   -2.334618   -1.793118
     19          1           0        2.318188    2.212336    0.926235
     20          1           0        1.654445    2.531262    1.283047
     21          1           0       -2.030269   -0.565543   -2.417042
     22          1           0       -2.496144   -0.927367   -1.873320
     23          1           0        0.525671    1.213165   -2.942567
     24          1           0        0.857527    1.807449   -2.537080
     25          1           0       -0.081121    1.025505    3.192195
     26          1           0       -0.847424    0.791828    3.221792
     27          1           0        2.183365   -1.231537    2.285339
     28          1           0        1.913207   -1.918824    2.008444
     29          1           0       -0.887914   -3.062897    0.779754
     30          1           0       -1.528490   -2.754538    1.151173
     31          1           0       -4.472275    1.808714   -1.121901
     32          1           0       -3.776454    1.538040   -1.040581
     33          1           0        4.566971   -2.375765    0.545123
     34          1           0        3.890608   -2.249022    0.246030
     35          1           0        1.640232    3.865890   -0.783472
     36          1           0        2.305549    3.635719   -0.784899
     37          1           0       -3.048739   -2.975714   -1.226257
     38          1           0       -2.369316   -3.155954   -1.219805
 ---------------------------------------------------------------------
 Rotational constants (GHZ):           1.2951155           1.0214902           0.9248418
 Standard basis: def2TZVP (5D, 7F)
 There are   368 symmetry adapted cartesian basis functions of A   symmetry.
 There are   358 symmetry adapted basis functions of A   symmetry.
   358 basis functions,   514 primitive gaussians,   368 cartesian basis functions
    34 alpha electrons       34 beta electrons
       nuclear repulsion energy       363.4435482523 Hartrees.
 NAtoms=   38 NActive=   38 NUniq=   38 SFac= 1.00D+00 NAtFMM=   60 NAOKFM=F Big=F
 Integral buffers will be    131072 words long.
 Raffenetti 2 integral format.
 Two-electron integral symmetry is turned on.
 Nuclear repulsion after empirical dispersion term =      363.3941028814 Hartrees.
 One-electron integrals computed using PRISM.
   1 Symmetry operations used in ECPInt.
 ECPInt:  NShTT=   20503 NPrTT=   54210 LenC2=   19361 LenP2D=   41089.
 LDataN:  DoStor=T MaxTD1= 4 Len=   56
 NBasis=   358 RedAO= T EigKep=  1.10D-04  NBF=   358
 NBsUse=   358 1.00D-06 EigRej= -1.00D+00 NBFU=   358
 Initial guess from the checkpoint file:  "/home/asus/YCY/BeH/Be10/3/H14-Be10.chk"
 B after Tr=     0.000000   -0.000000   -0.000000
         Rot=    0.999930    0.003958   -0.002068    0.010963 Ang=   1.36 deg.
 ExpMin= 3.27D-02 ExpMax= 4.70D+03 ExpMxC= 1.60D+02 IAcc=3 IRadAn=         5 AccDes= 0.00D+00
 Harris functional with IExCor= 1009 and IRadAn=       5 diagonalized for initial guess.
 HarFok:  IExCor= 1009 AccDes= 0.00D+00 IRadAn=         5 IDoV= 1 UseB2=F ITyADJ=14
 ICtDFT=  3500011 ScaDFX=  1.000000  1.000000  1.000000  1.000000
 FoFCou: FMM=F IPFlag=           0 FMFlag=      100000 FMFlg1=           0
         NFxFlg=           0 DoJE=T BraDBF=F KetDBF=T FulRan=T
         wScrn=  0.000000 ICntrl=       500 IOpCl=  0 I1Cent=   200000004 NGrid=           0
         NMat0=    1 NMatS0=      1 NMatT0=    0 NMatD0=    1 NMtDS0=    0 NMtDT0=    0
 Petite list used in FoFCou.
 Requested convergence on RMS density matrix=1.00D-08 within 128 cycles.
 Requested convergence on MAX density matrix=1.00D-06.
 Requested convergence on             energy=1.00D-06.
 No special actions if energy rises.
 SCF Done:  E(RPBE1PBE) =  -163.599640304     A.U. after   12 cycles
            NFock= 12  Conv=0.10D-07     -V/T= 2.0094
   1 Symmetry operations used in ECPInt.
 ECPInt:  NShTT=   20503 NPrTT=   54210 LenC2=   19361 LenP2D=   41089.
 LDataN:  DoStor=T MaxTD1= 5 Len=  102
 Calling FoFJK, ICntrl=      2127 FMM=F ISym2X=0 I1Cent= 0 IOpClX= 0 NMat=1 NMatS=1 NMatT=0.
 ***** Axes restored to original set *****
 -------------------------------------------------------------------
 Center     Atomic                   Forces (Hartrees/Bohr)
 Number     Number              X              Y              Z
 -------------------------------------------------------------------
      1        4           0.000128380    0.000515254    0.000247628
      2        4          -0.000546962    0.001275197    0.000114675
      3        4           0.000476013    0.000596268   -0.000323216
      4        4           0.000070764    0.000647945    0.000263815
      5        4           0.000851414   -0.000278894   -0.000033024
      6        4          -0.000421065   -0.000411156   -0.000331726
      7        4           0.000109253   -0.000838886    0.001666094
      8        4          -0.000493580    0.000267675    0.000451070
      9        4          -0.000175970   -0.000423703    0.001206916
     10        4          -0.000475744   -0.000117949   -0.000349775
     11        1           0.000110158   -0.000119739   -0.000316276
     12        1          -0.000201939    0.000079880    0.000115588
     13        1          -0.000029820   -0.000086018    0.000119652
     14        1          -0.000159285    0.000009385   -0.000036429
     15        1          -0.000002202   -0.000003117    0.000146146
     16        1          -0.000029943    0.000025403   -0.000144412
     17        1          -0.000158109    0.000120536   -0.000006865
     18        1          -0.000080401   -0.000045210   -0.000018455
     19        1           0.001057661    0.002399045   -0.000322945
     20        1          -0.000595590    0.000801477   -0.000122008
     21        1           0.000317983    0.000820334   -0.000446791
     22        1          -0.000634861   -0.001999448    0.001556113
     23        1          -0.000019494   -0.000202421    0.000275194
     24        1          -0.000173318    0.000071291   -0.000186475
     25        1           0.000063358   -0.000140887    0.000037449
     26        1          -0.000055726    0.000106450   -0.000011007
     27        1           0.000074760   -0.000015240   -0.000015850
     28        1          -0.000010069    0.000138780   -0.000076565
     29        1          -0.000003664   -0.000049348   -0.000029728
     30        1           0.000303884   -0.000082055    0.000201628
     31        1          -0.000001575   -0.000001794   -0.000017874
     32        1          -0.000031492    0.000012960   -0.000000945
     33        1          -0.000002311    0.000004565   -0.000015253
     34        1           0.000004194    0.000001832    0.000038670
     35        1           0.032938479   -0.004264881    0.000847831
     36        1          -0.032937776   -0.002033538   -0.000025578
     37        1           0.035156655    0.002893659   -0.004049651
     38        1          -0.034422060    0.000326347   -0.000407623
 -------------------------------------------------------------------
 Cartesian Forces:  Max     0.035156655 RMS     0.006397698

 GradGradGradGradGradGradGradGradGradGradGradGradGradGradGradGradGradGrad
 Berny optimization.
 Using GEDIIS/GDIIS optimizer.
 FormGI is forming the generalized inverse of G from B-inverse, IUseBI=4.
 Internal  Forces:  Max     0.033117272 RMS     0.001946421
 Search for a local minimum.
 Step number   2 out of a maximum of  228
 All quantities printed in internal units (Hartrees-Bohrs-Radians)
 Mixed Optimization -- RFO/linear search
 Update second derivatives using D2CorX and points    1    2
 DE= -3.89D-02 DEPred=-4.23D-02 R= 9.18D-01
 TightC=F SS=  1.41D+00  RLast= 3.04D-01 DXNew= 5.0454D-01 9.1326D-01
 Trust test= 9.18D-01 RLast= 3.04D-01 DXMaxT set to 5.05D-01
 ITU=  1  0
 Use linear search instead of GDIIS.
     Eigenvalues ---    0.00230   0.00594   0.00639   0.00900   0.01140
     Eigenvalues ---    0.01354   0.01466   0.01514   0.01622   0.01724
     Eigenvalues ---    0.01741   0.01779   0.01784   0.01862   0.01938
     Eigenvalues ---    0.01989   0.02024   0.02033   0.02051   0.02084
     Eigenvalues ---    0.02114   0.02136   0.02187   0.02212   0.02244
     Eigenvalues ---    0.02348   0.02436   0.02446   0.02510   0.02562
     Eigenvalues ---    0.02591   0.02649   0.02721   0.02766   0.02827
     Eigenvalues ---    0.02864   0.02902   0.02962   0.03066   0.03134
     Eigenvalues ---    0.03183   0.03450   0.03529   0.03624   0.03763
     Eigenvalues ---    0.03823   0.03835   0.04102   0.04144   0.04958
     Eigenvalues ---    0.05278   0.05566   0.05607   0.06091   0.06176
     Eigenvalues ---    0.06313   0.06472   0.06548   0.07023   0.07225
     Eigenvalues ---    0.07587   0.07958   0.08026   0.08082   0.08207
     Eigenvalues ---    0.08250   0.08276   0.08414   0.08431   0.08501
     Eigenvalues ---    0.08672   0.08730   0.08938   0.09110   0.09198
     Eigenvalues ---    0.09292   0.09689   0.09822   0.09826   0.09830
     Eigenvalues ---    0.09919   0.10247   0.10493   0.10553   0.10602
     Eigenvalues ---    0.10852   0.11290   0.11423   0.11780   0.11956
     Eigenvalues ---    0.12197   0.15660   0.15994   0.16000   0.16612
     Eigenvalues ---    0.16942   0.17083   0.17132   0.17314   0.17801
     Eigenvalues ---    0.17946   0.18165   0.19280   0.19495   0.37688
     Eigenvalues ---    0.37779   0.64456   0.68380
 RFO step:  Lambda=-1.29087081D-02 EMin= 2.30031170D-03
 Quartic linear search produced a step of  0.51207.
 Iteration  1 RMS(Cart)=  0.05020142 RMS(Int)=  0.00813402
 Iteration  2 RMS(Cart)=  0.01164732 RMS(Int)=  0.00026254
 Iteration  3 RMS(Cart)=  0.00016379 RMS(Int)=  0.00024954
 Iteration  4 RMS(Cart)=  0.00000022 RMS(Int)=  0.00024954
 Variable       Old X    -DE/DX   Delta X   Delta X   Delta X     New X
                                 (Linear)    (Quad)   (Total)
    R1        4.16778   0.00016   0.00070  -0.00229  -0.00157   4.16621
    R2        4.11836   0.00014   0.00035   0.00583   0.00617   4.12453
    R3        4.08400  -0.00020  -0.00068  -0.00680  -0.00747   4.07653
    R4        3.89170  -0.00027  -0.00096  -0.00517  -0.00615   3.88555
    R5        3.86365   0.00009  -0.00001   0.00395   0.00396   3.86761
    R6        3.01685   0.00002   0.00021   0.00124   0.00145   3.01830
    R7        3.01036   0.00000  -0.00027   0.00063   0.00036   3.01072
    R8        4.00331   0.00034   0.00128   0.00675   0.00803   4.01134
    R9        3.81298  -0.00002  -0.00004  -0.00074  -0.00078   3.81220
   R10        4.07732  -0.00006  -0.00003  -0.00237  -0.00239   4.07493
   R11        4.00223   0.00009   0.00026   0.00132   0.00158   4.00381
   R12        2.88238   0.00113   0.00775   0.02158   0.02836   2.91074
   R13        2.89421   0.00029   0.00070   0.00195   0.00363   2.89784
   R14        4.05661   0.00017   0.00056   0.00200   0.00254   4.05915
   R15        3.84994   0.00005   0.00035   0.00372   0.00407   3.85401
   R16        4.06444  -0.00001  -0.00016  -0.00537  -0.00552   4.05892
   R17        3.96314  -0.00012  -0.00038   0.00009  -0.00031   3.96284
   R18        2.88184   0.00008   0.00025   0.00106   0.00131   2.88315
   R19        2.86250   0.00006   0.00012   0.00078   0.00090   2.86340
   R20        4.02429   0.00008   0.00051   0.00637   0.00688   4.03116
   R21        4.02735  -0.00020  -0.00095  -0.00597  -0.00693   4.02042
   R22        3.97163  -0.00020  -0.00078  -0.00262  -0.00342   3.96821
   R23        3.06380  -0.00004  -0.00018  -0.00154  -0.00172   3.06208
   R24        3.06285   0.00002   0.00015   0.00134   0.00149   3.06434
   R25        2.82825  -0.00002  -0.00019  -0.00074  -0.00093   2.82732
   R26        2.82049   0.00005   0.00020   0.00227   0.00247   2.82296
   R27        4.22744   0.00027   0.00097   0.00743   0.00840   4.23585
   R28        3.91271   0.00014   0.00064   0.00194   0.00257   3.91528
   R29        4.01909  -0.00003   0.00009   0.00294   0.00302   4.02211
   R30        2.96036   0.00003   0.00017   0.00034   0.00051   2.96088
   R31        2.96192  -0.00008  -0.00038  -0.00150  -0.00188   2.96004
   R32        3.95958   0.00024   0.00112   0.00274   0.00390   3.96348
   R33        3.99059   0.00005   0.00027   0.00052   0.00079   3.99138
   R34        2.94786   0.00043   0.00128   0.01074   0.01177   2.95963
   R35        2.95476   0.00249   0.01033   0.04302   0.05333   3.00810
   R36        4.37735  -0.00006  -0.00042  -0.00235  -0.00278   4.37457
   R37        3.82417   0.00006   0.00054   0.00447   0.00502   3.82918
   R38        2.95822   0.00000   0.00004  -0.00007  -0.00003   2.95819
   R39        2.95393   0.00002   0.00007   0.00022   0.00029   2.95422
   R40        3.85520  -0.00034  -0.00107  -0.00684  -0.00793   3.84727
   R41        2.95341  -0.00005  -0.00029  -0.00117  -0.00146   2.95195
   R42        2.95641  -0.00007  -0.00037  -0.00155  -0.00192   2.95448
   R43        2.87360  -0.00002  -0.00001  -0.00049  -0.00051   2.87310
   R44        2.87473  -0.00014  -0.00048  -0.00213  -0.00260   2.87212
   R45        5.58776  -0.00004  -0.00009  -0.00115  -0.00125   5.58652
   R46        1.58794  -0.00005  -0.00013  -0.00086  -0.00098   1.58696
   R47        4.93093   0.00005   0.00038   0.00433   0.00471   4.93564
   R48        1.55145   0.00007   0.00015   0.00042   0.00057   1.55202
   R49        5.45840  -0.00003  -0.00016  -0.00125  -0.00141   5.45699
   R50        5.37860   0.00001   0.00004   0.00087   0.00091   5.37951
   R51        1.51399   0.00004   0.00016   0.00030   0.00046   1.51445
   R52        5.50230   0.00006   0.00023   0.00313   0.00337   5.50567
   R53        5.39313  -0.00002  -0.00007  -0.00015  -0.00021   5.39291
   R54        1.55077   0.00001   0.00001   0.00006   0.00007   1.55084
   R55        1.54633  -0.00017  -0.00025  -0.00282  -0.00307   1.54325
   R56        4.20614   0.00581   0.03139   0.39504   0.42643   4.63257
   R57        1.51602  -0.00051  -0.00176  -0.00768  -0.00891   1.50710
   R58        4.19152   0.00350   0.01500   0.22821   0.24305   4.43457
   R59        4.39530   0.00143   0.00965   0.08161   0.09100   4.48630
   R60        1.49721  -0.00009  -0.00067  -0.00097  -0.00163   1.49558
   R61        1.51497  -0.00001   0.00003   0.00010   0.00014   1.51511
   R62        1.49039   0.00004   0.00016   0.00010   0.00027   1.49066
   R63        5.04428   0.00002   0.00012   0.00009   0.00021   5.04449
   R64        1.51576   0.00009   0.00018   0.00079   0.00097   1.51673
   R65        1.41924  -0.00000   0.00001  -0.00001   0.00000   1.41924
   R66        1.41791  -0.00000   0.00002  -0.00003  -0.00001   1.41790
   R67        1.33038   0.03312   0.10065  -0.01188   0.08877   1.41915
   R68        1.32839   0.03295   0.09963  -0.00627   0.09466   1.42305
    A1        1.52317   0.00008   0.00030   0.00157   0.00187   1.52503
    A2        1.83818   0.00017   0.00067   0.00257   0.00326   1.84143
    A3        2.45935  -0.00010  -0.00045  -0.00191  -0.00236   2.45699
    A4        1.97458  -0.00008  -0.00026  -0.00200  -0.00226   1.97232
    A5        1.84166  -0.00001   0.00004  -0.00070  -0.00067   1.84099
    A6        2.03327   0.00002   0.00010   0.00118   0.00128   2.03455
    A7        2.38044  -0.00001  -0.00010  -0.00035  -0.00046   2.37998
    A8        1.96714  -0.00003  -0.00008   0.00086   0.00077   1.96791
    A9        1.98468   0.00001   0.00016  -0.00083  -0.00067   1.98400
   A10        1.94402   0.00001  -0.00003  -0.00043  -0.00047   1.94355
   A11        1.80756  -0.00001  -0.00010  -0.00211  -0.00221   1.80535
   A12        2.28469   0.00001  -0.00004  -0.00076  -0.00078   2.28390
   A13        2.06109   0.00002   0.00006   0.00105   0.00113   2.06222
   A14        1.97644  -0.00007  -0.00024  -0.00063  -0.00087   1.97557
   A15        2.39457  -0.00006  -0.00029   0.00100   0.00070   2.39527
   A16        1.58249  -0.00008  -0.00036  -0.00055  -0.00092   1.58157
   A17        1.72152  -0.00006  -0.00031  -0.00047  -0.00078   1.72073
   A18        2.22638   0.00040   0.00230   0.01079   0.01322   2.23960
   A19        2.34527  -0.00001   0.00026   0.00848   0.00856   2.35383
   A20        1.74886  -0.00013  -0.00048  -0.00218  -0.00267   1.74619
   A21        2.16504  -0.00014  -0.00111  -0.00579  -0.00704   2.15800
   A22        2.35326   0.00009   0.00010  -0.00777  -0.00750   2.34576
   A23        1.99975  -0.00019  -0.00069  -0.00256  -0.00326   1.99649
   A24        2.05971  -0.00016  -0.00059  -0.00220  -0.00280   2.05691
   A25        1.72530   0.00026   0.00114   0.00521   0.00638   1.73168
   A26        2.26580   0.00004   0.00014   0.00198   0.00206   2.26786
   A27        2.33568   0.00018   0.00105   0.00493   0.00600   2.34168
   A28        1.87994   0.00012   0.00056   0.00504   0.00555   1.88549
   A29        2.29493  -0.00028  -0.00164  -0.00859  -0.01037   2.28457
   A30        1.86096   0.00014   0.00045  -0.00321  -0.00265   1.85831
   A31        1.58187  -0.00004  -0.00009  -0.00144  -0.00153   1.58035
   A32        1.73565  -0.00004  -0.00012  -0.00026  -0.00038   1.73527
   A33        2.33986   0.00005   0.00020   0.00246   0.00265   2.34251
   A34        2.20947  -0.00000  -0.00004  -0.00048  -0.00053   2.20894
   A35        1.74505   0.00008   0.00032   0.00125   0.00159   1.74664
   A36        2.35981  -0.00002  -0.00011  -0.00119  -0.00130   2.35851
   A37        2.18317   0.00002   0.00004  -0.00030  -0.00026   2.18292
   A38        1.99765  -0.00005  -0.00018  -0.00132  -0.00150   1.99616
   A39        2.03602  -0.00011  -0.00034  -0.00071  -0.00105   2.03497
   A40        2.28065   0.00005   0.00010  -0.00063  -0.00052   2.28013
   A41        1.73443   0.00006   0.00013  -0.00049  -0.00035   1.73408
   A42        1.87403  -0.00004  -0.00007   0.00091   0.00082   1.87486
   A43        2.32483  -0.00009  -0.00030  -0.00046  -0.00077   2.32406
   A44        1.85945   0.00006   0.00024   0.00149   0.00173   1.86117
   A45        2.29921   0.00007   0.00025   0.00175   0.00199   2.30121
   A46        1.57739   0.00003   0.00011   0.00033   0.00045   1.57784
   A47        1.85015   0.00002   0.00014   0.00088   0.00102   1.85118
   A48        2.01341  -0.00004  -0.00015  -0.00008  -0.00023   2.01318
   A49        2.49905  -0.00003  -0.00010  -0.00021  -0.00032   2.49873
   A50        1.83481   0.00004   0.00010   0.00059   0.00069   1.83550
   A51        2.47716   0.00003   0.00012  -0.00009   0.00003   2.47719
   A52        2.07926   0.00000   0.00001  -0.00071  -0.00070   2.07855
   A53        1.96592  -0.00007  -0.00029  -0.00191  -0.00219   1.96372
   A54        1.96407  -0.00008  -0.00023  -0.00062  -0.00084   1.96322
   A55        1.97490   0.00010   0.00037   0.00185   0.00221   1.97711
   A56        2.08810   0.00011   0.00038   0.00142   0.00179   2.08990
   A57        1.95377  -0.00006  -0.00023  -0.00059  -0.00082   1.95295
   A58        2.16291  -0.00004  -0.00011   0.00037   0.00026   2.16317
   A59        2.26874   0.00001  -0.00003  -0.00077  -0.00080   2.26794
   A60        1.88502   0.00000  -0.00004  -0.00033  -0.00037   1.88465
   A61        1.59858   0.00007   0.00017   0.00065   0.00082   1.59940
   A62        2.22544  -0.00005  -0.00007  -0.00087  -0.00093   2.22451
   A63        2.17441  -0.00001   0.00010   0.00150   0.00160   2.17601
   A64        1.68467   0.00017   0.00054   0.00192   0.00246   1.68713
   A65        2.02801  -0.00009  -0.00030  -0.00024  -0.00054   2.02746
   A66        2.59112  -0.00010  -0.00029  -0.00023  -0.00053   2.59060
   A67        2.56588  -0.00007  -0.00023  -0.00154  -0.00177   2.56411
   A68        1.99602  -0.00005  -0.00018  -0.00106  -0.00124   1.99478
   A69        2.39063  -0.00001  -0.00002   0.00071   0.00070   2.39133
   A70        2.42162  -0.00006  -0.00032  -0.00239  -0.00271   2.41891
   A71        1.83466   0.00005   0.00007   0.00023   0.00030   1.83496
   A72        1.93697  -0.00003  -0.00020  -0.00062  -0.00082   1.93616
   A73        2.37646  -0.00004  -0.00000  -0.00036  -0.00036   2.37610
   A74        1.87203  -0.00005  -0.00007  -0.00041  -0.00049   1.87154
   A75        1.75491   0.00017   0.00055   0.00131   0.00188   1.75679
   A76        1.95516   0.00003   0.00011   0.00101   0.00112   1.95628
   A77        2.09200  -0.00012  -0.00044  -0.00121  -0.00166   2.09035
   A78        2.07034  -0.00010  -0.00033  -0.00060  -0.00093   2.06941
   A79        1.59307   0.00010   0.00028   0.00002   0.00031   1.59339
   A80        2.42816  -0.00005  -0.00013  -0.00011  -0.00026   2.42790
   A81        2.17637  -0.00008  -0.00023  -0.00061  -0.00086   2.17551
   A82        1.97380  -0.00003  -0.00009  -0.00004  -0.00013   1.97367
   A83        2.46164  -0.00002  -0.00003   0.00039   0.00036   2.46200
   A84        1.87231   0.00007   0.00019   0.00079   0.00098   1.87328
   A85        2.20178   0.00007   0.00018  -0.00005   0.00013   2.20191
   A86        1.81569  -0.00015  -0.00050  -0.00057  -0.00110   1.81459
   A87        1.95809  -0.00020  -0.00063  -0.00313  -0.00377   1.95431
   A88        1.88566   0.00016   0.00019  -0.00655  -0.00635   1.87931
   A89        2.40282  -0.00030  -0.00149  -0.01287  -0.01440   2.38842
   A90        1.75493  -0.00012  -0.00038  -0.00103  -0.00143   1.75349
   A91        1.95789  -0.00019  -0.00066  -0.00159  -0.00227   1.95562
   A92        2.02047   0.00012   0.00065   0.00905   0.00961   2.03008
   A93        2.19073   0.00005   0.00036  -0.00455  -0.00421   2.18652
   A94        1.58640  -0.00018  -0.00064  -0.00249  -0.00314   1.58325
   A95        2.23830   0.00008  -0.00023  -0.01393  -0.01403   2.22427
   A96        2.33329   0.00003  -0.00016   0.00399   0.00366   2.33695
   A97        2.42235   0.00009   0.00083   0.01565   0.01635   2.43870
   A98        2.00756   0.00047   0.00214   0.01208   0.01430   2.02185
   A99        2.22440   0.00007   0.00018  -0.00132  -0.00119   2.22321
   A100       1.78448   0.00042   0.00165   0.01470   0.01637   1.80085
   A101       1.72523   0.00006   0.00032   0.00232   0.00264   1.72787
   A102       2.06149  -0.00007  -0.00019  -0.00110  -0.00129   2.06020
   A103       1.80072  -0.00005  -0.00022  -0.00053  -0.00076   1.79996
   A104       2.28943  -0.00005  -0.00018  -0.00002  -0.00021   2.28922
   A105       1.79167  -0.00003  -0.00002   0.00035   0.00033   1.79200
   A106       1.91675  -0.00012  -0.00034  -0.00184  -0.00219   1.91456
   A107       1.94066   0.00002   0.00002   0.00141   0.00145   1.94210
   A108       2.26571  -0.00005  -0.00025  -0.00096  -0.00119   2.26452
   A109       1.55916  -0.00007  -0.00016   0.00023   0.00007   1.55922
   A110       2.23487   0.00003   0.00007  -0.00132  -0.00125   2.23362
   A111       2.20189   0.00009   0.00032   0.00098   0.00130   2.20319
   A112       2.48358   0.00005   0.00009   0.00087   0.00097   2.48455
   A113       2.21411   0.00000  -0.00013  -0.00194  -0.00206   2.21205
   A114       2.30835   0.00010   0.00032   0.00061   0.00093   2.30928
   A115       1.79910   0.00012   0.00036   0.00100   0.00137   1.80047
   A116       1.75440   0.00008   0.00021   0.00004   0.00025   1.75465
   A117       2.05117  -0.00000  -0.00008  -0.00092  -0.00101   2.05017
   A118       1.81358  -0.00004  -0.00005   0.00108   0.00103   1.81461
   A119       2.30389  -0.00001   0.00005   0.00144   0.00149   2.30538
   A120       1.80310   0.00012   0.00036   0.00024   0.00061   1.80370
   A121       1.92607   0.00003   0.00018   0.00101   0.00119   1.92727
   A122       1.97863  -0.00004  -0.00013   0.00055   0.00042   1.97905
   A123       2.27947  -0.00004  -0.00019   0.00031   0.00012   2.27959
   A124       1.54419   0.00016   0.00052   0.00229   0.00281   1.54700
   A125       2.21310  -0.00010  -0.00027  -0.00111  -0.00138   2.21172
   A126       2.18534  -0.00008  -0.00017  -0.00050  -0.00067   2.18467
   A127       2.50796  -0.00005  -0.00023  -0.00108  -0.00132   2.50664
   A128       2.19026  -0.00007  -0.00027  -0.00131  -0.00159   2.18867
   A129       2.27048  -0.00000  -0.00006  -0.00138  -0.00145   2.26903
   A130       1.76838  -0.00004  -0.00014  -0.00168  -0.00183   1.76655
   A131       1.66958   0.00004   0.00013   0.00113   0.00126   1.67084
   A132       2.10729  -0.00006  -0.00025  -0.00165  -0.00189   2.10540
   A133       2.45027  -0.00001  -0.00006  -0.00002  -0.00008   2.45019
   A134       1.26891  -0.00003  -0.00009  -0.00020  -0.00029   1.26862
   A135       1.68138   0.00019   0.00052   0.00123   0.00177   1.68315
   A136       2.49178  -0.00012  -0.00035  -0.00054  -0.00090   2.49088
   A137       2.08047  -0.00012  -0.00030  -0.00023  -0.00054   2.07993
   A138       1.30564  -0.00011  -0.00031  -0.00056  -0.00089   1.30476
   A139       2.06283  -0.00009  -0.00025  -0.00102  -0.00127   2.06156
   A140       2.51088  -0.00006  -0.00020  -0.00097  -0.00118   2.50970
   A141       2.26611  -0.00000  -0.00002  -0.00059  -0.00061   2.26550
   A142       2.48092   0.00001   0.00004  -0.00009  -0.00006   2.48087
   A143       2.10885  -0.00002   0.00002  -0.00008  -0.00006   2.10879
   A144       2.33824   0.00002   0.00021   0.00142   0.00163   2.33986
   A145       1.51353  -0.00002   0.00003   0.00049   0.00052   1.51406
   A146       1.79165   0.00006   0.00028   0.00179   0.00206   1.79371
   A147       1.41618  -0.00007  -0.00023  -0.00118  -0.00141   1.41476
   A148       1.45041  -0.00004  -0.00006   0.00011   0.00005   1.45046
   A149       1.79926   0.01213   0.03417   0.10824   0.14202   1.94128
   A150       1.65226   0.00203   0.00264  -0.00467  -0.00025   1.65201
   A151       1.94722   0.01089   0.02651   0.03563   0.05872   2.00594
   A152       1.71960   0.00180   0.00484   0.07887   0.08717   1.80677
   A153       2.43242   0.00035   0.00430  -0.00090   0.00236   2.43478
   A154       2.20299  -0.00115  -0.00746  -0.02735  -0.03329   2.16970
   A155       1.61268  -0.00009  -0.00025  -0.00024  -0.00049   1.61219
   A156       1.65675  -0.00002  -0.00005  -0.00057  -0.00062   1.65613
   A157       1.07015   0.00003   0.00011   0.00072   0.00082   1.07098
   A158       1.20893   0.00001   0.00003   0.00047   0.00050   1.20942
   A159       2.46437   0.00000  -0.00001  -0.00007  -0.00007   2.46429
   A160       1.24187  -0.00001  -0.00000  -0.00007  -0.00007   1.24180
   A161       1.47980  -0.00001  -0.00003  -0.00020  -0.00023   1.47957
   A162       1.94323   0.00001  -0.00000   0.00003   0.00003   1.94326
   A163       1.46983  -0.00000  -0.00000   0.00004   0.00003   1.46986
   A164       1.67548  -0.00001  -0.00006  -0.00013  -0.00019   1.67529
   A165       1.96328   0.00002   0.00006   0.00005   0.00011   1.96339
   A166       2.18573  -0.00002  -0.00007  -0.00013  -0.00020   2.18553
   A167       2.24928  -0.00000   0.00003   0.00003   0.00005   2.24933
   A168       1.76809   0.00007   0.00020   0.00123   0.00142   1.76951
   A169       2.14500  -0.00002  -0.00003   0.00036   0.00033   2.14533
   A170       2.01028  -0.00003  -0.00006   0.00044   0.00038   2.01066
   A171       1.78533   0.00315   0.00625   0.02685   0.03310   1.81843
    D1       -0.13404  -0.00003  -0.00015  -0.00028  -0.00043  -0.13447
    D2       -1.18382   0.00010   0.00039   0.00272   0.00311  -1.18071
    D3        2.23388  -0.00002  -0.00036  -0.00088  -0.00132   2.23256
    D4        2.94207  -0.00005  -0.00017   0.00148   0.00126   2.94333
    D5        0.89650  -0.00008  -0.00031  -0.00352  -0.00382   0.89268
    D6       -0.15328   0.00005   0.00024  -0.00052  -0.00028  -0.15356
    D7       -3.01877  -0.00007  -0.00051  -0.00412  -0.00471  -3.02348
    D8       -2.31058  -0.00010  -0.00033  -0.00176  -0.00213  -2.31271
    D9       -2.41205  -0.00009  -0.00037  -0.00309  -0.00343  -2.41548
   D10        2.82136   0.00004   0.00017  -0.00009   0.00011   2.82146
   D11       -0.04414  -0.00008  -0.00058  -0.00369  -0.00432  -0.04845
   D12        0.66406  -0.00011  -0.00039  -0.00132  -0.00174   0.66232
   D13       -2.58037  -0.00004  -0.00010   0.00005  -0.00004  -2.58041
   D14        2.65304   0.00009   0.00044   0.00305   0.00350   2.65654
   D15       -0.21245  -0.00002  -0.00031  -0.00055  -0.00093  -0.21338
   D16        0.49574  -0.00005  -0.00012   0.00181   0.00166   0.49739
   D17        0.13226   0.00004   0.00018   0.00043   0.00061   0.13287
   D18        1.16218  -0.00003  -0.00009  -0.00089  -0.00098   1.16120
   D19       -2.95267   0.00006   0.00032   0.00333   0.00366  -2.94901
   D20       -2.24841   0.00005   0.00025   0.00282   0.00307  -2.24535
   D21       -0.88908   0.00001   0.00007  -0.00066  -0.00059  -0.88967
   D22        0.14084  -0.00006  -0.00019  -0.00199  -0.00218   0.13866
   D23        2.30917   0.00004   0.00022   0.00223   0.00246   2.31163
   D24        3.01343   0.00002   0.00015   0.00172   0.00187   3.01530
   D25        2.70866  -0.00002  -0.00008   0.00009  -0.00000   2.70866
   D26       -2.54460  -0.00009  -0.00035  -0.00123  -0.00159  -2.54619
   D27       -0.37627   0.00000   0.00006   0.00298   0.00304  -0.37322
   D28        0.32799  -0.00001  -0.00001   0.00248   0.00245   0.33044
   D29        2.25018   0.00001   0.00007  -0.00101  -0.00094   2.24924
   D30       -3.00308  -0.00007  -0.00020  -0.00233  -0.00253  -3.00562
   D31       -0.83475   0.00003   0.00022   0.00188   0.00210  -0.83265
   D32       -0.13050   0.00001   0.00014   0.00138   0.00151  -0.12898
   D33        0.64352   0.00001   0.00016  -0.00031  -0.00015   0.64337
   D34       -2.15952  -0.00004  -0.00006  -0.00174  -0.00181  -2.16132
   D35       -2.86701  -0.00000  -0.00003  -0.00156  -0.00159  -2.86860
   D36       -0.62616  -0.00011  -0.00038  -0.00318  -0.00357  -0.62972
   D37        2.85399  -0.00016  -0.00060  -0.00461  -0.00522   2.84877
   D38        2.14650  -0.00012  -0.00057  -0.00443  -0.00500   2.14150
   D39       -2.88479  -0.00004  -0.00016  -0.00120  -0.00136  -2.88614
   D40        0.59536  -0.00009  -0.00038  -0.00263  -0.00301   0.59235
   D41       -0.11213  -0.00005  -0.00034  -0.00245  -0.00279  -0.11492
   D42        2.89083   0.00000   0.00012   0.00003   0.00015   2.89099
   D43        0.08779  -0.00005  -0.00010  -0.00140  -0.00150   0.08630
   D44       -0.61970  -0.00001  -0.00007  -0.00122  -0.00128  -0.62098
   D45        0.58570   0.00005   0.00010   0.00161   0.00171   0.58741
   D46       -0.47261   0.00003   0.00004   0.00096   0.00099  -0.47162
   D47       -3.07581   0.00001   0.00003   0.00124   0.00127  -3.07454
   D48       -2.93930   0.00002   0.00005   0.00205   0.00209  -2.93721
   D49       -0.44624   0.00003  -0.00005   0.00055   0.00050  -0.44573
   D50       -1.50455   0.00001  -0.00012  -0.00011  -0.00022  -1.50477
   D51        2.17544  -0.00001  -0.00012   0.00018   0.00006   2.17550
   D52        2.31195  -0.00000  -0.00011   0.00099   0.00088   2.31284
   D53       -3.10460   0.00009   0.00035   0.00144   0.00179  -3.10281
   D54        2.12028   0.00007   0.00028   0.00078   0.00107   2.12134
   D55       -0.48292   0.00006   0.00028   0.00107   0.00135  -0.48158
   D56       -0.34641   0.00006   0.00029   0.00188   0.00217  -0.34424
   D57       -2.55407   0.00005   0.00011   0.00188   0.00200  -2.55208
   D58        2.67080   0.00004   0.00004   0.00123   0.00127   2.67207
   D59        0.06760   0.00002   0.00004   0.00151   0.00155   0.06915
   D60        0.20412   0.00002   0.00005   0.00232   0.00237   0.20649
   D61       -0.60225   0.00011   0.00039   0.00399   0.00437  -0.59788
   D62        0.45902  -0.00010  -0.00036   0.00100   0.00063   0.45965
   D63        2.99736  -0.00005  -0.00058  -0.01255  -0.01297   2.98440
   D64        2.93725  -0.00011  -0.00069   0.00459   0.00384   2.94109
   D65        0.41146   0.00016   0.00061   0.00585   0.00645   0.41791
   D66        1.47273  -0.00005  -0.00014   0.00286   0.00270   1.47544
   D67       -2.27211   0.00001  -0.00036  -0.01069  -0.01089  -2.28301
   D68       -2.33222  -0.00005  -0.00047   0.00645   0.00591  -2.32631
   D69        2.65363   0.00013   0.00048   0.00393   0.00440   2.65802
   D70       -2.56828  -0.00008  -0.00026   0.00094   0.00066  -2.56763
   D71       -0.02995  -0.00003  -0.00048  -0.01261  -0.01294  -0.04289
   D72       -0.09006  -0.00009  -0.00059   0.00453   0.00386  -0.08620
   D73        3.00086   0.00002  -0.00000  -0.00015  -0.00018   3.00068
   D74       -2.22105  -0.00019  -0.00075  -0.00313  -0.00392  -2.22497
   D75        0.31729  -0.00013  -0.00096  -0.01669  -0.01752   0.29977
   D76        0.25718  -0.00019  -0.00108   0.00045  -0.00072   0.25646
   D77        0.13594   0.00003   0.00015   0.00042   0.00057   0.13651
   D78       -0.87438   0.00006   0.00022   0.00036   0.00059  -0.87379
   D79        2.77086   0.00007   0.00030   0.00056   0.00086   2.77172
   D80        2.67035   0.00006   0.00024  -0.00103  -0.00079   2.66956
   D81        1.11058  -0.00006  -0.00023  -0.00030  -0.00054   1.11004
   D82        0.10026  -0.00003  -0.00016  -0.00035  -0.00052   0.09974
   D83       -2.53768  -0.00003  -0.00008  -0.00016  -0.00025  -2.53793
   D84       -2.63819  -0.00003  -0.00014  -0.00175  -0.00190  -2.64009
   D85       -2.27345  -0.00034  -0.00193  -0.01000  -0.01196  -2.28541
   D86        2.99941  -0.00032  -0.00186  -0.01006  -0.01195   2.98747
   D87        0.36147  -0.00031  -0.00178  -0.00987  -0.01168   0.34980
   D88        0.26097  -0.00031  -0.00184  -0.01146  -0.01333   0.24764
   D89       -2.93965   0.00006   0.00016  -0.00241  -0.00215  -2.94180
   D90        2.33321   0.00008   0.00023  -0.00247  -0.00213   2.33108
   D91       -0.30473   0.00009   0.00031  -0.00228  -0.00186  -0.30659
   D92       -0.40524   0.00009   0.00025  -0.00387  -0.00351  -0.40875
   D93       -0.62192   0.00003   0.00003  -0.00126  -0.00123  -0.62314
   D94        2.44453   0.00003   0.00012  -0.00023  -0.00010   2.44443
   D95        2.31989   0.00014   0.00068   0.00430   0.00497   2.32486
   D96        0.51743  -0.00004  -0.00021  -0.00196  -0.00217   0.51525
   D97       -2.69931  -0.00004  -0.00012  -0.00093  -0.00105  -2.70036
   D98       -2.82395   0.00007   0.00044   0.00359   0.00402  -2.81993
   D99        3.08977  -0.00034  -0.00209  -0.01171  -0.01394   3.07584
   D100      -0.12697  -0.00034  -0.00200  -0.01068  -0.01281  -0.13978
   D101      -0.25160  -0.00023  -0.00144  -0.00616  -0.00774  -0.25935
   D102       3.13442   0.00006  -0.00012  -0.01175  -0.01166   3.12276
   D103      -0.08232   0.00007  -0.00003  -0.01072  -0.01054  -0.09286
   D104      -0.20696   0.00017   0.00053  -0.00620  -0.00546  -0.21242
   D105      -0.70129  -0.00002  -0.00009  -0.00068  -0.00078  -0.70207
   D106       0.33535   0.00001   0.00002  -0.00163  -0.00160   0.33375
   D107       2.55168   0.00002   0.00000  -0.00057  -0.00056   2.55111
   D108      -3.13733   0.00001  -0.00003  -0.00061  -0.00064  -3.13797
   D109       0.40988  -0.00010  -0.00033  -0.00054  -0.00088   0.40900
   D110       1.44652  -0.00007  -0.00022  -0.00149  -0.00171   1.44482
   D111      -2.62034  -0.00006  -0.00024  -0.00043  -0.00066  -2.62100
   D112      -2.02616  -0.00007  -0.00028  -0.00047  -0.00074  -2.02690
   D113       2.71963   0.00038   0.00237   0.01306   0.01566   2.73530
   D114      -2.52691   0.00042   0.00248   0.01211   0.01484  -2.51207
   D115      -0.31059   0.00043   0.00247   0.01317   0.01588  -0.29471
   D116       0.28359   0.00041   0.00243   0.01313   0.01580   0.29939
   D117       3.06782  -0.00013  -0.00026   0.00729   0.00686   3.07468
   D118      -2.17872  -0.00009  -0.00014   0.00634   0.00603  -2.17269
   D119       0.03760  -0.00009  -0.00016   0.00740   0.00708   0.04468
   D120       0.63178  -0.00010  -0.00020   0.00736   0.00700   0.63878
   D121       0.76285  -0.00009  -0.00034  -0.00122  -0.00157   0.76128
   D122      -0.20707  -0.00003  -0.00023  -0.00041  -0.00063  -0.20770
   D123      -2.91659  -0.00003  -0.00016   0.00116   0.00101  -2.91558
   D124      -2.71897  -0.00007  -0.00032  -0.00044  -0.00074  -2.71971
   D125      -0.32069   0.00002   0.00010   0.00050   0.00060  -0.32009
   D126      -1.29060   0.00008   0.00022   0.00131   0.00154  -1.28906
   D127       2.28306   0.00008   0.00029   0.00288   0.00318   2.28624
   D128       2.48068   0.00004   0.00013   0.00128   0.00143   2.48211
   D129      -2.67139   0.00020   0.00143   0.00740   0.00882  -2.66257
   D130       2.64188   0.00026   0.00155   0.00821   0.00976   2.65164
   D131      -0.06763   0.00026   0.00162   0.00977   0.01139  -0.05624
   D132       0.12998   0.00022   0.00146   0.00818   0.00965   0.13963
   D133      -3.04916  -0.00006   0.00005   0.00677   0.00666  -3.04250
   D134       2.26411   0.00000   0.00017   0.00758   0.00760   2.27171
   D135      -0.44540   0.00000   0.00023   0.00914   0.00924  -0.43617
   D136      -0.24779  -0.00004   0.00008   0.00755   0.00749  -0.24030
   D137       0.42412   0.00053   0.00393   0.03633   0.04059   0.46471
   D138       2.56235   0.00071   0.00477   0.04150   0.04652   2.60887
   D139       1.48051   0.00053   0.00385   0.03578   0.03996   1.52047
   D140      -0.91290   0.00024   0.00203   0.02612   0.02820  -0.88470
   D141      -2.34942   0.00028   0.00237   0.02854   0.03120  -2.31822
   D142      -0.13758  -0.00003  -0.00016  -0.00015  -0.00032  -0.13790
   D143       0.88688  -0.00003  -0.00011   0.00015   0.00004   0.88692
   D144      -2.48804  -0.00004  -0.00021  -0.00048  -0.00069  -2.48873
   D145      -2.87701  -0.00004  -0.00016   0.00069   0.00053  -2.87648
   D146      -1.11304  -0.00003  -0.00008  -0.00075  -0.00083  -1.11386
   D147      -0.08858  -0.00002  -0.00003  -0.00044  -0.00047  -0.08905
   D148       2.81968  -0.00003  -0.00012  -0.00107  -0.00119   2.81849
   D149       2.43072  -0.00003  -0.00008   0.00009   0.00002   2.43074
   D150       2.94623  -0.00005  -0.00030  -0.00289  -0.00319   2.94304
   D151      -2.31250  -0.00004  -0.00025  -0.00259  -0.00283  -2.31533
   D152       0.59576  -0.00006  -0.00034  -0.00322  -0.00356   0.59220
   D153       0.20679  -0.00006  -0.00029  -0.00205  -0.00234   0.20446
   D154       2.26087  -0.00006  -0.00029  -0.00259  -0.00288   2.25799
   D155      -2.99786  -0.00005  -0.00024  -0.00229  -0.00253  -3.00038
   D156      -0.08960  -0.00007  -0.00033  -0.00292  -0.00325  -0.09285
   D157      -0.47856  -0.00006  -0.00029  -0.00175  -0.00203  -0.48060
   D158       0.61939   0.00011   0.00052   0.00343   0.00397   0.62335
   D159      -2.39815   0.00010   0.00034   0.00144   0.00180  -2.39635
   D160      -2.40800   0.00007   0.00020   0.00027   0.00049  -2.40751
   D161      -0.53652   0.00006   0.00022   0.00229   0.00251  -0.53402
   D162       2.72912   0.00004   0.00004   0.00030   0.00035   2.72947
   D163       2.71928   0.00001  -0.00010  -0.00087  -0.00097   2.71831
   D164      -3.12573   0.00003   0.00015   0.00149   0.00165  -3.12408
   D165       0.13991   0.00001  -0.00002  -0.00050  -0.00051   0.13940
   D166       0.13007  -0.00002  -0.00017  -0.00167  -0.00183   0.12824
   D167      -3.10059   0.00000   0.00004   0.00091   0.00096  -3.09964
   D168       0.16505  -0.00002  -0.00013  -0.00108  -0.00121   0.16385
   D169       0.15521  -0.00005  -0.00028  -0.00225  -0.00252   0.15269
   D170       0.69471  -0.00006  -0.00023  -0.00073  -0.00096   0.69375
   D171      -0.35424   0.00004   0.00007  -0.00001   0.00006  -0.35418
   D172      -3.10839   0.00005  -0.00035  -0.01354  -0.01385  -3.12224
   D173      -2.53440  -0.00045  -0.00214  -0.01688  -0.01903  -2.55343
   D174      -0.39969  -0.00008  -0.00038  -0.00245  -0.00283  -0.40252
   D175      -1.44864   0.00002  -0.00009  -0.00173  -0.00181  -1.45046
   D176       2.08039   0.00003  -0.00051  -0.01526  -0.01573   2.06467
   D177       2.65438  -0.00048  -0.00230  -0.01860  -0.02091   2.63348
   D178      -3.07335  -0.00004  -0.00017  -0.00061  -0.00078  -3.07413
   D179       2.16088   0.00006   0.00012   0.00011   0.00024   2.16112
   D180      -0.59327   0.00006  -0.00030  -0.01342  -0.01367  -0.60694
   D181      -0.01928  -0.00044  -0.00208  -0.01676  -0.01885  -0.03813
   D182      -2.70829   0.00001   0.00009   0.00142   0.00151  -2.70679
   D183       2.52594   0.00011   0.00039   0.00214   0.00253   2.52847
   D184      -0.22821   0.00011  -0.00003  -0.01140  -0.01138  -0.23959
   D185       0.34578  -0.00039  -0.00182  -0.01473  -0.01656   0.32922
   D186      -0.72375   0.00001   0.00002   0.00114   0.00115  -0.72260
   D187       0.24970   0.00012   0.00050   0.00386   0.00435   0.25405
   D188       2.89040   0.00005   0.00020   0.00161   0.00180   2.89219
   D189       2.69483   0.00001   0.00011   0.00080   0.00089   2.69572
   D190       0.37270  -0.00010  -0.00035  -0.00281  -0.00316   0.36955
   D191       1.34615   0.00000   0.00013  -0.00009   0.00005   1.34620
   D192      -2.29634  -0.00006  -0.00018  -0.00234  -0.00251  -2.29884
   D193      -2.49191  -0.00010  -0.00026  -0.00315  -0.00341  -2.49532
   D194       3.08619  -0.00007  -0.00030  -0.00266  -0.00296   3.08323
   D195      -2.22355   0.00004   0.00018   0.00006   0.00024  -2.22331
   D196       0.41715  -0.00003  -0.00012  -0.00219  -0.00231   0.41483
   D197       0.22158  -0.00006  -0.00021  -0.00300  -0.00322   0.21836
   D198       2.70784  -0.00006  -0.00027  -0.00231  -0.00259   2.70525
   D199      -2.60190   0.00005   0.00020   0.00041   0.00061  -2.60128
   D200       0.03880  -0.00002  -0.00010  -0.00184  -0.00194   0.03686
   D201      -0.15677  -0.00005  -0.00019  -0.00265  -0.00284  -0.15961
   D202      -0.63473  -0.00004  -0.00019   0.00008  -0.00012  -0.63485
   D203       2.11045   0.00001   0.00006   0.00118   0.00123   2.11168
   D204       2.97394  -0.00006  -0.00017  -0.00019  -0.00036   2.97358
   D205       0.63399  -0.00003  -0.00017   0.00011  -0.00007   0.63392
   D206      -2.90402   0.00001   0.00008   0.00120   0.00129  -2.90273
   D207      -2.04052  -0.00005  -0.00015  -0.00016  -0.00031  -2.04083
   D208      -2.87260   0.00003   0.00007   0.00097   0.00103  -2.87158
   D209      -0.12742   0.00007   0.00031   0.00206   0.00238  -0.12504
   D210       0.73607   0.00001   0.00009   0.00070   0.00078   0.73685
   D211       2.87488  -0.00001  -0.00010   0.00035   0.00024   2.87512
   D212      -0.66313   0.00003   0.00015   0.00144   0.00160  -0.66153
   D213       0.20036  -0.00003  -0.00008   0.00008   0.00000   0.20036
   D214      -0.60763   0.00004   0.00013   0.00005   0.00018  -0.60745
   D215       0.52890  -0.00002  -0.00007  -0.00011  -0.00019   0.52872
   D216      -3.04876   0.00002   0.00003   0.00037   0.00041  -3.04835
   D217       2.76042  -0.00003  -0.00018  -0.00191  -0.00209   2.75833
   D218       0.43940   0.00002   0.00009   0.00003   0.00013   0.43952
   D219       1.57593  -0.00004  -0.00011  -0.00013  -0.00024   1.57569
   D220      -2.00173   0.00000  -0.00000   0.00035   0.00035  -2.00138
   D221      -2.47573  -0.00005  -0.00022  -0.00193  -0.00214  -2.47788
   D222       2.68828   0.00004   0.00015   0.00044   0.00060   2.68888
   D223      -2.45837  -0.00002  -0.00005   0.00028   0.00023  -2.45814
   D224       0.24715   0.00002   0.00006   0.00077   0.00082   0.24798
   D225      -0.22685  -0.00003  -0.00016  -0.00152  -0.00167  -0.22852
   D226      -3.08858   0.00003   0.00011  -0.00003   0.00009  -3.08849
   D227      -1.95205  -0.00003  -0.00009  -0.00018  -0.00028  -1.95233
   D228       0.75347   0.00001   0.00002   0.00030   0.00032   0.75379
   D229       0.27947  -0.00004  -0.00020  -0.00199  -0.00218   0.27729
   D230       0.58689   0.00008   0.00030   0.00212   0.00243   0.58932
   D231      -0.53170   0.00001   0.00012   0.00119   0.00132  -0.53038
   D232       3.04091   0.00002   0.00015   0.00127   0.00144   3.04235
   D233      -2.73829   0.00007   0.00032   0.00238   0.00272  -2.73558
   D234      -0.46135   0.00014   0.00055   0.00405   0.00460  -0.45675
   D235      -1.57994   0.00008   0.00037   0.00312   0.00349  -1.57645
   D236       1.99267   0.00009   0.00041   0.00320   0.00361   1.99628
   D237       2.49665   0.00014   0.00058   0.00431   0.00489   2.50154
   D238       3.12292   0.00005   0.00017   0.00230   0.00248   3.12540
   D239       2.00433  -0.00002  -0.00001   0.00137   0.00137   2.00571
   D240      -0.70624  -0.00001   0.00002   0.00145   0.00149  -0.70475
   D241      -0.20226   0.00004   0.00019   0.00256   0.00277  -0.19949
   D242      -2.80448   0.00006   0.00026   0.00291   0.00318  -2.80130
   D243       2.36012  -0.00000   0.00008   0.00198   0.00207   2.36219
   D244      -0.35046   0.00001   0.00011   0.00206   0.00219  -0.34827
   D245       0.15352   0.00006   0.00028   0.00317   0.00347   0.15699
   D246      -1.45563   0.00000   0.00011   0.00364   0.00375  -1.45188
   D247       0.97420   0.00004   0.00021   0.00218   0.00240   0.97660
   D248      -0.18274   0.00002   0.00013   0.00203   0.00216  -0.18059
   D249      -2.91264   0.00006   0.00025   0.00279   0.00304  -2.90959
   D250       2.09368   0.00001   0.00010   0.00207   0.00217   2.09586
   D251      -2.59497  -0.00002   0.00003  -0.00194  -0.00190  -2.59687
   D252       2.02638  -0.00010  -0.00059  -0.00552  -0.00610   2.02029
   D253      -1.33338   0.00003   0.00015   0.00072   0.00087  -1.33252
   D254      -0.03182   0.00001  -0.00004  -0.00225  -0.00229  -0.03411
   D255      -0.00294   0.00008   0.00034   0.00169   0.00204  -0.00090
   D256       1.02296  -0.00001   0.00000   0.00172   0.00172   1.02468
   D257      -2.36292  -0.00004   0.00001   0.00279   0.00278  -2.36014
   D258      -3.04599   0.00053   0.00246   0.02058   0.02319  -3.02281
   D259      -1.04623   0.00006   0.00034   0.00130   0.00165  -1.04458
   D260      -0.02033  -0.00003  -0.00000   0.00133   0.00133  -0.01901
   D261       2.87698  -0.00006   0.00001   0.00241   0.00238   2.87936
   D262       2.19390   0.00051   0.00245   0.02020   0.02279   2.21670
   D263       2.99083   0.00002   0.00020   0.00146   0.00166   2.99249
   D264      -2.26646  -0.00007  -0.00014   0.00149   0.00134  -2.26512
   D265       0.63086  -0.00010  -0.00013   0.00257   0.00239   0.63325
   D266      -0.05222   0.00047   0.00231   0.02036   0.02280  -0.02942
   D267       2.37394   0.00005   0.00026   0.00170   0.00197   2.37591
   D268      -2.88335  -0.00005  -0.00008   0.00174   0.00165  -2.88170
   D269       0.01396  -0.00008  -0.00007   0.00281   0.00271   0.01667
   D270      -0.66911   0.00049   0.00238   0.02060   0.02312  -0.64600
   D271       0.00744  -0.00005  -0.00012  -0.00145  -0.00158   0.00586
   D272      -0.95369  -0.00001  -0.00003  -0.00175  -0.00178  -0.95547
   D273       2.28083  -0.00004  -0.00004  -0.00004  -0.00008   2.28076
   D274       2.93376  -0.00001   0.00008   0.00008   0.00016   2.93392
   D275       0.97952  -0.00001  -0.00008  -0.00088  -0.00097   0.97856
   D276       0.01839   0.00003   0.00001  -0.00118  -0.00117   0.01722
   D277      -3.03027   0.00000  -0.00000   0.00053   0.00053  -3.02973
   D278      -2.37734   0.00003   0.00012   0.00064   0.00076  -2.37657
   D279      -2.75076  -0.00002  -0.00008  -0.00105  -0.00113  -2.75189
   D280       2.57129   0.00002   0.00001  -0.00134  -0.00134   2.56996
   D281      -0.47736  -0.00000  -0.00000   0.00036   0.00037  -0.47700
   D282       0.17557   0.00002   0.00012   0.00048   0.00060   0.17617
   D283      -2.52989  -0.00000  -0.00003  -0.00178  -0.00181  -2.53169
   D284       2.79217   0.00004   0.00006  -0.00208  -0.00201   2.79016
   D285      -0.25649   0.00001   0.00005  -0.00037  -0.00031  -0.25680
   D286       0.39644   0.00004   0.00017  -0.00025  -0.00008   0.39636
   D287       0.57131   0.00006   0.00032   0.00223   0.00256   0.57387
   D288      -2.75986   0.00002   0.00007   0.00007   0.00015  -2.75972
   D289      -2.18713   0.00002  -0.00003  -0.00135  -0.00138  -2.18851
   D290      -1.77472   0.00005   0.00014   0.00107   0.00122  -1.77350
   D291      -0.62146  -0.00004  -0.00003   0.00164   0.00161  -0.61985
   D292       2.33056  -0.00008  -0.00029  -0.00052  -0.00081   2.32975
   D293       2.90329  -0.00008  -0.00038  -0.00194  -0.00233   2.90096
   D294      -2.96748  -0.00005  -0.00022   0.00049   0.00026  -2.96722
   D295      -2.95137   0.00005   0.00030   0.00179   0.00210  -2.94927
   D296       0.00064   0.00001   0.00005  -0.00037  -0.00031   0.00033
   D297       0.57337   0.00001  -0.00005  -0.00179  -0.00184   0.57154
   D298       0.98579   0.00004   0.00012   0.00064   0.00076   0.98655
   D299       2.88134   0.00001   0.00014   0.00063   0.00078   2.88212
   D300      -0.44983  -0.00003  -0.00011  -0.00153  -0.00164  -0.45147
   D301       0.12290  -0.00003  -0.00021  -0.00295  -0.00316   0.11973
   D302       0.53531  -0.00000  -0.00004  -0.00053  -0.00057   0.53474
   D303       1.65825  -0.00002  -0.00011  -0.00022  -0.00034   1.65791
   D304       3.07092  -0.00002  -0.00001  -0.00085  -0.00086   3.07007
   D305       0.09708   0.00004   0.00010  -0.00075  -0.00064   0.09644
   D306      -2.03182  -0.00004  -0.00015  -0.00057  -0.00073  -2.03254
   D307      -0.95815  -0.00002  -0.00004   0.00033   0.00029  -0.95786
   D308       1.80094  -0.00004  -0.00017  -0.00096  -0.00114   1.79980
   D309       2.99086   0.00003   0.00016  -0.00070  -0.00054   2.99032
   D310       0.73658  -0.00003  -0.00008  -0.00142  -0.00150   0.73508
   D311      -1.95248  -0.00007  -0.00023  -0.00050  -0.00074  -1.95322
   D312      -0.53321   0.00001   0.00006   0.00068   0.00073  -0.53248
   D313       0.02588  -0.00014  -0.00052  -0.00462  -0.00514   0.02074
   D314       1.00276  -0.00014  -0.00055  -0.00501  -0.00556   0.99720
   D315      -2.30089  -0.00013  -0.00048  -0.00466  -0.00514  -2.30603
   D316      -2.94525  -0.00014  -0.00053  -0.00497  -0.00550  -2.95075
   D317      -0.95871   0.00002   0.00003  -0.00079  -0.00075  -0.95945
   D318       0.01818   0.00003   0.00001  -0.00117  -0.00116   0.01701
   D319       2.99771   0.00004   0.00008  -0.00082  -0.00075   2.99696
   D320       2.35335   0.00003   0.00002  -0.00113  -0.00111   2.35224
   D321       2.47535   0.00007   0.00036   0.00660   0.00708   2.48243
   D322      -2.83095   0.00008   0.00033   0.00621   0.00666  -2.82429
   D323       0.14859   0.00009   0.00040   0.00657   0.00707   0.15566
   D324      -0.49577   0.00008   0.00035   0.00626   0.00672  -0.48906
   D325       2.87537  -0.00015  -0.00054  -0.01100  -0.01156   2.86381
   D326      -2.43093  -0.00015  -0.00057  -0.01139  -0.01197  -2.44290
   D327       0.54861  -0.00014  -0.00050  -0.01104  -0.01156   0.53704
   D328      -0.09575  -0.00015  -0.00055  -0.01134  -0.01192  -0.10768
   D329      -0.53995   0.00007   0.00021  -0.00079  -0.00057  -0.54052
   D330       2.22999   0.00002  -0.00001  -0.00207  -0.00206   2.22793
   D331       2.72054   0.00005   0.00011  -0.00092  -0.00079   2.71975
   D332       1.72243   0.00003   0.00007  -0.00168  -0.00159   1.72084
   D333       0.65004  -0.00001  -0.00000   0.00018   0.00018   0.65022
   D334      -2.86320  -0.00005  -0.00023  -0.00110  -0.00132  -2.86452
   D335      -2.37265  -0.00002  -0.00010   0.00005  -0.00005  -2.37270
   D336       2.91242  -0.00005  -0.00014  -0.00071  -0.00085   2.91157
   D337      -2.93449  -0.00001   0.00057   0.01847   0.01888  -2.91562
   D338      -0.16455  -0.00005   0.00035   0.01719   0.01738  -0.14717
   D339       0.32600  -0.00003   0.00048   0.01834   0.01865   0.34465
   D340      -0.67211  -0.00005   0.00044   0.01758   0.01785  -0.65426
   D341       3.03983   0.00027   0.00134   0.00517   0.00660   3.04643
   D342      -0.47341   0.00022   0.00112   0.00389   0.00511  -0.46831
   D343       0.01714   0.00025   0.00125   0.00504   0.00638   0.02351
   D344      -0.98098   0.00023   0.00121   0.00428   0.00558  -0.97540
   D345       2.51688   0.00061   0.00403  -0.03591  -0.03245   2.48443
   D346       2.30293  -0.00139  -0.00819  -0.07717  -0.08471   2.21821
   D347       1.00402   0.00070   0.00441  -0.02602  -0.02228   0.98174
   D348       0.79007  -0.00130  -0.00781  -0.06728  -0.07454   0.71552
   D349      -2.25668   0.00015   0.00181  -0.04853  -0.04750  -2.30418
   D350      -2.47064  -0.00184  -0.01041  -0.08979  -0.09976  -2.57040
   D351      -0.19690   0.00049   0.00338  -0.03262  -0.02980  -0.22670
   D352      -0.41086  -0.00150  -0.00885  -0.07388  -0.08206  -0.49292
   D353      -1.24766   0.00048   0.00329  -0.03582  -0.03325  -1.28091
   D354      -1.46162  -0.00152  -0.00893  -0.07708  -0.08551  -1.54713
   D355      -0.03094   0.00004   0.00012   0.00110   0.00122  -0.02972
   D356      -1.09326   0.00004   0.00020   0.00264   0.00283  -1.09043
   D357       2.26830   0.00003   0.00008   0.00201   0.00210   2.27041
   D358       2.85840   0.00005   0.00011   0.00198   0.00209   2.86049
   D359       1.04268  -0.00003  -0.00008  -0.00030  -0.00038   1.04230
   D360      -0.01964  -0.00003  -0.00001   0.00124   0.00123  -0.01840
   D361      -2.94126  -0.00004  -0.00013   0.00062   0.00050  -2.94076
   D362      -2.35116  -0.00002  -0.00010   0.00058   0.00049  -2.35068
   D363      -2.21870   0.00000  -0.00008  -0.00277  -0.00286  -2.22156
   D364       3.00217  -0.00000  -0.00000  -0.00122  -0.00124   3.00093
   D365       0.08055  -0.00002  -0.00012  -0.00185  -0.00197   0.07857
   D366       0.67064   0.00001  -0.00010  -0.00188  -0.00199   0.66866
   D367      -2.85321   0.00004   0.00012  -0.00011  -0.00000  -2.85321
   D368       2.36766   0.00003   0.00019   0.00143   0.00161   2.36927
   D369      -0.55396   0.00002   0.00007   0.00081   0.00088  -0.55308
   D370       0.03614   0.00004   0.00010   0.00077   0.00086   0.03700
   D371       0.44999   0.00003   0.00020   0.00161   0.00180   0.45179
   D372      -2.43966   0.00009   0.00043   0.00250   0.00292  -2.43674
   D373      -2.86810   0.00006   0.00036   0.00202   0.00237  -2.86573
   D374      -0.86736   0.00002   0.00017   0.00126   0.00142  -0.86594
   D375      -0.69455  -0.00004  -0.00016  -0.00043  -0.00060  -0.69515
   D376       2.69900   0.00002   0.00007   0.00045   0.00051   2.69951
   D377       2.27055  -0.00001  -0.00000  -0.00003  -0.00004   2.27052
   D378      -2.01190  -0.00005  -0.00019  -0.00079  -0.00098  -2.01288
   D379       3.00813  -0.00004  -0.00013  -0.00108  -0.00122   3.00690
   D380       0.11848   0.00002   0.00010  -0.00019  -0.00011   0.11838
   D381      -0.30996  -0.00001   0.00003  -0.00067  -0.00066  -0.31062
   D382       1.69078  -0.00005  -0.00016  -0.00143  -0.00160   1.68918
   D383       3.11912   0.00002   0.00014   0.00150   0.00162   3.12075
   D384       0.22948   0.00008   0.00037   0.00239   0.00274   0.23222
   D385      -0.19896   0.00005   0.00030   0.00191   0.00219  -0.19677
   D386       1.80178   0.00002   0.00011   0.00115   0.00124   1.80302
   D387      -0.50024  -0.00011  -0.00051  -0.00342  -0.00393  -0.50418
   D388       2.90846  -0.00004  -0.00009  -0.00011  -0.00020   2.90827
   D389       2.36009  -0.00008  -0.00028  -0.00085  -0.00113   2.35896
   D390       0.74531  -0.00011  -0.00055  -0.00291  -0.00346   0.74185
   D391       0.68002   0.00002  -0.00006  -0.00208  -0.00214   0.67788
   D392      -2.19446   0.00008   0.00035   0.00124   0.00160  -2.19286
   D393      -2.74283   0.00005   0.00016   0.00050   0.00067  -2.74217
   D394       1.92558   0.00001  -0.00011  -0.00156  -0.00167   1.92391
   D395      -2.98669  -0.00001  -0.00011  -0.00137  -0.00148  -2.98817
   D396       0.42202   0.00006   0.00030   0.00195   0.00226   0.42427
   D397      -0.12636   0.00002   0.00011   0.00121   0.00133  -0.12503
   D398      -1.74113  -0.00001  -0.00015  -0.00085  -0.00101  -1.74214
   D399      -3.13414  -0.00004  -0.00029  -0.00229  -0.00259  -3.13673
   D400       0.27457   0.00003   0.00013   0.00102   0.00115   0.27572
   D401      -0.27380  -0.00001  -0.00006   0.00028   0.00022  -0.27358
   D402      -1.88858  -0.00004  -0.00033  -0.00178  -0.00212  -1.89070
   D403      -0.51007   0.00000   0.00001   0.00037   0.00039  -0.50968
   D404      -0.24430   0.00002   0.00008   0.00038   0.00046  -0.24384
   D405      -2.45878   0.00001   0.00001  -0.00023  -0.00023  -2.45901
   D406      -1.67360  -0.00011  -0.00031  -0.00153  -0.00185  -1.67544
   D407      -1.40782  -0.00009  -0.00024  -0.00153  -0.00178  -1.40960
   D408       2.66088  -0.00010  -0.00032  -0.00213  -0.00246   2.65842
   D409      -0.18050   0.00005   0.00013  -0.00015  -0.00002  -0.18052
   D410       0.08527   0.00006   0.00020  -0.00015   0.00005   0.08532
   D411      -2.12921   0.00006   0.00012  -0.00076  -0.00063  -2.12985
   D412      -1.92333  -0.00002   0.00001  -0.00041  -0.00040  -1.92373
   D413      -1.65755  -0.00001   0.00008  -0.00041  -0.00033  -1.65788
   D414       2.41114  -0.00001  -0.00000  -0.00102  -0.00101   2.41013
   D415      -0.07102   0.00001   0.00011   0.00263   0.00275  -0.06827
   D416      -2.34426   0.00000   0.00003   0.00046   0.00049  -2.34377
   D417       1.19841  -0.00003  -0.00013   0.00089   0.00076   1.19917
   D418      -1.07483  -0.00004  -0.00022  -0.00128  -0.00150  -1.07633
   D419      -1.39456  -0.00000  -0.00004   0.00011   0.00008  -1.39449
   D420       0.69517  -0.00002  -0.00004   0.00006   0.00001   0.69518
   D421       1.24042  -0.00001  -0.00001   0.00029   0.00028   1.24071
   D422       1.06160  -0.00003  -0.00006   0.00025   0.00018   1.06179
   D423       3.04295  -0.00000   0.00000   0.00031   0.00031   3.04325
   D424       0.32114  -0.00002  -0.00007  -0.00011  -0.00018   0.32095
   D425       0.78552  -0.00001  -0.00002   0.00031   0.00029   0.78580
   D426       0.57531  -0.00003  -0.00009   0.00023   0.00014   0.57545
   D427       2.76324  -0.00001  -0.00004   0.00018   0.00014   2.76338
   D428       0.96101   0.00096   0.00426   0.13412   0.13740   1.09841
   D429      -0.35770   0.00066   0.00674   0.14339   0.15112  -0.20658
   D430       0.16001  -0.00003  -0.00018  -0.00287  -0.00305   0.15695
   D431       2.51473  -0.00002  -0.00010  -0.00100  -0.00110   2.51363
   D432      -1.16825   0.00002   0.00008  -0.00093  -0.00085  -1.16910
   D433       1.18647   0.00003   0.00016   0.00094   0.00110   1.18757
         Item               Value     Threshold  Converged?
 Maximum Force            0.033117     0.000450     NO 
 RMS     Force            0.001946     0.000300     NO 
 Maximum Displacement     0.736369     0.001800     NO 
 RMS     Displacement     0.059603     0.001200     NO 
 Predicted change in Energy=-2.539557D-03
 GradGradGradGradGradGradGradGradGradGradGradGradGradGradGradGradGradGrad

                          Input orientation:                          
 ---------------------------------------------------------------------
 Center     Atomic      Atomic             Coordinates (Angstroms)
 Number     Number       Type             X           Y           Z
 ---------------------------------------------------------------------
      1          4           0       -0.123700   -1.559278   -0.661843
      2          4           0       -0.736834   -0.904404    1.352048
      3          4           0       -0.995037    0.292668   -1.420031
      4          4           0       -1.306826    0.991806    0.586940
      5          4           0       -2.093959   -0.852923   -0.139655
      6          4           0        1.313561   -0.977084    0.688364
      7          4           0        1.117687   -0.089824   -1.360731
      8          4           0        0.570410    0.750135    1.558484
      9          4           0        0.321954    1.673214   -0.549850
     10          4           0        2.068739    0.954417    0.209691
     11          1           0       -3.329634   -1.671509    0.064076
     12          1           0       -3.366384   -1.376526   -0.721334
     13          1           0        3.431682    1.400314    0.714778
     14          1           0        3.385952    1.662198   -0.062296
     15          1           0        2.391747   -1.694384    1.570377
     16          1           0        2.167694   -2.244293    1.032174
     17          1           0       -1.324619    0.821374   -2.812727
     18          1           0       -1.993336    0.423175   -2.552437
     19          1           0       -1.553312   -1.681607    2.401729
     20          1           0       -0.813613   -1.572540    2.730175
     21          1           0        1.767074   -0.607585   -2.688552
     22          1           0        2.120842    0.099216   -2.582134
     23          1           0       -0.198103   -2.830832   -1.625536
     24          1           0       -0.341291   -3.119094   -0.902517
     25          1           0        0.469923    1.094788    3.082169
     26          1           0        1.136762    1.461650    2.830065
     27          1           0       -2.357557    1.820995    1.500203
     28          1           0       -2.301667    2.247327    0.838870
     29          1           0        0.031465    3.004553   -1.313605
     30          1           0        0.741917    3.122476   -0.959279
     31          1           0        4.798932   -1.132409   -0.767567
     32          1           0        4.057040   -1.023905   -0.724311
     33          1           0       -5.009962    1.157393   -0.094815
     34          1           0       -4.332818    1.027285   -0.390669
     35          1           0       -0.558782   -4.223446    2.240379
     36          1           0       -1.289579   -4.102150    2.117098
     37          1           0        2.135888    2.247423   -3.526519
     38          1           0        1.395597    2.123752   -3.587809
 ---------------------------------------------------------------------
                    Distance matrix (angstroms):
                    1          2          3          4          5
     1  Be   0.000000
     2  Be   2.204665   0.000000
     3  Be   2.182609   3.030523   0.000000
     4  Be   3.076894   2.122709   2.148009   0.000000
     5  Be   2.157205   2.017328   2.039454   2.133201   0.000000
     6  Be   2.056144   2.156358   3.374496   3.279214   3.508877
     7  Be   2.046652   3.385552   2.147888   3.292661   3.519662
     8  Be   3.277961   2.118727   3.395800   2.127515   3.542928
     9  Be   3.264989   3.373775   2.097043   2.099889   3.519412
    10  Be   3.447467   3.554073   3.532794   3.396786   4.551546
    11  H    3.289007   2.994985   3.392773   3.385024   1.496156
    12  H    3.248374   3.381766   2.982896   3.400346   1.493846
    13  H    4.826491   4.805660   5.037870   4.757803   6.028254
    14  H    4.801565   5.058180   4.786661   4.784674   6.030028
    15  H    3.365789   3.234155   4.935710   4.675705   4.873790
    16  H    2.930772   3.214640   4.738391   4.768948   4.633657
    17  H    3.425786   4.546333   1.525698   3.403983   3.246609
    18  H    3.316625   4.311179   1.515248   3.263484   2.731312
    19  H    3.382932   1.540296   4.337659   3.240580   2.727206
    20  H    3.461494   1.533472   4.553694   3.378252   3.223827
    21  H    2.930580   4.762784   3.169994   4.768204   4.632995
    22  H    3.387638   4.965013   3.331158   4.752753   4.963549
    23  H    1.597213   3.587111   3.230107   4.553777   3.116767
    24  H    1.593203   3.185023   3.512168   4.477750   2.964681
    25  H    4.627535   2.906260   4.802011   3.064899   4.554911
    26  H    4.786251   3.360522   4.896367   3.350148   4.961255
    27  H    4.592472   3.174348   3.566512   1.620382   3.147770
    28  H    4.635291   3.556046   3.260461   1.621576   3.257638
    29  H    4.612745   4.793321   2.901612   3.074776   4.558038
    30  H    4.770385   4.872853   3.352181   3.335850   4.951543
    31  H    4.942236   5.932070   6.002219   6.605094   6.927072
    32  H    4.215343   5.225588   5.266960   5.878225   6.181087
    33  H    5.619375   4.960246   4.315503   3.769008   3.542098
    34  H    4.947778   4.438421   3.569317   3.180189   2.934396
    35  H    3.963582   3.440477   5.829598   5.521982   4.402471
    36  H    3.943093   3.334128   5.649112   5.318841   4.037008
    37  H    5.272863   6.479735   4.249830   5.509030   6.242964
    38  H    4.943101   6.174073   3.710426   5.100287   5.738237
                    6          7          8          9         10
     6  Be   0.000000
     7  Be   2.241515   0.000000
     8  Be   2.071875   3.086562   0.000000
     9  Be   3.088776   2.097385   2.314925   0.000000
    10  Be   2.128407   2.112147   2.026317   2.035886   0.000000
    11  H    4.736161   4.930565   4.827832   4.989807   6.004925
    12  H    4.903946   4.708644   5.021813   4.788962   5.986707
    13  H    3.184204   3.447147   3.053105   3.368111   1.520379
    14  H    3.438620   3.146513   3.374324   3.102566   1.519862
    15  H    1.566829   3.576205   3.048456   4.485546   2.995321
    16  H    1.566387   3.386776   3.434373   4.610469   3.304243
    17  H    4.738362   2.983862   4.764840   2.925311   4.546162
    18  H    4.837260   3.370727   4.855860   3.306588   4.940853
    19  H    3.413346   4.880996   3.336859   4.845954   4.987275
    20  H    3.008061   4.760660   2.946728   4.752157   4.587625
    21  H    3.427210   1.566170   4.616571   3.444483   3.306156
    22  H    3.536422   1.591817   4.469033   3.137459   2.920338
    23  H    3.328009   3.051975   4.853033   4.659827   4.778571
    24  H    3.139689   3.393384   4.675325   4.850823   4.861970
    25  H    3.276382   4.643518   1.565406   3.680765   3.290447
    26  H    3.250472   4.468804   1.563306   3.483174   2.827052
    27  H    4.686729   4.890143   3.118193   3.377030   4.691319
    28  H    4.846581   4.689617   3.317869   3.023497   4.600862
    29  H    4.637357   3.279827   3.690766   1.562104   3.267105
    30  H    4.455097   3.259024   3.463603   1.563445   2.797753
    31  H    3.780433   3.871742   5.180240   5.287935   3.572651
    32  H    3.086182   3.149179   4.529344   4.610396   2.956257
    33  H    6.719844   6.380139   5.834365   5.376100   7.088154
    34  H    6.087971   5.647739   5.283716   4.702070   6.430060
    35  H    4.056265   5.732834   5.145539   6.582680   6.151246
    36  H    4.310876   5.830007   5.226498   6.562353   6.362811
    37  H    5.370187   3.345160   5.527192   3.532794   3.954193
    38  H    5.282761   3.152305   5.389999   3.253443   4.030071
                   11         12         13         14         15
    11  H    0.000000
    12  H    0.839783   0.000000
    13  H    7.454858   7.482444   0.000000
    14  H    7.498578   7.433856   0.821291   0.000000
    15  H    5.916390   6.205566   3.375006   3.862733   0.000000
    16  H    5.611231   5.869738   3.870603   4.235882   0.801413
    17  H    4.302388   3.656978   5.949863   5.519179   6.273119
    18  H    3.608258   2.911549   6.407833   6.055801   6.380487
    19  H    2.935992   3.624063   6.098705   6.453587   4.031724
    20  H    3.667184   4.297438   5.560775   5.991475   3.410911
    21  H    5.889425   5.551001   4.287801   3.830131   4.439575
    22  H    6.312336   5.979134   3.778993   3.223818   4.531417
    23  H    3.742367   3.601471   6.046074   5.956215   4.267634
    24  H    3.458323   3.495792   6.105409   6.120382   3.951519
    25  H    5.585509   5.940646   3.803932   4.325834   3.709232
    26  H    6.116868   6.398907   3.121676   3.669445   3.622479
    27  H    3.899356   4.022076   5.857402   5.954369   5.909205
    28  H    4.124839   4.086584   5.796907   5.788220   6.172547
    29  H    5.921195   5.575842   4.271932   3.823647   5.997357
    30  H    6.372368   6.097194   3.605988   3.150859   5.685353
    31  H    8.188763   8.169095   3.237500   3.209946   3.402401
    32  H    7.456802   7.431794   2.887712   2.846712   2.913474
    33  H    3.294151   3.084577   8.483856   8.411139   8.104986
    34  H    2.914903   2.611827   7.851664   7.751797   7.514849
    35  H    4.350437   4.975875   7.062432   7.450104   3.943435
    36  H    3.779516   4.449589   7.384708   7.735506   4.432652
    37  H    7.623801   7.160801   4.515006   3.729074   6.448384
    38  H    7.075880   6.568492   4.814692   4.074775   6.494410
                   16         17         18         19         20
    16  H    0.000000
    17  H    6.031403   0.000000
    18  H    6.105653   0.820668   0.000000
    19  H    4.004769   5.788590   5.400694   0.000000
    20  H    3.496091   6.059349   5.768935   0.816655   0.000000
    21  H    4.084497   3.408212   3.901497   6.171665   6.078955
    22  H    4.307836   3.527873   4.127021   6.442797   6.294952
    23  H    3.606168   4.002132   3.830217   4.401838   4.575409
    24  H    3.286839   4.488109   4.242541   3.801763   3.976351
    25  H    4.270172   6.168057   6.186072   3.502120   2.980940
    26  H    4.246087   6.189463   6.312470   4.159331   3.608359
    27  H    6.101107   4.546160   4.302377   3.705102   3.925898
    28  H    6.339338   4.040065   3.863103   4.294077   4.514724
    29  H    6.133232   2.975332   3.506856   6.186706   6.165719
    30  H    5.899232   3.605678   4.160047   6.296322   6.170488
    31  H    3.376206   6.745207   7.193087   7.120186   6.627863
    32  H    2.853807   6.060428   6.484068   6.456062   5.996476
    33  H    8.022488   4.591482   3.959673   5.122606   5.748256
    34  H    7.415144   3.867560   3.242123   4.781343   5.374343
    35  H    3.579173   7.181267   6.827893   2.734240   2.707792
    36  H    4.072029   6.967459   6.540519   2.451448   2.646003
    37  H    6.399860   3.810279   4.618140   8.011967   7.901766
    38  H    6.404701   3.113923   3.930500   7.684490   7.645921
                   21         22         23         24         25
    21  H    0.000000
    22  H    0.797524   0.000000
    23  H    3.151944   3.857171   0.000000
    24  H    3.734007   4.386426   0.791426   0.000000
    25  H    6.154827   5.983396   6.165974   5.855988   0.000000
    26  H    5.927408   5.667146   6.329270   6.090980   0.801759
    27  H    6.360523   6.299687   6.006078   5.851740   3.320336
    28  H    6.094906   5.989678   6.023785   5.972770   3.747325
    29  H    4.236786   3.796794   5.848223   6.148739   4.812720
    30  H    4.237297   3.697999   6.063778   6.335121   4.529768
    31  H    3.627366   3.461461   5.347065   5.512442   6.206544
    32  H    3.045572   2.908912   4.709929   4.875130   5.643186
    33  H    7.467987   7.625934   6.434519   6.382571   6.334531
    34  H    6.720249   6.878485   5.788422   5.778125   5.927181
    35  H    6.540522   7.008740   4.124896   3.338367   5.481830
    36  H    6.682019   7.166954   4.100595   3.314170   5.570940
    37  H    2.998213   2.346675   5.903383   6.466940   6.912218
    38  H    2.899458   2.374049   5.562220   6.141254   6.812066
                   26         27         28         29         30
    26  H    0.000000
    27  H    3.756052   0.000000
    28  H    4.050302   0.788825   0.000000
    29  H    4.557657   3.876307   3.263441   0.000000
    30  H    4.156125   4.165291   3.641789   0.802618   0.000000
    31  H    5.751834   8.067261   8.026317   6.335720   5.882191
    32  H    5.228728   7.361315   7.319675   5.725468   5.313917
    33  H    6.813935   3.165391   3.065059   5.505764   6.139459
    34  H    6.362241   2.847285   2.669427   4.879381   5.519608
    35  H    5.961788   6.349702   6.846370   8.076086   8.117401
    36  H    6.111573   6.050188   6.555460   8.001256   8.110875
    37  H    6.482427   6.755800   6.224831   3.146241   3.049523
    38  H    6.457127   6.329747   5.768927   2.794400   2.886852
                   31         32         33         34         35
    31  H    0.000000
    32  H    0.751031   0.000000
    33  H   10.095057   9.346916   0.000000
    34  H    9.391229   8.643402   0.750321   0.000000
    35  H    6.878034   6.350769   7.363394   6.981113   0.000000
    36  H    7.362785   6.792313   6.811505   6.470031   0.750982
    37  H    5.111446   4.716437   8.001745   7.291532   9.076922
    38  H    5.489903   5.019028   7.359758   6.651216   8.835966
                   36         37         38
    36  H    0.000000
    37  H    9.159766   0.000000
    38  H    8.861037   0.753048   0.000000
 Stoichiometry    Be10H28
 Framework group  C1[X(Be10H28)]
 Deg. of freedom   108
 Full point group                 C1      NOp   1
 Largest Abelian subgroup         C1      NOp   1
 Largest concise Abelian subgroup C1      NOp   1
                         Standard orientation:                         
 ---------------------------------------------------------------------
 Center     Atomic      Atomic             Coordinates (Angstroms)
 Number     Number       Type             X           Y           Z
 ---------------------------------------------------------------------
      1          4           0        0.396625    0.715512   -1.432704
      2          4           0        1.285094    1.163804    0.534580
      3          4           0        0.528941   -1.396758   -0.899235
      4          4           0        1.122984   -0.876254    1.098296
      5          4           0        2.172109   -0.217244   -0.638248
      6          4           0       -0.768940    1.577811    0.025248
      7          4           0       -1.323850   -0.318507   -1.033261
      8          4           0       -0.325105    0.535084    1.759722
      9          4           0       -0.855035   -1.440482    0.675659
     10          4           0       -2.105830    0.153932    0.871069
     11          1           0        3.592441    0.056201   -1.020830
     12          1           0        3.356066   -0.623597   -1.453539
     13          1           0       -3.372114    0.606382    1.580551
     14          1           0       -3.589239   -0.047510    1.133560
     15          1           0       -1.366963    2.999842    0.299384
     16          1           0       -1.142640    3.016152   -0.469821
     17          1           0        0.354779   -2.701777   -1.670174
     18          1           0        1.148104   -2.500972   -1.731896
     19          1           0        2.510211    2.041971    0.851479
     20          1           0        1.871752    2.416510    1.196468
     21          1           0       -2.115180   -0.462268   -2.377143
     22          1           0       -2.607794   -0.794300   -1.845043
     23          1           0        0.570317    1.073989   -2.979448
     24          1           0        0.957394    1.648198   -2.596290
     25          1           0        0.048631    1.116514    3.164270
     26          1           0       -0.732571    0.942795    3.212880
     27          1           0        2.103993   -1.343875    2.300207
     28          1           0        1.776474   -2.016008    2.048781
     29          1           0       -1.126456   -2.962817    0.897004
     30          1           0       -1.733696   -2.590554    1.266970
     31          1           0       -4.332060    2.117485   -1.116943
     32          1           0       -3.658899    1.794517   -1.035739
     33          1           0        4.364259   -2.724862    0.567067
     34          1           0        3.695533   -2.553841    0.272890
     35          1           0        2.222781    4.180872   -0.827377
     36          1           0        2.841506    3.757225   -0.868330
     37          1           0       -3.426379   -2.911343   -1.249280
     38          1           0       -2.718218   -3.122524   -1.394166
 ---------------------------------------------------------------------
 Rotational constants (GHZ):           1.2615860           1.0125992           0.9054196
 Standard basis: def2TZVP (5D, 7F)
 There are   368 symmetry adapted cartesian basis functions of A   symmetry.
 There are   358 symmetry adapted basis functions of A   symmetry.
   358 basis functions,   514 primitive gaussians,   368 cartesian basis functions
    34 alpha electrons       34 beta electrons
       nuclear repulsion energy       361.1334412481 Hartrees.
 NAtoms=   38 NActive=   38 NUniq=   38 SFac= 1.00D+00 NAtFMM=   60 NAOKFM=F Big=F
 Integral buffers will be    131072 words long.
 Raffenetti 2 integral format.
 Two-electron integral symmetry is turned on.
 Nuclear repulsion after empirical dispersion term =      361.0847514912 Hartrees.
 One-electron integrals computed using PRISM.
   1 Symmetry operations used in ECPInt.
 ECPInt:  NShTT=   20503 NPrTT=   54210 LenC2=   19295 LenP2D=   40899.
 LDataN:  DoStor=T MaxTD1= 4 Len=   56
 NBasis=   358 RedAO= T EigKep=  1.12D-04  NBF=   358
 NBsUse=   358 1.00D-06 EigRej= -1.00D+00 NBFU=   358
 Initial guess from the checkpoint file:  "/home/asus/YCY/BeH/Be10/3/H14-Be10.chk"
 B after Tr=    -0.000000    0.000000    0.000000
         Rot=    0.999118    0.011045   -0.004439    0.040265 Ang=   4.81 deg.
 ExpMin= 3.27D-02 ExpMax= 4.70D+03 ExpMxC= 1.60D+02 IAcc=3 IRadAn=         5 AccDes= 0.00D+00
 Harris functional with IExCor= 1009 and IRadAn=       5 diagonalized for initial guess.
 HarFok:  IExCor= 1009 AccDes= 0.00D+00 IRadAn=         5 IDoV= 1 UseB2=F ITyADJ=14
 ICtDFT=  3500011 ScaDFX=  1.000000  1.000000  1.000000  1.000000
 FoFCou: FMM=F IPFlag=           0 FMFlag=      100000 FMFlg1=           0
         NFxFlg=           0 DoJE=T BraDBF=F KetDBF=T FulRan=T
         wScrn=  0.000000 ICntrl=       500 IOpCl=  0 I1Cent=   200000004 NGrid=           0
         NMat0=    1 NMatS0=      1 NMatT0=    0 NMatD0=    1 NMtDS0=    0 NMtDT0=    0
 Petite list used in FoFCou.
 Requested convergence on RMS density matrix=1.00D-08 within 128 cycles.
 Requested convergence on MAX density matrix=1.00D-06.
 Requested convergence on             energy=1.00D-06.
 No special actions if energy rises.
 SCF Done:  E(RPBE1PBE) =  -163.606590163     A.U. after   13 cycles
            NFock= 13  Conv=0.56D-08     -V/T= 2.0103
   1 Symmetry operations used in ECPInt.
 ECPInt:  NShTT=   20503 NPrTT=   54210 LenC2=   19295 LenP2D=   40899.
 LDataN:  DoStor=T MaxTD1= 5 Len=  102
 Calling FoFJK, ICntrl=      2127 FMM=F ISym2X=0 I1Cent= 0 IOpClX= 0 NMat=1 NMatS=1 NMatT=0.
 ***** Axes restored to original set *****
 -------------------------------------------------------------------
 Center     Atomic                   Forces (Hartrees/Bohr)
 Number     Number              X              Y              Z
 -------------------------------------------------------------------
      1        4          -0.000021222   -0.000202450   -0.000277173
      2        4          -0.001542439    0.000134140    0.000830525
      3        4          -0.000087162    0.000000036   -0.000135607
      4        4          -0.000434689   -0.000362362   -0.000042954
      5        4           0.000088753    0.000529802   -0.000212643
      6        4           0.000216833    0.000094192    0.000227291
      7        4           0.001228112    0.000151901    0.000670468
      8        4           0.000246477   -0.000155174    0.000034373
      9        4           0.000021817   -0.000019834    0.000011137
     10        4           0.000040430   -0.000231222    0.000248482
     11        1          -0.000126127   -0.000115697   -0.000006897
     12        1           0.000025135    0.000091279   -0.000038350
     13        1          -0.000033278   -0.000123603    0.000107330
     14        1          -0.000021302    0.000136268   -0.000087321
     15        1          -0.000074549   -0.000008499   -0.000098913
     16        1           0.000045413   -0.000029137    0.000067938
     17        1           0.000054846   -0.000034285    0.000007675
     18        1          -0.000243190   -0.000057032    0.000134897
     19        1           0.001883316    0.001984832   -0.001855700
     20        1          -0.000160542    0.000006964    0.000560318
     21        1          -0.000102241   -0.000764378   -0.001201940
     22        1          -0.001368777   -0.000620732    0.003260928
     23        1           0.000103997    0.000121973   -0.000349112
     24        1          -0.000223466   -0.000309746    0.000477764
     25        1           0.000156906   -0.000062200   -0.000046666
     26        1          -0.000068955    0.000029905    0.000032962
     27        1          -0.000016229    0.000074865   -0.000071937
     28        1           0.000054724   -0.000105008    0.000028693
     29        1           0.000139399    0.000031901   -0.000054516
     30        1           0.000111863   -0.000177488   -0.000220841
     31        1          -0.000007598   -0.000002898   -0.000013498
     32        1          -0.000015549    0.000012551    0.000013563
     33        1          -0.000002711   -0.000001580   -0.000019858
     34        1          -0.000009845   -0.000001743    0.000028052
     35        1          -0.003369520   -0.000406443   -0.000251895
     36        1           0.003391853   -0.001625967    0.000371792
     37        1          -0.003957927    0.000889149   -0.001763378
     38        1           0.004077444    0.001127719   -0.000364986
 -------------------------------------------------------------------
 Cartesian Forces:  Max     0.004077444 RMS     0.000921246

 GradGradGradGradGradGradGradGradGradGradGradGradGradGradGradGradGradGrad
 Berny optimization.
 Using GEDIIS/GDIIS optimizer.
 FormGI is forming the generalized inverse of G from B-inverse, IUseBI=4.
 Internal  Forces:  Max     0.003876659 RMS     0.000305308
 Search for a local minimum.
 Step number   3 out of a maximum of  228
 All quantities printed in internal units (Hartrees-Bohrs-Radians)
 Mixed Optimization -- En-DIIS/RFO-DIIS
 Update second derivatives using D2CorX and points    2    3
 DE= -6.95D-03 DEPred=-2.54D-03 R= 2.74D+00
 TightC=F SS=  1.41D+00  RLast= 6.40D-01 DXNew= 8.4853D-01 1.9196D+00
 Trust test= 2.74D+00 RLast= 6.40D-01 DXMaxT set to 8.49D-01
 ITU=  1  1  0
 Use linear search instead of GDIIS.
     Eigenvalues ---    0.00232   0.00592   0.00623   0.00865   0.01140
     Eigenvalues ---    0.01353   0.01465   0.01503   0.01512   0.01625
     Eigenvalues ---    0.01722   0.01741   0.01784   0.01790   0.01862
     Eigenvalues ---    0.01938   0.01989   0.02030   0.02037   0.02081
     Eigenvalues ---    0.02112   0.02136   0.02189   0.02215   0.02244
     Eigenvalues ---    0.02350   0.02434   0.02448   0.02515   0.02564
     Eigenvalues ---    0.02590   0.02651   0.02720   0.02766   0.02826
     Eigenvalues ---    0.02863   0.02902   0.02960   0.03069   0.03135
     Eigenvalues ---    0.03177   0.03450   0.03529   0.03625   0.03761
     Eigenvalues ---    0.03834   0.04105   0.04143   0.04741   0.04948
     Eigenvalues ---    0.05263   0.05551   0.05566   0.05756   0.06141
     Eigenvalues ---    0.06199   0.06353   0.06505   0.07023   0.07223
     Eigenvalues ---    0.07589   0.07901   0.07967   0.08038   0.08160
     Eigenvalues ---    0.08228   0.08275   0.08419   0.08491   0.08558
     Eigenvalues ---    0.08589   0.08735   0.09079   0.09198   0.09271
     Eigenvalues ---    0.09500   0.09690   0.09822   0.09826   0.09831
     Eigenvalues ---    0.09932   0.10252   0.10494   0.10607   0.10853
     Eigenvalues ---    0.10921   0.11295   0.11438   0.11783   0.11967
     Eigenvalues ---    0.12203   0.13563   0.16000   0.16001   0.16612
     Eigenvalues ---    0.16941   0.17086   0.17136   0.17316   0.17868
     Eigenvalues ---    0.17948   0.18175   0.19296   0.19497   0.37688
     Eigenvalues ---    0.37779   0.58981   0.65318
 RFO step:  Lambda=-1.06972731D-03 EMin= 2.32163610D-03
 Quartic linear search produced a step of  0.17201.
 Iteration  1 RMS(Cart)=  0.02144487 RMS(Int)=  0.00088206
 Iteration  2 RMS(Cart)=  0.00098427 RMS(Int)=  0.00006311
 Iteration  3 RMS(Cart)=  0.00000233 RMS(Int)=  0.00006306
 Iteration  4 RMS(Cart)=  0.00000000 RMS(Int)=  0.00006306
 Variable       Old X    -DE/DX   Delta X   Delta X   Delta X     New X
                                 (Linear)    (Quad)   (Total)
    R1        4.16621  -0.00011  -0.00027  -0.00235  -0.00261   4.16360
    R2        4.12453   0.00005   0.00106  -0.00021   0.00085   4.12538
    R3        4.07653   0.00002  -0.00128   0.00109  -0.00019   4.07634
    R4        3.88555   0.00015  -0.00106   0.00229   0.00124   3.88678
    R5        3.86761   0.00005   0.00068   0.00125   0.00194   3.86955
    R6        3.01830   0.00004   0.00025  -0.00007   0.00018   3.01848
    R7        3.01072   0.00020   0.00006   0.00183   0.00189   3.01260
    R8        4.01134  -0.00004   0.00138  -0.00058   0.00080   4.01214
    R9        3.81220   0.00011  -0.00013   0.00164   0.00151   3.81371
   R10        4.07493  -0.00007  -0.00041  -0.00014  -0.00055   4.07438
   R11        4.00381  -0.00001   0.00027   0.00019   0.00045   4.00427
   R12        2.91074  -0.00190   0.00488  -0.02528  -0.02053   2.89021
   R13        2.89784   0.00036   0.00063   0.00852   0.00920   2.90704
   R14        4.05915  -0.00006   0.00044  -0.00153  -0.00109   4.05805
   R15        3.85401  -0.00017   0.00070  -0.00383  -0.00312   3.85089
   R16        4.05892  -0.00001  -0.00095   0.00120   0.00026   4.05918
   R17        3.96284   0.00008  -0.00005   0.00108   0.00101   3.96385
   R18        2.88315  -0.00005   0.00023  -0.00080  -0.00057   2.88258
   R19        2.86340   0.00004   0.00015   0.00015   0.00031   2.86371
   R20        4.03116  -0.00012   0.00118  -0.00348  -0.00230   4.02886
   R21        4.02042   0.00020  -0.00119   0.00374   0.00254   4.02296
   R22        3.96821   0.00010  -0.00059   0.00284   0.00224   3.97045
   R23        3.06208  -0.00001  -0.00030   0.00037   0.00008   3.06216
   R24        3.06434  -0.00003   0.00026  -0.00082  -0.00056   3.06377
   R25        2.82732   0.00010  -0.00016   0.00153   0.00137   2.82870
   R26        2.82296   0.00004   0.00042  -0.00026   0.00016   2.82312
   R27        4.23585  -0.00000   0.00145  -0.00015   0.00131   4.23716
   R28        3.91528  -0.00013   0.00044  -0.00280  -0.00237   3.91291
   R29        4.02211  -0.00002   0.00052  -0.00192  -0.00141   4.02069
   R30        2.96088  -0.00008   0.00009  -0.00090  -0.00081   2.96007
   R31        2.96004   0.00006  -0.00032   0.00089   0.00057   2.96061
   R32        3.96348  -0.00027   0.00067  -0.00462  -0.00393   3.95955
   R33        3.99138  -0.00003   0.00014  -0.00066  -0.00051   3.99087
   R34        2.95963   0.00103   0.00203   0.00823   0.01005   2.96968
   R35        3.00810  -0.00137   0.00917  -0.01704  -0.00791   3.00019
   R36        4.37457   0.00006  -0.00048   0.00223   0.00175   4.37633
   R37        3.82918  -0.00011   0.00086  -0.00194  -0.00108   3.82811
   R38        2.95819  -0.00006  -0.00000  -0.00055  -0.00056   2.95763
   R39        2.95422   0.00003   0.00005   0.00040   0.00045   2.95467
   R40        3.84727   0.00000  -0.00136   0.00107  -0.00028   3.84698
   R41        2.95195   0.00003  -0.00025   0.00056   0.00031   2.95226
   R42        2.95448  -0.00007  -0.00033  -0.00063  -0.00096   2.95353
   R43        2.87310  -0.00004  -0.00009  -0.00048  -0.00056   2.87254
   R44        2.87212   0.00003  -0.00045   0.00046   0.00002   2.87214
   R45        5.58652  -0.00001  -0.00021  -0.00113  -0.00134   5.58517
   R46        1.58696   0.00003  -0.00017   0.00020   0.00003   1.58699
   R47        4.93564  -0.00004   0.00081  -0.00228  -0.00147   4.93416
   R48        1.55202   0.00007   0.00010   0.00037   0.00047   1.55248
   R49        5.45699  -0.00002  -0.00024  -0.00173  -0.00197   5.45501
   R50        5.37951   0.00003   0.00016   0.00079   0.00094   5.38045
   R51        1.51445  -0.00004   0.00008  -0.00023  -0.00015   1.51430
   R52        5.50567  -0.00002   0.00058  -0.00159  -0.00100   5.50467
   R53        5.39291  -0.00001  -0.00004  -0.00158  -0.00161   5.39130
   R54        1.55084   0.00007   0.00001   0.00048   0.00049   1.55133
   R55        1.54325  -0.00023  -0.00053  -0.00081  -0.00120   1.54206
   R56        4.63257   0.00200   0.07335   0.10115   0.17450   4.80706
   R57        1.50710   0.00014  -0.00153   0.00206   0.00103   1.50813
   R58        4.43457   0.00198   0.04181   0.09939   0.14114   4.57572
   R59        4.48630   0.00063   0.01565   0.04351   0.05912   4.54543
   R60        1.49558   0.00025  -0.00028   0.00161   0.00133   1.49691
   R61        1.51511  -0.00004   0.00002  -0.00029  -0.00027   1.51484
   R62        1.49066  -0.00005   0.00005  -0.00029  -0.00024   1.49042
   R63        5.04449  -0.00003   0.00004  -0.00205  -0.00202   5.04247
   R64        1.51673  -0.00002   0.00017  -0.00030  -0.00013   1.51660
   R65        1.41924  -0.00001   0.00000  -0.00002  -0.00002   1.41923
   R66        1.41790  -0.00001  -0.00000  -0.00001  -0.00001   1.41789
   R67        1.41915  -0.00325   0.01527  -0.01045   0.00482   1.42397
   R68        1.42305  -0.00388   0.01628  -0.01202   0.00456   1.42761
    A1        1.52503  -0.00001   0.00032  -0.00002   0.00031   1.52534
    A2        1.84143  -0.00008   0.00056  -0.00074  -0.00018   1.84126
    A3        2.45699   0.00004  -0.00041  -0.00007  -0.00048   2.45651
    A4        1.97232  -0.00003  -0.00039  -0.00072  -0.00111   1.97121
    A5        1.84099  -0.00000  -0.00011   0.00019   0.00007   1.84106
    A6        2.03455  -0.00002   0.00022   0.00018   0.00039   2.03494
    A7        2.37998  -0.00001  -0.00008  -0.00053  -0.00061   2.37936
    A8        1.96791   0.00001   0.00013   0.00035   0.00048   1.96839
    A9        1.98400  -0.00008  -0.00012  -0.00109  -0.00121   1.98280
   A10        1.94355   0.00001  -0.00008   0.00029   0.00021   1.94377
   A11        1.80535  -0.00002  -0.00038  -0.00039  -0.00077   1.80458
   A12        2.28390   0.00001  -0.00013  -0.00031  -0.00044   2.28346
   A13        2.06222   0.00001   0.00019   0.00034   0.00054   2.06275
   A14        1.97557   0.00004  -0.00015   0.00074   0.00058   1.97615
   A15        2.39527   0.00011   0.00012   0.00154   0.00165   2.39692
   A16        1.58157   0.00002  -0.00016   0.00024   0.00008   1.58165
   A17        1.72073   0.00005  -0.00013   0.00040   0.00026   1.72099
   A18        2.23960  -0.00009   0.00227  -0.00251  -0.00024   2.23936
   A19        2.35383  -0.00003   0.00147   0.00035   0.00184   2.35567
   A20        1.74619   0.00005  -0.00046   0.00057   0.00011   1.74630
   A21        2.15800   0.00000  -0.00121   0.00118  -0.00002   2.15798
   A22        2.34576   0.00001  -0.00129  -0.00056  -0.00187   2.34390
   A23        1.99649   0.00006  -0.00056   0.00110   0.00053   1.99702
   A24        2.05691   0.00002  -0.00048   0.00004  -0.00044   2.05647
   A25        1.73168  -0.00003   0.00110  -0.00061   0.00051   1.73219
   A26        2.26786   0.00004   0.00035   0.00103   0.00136   2.26922
   A27        2.34168  -0.00004   0.00103  -0.00123  -0.00023   2.34145
   A28        1.88549  -0.00008   0.00095  -0.00100  -0.00002   1.88547
   A29        2.28457   0.00003  -0.00178   0.00165  -0.00015   2.28442
   A30        1.85831  -0.00006  -0.00046  -0.00148  -0.00193   1.85639
   A31        1.58035  -0.00001  -0.00026  -0.00007  -0.00033   1.58002
   A32        1.73527  -0.00003  -0.00007  -0.00053  -0.00060   1.73467
   A33        2.34251  -0.00002   0.00046  -0.00043   0.00002   2.34253
   A34        2.20894  -0.00001  -0.00009   0.00033   0.00024   2.20918
   A35        1.74664  -0.00006   0.00027  -0.00065  -0.00037   1.74627
   A36        2.35851   0.00003  -0.00022   0.00047   0.00024   2.35875
   A37        2.18292  -0.00002  -0.00004  -0.00086  -0.00090   2.18201
   A38        1.99616   0.00001  -0.00026   0.00082   0.00056   1.99671
   A39        2.03497   0.00002  -0.00018   0.00070   0.00052   2.03548
   A40        2.28013  -0.00003  -0.00009  -0.00095  -0.00104   2.27909
   A41        1.73408  -0.00006  -0.00006  -0.00117  -0.00123   1.73286
   A42        1.87486   0.00003   0.00014   0.00044   0.00057   1.87543
   A43        2.32406   0.00008  -0.00013   0.00144   0.00130   2.32535
   A44        1.86117   0.00003   0.00030   0.00039   0.00069   1.86187
   A45        2.30121   0.00004   0.00034   0.00023   0.00058   2.30178
   A46        1.57784  -0.00000   0.00008  -0.00011  -0.00003   1.57781
   A47        1.85118  -0.00005   0.00018  -0.00078  -0.00060   1.85057
   A48        2.01318   0.00003  -0.00004   0.00049   0.00045   2.01363
   A49        2.49873   0.00002  -0.00005   0.00051   0.00045   2.49918
   A50        1.83550   0.00001   0.00012  -0.00004   0.00008   1.83558
   A51        2.47719  -0.00004   0.00001  -0.00014  -0.00014   2.47705
   A52        2.07855  -0.00002  -0.00012   0.00001  -0.00012   2.07844
   A53        1.96372   0.00003  -0.00038   0.00064   0.00026   1.96398
   A54        1.96322  -0.00001  -0.00015  -0.00015  -0.00029   1.96293
   A55        1.97711  -0.00002   0.00038  -0.00008   0.00030   1.97741
   A56        2.08990  -0.00003   0.00031  -0.00025   0.00005   2.08995
   A57        1.95295   0.00003  -0.00014   0.00015   0.00001   1.95296
   A58        2.16317   0.00002   0.00005  -0.00014  -0.00009   2.16308
   A59        2.26794   0.00001  -0.00014   0.00005  -0.00008   2.26786
   A60        1.88465   0.00002  -0.00006   0.00006  -0.00000   1.88464
   A61        1.59940   0.00001   0.00014   0.00010   0.00024   1.59964
   A62        2.22451  -0.00003  -0.00016  -0.00034  -0.00050   2.22401
   A63        2.17601   0.00000   0.00027   0.00013   0.00041   2.17641
   A64        1.68713  -0.00001   0.00042  -0.00007   0.00036   1.68749
   A65        2.02746   0.00003  -0.00009   0.00044   0.00034   2.02780
   A66        2.59060   0.00003  -0.00009   0.00031   0.00022   2.59081
   A67        2.56411  -0.00003  -0.00030  -0.00048  -0.00079   2.56332
   A68        1.99478  -0.00002  -0.00021  -0.00041  -0.00063   1.99415
   A69        2.39133   0.00000   0.00012   0.00007   0.00019   2.39152
   A70        2.41891  -0.00001  -0.00047  -0.00000  -0.00047   2.41844
   A71        1.83496   0.00001   0.00005  -0.00008  -0.00003   1.83493
   A72        1.93616   0.00001  -0.00014   0.00034   0.00020   1.93635
   A73        2.37610  -0.00002  -0.00006  -0.00024  -0.00030   2.37580
   A74        1.87154  -0.00000  -0.00008  -0.00012  -0.00021   1.87133
   A75        1.75679  -0.00007   0.00032  -0.00095  -0.00062   1.75617
   A76        1.95628  -0.00000   0.00019   0.00030   0.00049   1.95677
   A77        2.09035   0.00002  -0.00029   0.00045   0.00016   2.09051
   A78        2.06941   0.00001  -0.00016   0.00000  -0.00016   2.06924
   A79        1.59339  -0.00004   0.00005  -0.00034  -0.00028   1.59311
   A80        2.42790   0.00005  -0.00004   0.00044   0.00039   2.42829
   A81        2.17551   0.00005  -0.00015   0.00041   0.00026   2.17577
   A82        1.97367   0.00000  -0.00002   0.00013   0.00011   1.97378
   A83        2.46200  -0.00001   0.00006   0.00004   0.00010   2.46210
   A84        1.87328   0.00001   0.00017  -0.00001   0.00016   1.87344
   A85        2.20191   0.00001   0.00002  -0.00006  -0.00003   2.20188
   A86        1.81459   0.00008  -0.00019   0.00081   0.00061   1.81520
   A87        1.95431   0.00005  -0.00065   0.00026  -0.00040   1.95391
   A88        1.87931  -0.00013  -0.00109  -0.00316  -0.00421   1.87510
   A89        2.38842  -0.00003  -0.00248  -0.00048  -0.00303   2.38539
   A90        1.75349   0.00006  -0.00025   0.00049   0.00023   1.75372
   A91        1.95562   0.00009  -0.00039   0.00131   0.00090   1.95652
   A92        2.03008  -0.00009   0.00165   0.00382   0.00550   2.03558
   A93        2.18652  -0.00006  -0.00072  -0.00685  -0.00764   2.17888
   A94        1.58325   0.00006  -0.00054   0.00097   0.00042   1.58367
   A95        2.22427  -0.00006  -0.00241  -0.00680  -0.00920   2.21506
   A96        2.33695  -0.00000   0.00063   0.00626   0.00692   2.34387
   A97        2.43870   0.00002   0.00281   0.00516   0.00794   2.44665
   A98        2.02185  -0.00007   0.00246  -0.00334  -0.00086   2.02100
   A99        2.22321   0.00003  -0.00020  -0.00230  -0.00260   2.22061
   A100       1.80085  -0.00003   0.00282   0.00380   0.00670   1.80755
   A101       1.72787  -0.00004   0.00045  -0.00072  -0.00027   1.72760
   A102       2.06020   0.00001  -0.00022   0.00023   0.00001   2.06020
   A103       1.79996   0.00003  -0.00013   0.00021   0.00008   1.80004
   A104       2.28922   0.00003  -0.00004   0.00055   0.00051   2.28973
   A105       1.79200  -0.00001   0.00006   0.00006   0.00012   1.79212
   A106       1.91456   0.00000  -0.00038   0.00027  -0.00011   1.91445
   A107       1.94210   0.00005   0.00025   0.00066   0.00091   1.94301
   A108       2.26452   0.00002  -0.00021  -0.00014  -0.00034   2.26417
   A109       1.55922   0.00001   0.00001  -0.00010  -0.00009   1.55913
   A110       2.23362  -0.00005  -0.00022  -0.00086  -0.00108   2.23254
   A111       2.20319  -0.00002   0.00022   0.00009   0.00032   2.20351
   A112       2.48455   0.00004   0.00017   0.00092   0.00108   2.48563
   A113       2.21205   0.00001  -0.00035  -0.00001  -0.00036   2.21169
   A114       2.30928  -0.00004   0.00016  -0.00061  -0.00045   2.30883
   A115       1.80047  -0.00003   0.00024  -0.00031  -0.00007   1.80040
   A116       1.75465   0.00001   0.00004  -0.00035  -0.00030   1.75435
   A117       2.05017   0.00006  -0.00017   0.00077   0.00059   2.05076
   A118       1.81461  -0.00002   0.00018   0.00017   0.00035   1.81496
   A119       2.30538  -0.00003   0.00026  -0.00037  -0.00012   2.30526
   A120       1.80370  -0.00002   0.00010  -0.00023  -0.00011   1.80359
   A121       1.92727  -0.00000   0.00021  -0.00049  -0.00028   1.92699
   A122       1.97905   0.00001   0.00007   0.00079   0.00087   1.97991
   A123       2.27959   0.00005   0.00002   0.00217   0.00218   2.28177
   A124       1.54700  -0.00002   0.00048  -0.00053  -0.00004   1.54696
   A125       2.21172  -0.00001  -0.00024  -0.00036  -0.00060   2.21112
   A126       2.18467  -0.00004  -0.00011  -0.00202  -0.00214   2.18253
   A127       2.50664   0.00002  -0.00023   0.00067   0.00044   2.50707
   A128       2.18867   0.00004  -0.00027   0.00123   0.00095   2.18962
   A129       2.26903  -0.00001  -0.00025  -0.00040  -0.00065   2.26838
   A130       1.76655  -0.00002  -0.00031  -0.00071  -0.00103   1.76552
   A131       1.67084  -0.00000   0.00022   0.00007   0.00028   1.67112
   A132       2.10540  -0.00003  -0.00033  -0.00038  -0.00070   2.10470
   A133       2.45019   0.00001  -0.00001   0.00050   0.00049   2.45068
   A134       1.26862  -0.00001  -0.00005   0.00003  -0.00001   1.26861
   A135       1.68315  -0.00004   0.00030  -0.00041  -0.00010   1.68306
   A136       2.49088   0.00005  -0.00015   0.00027   0.00011   2.49100
   A137       2.07993   0.00003  -0.00009   0.00052   0.00042   2.08034
   A138       1.30476   0.00004  -0.00015   0.00050   0.00035   1.30510
   A139       2.06156  -0.00001  -0.00022   0.00013  -0.00008   2.06148
   A140       2.50970   0.00001  -0.00020  -0.00024  -0.00044   2.50926
   A141       2.26550  -0.00002  -0.00010  -0.00014  -0.00024   2.26526
   A142       2.48087   0.00003  -0.00001   0.00060   0.00058   2.48145
   A143       2.10879  -0.00001  -0.00001  -0.00064  -0.00065   2.10814
   A144       2.33986  -0.00004   0.00028  -0.00103  -0.00075   2.33912
   A145       1.51406   0.00004   0.00009   0.00033   0.00042   1.51447
   A146       1.79371   0.00003   0.00035  -0.00006   0.00029   1.79400
   A147       1.41476   0.00000  -0.00024   0.00007  -0.00017   1.41459
   A148       1.45046  -0.00002   0.00001  -0.00018  -0.00017   1.45029
   A149       1.94128   0.00246   0.02443   0.00787   0.03233   1.97361
   A150       1.65201   0.00024  -0.00004   0.00183   0.00173   1.65373
   A151       2.00594   0.00173   0.01010   0.00832   0.01764   2.02358
   A152       1.80677   0.00271   0.01499   0.01299   0.02885   1.83563
   A153       2.43478  -0.00087   0.00041  -0.01188  -0.01183   2.42295
   A154       2.16970   0.00036  -0.00573  -0.00062  -0.00643   2.16327
   A155       1.61219   0.00006  -0.00008   0.00048   0.00039   1.61258
   A156       1.65613   0.00002  -0.00011  -0.00008  -0.00019   1.65594
   A157       1.07098  -0.00001   0.00014  -0.00020  -0.00006   1.07091
   A158       1.20942   0.00001   0.00009   0.00010   0.00018   1.20960
   A159       2.46429   0.00000  -0.00001   0.00008   0.00006   2.46436
   A160       1.24180  -0.00002  -0.00001  -0.00034  -0.00035   1.24145
   A161       1.47957  -0.00001  -0.00004  -0.00012  -0.00016   1.47941
   A162       1.94326   0.00001   0.00000   0.00006   0.00006   1.94332
   A163       1.46986   0.00000   0.00001  -0.00017  -0.00017   1.46970
   A164       1.67529   0.00001  -0.00003   0.00011   0.00008   1.67537
   A165       1.96339  -0.00000   0.00002  -0.00010  -0.00008   1.96332
   A166       2.18553   0.00001  -0.00003   0.00020   0.00016   2.18570
   A167       2.24933  -0.00002   0.00001  -0.00013  -0.00011   2.24922
   A168       1.76951  -0.00005   0.00024  -0.00045  -0.00020   1.76930
   A169       2.14533   0.00003   0.00006   0.00021   0.00027   2.14560
   A170       2.01066   0.00004   0.00006   0.00032   0.00039   2.01105
   A171       1.81843   0.00127   0.00569   0.00630   0.01199   1.83042
    D1       -0.13447   0.00002  -0.00007   0.00018   0.00010  -0.13437
    D2       -1.18071  -0.00004   0.00053  -0.00098  -0.00045  -1.18116
    D3        2.23256  -0.00002  -0.00023   0.00017  -0.00003   2.23253
    D4        2.94333   0.00003   0.00022   0.00064   0.00082   2.94416
    D5        0.89268   0.00002  -0.00066   0.00057  -0.00009   0.89259
    D6       -0.15356  -0.00004  -0.00005  -0.00060  -0.00064  -0.15421
    D7       -3.02348  -0.00002  -0.00081   0.00056  -0.00022  -3.02370
    D8       -2.31271   0.00003  -0.00037   0.00102   0.00063  -2.31207
    D9       -2.41548   0.00004  -0.00059  -0.00006  -0.00064  -2.41613
   D10        2.82146  -0.00003   0.00002  -0.00122  -0.00120   2.82027
   D11       -0.04845  -0.00001  -0.00074  -0.00006  -0.00077  -0.04923
   D12        0.66232   0.00004  -0.00030   0.00040   0.00008   0.66240
   D13       -2.58041   0.00005  -0.00001   0.00112   0.00112  -2.57929
   D14        2.65654  -0.00001   0.00060  -0.00004   0.00057   2.65710
   D15       -0.21338   0.00001  -0.00016   0.00112   0.00099  -0.21239
   D16        0.49739   0.00006   0.00028   0.00158   0.00184   0.49923
   D17        0.13287  -0.00002   0.00011  -0.00014  -0.00004   0.13283
   D18        1.16120   0.00000  -0.00017   0.00080   0.00063   1.16183
   D19       -2.94901  -0.00001   0.00063   0.00038   0.00101  -2.94800
   D20       -2.24535   0.00003   0.00053   0.00093   0.00146  -2.24389
   D21       -0.88967   0.00000  -0.00010  -0.00014  -0.00024  -0.88990
   D22        0.13866   0.00003  -0.00037   0.00081   0.00043   0.13909
   D23        2.31163   0.00002   0.00042   0.00039   0.00082   2.31245
   D24        3.01530   0.00005   0.00032   0.00094   0.00126   3.01656
   D25        2.70866   0.00001  -0.00000  -0.00013  -0.00013   2.70853
   D26       -2.54619   0.00004  -0.00027   0.00082   0.00054  -2.54566
   D27       -0.37322   0.00003   0.00052   0.00040   0.00093  -0.37230
   D28        0.33044   0.00006   0.00042   0.00095   0.00137   0.33181
   D29        2.24924  -0.00009  -0.00016  -0.00160  -0.00176   2.24748
   D30       -3.00562  -0.00006  -0.00044  -0.00066  -0.00109  -3.00671
   D31       -0.83265  -0.00007   0.00036  -0.00107  -0.00071  -0.83335
   D32       -0.12898  -0.00004   0.00026  -0.00052  -0.00026  -0.12925
   D33        0.64337  -0.00006  -0.00003  -0.00125  -0.00128   0.64209
   D34       -2.16132  -0.00004  -0.00031  -0.00091  -0.00122  -2.16254
   D35       -2.86860  -0.00004  -0.00027  -0.00082  -0.00110  -2.86969
   D36       -0.62972  -0.00000  -0.00061  -0.00031  -0.00092  -0.63065
   D37        2.84877   0.00002  -0.00090   0.00004  -0.00086   2.84791
   D38        2.14150   0.00002  -0.00086   0.00012  -0.00074   2.14076
   D39       -2.88614   0.00001  -0.00023  -0.00065  -0.00088  -2.88703
   D40        0.59235   0.00003  -0.00052  -0.00031  -0.00082   0.59153
   D41       -0.11492   0.00003  -0.00048  -0.00022  -0.00070  -0.11562
   D42        2.89099  -0.00006   0.00003  -0.00088  -0.00086   2.89013
   D43        0.08630  -0.00004  -0.00026  -0.00054  -0.00080   0.08550
   D44       -0.62098  -0.00003  -0.00022  -0.00046  -0.00067  -0.62165
   D45        0.58741  -0.00001   0.00029   0.00005   0.00034   0.58775
   D46       -0.47162  -0.00000   0.00017  -0.00006   0.00011  -0.47152
   D47       -3.07454  -0.00002   0.00022  -0.00036  -0.00014  -3.07468
   D48       -2.93721  -0.00001   0.00036  -0.00019   0.00017  -2.93704
   D49       -0.44573   0.00005   0.00009   0.00123   0.00132  -0.44442
   D50       -1.50477   0.00006  -0.00004   0.00112   0.00108  -1.50369
   D51        2.17550   0.00004   0.00001   0.00083   0.00084   2.17634
   D52        2.31284   0.00005   0.00015   0.00099   0.00114   2.31398
   D53       -3.10281  -0.00004   0.00031   0.00025   0.00056  -3.10225
   D54        2.12134  -0.00003   0.00018   0.00015   0.00033   2.12167
   D55       -0.48158  -0.00004   0.00023  -0.00015   0.00008  -0.48149
   D56       -0.34424  -0.00004   0.00037   0.00002   0.00039  -0.34385
   D57       -2.55208   0.00006   0.00034   0.00119   0.00154  -2.55054
   D58        2.67207   0.00007   0.00022   0.00109   0.00130   2.67338
   D59        0.06915   0.00005   0.00027   0.00079   0.00106   0.07021
   D60        0.20649   0.00005   0.00041   0.00096   0.00137   0.20786
   D61       -0.59788  -0.00002   0.00075  -0.00065   0.00011  -0.59777
   D62        0.45965   0.00005   0.00011   0.00075   0.00085   0.46050
   D63        2.98440   0.00001  -0.00223  -0.00617  -0.00840   2.97600
   D64        2.94109   0.00004   0.00066   0.00987   0.01057   2.95166
   D65        0.41791  -0.00000   0.00111  -0.00028   0.00083   0.41874
   D66        1.47544   0.00007   0.00047   0.00112   0.00158   1.47701
   D67       -2.28301   0.00002  -0.00187  -0.00580  -0.00767  -2.29068
   D68       -2.32631   0.00006   0.00102   0.01024   0.01130  -2.31502
   D69        2.65802  -0.00003   0.00076  -0.00018   0.00058   2.65860
   D70       -2.56763   0.00004   0.00011   0.00122   0.00132  -2.56630
   D71       -0.04289  -0.00000  -0.00223  -0.00569  -0.00792  -0.05081
   D72       -0.08620   0.00003   0.00066   0.01034   0.01105  -0.07515
   D73        3.00068   0.00000  -0.00003  -0.00047  -0.00051   3.00017
   D74       -2.22497   0.00008  -0.00067   0.00092   0.00024  -2.22474
   D75        0.29977   0.00003  -0.00301  -0.00599  -0.00901   0.29075
   D76        0.25646   0.00007  -0.00012   0.01005   0.00996   0.26642
   D77        0.13651  -0.00002   0.00010  -0.00014  -0.00004   0.13647
   D78       -0.87379  -0.00005   0.00010  -0.00039  -0.00028  -0.87408
   D79        2.77172  -0.00005   0.00015  -0.00002   0.00012   2.77184
   D80        2.66956  -0.00003  -0.00014   0.00059   0.00046   2.67002
   D81        1.11004   0.00004  -0.00009   0.00084   0.00074   1.11079
   D82        0.09974   0.00002  -0.00009   0.00059   0.00050   0.10024
   D83       -2.53793   0.00002  -0.00004   0.00095   0.00090  -2.53703
   D84       -2.64009   0.00004  -0.00033   0.00157   0.00124  -2.63885
   D85       -2.28541   0.00008  -0.00206   0.00229   0.00023  -2.28518
   D86        2.98747   0.00005  -0.00205   0.00204  -0.00001   2.98746
   D87        0.34980   0.00005  -0.00201   0.00241   0.00039   0.35019
   D88        0.24764   0.00007  -0.00229   0.00302   0.00073   0.24837
   D89       -2.94180  -0.00002  -0.00037  -0.00065  -0.00098  -2.94278
   D90        2.33108  -0.00005  -0.00037  -0.00090  -0.00123   2.32985
   D91       -0.30659  -0.00005  -0.00032  -0.00054  -0.00082  -0.30741
   D92       -0.40875  -0.00003  -0.00060   0.00008  -0.00049  -0.40924
   D93       -0.62314   0.00003  -0.00021   0.00143   0.00122  -0.62192
   D94        2.44443   0.00000  -0.00002   0.00046   0.00045   2.44488
   D95        2.32486  -0.00001   0.00085  -0.00017   0.00069   2.32555
   D96        0.51525   0.00003  -0.00037   0.00092   0.00055   0.51580
   D97       -2.70036  -0.00000  -0.00018  -0.00004  -0.00022  -2.70059
   D98       -2.81993  -0.00001   0.00069  -0.00067   0.00002  -2.81991
   D99        3.07584   0.00006  -0.00240   0.00283   0.00045   3.07628
   D100      -0.13978   0.00003  -0.00220   0.00187  -0.00032  -0.14010
   D101      -0.25935   0.00002  -0.00133   0.00124  -0.00008  -0.25942
   D102       3.12276   0.00001  -0.00201  -0.00057  -0.00260   3.12016
   D103      -0.09286  -0.00002  -0.00181  -0.00153  -0.00337  -0.09623
   D104      -0.21242  -0.00003  -0.00094  -0.00216  -0.00313  -0.21555
   D105      -0.70207   0.00002  -0.00013   0.00009  -0.00004  -0.70211
   D106       0.33375  -0.00001  -0.00028  -0.00018  -0.00045   0.33330
   D107       2.55111   0.00003  -0.00010   0.00054   0.00044   2.55156
   D108      -3.13797   0.00002  -0.00011   0.00050   0.00039  -3.13758
   D109       0.40900  -0.00002  -0.00015  -0.00099  -0.00115   0.40785
   D110       1.44482  -0.00005  -0.00029  -0.00126  -0.00156   1.44326
   D111      -2.62100  -0.00001  -0.00011  -0.00055  -0.00066  -2.62166
   D112      -2.02690  -0.00002  -0.00013  -0.00059  -0.00072  -2.02762
   D113       2.73530  -0.00003   0.00269  -0.00222   0.00049   2.73579
   D114      -2.51207  -0.00006   0.00255  -0.00249   0.00008  -2.51199
   D115      -0.29471  -0.00002   0.00273  -0.00178   0.00098  -0.29373
   D116       0.29939  -0.00003   0.00272  -0.00181   0.00092   0.30032
   D117       3.07468   0.00003   0.00118   0.00111   0.00229   3.07697
   D118      -2.17269   0.00000   0.00104   0.00084   0.00188  -2.17081
   D119       0.04468   0.00004   0.00122   0.00155   0.00277   0.04745
   D120       0.63878   0.00003   0.00120   0.00151   0.00272   0.64150
   D121       0.76128   0.00001  -0.00027   0.00011  -0.00017   0.76111
   D122      -0.20770   0.00003  -0.00011   0.00038   0.00027  -0.20743
   D123      -2.91558   0.00005   0.00017   0.00087   0.00104  -2.91453
   D124      -2.71971   0.00001  -0.00013  -0.00052  -0.00065  -2.72036
   D125      -0.32009  -0.00002   0.00010  -0.00067  -0.00056  -0.32065
   D126      -1.28906  -0.00000   0.00027  -0.00039  -0.00012  -1.28919
   D127       2.28624   0.00002   0.00055   0.00010   0.00065   2.28689
   D128       2.48211  -0.00002   0.00025  -0.00129  -0.00104   2.48107
   D129      -2.66257  -0.00004   0.00152  -0.00209  -0.00062  -2.66319
   D130       2.65164  -0.00002   0.00168  -0.00181  -0.00018   2.65145
   D131      -0.05624  -0.00000   0.00196  -0.00133   0.00059  -0.05565
   D132       0.13963  -0.00004   0.00166  -0.00272  -0.00110   0.13852
   D133      -3.04250  -0.00004   0.00115  -0.00013   0.00105  -3.04145
   D134       2.27171  -0.00001   0.00131   0.00015   0.00148   2.27319
   D135      -0.43617   0.00001   0.00159   0.00064   0.00225  -0.43391
   D136      -0.24030  -0.00003   0.00129  -0.00075   0.00056  -0.23974
   D137       0.46471  -0.00002   0.00698  -0.00328   0.00367   0.46838
   D138       2.60887  -0.00009   0.00800  -0.00450   0.00348   2.61235
   D139       1.52047  -0.00001   0.00687  -0.00247   0.00439   1.52486
   D140      -0.88470  -0.00002   0.00485  -0.00196   0.00284  -0.88186
   D141      -2.31822   0.00002   0.00537  -0.00121   0.00417  -2.31405
   D142      -0.13790   0.00003  -0.00005   0.00021   0.00015  -0.13774
   D143       0.88692  -0.00000   0.00001  -0.00024  -0.00024   0.88668
   D144      -2.48873   0.00001  -0.00012  -0.00041  -0.00053  -2.48926
   D145      -2.87648   0.00001   0.00009  -0.00053  -0.00043  -2.87691
   D146      -1.11386   0.00002  -0.00014  -0.00007  -0.00022  -1.11408
   D147      -0.08905  -0.00001  -0.00008  -0.00052  -0.00060  -0.08965
   D148       2.81849  -0.00000  -0.00021  -0.00070  -0.00090   2.81759
   D149       2.43074  -0.00000   0.00000  -0.00081  -0.00080   2.42994
   D150       2.94304   0.00001  -0.00055  -0.00038  -0.00093   2.94211
   D151      -2.31533  -0.00002  -0.00049  -0.00083  -0.00132  -2.31665
   D152       0.59220  -0.00001  -0.00061  -0.00101  -0.00162   0.59058
   D153       0.20446  -0.00001  -0.00040  -0.00112  -0.00152   0.20294
   D154       2.25799  -0.00001  -0.00050  -0.00004  -0.00054   2.25745
   D155      -3.00038  -0.00004  -0.00043  -0.00049  -0.00093  -3.00131
   D156      -0.09285  -0.00003  -0.00056  -0.00067  -0.00123  -0.09407
   D157      -0.48060  -0.00003  -0.00035  -0.00078  -0.00113  -0.48172
   D158       0.62335  -0.00009   0.00068  -0.00201  -0.00132   0.62204
   D159      -2.39635  -0.00004   0.00031  -0.00053  -0.00022  -2.39656
   D160      -2.40751  -0.00007   0.00008  -0.00118  -0.00109  -2.40860
   D161      -0.53402   0.00000   0.00043  -0.00058  -0.00015  -0.53417
   D162       2.72947   0.00005   0.00006   0.00089   0.00095   2.73042
   D163       2.71831   0.00002  -0.00017   0.00024   0.00007   2.71838
   D164      -3.12408  -0.00005   0.00028  -0.00113  -0.00084  -3.12492
   D165       0.13940  -0.00000  -0.00009   0.00035   0.00026   0.13966
   D166       0.12824  -0.00003  -0.00031  -0.00030  -0.00061   0.12763
   D167      -3.09964  -0.00002   0.00016  -0.00033  -0.00016  -3.09980
   D168       0.16385   0.00003  -0.00021   0.00115   0.00094   0.16478
   D169       0.15269  -0.00000  -0.00043   0.00050   0.00006   0.15275
   D170       0.69375   0.00003  -0.00017   0.00049   0.00032   0.69407
   D171      -0.35418   0.00001   0.00001   0.00081   0.00083  -0.35335
   D172      -3.12224  -0.00009  -0.00238  -0.00533  -0.00770  -3.12994
   D173      -2.55343   0.00001  -0.00327   0.00019  -0.00312  -2.55655
   D174      -0.40252   0.00005  -0.00049   0.00106   0.00057  -0.40195
   D175      -1.45046   0.00004  -0.00031   0.00138   0.00108  -1.44938
   D176       2.06467  -0.00006  -0.00271  -0.00476  -0.00745   2.05722
   D177       2.63348   0.00003  -0.00360   0.00076  -0.00287   2.63061
   D178      -3.07413   0.00004  -0.00013   0.00091   0.00077  -3.07337
   D179       2.16112   0.00003   0.00004   0.00122   0.00127   2.16239
   D180      -0.60694  -0.00007  -0.00235  -0.00492  -0.00725  -0.61419
   D181      -0.03813   0.00002  -0.00324   0.00060  -0.00267  -0.04080
   D182      -2.70679   0.00003   0.00026  -0.00006   0.00020  -2.70659
   D183       2.52847   0.00001   0.00043   0.00026   0.00070   2.52917
   D184      -0.23959  -0.00008  -0.00196  -0.00588  -0.00782  -0.24742
   D185       0.32922   0.00001  -0.00285  -0.00037  -0.00325   0.32597
   D186      -0.72260  -0.00001   0.00020  -0.00044  -0.00024  -0.72284
   D187       0.25405  -0.00006   0.00075  -0.00184  -0.00109   0.25296
   D188       2.89219  -0.00003   0.00031  -0.00118  -0.00088   2.89132
   D189       2.69572  -0.00006   0.00015  -0.00264  -0.00249   2.69323
   D190       0.36955  -0.00000  -0.00054   0.00023  -0.00031   0.36924
   D191       1.34620  -0.00005   0.00001  -0.00117  -0.00116   1.34504
   D192      -2.29884  -0.00003  -0.00043  -0.00051  -0.00095  -2.29979
   D193      -2.49532  -0.00005  -0.00059  -0.00197  -0.00256  -2.49788
   D194       3.08323   0.00002  -0.00051   0.00021  -0.00030   3.08293
   D195      -2.22331  -0.00003   0.00004  -0.00119  -0.00115  -2.22446
   D196       0.41483  -0.00001  -0.00040  -0.00054  -0.00094   0.41390
   D197       0.21836  -0.00003  -0.00055  -0.00200  -0.00255   0.21581
   D198       2.70525  -0.00002  -0.00045  -0.00059  -0.00104   2.70421
   D199      -2.60128  -0.00007   0.00011  -0.00200  -0.00189  -2.60317
   D200       0.03686  -0.00004  -0.00033  -0.00134  -0.00168   0.03518
   D201      -0.15961  -0.00007  -0.00049  -0.00280  -0.00329  -0.16290
   D202      -0.63485   0.00006  -0.00002   0.00114   0.00112  -0.63373
   D203       2.11168   0.00003   0.00021   0.00059   0.00081   2.11249
   D204       2.97358   0.00002  -0.00006   0.00054   0.00047   2.97405
   D205       0.63392   0.00003  -0.00001   0.00083   0.00082   0.63474
   D206      -2.90273   0.00000   0.00022   0.00028   0.00050  -2.90223
   D207      -2.04083  -0.00000  -0.00005   0.00022   0.00017  -2.04066
   D208      -2.87158   0.00001   0.00018   0.00044   0.00062  -2.87096
   D209      -0.12504  -0.00003   0.00041  -0.00011   0.00030  -0.12474
   D210       0.73685  -0.00003   0.00013  -0.00016  -0.00003   0.73683
   D211       2.87512   0.00003   0.00004   0.00051   0.00055   2.87567
   D212      -0.66153  -0.00001   0.00027  -0.00004   0.00024  -0.66129
   D213       0.20036  -0.00001   0.00000  -0.00009  -0.00009   0.20027
   D214      -0.60745  -0.00002   0.00003   0.00006   0.00009  -0.60736
   D215       0.52872   0.00002  -0.00003   0.00028   0.00024   0.52896
   D216      -3.04835   0.00002   0.00007   0.00063   0.00070  -3.04765
   D217       2.75833   0.00000  -0.00036  -0.00003  -0.00039   2.75794
   D218       0.43952  -0.00004   0.00002  -0.00035  -0.00033   0.43920
   D219       1.57569  -0.00001  -0.00004  -0.00013  -0.00017   1.57551
   D220      -2.00138  -0.00000   0.00006   0.00023   0.00029  -2.00109
   D221      -2.47788  -0.00002  -0.00037  -0.00044  -0.00081  -2.47869
   D222       2.68888  -0.00001   0.00010   0.00021   0.00031   2.68919
   D223      -2.45814   0.00002   0.00004   0.00043   0.00047  -2.45767
   D224       0.24798   0.00002   0.00014   0.00079   0.00093   0.24890
   D225      -0.22852   0.00000  -0.00029   0.00012  -0.00017  -0.22869
   D226      -3.08849  -0.00001   0.00002   0.00029   0.00031  -3.08818
   D227      -1.95233   0.00002  -0.00005   0.00051   0.00046  -1.95187
   D228       0.75379   0.00002   0.00005   0.00087   0.00092   0.75471
   D229       0.27729   0.00000  -0.00038   0.00020  -0.00018   0.27712
   D230       0.58932   0.00001   0.00042  -0.00017   0.00025   0.58957
   D231      -0.53038  -0.00002   0.00023  -0.00047  -0.00024  -0.53062
   D232       3.04235  -0.00001   0.00025  -0.00019   0.00007   3.04241
   D233      -2.73558  -0.00004   0.00047  -0.00097  -0.00049  -2.73607
   D234      -0.45675  -0.00003   0.00079  -0.00101  -0.00022  -0.45697
   D235      -1.57645  -0.00006   0.00060  -0.00131  -0.00071  -1.57716
   D236       1.99628  -0.00005   0.00062  -0.00103  -0.00040   1.99588
   D237       2.50154  -0.00008   0.00084  -0.00181  -0.00096   2.50058
   D238       3.12540   0.00002   0.00043  -0.00050  -0.00007   3.12534
   D239       2.00571  -0.00001   0.00024  -0.00080  -0.00056   2.00515
   D240      -0.70475  -0.00000   0.00026  -0.00051  -0.00025  -0.70500
   D241      -0.19949  -0.00003   0.00048  -0.00129  -0.00081  -0.20030
   D242      -2.80130   0.00001   0.00055  -0.00059  -0.00004  -2.80134
   D243       2.36219  -0.00002   0.00036  -0.00089  -0.00053   2.36165
   D244      -0.34827  -0.00001   0.00038  -0.00061  -0.00022  -0.34850
   D245       0.15699  -0.00004   0.00060  -0.00138  -0.00078   0.15621
   D246      -1.45188  -0.00004   0.00065  -0.00104  -0.00039  -1.45227
   D247       0.97660  -0.00004   0.00041  -0.00014   0.00028   0.97688
   D248      -0.18059   0.00001   0.00037   0.00044   0.00081  -0.17977
   D249      -2.90959  -0.00003   0.00052  -0.00043   0.00010  -2.90950
   D250       2.09586  -0.00001   0.00037   0.00006   0.00043   2.09629
   D251      -2.59687  -0.00005  -0.00033  -0.00115  -0.00147  -2.59834
   D252       2.02029   0.00003  -0.00105   0.00072  -0.00033   2.01996
   D253      -1.33252  -0.00002   0.00015  -0.00098  -0.00083  -1.33335
   D254      -0.03411  -0.00000  -0.00039  -0.00042  -0.00081  -0.03492
   D255      -0.00090  -0.00003   0.00035  -0.00034   0.00002  -0.00088
   D256       1.02468   0.00004   0.00030   0.00060   0.00089   1.02557
   D257      -2.36014   0.00010   0.00048  -0.00015   0.00026  -2.35988
   D258      -3.02281  -0.00000   0.00399   0.00132   0.00544  -3.01737
   D259      -1.04458  -0.00006   0.00028  -0.00081  -0.00052  -1.04511
   D260      -0.01901   0.00001   0.00023   0.00012   0.00035  -0.01866
   D261       2.87936   0.00008   0.00041  -0.00062  -0.00029   2.87908
   D262       2.21670  -0.00003   0.00392   0.00084   0.00489   2.22159
   D263       2.99249  -0.00005   0.00028  -0.00096  -0.00068   2.99181
   D264      -2.26512   0.00002   0.00023  -0.00003   0.00019  -2.26493
   D265       0.63325   0.00009   0.00041  -0.00077  -0.00044   0.63281
   D266      -0.02942  -0.00002   0.00392   0.00070   0.00474  -0.02468
   D267       2.37591  -0.00006   0.00034  -0.00106  -0.00072   2.37519
   D268      -2.88170   0.00001   0.00028  -0.00013   0.00015  -2.88155
   D269       0.01667   0.00008   0.00047  -0.00088  -0.00049   0.01619
   D270      -0.64600  -0.00003   0.00398   0.00059   0.00469  -0.64130
   D271       0.00586   0.00000  -0.00027  -0.00017  -0.00044   0.00542
   D272      -0.95547   0.00001  -0.00031  -0.00017  -0.00047  -0.95594
   D273       2.28076   0.00003  -0.00001   0.00012   0.00011   2.28087
   D274       2.93392  -0.00000   0.00003  -0.00012  -0.00009   2.93383
   D275       0.97856  -0.00001  -0.00017  -0.00014  -0.00031   0.97825
   D276       0.01722  -0.00001  -0.00020  -0.00014  -0.00034   0.01688
   D277      -3.02973   0.00001   0.00009   0.00015   0.00025  -3.02949
   D278      -2.37657  -0.00002   0.00013  -0.00009   0.00004  -2.37653
   D279      -2.75189   0.00002  -0.00019   0.00024   0.00004  -2.75185
   D280       2.56996   0.00002  -0.00023   0.00024   0.00001   2.56997
   D281      -0.47700   0.00004   0.00006   0.00053   0.00060  -0.47640
   D282       0.17617   0.00001   0.00010   0.00029   0.00039   0.17656
   D283      -2.53169   0.00001  -0.00031   0.00029  -0.00002  -2.53171
   D284       2.79016   0.00001  -0.00035   0.00029  -0.00005   2.79011
   D285      -0.25680   0.00003  -0.00005   0.00058   0.00054  -0.25626
   D286       0.39636  -0.00000  -0.00001   0.00034   0.00033   0.39669
   D287       0.57387  -0.00004   0.00044  -0.00118  -0.00074   0.57314
   D288      -2.75972  -0.00001   0.00003  -0.00006  -0.00003  -2.75975
   D289      -2.18851  -0.00001  -0.00024  -0.00071  -0.00095  -2.18946
   D290      -1.77350   0.00000   0.00021  -0.00006   0.00015  -1.77335
   D291      -0.61985   0.00000   0.00028  -0.00024   0.00004  -0.61981
   D292       2.32975   0.00003  -0.00014   0.00088   0.00074   2.33049
   D293       2.90096   0.00004  -0.00040   0.00023  -0.00018   2.90078
   D294      -2.96722   0.00005   0.00005   0.00088   0.00092  -2.96630
   D295      -2.94927  -0.00004   0.00036  -0.00108  -0.00072  -2.94998
   D296       0.00033  -0.00001  -0.00005   0.00004  -0.00001   0.00032
   D297       0.57154  -0.00000  -0.00032  -0.00061  -0.00093   0.57060
   D298       0.98655   0.00000   0.00013   0.00004   0.00017   0.98672
   D299       2.88212  -0.00003   0.00013  -0.00100  -0.00086   2.88125
   D300      -0.45147   0.00000  -0.00028   0.00012  -0.00016  -0.45163
   D301       0.11973   0.00001  -0.00054  -0.00053  -0.00108   0.11866
   D302       0.53474   0.00001  -0.00010   0.00012   0.00002   0.53477
   D303       1.65791   0.00001  -0.00006   0.00020   0.00014   1.65805
   D304       3.07007  -0.00003  -0.00015  -0.00097  -0.00112   3.06895
   D305       0.09644  -0.00001  -0.00011  -0.00018  -0.00029   0.09615
   D306      -2.03254   0.00001  -0.00013  -0.00027  -0.00040  -2.03295
   D307      -0.95786  -0.00000   0.00005  -0.00016  -0.00011  -0.95797
   D308       1.79980   0.00000  -0.00020   0.00015  -0.00004   1.79975
   D309       2.99032  -0.00005  -0.00009  -0.00105  -0.00114   2.98918
   D310       0.73508   0.00001  -0.00026   0.00010  -0.00016   0.73492
   D311      -1.95322   0.00000  -0.00013  -0.00030  -0.00043  -1.95365
   D312      -0.53248  -0.00001   0.00013  -0.00019  -0.00007  -0.53254
   D313       0.02074   0.00000  -0.00088   0.00031  -0.00058   0.02016
   D314       0.99720   0.00003  -0.00096   0.00058  -0.00038   0.99683
   D315      -2.30603   0.00002  -0.00088  -0.00032  -0.00122  -2.30725
   D316      -2.95075   0.00003  -0.00095   0.00048  -0.00047  -2.95123
   D317      -0.95945  -0.00004  -0.00013  -0.00040  -0.00053  -0.95998
   D318       0.01701  -0.00001  -0.00020  -0.00013  -0.00033   0.01668
   D319       2.99696  -0.00003  -0.00013  -0.00103  -0.00117   2.99579
   D320       2.35224  -0.00001  -0.00019  -0.00023  -0.00043   2.35182
   D321       2.48243  -0.00011   0.00122   0.00403   0.00541   2.48785
   D322      -2.82429  -0.00007   0.00115   0.00430   0.00561  -2.81867
   D323       0.15566  -0.00009   0.00122   0.00340   0.00477   0.16043
   D324      -0.48906  -0.00007   0.00116   0.00420   0.00552  -0.48354
   D325       2.86381  -0.00004  -0.00199  -0.00706  -0.00913   2.85468
   D326      -2.44290  -0.00001  -0.00206  -0.00679  -0.00893  -2.45184
   D327       0.53704  -0.00003  -0.00199  -0.00770  -0.00977   0.52727
   D328      -0.10768  -0.00001  -0.00205  -0.00689  -0.00903  -0.11670
   D329      -0.54052  -0.00004  -0.00010  -0.00049  -0.00059  -0.54110
   D330       2.22793  -0.00007  -0.00036  -0.00055  -0.00089   2.22704
   D331       2.71975  -0.00003  -0.00014   0.00028   0.00016   2.71991
   D332       1.72084  -0.00006  -0.00027  -0.00057  -0.00084   1.71999
   D333       0.65022   0.00001   0.00003  -0.00055  -0.00053   0.64969
   D334      -2.86452  -0.00002  -0.00023  -0.00061  -0.00083  -2.86535
   D335      -2.37270   0.00002  -0.00001   0.00022   0.00021  -2.37249
   D336       2.91157  -0.00001  -0.00015  -0.00063  -0.00078   2.91079
   D337      -2.91562   0.00009   0.00325   0.00817   0.01136  -2.90425
   D338      -0.14717   0.00006   0.00299   0.00811   0.01106  -0.13611
   D339       0.34465   0.00010   0.00321   0.00895   0.01211   0.35676
   D340      -0.65426   0.00007   0.00307   0.00809   0.01111  -0.64316
   D341       3.04643  -0.00002   0.00114  -0.00543  -0.00430   3.04213
   D342      -0.46831  -0.00005   0.00088  -0.00549  -0.00461  -0.47292
   D343       0.02351  -0.00001   0.00110  -0.00465  -0.00356   0.01995
   D344      -0.97540  -0.00004   0.00096  -0.00551  -0.00456  -0.97996
   D345       2.48443  -0.00036  -0.00558  -0.03842  -0.04414   2.44029
   D346       2.21821  -0.00008  -0.01457  -0.03322  -0.04758   2.17064
   D347       0.98174  -0.00030  -0.00383  -0.03042  -0.03438   0.94736
   D348       0.71552  -0.00002  -0.01282  -0.02522  -0.03781   0.67771
   D349      -2.30418  -0.00033  -0.00817  -0.03171  -0.04010  -2.34428
   D350      -2.57040  -0.00005  -0.01716  -0.02651  -0.04354  -2.61393
   D351      -0.22670  -0.00032  -0.00513  -0.02775  -0.03296  -0.25966
   D352      -0.49292  -0.00004  -0.01412  -0.02255  -0.03639  -0.52931
   D353      -1.28091  -0.00035  -0.00572  -0.03053  -0.03637  -1.31728
   D354      -1.54713  -0.00008  -0.01471  -0.02533  -0.03980  -1.58693
   D355      -0.02972   0.00003   0.00021   0.00056   0.00077  -0.02895
   D356      -1.09043   0.00001   0.00049  -0.00027   0.00021  -1.09021
   D357       2.27041   0.00004   0.00036   0.00123   0.00160   2.27200
   D358       2.86049   0.00006   0.00036   0.00225   0.00261   2.86310
   D359       1.04230   0.00003  -0.00007   0.00096   0.00090   1.04319
   D360      -0.01840   0.00001   0.00021   0.00013   0.00034  -0.01807
   D361      -2.94076   0.00004   0.00009   0.00163   0.00172  -2.93903
   D362      -2.35068   0.00006   0.00008   0.00265   0.00273  -2.34794
   D363      -2.22156  -0.00001  -0.00049   0.00036  -0.00014  -2.22170
   D364       3.00093  -0.00003  -0.00021  -0.00048  -0.00070   3.00023
   D365       0.07857   0.00000  -0.00034   0.00102   0.00069   0.07926
   D366       0.66866   0.00002  -0.00034   0.00204   0.00170   0.67035
   D367      -2.85321   0.00002  -0.00000   0.00098   0.00098  -2.85223
   D368       2.36927  -0.00000   0.00028   0.00015   0.00042   2.36970
   D369      -0.55308   0.00003   0.00015   0.00165   0.00181  -0.55127
   D370       0.03700   0.00005   0.00015   0.00267   0.00282   0.03982
   D371       0.45179  -0.00001   0.00031  -0.00004   0.00028   0.45206
   D372      -2.43674  -0.00001   0.00050  -0.00007   0.00043  -2.43631
   D373      -2.86573  -0.00003   0.00041  -0.00108  -0.00068  -2.86641
   D374      -0.86594  -0.00003   0.00024  -0.00036  -0.00012  -0.86606
   D375      -0.69515   0.00003  -0.00010   0.00066   0.00055  -0.69460
   D376       2.69951   0.00003   0.00009   0.00062   0.00070   2.70021
   D377       2.27052   0.00001  -0.00001  -0.00039  -0.00041   2.27011
   D378      -2.01288   0.00001  -0.00017   0.00033   0.00016  -2.01272
   D379       3.00690  -0.00001  -0.00021  -0.00034  -0.00055   3.00636
   D380       0.11838  -0.00001  -0.00002  -0.00037  -0.00040   0.11798
   D381      -0.31062  -0.00003  -0.00011  -0.00138  -0.00150  -0.31212
   D382       1.68918  -0.00003  -0.00028  -0.00066  -0.00094   1.68823
   D383       3.12075   0.00002   0.00028   0.00088   0.00116   3.12190
   D384       0.23222   0.00002   0.00047   0.00085   0.00131   0.23353
   D385      -0.19677  -0.00000   0.00038  -0.00017   0.00020  -0.19657
   D386       1.80302  -0.00000   0.00021   0.00055   0.00076   1.80378
   D387      -0.50418   0.00005  -0.00068   0.00167   0.00099  -0.50319
   D388       2.90827   0.00003  -0.00003   0.00034   0.00030   2.90857
   D389       2.35896   0.00003  -0.00019   0.00161   0.00142   2.36038
   D390       0.74185   0.00005  -0.00060   0.00201   0.00141   0.74326
   D391       0.67788   0.00001  -0.00037   0.00043   0.00006   0.67794
   D392      -2.19286  -0.00001   0.00027  -0.00090  -0.00062  -2.19349
   D393      -2.74217  -0.00001   0.00011   0.00037   0.00049  -2.74167
   D394       1.92391   0.00001  -0.00029   0.00077   0.00048   1.92439
   D395      -2.98817   0.00001  -0.00025   0.00046   0.00020  -2.98797
   D396       0.42427  -0.00002   0.00039  -0.00087  -0.00048   0.42379
   D397      -0.12503  -0.00001   0.00023   0.00041   0.00063  -0.12439
   D398      -1.74214   0.00001  -0.00017   0.00080   0.00063  -1.74151
   D399      -3.13673   0.00006  -0.00045   0.00231   0.00186  -3.13487
   D400       0.27572   0.00004   0.00020   0.00098   0.00118   0.27689
   D401      -0.27358   0.00004   0.00004   0.00226   0.00229  -0.27129
   D402      -1.89070   0.00006  -0.00036   0.00265   0.00228  -1.88841
   D403      -0.50968   0.00001   0.00007  -0.00007  -0.00000  -0.50969
   D404      -0.24384  -0.00001   0.00008  -0.00020  -0.00012  -0.24396
   D405      -2.45901   0.00000  -0.00004  -0.00015  -0.00019  -2.45920
   D406      -1.67544   0.00001  -0.00032  -0.00033  -0.00066  -1.67610
   D407      -1.40960  -0.00001  -0.00031  -0.00046  -0.00078  -1.41037
   D408       2.65842   0.00000  -0.00042  -0.00041  -0.00084   2.65758
   D409      -0.18052  -0.00000  -0.00000  -0.00041  -0.00041  -0.18093
   D410       0.08532  -0.00002   0.00001  -0.00054  -0.00053   0.08480
   D411      -2.12985  -0.00001  -0.00011  -0.00049  -0.00059  -2.13044
   D412      -1.92373   0.00000  -0.00007  -0.00068  -0.00075  -1.92448
   D413      -1.65788  -0.00002  -0.00006  -0.00082  -0.00087  -1.65876
   D414       2.41013  -0.00001  -0.00017  -0.00077  -0.00094   2.40919
   D415      -0.06827   0.00001   0.00047   0.00050   0.00097  -0.06730
   D416      -2.34377  -0.00002   0.00008   0.00032   0.00040  -2.34336
   D417       1.19917   0.00006   0.00013   0.00175   0.00188   1.20105
   D418      -1.07633   0.00003  -0.00026   0.00157   0.00131  -1.07502
   D419      -1.39449   0.00001   0.00001   0.00027   0.00029  -1.39420
   D420       0.69518  -0.00000   0.00000  -0.00004  -0.00004   0.69514
   D421       1.24071  -0.00000   0.00005   0.00013   0.00018   1.24088
   D422       1.06179  -0.00000   0.00003   0.00015   0.00018   1.06197
   D423       3.04325  -0.00000   0.00005  -0.00005  -0.00000   3.04325
   D424       0.32095   0.00000  -0.00003   0.00002  -0.00001   0.32094
   D425       0.78580   0.00001   0.00005   0.00020   0.00025   0.78605
   D426       0.57545   0.00001   0.00002   0.00026   0.00028   0.57573
   D427       2.76338   0.00001   0.00002   0.00015   0.00017   2.76355
   D428       1.09841   0.00106   0.02363   0.14440   0.16785   1.26626
   D429      -0.20658  -0.00045   0.02599   0.12196   0.14814  -0.05844
   D430       0.15695  -0.00001  -0.00053  -0.00058  -0.00111   0.15584
   D431       2.51363   0.00001  -0.00019  -0.00045  -0.00063   2.51299
   D432      -1.16910  -0.00003  -0.00015  -0.00143  -0.00157  -1.17068
   D433       1.18757  -0.00001   0.00019  -0.00129  -0.00110   1.18647
         Item               Value     Threshold  Converged?
 Maximum Force            0.003877     0.000450     NO 
 RMS     Force            0.000305     0.000300     NO 
 Maximum Displacement     0.291446     0.001800     NO 
 RMS     Displacement     0.021678     0.001200     NO 
 Predicted change in Energy=-4.600142D-04
 GradGradGradGradGradGradGradGradGradGradGradGradGradGradGradGradGradGrad

                          Input orientation:                          
 ---------------------------------------------------------------------
 Center     Atomic      Atomic             Coordinates (Angstroms)
 Number     Number       Type             X           Y           Z
 ---------------------------------------------------------------------
      1          4           0       -0.118208   -1.551193   -0.666582
      2          4           0       -0.734961   -0.904215    1.347244
      3          4           0       -0.988296    0.303643   -1.420423
      4          4           0       -1.304055    0.995085    0.587974
      5          4           0       -2.089424   -0.845393   -0.147682
      6          4           0        1.316930   -0.973448    0.688780
      7          4           0        1.124640   -0.077932   -1.357822
      8          4           0        0.572266    0.749427    1.563229
      9          4           0        0.328489    1.680661   -0.543083
     10          4           0        2.072939    0.959019    0.218721
     11          1           0       -3.326509   -1.664848    0.049229
     12          1           0       -3.360872   -1.365636   -0.734706
     13          1           0        3.434756    1.401963    0.728523
     14          1           0        3.390468    1.668490   -0.047318
     15          1           0        2.392862   -1.694005    1.570130
     16          1           0        2.170497   -2.242215    1.029618
     17          1           0       -1.315969    0.836543   -2.811638
     18          1           0       -1.985681    0.438153   -2.553382
     19          1           0       -1.547667   -1.680132    2.384851
     20          1           0       -0.814728   -1.576896    2.728411
     21          1           0        1.785223   -0.602794   -2.683612
     22          1           0        2.117860    0.115384   -2.581224
     23          1           0       -0.190307   -2.819914   -1.634335
     24          1           0       -0.337287   -3.111012   -0.912443
     25          1           0        0.469730    1.087053    3.088045
     26          1           0        1.135790    1.456850    2.838634
     27          1           0       -2.356585    1.821272    1.501957
     28          1           0       -2.298896    2.249737    0.842309
     29          1           0        0.041308    3.014937   -1.303293
     30          1           0        0.751915    3.129541   -0.948340
     31          1           0        4.804170   -1.124115   -0.760993
     32          1           0        4.062229   -1.015669   -0.718606
     33          1           0       -5.005381    1.164811   -0.099738
     34          1           0       -4.327709    1.035886   -0.394880
     35          1           0       -0.621035   -4.356714    2.394606
     36          1           0       -1.316673   -4.202451    2.149454
     37          1           0        2.097749    2.299113   -3.627136
     38          1           0        1.368274    2.113378   -3.691082
 ---------------------------------------------------------------------
                    Distance matrix (angstroms):
                    1          2          3          4          5
     1  Be   0.000000
     2  Be   2.203283   0.000000
     3  Be   2.183059   3.030359   0.000000
     4  Be   3.076308   2.123134   2.147430   0.000000
     5  Be   2.157105   2.018126   2.037801   2.131983   0.000000
     6  Be   2.056798   2.156067   3.375466   3.279459   3.509888
     7  Be   2.047677   3.385002   2.148027   3.291815   3.519039
     8  Be   3.277447   2.118967   3.396506   2.128861   3.543340
     9  Be   3.264915   3.374291   2.097577   2.101072   3.519033
    10  Be   3.447615   3.553801   3.533762   3.397313   4.551419
    11  H    3.289149   2.996586   3.391470   3.384643   1.496883
    12  H    3.248683   3.382726   2.980908   3.398967   1.493931
    13  H    4.826075   4.804978   5.038618   4.758323   6.027844
    14  H    4.802151   5.057942   4.787672   4.784937   6.029834
    15  H    3.365820   3.233685   4.936217   4.675792   4.874618
    16  H    2.931344   3.214469   4.739417   4.769452   4.635091
    17  H    3.425957   4.545779   1.525395   3.403328   3.244041
    18  H    3.317374   4.310584   1.515409   3.262346   2.728671
    19  H    3.372124   1.529434   4.327629   3.231857   2.721032
    20  H    3.465801   1.538339   4.558440   3.381716   3.229839
    21  H    2.931027   4.763399   3.179573   4.774948   4.637098
    22  H    3.382800   4.960950   3.321311   4.746282   4.954438
    23  H    1.597310   3.585577   3.230968   4.553384   3.116972
    24  H    1.594202   3.183439   3.513079   4.477267   2.964435
    25  H    4.626363   2.906341   4.802693   3.066778   4.555606
    26  H    4.786164   3.361336   4.897060   3.351349   4.961896
    27  H    4.591994   3.175198   3.565911   1.620423   3.147028
    28  H    4.634567   3.556440   3.259587   1.621279   3.256346
    29  H    4.613067   4.794548   2.902572   3.076800   4.558246
    30  H    4.769252   4.873570   3.352148   3.338139   4.951198
    31  H    4.941772   5.930851   6.002167   6.604630   6.926433
    32  H    4.214919   5.224288   5.266967   5.877694   6.180435
    33  H    5.619827   4.960959   4.315413   3.768497   3.542037
    34  H    4.948403   4.439237   3.569257   3.179646   2.934321
    35  H    4.182661   3.609667   6.033925   5.689657   4.576983
    36  H    4.049142   3.443877   5.758188   5.427040   4.140509
    37  H    5.338558   6.559726   4.286626   5.571347   6.287045
    38  H    4.978585   6.238124   3.739580   5.167421   5.767641
                    6          7          8          9         10
     6  Be   0.000000
     7  Be   2.242210   0.000000
     8  Be   2.070624   3.085802   0.000000
     9  Be   3.088494   2.095306   2.315853   0.000000
    10  Be   2.127659   2.111877   2.025747   2.035735   0.000000
    11  H    4.737994   4.930600   4.829219   4.990217   6.005617
    12  H    4.905299   4.708107   5.022307   4.788322   5.986597
    13  H    3.182663   3.446674   3.052276   3.368019   1.520080
    14  H    3.438202   3.146647   3.373545   3.101878   1.519872
    15  H    1.566400   3.576727   3.047126   4.485050   2.994527
    16  H    1.566690   3.387891   3.433512   4.610351   3.303781
    17  H    4.739320   2.984362   4.765761   2.926281   4.547832
    18  H    4.838541   3.371914   4.856590   3.307644   4.942495
    19  H    3.403230   4.869894   3.327451   4.836082   4.976547
    20  H    3.011347   4.765012   2.948420   4.756185   4.589992
    21  H    3.424866   1.571486   4.619028   3.452261   3.308410
    22  H    3.538357   1.587631   4.468485   3.131447   2.924625
    23  H    3.328373   3.053524   4.852435   4.659952   4.778748
    24  H    3.141581   3.396346   4.675385   4.851785   4.863525
    25  H    3.274123   4.642395   1.565110   3.682039   3.289330
    26  H    3.249774   4.468324   1.563543   3.483939   2.826663
    27  H    4.686836   4.889196   3.119419   3.378103   4.691573
    28  H    4.846307   4.688199   3.318768   3.024286   4.600842
    29  H    4.637109   3.277563   3.692073   1.562269   3.266627
    30  H    4.453529   3.254917   3.464851   1.562938   2.796122
    31  H    3.779601   3.871646   5.178917   5.286396   3.571962
    32  H    3.085317   3.149187   4.527933   4.608885   2.955546
    33  H    6.720531   6.379996   5.835079   5.377065   7.088468
    34  H    6.088817   5.647650   5.284505   4.702964   6.430451
    35  H    4.255825   5.952820   5.309221   6.780967   6.344209
    36  H    4.415416   5.939078   5.332245   6.675876   6.469773
    37  H    5.472336   3.427400   5.627479   3.608899   4.072724
    38  H    5.358575   3.210187   5.486509   3.343396   4.137107
                   11         12         13         14         15
    11  H    0.000000
    12  H    0.839799   0.000000
    13  H    7.455298   7.482059   0.000000
    14  H    7.499216   7.433641   0.821539   0.000000
    15  H    5.918209   6.206895   3.373257   3.862348   0.000000
    16  H    5.613519   5.871735   3.868985   4.235769   0.801332
    17  H    4.299277   3.653063   5.951624   5.521246   6.273674
    18  H    3.604721   2.907299   6.409444   6.057811   6.381308
    19  H    2.935923   3.621913   6.088290   6.443128   4.023895
    20  H    3.673527   4.303564   5.561589   5.993403   3.412325
    21  H    5.892892   5.555398   4.287502   3.832178   4.433315
    22  H    6.303147   5.968212   3.787337   3.233009   4.536877
    23  H    3.742236   3.602324   6.045529   5.957042   4.267203
    24  H    3.457116   3.495711   6.106392   6.122764   3.952821
    25  H    5.587378   5.941600   3.802354   4.324267   3.706317
    26  H    6.118651   6.399621   3.121030   3.668390   3.621771
    27  H    3.899257   4.020900   5.857785   5.954176   5.909236
    28  H    4.124189   4.084812   5.797105   5.787758   6.172148
    29  H    5.922153   5.575620   4.271469   3.821945   5.996707
    30  H    6.372978   6.096496   3.604723   3.147773   5.683484
    31  H    8.188821   8.168656   3.236514   3.210379   3.401958
    32  H    7.456839   7.431363   2.886667   2.847209   2.912943
    33  H    3.293596   3.083952   8.483995   8.411107   8.105263
    34  H    2.914378   2.611046   7.851873   7.751854   7.515294
    35  H    4.479568   5.123070   7.237931   7.639256   4.105284
    36  H    3.858733   4.532621   7.483621   7.839064   4.515370
    37  H    7.658408   7.182832   4.643730   3.857967   6.560766
    38  H    7.092665   6.573319   4.930453   4.190968   6.574671
                   16         17         18         19         20
    16  H    0.000000
    17  H    6.032366   0.000000
    18  H    6.107052   0.820930   0.000000
    19  H    3.997166   5.778481   5.391209   0.000000
    20  H    3.498587   6.063669   5.773118   0.816021   0.000000
    21  H    4.077280   3.421326   3.914109   6.161017   6.082648
    22  H    4.312682   3.516297   4.116310   6.428209   6.297310
    23  H    3.606075   4.002854   3.831843   4.392651   4.579143
    24  H    3.288676   4.488647   4.243401   3.792702   3.979608
    25  H    4.267757   6.169095   6.186745   3.495952   2.979227
    26  H    4.245732   6.190434   6.313094   4.153013   3.608363
    27  H    6.101598   4.545292   4.300740   3.700497   3.927984
    28  H    6.339415   4.039132   3.861431   4.288082   4.516996
    29  H    6.132990   2.977030   3.508736   6.178262   6.170281
    30  H    5.897496   3.606364   4.161029   6.287383   6.174416
    31  H    3.375303   6.745771   7.194124   7.109946   6.629704
    32  H    2.852955   6.061063   6.485154   6.445455   5.998468
    33  H    8.023497   4.590635   3.958154   5.120808   5.751258
    34  H    7.416321   3.866657   3.240603   4.778315   5.377975
    35  H    3.758583   7.386327   7.023930   2.832461   2.806480
    36  H    4.154144   7.071343   6.640741   2.543789   2.735082
    37  H    6.504945   3.802317   4.614166   8.078826   7.993682
    38  H    6.473002   3.099821   3.917877   7.733718   7.719684
                   21         22         23         24         25
    21  H    0.000000
    22  H    0.798067   0.000000
    23  H    3.149495   3.852299   0.000000
    24  H    3.732726   4.384314   0.792129   0.000000
    25  H    6.156145   5.983401   6.164488   5.854821   0.000000
    26  H    5.929510   5.669114   6.329036   6.091461   0.801618
    27  H    6.367861   6.293098   6.005805   5.851010   3.323072
    28  H    6.103202   5.981954   6.023394   5.971992   3.749727
    29  H    4.246704   3.788480   5.848822   6.150069   4.814991
    30  H    4.243727   3.690157   6.062540   6.334994   4.532526
    31  H    3.616943   3.473594   5.346331   5.514098   6.204171
    32  H    3.035864   2.920479   4.709344   4.876861   5.640752
    33  H    7.477509   7.615749   6.435679   6.382340   6.335996
    34  H    6.729896   6.868245   5.789779   5.778244   5.928642
    35  H    6.757980   7.229114   4.333549   3.545259   5.595107
    36  H    6.777744   7.267670   4.182962   3.394945   5.661363
    37  H    3.067405   2.421364   5.950705   6.524447   7.015212
    38  H    2.926846   2.405336   5.567472   6.158248   6.915005
                   26         27         28         29         30
    26  H    0.000000
    27  H    3.757152   0.000000
    28  H    4.051055   0.788699   0.000000
    29  H    4.558627   3.878680   3.265837   0.000000
    30  H    4.157694   4.168728   3.645260   0.802551   0.000000
    31  H    5.751149   8.066763   8.025397   6.333301   5.877879
    32  H    5.227940   7.360727   7.318691   5.723238   5.309776
    33  H    6.814198   3.164252   3.064242   5.508229   6.142210
    34  H    6.362596   2.846076   2.668361   4.881615   5.521982
    35  H    6.089428   6.478925   6.990711   8.273717   8.312899
    36  H    6.206225   6.147024   6.656134   8.115187   8.223958
    37  H    6.590975   6.810068   6.269678   3.184588   3.110761
    38  H    6.566755   6.397465   5.832526   2.876662   2.989168
                   31         32         33         34         35
    31  H    0.000000
    32  H    0.751022   0.000000
    33  H   10.094738   9.346606   0.000000
    34  H    9.390999   8.643190   0.750313   0.000000
    35  H    7.059770   6.541226   7.478736   7.113424   0.000000
    36  H    7.443895   6.878512   6.890061   6.555925   0.753531
    37  H    5.220917   4.827681   8.011469   7.302721   9.378336
    38  H    5.556272   5.087626   7.377060   6.668595   9.102474
                   36         37         38
    36  H    0.000000
    37  H    9.343318   0.000000
    38  H    9.011687   0.755460   0.000000
 Stoichiometry    Be10H28
 Framework group  C1[X(Be10H28)]
 Deg. of freedom   108
 Full point group                 C1      NOp   1
 Largest Abelian subgroup         C1      NOp   1
 Largest concise Abelian subgroup C1      NOp   1
                         Standard orientation:                         
 ---------------------------------------------------------------------
 Center     Atomic      Atomic             Coordinates (Angstroms)
 Number     Number       Type             X           Y           Z
 ---------------------------------------------------------------------
      1          4           0        0.409843    0.686583   -1.439021
      2          4           0        1.315639    1.131718    0.519510
      3          4           0        0.483807   -1.422966   -0.882175
      4          4           0        1.097901   -0.896814    1.107173
      5          4           0        2.159456   -0.289079   -0.638997
      6          4           0       -0.727366    1.598083    0.012303
      7          4           0       -1.338582   -0.294636   -1.022846
      8          4           0       -0.308375    0.563647    1.756399
      9          4           0       -0.897878   -1.408960    0.695982
     10          4           0       -2.101324    0.222934    0.877252
     11          1           0        3.586497   -0.061455   -1.029382
     12          1           0        3.328725   -0.739561   -1.452450
     13          1           0       -3.351773    0.720111    1.584243
     14          1           0       -3.588908    0.066451    1.146725
     15          1           0       -1.283687    3.039252    0.271434
     16          1           0       -1.061602    3.040954   -0.498507
     17          1           0        0.271701   -2.730793   -1.638105
     18          1           0        1.070639   -2.553573   -1.703042
     19          1           0        2.557173    1.972571    0.820720
     20          1           0        1.940943    2.377527    1.170236
     21          1           0       -2.141205   -0.417745   -2.368286
     22          1           0       -2.627524   -0.750385   -1.829996
     23          1           0        0.589315    1.023427   -2.990060
     24          1           0        0.995853    1.590114   -2.614479
     25          1           0        0.085145    1.151686    3.152437
     26          1           0       -0.699919    0.998803    3.206226
     27          1           0        2.068472   -1.378699    2.311976
     28          1           0        1.720985   -2.043699    2.068925
     29          1           0       -1.213567   -2.920218    0.934988
     30          1           0       -1.809512   -2.525602    1.299975
     31          1           0       -4.275893    2.225452   -1.127763
     32          1           0       -3.611928    1.884541   -1.044306
     33          1           0        4.283355   -2.843039    0.590787
     34          1           0        3.618901   -2.656681    0.296267
     35          1           0        2.473810    4.273118   -0.829543
     36          1           0        3.007267    3.752509   -0.939990
     37          1           0       -3.507534   -2.936549   -1.273870
     38          1           0       -2.798209   -3.120564   -1.457491
 ---------------------------------------------------------------------
 Rotational constants (GHZ):           1.2498444           1.0104576           0.8989281
 Standard basis: def2TZVP (5D, 7F)
 There are   368 symmetry adapted cartesian basis functions of A   symmetry.
 There are   358 symmetry adapted basis functions of A   symmetry.
   358 basis functions,   514 primitive gaussians,   368 cartesian basis functions
    34 alpha electrons       34 beta electrons
       nuclear repulsion energy       360.5240217847 Hartrees.
 NAtoms=   38 NActive=   38 NUniq=   38 SFac= 1.00D+00 NAtFMM=   60 NAOKFM=F Big=F
 Integral buffers will be    131072 words long.
 Raffenetti 2 integral format.
 Two-electron integral symmetry is turned on.
 Nuclear repulsion after empirical dispersion term =      360.4755496327 Hartrees.
 One-electron integrals computed using PRISM.
   1 Symmetry operations used in ECPInt.
 ECPInt:  NShTT=   20503 NPrTT=   54210 LenC2=   19283 LenP2D=   40845.
 LDataN:  DoStor=T MaxTD1= 4 Len=   56
 NBasis=   358 RedAO= T EigKep=  1.12D-04  NBF=   358
 NBsUse=   358 1.00D-06 EigRej= -1.00D+00 NBFU=   358
 Initial guess from the checkpoint file:  "/home/asus/YCY/BeH/Be10/3/H14-Be10.chk"
 B after Tr=     0.000000   -0.000000    0.000000
         Rot=    0.999895    0.004578   -0.000193    0.013741 Ang=   1.66 deg.
 ExpMin= 3.27D-02 ExpMax= 4.70D+03 ExpMxC= 1.60D+02 IAcc=3 IRadAn=         5 AccDes= 0.00D+00
 Harris functional with IExCor= 1009 and IRadAn=       5 diagonalized for initial guess.
 HarFok:  IExCor= 1009 AccDes= 0.00D+00 IRadAn=         5 IDoV= 1 UseB2=F ITyADJ=14
 ICtDFT=  3500011 ScaDFX=  1.000000  1.000000  1.000000  1.000000
 FoFCou: FMM=F IPFlag=           0 FMFlag=      100000 FMFlg1=           0
         NFxFlg=           0 DoJE=T BraDBF=F KetDBF=T FulRan=T
         wScrn=  0.000000 ICntrl=       500 IOpCl=  0 I1Cent=   200000004 NGrid=           0
         NMat0=    1 NMatS0=      1 NMatT0=    0 NMatD0=    1 NMtDS0=    0 NMtDT0=    0
 Petite list used in FoFCou.
 Requested convergence on RMS density matrix=1.00D-08 within 128 cycles.
 Requested convergence on MAX density matrix=1.00D-06.
 Requested convergence on             energy=1.00D-06.
 No special actions if energy rises.
 SCF Done:  E(RPBE1PBE) =  -163.607478858     A.U. after   12 cycles
            NFock= 12  Conv=0.51D-08     -V/T= 2.0103
   1 Symmetry operations used in ECPInt.
 ECPInt:  NShTT=   20503 NPrTT=   54210 LenC2=   19283 LenP2D=   40845.
 LDataN:  DoStor=T MaxTD1= 5 Len=  102
 Calling FoFJK, ICntrl=      2127 FMM=F ISym2X=0 I1Cent= 0 IOpClX= 0 NMat=1 NMatS=1 NMatT=0.
 ***** Axes restored to original set *****
 -------------------------------------------------------------------
 Center     Atomic                   Forces (Hartrees/Bohr)
 Number     Number              X              Y              Z
 -------------------------------------------------------------------
      1        4           0.000061356   -0.000250084   -0.000337541
      2        4          -0.000790680    0.000324691    0.000805675
      3        4          -0.000121402   -0.000001328   -0.000098877
      4        4          -0.000294872   -0.000395602   -0.000056820
      5        4          -0.000073465    0.000393055    0.000047884
      6        4           0.000237852    0.000054785    0.000137281
      7        4           0.001032007   -0.000429947    0.000205516
      8        4           0.000138409   -0.000136544   -0.000105948
      9        4          -0.000018129    0.000110248   -0.000109807
     10        4           0.000173086   -0.000125831    0.000285921
     11        1          -0.000088138   -0.000054748   -0.000067467
     12        1           0.000020713    0.000046525    0.000030468
     13        1          -0.000007696   -0.000080734   -0.000027157
     14        1           0.000004912    0.000114884    0.000018568
     15        1          -0.000020119    0.000000102   -0.000100444
     16        1           0.000010857   -0.000031154    0.000083983
     17        1           0.000005235   -0.000084313   -0.000020424
     18        1          -0.000134195   -0.000007880    0.000177881
     19        1           0.000569960    0.000846899   -0.000940966
     20        1           0.000239320    0.000337983   -0.000328808
     21        1          -0.000358340   -0.000271133   -0.000532976
     22        1          -0.000899578   -0.000504362    0.002684070
     23        1           0.000045802    0.000023732   -0.000123382
     24        1          -0.000086175   -0.000125025    0.000231997
     25        1           0.000112912   -0.000038334    0.000012929
     26        1          -0.000057257    0.000025289    0.000007191
     27        1           0.000009416    0.000054349   -0.000014525
     28        1           0.000036451   -0.000072347   -0.000014690
     29        1           0.000103917    0.000002063   -0.000044365
     30        1           0.000106527   -0.000129226   -0.000246406
     31        1          -0.000006489   -0.000000331   -0.000013893
     32        1          -0.000019495    0.000015376    0.000002728
     33        1          -0.000015514   -0.000000411   -0.000017042
     34        1          -0.000009524    0.000000400    0.000024684
     35        1          -0.004680206    0.000308811   -0.001355208
     36        1           0.004728950   -0.001492614    0.001361139
     37        1          -0.005407032   -0.000229122   -0.001681604
     38        1           0.005450624    0.001801880    0.000120439
 -------------------------------------------------------------------
 Cartesian Forces:  Max     0.005450624 RMS     0.001068837

 GradGradGradGradGradGradGradGradGradGradGradGradGradGradGradGradGradGrad
 Berny optimization.
 Using GEDIIS/GDIIS optimizer.
 FormGI is forming the generalized inverse of G from B-inverse, IUseBI=4.
 Internal  Forces:  Max     0.005229679 RMS     0.000315342
 Search for a local minimum.
 Step number   4 out of a maximum of  228
 All quantities printed in internal units (Hartrees-Bohrs-Radians)
 Mixed Optimization -- En-DIIS/RFO-DIIS
 Swapping is turned off.
 Update second derivatives using D2CorX and points    3    4
 DE= -8.89D-04 DEPred=-4.60D-04 R= 1.93D+00
 TightC=F SS=  1.41D+00  RLast= 3.55D-01 DXNew= 1.4270D+00 1.0646D+00
 Trust test= 1.93D+00 RLast= 3.55D-01 DXMaxT set to 1.06D+00
 ITU=  1  1  1  0
     Eigenvalues ---    0.00160   0.00504   0.00592   0.00845   0.00913
     Eigenvalues ---    0.01140   0.01354   0.01465   0.01512   0.01624
     Eigenvalues ---    0.01720   0.01741   0.01782   0.01787   0.01861
     Eigenvalues ---    0.01938   0.01988   0.02029   0.02038   0.02079
     Eigenvalues ---    0.02110   0.02136   0.02189   0.02216   0.02244
     Eigenvalues ---    0.02350   0.02435   0.02449   0.02515   0.02564
     Eigenvalues ---    0.02591   0.02650   0.02718   0.02765   0.02826
     Eigenvalues ---    0.02863   0.02900   0.02959   0.03068   0.03133
     Eigenvalues ---    0.03174   0.03448   0.03528   0.03625   0.03760
     Eigenvalues ---    0.03832   0.04103   0.04137   0.04941   0.05125
     Eigenvalues ---    0.05256   0.05518   0.05564   0.05734   0.06140
     Eigenvalues ---    0.06202   0.06351   0.06507   0.07022   0.07219
     Eigenvalues ---    0.07586   0.07689   0.07963   0.08037   0.08157
     Eigenvalues ---    0.08228   0.08274   0.08417   0.08489   0.08562
     Eigenvalues ---    0.08574   0.08734   0.09079   0.09198   0.09270
     Eigenvalues ---    0.09680   0.09820   0.09825   0.09826   0.09904
     Eigenvalues ---    0.09938   0.10249   0.10494   0.10608   0.10853
     Eigenvalues ---    0.10989   0.11293   0.11422   0.11784   0.11969
     Eigenvalues ---    0.12197   0.13429   0.15953   0.16000   0.16612
     Eigenvalues ---    0.16943   0.17092   0.17139   0.17317   0.17880
     Eigenvalues ---    0.17949   0.18176   0.19303   0.19498   0.37688
     Eigenvalues ---    0.37780   0.57469   0.65325
 En-DIIS/RFO-DIIS/Sim-DIIS IScMMF=       -3 using points:     4    3
 RFO step:  Lambda=-1.12465389D-03.
 DidBck=F Rises=F RFO-DIIS coefs:    2.96544   -1.96544
 Iteration  1 RMS(Cart)=  0.02944006 RMS(Int)=  0.01045194
 Iteration  2 RMS(Cart)=  0.01110802 RMS(Int)=  0.00079097
 Iteration  3 RMS(Cart)=  0.00073679 RMS(Int)=  0.00018412
 Iteration  4 RMS(Cart)=  0.00000258 RMS(Int)=  0.00018411
 Iteration  5 RMS(Cart)=  0.00000000 RMS(Int)=  0.00018411
 Variable       Old X    -DE/DX   Delta X   Delta X   Delta X     New X
                                 (Linear)    (Quad)   (Total)
    R1        4.16360  -0.00012  -0.00513  -0.00017  -0.00529   4.15832
    R2        4.12538   0.00003   0.00167  -0.00118   0.00050   4.12589
    R3        4.07634   0.00008  -0.00037   0.00395   0.00358   4.07992
    R4        3.88678   0.00013   0.00243   0.00086   0.00328   3.89007
    R5        3.86955   0.00000   0.00381  -0.00234   0.00149   3.87103
    R6        3.01848   0.00003   0.00036   0.00014   0.00049   3.01897
    R7        3.01260   0.00008   0.00371  -0.00138   0.00233   3.01493
    R8        4.01214  -0.00010   0.00158  -0.00192  -0.00033   4.01182
    R9        3.81371   0.00002   0.00296  -0.00265   0.00031   3.81401
   R10        4.07438  -0.00002  -0.00108   0.00162   0.00054   4.07491
   R11        4.00427  -0.00000   0.00089   0.00036   0.00121   4.00548
   R12        2.89021  -0.00088  -0.04034   0.01012  -0.03007   2.86014
   R13        2.90704  -0.00035   0.01808  -0.01954  -0.00184   2.90520
   R14        4.05805  -0.00009  -0.00215  -0.00132  -0.00348   4.05457
   R15        3.85089  -0.00011  -0.00614  -0.00054  -0.00667   3.84422
   R16        4.05918   0.00002   0.00052   0.00259   0.00315   4.06234
   R17        3.96385   0.00007   0.00198  -0.00001   0.00188   3.96573
   R18        2.88258  -0.00002  -0.00112   0.00030  -0.00083   2.88175
   R19        2.86371  -0.00005   0.00060  -0.00177  -0.00117   2.86254
   R20        4.02886  -0.00011  -0.00452  -0.00207  -0.00661   4.02225
   R21        4.02296   0.00015   0.00500   0.00042   0.00541   4.02838
   R22        3.97045   0.00011   0.00439   0.00140   0.00573   3.97618
   R23        3.06216  -0.00000   0.00015   0.00013   0.00029   3.06244
   R24        3.06377  -0.00002  -0.00110   0.00001  -0.00110   3.06268
   R25        2.82870   0.00006   0.00270   0.00001   0.00271   2.83141
   R26        2.82312   0.00002   0.00032  -0.00003   0.00029   2.82341
   R27        4.23716  -0.00008   0.00258  -0.00359  -0.00095   4.23621
   R28        3.91291  -0.00010  -0.00465   0.00027  -0.00442   3.90849
   R29        4.02069   0.00000  -0.00278  -0.00048  -0.00334   4.01736
   R30        2.96007  -0.00005  -0.00159   0.00013  -0.00146   2.95860
   R31        2.96061   0.00005   0.00112   0.00020   0.00132   2.96194
   R32        3.95955  -0.00023  -0.00772  -0.00151  -0.00918   3.95038
   R33        3.99087  -0.00002  -0.00100  -0.00001  -0.00097   3.98990
   R34        2.96968   0.00022   0.01975  -0.01470   0.00402   2.97370
   R35        3.00019  -0.00113  -0.01555  -0.00785  -0.02341   2.97678
   R36        4.37633   0.00004   0.00345   0.00108   0.00452   4.38085
   R37        3.82811  -0.00008  -0.00212  -0.00059  -0.00270   3.82541
   R38        2.95763   0.00000  -0.00110   0.00111   0.00000   2.95763
   R39        2.95467   0.00000   0.00088  -0.00036   0.00051   2.95518
   R40        3.84698   0.00006  -0.00056   0.00230   0.00180   3.84878
   R41        2.95226   0.00001   0.00061  -0.00021   0.00039   2.95265
   R42        2.95353  -0.00002  -0.00188   0.00081  -0.00108   2.95245
   R43        2.87254  -0.00003  -0.00111   0.00006  -0.00105   2.87149
   R44        2.87214   0.00004   0.00003   0.00091   0.00095   2.87310
   R45        5.58517  -0.00001  -0.00264  -0.00033  -0.00300   5.58218
   R46        1.58699  -0.00001   0.00006  -0.00045  -0.00038   1.58661
   R47        4.93416  -0.00002  -0.00290  -0.00118  -0.00408   4.93008
   R48        1.55248  -0.00000   0.00092  -0.00067   0.00026   1.55274
   R49        5.45501  -0.00002  -0.00388  -0.00104  -0.00493   5.45008
   R50        5.38045   0.00003   0.00185   0.00094   0.00277   5.38322
   R51        1.51430  -0.00003  -0.00030  -0.00012  -0.00041   1.51388
   R52        5.50467  -0.00003  -0.00197  -0.00163  -0.00358   5.50108
   R53        5.39130   0.00001  -0.00316   0.00091  -0.00224   5.38906
   R54        1.55133   0.00003   0.00097  -0.00023   0.00076   1.55209
   R55        1.54206  -0.00003  -0.00236   0.00271   0.00078   1.54284
   R56        4.80706   0.00118   0.34297  -0.03985   0.30312   5.11018
   R57        1.50813   0.00006   0.00202   0.00092   0.00497   1.51310
   R58        4.57572   0.00149   0.27741   0.01082   0.28810   4.86381
   R59        4.54543   0.00045   0.11621   0.00699   0.12319   4.66862
   R60        1.49691   0.00009   0.00261  -0.00075   0.00187   1.49878
   R61        1.51484  -0.00002  -0.00052  -0.00001  -0.00052   1.51432
   R62        1.49042  -0.00002  -0.00047   0.00016  -0.00030   1.49012
   R63        5.04247  -0.00001  -0.00396  -0.00002  -0.00399   5.03848
   R64        1.51660  -0.00002  -0.00025  -0.00012  -0.00034   1.51626
   R65        1.41923  -0.00001  -0.00003  -0.00001  -0.00004   1.41918
   R66        1.41789   0.00001  -0.00003   0.00007   0.00005   1.41793
   R67        1.42397  -0.00482   0.00946  -0.01519  -0.00573   1.41824
   R68        1.42761  -0.00523   0.00896  -0.01669  -0.00729   1.42032
    A1        1.52534  -0.00003   0.00060  -0.00097  -0.00037   1.52497
    A2        1.84126  -0.00008  -0.00034  -0.00064  -0.00095   1.84031
    A3        2.45651   0.00003  -0.00094  -0.00004  -0.00098   2.45553
    A4        1.97121   0.00000  -0.00218   0.00036  -0.00182   1.96939
    A5        1.84106  -0.00000   0.00014   0.00030   0.00043   1.84150
    A6        2.03494   0.00000   0.00078   0.00011   0.00089   2.03583
    A7        2.37936  -0.00001  -0.00120   0.00022  -0.00099   2.37837
    A8        1.96839   0.00000   0.00094  -0.00064   0.00029   1.96867
    A9        1.98280  -0.00006  -0.00237   0.00029  -0.00206   1.98074
   A10        1.94377   0.00001   0.00042   0.00035   0.00078   1.94454
   A11        1.80458  -0.00000  -0.00151   0.00078  -0.00072   1.80386
   A12        2.28346   0.00000  -0.00087   0.00007  -0.00080   2.28266
   A13        2.06275   0.00001   0.00105  -0.00052   0.00054   2.06330
   A14        1.97615   0.00006   0.00115   0.00070   0.00182   1.97797
   A15        2.39692   0.00008   0.00325  -0.00015   0.00307   2.39999
   A16        1.58165   0.00004   0.00015   0.00061   0.00075   1.58240
   A17        1.72099   0.00004   0.00052   0.00004   0.00055   1.72154
   A18        2.23936  -0.00012  -0.00046  -0.00353  -0.00406   2.23530
   A19        2.35567  -0.00005   0.00362  -0.00343   0.00033   2.35601
   A20        1.74630   0.00005   0.00021   0.00047   0.00067   1.74697
   A21        2.15798   0.00000  -0.00003   0.00112   0.00119   2.15918
   A22        2.34390   0.00001  -0.00367   0.00281  -0.00101   2.34289
   A23        1.99702   0.00009   0.00104   0.00161   0.00264   1.99966
   A24        2.05647   0.00005  -0.00087   0.00078  -0.00010   2.05637
   A25        1.73219  -0.00010   0.00101  -0.00322  -0.00216   1.73003
   A26        2.26922   0.00001   0.00266  -0.00129   0.00133   2.27055
   A27        2.34145  -0.00003  -0.00046  -0.00052  -0.00107   2.34038
   A28        1.88547  -0.00009  -0.00004  -0.00181  -0.00174   1.88373
   A29        2.28442   0.00007  -0.00029   0.00328   0.00303   2.28745
   A30        1.85639  -0.00005  -0.00379   0.00149  -0.00233   1.85406
   A31        1.58002   0.00000  -0.00064   0.00071   0.00007   1.58009
   A32        1.73467  -0.00002  -0.00117  -0.00013  -0.00131   1.73336
   A33        2.34253  -0.00003   0.00004  -0.00145  -0.00141   2.34112
   A34        2.20918  -0.00000   0.00047   0.00044   0.00090   2.21009
   A35        1.74627  -0.00005  -0.00072  -0.00063  -0.00132   1.74496
   A36        2.35875   0.00003   0.00048   0.00075   0.00122   2.35998
   A37        2.18201  -0.00003  -0.00178  -0.00079  -0.00256   2.17945
   A38        1.99671   0.00001   0.00110   0.00013   0.00123   1.99795
   A39        2.03548   0.00003   0.00102   0.00041   0.00141   2.03689
   A40        2.27909  -0.00004  -0.00205  -0.00044  -0.00248   2.27661
   A41        1.73286  -0.00005  -0.00241  -0.00044  -0.00285   1.73001
   A42        1.87543   0.00003   0.00112   0.00034   0.00145   1.87687
   A43        2.32535   0.00008   0.00255   0.00131   0.00384   2.32919
   A44        1.86187   0.00002   0.00136   0.00022   0.00160   1.86347
   A45        2.30178   0.00002   0.00113  -0.00048   0.00067   2.30245
   A46        1.57781  -0.00001  -0.00007  -0.00054  -0.00060   1.57720
   A47        1.85057  -0.00004  -0.00119  -0.00020  -0.00140   1.84918
   A48        2.01363   0.00003   0.00088   0.00038   0.00126   2.01489
   A49        2.49918   0.00003   0.00089   0.00033   0.00122   2.50040
   A50        1.83558  -0.00000   0.00015   0.00008   0.00023   1.83581
   A51        2.47705  -0.00003  -0.00027   0.00033   0.00005   2.47710
   A52        2.07844  -0.00002  -0.00023   0.00003  -0.00021   2.07823
   A53        1.96398   0.00003   0.00051   0.00045   0.00095   1.96493
   A54        1.96293   0.00002  -0.00058   0.00042  -0.00017   1.96276
   A55        1.97741  -0.00003   0.00058  -0.00017   0.00041   1.97782
   A56        2.08995  -0.00004   0.00011  -0.00050  -0.00040   2.08955
   A57        1.95296   0.00003   0.00003  -0.00045  -0.00042   1.95254
   A58        2.16308   0.00002  -0.00018  -0.00008  -0.00025   2.16283
   A59        2.26786   0.00001  -0.00016  -0.00019  -0.00034   2.26752
   A60        1.88464   0.00001  -0.00001   0.00006   0.00006   1.88471
   A61        1.59964  -0.00000   0.00047  -0.00039   0.00009   1.59972
   A62        2.22401  -0.00001  -0.00097   0.00006  -0.00091   2.22311
   A63        2.17641   0.00001   0.00080  -0.00018   0.00062   2.17703
   A64        1.68749  -0.00004   0.00070  -0.00057   0.00014   1.68762
   A65        2.02780   0.00005   0.00067   0.00033   0.00100   2.02880
   A66        2.59081   0.00003   0.00043   0.00009   0.00052   2.59133
   A67        2.56332  -0.00001  -0.00155   0.00011  -0.00144   2.56188
   A68        1.99415  -0.00000  -0.00123   0.00028  -0.00095   1.99320
   A69        2.39152   0.00002   0.00038   0.00048   0.00085   2.39237
   A70        2.41844   0.00000  -0.00092   0.00040  -0.00053   2.41791
   A71        1.83493  -0.00000  -0.00006  -0.00027  -0.00033   1.83460
   A72        1.93635   0.00002   0.00039   0.00037   0.00076   1.93711
   A73        2.37580  -0.00001  -0.00059   0.00017  -0.00042   2.37538
   A74        1.87133  -0.00000  -0.00040   0.00006  -0.00035   1.87098
   A75        1.75617  -0.00008  -0.00122  -0.00073  -0.00193   1.75424
   A76        1.95677  -0.00001   0.00097  -0.00027   0.00072   1.95749
   A77        2.09051   0.00005   0.00031   0.00092   0.00123   2.09173
   A78        2.06924   0.00002  -0.00032  -0.00002  -0.00035   2.06889
   A79        1.59311  -0.00004  -0.00054  -0.00014  -0.00065   1.59246
   A80        2.42829   0.00004   0.00076  -0.00020   0.00055   2.42883
   A81        2.17577   0.00004   0.00051   0.00047   0.00095   2.17672
   A82        1.97378   0.00002   0.00022   0.00029   0.00051   1.97428
   A83        2.46210   0.00000   0.00019  -0.00009   0.00010   2.46220
   A84        1.87344  -0.00001   0.00031  -0.00060  -0.00029   1.87315
   A85        2.20188  -0.00001  -0.00007   0.00018   0.00010   2.20198
   A86        1.81520   0.00009   0.00119   0.00074   0.00187   1.81707
   A87        1.95391   0.00008  -0.00079   0.00139   0.00055   1.95446
   A88        1.87510  -0.00011  -0.00828   0.00082  -0.00725   1.86785
   A89        2.38539  -0.00000  -0.00596   0.00295  -0.00339   2.38200
   A90        1.75372   0.00006   0.00045   0.00048   0.00090   1.75462
   A91        1.95652   0.00009   0.00178   0.00051   0.00224   1.95876
   A92        2.03558  -0.00009   0.01081  -0.00216   0.00887   2.04445
   A93        2.17888  -0.00003  -0.01502   0.00104  -0.01426   2.16461
   A94        1.58367   0.00008   0.00082   0.00133   0.00211   1.58578
   A95        2.21506  -0.00004  -0.01809   0.00273  -0.01539   2.19968
   A96        2.34387  -0.00003   0.01359  -0.00101   0.01284   2.35671
   A97        2.44665  -0.00002   0.01561  -0.00378   0.01175   2.45840
   A98        2.02100  -0.00010  -0.00168  -0.00355  -0.00518   2.01582
   A99        2.22061   0.00001  -0.00512   0.00036  -0.00520   2.21541
   A100       1.80755  -0.00008   0.01318  -0.00392   0.00964   1.81719
   A101       1.72760  -0.00004  -0.00053  -0.00074  -0.00128   1.72632
   A102       2.06020   0.00002   0.00001   0.00027   0.00028   2.06048
   A103       1.80004   0.00003   0.00015   0.00025   0.00040   1.80044
   A104       2.28973   0.00004   0.00101   0.00033   0.00132   2.29106
   A105       1.79212   0.00000   0.00023   0.00019   0.00043   1.79255
   A106       1.91445   0.00003  -0.00021   0.00084   0.00063   1.91508
   A107       1.94301   0.00003   0.00179  -0.00020   0.00159   1.94460
   A108       2.26417   0.00002  -0.00067  -0.00027  -0.00095   2.26322
   A109       1.55913   0.00001  -0.00018  -0.00029  -0.00048   1.55866
   A110       2.23254  -0.00004  -0.00212  -0.00003  -0.00215   2.23039
   A111       2.20351  -0.00003   0.00062   0.00005   0.00066   2.20417
   A112       2.48563   0.00003   0.00213   0.00032   0.00245   2.48809
   A113       2.21169   0.00000  -0.00071   0.00027  -0.00042   2.21127
   A114       2.30883  -0.00006  -0.00088  -0.00053  -0.00142   2.30741
   A115       1.80040  -0.00004  -0.00014  -0.00040  -0.00054   1.79986
   A116       1.75435  -0.00001  -0.00060  -0.00051  -0.00109   1.75326
   A117       2.05076   0.00004   0.00117   0.00066   0.00183   2.05259
   A118       1.81496  -0.00001   0.00069  -0.00029   0.00041   1.81537
   A119       2.30526  -0.00002  -0.00023  -0.00074  -0.00096   2.30431
   A120       1.80359  -0.00004  -0.00022  -0.00023  -0.00041   1.80318
   A121       1.92699  -0.00000  -0.00055  -0.00057  -0.00111   1.92588
   A122       1.97991   0.00002   0.00170   0.00031   0.00201   1.98192
   A123       2.28177   0.00006   0.00429   0.00138   0.00565   2.28742
   A124       1.54696  -0.00005  -0.00008  -0.00090  -0.00096   1.54600
   A125       2.21112   0.00001  -0.00119   0.00023  -0.00098   2.21014
   A126       2.18253  -0.00003  -0.00421  -0.00118  -0.00541   2.17712
   A127       2.50707   0.00003   0.00086   0.00065   0.00150   2.50857
   A128       2.18962   0.00004   0.00187   0.00149   0.00332   2.19294
   A129       2.26838  -0.00001  -0.00127   0.00016  -0.00113   2.26725
   A130       1.76552  -0.00002  -0.00203  -0.00009  -0.00212   1.76340
   A131       1.67112  -0.00001   0.00055  -0.00045   0.00009   1.67122
   A132       2.10470  -0.00000  -0.00138   0.00031  -0.00105   2.10365
   A133       2.45068   0.00001   0.00096   0.00043   0.00140   2.45208
   A134       1.26861   0.00000  -0.00003  -0.00001  -0.00001   1.26859
   A135       1.68306  -0.00007  -0.00019  -0.00093  -0.00110   1.68195
   A136       2.49100   0.00005   0.00022  -0.00018   0.00003   2.49102
   A137       2.08034   0.00005   0.00082   0.00072   0.00151   2.08186
   A138       1.30510   0.00004   0.00068  -0.00016   0.00052   1.30562
   A139       2.06148   0.00002  -0.00016   0.00101   0.00085   2.06233
   A140       2.50926   0.00001  -0.00087   0.00012  -0.00075   2.50850
   A141       2.26526  -0.00001  -0.00048   0.00040  -0.00007   2.26519
   A142       2.48145   0.00003   0.00115   0.00058   0.00172   2.48316
   A143       2.10814  -0.00000  -0.00128  -0.00028  -0.00156   2.10658
   A144       2.33912  -0.00004  -0.00147  -0.00114  -0.00261   2.33651
   A145       1.51447   0.00003   0.00083   0.00022   0.00106   1.51553
   A146       1.79400   0.00003   0.00058  -0.00034   0.00024   1.79425
   A147       1.41459   0.00001  -0.00034   0.00032  -0.00001   1.41458
   A148       1.45029  -0.00001  -0.00034  -0.00049  -0.00083   1.44946
   A149       1.97361   0.00096   0.06354  -0.02065   0.04316   2.01677
   A150       1.65373   0.00025   0.00339   0.00241   0.00465   1.65838
   A151       2.02358   0.00098   0.03467   0.00472   0.03801   2.06159
   A152       1.83563   0.00203   0.05671  -0.01616   0.04206   1.87769
   A153       2.42295  -0.00082  -0.02325  -0.00856  -0.03303   2.38992
   A154       2.16327   0.00039  -0.01264   0.00934  -0.00470   2.15857
   A155       1.61258   0.00006   0.00078   0.00049   0.00127   1.61385
   A156       1.65594   0.00001  -0.00037   0.00015  -0.00022   1.65572
   A157       1.07091  -0.00001  -0.00012  -0.00011  -0.00025   1.07066
   A158       1.20960   0.00001   0.00035  -0.00007   0.00027   1.20987
   A159       2.46436  -0.00000   0.00013   0.00009   0.00022   2.46458
   A160       1.24145  -0.00000  -0.00070   0.00006  -0.00064   1.24080
   A161       1.47941   0.00000  -0.00031   0.00011  -0.00022   1.47919
   A162       1.94332   0.00000   0.00013  -0.00000   0.00013   1.94345
   A163       1.46970   0.00000  -0.00032   0.00000  -0.00034   1.46936
   A164       1.67537   0.00001   0.00016   0.00007   0.00021   1.67558
   A165       1.96332  -0.00001  -0.00015  -0.00007  -0.00022   1.96310
   A166       2.18570   0.00001   0.00032   0.00008   0.00040   2.18610
   A167       2.24922  -0.00001  -0.00023   0.00003  -0.00019   2.24903
   A168       1.76930  -0.00005  -0.00040  -0.00049  -0.00090   1.76840
   A169       2.14560   0.00002   0.00053   0.00015   0.00069   2.14629
   A170       2.01105   0.00004   0.00076   0.00028   0.00104   2.01209
   A171       1.83042   0.00093   0.02357  -0.00083   0.02274   1.85316
    D1       -0.13437   0.00001   0.00020  -0.00069  -0.00049  -0.13485
    D2       -1.18116  -0.00005  -0.00088  -0.00115  -0.00203  -1.18319
    D3        2.23253  -0.00004  -0.00005  -0.00121  -0.00115   2.23138
    D4        2.94416   0.00003   0.00162  -0.00075   0.00081   2.94496
    D5        0.89259   0.00002  -0.00017   0.00044   0.00027   0.89286
    D6       -0.15421  -0.00004  -0.00126  -0.00001  -0.00127  -0.15547
    D7       -3.02370  -0.00003  -0.00043  -0.00007  -0.00039  -3.02410
    D8       -2.31207   0.00004   0.00124   0.00038   0.00156  -2.31051
    D9       -2.41613   0.00003  -0.00126   0.00067  -0.00059  -2.41671
   D10        2.82027  -0.00003  -0.00235   0.00022  -0.00213   2.81814
   D11       -0.04923  -0.00002  -0.00152   0.00016  -0.00125  -0.05048
   D12        0.66240   0.00005   0.00015   0.00061   0.00071   0.66310
   D13       -2.57929   0.00004   0.00220  -0.00052   0.00168  -2.57761
   D14        2.65710  -0.00002   0.00111  -0.00097   0.00014   2.65724
   D15       -0.21239  -0.00001   0.00194  -0.00103   0.00102  -0.21138
   D16        0.49923   0.00006   0.00361  -0.00058   0.00297   0.50221
   D17        0.13283  -0.00001  -0.00008   0.00067   0.00058   0.13342
   D18        1.16183   0.00003   0.00123   0.00142   0.00265   1.16448
   D19       -2.94800   0.00000   0.00199   0.00036   0.00236  -2.94563
   D20       -2.24389   0.00003   0.00286   0.00071   0.00357  -2.24032
   D21       -0.88990   0.00000  -0.00046   0.00067   0.00021  -0.88970
   D22        0.13909   0.00004   0.00085   0.00142   0.00227   0.14136
   D23        2.31245   0.00001   0.00161   0.00036   0.00198   2.31444
   D24        3.01656   0.00004   0.00248   0.00071   0.00319   3.01975
   D25        2.70853  -0.00000  -0.00025  -0.00015  -0.00041   2.70813
   D26       -2.54566   0.00003   0.00106   0.00061   0.00165  -2.54400
   D27       -0.37230   0.00001   0.00182  -0.00045   0.00137  -0.37093
   D28        0.33181   0.00004   0.00269  -0.00011   0.00258   0.33439
   D29        2.24748  -0.00005  -0.00346   0.00019  -0.00327   2.24421
   D30       -3.00671  -0.00002  -0.00215   0.00095  -0.00120  -3.00792
   D31       -0.83335  -0.00004  -0.00139  -0.00011  -0.00149  -0.83484
   D32       -0.12925  -0.00002  -0.00052   0.00023  -0.00028  -0.12952
   D33        0.64209  -0.00004  -0.00251   0.00067  -0.00183   0.64026
   D34       -2.16254  -0.00004  -0.00240   0.00021  -0.00218  -2.16473
   D35       -2.86969  -0.00002  -0.00215   0.00048  -0.00168  -2.87137
   D36       -0.63065   0.00003  -0.00181   0.00177  -0.00006  -0.63070
   D37        2.84791   0.00003  -0.00170   0.00131  -0.00041   2.84750
   D38        2.14076   0.00005  -0.00145   0.00157   0.00010   2.14085
   D39       -2.88703  -0.00000  -0.00173   0.00023  -0.00150  -2.88852
   D40        0.59153  -0.00000  -0.00162  -0.00023  -0.00185   0.58968
   D41       -0.11562   0.00001  -0.00138   0.00004  -0.00134  -0.11696
   D42        2.89013  -0.00003  -0.00168   0.00018  -0.00150   2.88864
   D43        0.08550  -0.00003  -0.00157  -0.00028  -0.00185   0.08365
   D44       -0.62165  -0.00001  -0.00133  -0.00001  -0.00134  -0.62299
   D45        0.58775  -0.00002   0.00067  -0.00083  -0.00015   0.58760
   D46       -0.47152  -0.00001   0.00021  -0.00064  -0.00044  -0.47196
   D47       -3.07468  -0.00002  -0.00027  -0.00032  -0.00058  -3.07526
   D48       -2.93704  -0.00002   0.00033  -0.00131  -0.00098  -2.93801
   D49       -0.44442   0.00003   0.00259  -0.00034   0.00226  -0.44216
   D50       -1.50369   0.00004   0.00213  -0.00015   0.00196  -1.50172
   D51        2.17634   0.00003   0.00165   0.00017   0.00182   2.17816
   D52        2.31398   0.00003   0.00225  -0.00082   0.00143   2.31541
   D53       -3.10225  -0.00002   0.00111   0.00018   0.00130  -3.10094
   D54        2.12167  -0.00001   0.00065   0.00037   0.00101   2.12268
   D55       -0.48149  -0.00001   0.00017   0.00069   0.00087  -0.48062
   D56       -0.34385  -0.00002   0.00077  -0.00030   0.00047  -0.34338
   D57       -2.55054   0.00002   0.00302  -0.00045   0.00258  -2.54796
   D58        2.67338   0.00003   0.00256  -0.00026   0.00229   2.67566
   D59        0.07021   0.00003   0.00208   0.00006   0.00214   0.07236
   D60        0.20786   0.00002   0.00268  -0.00094   0.00175   0.20961
   D61       -0.59777  -0.00002   0.00021  -0.00112  -0.00091  -0.59868
   D62        0.46050   0.00007   0.00167   0.00014   0.00179   0.46230
   D63        2.97600   0.00004  -0.01651   0.00313  -0.01353   2.96247
   D64        2.95166   0.00003   0.02078  -0.00050   0.02053   2.97219
   D65        0.41874  -0.00004   0.00163  -0.00262  -0.00098   0.41776
   D66        1.47701   0.00004   0.00310  -0.00136   0.00173   1.47874
   D67       -2.29068   0.00002  -0.01508   0.00163  -0.01360  -2.30427
   D68       -2.31502   0.00001   0.02220  -0.00200   0.02046  -2.29455
   D69        2.65860  -0.00003   0.00114  -0.00124  -0.00010   2.65851
   D70       -2.56630   0.00005   0.00260   0.00002   0.00261  -2.56369
   D71       -0.05081   0.00003  -0.01558   0.00301  -0.01271  -0.06352
   D72       -0.07515   0.00002   0.02171  -0.00062   0.02135  -0.05380
   D73        3.00017  -0.00001  -0.00100   0.00010  -0.00092   2.99925
   D74       -2.22474   0.00008   0.00046   0.00135   0.00179  -2.22295
   D75        0.29075   0.00005  -0.01772   0.00435  -0.01353   0.27722
   D76        0.26642   0.00005   0.01957   0.00071   0.02053   0.28694
   D77        0.13647  -0.00001  -0.00007   0.00070   0.00063   0.13710
   D78       -0.87408  -0.00003  -0.00055   0.00085   0.00031  -0.87377
   D79        2.77184  -0.00003   0.00024   0.00096   0.00120   2.77304
   D80        2.67002  -0.00003   0.00090   0.00014   0.00104   2.67105
   D81        1.11079   0.00005   0.00146   0.00084   0.00229   1.11308
   D82        0.10024   0.00003   0.00098   0.00099   0.00198   0.10222
   D83       -2.53703   0.00002   0.00178   0.00109   0.00287  -2.53416
   D84       -2.63885   0.00003   0.00243   0.00027   0.00270  -2.63615
   D85       -2.28518   0.00012   0.00046   0.00426   0.00474  -2.28044
   D86        2.98746   0.00010  -0.00002   0.00441   0.00442   2.99188
   D87        0.35019   0.00010   0.00077   0.00452   0.00531   0.35550
   D88        0.24837   0.00010   0.00143   0.00370   0.00515   0.25351
   D89       -2.94278  -0.00002  -0.00193   0.00115  -0.00073  -2.94352
   D90        2.32985  -0.00005  -0.00241   0.00130  -0.00105   2.32881
   D91       -0.30741  -0.00005  -0.00161   0.00140  -0.00016  -0.30757
   D92       -0.40924  -0.00005  -0.00096   0.00058  -0.00032  -0.40956
   D93       -0.62192   0.00002   0.00240   0.00081   0.00322  -0.61870
   D94        2.44488  -0.00001   0.00088  -0.00021   0.00069   2.44556
   D95        2.32555  -0.00003   0.00136  -0.00096   0.00043   2.32599
   D96        0.51580   0.00004   0.00107   0.00138   0.00245   0.51825
   D97       -2.70059   0.00000  -0.00044   0.00035  -0.00008  -2.70067
   D98       -2.81991  -0.00001   0.00004  -0.00039  -0.00034  -2.82025
   D99        3.07628   0.00009   0.00088   0.00353   0.00451   3.08080
   D100      -0.14010   0.00005  -0.00063   0.00250   0.00198  -0.13812
   D101      -0.25942   0.00004  -0.00015   0.00176   0.00172  -0.25770
   D102       3.12016   0.00003  -0.00511   0.00433  -0.00099   3.11917
   D103      -0.09623  -0.00000  -0.00662   0.00331  -0.00352  -0.09975
   D104      -0.21555  -0.00002  -0.00614   0.00256  -0.00378  -0.21932
   D105      -0.70211   0.00001  -0.00008  -0.00039  -0.00049  -0.70260
   D106       0.33330  -0.00002  -0.00088  -0.00003  -0.00091   0.33239
   D107       2.55156   0.00001   0.00087  -0.00033   0.00055   2.55211
   D108      -3.13758   0.00001   0.00077  -0.00030   0.00047  -3.13711
   D109       0.40785   0.00001  -0.00226  -0.00016  -0.00244   0.40541
   D110       1.44326  -0.00002  -0.00306   0.00021  -0.00286   1.44040
   D111      -2.62166   0.00001  -0.00130  -0.00009  -0.00140  -2.62306
   D112      -2.02762   0.00001  -0.00141  -0.00006  -0.00148  -2.02910
   D113       2.73579  -0.00009   0.00097  -0.00479  -0.00391   2.73188
   D114      -2.51199  -0.00011   0.00017  -0.00443  -0.00433  -2.51632
   D115      -0.29373  -0.00009   0.00192  -0.00473  -0.00287  -0.29660
   D116       0.30032  -0.00009   0.00182  -0.00470  -0.00295   0.29737
   D117       3.07697   0.00002   0.00450  -0.00304   0.00155   3.07852
   D118      -2.17081  -0.00001   0.00370  -0.00267   0.00114  -2.16967
   D119       0.04745   0.00002   0.00545  -0.00297   0.00259   0.05005
   D120       0.64150   0.00002   0.00535  -0.00294   0.00251   0.64401
   D121       0.76111   0.00003  -0.00033   0.00031  -0.00002   0.76109
   D122      -0.20743   0.00003   0.00053   0.00015   0.00067  -0.20675
   D123      -2.91453   0.00006   0.00205   0.00035   0.00239  -2.91214
   D124      -2.72036   0.00002  -0.00127  -0.00013  -0.00140  -2.72176
   D125      -0.32065  -0.00003  -0.00110  -0.00137  -0.00246  -0.32311
   D126      -1.28919  -0.00003  -0.00024  -0.00152  -0.00177  -1.29096
   D127       2.28689  -0.00001   0.00127  -0.00133  -0.00005   2.28684
   D128       2.48107  -0.00004  -0.00205  -0.00180  -0.00385   2.47722
   D129      -2.66319  -0.00003  -0.00122  -0.00127  -0.00263  -2.66582
   D130       2.65145  -0.00003  -0.00036  -0.00142  -0.00194   2.64951
   D131      -0.05565  -0.00000   0.00115  -0.00123  -0.00022  -0.05587
   D132       0.13852  -0.00004  -0.00217  -0.00170  -0.00402   0.13451
   D133      -3.04145  -0.00004   0.00205  -0.00290  -0.00069  -3.04214
   D134       2.27319  -0.00004   0.00291  -0.00306   0.00000   2.27319
   D135      -0.43391  -0.00002   0.00443  -0.00286   0.00172  -0.43219
   D136      -0.23974  -0.00005   0.00111  -0.00334  -0.00208  -0.24181
   D137       0.46838  -0.00005   0.00721  -0.00125   0.00568   0.47406
   D138       2.61235  -0.00013   0.00683  -0.00320   0.00340   2.61574
   D139       1.52486  -0.00005   0.00862  -0.00096   0.00743   1.53229
   D140      -0.88186  -0.00001   0.00559   0.00186   0.00728  -0.87458
   D141      -2.31405  -0.00002   0.00820  -0.00026   0.00781  -2.30623
   D142      -0.13774   0.00001   0.00030  -0.00074  -0.00044  -0.13818
   D143       0.88668   0.00000  -0.00046  -0.00060  -0.00107   0.88562
   D144      -2.48926   0.00001  -0.00105  -0.00097  -0.00201  -2.49128
   D145      -2.87691   0.00001  -0.00085  -0.00058  -0.00143  -2.87834
   D146      -1.11408   0.00001  -0.00042  -0.00012  -0.00054  -1.11461
   D147      -0.08965   0.00000  -0.00119   0.00003  -0.00116  -0.09081
   D148       2.81759   0.00000  -0.00177  -0.00035  -0.00211   2.81547
   D149       2.42994   0.00001  -0.00158   0.00004  -0.00153   2.42841
   D150       2.94211  -0.00000  -0.00183  -0.00057  -0.00241   2.93970
   D151      -2.31665  -0.00002  -0.00260  -0.00042  -0.00304  -2.31969
   D152       0.59058  -0.00001  -0.00318  -0.00079  -0.00399   0.58660
   D153       0.20294  -0.00001  -0.00298  -0.00041  -0.00340   0.19953
   D154       2.25745  -0.00001  -0.00106   0.00002  -0.00104   2.25641
   D155      -3.00131  -0.00002  -0.00182   0.00017  -0.00166  -3.00297
   D156      -0.09407  -0.00001  -0.00241  -0.00020  -0.00261  -0.09669
   D157      -0.48172  -0.00001  -0.00221   0.00019  -0.00203  -0.48375
   D158       0.62204  -0.00009  -0.00259  -0.00162  -0.00418   0.61786
   D159      -2.39656  -0.00004  -0.00042   0.00008  -0.00034  -2.39690
   D160      -2.40860  -0.00007  -0.00214  -0.00062  -0.00274  -2.41134
   D161      -0.53417  -0.00001  -0.00030  -0.00084  -0.00114  -0.53531
   D162       2.73042   0.00004   0.00186   0.00085   0.00270   2.73312
   D163       2.71838   0.00001   0.00015   0.00016   0.00030   2.71868
   D164      -3.12492  -0.00005  -0.00165  -0.00142  -0.00307  -3.12799
   D165       0.13966  -0.00000   0.00051   0.00028   0.00077   0.14043
   D166       0.12763  -0.00003  -0.00121  -0.00042  -0.00163   0.12599
   D167      -3.09980  -0.00001  -0.00032  -0.00002  -0.00035  -3.10015
   D168       0.16478   0.00004   0.00184   0.00168   0.00349   0.16828
   D169       0.15275   0.00001   0.00012   0.00098   0.00109   0.15384
   D170       0.69407   0.00003   0.00063   0.00042   0.00103   0.69510
   D171      -0.35335  -0.00001   0.00163  -0.00017   0.00148  -0.35188
   D172      -3.12994  -0.00005  -0.01513   0.00289  -0.01220   3.14105
   D173      -2.55655   0.00005  -0.00613   0.00440  -0.00191  -2.55846
   D174      -0.40195   0.00005   0.00112   0.00104   0.00214  -0.39982
   D175      -1.44938   0.00002   0.00211   0.00045   0.00258  -1.44680
   D176       2.05722  -0.00002  -0.01464   0.00351  -0.01109   2.04613
   D177       2.63061   0.00007  -0.00564   0.00502  -0.00081   2.62980
   D178      -3.07337   0.00005   0.00151   0.00114   0.00263  -3.07073
   D179       2.16239   0.00001   0.00250   0.00054   0.00308   2.16547
   D180      -0.61419  -0.00003  -0.01426   0.00361  -0.01059  -0.62479
   D181      -0.04080   0.00007  -0.00526   0.00512  -0.00031  -0.04112
   D182      -2.70659   0.00002   0.00039  -0.00022   0.00016  -2.70643
   D183       2.52917  -0.00002   0.00138  -0.00081   0.00060   2.52978
   D184      -0.24742  -0.00006  -0.01538   0.00225  -0.01307  -0.26048
   D185       0.32597   0.00004  -0.00638   0.00376  -0.00279   0.32319
   D186      -0.72284  -0.00002  -0.00047  -0.00134  -0.00180  -0.72464
   D187       0.25296  -0.00007  -0.00214  -0.00231  -0.00445   0.24852
   D188       2.89132  -0.00004  -0.00172  -0.00150  -0.00322   2.88809
   D189       2.69323  -0.00007  -0.00489  -0.00256  -0.00744   2.68579
   D190       0.36924   0.00001  -0.00061   0.00016  -0.00045   0.36879
   D191       1.34504  -0.00005  -0.00228  -0.00081  -0.00309   1.34195
   D192      -2.29979  -0.00002  -0.00186  -0.00000  -0.00187  -2.30166
   D193      -2.49788  -0.00004  -0.00503  -0.00106  -0.00609  -2.50396
   D194       3.08293   0.00002  -0.00059   0.00039  -0.00020   3.08273
   D195      -2.22446  -0.00003  -0.00226  -0.00059  -0.00284  -2.22730
   D196       0.41390   0.00000  -0.00184   0.00022  -0.00162   0.41228
   D197       0.21581  -0.00003  -0.00501  -0.00083  -0.00584   0.20998
   D198       2.70421  -0.00002  -0.00204  -0.00079  -0.00283   2.70138
   D199      -2.60317  -0.00007  -0.00371  -0.00176  -0.00547  -2.60865
   D200       0.03518  -0.00004  -0.00330  -0.00095  -0.00425   0.03093
   D201      -0.16290  -0.00006  -0.00647  -0.00201  -0.00847  -0.17137
   D202      -0.63373   0.00004   0.00220  -0.00078   0.00141  -0.63232
   D203       2.11249   0.00003   0.00158  -0.00042   0.00115   2.11364
   D204       2.97405   0.00002   0.00093  -0.00023   0.00069   2.97474
   D205       0.63474   0.00002   0.00160  -0.00048   0.00111   0.63585
   D206      -2.90223   0.00001   0.00099  -0.00013   0.00086  -2.90137
   D207      -2.04066  -0.00000   0.00034   0.00006   0.00039  -2.04027
   D208      -2.87096  -0.00000   0.00121  -0.00040   0.00081  -2.87015
   D209      -0.12474  -0.00001   0.00060  -0.00004   0.00055  -0.12418
   D210       0.73683  -0.00002  -0.00006   0.00015   0.00009   0.73691
   D211       2.87567   0.00001   0.00109  -0.00044   0.00064   2.87631
   D212      -0.66129   0.00000   0.00047  -0.00009   0.00039  -0.66091
   D213       0.20027  -0.00001  -0.00018   0.00011  -0.00008   0.20019
   D214      -0.60736  -0.00002   0.00018   0.00038   0.00057  -0.60679
   D215       0.52896   0.00002   0.00048   0.00040   0.00087   0.52983
   D216      -3.04765   0.00001   0.00138   0.00042   0.00179  -3.04586
   D217       2.75794   0.00000  -0.00077   0.00053  -0.00024   2.75770
   D218       0.43920  -0.00002  -0.00064   0.00077   0.00014   0.43934
   D219       1.57551   0.00001  -0.00034   0.00078   0.00044   1.57596
   D220      -2.00109   0.00001   0.00056   0.00081   0.00136  -1.99973
   D221      -2.47869   0.00000  -0.00159   0.00092  -0.00067  -2.47936
   D222       2.68919  -0.00001   0.00062   0.00053   0.00115   2.69035
   D223      -2.45767   0.00002   0.00092   0.00055   0.00146  -2.45622
   D224       0.24890   0.00002   0.00182   0.00057   0.00238   0.25128
   D225      -0.22869   0.00001  -0.00033   0.00068   0.00034  -0.22835
   D226      -3.08818  -0.00001   0.00060   0.00032   0.00092  -3.08726
   D227      -1.95187   0.00003   0.00090   0.00033   0.00123  -1.95064
   D228       0.75471   0.00002   0.00181   0.00036   0.00215   0.75686
   D229       0.27712   0.00001  -0.00035   0.00047   0.00011   0.27723
   D230       0.58957  -0.00002   0.00049  -0.00166  -0.00117   0.58840
   D231      -0.53062  -0.00003  -0.00048  -0.00144  -0.00192  -0.53254
   D232       3.04241  -0.00002   0.00013  -0.00129  -0.00114   3.04128
   D233      -2.73607  -0.00005  -0.00097  -0.00204  -0.00299  -2.73906
   D234      -0.45697  -0.00004  -0.00043  -0.00140  -0.00183  -0.45880
   D235      -1.57716  -0.00005  -0.00140  -0.00118  -0.00258  -1.57974
   D236       1.99588  -0.00005  -0.00079  -0.00103  -0.00180   1.99408
   D237       2.50058  -0.00008  -0.00189  -0.00178  -0.00365   2.49693
   D238       3.12534  -0.00001  -0.00013  -0.00155  -0.00167   3.12366
   D239       2.00515  -0.00002  -0.00109  -0.00133  -0.00242   2.00273
   D240      -0.70500  -0.00001  -0.00049  -0.00118  -0.00164  -0.70664
   D241      -0.20030  -0.00004  -0.00158  -0.00193  -0.00349  -0.20379
   D242      -2.80134  -0.00001  -0.00008  -0.00113  -0.00120  -2.80254
   D243       2.36165  -0.00002  -0.00104  -0.00090  -0.00194   2.35971
   D244      -0.34850  -0.00001  -0.00044  -0.00075  -0.00116  -0.34966
   D245       0.15621  -0.00004  -0.00153  -0.00150  -0.00302   0.15319
   D246      -1.45227  -0.00000  -0.00077   0.00150   0.00073  -1.45154
   D247       0.97688  -0.00002   0.00054   0.00078   0.00133   0.97821
   D248      -0.17977   0.00001   0.00160   0.00059   0.00219  -0.17758
   D249      -2.90950  -0.00002   0.00019   0.00087   0.00108  -2.90842
   D250       2.09629   0.00000   0.00084   0.00081   0.00165   2.09793
   D251      -2.59834  -0.00003  -0.00289  -0.00012  -0.00300  -2.60134
   D252       2.01996   0.00004  -0.00064   0.00083   0.00018   2.02014
   D253      -1.33335  -0.00001  -0.00164  -0.00115  -0.00278  -1.33613
   D254      -0.03492  -0.00000  -0.00160  -0.00075  -0.00235  -0.03727
   D255      -0.00088  -0.00003   0.00005  -0.00019  -0.00012  -0.00099
   D256       1.02557   0.00003   0.00175  -0.00014   0.00159   1.02716
   D257      -2.35988   0.00008   0.00050  -0.00009   0.00007  -2.35981
   D258      -3.01737  -0.00005   0.01069  -0.00497   0.00620  -3.01117
   D259      -1.04511  -0.00004  -0.00102  -0.00004  -0.00103  -1.04614
   D260      -0.01866   0.00002   0.00068   0.00001   0.00068  -0.01798
   D261       2.87908   0.00006  -0.00057   0.00006  -0.00085   2.87823
   D262       2.22159  -0.00006   0.00962  -0.00482   0.00529   2.22688
   D263       2.99181  -0.00004  -0.00133  -0.00017  -0.00149   2.99032
   D264      -2.26493   0.00002   0.00038  -0.00012   0.00022  -2.26471
   D265       0.63281   0.00007  -0.00087  -0.00007  -0.00131   0.63150
   D266      -0.02468  -0.00006   0.00931  -0.00495   0.00483  -0.01985
   D267       2.37519  -0.00005  -0.00142  -0.00062  -0.00202   2.37317
   D268      -2.88155   0.00001   0.00029  -0.00058  -0.00031  -2.88186
   D269       0.01619   0.00006  -0.00096  -0.00053  -0.00183   0.01435
   D270      -0.64130  -0.00007   0.00922  -0.00541   0.00430  -0.63700
   D271       0.00542   0.00001  -0.00086   0.00027  -0.00060   0.00482
   D272      -0.95594  -0.00000  -0.00093   0.00020  -0.00071  -0.95666
   D273       2.28087   0.00002   0.00022   0.00015   0.00038   2.28126
   D274       2.93383  -0.00000  -0.00018   0.00007  -0.00011   2.93372
   D275       0.97825  -0.00000  -0.00060   0.00005  -0.00056   0.97769
   D276       0.01688  -0.00002  -0.00067  -0.00002  -0.00067   0.01622
   D277      -3.02949   0.00001   0.00048  -0.00007   0.00043  -3.02906
   D278      -2.37653  -0.00002   0.00008  -0.00015  -0.00006  -2.37659
   D279      -2.75185   0.00002   0.00008  -0.00011  -0.00003  -2.75188
   D280       2.56997   0.00000   0.00002  -0.00018  -0.00014   2.56983
   D281      -0.47640   0.00003   0.00117  -0.00023   0.00095  -0.47545
   D282       0.17656   0.00000   0.00077  -0.00031   0.00046   0.17702
   D283      -2.53171   0.00001  -0.00003   0.00101   0.00098  -2.53073
   D284       2.79011   0.00000  -0.00009   0.00094   0.00087   2.79098
   D285      -0.25626   0.00003   0.00106   0.00089   0.00197  -0.25429
   D286       0.39669   0.00000   0.00065   0.00081   0.00148   0.39817
   D287       0.57314  -0.00004  -0.00145  -0.00106  -0.00249   0.57065
   D288      -2.75975  -0.00000  -0.00006   0.00062   0.00056  -2.75918
   D289      -2.18946  -0.00001  -0.00187   0.00010  -0.00177  -2.19122
   D290      -1.77335  -0.00000   0.00030  -0.00000   0.00031  -1.77304
   D291      -0.61981   0.00001   0.00007  -0.00061  -0.00054  -0.62035
   D292       2.33049   0.00005   0.00145   0.00107   0.00252   2.33301
   D293       2.90078   0.00004  -0.00035   0.00055   0.00019   2.90097
   D294      -2.96630   0.00005   0.00182   0.00045   0.00226  -2.96404
   D295      -2.94998  -0.00004  -0.00141  -0.00112  -0.00253  -2.95251
   D296       0.00032  -0.00000  -0.00003   0.00056   0.00052   0.00084
   D297       0.57060  -0.00001  -0.00183   0.00004  -0.00181   0.56880
   D298       0.98672  -0.00000   0.00033  -0.00007   0.00026   0.98698
   D299       2.88125  -0.00002  -0.00170  -0.00026  -0.00195   2.87930
   D300      -0.45163   0.00002  -0.00031   0.00142   0.00110  -0.45053
   D301       0.11866   0.00001  -0.00212   0.00090  -0.00123   0.11743
   D302       0.53477   0.00001   0.00005   0.00080   0.00084   0.53561
   D303       1.65805   0.00001   0.00028  -0.00032  -0.00005   1.65801
   D304       3.06895  -0.00002  -0.00220  -0.00002  -0.00222   3.06673
   D305       0.09615  -0.00001  -0.00056   0.00007  -0.00048   0.09568
   D306      -2.03295   0.00001  -0.00079   0.00011  -0.00070  -2.03364
   D307      -0.95797   0.00000  -0.00021  -0.00020  -0.00041  -0.95838
   D308       1.79975   0.00001  -0.00008   0.00020   0.00011   1.79986
   D309       2.98918  -0.00004  -0.00224  -0.00028  -0.00252   2.98666
   D310       0.73492   0.00002  -0.00031   0.00043   0.00012   0.73504
   D311      -1.95365   0.00001  -0.00085  -0.00062  -0.00149  -1.95514
   D312      -0.53254  -0.00001  -0.00013  -0.00069  -0.00082  -0.53337
   D313       0.02016   0.00003  -0.00114   0.00182   0.00068   0.02084
   D314       0.99683   0.00004  -0.00074   0.00138   0.00064   0.99747
   D315      -2.30725   0.00003  -0.00239   0.00138  -0.00106  -2.30831
   D316      -2.95123   0.00005  -0.00093   0.00182   0.00086  -2.95037
   D317      -0.95998  -0.00003  -0.00104   0.00043  -0.00060  -0.96058
   D318       0.01668  -0.00001  -0.00064  -0.00001  -0.00064   0.01605
   D319       2.99579  -0.00003  -0.00230  -0.00001  -0.00233   2.99346
   D320       2.35182  -0.00001  -0.00084   0.00043  -0.00042   2.35140
   D321       2.48785  -0.00009   0.01064  -0.00172   0.00962   2.49746
   D322      -2.81867  -0.00007   0.01103  -0.00215   0.00958  -2.80909
   D323       0.16043  -0.00009   0.00938  -0.00216   0.00788   0.16832
   D324      -0.48354  -0.00007   0.01084  -0.00171   0.00980  -0.47374
   D325       2.85468   0.00000  -0.01795   0.00290  -0.01539   2.83929
   D326      -2.45184   0.00002  -0.01755   0.00246  -0.01543  -2.46727
   D327       0.52727   0.00001  -0.01921   0.00246  -0.01713   0.51014
   D328      -0.11670   0.00002  -0.01775   0.00290  -0.01521  -0.13191
   D329      -0.54110  -0.00004  -0.00115  -0.00002  -0.00117  -0.54227
   D330       2.22704  -0.00006  -0.00175  -0.00025  -0.00193   2.22511
   D331       2.71991  -0.00003   0.00031   0.00052   0.00086   2.72077
   D332       1.71999  -0.00004  -0.00165   0.00064  -0.00099   1.71900
   D333       0.64969   0.00001  -0.00104   0.00001  -0.00105   0.64864
   D334      -2.86535  -0.00001  -0.00163  -0.00021  -0.00182  -2.86717
   D335      -2.37249   0.00002   0.00042   0.00056   0.00098  -2.37151
   D336       2.91079   0.00001  -0.00154   0.00068  -0.00088   2.90991
   D337      -2.90425   0.00003   0.02234  -0.00409   0.01810  -2.88615
   D338      -0.13611   0.00002   0.02174  -0.00431   0.01733  -0.11878
   D339       0.35676   0.00005   0.02379  -0.00355   0.02013   0.37689
   D340      -0.64316   0.00003   0.02183  -0.00342   0.01828  -0.62488
   D341       3.04213  -0.00003  -0.00846  -0.00155  -0.01012   3.03201
   D342      -0.47292  -0.00005  -0.00906  -0.00178  -0.01089  -0.48380
   D343       0.01995  -0.00002  -0.00700  -0.00101  -0.00809   0.01186
   D344      -0.97996  -0.00003  -0.00896  -0.00089  -0.00994  -0.98990
   D345       2.44029  -0.00046  -0.08676  -0.00442  -0.09135   2.34894
   D346       2.17064   0.00020  -0.09351   0.01855  -0.07448   2.09616
   D347       0.94736  -0.00044  -0.06757  -0.00659  -0.07414   0.87322
   D348       0.67771   0.00023  -0.07432   0.01638  -0.05727   0.62044
   D349      -2.34428  -0.00041  -0.07882  -0.00093  -0.08016  -2.42445
   D350      -2.61393   0.00026  -0.08557   0.02203  -0.06329  -2.67723
   D351      -0.25966  -0.00043  -0.06478  -0.00464  -0.06935  -0.32901
   D352      -0.52931   0.00023  -0.07152   0.01833  -0.05248  -0.58179
   D353      -1.31728  -0.00046  -0.07149  -0.00394  -0.07537  -1.39266
   D354      -1.58693   0.00021  -0.07823   0.01902  -0.05851  -1.64544
   D355      -0.02895   0.00002   0.00152   0.00050   0.00201  -0.02694
   D356      -1.09021   0.00000   0.00042  -0.00038   0.00001  -1.09021
   D357       2.27200   0.00002   0.00314  -0.00022   0.00296   2.27496
   D358       2.86310   0.00005   0.00513   0.00116   0.00630   2.86940
   D359       1.04319   0.00004   0.00176   0.00091   0.00268   1.04587
   D360      -0.01807   0.00002   0.00066   0.00003   0.00068  -0.01739
   D361      -2.93903   0.00004   0.00339   0.00019   0.00362  -2.93541
   D362      -2.34794   0.00007   0.00537   0.00157   0.00697  -2.34097
   D363      -2.22170  -0.00000  -0.00027   0.00091   0.00064  -2.22105
   D364       3.00023  -0.00003  -0.00137   0.00003  -0.00136   2.99887
   D365       0.07926  -0.00000   0.00135   0.00020   0.00159   0.08085
   D366       0.67035   0.00002   0.00334   0.00158   0.00494   0.67529
   D367      -2.85223   0.00002   0.00193   0.00088   0.00281  -2.84941
   D368       2.36970  -0.00000   0.00083  -0.00000   0.00081   2.37051
   D369      -0.55127   0.00002   0.00355   0.00016   0.00376  -0.54751
   D370       0.03982   0.00005   0.00554   0.00154   0.00711   0.04693
   D371       0.45206  -0.00002   0.00055  -0.00052   0.00004   0.45210
   D372      -2.43631  -0.00002   0.00084  -0.00017   0.00065  -2.43565
   D373      -2.86641  -0.00004  -0.00134  -0.00129  -0.00265  -2.86906
   D374      -0.86606  -0.00002  -0.00023   0.00049   0.00027  -0.86579
   D375      -0.69460   0.00002   0.00108  -0.00016   0.00093  -0.69367
   D376       2.70021   0.00002   0.00138   0.00019   0.00154   2.70176
   D377       2.27011   0.00000  -0.00080  -0.00093  -0.00176   2.26835
   D378      -2.01272   0.00003   0.00031   0.00086   0.00116  -2.01156
   D379       3.00636  -0.00001  -0.00107  -0.00044  -0.00151   3.00485
   D380       0.11798  -0.00002  -0.00078  -0.00009  -0.00089   0.11709
   D381      -0.31212  -0.00003  -0.00296  -0.00121  -0.00419  -0.31631
   D382       1.68823  -0.00001  -0.00185   0.00058  -0.00127   1.68696
   D383       3.12190   0.00001   0.00228  -0.00013   0.00215   3.12405
   D384       0.23353   0.00001   0.00257   0.00022   0.00277   0.23630
   D385      -0.19657  -0.00001   0.00040  -0.00090  -0.00054  -0.19711
   D386       1.80378   0.00001   0.00150   0.00088   0.00238   1.80616
   D387      -0.50319   0.00007   0.00194   0.00206   0.00398  -0.49921
   D388       2.90857   0.00002   0.00060  -0.00019   0.00039   2.90896
   D389       2.36038   0.00005   0.00279   0.00142   0.00421   2.36460
   D390       0.74326   0.00006   0.00277   0.00185   0.00462   0.74788
   D391       0.67794   0.00001   0.00012   0.00127   0.00139   0.67933
   D392      -2.19349  -0.00004  -0.00122  -0.00098  -0.00220  -2.19569
   D393      -2.74167  -0.00001   0.00097   0.00063   0.00163  -2.74005
   D394       1.92439   0.00001   0.00095   0.00107   0.00203   1.92642
   D395      -2.98797   0.00002   0.00040   0.00108   0.00146  -2.98650
   D396       0.42379  -0.00003  -0.00094  -0.00117  -0.00213   0.42167
   D397      -0.12439  -0.00000   0.00125   0.00044   0.00170  -0.12270
   D398      -1.74151   0.00001   0.00123   0.00087   0.00210  -1.73941
   D399      -3.13487   0.00007   0.00365   0.00258   0.00621  -3.12865
   D400       0.27689   0.00002   0.00231   0.00033   0.00262   0.27952
   D401      -0.27129   0.00005   0.00450   0.00194   0.00645  -0.26485
   D402      -1.88841   0.00007   0.00449   0.00238   0.00685  -1.88156
   D403      -0.50969   0.00001  -0.00001  -0.00030  -0.00031  -0.51000
   D404      -0.24396  -0.00001  -0.00024  -0.00028  -0.00053  -0.24449
   D405      -2.45920  -0.00000  -0.00037  -0.00029  -0.00065  -2.45985
   D406      -1.67610   0.00004  -0.00129   0.00070  -0.00062  -1.67672
   D407      -1.41037   0.00002  -0.00152   0.00072  -0.00083  -1.41120
   D408       2.65758   0.00003  -0.00165   0.00071  -0.00096   2.65662
   D409      -0.18093  -0.00002  -0.00080  -0.00082  -0.00163  -0.18256
   D410       0.08480  -0.00004  -0.00104  -0.00080  -0.00184   0.08295
   D411      -2.13044  -0.00003  -0.00117  -0.00081  -0.00197  -2.13241
   D412      -1.92448   0.00001  -0.00148  -0.00017  -0.00165  -1.92613
   D413      -1.65876  -0.00001  -0.00172  -0.00015  -0.00186  -1.66062
   D414       2.40919  -0.00000  -0.00184  -0.00016  -0.00199   2.40720
   D415      -0.06730   0.00001   0.00191   0.00076   0.00267  -0.06463
   D416      -2.34336  -0.00002   0.00079   0.00073   0.00153  -2.34184
   D417       1.20105   0.00004   0.00369   0.00097   0.00466   1.20571
   D418      -1.07502   0.00002   0.00257   0.00095   0.00352  -1.07150
   D419      -1.39420   0.00001   0.00056   0.00022   0.00078  -1.39343
   D420       0.69514   0.00000  -0.00008   0.00027   0.00018   0.69532
   D421       1.24088  -0.00000   0.00035   0.00030   0.00064   1.24152
   D422       1.06197   0.00001   0.00035   0.00040   0.00075   1.06271
   D423       3.04325   0.00000  -0.00001   0.00032   0.00031   3.04356
   D424       0.32094   0.00001  -0.00002   0.00033   0.00031   0.32125
   D425       0.78605   0.00001   0.00050   0.00031   0.00081   0.78686
   D426       0.57573   0.00002   0.00055   0.00042   0.00097   0.57670
   D427       2.76355   0.00001   0.00034   0.00041   0.00075   2.76430
   D428       1.26626   0.00044   0.32990   0.04142   0.37124   1.63749
   D429      -0.05844   0.00006   0.29115   0.06123   0.35246   0.29402
   D430       0.15584  -0.00001  -0.00218  -0.00078  -0.00296   0.15288
   D431       2.51299   0.00001  -0.00125  -0.00079  -0.00204   2.51095
   D432      -1.17068  -0.00002  -0.00309  -0.00088  -0.00398  -1.17465
   D433       1.18647  -0.00001  -0.00216  -0.00089  -0.00305   1.18342
         Item               Value     Threshold  Converged?
 Maximum Force            0.005230     0.000450     NO 
 RMS     Force            0.000315     0.000300     NO 
 Maximum Displacement     0.496545     0.001800     NO 
 RMS     Displacement     0.038679     0.001200     NO 
 Predicted change in Energy=-7.620111D-04
 GradGradGradGradGradGradGradGradGradGradGradGradGradGradGradGradGradGrad

                          Input orientation:                          
 ---------------------------------------------------------------------
 Center     Atomic      Atomic             Coordinates (Angstroms)
 Number     Number       Type             X           Y           Z
 ---------------------------------------------------------------------
      1          4           0       -0.104767   -1.538321   -0.673105
      2          4           0       -0.728645   -0.903682    1.339392
      3          4           0       -0.975550    0.319488   -1.419555
      4          4           0       -1.297620    0.999316    0.589836
      5          4           0       -2.079517   -0.833459   -0.158506
      6          4           0        1.326926   -0.966144    0.690873
      7          4           0        1.139490   -0.058674   -1.350357
      8          4           0        0.578075    0.749019    1.571352
      9          4           0        0.341368    1.692076   -0.533135
     10          4           0        2.082972    0.967813    0.235210
     11          1           0       -3.318593   -1.655013    0.027777
     12          1           0       -3.349333   -1.349070   -0.753488
     13          1           0        3.442868    1.406495    0.752127
     14          1           0        3.400585    1.681857   -0.020882
     15          1           0        2.399996   -1.690728    1.571033
     16          1           0        2.180171   -2.237018    1.027870
     17          1           0       -1.301086    0.856565   -2.809182
     18          1           0       -1.972348    0.459572   -2.551526
     19          1           0       -1.536695   -1.682380    2.354986
     20          1           0       -0.811368   -1.582592    2.716248
     21          1           0        1.816604   -0.592839   -2.666582
     22          1           0        2.111826    0.145508   -2.572759
     23          1           0       -0.172236   -2.803113   -1.646749
     24          1           0       -0.324676   -3.098083   -0.926476
     25          1           0        0.472092    1.075403    3.098380
     26          1           0        1.135923    1.450986    2.852584
     27          1           0       -2.352964    1.820961    1.504936
     28          1           0       -2.293112    2.252046    0.847382
     29          1           0        0.059255    3.029770   -1.289654
     30          1           0        0.771148    3.139127   -0.936029
     31          1           0        4.816911   -1.107305   -0.748471
     32          1           0        4.074844   -0.999386   -0.707372
     33          1           0       -4.997293    1.173224   -0.103600
     34          1           0       -4.318987    1.046758   -0.398411
     35          1           0       -0.802456   -4.576564    2.657366
     36          1           0       -1.345989   -4.374225    2.181046
     37          1           0        2.015075    2.384186   -3.839054
     38          1           0        1.314961    2.110791   -3.840105
 ---------------------------------------------------------------------
                    Distance matrix (angstroms):
                    1          2          3          4          5
     1  Be   0.000000
     2  Be   2.200486   0.000000
     3  Be   2.183325   3.028019   0.000000
     4  Be   3.075309   2.122962   2.145588   0.000000
     5  Be   2.159000   2.018288   2.034274   2.128484   0.000000
     6  Be   2.058535   2.156352   3.377596   3.280470   3.513247
     7  Be   2.048463   3.382117   2.149696   3.289863   3.518921
     8  Be   3.276551   2.119608   3.397613   2.131725   3.543929
     9  Be   3.264061   3.374796   2.098574   2.104106   3.518431
    10  Be   3.448470   3.553435   3.537391   3.399288   4.552571
    11  H    3.291433   2.998777   3.388698   3.383150   1.498320
    12  H    3.251075   3.383271   2.977008   3.395433   1.494086
    13  H    4.825862   4.804510   5.041846   4.760710   6.028547
    14  H    4.804418   5.058250   4.791962   4.786645   6.031357
    15  H    3.366485   3.234423   4.937499   4.676692   4.877730
    16  H    2.932990   3.214971   4.741749   4.770824   4.639225
    17  H    3.424834   4.542778   1.524956   3.402017   3.238552
    18  H    3.317817   4.306333   1.514790   3.258027   2.722124
    19  H    3.352687   1.513522   4.309237   3.219380   2.707945
    20  H    3.462508   1.537366   4.555187   3.379988   3.230110
    21  H    2.925671   4.756337   3.191166   4.778871   4.639838
    22  H    3.370052   4.947120   3.300309   4.728141   4.935012
    23  H    1.597570   3.582523   3.232269   4.552721   3.119635
    24  H    1.595435   3.180054   3.513766   4.475992   2.966103
    25  H    4.624762   2.907333   4.804041   3.070905   4.556508
    26  H    4.785996   3.363157   4.897936   3.353530   4.962298
    27  H    4.591627   3.176397   3.564315   1.620574   3.144481
    28  H    4.633316   3.556438   3.257261   1.620699   3.252349
    29  H    4.612429   4.796323   2.904019   3.081613   4.558331
    30  H    4.766013   4.875574   3.351883   3.344676   4.950987
    31  H    4.941089   5.929066   6.003224   6.604272   6.927031
    32  H    4.214353   5.222251   5.268123   5.877153   6.181014
    33  H    5.622600   4.961564   4.316829   3.768113   3.541639
    34  H    4.951540   4.440127   3.570746   3.179236   2.933938
    35  H    4.561768   3.902892   6.373584   5.967437   4.854983
    36  H    4.210601   3.624109   5.927267   5.604394   4.306808
    37  H    5.468366   6.719701   4.365867   5.701481   6.376939
    38  H    5.036024   6.331711   3.783420   5.261685   5.809066
                    6          7          8          9         10
     6  Be   0.000000
     7  Be   2.241707   0.000000
     8  Be   2.068286   3.082846   0.000000
     9  Be   3.087986   2.090449   2.318244   0.000000
    10  Be   2.125893   2.111364   2.024318   2.036688   0.000000
    11  H    4.742898   4.931740   4.831771   4.991287   6.008257
    12  H    4.909197   4.708600   5.023086   4.787317   5.987939
    13  H    3.179682   3.445679   3.051302   3.369385   1.519526
    14  H    3.437813   3.147936   3.372234   3.101825   1.520377
    15  H    1.565625   3.575890   3.044957   4.484288   2.992117
    16  H    1.567391   3.388828   3.431982   4.610392   3.302831
    17  H    4.741213   2.987013   4.767797   2.928502   4.553301
    18  H    4.840561   3.375637   4.856599   3.308512   4.946699
    19  H    3.388598   4.850562   3.316328   4.822377   4.961750
    20  H    3.009062   4.760824   2.945802   4.755075   4.586646
    21  H    3.413450   1.573615   4.614609   3.456696   3.305599
    22  H    3.535976   1.575244   4.459851   3.112307   2.926040
    23  H    3.329627   3.056209   4.851471   4.659468   4.779917
    24  H    3.144642   3.400215   4.674857   4.852211   4.865983
    25  H    3.270283   4.639269   1.565112   3.685821   3.286982
    26  H    3.248384   4.465848   1.563812   3.486049   2.825067
    27  H    4.687457   4.887020   3.121612   3.380795   4.692291
    28  H    4.846227   4.685322   3.320683   3.026529   4.601534
    29  H    4.636465   3.272474   3.695451   1.562477   3.266850
    30  H    4.450725   3.245501   3.469417   1.562367   2.794153
    31  H    3.777781   3.871087   5.176412   5.283312   3.570457
    32  H    3.083382   3.148757   4.525140   4.605776   2.953961
    33  H    6.723379   6.382169   5.836963   5.380986   7.091343
    34  H    6.092179   5.650058   5.286759   4.706750   6.433723
    35  H    4.629957   6.343842   5.607773   7.126253   6.703182
    36  H    4.580405   6.105112   5.506484   6.856673   6.639384
    37  H    5.676134   3.595529   5.831915   3.769537   4.313972
    38  H    5.476991   3.306995   5.628613   3.472643   4.301678
                   11         12         13         14         15
    11  H    0.000000
    12  H    0.839596   0.000000
    13  H    7.457537   7.482915   0.000000
    14  H    7.502294   7.435363   0.821677   0.000000
    15  H    5.923274   6.210871   3.369121   3.861307   0.000000
    16  H    5.619192   5.876828   3.865957   4.236374   0.801113
    17  H    4.292633   3.645000   5.957385   5.528240   6.274791
    18  H    3.596756   2.898313   6.413685   6.063543   6.382529
    19  H    2.931179   3.613774   6.075060   6.429586   4.014000
    20  H    3.676859   4.305214   5.557962   5.990747   3.411169
    21  H    5.895594   5.560460   4.281313   3.831836   4.416230
    22  H    6.284434   5.947081   3.796923   3.245511   4.541565
    23  H    3.744560   3.606397   6.045194   5.960155   4.267071
    24  H    3.457829   3.498217   6.107644   6.127438   3.955002
    25  H    5.590444   5.942916   3.800005   4.321302   3.701498
    26  H    6.121231   6.400125   3.120240   3.665897   3.620859
    27  H    3.898312   4.017752   5.859195   5.954057   5.909904
    28  H    4.121708   4.080003   5.798749   5.787675   6.172066
    29  H    5.923907   5.574961   4.272321   3.819835   5.995473
    30  H    6.374848   6.095539   3.604160   3.142463   5.680317
    31  H    8.190785   8.169824   3.234034   3.211664   3.400288
    32  H    7.458766   7.432551   2.884059   2.848676   2.911047
    33  H    3.291538   3.082222   8.486636   8.413674   8.107188
    34  H    2.912386   2.608888   7.854905   7.754848   7.517797
    35  H    4.667027   5.342025   7.579559   8.000400   4.445658
    36  H    3.990218   4.666523   7.641445   8.003410   4.648191
    37  H    7.727582   7.227365   4.906466   4.122056   6.783961
    38  H    7.114184   6.576738   5.110050   4.372674   6.701437
                   16         17         18         19         20
    16  H    0.000000
    17  H    6.034267   0.000000
    18  H    6.109590   0.821330   0.000000
    19  H    3.985468   5.759374   5.371370   0.000000
    20  H    3.496884   6.059677   5.767820   0.816435   0.000000
    21  H    4.060108   3.441089   3.934077   6.135785   6.071302
    22  H    4.318058   3.494205   4.096287   6.398090   6.285299
    23  H    3.606642   4.002349   3.834598   4.373977   4.575358
    24  H    3.291681   4.487449   4.244116   3.773751   3.975301
    25  H    4.263412   6.171818   6.186758   3.491881   2.976279
    26  H    4.245163   6.192572   6.312579   4.148310   3.607371
    27  H    6.102794   4.544021   4.295711   3.696252   3.927846
    28  H    6.339915   4.037566   3.855960   4.280741   4.515825
[truncated: 6,739,346 more chars]
