# Supplementary material for: A DFT Study on Ben(n = 10–12) Clusters with Hydrogen Storage Capacity
Source: Molecules. 2026 Feb 6;31(3):566. doi: 10.3390/molecules31030566 (PMC12899933; doi:10.3390/molecules31030566)
Supplement: Supplementary file 1 [file molecules-31-00566-s001.zip › Supplementary Information/Be10/H16-Be10.gjf]

%chk=C:\Users\18823\Desktop\BeH\BeH10\out\12H\H16-Be10.chk
# opt freq def2tzvp em=gd3bj pbe1pbe

Title Card Required

0 1
 Be                 0.26135300    0.79665500   -1.41512600
 Be                 1.02801200    1.41373100    0.57136400
 Be                 0.82678300   -1.23532900   -0.89489900
 Be                 1.30580000   -0.60585900    1.11413500
 Be                 2.18353500    0.27552700   -0.61723300
 Be                -1.07057600    1.38908300    0.05550500
 Be                -1.20763500   -0.56547400   -1.01522500
 Be                -0.43378500    0.45830100    1.78023700
 Be                -0.49172400   -1.58229800    0.68585400
 Be                -2.07746300   -0.29708800    0.88146600
 H                  3.53638400    0.82684300   -0.95238300
 H                  3.43522400    0.13958500   -1.42159400
 H                 -3.39684800   -0.16226400    1.62045400
 H                 -3.48566600   -0.81357500    1.12722600
 H                 -1.90863300    2.69119000    0.31690100
 H                 -1.74540900    2.70557100   -0.46631100
 H                  0.94297100   -2.54551300   -1.66526400
 H                  1.66641900   -2.16764600   -1.74469300
 H                  2.02020300    2.52709200    0.86141900
 H                  1.33455700    2.75986600    1.24036800
 H                 -1.90890000   -0.93365600   -2.34961900
 H                 -2.39257000   -1.21244300   -1.76774800
 H                  0.22577400    1.23618400   -2.94681100
 H                  0.68719300    1.77594100   -2.59301500
 H                 -0.18478100    1.09354400    3.19090200
 H                 -0.90950900    0.75609500    3.23970800
 H                  2.39245200   -0.83694200    2.28119100
 H                  2.14578700   -1.56551600    2.09764400
 H                 -0.44057100   -3.12705600    0.90642100
 H                 -1.12140600   -2.89433200    1.26067900
 H                 -4.67119600    1.25862100   -1.02412500
 H                 -3.95386300    1.04424600   -0.96688500
 H                  4.78822500   -1.84922500    0.52568200
 H                  4.09644900   -1.78283200    0.24264400
 H                  0.48313300    4.86043000   -1.28559300
 H                  0.51451100    4.12799900   -1.12878900
 H                 -1.87491500   -4.37080900   -1.71394500
 H                 -1.57220200   -3.73039100   -1.46877500
 H                  0.03218661   -1.67981358    3.50773842
 H                 -0.56781339   -1.67981358    3.50773842
 H                  1.29495515   -0.67794194   -3.45065476
 H                  0.74050069   -0.90676800   -3.43586010
