# Supplementary material for: A DFT Study on Ben(n = 10–12) Clusters with Hydrogen Storage Capacity
Source: Molecules. 2026 Feb 6;31(3):566. doi: 10.3390/molecules31030566 (PMC12899933; doi:10.3390/molecules31030566)
Supplement: Supplementary file 1 [file molecules-31-00566-s001.zip › Supplementary Information/Be10/H16-Be10.out]

 Entering Gaussian System, Link 0=g16
 Initial command:
 /home/asus/g16/l1.exe "/home/asus/g16/scratch/Gau-1234874.inp" -scrdir="/home/asus/g16/scratch/"
 Default is to use a total of  18 processors:
                               18 via shared-memory
                                1 via Linda
 Entering Link 1 = /home/asus/g16/l1.exe PID=   1234875.
  
 Copyright (c) 1988,1990,1992,1993,1995,1998,2003,2009,2016,
            Gaussian, Inc.  All Rights Reserved.
  
 This is part of the Gaussian(R) 16 program.  It is based on
 the Gaussian(R) 09 system (copyright 2009, Gaussian, Inc.),
 the Gaussian(R) 03 system (copyright 2003, Gaussian, Inc.),
 the Gaussian(R) 98 system (copyright 1998, Gaussian, Inc.),
 the Gaussian(R) 94 system (copyright 1995, Gaussian, Inc.),
 the Gaussian 92(TM) system (copyright 1992, Gaussian, Inc.),
 the Gaussian 90(TM) system (copyright 1990, Gaussian, Inc.),
 the Gaussian 88(TM) system (copyright 1988, Gaussian, Inc.),
 the Gaussian 86(TM) system (copyright 1986, Carnegie Mellon
 University), and the Gaussian 82(TM) system (copyright 1983,
 Carnegie Mellon University). Gaussian is a federally registered
 trademark of Gaussian, Inc.
  
 This software contains proprietary and confidential information,
 including trade secrets, belonging to Gaussian, Inc.
  
 This software is provided under written license and may be
 used, copied, transmitted, or stored only in accord with that
 written license.
  
 The following legend is applicable only to US Government
 contracts under FAR:
  
                    RESTRICTED RIGHTS LEGEND
  
 Use, reproduction and disclosure by the US Government is
 subject to restrictions as set forth in subparagraphs (a)
 and (c) of the Commercial Computer Software - Restricted
 Rights clause in FAR 52.227-19.
  
 Gaussian, Inc.
 340 Quinnipiac St., Bldg. 40, Wallingford CT 06492
  
  
 ---------------------------------------------------------------
 Warning -- This program may not be used in any manner that
 competes with the business of Gaussian, Inc. or will provide
 assistance to any competitor of Gaussian, Inc.  The licensee
 of this program is prohibited from giving any competitor of
 Gaussian, Inc. access to this program.  By using this program,
 the user acknowledges that Gaussian, Inc. is engaged in the
 business of creating and licensing software in the field of
 computational chemistry and represents and warrants to the
 licensee that it is not a competitor of Gaussian, Inc. and that
 it will not use this program in any manner prohibited above.
 ---------------------------------------------------------------
  

 Cite this work as:
 Gaussian 16, Revision A.03,
 M. J. Frisch, G. W. Trucks, H. B. Schlegel, G. E. Scuseria, 
 M. A. Robb, J. R. Cheeseman, G. Scalmani, V. Barone, 
 G. A. Petersson, H. Nakatsuji, X. Li, M. Caricato, A. V. Marenich, 
 J. Bloino, B. G. Janesko, R. Gomperts, B. Mennucci, H. P. Hratchian, 
 J. V. Ortiz, A. F. Izmaylov, J. L. Sonnenberg, D. Williams-Young, 
 F. Ding, F. Lipparini, F. Egidi, J. Goings, B. Peng, A. Petrone, 
 T. Henderson, D. Ranasinghe, V. G. Zakrzewski, J. Gao, N. Rega, 
 G. Zheng, W. Liang, M. Hada, M. Ehara, K. Toyota, R. Fukuda, 
 J. Hasegawa, M. Ishida, T. Nakajima, Y. Honda, O. Kitao, H. Nakai, 
 T. Vreven, K. Throssell, J. A. Montgomery, Jr., J. E. Peralta, 
 F. Ogliaro, M. J. Bearpark, J. J. Heyd, E. N. Brothers, K. N. Kudin, 
 V. N. Staroverov, T. A. Keith, R. Kobayashi, J. Normand, 
 K. Raghavachari, A. P. Rendell, J. C. Burant, S. S. Iyengar, 
 J. Tomasi, M. Cossi, J. M. Millam, M. Klene, C. Adamo, R. Cammi, 
 J. W. Ochterski, R. L. Martin, K. Morokuma, O. Farkas, 
 J. B. Foresman, and D. J. Fox, Gaussian, Inc., Wallingford CT, 2016.
 
 ******************************************
 Gaussian 16:  ES64L-G16RevA.03 25-Dec-2016
                 4-Jul-2024 
 ******************************************
 %chk=/home/asus/YCY/BeH/Be10/3/H16-Be10.chk
 ------------------------------------
 # opt freq def2tzvp em=gd3bj pbe1pbe
 ------------------------------------
 1/18=20,19=15,26=3,38=1/1,3;
 2/9=110,12=2,17=6,18=5,40=1/2;
 3/5=44,7=101,11=2,25=1,30=1,71=1,74=-13,124=41/1,2,3;
 4//1;
 5/5=2,38=5/2;
 6/7=2,8=2,9=2,10=2,28=1/1;
 7//1,2,3,16;
 1/18=20,19=15,26=3/3(2);
 2/9=110/2;
 99//99;
 2/9=110/2;
 3/5=44,7=101,11=2,25=1,30=1,71=1,74=-13,124=41/1,2,3;
 4/5=5,16=3,69=1/1;
 5/5=2,38=5/2;
 7//1,2,3,16;
 1/18=20,19=15,26=3/3(-5);
 2/9=110/2;
 6/7=2,8=2,9=2,10=2,19=2,28=1/1;
 99/9=1/99;
 -------------------
 Title Card Required
 -------------------
 Symbolic Z-matrix:
 Charge =  0 Multiplicity = 1
 Be                    0.26135   0.79666  -1.41513 
 Be                    1.02801   1.41373   0.57136 
 Be                    0.82678  -1.23533  -0.8949 
 Be                    1.3058   -0.60586   1.11414 
 Be                    2.18354   0.27553  -0.61723 
 Be                   -1.07058   1.38908   0.05551 
 Be                   -1.20764  -0.56547  -1.01523 
 Be                   -0.43379   0.4583    1.78024 
 Be                   -0.49172  -1.5823    0.68585 
 Be                   -2.07746  -0.29709   0.88147 
 H                     3.53638   0.82684  -0.95238 
 H                     3.43522   0.13959  -1.42159 
 H                    -3.39685  -0.16226   1.62045 
 H                    -3.48567  -0.81358   1.12723 
 H                    -1.90863   2.69119   0.3169 
 H                    -1.74541   2.70557  -0.46631 
 H                     0.94297  -2.54551  -1.66526 
 H                     1.66642  -2.16765  -1.74469 
 H                     2.0202    2.52709   0.86142 
 H                     1.33456   2.75987   1.24037 
 H                    -1.9089   -0.93366  -2.34962 
 H                    -2.39257  -1.21244  -1.76775 
 H                     0.22577   1.23618  -2.94681 
 H                     0.68719   1.77594  -2.59302 
 H                    -0.18478   1.09354   3.1909 
 H                    -0.90951   0.7561    3.23971 
 H                     2.39245  -0.83694   2.28119 
 H                     2.14579  -1.56552   2.09764 
 H                    -0.44057  -3.12706   0.90642 
 H                    -1.12141  -2.89433   1.26068 
 H                    -4.6712    1.25862  -1.02412 
 H                    -3.95386   1.04425  -0.96689 
 H                     4.78823  -1.84923   0.52568 
 H                     4.09645  -1.78283   0.24264 
 H                     0.48313   4.86043  -1.28559 
 H                     0.51451   4.128    -1.12879 
 H                    -1.87492  -4.37081  -1.71395 
 H                    -1.5722   -3.73039  -1.46878 
 H                     0.03219  -1.67981   3.50774 
 H                    -0.56781  -1.67981   3.50774 
 H                     1.29496  -0.67794  -3.45065 
 H                     0.7405   -0.90677  -3.43586 
 
 Add virtual bond connecting atoms H27        and Be4        Dist= 3.04D+00.
 Add virtual bond connecting atoms H28        and Be4        Dist= 3.04D+00.
 Add virtual bond connecting atoms H41        and H18        Dist= 4.34D+00.
 Add virtual bond connecting atoms H41        and H23        Dist= 4.25D+00.
 Add virtual bond connecting atoms H42        and H18        Dist= 4.35D+00.
 Add virtual bond connecting atoms H42        and H23        Dist= 4.27D+00.
 Add virtual bond connecting atoms H39        and H26        Dist= 4.96D+00.
 Add virtual bond connecting atoms H39        and H28        Dist= 4.81D+00.
 Add virtual bond connecting atoms H40        and H26        Dist= 4.68D+00.
 Add virtual bond connecting atoms H40        and H30        Dist= 4.94D+00.
 Add virtual bond connecting atoms H34        and H12        Dist= 4.96D+00.
 Add virtual bond connecting atoms H34        and H28        Dist= 5.10D+00.
 Add virtual bond connecting atoms H38        and H17        Dist= 5.27D+00.
 Add virtual bond connecting atoms H38        and H22        Dist= 5.04D+00.
 Add virtual bond connecting atoms H38        and H29        Dist= 5.10D+00.
 Add virtual bond connecting atoms H36        and H16        Dist= 5.20D+00.
 Add virtual bond connecting atoms H36        and H20        Dist= 5.40D+00.
 Add virtual bond connecting atoms H36        and H24        Dist= 5.25D+00.
 Add virtual bond connecting atoms H32        and Be10       Dist= 5.59D+00.
 Add virtual bond connecting atoms H32        and H13        Dist= 5.50D+00.
 Add virtual bond connecting atoms H32        and H14        Dist= 5.36D+00.
 Add virtual bond connecting atoms H32        and H15        Dist= 5.52D+00.
 Add virtual bond connecting atoms H32        and H16        Dist= 5.31D+00.

 GradGradGradGradGradGradGradGradGradGradGradGradGradGradGradGradGradGrad
 Berny optimization.
 Initialization pass.
                           ----------------------------
                           !    Initial Parameters    !
                           ! (Angstroms and Degrees)  !
 --------------------------                            --------------------------
 ! Name  Definition              Value          Derivative Info.                !
 --------------------------------------------------------------------------------
 ! R1    R(1,2)                  2.2169         estimate D2E/DX2                !
 ! R2    R(1,3)                  2.1724         estimate D2E/DX2                !
 ! R3    R(1,5)                  2.1455         estimate D2E/DX2                !
 ! R4    R(1,6)                  2.0707         estimate D2E/DX2                !
 ! R5    R(1,7)                  2.0429         estimate D2E/DX2                !
 ! R6    R(1,23)                 1.5939         estimate D2E/DX2                !
 ! R7    R(1,24)                 1.5899         estimate D2E/DX2                !
 ! R8    R(2,4)                  2.1096         estimate D2E/DX2                !
 ! R9    R(2,5)                  2.0108         estimate D2E/DX2                !
 ! R10   R(2,6)                  2.1612         estimate D2E/DX2                !
 ! R11   R(2,8)                  2.1239         estimate D2E/DX2                !
 ! R12   R(2,19)                 1.5193         estimate D2E/DX2                !
 ! R13   R(2,20)                 1.5341         estimate D2E/DX2                !
 ! R14   R(3,4)                  2.1591         estimate D2E/DX2                !
 ! R15   R(3,5)                  2.0495         estimate D2E/DX2                !
 ! R16   R(3,7)                  2.1452         estimate D2E/DX2                !
 ! R17   R(3,9)                  2.0875         estimate D2E/DX2                !
 ! R18   R(3,17)                 1.5243         estimate D2E/DX2                !
 ! R19   R(3,18)                 1.5154         estimate D2E/DX2                !
 ! R20   R(4,5)                  2.1319         estimate D2E/DX2                !
 ! R21   R(4,8)                  2.1453         estimate D2E/DX2                !
 ! R22   R(4,9)                  2.09           estimate D2E/DX2                !
 ! R23   R(4,27)                 1.6113         estimate D2E/DX2                !
 ! R24   R(4,28)                 1.6105         estimate D2E/DX2                !
 ! R25   R(5,11)                 1.4988         estimate D2E/DX2                !
 ! R26   R(5,12)                 1.4941         estimate D2E/DX2                !
 ! R27   R(6,7)                  2.2328         estimate D2E/DX2                !
 ! R28   R(6,8)                  2.0607         estimate D2E/DX2                !
 ! R29   R(6,10)                 2.1305         estimate D2E/DX2                !
 ! R30   R(6,15)                 1.5704         estimate D2E/DX2                !
 ! R31   R(6,16)                 1.5687         estimate D2E/DX2                !
 ! R32   R(7,9)                  2.1072         estimate D2E/DX2                !
 ! R33   R(7,10)                 2.1038         estimate D2E/DX2                !
 ! R34   R(7,21)                 1.5518         estimate D2E/DX2                !
 ! R35   R(7,22)                 1.5456         estimate D2E/DX2                !
 ! R36   R(8,9)                  2.3163         estimate D2E/DX2                !
 ! R37   R(8,10)                 2.0199         estimate D2E/DX2                !
 ! R38   R(8,25)                 1.567          estimate D2E/DX2                !
 ! R39   R(8,26)                 1.5637         estimate D2E/DX2                !
 ! R40   R(9,10)                 2.0505         estimate D2E/DX2                !
 ! R41   R(9,29)                 1.5613         estimate D2E/DX2                !
 ! R42   R(9,30)                 1.5647         estimate D2E/DX2                !
 ! R43   R(10,13)                1.5182         estimate D2E/DX2                !
 ! R44   R(10,14)                1.5199         estimate D2E/DX2                !
 ! R45   R(10,32)                2.9557         estimate D2E/DX2                !
 ! R46   R(11,12)                0.8383         estimate D2E/DX2                !
 ! R47   R(12,34)                2.6273         estimate D2E/DX2                !
 ! R48   R(13,14)                0.8218         estimate D2E/DX2                !
 ! R49   R(13,32)                2.9087         estimate D2E/DX2                !
 ! R50   R(14,32)                2.8383         estimate D2E/DX2                !
 ! R51   R(15,16)                0.8002         estimate D2E/DX2                !
 ! R52   R(15,32)                2.9229         estimate D2E/DX2                !
 ! R53   R(16,32)                2.8085         estimate D2E/DX2                !
 ! R54   R(16,36)                2.7513         estimate D2E/DX2                !
 ! R55   R(17,18)                0.82           estimate D2E/DX2                !
 ! R56   R(17,38)                2.7872         estimate D2E/DX2                !
 ! R57   R(18,41)                2.2951         estimate D2E/DX2                !
 ! R58   R(18,42)                2.3037         estimate D2E/DX2                !
 ! R59   R(19,20)                0.8172         estimate D2E/DX2                !
 ! R60   R(20,36)                2.8561         estimate D2E/DX2                !
 ! R61   R(21,22)                0.8064         estimate D2E/DX2                !
 ! R62   R(22,38)                2.665          estimate D2E/DX2                !
 ! R63   R(23,24)                0.7934         estimate D2E/DX2                !
 ! R64   R(23,41)                2.2496         estimate D2E/DX2                !
 ! R65   R(23,42)                2.2575         estimate D2E/DX2                !
 ! R66   R(24,36)                2.776          estimate D2E/DX2                !
 ! R67   R(25,26)                0.8009         estimate D2E/DX2                !
 ! R68   R(26,39)                2.6253         estimate D2E/DX2                !
 ! R69   R(26,40)                2.4743         estimate D2E/DX2                !
 ! R70   R(27,28)                0.7908         estimate D2E/DX2                !
 ! R71   R(28,34)                2.7006         estimate D2E/DX2                !
 ! R72   R(28,39)                2.5434         estimate D2E/DX2                !
 ! R73   R(29,30)                0.802          estimate D2E/DX2                !
 ! R74   R(29,38)                2.6993         estimate D2E/DX2                !
 ! R75   R(30,40)                2.6136         estimate D2E/DX2                !
 ! R76   R(31,32)                0.7509         estimate D2E/DX2                !
 ! R77   R(33,34)                0.7504         estimate D2E/DX2                !
 ! R78   R(35,36)                0.7497         estimate D2E/DX2                !
 ! R79   R(37,38)                0.7496         estimate D2E/DX2                !
 ! R80   R(39,40)                0.6            estimate D2E/DX2                !
 ! R81   R(41,42)                0.6            estimate D2E/DX2                !
 ! A1    A(2,1,3)               87.4648         estimate D2E/DX2                !
 ! A2    A(2,1,7)              105.0027         estimate D2E/DX2                !
 ! A3    A(2,1,23)             142.3775         estimate D2E/DX2                !
 ! A4    A(2,1,24)             113.5646         estimate D2E/DX2                !
 ! A5    A(3,1,6)              105.3642         estimate D2E/DX2                !
 ! A6    A(3,1,23)             119.5951         estimate D2E/DX2                !
 ! A7    A(3,1,24)             133.144          estimate D2E/DX2                !
 ! A8    A(5,1,6)              112.4363         estimate D2E/DX2                !
 ! A9    A(5,1,7)              114.1729         estimate D2E/DX2                !
 ! A10   A(5,1,23)             116.3826         estimate D2E/DX2                !
 ! A11   A(5,1,24)             100.671          estimate D2E/DX2                !
 ! A12   A(6,1,23)             126.103          estimate D2E/DX2                !
 ! A13   A(6,1,24)             121.4819         estimate D2E/DX2                !
 ! A14   A(7,1,23)             110.8506         estimate D2E/DX2                !
 ! A15   A(7,1,24)             138.4457         estimate D2E/DX2                !
 ! A16   A(1,2,4)               90.5505         estimate D2E/DX2                !
 ! A17   A(1,2,8)               98.4406         estimate D2E/DX2                !
 ! A18   A(1,2,19)             126.9349         estimate D2E/DX2                !
 ! A19   A(1,2,20)             134.7559         estimate D2E/DX2                !
 ! A20   A(4,2,6)              100.274          estimate D2E/DX2                !
 ! A21   A(4,2,19)             124.5024         estimate D2E/DX2                !
 ! A22   A(4,2,20)             134.547          estimate D2E/DX2                !
 ! A23   A(5,2,6)              114.2333         estimate D2E/DX2                !
 ! A24   A(5,2,8)              118.5097         estimate D2E/DX2                !
 ! A25   A(5,2,19)              98.7643         estimate D2E/DX2                !
 ! A26   A(5,2,20)             129.7621         estimate D2E/DX2                !
 ! A27   A(6,2,19)             133.4786         estimate D2E/DX2                !
 ! A28   A(6,2,20)             107.9459         estimate D2E/DX2                !
 ! A29   A(8,2,19)             132.1036         estimate D2E/DX2                !
 ! A30   A(8,2,20)             106.5011         estimate D2E/DX2                !
 ! A31   A(1,3,4)               90.4511         estimate D2E/DX2                !
 ! A32   A(1,3,9)               99.9281         estimate D2E/DX2                !
 ! A33   A(1,3,17)             134.6506         estimate D2E/DX2                !
 ! A34   A(1,3,18)             125.8311         estimate D2E/DX2                !
 ! A35   A(4,3,7)               99.878          estimate D2E/DX2                !
 ! A36   A(4,3,17)             134.7423         estimate D2E/DX2                !
 ! A37   A(4,3,18)             125.3265         estimate D2E/DX2                !
 ! A38   A(5,3,7)              113.9037         estimate D2E/DX2                !
 ! A39   A(5,3,9)              115.9802         estimate D2E/DX2                !
 ! A40   A(5,3,17)             130.6643         estimate D2E/DX2                !
 ! A41   A(5,3,18)              99.3649         estimate D2E/DX2                !
 ! A42   A(7,3,17)             108.1995         estimate D2E/DX2                !
 ! A43   A(7,3,18)             133.3231         estimate D2E/DX2                !
 ! A44   A(9,3,17)             106.7372         estimate D2E/DX2                !
 ! A45   A(9,3,18)             132.2494         estimate D2E/DX2                !
 ! A46   A(2,4,3)               90.6008         estimate D2E/DX2                !
 ! A47   A(2,4,9)              106.3372         estimate D2E/DX2                !
 ! A48   A(2,4,27)             114.3588         estimate D2E/DX2                !
 ! A49   A(2,4,28)             142.7713         estimate D2E/DX2                !
 ! A50   A(3,4,8)              104.6921         estimate D2E/DX2                !
 ! A51   A(3,4,27)             141.4215         estimate D2E/DX2                !
 ! A52   A(3,4,28)             120.678          estimate D2E/DX2                !
 ! A53   A(5,4,8)              112.3919         estimate D2E/DX2                !
 ! A54   A(5,4,9)              112.3858         estimate D2E/DX2                !
 ! A55   A(5,4,27)             111.7069         estimate D2E/DX2                !
 ! A56   A(5,4,28)             121.8409         estimate D2E/DX2                !
 ! A57   A(8,4,27)             113.1482         estimate D2E/DX2                !
 ! A58   A(8,4,28)             121.9303         estimate D2E/DX2                !
 ! A59   A(9,4,27)             131.4111         estimate D2E/DX2                !
 ! A60   A(9,4,28)             107.1774         estimate D2E/DX2                !
 ! A61   A(1,5,4)               91.9244         estimate D2E/DX2                !
 ! A62   A(1,5,11)             129.5066         estimate D2E/DX2                !
 ! A63   A(1,5,12)             124.9228         estimate D2E/DX2                !
 ! A64   A(2,5,3)               96.7155         estimate D2E/DX2                !
 ! A65   A(2,5,11)             116.2729         estimate D2E/DX2                !
 ! A66   A(2,5,12)             148.3378         estimate D2E/DX2                !
 ! A67   A(3,5,11)             146.9686         estimate D2E/DX2                !
 ! A68   A(3,5,12)             114.4931         estimate D2E/DX2                !
 ! A69   A(4,5,11)             134.8533         estimate D2E/DX2                !
 ! A70   A(4,5,12)             138.12           estimate D2E/DX2                !
 ! A71   A(1,6,8)              105.4516         estimate D2E/DX2                !
 ! A72   A(1,6,10)             110.6643         estimate D2E/DX2                !
 ! A73   A(1,6,15)             134.3232         estimate D2E/DX2                !
 ! A74   A(1,6,16)             106.2938         estimate D2E/DX2                !
 ! A75   A(2,6,7)              100.6058         estimate D2E/DX2                !
 ! A76   A(2,6,10)             112.0488         estimate D2E/DX2                !
 ! A77   A(2,6,15)             117.9701         estimate D2E/DX2                !
 ! A78   A(2,6,16)             119.1796         estimate D2E/DX2                !
 ! A79   A(7,6,8)               91.4288         estimate D2E/DX2                !
 ! A80   A(7,6,15)             140.6135         estimate D2E/DX2                !
 ! A81   A(7,6,16)             123.2784         estimate D2E/DX2                !
 ! A82   A(8,6,15)             113.5849         estimate D2E/DX2                !
 ! A83   A(8,6,16)             142.2227         estimate D2E/DX2                !
 ! A84   A(10,6,15)            109.8454         estimate D2E/DX2                !
 ! A85   A(10,6,16)            126.1454         estimate D2E/DX2                !
 ! A86   A(1,7,9)              103.6198         estimate D2E/DX2                !
 ! A87   A(1,7,10)             112.8755         estimate D2E/DX2                !
 ! A88   A(1,7,21)             108.351          estimate D2E/DX2                !
 ! A89   A(1,7,22)             137.3136         estimate D2E/DX2                !
 ! A90   A(3,7,6)              100.8493         estimate D2E/DX2                !
 ! A91   A(3,7,10)             112.4179         estimate D2E/DX2                !
 ! A92   A(3,7,21)             113.7482         estimate D2E/DX2                !
 ! A93   A(3,7,22)             128.5827         estimate D2E/DX2                !
 ! A94   A(6,7,9)               90.8272         estimate D2E/DX2                !
 ! A95   A(6,7,21)             130.3764         estimate D2E/DX2                !
 ! A96   A(6,7,22)             130.3121         estimate D2E/DX2                !
 ! A97   A(9,7,21)             137.1595         estimate D2E/DX2                !
 ! A98   A(9,7,22)             116.8416         estimate D2E/DX2                !
 ! A99   A(10,7,21)            128.2202         estimate D2E/DX2                !
 ! A100  A(10,7,22)            100.1002         estimate D2E/DX2                !
 ! A101  A(2,8,9)               98.3142         estimate D2E/DX2                !
 ! A102  A(2,8,10)             118.3611         estimate D2E/DX2                !
 ! A103  A(2,8,25)             102.7476         estimate D2E/DX2                !
 ! A104  A(2,8,26)             130.9168         estimate D2E/DX2                !
 ! A105  A(4,8,6)              102.4012         estimate D2E/DX2                !
 ! A106  A(4,8,10)             109.6445         estimate D2E/DX2                !
 ! A107  A(4,8,25)             110.5945         estimate D2E/DX2                !
 ! A108  A(4,8,26)             129.1221         estimate D2E/DX2                !
 ! A109  A(6,8,9)               89.6992         estimate D2E/DX2                !
 ! A110  A(6,8,25)             128.2761         estimate D2E/DX2                !
 ! A111  A(6,8,26)             126.9525         estimate D2E/DX2                !
 ! A112  A(9,8,25)             141.8553         estimate D2E/DX2                !
 ! A113  A(9,8,26)             126.9534         estimate D2E/DX2                !
 ! A114  A(10,8,25)            132.9584         estimate D2E/DX2                !
 ! A115  A(10,8,26)            103.825          estimate D2E/DX2                !
 ! A116  A(3,9,8)              101.277          estimate D2E/DX2                !
 ! A117  A(3,9,10)             117.1627         estimate D2E/DX2                !
 ! A118  A(3,9,29)             104.5214         estimate D2E/DX2                !
 ! A119  A(3,9,30)             132.2014         estimate D2E/DX2                !
 ! A120  A(4,9,7)              103.4261         estimate D2E/DX2                !
 ! A121  A(4,9,10)             110.6555         estimate D2E/DX2                !
 ! A122  A(4,9,29)             113.8996         estimate D2E/DX2                !
 ! A123  A(4,9,30)             131.4975         estimate D2E/DX2                !
 ! A124  A(7,9,8)               87.9826         estimate D2E/DX2                !
 ! A125  A(7,9,29)             127.0589         estimate D2E/DX2                !
 ! A126  A(7,9,30)             124.3656         estimate D2E/DX2                !
 ! A127  A(8,9,29)             143.5239         estimate D2E/DX2                !
 ! A128  A(8,9,30)             125.1144         estimate D2E/DX2                !
 ! A129  A(10,9,29)            129.1985         estimate D2E/DX2                !
 ! A130  A(10,9,30)            100.3291         estimate D2E/DX2                !
 ! A131  A(6,10,9)              95.37           estimate D2E/DX2                !
 ! A132  A(6,10,13)            121.9456         estimate D2E/DX2                !
 ! A133  A(6,10,14)            140.3068         estimate D2E/DX2                !
 ! A134  A(6,10,32)             72.4484         estimate D2E/DX2                !
 ! A135  A(7,10,8)              96.4545         estimate D2E/DX2                !
 ! A136  A(7,10,13)            144.0417         estimate D2E/DX2                !
 ! A137  A(7,10,14)            119.044          estimate D2E/DX2                !
 ! A138  A(7,10,32)             75.9121         estimate D2E/DX2                !
 ! A139  A(8,10,13)            117.2173         estimate D2E/DX2                !
 ! A140  A(8,10,14)            144.0032         estimate D2E/DX2                !
 ! A141  A(8,10,32)            128.6911         estimate D2E/DX2                !
 ! A142  A(9,10,13)            140.7272         estimate D2E/DX2                !
 ! A143  A(9,10,14)            121.2606         estimate D2E/DX2                !
 ! A144  A(9,10,32)            135.702          estimate D2E/DX2                !
 ! A145  A(5,12,34)             86.3533         estimate D2E/DX2                !
 ! A146  A(11,12,34)           102.4132         estimate D2E/DX2                !
 ! A147  A(6,15,32)             80.3929         estimate D2E/DX2                !
 ! A148  A(6,16,32)             84.3263         estimate D2E/DX2                !
 ! A149  A(6,16,36)             99.243          estimate D2E/DX2                !
 ! A150  A(15,16,36)           114.3644         estimate D2E/DX2                !
 ! A151  A(32,16,36)           155.3425         estimate D2E/DX2                !
 ! A152  A(3,17,38)            105.1282         estimate D2E/DX2                !
 ! A153  A(3,18,41)             85.8605         estimate D2E/DX2                !
 ! A154  A(3,18,42)             81.5029         estimate D2E/DX2                !
 ! A155  A(17,18,41)           103.197          estimate D2E/DX2                !
 ! A156  A(17,18,42)            88.2078         estimate D2E/DX2                !
 ! A157  A(2,20,36)             90.0698         estimate D2E/DX2                !
 ! A158  A(19,20,36)            89.5812         estimate D2E/DX2                !
 ! A159  A(7,22,38)             96.0196         estimate D2E/DX2                !
 ! A160  A(21,22,38)           102.8831         estimate D2E/DX2                !
 ! A161  A(1,23,41)             88.28           estimate D2E/DX2                !
 ! A162  A(1,23,42)             86.6361         estimate D2E/DX2                !
 ! A163  A(24,23,41)           113.7244         estimate D2E/DX2                !
 ! A164  A(24,23,42)           127.5763         estimate D2E/DX2                !
 ! A165  A(1,24,36)             96.5717         estimate D2E/DX2                !
 ! A166  A(23,24,36)           140.85           estimate D2E/DX2                !
 ! A167  A(8,26,39)             79.0155         estimate D2E/DX2                !
 ! A168  A(8,26,40)             82.623          estimate D2E/DX2                !
 ! A169  A(25,26,39)            94.1619         estimate D2E/DX2                !
 ! A170  A(25,26,40)           107.243          estimate D2E/DX2                !
 ! A171  A(4,28,34)             90.2986         estimate D2E/DX2                !
 ! A172  A(4,28,39)             86.0963         estimate D2E/DX2                !
 ! A173  A(27,28,34)            90.4735         estimate D2E/DX2                !
 ! A174  A(27,28,39)            99.9003         estimate D2E/DX2                !
 ! A175  A(9,29,38)             94.7671         estimate D2E/DX2                !
 ! A176  A(30,29,38)            95.6037         estimate D2E/DX2                !
 ! A177  A(9,30,40)             80.8486         estimate D2E/DX2                !
 ! A178  A(29,30,40)           109.5608         estimate D2E/DX2                !
 ! A179  A(10,32,15)            62.4087         estimate D2E/DX2                !
 ! A180  A(10,32,16)            69.9885         estimate D2E/DX2                !
 ! A181  A(10,32,31)           141.6019         estimate D2E/DX2                !
 ! A182  A(13,32,15)            73.084          estimate D2E/DX2                !
 ! A183  A(13,32,16)            86.3441         estimate D2E/DX2                !
 ! A184  A(13,32,31)           111.6656         estimate D2E/DX2                !
 ! A185  A(14,32,15)            85.9479         estimate D2E/DX2                !
 ! A186  A(14,32,16)            97.237          estimate D2E/DX2                !
 ! A187  A(14,32,31)           113.6226         estimate D2E/DX2                !
 ! A188  A(15,32,31)           122.7575         estimate D2E/DX2                !
 ! A189  A(16,32,31)           126.5786         estimate D2E/DX2                !
 ! A190  A(12,34,28)           101.2117         estimate D2E/DX2                !
 ! A191  A(12,34,33)           122.3909         estimate D2E/DX2                !
 ! A192  A(28,34,33)           114.4516         estimate D2E/DX2                !
 ! A193  A(16,36,20)            77.7866         estimate D2E/DX2                !
 ! A194  A(16,36,24)            74.9327         estimate D2E/DX2                !
 ! A195  A(16,36,35)           121.4057         estimate D2E/DX2                !
 ! A196  A(20,36,24)            90.791          estimate D2E/DX2                !
 ! A197  A(20,36,35)           130.8075         estimate D2E/DX2                !
 ! A198  A(24,36,35)           136.0606         estimate D2E/DX2                !
 ! A199  A(17,38,22)            82.4278         estimate D2E/DX2                !
 ! A200  A(17,38,29)            65.7135         estimate D2E/DX2                !
 ! A201  A(17,38,37)           134.7942         estimate D2E/DX2                !
 ! A202  A(22,38,29)            90.9503         estimate D2E/DX2                !
 ! A203  A(22,38,37)           130.2559         estimate D2E/DX2                !
 ! A204  A(29,38,37)           130.3963         estimate D2E/DX2                !
 ! A205  A(26,39,28)           101.5244         estimate D2E/DX2                !
 ! A206  A(28,39,40)           146.204          estimate D2E/DX2                !
 ! A207  A(26,40,30)           109.5785         estimate D2E/DX2                !
 ! A208  A(30,40,39)           102.2287         estimate D2E/DX2                !
 ! A209  A(18,41,23)           117.5628         estimate D2E/DX2                !
 ! A210  A(18,42,23)           116.8821         estimate D2E/DX2                !
 ! A211  L(18,17,38,42,-1)     177.3015         estimate D2E/DX2                !
 ! A212  L(34,28,39,27,-1)     190.3738         estimate D2E/DX2                !
 ! A213  L(18,17,38,42,-2)     180.7513         estimate D2E/DX2                !
 ! A214  L(34,28,39,27,-2)     173.568          estimate D2E/DX2                !
 ! D1    D(3,1,2,4)             -7.2873         estimate D2E/DX2                !
 ! D2    D(3,1,2,8)            -67.9219         estimate D2E/DX2                !
 ! D3    D(3,1,2,19)           128.4306         estimate D2E/DX2                !
 ! D4    D(3,1,2,20)           168.6084         estimate D2E/DX2                !
 ! D5    D(7,1,2,4)             51.8614         estimate D2E/DX2                !
 ! D6    D(7,1,2,8)             -8.7732         estimate D2E/DX2                !
 ! D7    D(7,1,2,19)          -172.4206         estimate D2E/DX2                !
 ! D8    D(7,1,2,20)          -132.2429         estimate D2E/DX2                !
 ! D9    D(23,1,2,4)          -146.0825         estimate D2E/DX2                !
 ! D10   D(23,1,2,8)           153.2829         estimate D2E/DX2                !
 ! D11   D(23,1,2,19)          -10.3645         estimate D2E/DX2                !
 ! D12   D(23,1,2,20)           29.8132         estimate D2E/DX2                !
 ! D13   D(24,1,2,4)          -143.9617         estimate D2E/DX2                !
 ! D14   D(24,1,2,8)           155.4037         estimate D2E/DX2                !
 ! D15   D(24,1,2,19)           -8.2438         estimate D2E/DX2                !
 ! D16   D(24,1,2,20)           31.934          estimate D2E/DX2                !
 ! D17   D(2,1,3,4)              7.1192         estimate D2E/DX2                !
 ! D18   D(2,1,3,9)             65.6191         estimate D2E/DX2                !
 ! D19   D(2,1,3,17)          -168.6577         estimate D2E/DX2                !
 ! D20   D(2,1,3,18)          -128.8462         estimate D2E/DX2                !
 ! D21   D(6,1,3,4)            -51.2429         estimate D2E/DX2                !
 ! D22   D(6,1,3,9)              7.257          estimate D2E/DX2                !
 ! D23   D(6,1,3,17)           132.9802         estimate D2E/DX2                !
 ! D24   D(6,1,3,18)           172.7917         estimate D2E/DX2                !
 ! D25   D(23,1,3,4)           159.5722         estimate D2E/DX2                !
 ! D26   D(23,1,3,9)          -141.9279         estimate D2E/DX2                !
 ! D27   D(23,1,3,17)          -16.2047         estimate D2E/DX2                !
 ! D28   D(23,1,3,18)           23.6068         estimate D2E/DX2                !
 ! D29   D(24,1,3,4)           127.5807         estimate D2E/DX2                !
 ! D30   D(24,1,3,9)          -173.9194         estimate D2E/DX2                !
 ! D31   D(24,1,3,17)          -48.1961         estimate D2E/DX2                !
 ! D32   D(24,1,3,18)           -8.3847         estimate D2E/DX2                !
 ! D33   D(6,1,5,4)             37.1662         estimate D2E/DX2                !
 ! D34   D(6,1,5,11)          -123.2831         estimate D2E/DX2                !
 ! D35   D(6,1,5,12)          -164.0791         estimate D2E/DX2                !
 ! D36   D(7,1,5,4)            -35.2666         estimate D2E/DX2                !
 ! D37   D(7,1,5,11)           164.2842         estimate D2E/DX2                !
 ! D38   D(7,1,5,12)           123.4881         estimate D2E/DX2                !
 ! D39   D(23,1,5,4)          -166.4249         estimate D2E/DX2                !
 ! D40   D(23,1,5,11)           33.1258         estimate D2E/DX2                !
 ! D41   D(23,1,5,12)           -7.6703         estimate D2E/DX2                !
 ! D42   D(24,1,5,4)           167.915          estimate D2E/DX2                !
 ! D43   D(24,1,5,11)            7.4657         estimate D2E/DX2                !
 ! D44   D(24,1,5,12)          -33.3304         estimate D2E/DX2                !
 ! D45   D(3,1,6,8)             33.6215         estimate D2E/DX2                !
 ! D46   D(3,1,6,10)           -27.0396         estimate D2E/DX2                !
 ! D47   D(3,1,6,15)          -178.1448         estimate D2E/DX2                !
 ! D48   D(3,1,6,16)          -167.1263         estimate D2E/DX2                !
 ! D49   D(5,1,6,8)            -26.1784         estimate D2E/DX2                !
 ! D50   D(5,1,6,10)           -86.8394         estimate D2E/DX2                !
 ! D51   D(5,1,6,15)           122.0554         estimate D2E/DX2                !
 ! D52   D(5,1,6,16)           133.0738         estimate D2E/DX2                !
 ! D53   D(23,1,6,8)          -179.8356         estimate D2E/DX2                !
 ! D54   D(23,1,6,10)          119.5034         estimate D2E/DX2                !
 ! D55   D(23,1,6,15)          -31.6018         estimate D2E/DX2                !
 ! D56   D(23,1,6,16)          -20.5833         estimate D2E/DX2                !
 ! D57   D(24,1,6,8)          -145.3721         estimate D2E/DX2                !
 ! D58   D(24,1,6,10)          153.9669         estimate D2E/DX2                !
 ! D59   D(24,1,6,15)            2.8617         estimate D2E/DX2                !
 ! D60   D(24,1,6,16)           13.8802         estimate D2E/DX2                !
 ! D61   D(2,1,7,9)            -35.1563         estimate D2E/DX2                !
 ! D62   D(2,1,7,10)            25.8352         estimate D2E/DX2                !
 ! D63   D(2,1,7,21)           173.7681         estimate D2E/DX2                !
 ! D64   D(2,1,7,22)           163.4121         estimate D2E/DX2                !
 ! D65   D(5,1,7,9)             22.6525         estimate D2E/DX2                !
 ! D66   D(5,1,7,10)            83.644          estimate D2E/DX2                !
 ! D67   D(5,1,7,21)          -128.4231         estimate D2E/DX2                !
 ! D68   D(5,1,7,22)          -138.7791         estimate D2E/DX2                !
 ! D69   D(23,1,7,9)           156.454          estimate D2E/DX2                !
 ! D70   D(23,1,7,10)         -142.5545         estimate D2E/DX2                !
 ! D71   D(23,1,7,21)            5.3783         estimate D2E/DX2                !
 ! D72   D(23,1,7,22)           -4.9777         estimate D2E/DX2                !
 ! D73   D(24,1,7,9)           166.9783         estimate D2E/DX2                !
 ! D74   D(24,1,7,10)         -132.0302         estimate D2E/DX2                !
 ! D75   D(24,1,7,21)           15.9026         estimate D2E/DX2                !
 ! D76   D(24,1,7,22)            5.5466         estimate D2E/DX2                !
 ! D77   D(2,1,23,41)          119.12           estimate D2E/DX2                !
 ! D78   D(2,1,23,42)          134.3457         estimate D2E/DX2                !
 ! D79   D(3,1,23,41)          -11.6928         estimate D2E/DX2                !
 ! D80   D(3,1,23,42)            3.5329         estimate D2E/DX2                !
 ! D81   D(5,1,23,41)           53.2434         estimate D2E/DX2                !
 ! D82   D(5,1,23,42)           68.4692         estimate D2E/DX2                !
 ! D83   D(6,1,23,41)         -154.0042         estimate D2E/DX2                !
 ! D84   D(6,1,23,42)         -138.7785         estimate D2E/DX2                !
 ! D85   D(7,1,23,41)          -79.4485         estimate D2E/DX2                !
 ! D86   D(7,1,23,42)          -64.2228         estimate D2E/DX2                !
 ! D87   D(2,1,24,36)          -36.4209         estimate D2E/DX2                !
 ! D88   D(3,1,24,36)         -146.4584         estimate D2E/DX2                !
 ! D89   D(5,1,24,36)          -92.594          estimate D2E/DX2                !
 ! D90   D(6,1,24,36)           32.2115         estimate D2E/DX2                !
 ! D91   D(7,1,24,36)          120.1852         estimate D2E/DX2                !
 ! D92   D(1,2,4,3)              7.3255         estimate D2E/DX2                !
 ! D93   D(1,2,4,9)            -50.2334         estimate D2E/DX2                !
 ! D94   D(1,2,4,27)           156.9739         estimate D2E/DX2                !
 ! D95   D(1,2,4,28)           156.3264         estimate D2E/DX2                !
 ! D96   D(6,2,4,3)             63.259          estimate D2E/DX2                !
 ! D97   D(6,2,4,9)              5.7002         estimate D2E/DX2                !
 ! D98   D(6,2,4,27)          -147.0925         estimate D2E/DX2                !
 ! D99   D(6,2,4,28)          -147.7401         estimate D2E/DX2                !
 ! D100  D(19,2,4,3)          -130.0498         estimate D2E/DX2                !
 ! D101  D(19,2,4,9)           172.3914         estimate D2E/DX2                !
 ! D102  D(19,2,4,27)           19.5987         estimate D2E/DX2                !
 ! D103  D(19,2,4,28)           18.9512         estimate D2E/DX2                !
 ! D104  D(20,2,4,3)          -168.585          estimate D2E/DX2                !
 ! D105  D(20,2,4,9)           133.8562         estimate D2E/DX2                !
 ! D106  D(20,2,4,27)          -18.9365         estimate D2E/DX2                !
 ! D107  D(20,2,4,28)          -19.5841         estimate D2E/DX2                !
 ! D108  D(6,2,5,3)            -36.1203         estimate D2E/DX2                !
 ! D109  D(6,2,5,11)           142.1427         estimate D2E/DX2                !
 ! D110  D(6,2,5,12)           134.3509         estimate D2E/DX2                !
 ! D111  D(8,2,5,3)             28.6404         estimate D2E/DX2                !
 ! D112  D(8,2,5,11)          -153.0965         estimate D2E/DX2                !
 ! D113  D(8,2,5,12)          -160.8883         estimate D2E/DX2                !
 ! D114  D(19,2,5,3)           177.4834         estimate D2E/DX2                !
 ! D115  D(19,2,5,11)           -4.2536         estimate D2E/DX2                !
 ! D116  D(19,2,5,12)          -12.0453         estimate D2E/DX2                !
 ! D117  D(20,2,5,3)           179.3831         estimate D2E/DX2                !
 ! D118  D(20,2,5,11)           -2.3539         estimate D2E/DX2                !
 ! D119  D(20,2,5,12)          -10.1457         estimate D2E/DX2                !
 ! D120  D(4,2,6,7)            -40.1387         estimate D2E/DX2                !
 ! D121  D(4,2,6,10)            19.038          estimate D2E/DX2                !
 ! D122  D(4,2,6,15)           148.0729         estimate D2E/DX2                !
 ! D123  D(4,2,6,16)          -178.2075         estimate D2E/DX2                !
 ! D124  D(5,2,6,7)             23.9377         estimate D2E/DX2                !
 ! D125  D(5,2,6,10)            83.1144         estimate D2E/DX2                !
 ! D126  D(5,2,6,15)          -147.8507         estimate D2E/DX2                !
 ! D127  D(5,2,6,16)          -114.1311         estimate D2E/DX2                !
 ! D128  D(19,2,6,7)           155.0167         estimate D2E/DX2                !
 ! D129  D(19,2,6,10)         -145.8066         estimate D2E/DX2                !
 ! D130  D(19,2,6,15)          -16.7717         estimate D2E/DX2                !
 ! D131  D(19,2,6,16)           16.9479         estimate D2E/DX2                !
 ! D132  D(20,2,6,7)           175.9515         estimate D2E/DX2                !
 ! D133  D(20,2,6,10)         -124.8718         estimate D2E/DX2                !
 ! D134  D(20,2,6,15)            4.1631         estimate D2E/DX2                !
 ! D135  D(20,2,6,16)           37.8827         estimate D2E/DX2                !
 ! D136  D(1,2,8,9)             44.4701         estimate D2E/DX2                !
 ! D137  D(1,2,8,10)           -11.1754         estimate D2E/DX2                !
 ! D138  D(1,2,8,25)          -167.5402         estimate D2E/DX2                !
 ! D139  D(1,2,8,26)          -156.9918         estimate D2E/DX2                !
 ! D140  D(5,2,8,9)            -16.7543         estimate D2E/DX2                !
 ! D141  D(5,2,8,10)           -72.3998         estimate D2E/DX2                !
 ! D142  D(5,2,8,25)           131.2354         estimate D2E/DX2                !
 ! D143  D(5,2,8,26)           141.7837         estimate D2E/DX2                !
 ! D144  D(19,2,8,9)          -153.1872         estimate D2E/DX2                !
 ! D145  D(19,2,8,10)          151.1673         estimate D2E/DX2                !
 ! D146  D(19,2,8,25)           -5.1975         estimate D2E/DX2                !
 ! D147  D(19,2,8,26)            5.3508         estimate D2E/DX2                !
 ! D148  D(20,2,8,9)          -173.6859         estimate D2E/DX2                !
 ! D149  D(20,2,8,10)          130.6686         estimate D2E/DX2                !
 ! D150  D(20,2,8,25)          -25.6962         estimate D2E/DX2                !
 ! D151  D(20,2,8,26)          -15.1479         estimate D2E/DX2                !
 ! D152  D(1,2,20,36)           -0.0925         estimate D2E/DX2                !
 ! D153  D(4,2,20,36)          174.1439         estimate D2E/DX2                !
 ! D154  D(5,2,20,36)           85.9            estimate D2E/DX2                !
 ! D155  D(6,2,20,36)          -60.2749         estimate D2E/DX2                !
 ! D156  D(8,2,20,36)         -120.71           estimate D2E/DX2                !
 ! D157  D(1,3,4,2)             -7.4763         estimate D2E/DX2                !
 ! D158  D(1,3,4,8)             51.4591         estimate D2E/DX2                !
 ! D159  D(1,3,4,27)          -139.8992         estimate D2E/DX2                !
 ! D160  D(1,3,4,28)          -166.2353         estimate D2E/DX2                !
 ! D161  D(7,3,4,2)            -63.4694         estimate D2E/DX2                !
 ! D162  D(7,3,4,8)             -4.5339         estimate D2E/DX2                !
 ! D163  D(7,3,4,27)           164.1078         estimate D2E/DX2                !
 ! D164  D(7,3,4,28)           137.7717         estimate D2E/DX2                !
 ! D165  D(17,3,4,2)           168.2938         estimate D2E/DX2                !
 ! D166  D(17,3,4,8)          -132.7707         estimate D2E/DX2                !
 ! D167  D(17,3,4,27)           35.871          estimate D2E/DX2                !
 ! D168  D(17,3,4,28)            9.5348         estimate D2E/DX2                !
 ! D169  D(18,3,4,2)           128.836          estimate D2E/DX2                !
 ! D170  D(18,3,4,8)          -172.2285         estimate D2E/DX2                !
 ! D171  D(18,3,4,27)           -3.5869         estimate D2E/DX2                !
 ! D172  D(18,3,4,28)          -29.923          estimate D2E/DX2                !
 ! D173  D(7,3,5,2)             35.8513         estimate D2E/DX2                !
 ! D174  D(7,3,5,11)          -141.2906         estimate D2E/DX2                !
 ! D175  D(7,3,5,12)          -138.6693         estimate D2E/DX2                !
 ! D176  D(9,3,5,2)            -30.6937         estimate D2E/DX2                !
 ! D177  D(9,3,5,11)           152.1644         estimate D2E/DX2                !
 ! D178  D(9,3,5,12)           154.7857         estimate D2E/DX2                !
 ! D179  D(17,3,5,2)          -177.9344         estimate D2E/DX2                !
 ! D180  D(17,3,5,11)            4.9237         estimate D2E/DX2                !
 ! D181  D(17,3,5,12)            7.545          estimate D2E/DX2                !
 ! D182  D(18,3,5,2)          -177.6665         estimate D2E/DX2                !
 ! D183  D(18,3,5,11)            5.1917         estimate D2E/DX2                !
 ! D184  D(18,3,5,12)            7.813          estimate D2E/DX2                !
 ! D185  D(4,3,7,6)             39.4335         estimate D2E/DX2                !
 ! D186  D(4,3,7,10)           -21.0836         estimate D2E/DX2                !
 ! D187  D(4,3,7,21)          -176.9623         estimate D2E/DX2                !
 ! D188  D(4,3,7,22)          -145.9597         estimate D2E/DX2                !
 ! D189  D(5,3,7,6)            -22.8915         estimate D2E/DX2                !
 ! D190  D(5,3,7,10)           -83.4086         estimate D2E/DX2                !
 ! D191  D(5,3,7,21)           120.7127         estimate D2E/DX2                !
 ! D192  D(5,3,7,22)           151.7153         estimate D2E/DX2                !
 ! D193  D(17,3,7,6)          -176.5303         estimate D2E/DX2                !
 ! D194  D(17,3,7,10)          122.9525         estimate D2E/DX2                !
 ! D195  D(17,3,7,21)          -32.9262         estimate D2E/DX2                !
 ! D196  D(17,3,7,22)           -1.9235         estimate D2E/DX2                !
 ! D197  D(18,3,7,6)          -154.3947         estimate D2E/DX2                !
 ! D198  D(18,3,7,10)          145.0882         estimate D2E/DX2                !
 ! D199  D(18,3,7,21)          -10.7905         estimate D2E/DX2                !
 ! D200  D(18,3,7,22)           20.2121         estimate D2E/DX2                !
 ! D201  D(1,3,9,8)            -40.175          estimate D2E/DX2                !
 ! D202  D(1,3,9,10)            15.768          estimate D2E/DX2                !
 ! D203  D(1,3,9,29)           165.8449         estimate D2E/DX2                !
 ! D204  D(1,3,9,30)           153.2719         estimate D2E/DX2                !
 ! D205  D(5,3,9,8)             22.297          estimate D2E/DX2                !
 ! D206  D(5,3,9,10)            78.2399         estimate D2E/DX2                !
 ! D207  D(5,3,9,29)          -131.6832         estimate D2E/DX2                !
 ! D208  D(5,3,9,30)          -144.2562         estimate D2E/DX2                !
 ! D209  D(17,3,9,8)           176.9175         estimate D2E/DX2                !
 ! D210  D(17,3,9,10)         -127.1396         estimate D2E/DX2                !
 ! D211  D(17,3,9,29)           22.9373         estimate D2E/DX2                !
 ! D212  D(17,3,9,30)           10.3643         estimate D2E/DX2                !
 ! D213  D(18,3,9,8)           155.7031         estimate D2E/DX2                !
 ! D214  D(18,3,9,10)         -148.3539         estimate D2E/DX2                !
 ! D215  D(18,3,9,29)            1.723          estimate D2E/DX2                !
 ! D216  D(18,3,9,30)          -10.85           estimate D2E/DX2                !
 ! D217  D(1,3,17,38)          -89.6853         estimate D2E/DX2                !
 ! D218  D(4,3,17,38)           96.2655         estimate D2E/DX2                !
 ! D219  D(5,3,17,38)         -176.8353         estimate D2E/DX2                !
 ! D220  D(7,3,17,38)          -29.1902         estimate D2E/DX2                !
 ! D221  D(9,3,17,38)           33.6919         estimate D2E/DX2                !
 ! D222  D(1,3,18,41)          -13.8872         estimate D2E/DX2                !
 ! D223  D(1,3,18,42)          -28.3233         estimate D2E/DX2                !
 ! D224  D(4,3,18,41)         -135.4641         estimate D2E/DX2                !
 ! D225  D(4,3,18,42)         -149.9002         estimate D2E/DX2                !
 ! D226  D(5,3,18,41)          -74.7473         estimate D2E/DX2                !
 ! D227  D(5,3,18,42)          -89.1835         estimate D2E/DX2                !
 ! D228  D(7,3,18,41)           61.3107         estimate D2E/DX2                !
 ! D229  D(7,3,18,42)           46.8745         estimate D2E/DX2                !
 ! D230  D(9,3,18,41)          146.6981         estimate D2E/DX2                !
 ! D231  D(9,3,18,42)          132.262          estimate D2E/DX2                !
 ! D232  D(8,4,5,1)            -36.3457         estimate D2E/DX2                !
 ! D233  D(8,4,5,11)           122.2954         estimate D2E/DX2                !
 ! D234  D(8,4,5,12)           170.0814         estimate D2E/DX2                !
 ! D235  D(9,4,5,1)             36.1626         estimate D2E/DX2                !
 ! D236  D(9,4,5,11)          -165.1963         estimate D2E/DX2                !
 ! D237  D(9,4,5,12)          -117.4103         estimate D2E/DX2                !
 ! D238  D(27,4,5,1)          -164.7812         estimate D2E/DX2                !
 ! D239  D(27,4,5,11)           -6.1401         estimate D2E/DX2                !
 ! D240  D(27,4,5,12)           41.646          estimate D2E/DX2                !
 ! D241  D(28,4,5,1)           165.3429         estimate D2E/DX2                !
 ! D242  D(28,4,5,11)          -36.016          estimate D2E/DX2                !
 ! D243  D(28,4,5,12)           11.77           estimate D2E/DX2                !
 ! D244  D(3,4,8,6)            -35.3965         estimate D2E/DX2                !
 ! D245  D(3,4,8,10)            30.014          estimate D2E/DX2                !
 ! D246  D(3,4,8,25)          -174.8763         estimate D2E/DX2                !
 ! D247  D(3,4,8,26)           158.1384         estimate D2E/DX2                !
 ! D248  D(5,4,8,6)             24.6036         estimate D2E/DX2                !
 ! D249  D(5,4,8,10)            90.0141         estimate D2E/DX2                !
 ! D250  D(5,4,8,25)          -114.8762         estimate D2E/DX2                !
 ! D251  D(5,4,8,26)          -141.8616         estimate D2E/DX2                !
 ! D252  D(27,4,8,6)           152.2791         estimate D2E/DX2                !
 ! D253  D(27,4,8,10)         -142.3104         estimate D2E/DX2                !
 ! D254  D(27,4,8,25)           12.7993         estimate D2E/DX2                !
 ! D255  D(27,4,8,26)          -14.186          estimate D2E/DX2                !
 ! D256  D(28,4,8,6)          -177.1072         estimate D2E/DX2                !
 ! D257  D(28,4,8,10)         -111.6967         estimate D2E/DX2                !
 ! D258  D(28,4,8,25)           43.413          estimate D2E/DX2                !
 ! D259  D(28,4,8,26)           16.4277         estimate D2E/DX2                !
 ! D260  D(2,4,9,7)             33.3477         estimate D2E/DX2                !
 ! D261  D(2,4,9,10)           -30.14           estimate D2E/DX2                !
 ! D262  D(2,4,9,29)           174.9257         estimate D2E/DX2                !
 ! D263  D(2,4,9,30)          -156.2497         estimate D2E/DX2                !
 ! D264  D(5,4,9,7)            -26.6715         estimate D2E/DX2                !
 ! D265  D(5,4,9,10)           -90.1592         estimate D2E/DX2                !
 ! D266  D(5,4,9,29)           114.9065         estimate D2E/DX2                !
 ! D267  D(5,4,9,30)           143.7311         estimate D2E/DX2                !
 ! D268  D(27,4,9,7)           179.6122         estimate D2E/DX2                !
 ! D269  D(27,4,9,10)          116.1245         estimate D2E/DX2                !
 ! D270  D(27,4,9,29)          -38.8098         estimate D2E/DX2                !
 ! D271  D(27,4,9,30)           -9.9852         estimate D2E/DX2                !
 ! D272  D(28,4,9,7)          -163.1002         estimate D2E/DX2                !
 ! D273  D(28,4,9,10)          133.4122         estimate D2E/DX2                !
 ! D274  D(28,4,9,29)          -21.5222         estimate D2E/DX2                !
 ! D275  D(28,4,9,30)            7.3024         estimate D2E/DX2                !
 ! D276  D(2,4,28,34)          -89.1734         estimate D2E/DX2                !
 ! D277  D(2,4,28,39)          102.4809         estimate D2E/DX2                !
 ! D278  D(3,4,28,34)           54.0427         estimate D2E/DX2                !
 ! D279  D(3,4,28,39)         -114.303          estimate D2E/DX2                !
 ! D280  D(5,4,28,34)          -13.8784         estimate D2E/DX2                !
 ! D281  D(5,4,28,39)          177.776          estimate D2E/DX2                !
 ! D282  D(8,4,28,34)         -170.1365         estimate D2E/DX2                !
 ! D283  D(8,4,28,39)           21.5178         estimate D2E/DX2                !
 ! D284  D(9,4,28,34)          117.5132         estimate D2E/DX2                !
 ! D285  D(9,4,28,39)          -50.8325         estimate D2E/DX2                !
 ! D286  D(1,5,12,34)         -145.6056         estimate D2E/DX2                !
 ! D287  D(2,5,12,34)          117.0845         estimate D2E/DX2                !
 ! D288  D(3,5,12,34)          -73.324          estimate D2E/DX2                !
 ! D289  D(4,5,12,34)            1.5404         estimate D2E/DX2                !
 ! D290  D(2,6,7,3)             -0.2672         estimate D2E/DX2                !
 ! D291  D(2,6,7,9)             58.0728         estimate D2E/DX2                !
 ! D292  D(2,6,7,21)          -134.793          estimate D2E/DX2                !
 ! D293  D(2,6,7,22)          -174.7379         estimate D2E/DX2                !
 ! D294  D(8,6,7,3)            -60.3487         estimate D2E/DX2                !
 ! D295  D(8,6,7,9)             -2.0087         estimate D2E/DX2                !
 ! D296  D(8,6,7,21)           165.1255         estimate D2E/DX2                !
 ! D297  D(8,6,7,22)           125.1806         estimate D2E/DX2                !
 ! D298  D(15,6,7,3)           168.2663         estimate D2E/DX2                !
 ! D299  D(15,6,7,9)          -133.3937         estimate D2E/DX2                !
 ! D300  D(15,6,7,21)           33.7405         estimate D2E/DX2                !
 ! D301  D(15,6,7,22)           -6.2044         estimate D2E/DX2                !
 ! D302  D(16,6,7,3)           135.4759         estimate D2E/DX2                !
 ! D303  D(16,6,7,9)          -166.1841         estimate D2E/DX2                !
 ! D304  D(16,6,7,21)            0.9501         estimate D2E/DX2                !
 ! D305  D(16,6,7,22)          -38.9949         estimate D2E/DX2                !
 ! D306  D(1,6,8,4)              0.9508         estimate D2E/DX2                !
 ! D307  D(1,6,8,9)            -53.7357         estimate D2E/DX2                !
 ! D308  D(1,6,8,25)           130.1697         estimate D2E/DX2                !
 ! D309  D(1,6,8,26)           167.8183         estimate D2E/DX2                !
 ! D310  D(7,6,8,4)             56.5137         estimate D2E/DX2                !
 ! D311  D(7,6,8,9)              1.8271         estimate D2E/DX2                !
 ! D312  D(7,6,8,25)          -174.2674         estimate D2E/DX2                !
 ! D313  D(7,6,8,26)          -136.6189         estimate D2E/DX2                !
 ! D314  D(15,6,8,4)          -154.7841         estimate D2E/DX2                !
 ! D315  D(15,6,8,9)           150.5294         estimate D2E/DX2                !
 ! D316  D(15,6,8,25)          -25.5652         estimate D2E/DX2                !
 ! D317  D(15,6,8,26)           12.0834         estimate D2E/DX2                !
 ! D318  D(16,6,8,4)          -145.3344         estimate D2E/DX2                !
 ! D319  D(16,6,8,9)           159.9791         estimate D2E/DX2                !
 ! D320  D(16,6,8,25)          -16.1155         estimate D2E/DX2                !
 ! D321  D(16,6,8,26)           21.5331         estimate D2E/DX2                !
 ! D322  D(1,6,10,9)            33.4196         estimate D2E/DX2                !
 ! D323  D(1,6,10,13)         -159.4334         estimate D2E/DX2                !
 ! D324  D(1,6,10,14)         -124.9132         estimate D2E/DX2                !
 ! D325  D(1,6,10,32)         -102.9862         estimate D2E/DX2                !
 ! D326  D(2,6,10,9)           -34.9743         estimate D2E/DX2                !
 ! D327  D(2,6,10,13)          132.1727         estimate D2E/DX2                !
 ! D328  D(2,6,10,14)          166.6929         estimate D2E/DX2                !
 ! D329  D(2,6,10,32)         -171.3802         estimate D2E/DX2                !
 ! D330  D(15,6,10,9)         -168.1428         estimate D2E/DX2                !
 ! D331  D(15,6,10,13)          -0.9958         estimate D2E/DX2                !
 ! D332  D(15,6,10,14)          33.5244         estimate D2E/DX2                !
 ! D333  D(15,6,10,32)          55.4514         estimate D2E/DX2                !
 ! D334  D(16,6,10,9)          163.7213         estimate D2E/DX2                !
 ! D335  D(16,6,10,13)         -29.1317         estimate D2E/DX2                !
 ! D336  D(16,6,10,14)           5.3885         estimate D2E/DX2                !
 ! D337  D(16,6,10,32)          27.3155         estimate D2E/DX2                !
 ! D338  D(1,6,15,32)           97.621          estimate D2E/DX2                !
 ! D339  D(2,6,15,32)          176.2931         estimate D2E/DX2                !
 ! D340  D(7,6,15,32)            9.0751         estimate D2E/DX2                !
 ! D341  D(8,6,15,32)         -115.9985         estimate D2E/DX2                !
 ! D342  D(10,6,15,32)         -53.6503         estimate D2E/DX2                !
 ! D343  D(1,6,16,32)          104.4112         estimate D2E/DX2                !
 ! D344  D(1,6,16,36)          -50.9754         estimate D2E/DX2                !
 ! D345  D(2,6,16,32)          172.3307         estimate D2E/DX2                !
 ! D346  D(2,6,16,36)           16.9442         estimate D2E/DX2                !
 ! D347  D(7,6,16,32)           44.1124         estimate D2E/DX2                !
 ! D348  D(7,6,16,36)         -111.2742         estimate D2E/DX2                !
 ! D349  D(8,6,16,32)         -109.4639         estimate D2E/DX2                !
 ! D350  D(8,6,16,36)           95.1496         estimate D2E/DX2                !
 ! D351  D(10,6,16,32)         -27.5632         estimate D2E/DX2                !
 ! D352  D(10,6,16,36)         177.0502         estimate D2E/DX2                !
 ! D353  D(1,7,9,4)              2.3101         estimate D2E/DX2                !
 ! D354  D(1,7,9,8)             58.6977         estimate D2E/DX2                !
 ! D355  D(1,7,9,29)          -132.2945         estimate D2E/DX2                !
 ! D356  D(1,7,9,30)          -168.9888         estimate D2E/DX2                !
 ! D357  D(6,7,9,4)            -54.6            estimate D2E/DX2                !
 ! D358  D(6,7,9,8)              1.7876         estimate D2E/DX2                !
 ! D359  D(6,7,9,29)           170.7954         estimate D2E/DX2                !
 ! D360  D(6,7,9,30)           134.1011         estimate D2E/DX2                !
 ! D361  D(21,7,9,4)           139.8462         estimate D2E/DX2                !
 ! D362  D(21,7,9,8)          -163.7662         estimate D2E/DX2                !
 ! D363  D(21,7,9,29)            5.2416         estimate D2E/DX2                !
 ! D364  D(21,7,9,30)          -31.4528         estimate D2E/DX2                !
 ! D365  D(22,7,9,4)           168.3076         estimate D2E/DX2                !
 ! D366  D(22,7,9,8)          -135.3048         estimate D2E/DX2                !
 ! D367  D(22,7,9,29)           33.703          estimate D2E/DX2                !
 ! D368  D(22,7,9,30)           -2.9913         estimate D2E/DX2                !
 ! D369  D(1,7,10,8)           -30.2196         estimate D2E/DX2                !
 ! D370  D(1,7,10,13)          129.8013         estimate D2E/DX2                !
 ! D371  D(1,7,10,14)          155.98           estimate D2E/DX2                !
 ! D372  D(1,7,10,32)           98.1131         estimate D2E/DX2                !
 ! D373  D(3,7,10,8)            38.1101         estimate D2E/DX2                !
 ! D374  D(3,7,10,13)         -161.869          estimate D2E/DX2                !
 ! D375  D(3,7,10,14)         -135.6904         estimate D2E/DX2                !
 ! D376  D(3,7,10,32)          166.4427         estimate D2E/DX2                !
 ! D377  D(21,7,10,8)         -170.3228         estimate D2E/DX2                !
 ! D378  D(21,7,10,13)         -10.3019         estimate D2E/DX2                !
 ! D379  D(21,7,10,14)          15.8767         estimate D2E/DX2                !
 ! D380  D(21,7,10,32)         -41.9902         estimate D2E/DX2                !
 ! D381  D(22,7,10,8)          177.4627         estimate D2E/DX2                !
 ! D382  D(22,7,10,13)         -22.5164         estimate D2E/DX2                !
 ! D383  D(22,7,10,14)           3.6623         estimate D2E/DX2                !
 ! D384  D(22,7,10,32)         -54.2046         estimate D2E/DX2                !
 ! D385  D(1,7,22,38)          121.6201         estimate D2E/DX2                !
 ! D386  D(3,7,22,38)           32.0884         estimate D2E/DX2                !
 ! D387  D(6,7,22,38)         -154.8647         estimate D2E/DX2                !
 ! D388  D(9,7,22,38)          -38.085          estimate D2E/DX2                !
 ! D389  D(10,7,22,38)         -97.5281         estimate D2E/DX2                !
 ! D390  D(2,8,9,3)             -3.3135         estimate D2E/DX2                !
 ! D391  D(2,8,9,7)            -63.7332         estimate D2E/DX2                !
 ! D392  D(2,8,9,29)           131.097          estimate D2E/DX2                !
 ! D393  D(2,8,9,30)           164.5295         estimate D2E/DX2                !
 ! D394  D(6,8,9,3)             58.4829         estimate D2E/DX2                !
 ! D395  D(6,8,9,7)             -1.9368         estimate D2E/DX2                !
 ! D396  D(6,8,9,29)          -167.1066         estimate D2E/DX2                !
 ! D397  D(6,8,9,30)          -133.6741         estimate D2E/DX2                !
 ! D398  D(25,8,9,3)          -126.4833         estimate D2E/DX2                !
 ! D399  D(25,8,9,7)           173.0971         estimate D2E/DX2                !
 ! D400  D(25,8,9,29)            7.9272         estimate D2E/DX2                !
 ! D401  D(25,8,9,30)           41.3597         estimate D2E/DX2                !
 ! D402  D(26,8,9,3)          -163.0717         estimate D2E/DX2                !
 ! D403  D(26,8,9,7)           136.5087         estimate D2E/DX2                !
 ! D404  D(26,8,9,29)          -28.6612         estimate D2E/DX2                !
 ! D405  D(26,8,9,30)            4.7713         estimate D2E/DX2                !
 ! D406  D(2,8,10,7)            24.8081         estimate D2E/DX2                !
 ! D407  D(2,8,10,13)         -142.153          estimate D2E/DX2                !
 ! D408  D(2,8,10,14)         -164.4356         estimate D2E/DX2                !
 ! D409  D(2,8,10,32)          -52.2928         estimate D2E/DX2                !
 ! D410  D(4,8,10,7)           -40.0597         estimate D2E/DX2                !
 ! D411  D(4,8,10,13)          152.9792         estimate D2E/DX2                !
 ! D412  D(4,8,10,14)          130.6966         estimate D2E/DX2                !
 ! D413  D(4,8,10,32)         -117.1605         estimate D2E/DX2                !
 ! D414  D(25,8,10,7)          172.5113         estimate D2E/DX2                !
 ! D415  D(25,8,10,13)           5.5502         estimate D2E/DX2                !
 ! D416  D(25,8,10,14)         -16.7325         estimate D2E/DX2                !
 ! D417  D(25,8,10,32)          95.4104         estimate D2E/DX2                !
 ! D418  D(26,8,10,7)          178.8807         estimate D2E/DX2                !
 ! D419  D(26,8,10,13)          11.9196         estimate D2E/DX2                !
 ! D420  D(26,8,10,14)         -10.363          estimate D2E/DX2                !
 ! D421  D(26,8,10,32)         101.7798         estimate D2E/DX2                !
 ! D422  D(2,8,26,39)         -118.4522         estimate D2E/DX2                !
 ! D423  D(2,8,26,40)         -131.1936         estimate D2E/DX2                !
 ! D424  D(4,8,26,39)          -38.1159         estimate D2E/DX2                !
 ! D425  D(4,8,26,40)          -50.8573         estimate D2E/DX2                !
 ! D426  D(6,8,26,39)          158.5045         estimate D2E/DX2                !
 ! D427  D(6,8,26,40)          145.7631         estimate D2E/DX2                !
 ! D428  D(9,8,26,39)           34.6087         estimate D2E/DX2                !
 ! D429  D(9,8,26,40)           21.8673         estimate D2E/DX2                !
 ! D430  D(10,8,26,39)          92.1556         estimate D2E/DX2                !
 ! D431  D(10,8,26,40)          79.4142         estimate D2E/DX2                !
 ! D432  D(3,9,10,6)           -30.1023         estimate D2E/DX2                !
 ! D433  D(3,9,10,13)          167.2468         estimate D2E/DX2                !
 ! D434  D(3,9,10,14)          133.8844         estimate D2E/DX2                !
 ! D435  D(3,9,10,32)           40.1808         estimate D2E/DX2                !
 ! D436  D(4,9,10,6)            38.4299         estimate D2E/DX2                !
 ! D437  D(4,9,10,13)         -124.221          estimate D2E/DX2                !
 ! D438  D(4,9,10,14)         -157.5833         estimate D2E/DX2                !
 ! D439  D(4,9,10,32)          108.7131         estimate D2E/DX2                !
 ! D440  D(29,9,10,6)         -171.5573         estimate D2E/DX2                !
 ! D441  D(29,9,10,13)          25.7918         estimate D2E/DX2                !
 ! D442  D(29,9,10,14)          -7.5706         estimate D2E/DX2                !
 ! D443  D(29,9,10,32)        -101.2742         estimate D2E/DX2                !
 ! D444  D(30,9,10,6)         -179.5267         estimate D2E/DX2                !
 ! D445  D(30,9,10,13)          17.8224         estimate D2E/DX2                !
 ! D446  D(30,9,10,14)         -15.5399         estimate D2E/DX2                !
 ! D447  D(30,9,10,32)        -109.2435         estimate D2E/DX2                !
 ! D448  D(3,9,29,38)          -66.4648         estimate D2E/DX2                !
 ! D449  D(4,9,29,38)         -132.1701         estimate D2E/DX2                !
 ! D450  D(7,9,29,38)           -1.4108         estimate D2E/DX2                !
 ! D451  D(8,9,29,38)          159.8937         estimate D2E/DX2                !
 ! D452  D(10,9,29,38)          78.5964         estimate D2E/DX2                !
 ! D453  D(3,9,30,40)          138.3949         estimate D2E/DX2                !
 ! D454  D(4,9,30,40)           50.5262         estimate D2E/DX2                !
 ! D455  D(7,9,30,40)         -140.8038         estimate D2E/DX2                !
 ! D456  D(8,9,30,40)          -25.417          estimate D2E/DX2                !
 ! D457  D(10,9,30,40)         -79.2625         estimate D2E/DX2                !
 ! D458  D(6,10,32,15)         -28.0116         estimate D2E/DX2                !
 ! D459  D(6,10,32,16)         -12.7253         estimate D2E/DX2                !
 ! D460  D(6,10,32,31)        -136.8881         estimate D2E/DX2                !
 ! D461  D(7,10,32,15)         -94.3909         estimate D2E/DX2                !
 ! D462  D(7,10,32,16)         -79.1046         estimate D2E/DX2                !
 ! D463  D(7,10,32,31)         156.7326         estimate D2E/DX2                !
 ! D464  D(8,10,32,15)          -7.4004         estimate D2E/DX2                !
 ! D465  D(8,10,32,16)           7.8859         estimate D2E/DX2                !
 ! D466  D(8,10,32,31)        -116.2769         estimate D2E/DX2                !
 ! D467  D(9,10,32,15)        -107.4327         estimate D2E/DX2                !
 ! D468  D(9,10,32,16)         -92.1465         estimate D2E/DX2                !
 ! D469  D(9,10,32,31)         143.6908         estimate D2E/DX2                !
 ! D470  D(5,12,34,28)          -7.7951         estimate D2E/DX2                !
 ! D471  D(5,12,34,33)        -136.5123         estimate D2E/DX2                !
 ! D472  D(11,12,34,28)         64.9862         estimate D2E/DX2                !
 ! D473  D(11,12,34,33)        -63.7309         estimate D2E/DX2                !
 ! D474  D(10,13,14,32)        -79.6207         estimate D2E/DX2                !
 ! D475  D(6,15,32,10)          38.0353         estimate D2E/DX2                !
 ! D476  D(6,15,32,13)          68.4411         estimate D2E/DX2                !
 ! D477  D(6,15,32,14)          58.0989         estimate D2E/DX2                !
 ! D478  D(6,15,32,31)         173.6999         estimate D2E/DX2                !
 ! D479  D(6,16,32,10)          16.6574         estimate D2E/DX2                !
 ! D480  D(6,16,32,13)          42.4558         estimate D2E/DX2                !
 ! D481  D(6,16,32,14)          30.1937         estimate D2E/DX2                !
 ! D482  D(6,16,32,31)         156.8656         estimate D2E/DX2                !
 ! D483  D(36,16,32,10)        116.4729         estimate D2E/DX2                !
 ! D484  D(36,16,32,13)        142.2714         estimate D2E/DX2                !
 ! D485  D(36,16,32,14)        130.0092         estimate D2E/DX2                !
 ! D486  D(36,16,32,31)       -103.3188         estimate D2E/DX2                !
 ! D487  D(6,16,36,20)         -37.2902         estimate D2E/DX2                !
 ! D488  D(6,16,36,24)          56.8903         estimate D2E/DX2                !
 ! D489  D(6,16,36,35)        -167.9279         estimate D2E/DX2                !
 ! D490  D(15,16,36,20)         40.7278         estimate D2E/DX2                !
 ! D491  D(15,16,36,24)        134.9083         estimate D2E/DX2                !
 ! D492  D(15,16,36,35)        -89.9099         estimate D2E/DX2                !
 ! D493  D(32,16,36,20)       -133.86           estimate D2E/DX2                !
 ! D494  D(32,16,36,24)        -39.6795         estimate D2E/DX2                !
 ! D495  D(32,16,36,35)         95.5023         estimate D2E/DX2                !
 ! D496  D(41,18,38,22)        -42.2365         estimate D2E/DX2                !
 ! D497  D(41,18,38,29)       -136.932          estimate D2E/DX2                !
 ! D498  D(41,18,38,37)         99.0993         estimate D2E/DX2                !
 ! D499  D(42,18,38,22)        -42.106          estimate D2E/DX2                !
 ! D500  D(42,18,38,29)       -136.8015         estimate D2E/DX2                !
 ! D501  D(42,18,38,37)         99.2298         estimate D2E/DX2                !
 ! D502  D(3,17,38,22)          38.925          estimate D2E/DX2                !
 ! D503  D(3,17,38,29)         -55.5681         estimate D2E/DX2                !
 ! D504  D(3,17,38,37)        -179.2031         estimate D2E/DX2                !
 ! D505  D(3,18,41,23)           6.2044         estimate D2E/DX2                !
 ! D506  D(17,18,41,23)         79.6847         estimate D2E/DX2                !
 ! D507  D(3,18,42,23)          29.8617         estimate D2E/DX2                !
 ! D508  D(17,18,42,23)        104.912          estimate D2E/DX2                !
 ! D509  D(2,20,36,16)          58.373          estimate D2E/DX2                !
 ! D510  D(2,20,36,24)         -16.023          estimate D2E/DX2                !
 ! D511  D(2,20,36,35)         179.5381         estimate D2E/DX2                !
 ! D512  D(19,20,36,16)        131.8439         estimate D2E/DX2                !
 ! D513  D(19,20,36,24)         57.4479         estimate D2E/DX2                !
 ! D514  D(19,20,36,35)       -106.9909         estimate D2E/DX2                !
 ! D515  D(7,22,38,17)         -33.5465         estimate D2E/DX2                !
 ! D516  D(7,22,38,29)          31.7968         estimate D2E/DX2                !
 ! D517  D(7,22,38,37)        -178.5085         estimate D2E/DX2                !
 ! D518  D(21,22,38,17)         42.7384         estimate D2E/DX2                !
 ! D519  D(21,22,38,29)        108.0818         estimate D2E/DX2                !
 ! D520  D(21,22,38,37)       -102.2235         estimate D2E/DX2                !
 ! D521  D(41,23,24,36)       -164.3672         estimate D2E/DX2                !
 ! D522  D(42,23,24,36)       -156.7786         estimate D2E/DX2                !
 ! D523  D(1,23,41,18)           4.7943         estimate D2E/DX2                !
 ! D524  D(24,23,41,18)         77.8959         estimate D2E/DX2                !
 ! D525  D(1,23,42,18)         -19.5993         estimate D2E/DX2                !
 ! D526  D(24,23,42,18)         48.9218         estimate D2E/DX2                !
 ! D527  D(1,24,36,16)         -44.2527         estimate D2E/DX2                !
 ! D528  D(1,24,36,20)          32.8724         estimate D2E/DX2                !
 ! D529  D(1,24,36,35)        -164.143          estimate D2E/DX2                !
 ! D530  D(23,24,36,16)         31.3741         estimate D2E/DX2                !
 ! D531  D(23,24,36,20)        108.4992         estimate D2E/DX2                !
 ! D532  D(23,24,36,35)        -88.5161         estimate D2E/DX2                !
 ! D533  D(8,26,39,28)          41.2056         estimate D2E/DX2                !
 ! D534  D(25,26,39,28)        -33.0448         estimate D2E/DX2                !
 ! D535  D(8,26,40,30)         -33.0153         estimate D2E/DX2                !
 ! D536  D(25,26,40,30)       -105.1867         estimate D2E/DX2                !
 ! D537  D(4,28,34,12)          13.1686         estimate D2E/DX2                !
 ! D538  D(4,28,34,33)         146.8028         estimate D2E/DX2                !
 ! D539  D(27,28,34,12)        -62.6776         estimate D2E/DX2                !
 ! D540  D(27,28,34,33)         70.9565         estimate D2E/DX2                !
 ! D541  D(12,34,39,26)        -23.295          estimate D2E/DX2                !
 ! D542  D(12,34,39,40)         49.878          estimate D2E/DX2                !
 ! D543  D(33,34,39,26)        113.4112         estimate D2E/DX2                !
 ! D544  D(33,34,39,40)       -173.4158         estimate D2E/DX2                !
 ! D545  D(4,28,39,26)         -36.2154         estimate D2E/DX2                !
 ! D546  D(4,28,39,40)          33.0824         estimate D2E/DX2                !
 ! D547  D(27,28,39,26)         38.6706         estimate D2E/DX2                !
 ! D548  D(27,28,39,40)        107.9684         estimate D2E/DX2                !
 ! D549  D(38,29,30,40)       -167.7722         estimate D2E/DX2                !
 ! D550  D(9,29,38,17)          66.1815         estimate D2E/DX2                !
 ! D551  D(9,29,38,22)         -15.0714         estimate D2E/DX2                !
 ! D552  D(9,29,38,37)        -164.6963         estimate D2E/DX2                !
 ! D553  D(30,29,38,17)        141.9148         estimate D2E/DX2                !
 ! D554  D(30,29,38,22)         60.662          estimate D2E/DX2                !
 ! D555  D(30,29,38,37)        -88.963          estimate D2E/DX2                !
 ! D556  D(9,30,40,26)          35.5915         estimate D2E/DX2                !
 ! D557  D(9,30,40,39)         -67.5324         estimate D2E/DX2                !
 ! D558  D(29,30,40,26)        105.8762         estimate D2E/DX2                !
 ! D559  D(29,30,40,39)          2.7524         estimate D2E/DX2                !
 ! D560  D(28,39,40,30)         33.025          estimate D2E/DX2                !
 --------------------------------------------------------------------------------
 Trust Radius=3.00D-01 FncErr=1.00D-07 GrdErr=1.00D-06 EigMax=2.50D+02 EigMin=1.00D-04
 Number of steps in this run=    252 maximum allowed number of steps=    252.
 GradGradGradGradGradGradGradGradGradGradGradGradGradGradGradGradGradGrad

                          Input orientation:                          
 ---------------------------------------------------------------------
 Center     Atomic      Atomic             Coordinates (Angstroms)
 Number     Number       Type             X           Y           Z
 ---------------------------------------------------------------------
      1          4           0        0.261353    0.796655   -1.415126
      2          4           0        1.028012    1.413731    0.571364
      3          4           0        0.826783   -1.235329   -0.894899
      4          4           0        1.305800   -0.605859    1.114135
      5          4           0        2.183535    0.275527   -0.617233
      6          4           0       -1.070576    1.389083    0.055505
      7          4           0       -1.207635   -0.565474   -1.015225
      8          4           0       -0.433785    0.458301    1.780237
      9          4           0       -0.491724   -1.582298    0.685854
     10          4           0       -2.077463   -0.297088    0.881466
     11          1           0        3.536384    0.826843   -0.952383
     12          1           0        3.435224    0.139585   -1.421594
     13          1           0       -3.396848   -0.162264    1.620454
     14          1           0       -3.485666   -0.813575    1.127226
     15          1           0       -1.908633    2.691190    0.316901
     16          1           0       -1.745409    2.705571   -0.466311
     17          1           0        0.942971   -2.545513   -1.665264
     18          1           0        1.666419   -2.167646   -1.744693
     19          1           0        2.020203    2.527092    0.861419
     20          1           0        1.334557    2.759866    1.240368
     21          1           0       -1.908900   -0.933656   -2.349619
     22          1           0       -2.392570   -1.212443   -1.767748
     23          1           0        0.225774    1.236184   -2.946811
     24          1           0        0.687193    1.775941   -2.593015
     25          1           0       -0.184781    1.093544    3.190902
     26          1           0       -0.909509    0.756095    3.239708
     27          1           0        2.392452   -0.836942    2.281191
     28          1           0        2.145787   -1.565516    2.097644
     29          1           0       -0.440571   -3.127056    0.906421
     30          1           0       -1.121406   -2.894332    1.260679
     31          1           0       -4.671196    1.258621   -1.024125
     32          1           0       -3.953863    1.044246   -0.966885
     33          1           0        4.788225   -1.849225    0.525682
     34          1           0        4.096449   -1.782832    0.242644
     35          1           0        0.483133    4.860430   -1.285593
     36          1           0        0.514511    4.127999   -1.128789
     37          1           0       -1.874915   -4.370809   -1.713945
     38          1           0       -1.572202   -3.730391   -1.468775
     39          1           0        0.032187   -1.679814    3.507738
     40          1           0       -0.567813   -1.679814    3.507738
     41          1           0        1.294955   -0.677942   -3.450655
     42          1           0        0.740501   -0.906768   -3.435860
 ---------------------------------------------------------------------
                    Distance matrix (angstroms):
                    1          2          3          4          5
     1  Be   0.000000
     2  Be   2.216910   0.000000
     3  Be   2.172396   3.034459   0.000000
     4  Be   3.074911   2.109623   2.159145   0.000000
     5  Be   2.145458   2.010847   2.049527   2.131876   0.000000
     6  Be   2.070691   2.161201   3.375023   3.278361   3.504543
     7  Be   2.042851   3.381218   2.145237   3.294414   3.516492
     8  Be   3.287559   2.123928   3.407898   2.145294   3.554101
     9  Be   3.262002   3.361383   2.087493   2.089964   3.508071
    10  Be   3.455527   3.559079   3.531347   3.405282   4.553031
    11  H    3.307699   2.993021   3.405554   3.361344   1.498825
    12  H    3.241179   3.374907   2.995290   3.394121   1.494056
    13  H    4.849403   4.812872   5.031653   4.750582   6.028232
    14  H    4.805887   5.063908   4.781640   4.795984   6.030682
    15  H    3.361253   3.212559   4.936447   4.673189   4.842920
    16  H    2.927679   3.230710   4.725521   4.772133   4.622174
    17  H    3.420126   4.548115   1.524318   3.408660   3.255094
    18  H    3.296954   4.312533   1.515372   3.277518   2.740013
    19  H    3.357175   1.519259   4.320268   3.223293   2.698636
    20  H    3.472407   1.534150   4.558375   3.368214   3.216113
    21  H    2.928694   4.761073   3.113066   4.737018   4.605574
    22  H    3.347256   4.905978   3.335659   4.727699   4.947573
    23  H    1.593898   3.612847   3.268016   4.588122   3.191022
    24  H    1.589894   3.203225   3.459889   4.449563   2.897239
    25  H    4.637097   2.904370   4.810476   3.069652   4.558505
    26  H    4.800004   3.362519   4.906674   3.358656   4.967279
    27  H    4.568696   3.138588   3.563366   1.611283   3.111607
    28  H    4.633627   3.529145   3.286960   1.610531   3.280461
    29  H    4.612785   4.784114   2.903372   3.073986   4.559060
    30  H    4.763963   4.863595   3.345781   3.339149   4.949464
    31  H    4.969541   5.920356   6.038564   6.616111   6.936813
    32  H    4.246206   5.227027   5.296812   5.892160   6.195227
    33  H    5.591063   4.978772   4.252992   3.744265   3.550385
    34  H    4.910185   4.443127   3.504922   3.151584   2.938617
    35  H    4.071883   3.952837   6.117926   6.026258   4.935525
    36  H    3.353197   3.243679   5.377500   5.297760   4.229524
    37  H    5.599609   6.863711   4.219152   5.682414   6.265958
    38  H    4.884562   6.114350   3.508532   4.971621   5.556803
    39  H    5.515434   4.379952   4.495794   2.916300   5.046488
    40  H    5.572702   4.554006   4.639578   3.223840   5.329978
    41  H    2.717747   4.541254   2.657396   4.565372   3.118807
    42  H    2.686001   4.639528   2.563568   4.594841   3.380063
                    6          7          8          9         10
     6  Be   0.000000
     7  Be   2.232832   0.000000
     8  Be   2.060718   3.075966   0.000000
     9  Be   3.092170   2.107161   2.316263   0.000000
    10  Be   2.130541   2.103822   2.019921   2.050511   0.000000
    11  H    4.749319   4.944513   4.833764   4.971261   6.011780
    12  H    4.903601   4.713638   5.032150   4.777776   5.990366
    13  H    3.204260   3.449933   3.031563   3.365965   1.518242
    14  H    3.439905   3.137049   3.370174   3.122408   1.519932
    15  H    1.570398   3.587732   3.049971   4.517351   3.045824
    16  H    1.568704   3.360096   3.437668   4.613570   3.307979
    17  H    4.743044   2.994697   4.773870   2.917857   4.545797
    18  H    4.835512   3.370351   4.871508   3.302692   4.940886
    19  H    3.390793   4.848164   3.338589   4.819511   4.976672
    20  H    3.011247   4.754821   2.952235   4.743119   4.595178
    21  H    3.447104   1.551753   4.601002   3.412216   3.297506
    22  H    3.440909   1.545617   4.383654   3.125727   2.820550
    23  H    3.273806   3.005272   4.835815   4.653482   4.723508
    24  H    3.202198   3.400297   4.702988   4.839276   4.900285
    25  H    3.271497   4.635739   1.567007   3.678262   3.293873
    26  H    3.250502   4.465409   1.563666   3.487807   2.834540
    27  H    4.679896   4.888832   3.149004   3.379220   4.714956
    28  H    4.821305   4.683532   3.294051   2.991638   4.574258
    29  H    4.638586   3.292843   3.690310   1.561263   3.269366
    30  H    4.450019   3.257415   3.461634   1.564722   2.793479
    31  H    3.761261   3.914544   5.143988   5.335057   3.574767
    32  H    3.078561   3.183599   4.503439   4.649375   2.955750
    33  H    6.710682   6.322401   5.845338   5.289118   7.047935
    34  H    6.065823   5.585472   5.282981   4.613890   6.382219
    35  H    4.032717   5.689660   5.442315   6.807767   6.152462
    36  H    3.378863   5.000737   4.777906   6.075601   5.508253
    37  H    6.079002   3.926073   6.132411   3.930400   4.834500
    38  H    5.365079   3.217968   5.421920   3.228647   4.191240
    39  H    4.748908   4.820385   2.787997   2.871763   3.641409
    40  H    4.646376   4.701949   2.752046   2.824594   3.329907
    41  H    4.707599   3.493841   5.625106   4.595736   5.503229
    42  H    4.554181   3.125890   5.518155   4.354681   5.191525
                   11         12         13         14         15
    11  H    0.000000
    12  H    0.838281   0.000000
    13  H    7.461068   7.484810   0.000000
    14  H    7.504994   7.436647   0.821808   0.000000
    15  H    5.893648   6.171698   3.472209   3.927727   0.000000
    16  H    5.627008   5.859676   3.912329   4.237009   0.800169
    17  H    4.313557   3.671573   5.942209   5.514566   6.283604
    18  H    3.618216   2.925129   6.401753   6.051893   6.374908
    19  H    2.911963   3.593692   6.095343   6.445565   3.969783
    20  H    3.659614   4.285407   5.574002   6.001402   3.372801
    21  H    5.890903   5.529262   4.309352   3.819563   4.499982
    22  H    6.322658   5.992578   3.686647   3.120069   4.451776
    23  H    3.886572   3.718788   5.994911   5.879972   4.162277
    24  H    3.422039   3.406107   6.179753   6.161050   4.005447
    25  H    5.575393   5.940504   3.789556   4.334940   3.712684
    26  H    6.111023   6.401916   3.106803   3.682802   3.644947
    27  H    3.812186   3.968828   5.865813   5.990363   5.899617
    28  H    4.118229   4.117651   5.737389   5.763713   6.142387
    29  H    5.908015   5.577848   4.247282   3.830607   6.029488
    30  H    6.359229   6.096074   3.573691   3.152314   5.719134
    31  H    8.219243   8.192940   3.261392   3.213688   3.388563
    32  H    7.493415   7.458135   2.908652   2.838311   2.922926
    33  H    3.303501   3.094812   8.428510   8.360126   8.093631
    34  H    2.924409   2.627279   7.789358   7.694830   7.488885
    35  H    5.069832   5.569535   6.980460   7.332625   3.604738
    36  H    4.478891   4.952146   6.423661   6.746123   3.166396
    37  H    7.541732   6.973285   5.580891   4.829150   7.348286
    38  H    6.865325   6.328764   5.060059   4.348377   6.673719
    39  H    6.201243   6.260127   4.197985   4.335031   5.749252
    40  H    6.558997   6.605516   3.724008   3.864075   5.575385
    41  H    3.678280   3.060423   6.927848   6.620402   5.984021
    42  H    4.121896   3.523302   6.575580   6.220203   5.834932
                   16         17         18         19         20
    16  H    0.000000
    17  H    6.019864   0.000000
    18  H    6.084659   0.820042   0.000000
    19  H    3.996818   5.768525   5.381222   0.000000
    20  H    3.521632   6.061607   5.770710   0.817249   0.000000
    21  H    4.100921   3.346579   3.830349   6.142100   6.086881
    22  H    4.178922   3.593524   4.169932   6.353677   6.222498
    23  H    3.492498   4.056842   3.886722   4.403298   4.591674
    24  H    3.362237   4.427314   4.150953   3.778129   4.010239
    25  H    4.290617   6.172269   6.198580   3.513333   2.981543
    26  H    4.270101   6.196051   6.326762   4.168441   3.612242
    27  H    6.100824   4.538140   4.301818   3.670292   3.890949
    28  H    6.321191   4.070213   3.918661   4.277086   4.483519
    29  H    6.132417   2.977574   3.519699   6.166589   6.157796
    30  H    5.893283   3.597842   4.163208   6.278611   6.164586
    31  H    3.311352   6.811855   7.240434   7.066761   6.591717
    32  H    2.808531   6.111717   6.519878   6.421136   5.981865
    33  H    8.026119   4.480071   3.873199   5.189105   5.803647
    34  H    7.401060   3.763804   3.162694   4.823808   5.409215
    35  H    3.206406   7.429912   7.141764   3.523735   3.393784
    36  H    2.751257   6.708737   6.429726   2.964952   2.856076
    37  H    7.186690   3.357761   4.170842   8.329795   8.359139
    38  H    6.515868   2.787228   3.606518   7.582300   7.610003
    39  H    6.179362   5.323431   5.522385   5.352875   5.152465
    40  H    6.034186   5.458192   5.728683   5.603471   5.335798
    41  H    5.440430   2.607553   2.295105   5.421458   5.815994
    42  H    5.295938   2.421051   2.303733   5.647623   5.971953
                   21         22         23         24         25
    21  H    0.000000
    22  H    0.806370   0.000000
    23  H    3.101883   3.773816   0.000000
    24  H    3.760433   4.369948   0.793358   0.000000
    25  H    6.146503   5.897467   6.153082   5.888947   0.000000
    26  H    5.924071   5.581149   6.308119   6.132716   0.800927
    27  H    6.321027   6.279438   6.026969   5.787309   3.346114
    28  H    6.051271   5.971817   6.081324   5.940969   3.700995
    29  H    4.191514   3.824555   5.859119   6.128400   4.806011
    30  H    4.183139   3.689984   6.048060   6.319291   4.528375
    31  H    3.767399   3.442567   5.260945   5.607260   6.158053
    32  H    3.163214   2.858612   4.628857   4.971828   5.612094
    33  H    7.345550   7.564994   6.511061   6.299727   6.363496
    34  H    6.595843   6.817213   5.853991   5.685847   5.940934
    35  H    6.358098   6.736611   3.995127   3.356347   5.888510
    36  H    5.743144   6.113895   3.427998   2.775960   5.325097
    37  H    3.495605   3.200959   6.113201   6.717120   7.534801
    38  H    2.951437   2.665042   5.484904   6.057101   6.848932
    39  H    6.215561   5.824829   7.085318   7.042050   2.799817
    40  H    6.055072   5.601690   7.126993   7.122954   2.817554
    41  H    3.397404   4.088485   2.249641   2.669543   7.031220
    42  H    2.863558   3.562607   2.257511   2.812500   6.983650
                   26         27         28         29         30
    26  H    0.000000
    27  H    3.789389   0.000000
    28  H    4.003626   0.790793   0.000000
    29  H    4.554448   3.893666   3.247563   0.000000
    30  H    4.157773   4.197797   3.625026   0.801995   0.000000
    31  H    5.708160   8.075371   8.012019   6.392133   5.921854
    32  H    5.200629   7.373234   7.308073   5.766477   5.338282
    33  H    6.827723   3.137875   3.087723   5.396121   6.046173
    34  H    6.363031   2.820281   2.700617   4.778293   5.431191
    35  H    6.266049   6.987667   7.450067   8.334152   8.318316
    36  H    5.699240   6.309141   6.744408   7.595399   7.595980
    37  H    7.194153   6.830794   6.209986   3.235828   3.405312
    38  H    6.537395   6.176793   5.588333   2.699288   2.890005
    39  H    2.625316   2.790287   2.543371   3.014111   2.802696
    40  H    2.474317   3.313310   3.060238   2.979522   2.613579
    41  H    7.188677   5.838136   5.682897   5.290966   5.740022
    42  H    7.074663   5.951344   5.747038   5.017969   5.429050
                   31         32         33         34         35
    31  H    0.000000
    32  H    0.750866   0.000000
    33  H   10.076768   9.328667   0.000000
    34  H    9.366255   8.617590   0.750382   0.000000
    35  H    6.293529   5.861038   8.175207   7.715212   0.000000
    36  H    5.927549   5.431585   7.531873   7.046207   0.749685
    37  H    6.323411   5.848328   7.468049   6.795811   9.537277
    38  H    5.889968   5.359231   6.926159   6.233422   8.835166
    39  H    7.161982   6.582655   5.616161   5.214373   8.121217
    40  H    6.783062   6.237635   6.132578   5.694453   8.176509
    41  H    6.725569   6.056826   5.420894   4.765460   6.001676
    42  H    6.308077   5.651490   5.741612   5.055815   6.160394
                   36         37         38         39         40
    36  H    0.000000
    37  H    8.847683   0.000000
    38  H    8.137829   0.749586   0.000000
    39  H    7.447195   6.176121   5.616459   0.000000
    40  H    7.509960   6.017969   5.475340   0.600000   0.000000
    41  H    5.394184   5.167350   4.633129   7.142658   7.272750
    42  H    5.542791   4.669579   4.146187   7.022312   7.107942
                   41         42
    41  H    0.000000
    42  H    0.600000   0.000000
 Stoichiometry    Be10H32
 Framework group  C1[X(Be10H32)]
 Deg. of freedom   120
 Full point group                 C1      NOp   1
 Largest Abelian subgroup         C1      NOp   1
 Largest concise Abelian subgroup C1      NOp   1
                         Standard orientation:                         
 ---------------------------------------------------------------------
 Center     Atomic      Atomic             Coordinates (Angstroms)
 Number     Number       Type             X           Y           Z
 ---------------------------------------------------------------------
      1          4           0       -0.438331    1.122786    1.166838
      2          4           0       -0.932990    1.300778   -0.986838
      3          4           0       -0.910410   -0.991251    1.001637
      4          4           0       -1.117150   -0.795303   -1.138637
      5          4           0       -2.229647    0.383374    0.246270
      6          4           0        1.076095    1.455632   -0.205565
      7          4           0        1.082960   -0.238139    1.249300
      8          4           0        0.687707    0.175450   -1.772998
      9          4           0        0.613708   -1.600658   -0.288059
     10          4           0        2.200292   -0.324635   -0.531193
     11          1           0       -3.620158    0.941695    0.281373
     12          1           0       -3.577879    0.366642    0.889849
     13          1           0        3.606709   -0.293446   -1.102224
     14          1           0        3.633189   -0.828932   -0.479390
     15          1           0        1.930770    2.708104   -0.614215
     16          1           0        1.662446    2.873449    0.121267
     17          1           0       -1.119086   -2.123549    2.000586
     18          1           0       -1.849813   -1.763702    1.905625
     19          1           0       -1.885989    2.296881   -1.625367
     20          1           0       -1.157195    2.473402   -1.950321
     21          1           0        1.599381   -0.305644    2.711042
     22          1           0        2.160041   -0.677922    2.266855
     23          1           0       -0.615107    1.861672    2.568019
     24          1           0       -1.028722    2.302517    2.054215
     25          1           0        0.627422    0.505376   -3.303693
     26          1           0        1.354908    0.191288   -3.187085
     27          1           0       -2.033005   -1.294770   -2.366632
     28          1           0       -1.807382   -1.962351   -2.007768
     29          1           0        0.606206   -3.159078   -0.194179
     30          1           0        1.326877   -2.977825   -0.495801
     31          1           0        4.497449    1.674034    1.341601
     32          1           0        3.796417    1.426872    1.235461
     33          1           0       -4.636509   -2.019769   -0.772140
     34          1           0       -3.990236   -1.873099   -0.420156
     35          1           0       -0.675106    5.067281    0.184428
     36          1           0       -0.678620    4.317638    0.177337
     37          1           0        1.681480   -3.799397    2.789838
     38          1           0        1.409462   -3.232502    2.381777
     39          1           0        0.479225   -2.281130   -3.074795
     40          1           0        1.073630   -2.259548   -2.995949
     41          1           0       -1.726496    0.050359    3.306155
     42          1           0       -1.173247   -0.156687    3.411263
 ---------------------------------------------------------------------
 Rotational constants (GHZ):           1.0798056           0.9394599           0.8877669
 Standard basis: def2TZVP (5D, 7F)
 There are   392 symmetry adapted cartesian basis functions of A   symmetry.
 There are   382 symmetry adapted basis functions of A   symmetry.
   382 basis functions,   546 primitive gaussians,   392 cartesian basis functions
    36 alpha electrons       36 beta electrons
       nuclear repulsion energy       397.9694488090 Hartrees.
 NAtoms=   42 NActive=   42 NUniq=   42 SFac= 1.00D+00 NAtFMM=   60 NAOKFM=F Big=F
 Integral buffers will be    131072 words long.
 Raffenetti 2 integral format.
 Two-electron integral symmetry is turned on.
 Nuclear repulsion after empirical dispersion term =      397.9160677511 Hartrees.
 One-electron integrals computed using PRISM.
   1 Symmetry operations used in ECPInt.
 ECPInt:  NShTT=   23871 NPrTT=   62394 LenC2=   22421 LenP2D=   46699.
 LDataN:  DoStor=T MaxTD1= 4 Len=   56
 NBasis=   382 RedAO= T EigKep=  1.02D-04  NBF=   382
 NBsUse=   382 1.00D-06 EigRej= -1.00D+00 NBFU=   382
 ExpMin= 3.27D-02 ExpMax= 4.70D+03 ExpMxC= 1.60D+02 IAcc=3 IRadAn=         5 AccDes= 0.00D+00
 Harris functional with IExCor= 1009 and IRadAn=       5 diagonalized for initial guess.
 HarFok:  IExCor= 1009 AccDes= 0.00D+00 IRadAn=         5 IDoV= 1 UseB2=F ITyADJ=14
 ICtDFT=  3500011 ScaDFX=  1.000000  1.000000  1.000000  1.000000
 FoFCou: FMM=F IPFlag=           0 FMFlag=      100000 FMFlg1=           0
         NFxFlg=           0 DoJE=T BraDBF=F KetDBF=T FulRan=T
         wScrn=  0.000000 ICntrl=       500 IOpCl=  0 I1Cent=   200000004 NGrid=           0
         NMat0=    1 NMatS0=      1 NMatT0=    0 NMatD0=    1 NMtDS0=    0 NMtDT0=    0
 Petite list used in FoFCou.
 Requested convergence on RMS density matrix=1.00D-08 within 128 cycles.
 Requested convergence on MAX density matrix=1.00D-06.
 Requested convergence on             energy=1.00D-06.
 No special actions if energy rises.
 SCF Done:  E(RPBE1PBE) =  -165.889239342     A.U. after   15 cycles
            NFock= 15  Conv=0.86D-08     -V/T= 2.0075

 **********************************************************************

            Population analysis using the SCF density.

 **********************************************************************

 Orbital symmetries:
       Occupied  (A) (A) (A) (A) (A) (A) (A) (A) (A) (A) (A) (A)
                 (A) (A) (A) (A) (A) (A) (A) (A) (A) (A) (A) (A)
                 (A) (A) (A) (A) (A) (A) (A) (A) (A) (A) (A) (A)
       Virtual   (A) (A) (A) (A) (A) (A) (A) (A) (A) (A) (A) (A)
                 (A) (A) (A) (A) (A) (A) (A) (A) (A) (A) (A) (A)
                 (A) (A) (A) (A) (A) (A) (A) (A) (A) (A) (A) (A)
                 (A) (A) (A) (A) (A) (A) (A) (A) (A) (A) (A) (A)
                 (A) (A) (A) (A) (A) (A) (A) (A) (A) (A) (A) (A)
                 (A) (A) (A) (A) (A) (A) (A) (A) (A) (A) (A) (A)
                 (A) (A) (A) (A) (A) (A) (A) (A) (A) (A) (A) (A)
                 (A) (A) (A) (A) (A) (A) (A) (A) (A) (A) (A) (A)
                 (A) (A) (A) (A) (A) (A) (A) (A) (A) (A) (A) (A)
                 (A) (A) (A) (A) (A) (A) (A) (A) (A) (A) (A) (A)
                 (A) (A) (A) (A) (A) (A) (A) (A) (A) (A) (A) (A)
                 (A) (A) (A) (A) (A) (A) (A) (A) (A) (A) (A) (A)
                 (A) (A) (A) (A) (A) (A) (A) (A) (A) (A) (A) (A)
                 (A) (A) (A) (A) (A) (A) (A) (A) (A) (A) (A) (A)
                 (A) (A) (A) (A) (A) (A) (A) (A) (A) (A) (A) (A)
                 (A) (A) (A) (A) (A) (A) (A) (A) (A) (A) (A) (A)
                 (A) (A) (A) (A) (A) (A) (A) (A) (A) (A) (A) (A)
                 (A) (A) (A) (A) (A) (A) (A) (A) (A) (A) (A) (A)
                 (A) (A) (A) (A) (A) (A) (A) (A) (A) (A) (A) (A)
                 (A) (A) (A) (A) (A) (A) (A) (A) (A) (A) (A) (A)
                 (A) (A) (A) (A) (A) (A) (A) (A) (A) (A) (A) (A)
                 (A) (A) (A) (A) (A) (A) (A) (A) (A) (A) (A) (A)
                 (A) (A) (A) (A) (A) (A) (A) (A) (A) (A) (A) (A)
                 (A) (A) (A) (A) (A) (A) (A) (A) (A) (A) (A) (A)
                 (A) (A) (A) (A) (A) (A) (A) (A) (A) (A) (A) (A)
                 (A) (A) (A) (A) (A) (A) (A) (A) (A) (A) (A) (A)
                 (A) (A) (A) (A) (A) (A) (A) (A) (A) (A) (A) (A)
                 (A) (A) (A) (A) (A) (A) (A) (A) (A) (A) (A) (A)
                 (A) (A) (A) (A) (A) (A) (A) (A) (A) (A)
 The electronic state is 1-A.
 Alpha  occ. eigenvalues --   -3.98652  -3.98479  -3.98372  -3.97811  -3.97709
 Alpha  occ. eigenvalues --   -3.97409  -3.97291  -3.96627  -3.96607  -3.96141
 Alpha  occ. eigenvalues --   -0.54627  -0.53659  -0.53092  -0.52539  -0.52315
 Alpha  occ. eigenvalues --   -0.51573  -0.51523  -0.51079  -0.50844  -0.50561
 Alpha  occ. eigenvalues --   -0.46286  -0.45164  -0.43302  -0.43158  -0.43024
 Alpha  occ. eigenvalues --   -0.42875  -0.41490  -0.31064  -0.25916  -0.25647
 Alpha  occ. eigenvalues --   -0.21041  -0.19740  -0.17649  -0.16737  -0.16670
 Alpha  occ. eigenvalues --   -0.16145
 Alpha virt. eigenvalues --   -0.08169  -0.02628  -0.00315   0.01411   0.01790
 Alpha virt. eigenvalues --    0.02039   0.02481   0.02564   0.02890   0.03293
 Alpha virt. eigenvalues --    0.03466   0.03665   0.04198   0.05029   0.05380
 Alpha virt. eigenvalues --    0.05721   0.05917   0.06174   0.06478   0.07162
 Alpha virt. eigenvalues --    0.07618   0.08486   0.08716   0.09066   0.09875
 Alpha virt. eigenvalues --    0.10323   0.10580   0.11076   0.11862   0.12290
 Alpha virt. eigenvalues --    0.12748   0.13445   0.14077   0.14278   0.15093
 Alpha virt. eigenvalues --    0.15493   0.15812   0.16281   0.16762   0.17671
 Alpha virt. eigenvalues --    0.17955   0.18586   0.18837   0.19258   0.19568
 Alpha virt. eigenvalues --    0.20251   0.21277   0.21832   0.21922   0.22420
 Alpha virt. eigenvalues --    0.23061   0.23489   0.24045   0.24421   0.25146
 Alpha virt. eigenvalues --    0.25985   0.26749   0.27101   0.27853   0.28246
 Alpha virt. eigenvalues --    0.28711   0.29032   0.30015   0.30581   0.31228
 Alpha virt. eigenvalues --    0.31678   0.32082   0.33006   0.33623   0.33931
 Alpha virt. eigenvalues --    0.34310   0.34469   0.34736   0.35102   0.35594
 Alpha virt. eigenvalues --    0.35777   0.36600   0.37774   0.37957   0.38423
 Alpha virt. eigenvalues --    0.39070   0.39801   0.40337   0.40793   0.41771
 Alpha virt. eigenvalues --    0.42525   0.43441   0.43702   0.45041   0.45437
 Alpha virt. eigenvalues --    0.45929   0.46006   0.46708   0.46989   0.47683
 Alpha virt. eigenvalues --    0.48148   0.48412   0.49749   0.50640   0.51061
 Alpha virt. eigenvalues --    0.52809   0.52860   0.53339   0.54169   0.54630
 Alpha virt. eigenvalues --    0.54695   0.56008   0.56262   0.56806   0.57063
 Alpha virt. eigenvalues --    0.57578   0.58065   0.59093   0.59213   0.60009
 Alpha virt. eigenvalues --    0.60333   0.60566   0.60961   0.62109   0.62416
 Alpha virt. eigenvalues --    0.63084   0.63288   0.64006   0.64838   0.65486
 Alpha virt. eigenvalues --    0.66133   0.66900   0.67929   0.68916   0.69736
 Alpha virt. eigenvalues --    0.70977   0.71564   0.72251   0.72701   0.73294
 Alpha virt. eigenvalues --    0.74120   0.74679   0.75574   0.75947   0.76863
 Alpha virt. eigenvalues --    0.77454   0.78113   0.78926   0.79396   0.80447
 Alpha virt. eigenvalues --    0.80889   0.81892   0.82640   0.82752   0.84150
 Alpha virt. eigenvalues --    0.84667   0.85909   0.86202   0.86444   0.87361
 Alpha virt. eigenvalues --    0.88084   0.89607   0.90406   0.92074   0.94037
 Alpha virt. eigenvalues --    0.94612   0.96459   0.96986   0.99264   0.99505
 Alpha virt. eigenvalues --    1.01685   1.04393   1.06850   1.07722   1.11464
 Alpha virt. eigenvalues --    1.11794   1.11930   1.16473   1.18356   1.20237
 Alpha virt. eigenvalues --    1.23302   1.24203   1.25958   1.26848   1.27209
 Alpha virt. eigenvalues --    1.28240   1.29614   1.29989   1.30872   1.32280
 Alpha virt. eigenvalues --    1.33159   1.36611   1.37448   1.44441   1.49266
 Alpha virt. eigenvalues --    1.51783   1.54557   1.56503   1.57460   1.59539
 Alpha virt. eigenvalues --    1.61042   1.63272   1.65697   1.66047   1.66774
 Alpha virt. eigenvalues --    1.68889   1.69858   1.70559   1.70696   1.72033
 Alpha virt. eigenvalues --    1.72679   1.73919   1.76128   1.77180   1.77493
 Alpha virt. eigenvalues --    1.77655   1.79378   1.80073   1.81262   1.81521
 Alpha virt. eigenvalues --    1.82989   1.83894   1.84458   1.85416   1.87394
 Alpha virt. eigenvalues --    1.87841   1.88345   1.90063   1.91998   1.92305
 Alpha virt. eigenvalues --    1.94536   1.95339   1.96223   1.97803   1.98090
 Alpha virt. eigenvalues --    1.98784   1.99062   1.99160   1.99615   1.99883
 Alpha virt. eigenvalues --    2.00244   2.00466   2.00907   2.01530   2.02148
 Alpha virt. eigenvalues --    2.02602   2.03833   2.04782   2.05991   2.06645
 Alpha virt. eigenvalues --    2.09092   2.09889   2.10880   2.11431   2.13236
 Alpha virt. eigenvalues --    2.13436   2.13701   2.14744   2.15329   2.15755
 Alpha virt. eigenvalues --    2.15932   2.16778   2.17671   2.18101   2.18773
 Alpha virt. eigenvalues --    2.19363   2.20539   2.21356   2.23530   2.51351
 Alpha virt. eigenvalues --    2.52634   2.53690   2.58211   2.59321   2.61087
 Alpha virt. eigenvalues --    2.61995   2.63163   2.65306   2.68100   2.68547
 Alpha virt. eigenvalues --    2.69532   2.70427   2.72763   2.73836   2.80723
 Alpha virt. eigenvalues --    2.87628   2.92608   2.94174   2.97716   3.04609
 Alpha virt. eigenvalues --    3.04825   3.09352   3.10722   3.11927   3.12560
 Alpha virt. eigenvalues --    3.12908   3.13614   3.15443   3.16295   3.18131
 Alpha virt. eigenvalues --    3.18814   3.19404   3.19676   3.22109   3.22901
 Alpha virt. eigenvalues --    3.44600   3.44660   3.44944   3.45206   4.53314
 Alpha virt. eigenvalues --    4.54522   5.50046   5.51507   5.56689   5.59795
 Alpha virt. eigenvalues --    5.61163   5.64484   5.69129   5.70069   5.75475
 Alpha virt. eigenvalues --    5.79538   5.83816   5.85787   5.93850   5.95599
 Alpha virt. eigenvalues --    6.00694   6.02361   6.03877   6.09628   6.15413
 Alpha virt. eigenvalues --    6.16985   6.17840   6.22110   6.23499   6.28552
 Alpha virt. eigenvalues --    6.28985   6.32516   6.34857   6.37629   6.40665
 Alpha virt. eigenvalues --    6.45968   7.90802   7.92668   7.99952   8.01159
 Alpha virt. eigenvalues --    8.05223   8.09656   8.15074   8.16641   8.22416
 Alpha virt. eigenvalues --    8.24601
          Condensed to atoms (all electrons):
               1          2          3          4          5          6
     1  Be   3.642560   0.104071   0.194876   0.070878   0.138099  -0.110745
     2  Be   0.104071   3.714718   0.103133   0.030689   0.093486   0.067178
     3  Be   0.194876   0.103133   3.550439   0.189882  -0.048869  -0.084696
     4  Be   0.070878   0.030689   0.189882   3.273548   0.127591   0.108764
     5  Be   0.138099   0.093486  -0.048869   0.127591   4.219420   0.176294
     6  Be  -0.110745   0.067178  -0.084696   0.108764   0.176294   3.325038
     7  Be  -0.021955  -0.033209   0.070715   0.019966   0.084631   0.225271
     8  Be   0.120990   0.022820  -0.003954  -0.002737   0.087516   0.021544
     9  Be   0.064490   0.019314  -0.078175  -0.086553   0.006290   0.066801
    10  Be   0.046136   0.079352   0.051431   0.238707  -0.078702   0.053933
    11  H    0.012348  -0.022875   0.034241   0.027682   0.012301  -0.007595
    12  H    0.001157   0.023735   0.032999   0.023936  -0.030843  -0.002317
    13  H   -0.011837  -0.001474  -0.002301  -0.005824   0.002646   0.018111
    14  H   -0.009611  -0.007493   0.002434  -0.001345   0.003285   0.007526
    15  H   -0.033261   0.031344  -0.012519   0.000601  -0.006417  -0.002771
    16  H    0.085418   0.034498   0.002341  -0.010982   0.009824  -0.039977
    17  H   -0.036143  -0.010101  -0.023538  -0.002548  -0.091181  -0.005474
    18  H   -0.016951   0.006078  -0.081616  -0.003178   0.128925  -0.010043
    19  H    0.034223  -0.142136   0.009128   0.046531   0.128778  -0.054880
    20  H   -0.013371  -0.046927  -0.005351   0.027222  -0.104386   0.056148
    21  H    0.090554   0.002469   0.077406  -0.006922   0.012029   0.025397
    22  H    0.026672  -0.009623   0.013471  -0.005932  -0.002220  -0.019197
    23  H   -0.081272  -0.015623  -0.000447  -0.011315  -0.082450   0.009600
    24  H   -0.106913   0.009762  -0.027930  -0.006773   0.023272   0.032692
    25  H    0.006371   0.101965   0.001348   0.013675   0.000142   0.026978
    26  H   -0.008848  -0.018835  -0.011715  -0.026949   0.003539   0.038399
    27  H   -0.001721   0.033834  -0.029688  -0.009466  -0.017090  -0.001628
    28  H   -0.007552  -0.054043   0.006669  -0.055458  -0.053383  -0.006019
    29  H    0.000902  -0.003475   0.114186   0.019405   0.004634  -0.011779
    30  H   -0.011407  -0.004959  -0.022804   0.009058  -0.002633   0.000796
    31  H   -0.005580  -0.000324  -0.000736   0.000769   0.000227  -0.000757
    32  H    0.002969  -0.001454  -0.000510  -0.000823   0.000658  -0.005367
    33  H   -0.001405  -0.004425  -0.008608   0.001826  -0.002202   0.000453
    34  H   -0.000943  -0.002409  -0.007313   0.002466   0.000465  -0.000399
    35  H   -0.002292  -0.005857  -0.000358  -0.000796  -0.004613  -0.000968
    36  H   -0.010828   0.003892  -0.001675  -0.001022   0.007528   0.002249
    37  H   -0.001446   0.000353  -0.005304  -0.001811   0.000222  -0.000327
    38  H   -0.002191   0.000110  -0.004964  -0.000895  -0.001684  -0.000902
    39  H    0.002546  -0.003983  -0.002163  -0.020539  -0.000901  -0.007451
    40  H    0.002667  -0.001793  -0.004205  -0.020270  -0.001450  -0.003256
    41  H   -0.026102  -0.003344  -0.026714  -0.004022  -0.007325  -0.005836
    42  H    0.001555  -0.002938   0.010545  -0.005134  -0.028407  -0.003225
               7          8          9         10         11         12
     1  Be  -0.021955   0.120990   0.064490   0.046136   0.012348   0.001157
     2  Be  -0.033209   0.022820   0.019314   0.079352  -0.022875   0.023735
     3  Be   0.070715  -0.003954  -0.078175   0.051431   0.034241   0.032999
     4  Be   0.019966  -0.002737  -0.086553   0.238707   0.027682   0.023936
     5  Be   0.084631   0.087516   0.006290  -0.078702   0.012301  -0.030843
     6  Be   0.225271   0.021544   0.066801   0.053933  -0.007595  -0.002317
     7  Be   3.638593   0.023817   0.092654  -0.106019  -0.001168  -0.004152
     8  Be   0.023817   3.727791   0.224674   0.190347  -0.005841  -0.010190
     9  Be   0.092654   0.224674   3.640815   0.172036  -0.007919  -0.009803
    10  Be  -0.106019   0.190347   0.172036   4.432592   0.002831   0.004026
    11  H   -0.001168  -0.005841  -0.007919   0.002831   0.621996   0.231136
    12  H   -0.004152  -0.010190  -0.009803   0.004026   0.231136   0.626580
    13  H    0.052057  -0.015337   0.026734  -0.052482   0.000001   0.000000
    14  H    0.040867   0.009633   0.003314  -0.069192   0.000000   0.000001
    15  H   -0.045232   0.055590   0.004913   0.027937  -0.000042  -0.000019
    16  H    0.031227  -0.082410  -0.015866  -0.057245   0.000010  -0.000039
    17  H    0.071407  -0.000607   0.079768   0.004027   0.003026  -0.003033
    18  H   -0.029359  -0.005439  -0.004562   0.000266  -0.006214   0.003605
    19  H   -0.014064  -0.020207  -0.005622  -0.003062   0.010051  -0.004199
    20  H   -0.006787   0.067597  -0.002948   0.006241  -0.004136   0.003694
    21  H   -0.052138  -0.024142  -0.061479  -0.119181   0.000015  -0.000042
    22  H   -0.099057  -0.001199   0.025157   0.083999  -0.000025  -0.000021
    23  H    0.085735  -0.003897   0.004078   0.006052   0.000688   0.001127
    24  H   -0.003374  -0.000541  -0.004987  -0.001038  -0.004081  -0.001988
    25  H   -0.008515  -0.060453  -0.024794  -0.093773  -0.000028   0.000008
    26  H    0.006158  -0.082010   0.018916   0.052629  -0.000007  -0.000021
    27  H   -0.008562   0.013579  -0.007733  -0.004006  -0.000063  -0.000333
    28  H   -0.002842  -0.005196   0.074878   0.007699   0.000403   0.002877
    29  H    0.017021   0.000213  -0.072971  -0.104161   0.000021  -0.000074
    30  H    0.000460   0.008580  -0.066645   0.043853  -0.000025  -0.000025
    31  H   -0.011599  -0.003049  -0.001483   0.004185   0.000000   0.000000
    32  H    0.003584  -0.005254  -0.003178  -0.012163  -0.000000  -0.000000
    33  H    0.000001  -0.000552  -0.001567   0.000218   0.002154  -0.002139
    34  H   -0.001482  -0.000448   0.000214   0.000412  -0.004436   0.005113
    35  H   -0.001136  -0.000488   0.000476   0.000050  -0.000019   0.000000
    36  H   -0.002893  -0.001963   0.000026  -0.000505  -0.000306  -0.000075
    37  H   -0.002711  -0.000353  -0.004681  -0.000403  -0.000000   0.000001
    38  H   -0.003096  -0.000475   0.006301   0.001134   0.000001  -0.000003
    39  H   -0.005860  -0.005255  -0.016846  -0.016315   0.000008   0.000009
    40  H   -0.004650  -0.000993  -0.012333  -0.023560  -0.000004  -0.000006
    41  H   -0.027846   0.001699  -0.002234   0.000926  -0.001463   0.001257
    42  H   -0.023248   0.001727  -0.004269  -0.001805   0.001431  -0.001791
              13         14         15         16         17         18
     1  Be  -0.011837  -0.009611  -0.033261   0.085418  -0.036143  -0.016951
     2  Be  -0.001474  -0.007493   0.031344   0.034498  -0.010101   0.006078
     3  Be  -0.002301   0.002434  -0.012519   0.002341  -0.023538  -0.081616
     4  Be  -0.005824  -0.001345   0.000601  -0.010982  -0.002548  -0.003178
     5  Be   0.002646   0.003285  -0.006417   0.009824  -0.091181   0.128925
     6  Be   0.018111   0.007526  -0.002771  -0.039977  -0.005474  -0.010043
     7  Be   0.052057   0.040867  -0.045232   0.031227   0.071407  -0.029359
     8  Be  -0.015337   0.009633   0.055590  -0.082410  -0.000607  -0.005439
     9  Be   0.026734   0.003314   0.004913  -0.015866   0.079768  -0.004562
    10  Be  -0.052482  -0.069192   0.027937  -0.057245   0.004027   0.000266
    11  H    0.000001   0.000000  -0.000042   0.000010   0.003026  -0.006214
    12  H    0.000000   0.000001  -0.000019  -0.000039  -0.003033   0.003605
    13  H    0.592267   0.277884   0.000291   0.000250  -0.000010  -0.000022
    14  H    0.277884   0.628036  -0.002359   0.002892  -0.000070  -0.000006
    15  H    0.000291  -0.002359   0.676575   0.226799  -0.000007  -0.000021
    16  H    0.000250   0.002892   0.226799   0.741056   0.000015  -0.000010
    17  H   -0.000010  -0.000070  -0.000007   0.000015   0.739160   0.219261
    18  H   -0.000022  -0.000006  -0.000021  -0.000010   0.219261   0.708457
    19  H   -0.000013  -0.000020   0.001013   0.003248   0.000140  -0.000411
    20  H   -0.000010  -0.000004  -0.000996  -0.007501  -0.000087   0.000104
    21  H    0.002939   0.000506   0.000272   0.000096  -0.007485  -0.000014
    22  H   -0.004013   0.001665   0.001009  -0.000891  -0.001934   0.002953
    23  H   -0.000015  -0.000057   0.002121  -0.005349   0.002031  -0.000666
    24  H   -0.000032  -0.000023   0.003048  -0.007451   0.000029   0.001492
    25  H   -0.000316   0.002755  -0.003840   0.002784  -0.000007   0.000005
    26  H    0.002594  -0.003208  -0.002472   0.001585  -0.000003  -0.000030
    27  H   -0.000042  -0.000016  -0.000005  -0.000022   0.000851   0.001096
    28  H   -0.000008  -0.000056  -0.000009  -0.000024  -0.000512  -0.002509
    29  H    0.002644   0.000770   0.000013  -0.000041  -0.006133  -0.003654
    30  H   -0.003607  -0.001490  -0.000070   0.000045  -0.001092   0.004372
    31  H   -0.000080  -0.001484   0.002750  -0.001824   0.000001  -0.000001
    32  H    0.000694   0.003260  -0.003716   0.009582  -0.000006   0.000005
    33  H    0.000000   0.000000   0.000000   0.000000   0.000426  -0.000831
    34  H   -0.000000  -0.000000  -0.000000  -0.000000  -0.001343   0.005691
    35  H    0.000000  -0.000000   0.000074  -0.001803  -0.000000   0.000000
    36  H   -0.000002   0.000000   0.000276   0.003636  -0.000002   0.000001
    37  H   -0.000003  -0.000049  -0.000001   0.000001  -0.002142   0.000644
    38  H    0.000034  -0.000300   0.000004  -0.000006   0.005644  -0.001822
    39  H   -0.000035   0.000003   0.000014  -0.000025   0.000048  -0.000055
    40  H   -0.000812  -0.001114   0.000029  -0.000017   0.000000   0.000006
    41  H   -0.000004   0.000001  -0.000007  -0.000021  -0.006675   0.009338
    42  H    0.000006   0.000004  -0.000016   0.000045   0.008703  -0.013949
              19         20         21         22         23         24
     1  Be   0.034223  -0.013371   0.090554   0.026672  -0.081272  -0.106913
     2  Be  -0.142136  -0.046927   0.002469  -0.009623  -0.015623   0.009762
     3  Be   0.009128  -0.005351   0.077406   0.013471  -0.000447  -0.027930
     4  Be   0.046531   0.027222  -0.006922  -0.005932  -0.011315  -0.006773
     5  Be   0.128778  -0.104386   0.012029  -0.002220  -0.082450   0.023272
     6  Be  -0.054880   0.056148   0.025397  -0.019197   0.009600   0.032692
     7  Be  -0.014064  -0.006787  -0.052138  -0.099057   0.085735  -0.003374
     8  Be  -0.020207   0.067597  -0.024142  -0.001199  -0.003897  -0.000541
     9  Be  -0.005622  -0.002948  -0.061479   0.025157   0.004078  -0.004987
    10  Be  -0.003062   0.006241  -0.119181   0.083999   0.006052  -0.001038
    11  H    0.010051  -0.004136   0.000015  -0.000025   0.000688  -0.004081
    12  H   -0.004199   0.003694  -0.000042  -0.000021   0.001127  -0.001988
    13  H   -0.000013  -0.000010   0.002939  -0.004013  -0.000015  -0.000032
    14  H   -0.000020  -0.000004   0.000506   0.001665  -0.000057  -0.000023
    15  H    0.001013  -0.000996   0.000272   0.001009   0.002121   0.003048
    16  H    0.003248  -0.007501   0.000096  -0.000891  -0.005349  -0.007451
    17  H    0.000140  -0.000087  -0.007485  -0.001934   0.002031   0.000029
    18  H   -0.000411   0.000104  -0.000014   0.002953  -0.000666   0.001492
    19  H    0.728019   0.210440  -0.000020  -0.000033   0.000753  -0.002586
    20  H    0.210440   0.764268  -0.000003  -0.000001   0.000831   0.000263
    21  H   -0.000020  -0.000003   0.789320   0.227018  -0.011798  -0.003188
    22  H   -0.000033  -0.000001   0.227018   0.660746  -0.000006   0.003813
    23  H    0.000753   0.000831  -0.011798  -0.000006   0.713422   0.310517
    24  H   -0.002586   0.000263  -0.003188   0.003813   0.310517   0.674877
    25  H   -0.004885  -0.003394  -0.000070   0.000044   0.000003  -0.000011
    26  H    0.004784  -0.004120   0.000063  -0.000136  -0.000040  -0.000022
    27  H   -0.003359  -0.000846  -0.000018  -0.000011   0.000016  -0.000048
    28  H    0.001264   0.001994  -0.000001  -0.000040  -0.000046   0.000018
    29  H   -0.000037  -0.000017   0.003581  -0.001481  -0.000011  -0.000010
    30  H   -0.000019  -0.000005   0.000431  -0.002006  -0.000016  -0.000025
    31  H   -0.000001  -0.000000   0.000294   0.000240  -0.000033   0.000012
    32  H    0.000000  -0.000004   0.003301   0.002380  -0.000406  -0.000087
    33  H    0.000068  -0.000048   0.000000  -0.000000  -0.000001  -0.000009
    34  H   -0.000061   0.000108  -0.000003   0.000002  -0.000013   0.000032
    35  H   -0.000354   0.000649  -0.000002  -0.000004   0.001251  -0.002083
    36  H    0.001972   0.000249   0.000026   0.000016  -0.003148   0.007866
    37  H    0.000000   0.000000   0.000858  -0.001070  -0.000002  -0.000004
    38  H   -0.000000  -0.000000  -0.000521   0.004279   0.000017   0.000012
    39  H   -0.000086   0.000082  -0.000019   0.000008   0.000001   0.000001
    40  H    0.000013  -0.000043  -0.000015   0.000020   0.000001   0.000000
    41  H   -0.000050   0.000017  -0.005190   0.002223  -0.002073   0.012036
    42  H    0.000046  -0.000047   0.007197  -0.001795  -0.006045  -0.006332
              25         26         27         28         29         30
     1  Be   0.006371  -0.008848  -0.001721  -0.007552   0.000902  -0.011407
     2  Be   0.101965  -0.018835   0.033834  -0.054043  -0.003475  -0.004959
     3  Be   0.001348  -0.011715  -0.029688   0.006669   0.114186  -0.022804
     4  Be   0.013675  -0.026949  -0.009466  -0.055458   0.019405   0.009058
     5  Be   0.000142   0.003539  -0.017090  -0.053383   0.004634  -0.002633
     6  Be   0.026978   0.038399  -0.001628  -0.006019  -0.011779   0.000796
     7  Be  -0.008515   0.006158  -0.008562  -0.002842   0.017021   0.000460
     8  Be  -0.060453  -0.082010   0.013579  -0.005196   0.000213   0.008580
     9  Be  -0.024794   0.018916  -0.007733   0.074878  -0.072971  -0.066645
    10  Be  -0.093773   0.052629  -0.004006   0.007699  -0.104161   0.043853
    11  H   -0.000028  -0.000007  -0.000063   0.000403   0.000021  -0.000025
    12  H    0.000008  -0.000021  -0.000333   0.002877  -0.000074  -0.000025
    13  H   -0.000316   0.002594  -0.000042  -0.000008   0.002644  -0.003607
    14  H    0.002755  -0.003208  -0.000016  -0.000056   0.000770  -0.001490
    15  H   -0.003840  -0.002472  -0.000005  -0.000009   0.000013  -0.000070
    16  H    0.002784   0.001585  -0.000022  -0.000024  -0.000041   0.000045
    17  H   -0.000007  -0.000003   0.000851  -0.000512  -0.006133  -0.001092
    18  H    0.000005  -0.000030   0.001096  -0.002509  -0.003654   0.004372
    19  H   -0.004885   0.004784  -0.003359   0.001264  -0.000037  -0.000019
    20  H   -0.003394  -0.004120  -0.000846   0.001994  -0.000017  -0.000005
    21  H   -0.000070   0.000063  -0.000018  -0.000001   0.003581   0.000431
    22  H    0.000044  -0.000136  -0.000011  -0.000040  -0.001481  -0.002006
    23  H    0.000003  -0.000040   0.000016  -0.000046  -0.000011  -0.000016
    24  H   -0.000011  -0.000022  -0.000048   0.000018  -0.000010  -0.000025
    25  H    0.737677   0.247990   0.000577  -0.005683   0.000381   0.000243
    26  H    0.247990   0.688842  -0.002740   0.002943   0.000295  -0.000239
    27  H    0.000577  -0.002740   0.665958   0.290933  -0.001145   0.003328
    28  H   -0.005683   0.002943   0.290933   0.732466  -0.004820  -0.004760
    29  H    0.000381   0.000295  -0.001145  -0.004820   0.711358   0.258523
    30  H    0.000243  -0.000239   0.003328  -0.004760   0.258523   0.690586
    31  H   -0.000013  -0.000026   0.000000   0.000000  -0.000002  -0.000014
    32  H    0.000043   0.000070  -0.000001  -0.000000   0.000005   0.000036
    33  H   -0.000005  -0.000000   0.002450  -0.000652  -0.000023   0.000001
    34  H   -0.000000   0.000001  -0.002037   0.005942  -0.000280   0.000008
    35  H    0.000003  -0.000010   0.000002  -0.000001   0.000000   0.000000
    36  H   -0.000038   0.000053  -0.000006   0.000003  -0.000000  -0.000000
    37  H   -0.000000   0.000000  -0.000002  -0.000001  -0.002071   0.001540
    38  H   -0.000000  -0.000002   0.000011   0.000009   0.004195  -0.000550
    39  H    0.001453  -0.006030   0.004591   0.007065   0.001102  -0.004683
    40  H   -0.000682   0.001724   0.000379  -0.004262   0.001305   0.003540
    41  H    0.000002  -0.000001  -0.000035   0.000009  -0.000061  -0.000039
    42  H   -0.000001   0.000001  -0.000014  -0.000014   0.000247  -0.000061
              31         32         33         34         35         36
     1  Be  -0.005580   0.002969  -0.001405  -0.000943  -0.002292  -0.010828
     2  Be  -0.000324  -0.001454  -0.004425  -0.002409  -0.005857   0.003892
     3  Be  -0.000736  -0.000510  -0.008608  -0.007313  -0.000358  -0.001675
     4  Be   0.000769  -0.000823   0.001826   0.002466  -0.000796  -0.001022
     5  Be   0.000227   0.000658  -0.002202   0.000465  -0.004613   0.007528
     6  Be  -0.000757  -0.005367   0.000453  -0.000399  -0.000968   0.002249
     7  Be  -0.011599   0.003584   0.000001  -0.001482  -0.001136  -0.002893
     8  Be  -0.003049  -0.005254  -0.000552  -0.000448  -0.000488  -0.001963
     9  Be  -0.001483  -0.003178  -0.001567   0.000214   0.000476   0.000026
    10  Be   0.004185  -0.012163   0.000218   0.000412   0.000050  -0.000505
    11  H    0.000000  -0.000000   0.002154  -0.004436  -0.000019  -0.000306
    12  H    0.000000  -0.000000  -0.002139   0.005113   0.000000  -0.000075
    13  H   -0.000080   0.000694   0.000000  -0.000000   0.000000  -0.000002
    14  H   -0.001484   0.003260   0.000000  -0.000000  -0.000000   0.000000
    15  H    0.002750  -0.003716   0.000000  -0.000000   0.000074   0.000276
    16  H   -0.001824   0.009582   0.000000  -0.000000  -0.001803   0.003636
    17  H    0.000001  -0.000006   0.000426  -0.001343  -0.000000  -0.000002
    18  H   -0.000001   0.000005  -0.000831   0.005691   0.000000   0.000001
    19  H   -0.000001   0.000000   0.000068  -0.000061  -0.000354   0.001972
    20  H   -0.000000  -0.000004  -0.000048   0.000108   0.000649   0.000249
    21  H    0.000294   0.003301   0.000000  -0.000003  -0.000002   0.000026
    22  H    0.000240   0.002380  -0.000000   0.000002  -0.000004   0.000016
    23  H   -0.000033  -0.000406  -0.000001  -0.000013   0.001251  -0.003148
    24  H    0.000012  -0.000087  -0.000009   0.000032  -0.002083   0.007866
    25  H   -0.000013   0.000043  -0.000005  -0.000000   0.000003  -0.000038
    26  H   -0.000026   0.000070  -0.000000   0.000001  -0.000010   0.000053
    27  H    0.000000  -0.000001   0.002450  -0.002037   0.000002  -0.000006
    28  H    0.000000  -0.000000  -0.000652   0.005942  -0.000001   0.000003
    29  H   -0.000002   0.000005  -0.000023  -0.000280   0.000000  -0.000000
    30  H   -0.000014   0.000036   0.000001   0.000008   0.000000  -0.000000
    31  H    0.593818   0.411176   0.000000  -0.000000  -0.000000  -0.000001
    32  H    0.411176   0.620436  -0.000000   0.000000  -0.000005   0.000012
    33  H    0.000000  -0.000000   0.599331   0.408265   0.000000  -0.000000
    34  H   -0.000000   0.000000   0.408265   0.608120  -0.000000   0.000000
    35  H   -0.000000  -0.000005   0.000000  -0.000000   0.596127   0.408610
    36  H   -0.000001   0.000012  -0.000000   0.000000   0.408610   0.623268
    37  H   -0.000003   0.000010  -0.000000   0.000001   0.000000  -0.000000
    38  H    0.000008  -0.000032   0.000001  -0.000004  -0.000000   0.000000
    39  H    0.000000  -0.000003  -0.000001   0.000000   0.000000  -0.000000
    40  H   -0.000001  -0.000002  -0.000003  -0.000004   0.000000  -0.000000
    41  H   -0.000001  -0.000000  -0.000051   0.000194  -0.000011   0.000027
    42  H   -0.000001  -0.000003   0.000012  -0.000054  -0.000002   0.000003
              37         38         39         40         41         42
     1  Be  -0.001446  -0.002191   0.002546   0.002667  -0.026102   0.001555
     2  Be   0.000353   0.000110  -0.003983  -0.001793  -0.003344  -0.002938
     3  Be  -0.005304  -0.004964  -0.002163  -0.004205  -0.026714   0.010545
     4  Be  -0.001811  -0.000895  -0.020539  -0.020270  -0.004022  -0.005134
     5  Be   0.000222  -0.001684  -0.000901  -0.001450  -0.007325  -0.028407
     6  Be  -0.000327  -0.000902  -0.007451  -0.003256  -0.005836  -0.003225
     7  Be  -0.002711  -0.003096  -0.005860  -0.004650  -0.027846  -0.023248
     8  Be  -0.000353  -0.000475  -0.005255  -0.000993   0.001699   0.001727
     9  Be  -0.004681   0.006301  -0.016846  -0.012333  -0.002234  -0.004269
    10  Be  -0.000403   0.001134  -0.016315  -0.023560   0.000926  -0.001805
    11  H   -0.000000   0.000001   0.000008  -0.000004  -0.001463   0.001431
    12  H    0.000001  -0.000003   0.000009  -0.000006   0.001257  -0.001791
    13  H   -0.000003   0.000034  -0.000035  -0.000812  -0.000004   0.000006
    14  H   -0.000049  -0.000300   0.000003  -0.001114   0.000001   0.000004
    15  H   -0.000001   0.000004   0.000014   0.000029  -0.000007  -0.000016
    16  H    0.000001  -0.000006  -0.000025  -0.000017  -0.000021   0.000045
    17  H   -0.002142   0.005644   0.000048   0.000000  -0.006675   0.008703
    18  H    0.000644  -0.001822  -0.000055   0.000006   0.009338  -0.013949
    19  H    0.000000  -0.000000  -0.000086   0.000013  -0.000050   0.000046
    20  H    0.000000  -0.000000   0.000082  -0.000043   0.000017  -0.000047
    21  H    0.000858  -0.000521  -0.000019  -0.000015  -0.005190   0.007197
    22  H   -0.001070   0.004279   0.000008   0.000020   0.002223  -0.001795
    23  H   -0.000002   0.000017   0.000001   0.000001  -0.002073  -0.006045
    24  H   -0.000004   0.000012   0.000001   0.000000   0.012036  -0.006332
    25  H   -0.000000  -0.000000   0.001453  -0.000682   0.000002  -0.000001
    26  H    0.000000  -0.000002  -0.006030   0.001724  -0.000001   0.000001
    27  H   -0.000002   0.000011   0.004591   0.000379  -0.000035  -0.000014
    28  H   -0.000001   0.000009   0.007065  -0.004262   0.000009  -0.000014
    29  H   -0.002071   0.004195   0.001102   0.001305  -0.000061   0.000247
    30  H    0.001540  -0.000550  -0.004683   0.003540  -0.000039  -0.000061
    31  H   -0.000003   0.000008   0.000000  -0.000001  -0.000001  -0.000001
    32  H    0.000010  -0.000032  -0.000003  -0.000002  -0.000000  -0.000003
    33  H   -0.000000   0.000001  -0.000001  -0.000003  -0.000051   0.000012
    34  H    0.000001  -0.000004   0.000000  -0.000004   0.000194  -0.000054
    35  H    0.000000  -0.000000   0.000000   0.000000  -0.000011  -0.000002
    36  H   -0.000000   0.000000  -0.000000  -0.000000   0.000027   0.000003
    37  H    0.595616   0.409726  -0.000008  -0.000002  -0.000019  -0.000072
    38  H    0.409726   0.622501   0.000020   0.000004   0.000006   0.000333
    39  H   -0.000008   0.000020   0.623796   0.458051   0.000000  -0.000000
    40  H   -0.000002   0.000004   0.458051   0.577590   0.000000  -0.000000
    41  H   -0.000019   0.000006   0.000000   0.000000   0.624574   0.448236
    42  H   -0.000072   0.000333  -0.000000  -0.000000   0.448236   0.609196
 Mulliken charges:
               1
     1  Be  -0.127108
     2  Be  -0.085499
     3  Be   0.030908
     4  Be   0.058100
     5  Be  -0.707045
     6  Be   0.122438
     7  Be   0.056792
     8  Be  -0.235128
     9  Be  -0.035203
    10  Be  -0.767409
    11  H    0.105901
    12  H    0.109852
    13  H    0.119128
    14  H    0.113064
    15  H    0.079109
    16  H    0.076151
    17  H    0.065596
    18  H    0.089063
    19  H    0.075631
    20  H    0.061124
    21  H    0.048480
    22  H    0.094983
    23  H    0.086488
    24  H    0.099793
    25  H    0.062063
    26  H    0.096878
    27  H    0.073035
    28  H    0.072719
    29  H    0.071446
    30  H    0.101774
    31  H    0.013533
    32  H   -0.025206
    33  H    0.007314
    34  H   -0.015804
    35  H    0.013560
    36  H   -0.037249
    37  H    0.013514
    38  H   -0.036902
    39  H   -0.008542
    40  H    0.034148
    41  H    0.018577
    42  H    0.009933
 Sum of Mulliken charges =  -0.00000
 Mulliken charges with hydrogens summed into heavy atoms:
               1
     1  Be   0.059173
     2  Be   0.027567
     3  Be   0.214077
     4  Be   0.203853
     5  Be  -0.499783
     6  Be   0.277699
     7  Be   0.176867
     8  Be  -0.050581
     9  Be   0.138017
    10  Be  -0.546890
 Electronic spatial extent (au):  <R**2>=           2333.5056
 Charge=             -0.0000 electrons
 Dipole moment (field-independent basis, Debye):
    X=              0.1515    Y=             -0.0765    Z=             -0.5887  Tot=              0.6127
 Quadrupole moment (field-independent basis, Debye-Ang):
   XX=            -73.5153   YY=            -77.0852   ZZ=            -75.9354
   XY=             -1.2999   XZ=             -1.4557   YZ=              2.3431
 Traceless Quadrupole moment (field-independent basis, Debye-Ang):
   XX=              1.9967   YY=             -1.5732   ZZ=             -0.4234
   XY=             -1.2999   XZ=             -1.4557   YZ=              2.3431
 Octapole moment (field-independent basis, Debye-Ang**2):
  XXX=              5.8255  YYY=             -1.6173  ZZZ=             -4.5655  XYY=              2.6971
  XXY=             -1.6001  XXZ=             -2.1151  XZZ=             -1.6889  YZZ=              1.1611
  YYZ=              0.9222  XYZ=             -4.8009
 Hexadecapole moment (field-independent basis, Debye-Ang**3):
 XXXX=          -1444.5910 YYYY=          -1278.8587 ZZZZ=          -1110.5938 XXXY=            -19.9634
 XXXZ=            -27.4461 YYYX=              5.0611 YYYZ=              2.3920 ZZZX=             17.6768
 ZZZY=              2.6385 XXYY=           -488.7770 XXZZ=           -450.0930 YYZZ=           -403.6392
 XXYZ=             22.4685 YYXZ=              3.4848 ZZXY=             -0.9868
 N-N= 3.979160677511D+02 E-N=-1.170582810987D+03  KE= 1.646564314474D+02
   1 Symmetry operations used in ECPInt.
 ECPInt:  NShTT=   23871 NPrTT=   62394 LenC2=   22421 LenP2D=   46699.
 LDataN:  DoStor=T MaxTD1= 5 Len=  102
 Calling FoFJK, ICntrl=      2127 FMM=F ISym2X=0 I1Cent= 0 IOpClX= 0 NMat=1 NMatS=1 NMatT=0.
 ***** Axes restored to original set *****
 -------------------------------------------------------------------
 Center     Atomic                   Forces (Hartrees/Bohr)
 Number     Number              X              Y              Z
 -------------------------------------------------------------------
      1        4          -0.001440417    0.000685775    0.004340183
      2        4           0.000890624    0.000176361    0.000640622
      3        4          -0.001394466   -0.000746497    0.004781295
      4        4          -0.000551426    0.000487292   -0.001589462
      5        4          -0.000517682    0.001218330    0.000015364
      6        4          -0.001133427    0.000933570   -0.000503685
      7        4          -0.000225440    0.001485911   -0.000987046
      8        4          -0.002016969    0.001338637   -0.004041794
      9        4           0.000566285    0.001735544   -0.001814687
     10        4           0.002385588    0.000132234   -0.000796026
     11        1          -0.000045493    0.000423039    0.000651670
     12        1          -0.000473654   -0.000309038   -0.000378506
     13        1           0.000191170   -0.000873860    0.000099935
     14        1          -0.000311386    0.000673429   -0.000169397
     15        1           0.000052247   -0.000119128    0.000493172
     16        1           0.000210086    0.000225579   -0.000840417
     17        1          -0.000195933    0.000556292   -0.000421272
     18        1           0.000872953   -0.000368145    0.001401349
     19        1          -0.000304858    0.000399356    0.000027004
     20        1           0.000573806   -0.000088781    0.000445899
     21        1           0.000535378    0.000593309   -0.000572572
     22        1          -0.000324875    0.000005476    0.000938376
     23        1          -0.001014674    0.002056862    0.000977656
     24        1           0.000531438   -0.001782123   -0.000836111
     25        1           0.000280493   -0.000718112    0.000381630
     26        1          -0.000613418    0.000506913   -0.000580294
     27        1          -0.000066710    0.000698543    0.000730884
     28        1          -0.000363944   -0.000642469   -0.000472658
     29        1           0.000960792    0.000353182    0.000628529
     30        1          -0.001375633    0.000506613    0.000094215
     31        1          -0.000068112    0.000127440   -0.000061549
     32        1           0.000080808   -0.000077816    0.000080276
     33        1          -0.000081608    0.000017064   -0.000018974
     34        1           0.000000658   -0.000015523   -0.000000689
     35        1          -0.000000127    0.000025251   -0.000017644
     36        1          -0.000004262   -0.000033590    0.000054878
     37        1          -0.000017055   -0.000035705   -0.000001816
     38        1           0.000005677    0.000052789   -0.000014396
     39        1           0.167053410   -0.003487635    0.006570047
     40        1          -0.165501171   -0.002716560    0.005128050
     41        1           0.157156796    0.061623892   -0.011506308
     42        1          -0.154305471   -0.065023700   -0.002855729
 -------------------------------------------------------------------
 Cartesian Forces:  Max     0.167053410 RMS     0.029838434

 GradGradGradGradGradGradGradGradGradGradGradGradGradGradGradGradGradGrad
 Berny optimization.
 FormGI is forming the generalized inverse of G from B-inverse, IUseBI=4.
 Internal  Forces:  Max     0.121711193 RMS     0.006695071
 Search for a local minimum.
 Step number   1 out of a maximum of  252
 All quantities printed in internal units (Hartrees-Bohrs-Radians)
 Mixed Optimization -- RFO/linear search
 Second derivative matrix not updated -- first step.
 ITU=  0
     Eigenvalues ---    0.00457   0.00555   0.00617   0.00771   0.01028
     Eigenvalues ---    0.01098   0.01230   0.01265   0.01354   0.01374
     Eigenvalues ---    0.01424   0.01443   0.01482   0.01539   0.01594
     Eigenvalues ---    0.01616   0.01654   0.01735   0.01758   0.01792
     Eigenvalues ---    0.01832   0.01848   0.01878   0.01926   0.01967
     Eigenvalues ---    0.02014   0.02029   0.02072   0.02096   0.02112
     Eigenvalues ---    0.02122   0.02143   0.02171   0.02215   0.02248
     Eigenvalues ---    0.02341   0.02358   0.02456   0.02514   0.02552
     Eigenvalues ---    0.02584   0.02614   0.02644   0.02717   0.02755
     Eigenvalues ---    0.02860   0.02918   0.02937   0.02997   0.03072
     Eigenvalues ---    0.03297   0.03319   0.03365   0.03522   0.03626
     Eigenvalues ---    0.03794   0.03853   0.04061   0.04221   0.04410
     Eigenvalues ---    0.04553   0.04679   0.04704   0.04893   0.04960
     Eigenvalues ---    0.05077   0.05279   0.05470   0.05719   0.05919
     Eigenvalues ---    0.06207   0.06403   0.06509   0.06660   0.06920
     Eigenvalues ---    0.06949   0.07241   0.07344   0.07587   0.07643
     Eigenvalues ---    0.07832   0.08007   0.08049   0.08184   0.08357
     Eigenvalues ---    0.08531   0.08538   0.08753   0.08787   0.08881
     Eigenvalues ---    0.09139   0.09224   0.09305   0.09667   0.09800
     Eigenvalues ---    0.10179   0.10383   0.10533   0.10618   0.10862
     Eigenvalues ---    0.11335   0.11544   0.11631   0.12679   0.15590
     Eigenvalues ---    0.15906   0.16410   0.16775   0.16863   0.17143
     Eigenvalues ---    0.17200   0.17392   0.17838   0.18569   0.37707
     Eigenvalues ---    0.37770   0.37860   0.37872   0.41892   0.49121
 RFO step:  Lambda=-7.40338159D-02 EMin= 4.56548138D-03
 Linear search not attempted -- first point.
 Maximum step size (   0.300) exceeded in Quadratic search.
    -- Step size scaled by   0.875
 Iteration  1 RMS(Cart)=  0.00891513 RMS(Int)=  0.00020929
 Iteration  2 RMS(Cart)=  0.00010924 RMS(Int)=  0.00010973
 Iteration  3 RMS(Cart)=  0.00000003 RMS(Int)=  0.00010973
 Variable       Old X    -DE/DX   Delta X   Delta X   Delta X     New X
                                 (Linear)    (Quad)   (Total)
    R1        4.18935   0.00074   0.00000   0.00503   0.00501   4.19436
    R2        4.10523  -0.00401   0.00000  -0.00595  -0.00620   4.09904
    R3        4.05433  -0.00058   0.00000  -0.00318  -0.00325   4.05108
    R4        3.91304   0.00081   0.00000   0.00305   0.00305   3.91608
    R5        3.86043  -0.00071   0.00000  -0.00352  -0.00362   3.85681
    R6        3.01203   0.00030   0.00000   0.01436   0.01414   3.02617
    R7        3.00446   0.00020   0.00000   0.00583   0.00566   3.01013
    R8        3.98661  -0.00263   0.00000  -0.00348  -0.00349   3.98312
    R9        3.79995   0.00018   0.00000  -0.00185  -0.00188   3.79807
   R10        4.08408   0.00137   0.00000   0.00195   0.00194   4.08602
   R11        4.01364   0.00315   0.00000   0.00588   0.00591   4.01955
   R12        2.87098   0.00013   0.00000   0.00061   0.00061   2.87160
   R13        2.89912  -0.00027   0.00000  -0.00013  -0.00012   2.89901
   R14        4.08019   0.00223   0.00000   0.00582   0.00582   4.08601
   R15        3.87304   0.00006   0.00000   0.00041   0.00033   3.87338
   R16        4.05391  -0.00017   0.00000  -0.00025  -0.00034   4.05357
   R17        3.94479   0.00442   0.00000   0.00843   0.00842   3.95321
   R18        2.88054   0.00016   0.00000   0.00171   0.00158   2.88212
   R19        2.86364   0.00083   0.00000   0.01430   0.01417   2.87781
   R20        4.02866  -0.00178   0.00000  -0.00005  -0.00001   4.02865
   R21        4.05402   0.00329   0.00000  -0.00097  -0.00107   4.05295
   R22        3.94946   0.00947   0.00000   0.00755   0.00741   3.95687
   R23        3.04488   0.00162   0.00000   0.00289   0.00290   3.04779
   R24        3.04346   0.00799   0.00000   0.01679   0.01664   3.06010
   R25        2.83237  -0.00072   0.00000  -0.00164  -0.00161   2.83075
   R26        2.82336   0.00036   0.00000  -0.00125  -0.00127   2.82209
   R27        4.21944  -0.00104   0.00000  -0.00314  -0.00320   4.21625
   R28        3.89419   0.00105   0.00000   0.00625   0.00628   3.90047
   R29        4.02614   0.00003   0.00000  -0.00162  -0.00163   4.02451
   R30        2.96762   0.00003   0.00000  -0.00085  -0.00082   2.96680
   R31        2.96442  -0.00032   0.00000  -0.00128  -0.00128   2.96314
   R32        3.98196  -0.00119   0.00000   0.00314   0.00314   3.98510
   R33        3.97565  -0.00012   0.00000  -0.00147  -0.00148   3.97416
   R34        2.93239   0.00006   0.00000  -0.00007  -0.00010   2.93229
   R35        2.92079  -0.00010   0.00000  -0.00138  -0.00143   2.91936
   R36        4.37710  -0.00299   0.00000  -0.01091  -0.01102   4.36609
   R37        3.81710   0.00041   0.00000  -0.00297  -0.00303   3.81407
   R38        2.96121   0.00256   0.00000   0.00236   0.00220   2.96342
   R39        2.95490   0.00241   0.00000   0.01227   0.01221   2.96711
   R40        3.87490  -0.00435   0.00000  -0.00804  -0.00804   3.86687
   R41        2.95036   0.00105   0.00000  -0.00165  -0.00172   2.94864
   R42        2.95690   0.00361   0.00000   0.00920   0.00910   2.96600
   R43        2.86906  -0.00012   0.00000  -0.00040  -0.00039   2.86867
   R44        2.87225   0.00015   0.00000   0.00091   0.00092   2.87317
   R45        5.58556  -0.00007   0.00000   0.00117   0.00117   5.58673
   R46        1.58412   0.00053   0.00000   0.00130   0.00128   1.58540
   R47        4.96484  -0.00087   0.00000  -0.00017  -0.00017   4.96467
   R48        1.55299  -0.00023   0.00000  -0.00085  -0.00085   1.55214
   R49        5.49656   0.00029   0.00000   0.00256   0.00257   5.49912
   R50        5.36363  -0.00010   0.00000  -0.00125  -0.00126   5.36237
   R51        1.51210   0.00032   0.00000   0.00115   0.00118   1.51328
   R52        5.52353  -0.00022   0.00000  -0.00147  -0.00148   5.52205
   R53        5.30735  -0.00008   0.00000  -0.00114  -0.00114   5.30621
   R54        5.19912  -0.00007   0.00000  -0.00128  -0.00122   5.19790
   R55        1.54966   0.00153   0.00000   0.00203   0.00205   1.55171
   R56        5.26710   0.00180   0.00000   0.00144   0.00144   5.26853
   R57        4.33712   0.00856   0.00000   0.03628   0.03648   4.37360
   R58        4.35342   0.01147   0.00000   0.04094   0.04088   4.39430
   R59        1.54438   0.00009   0.00000  -0.00066  -0.00067   1.54371
   R60        5.39720  -0.00043   0.00000   0.00036   0.00048   5.39769
   R61        1.52382   0.00035   0.00000   0.00159   0.00160   1.52542
   R62        5.03620  -0.00074   0.00000   0.00087   0.00080   5.03700
   R63        1.49923   0.00004   0.00000   0.00104   0.00111   1.50034
   R64        4.25121   0.01189   0.00000   0.04265   0.04281   4.29402
   R65        4.26608   0.00749   0.00000   0.02860   0.02862   4.29470
   R66        5.24580   0.00106   0.00000   0.00775   0.00776   5.25357
   R67        1.51353   0.00256   0.00000   0.00168   0.00168   1.51521
   R68        4.96113   0.02211   0.00000   0.05582   0.05538   5.01651
   R69        4.67578  -0.00490   0.00000   0.01657   0.01715   4.69294
   R70        1.49438  -0.00315   0.00000  -0.00096  -0.00093   1.49345
   R71        5.10343  -0.00040   0.00000   0.00046   0.00046   5.10389
   R72        4.80627  -0.01877   0.00000  -0.01595  -0.01570   4.79057
   R73        1.51555   0.00557   0.00000   0.00524   0.00524   1.52079
   R74        5.10092  -0.00034   0.00000   0.00414   0.00423   5.10515
   R75        4.93895   0.00001   0.00000   0.02814   0.02839   4.96734
   R76        1.41893   0.00011   0.00000   0.00021   0.00021   1.41914
   R77        1.41802  -0.00008   0.00000  -0.00016  -0.00016   1.41785
   R78        1.41670   0.00003   0.00000   0.00006   0.00006   1.41675
   R79        1.41651   0.00004   0.00000   0.00007   0.00007   1.41658
   R80        1.13384   0.12171   0.00000   0.18860   0.18924   1.32308
   R81        1.13384   0.10466   0.00000   0.18518   0.18624   1.32007
    A1        1.52655   0.00030   0.00000   0.00017   0.00020   1.52674
    A2        1.83264   0.00039   0.00000  -0.00048  -0.00047   1.83217
    A3        2.48496  -0.00000   0.00000   0.00066   0.00072   2.48567
    A4        1.98208   0.00003   0.00000   0.00204   0.00204   1.98412
    A5        1.83895   0.00022   0.00000   0.00019   0.00022   1.83917
    A6        2.08733  -0.00057   0.00000  -0.00157  -0.00166   2.08567
    A7        2.32380  -0.00077   0.00000  -0.00247  -0.00251   2.32129
    A8        1.96238   0.00035   0.00000  -0.00096  -0.00095   1.96143
    A9        1.99269   0.00130   0.00000   0.00205   0.00210   1.99479
   A10        2.03126  -0.00072   0.00000  -0.00100  -0.00102   2.03024
   A11        1.75704  -0.00098   0.00000  -0.00097  -0.00100   1.75604
   A12        2.20091   0.00027   0.00000   0.00162   0.00165   2.20256
   A13        2.12026   0.00055   0.00000   0.00230   0.00231   2.12257
   A14        1.93471  -0.00039   0.00000  -0.00005  -0.00011   1.93460
   A15        2.41633  -0.00040   0.00000  -0.00130  -0.00131   2.41502
   A16        1.58040   0.00018   0.00000   0.00013   0.00010   1.58050
   A17        1.71811  -0.00052   0.00000  -0.00059  -0.00061   1.71750
   A18        2.21543   0.00013   0.00000   0.00030   0.00032   2.21575
   A19        2.35193   0.00063   0.00000   0.00129   0.00129   2.35323
   A20        1.75011   0.00095   0.00000   0.00100   0.00098   1.75109
   A21        2.17298  -0.00125   0.00000  -0.00134  -0.00133   2.17165
   A22        2.34829  -0.00091   0.00000  -0.00154  -0.00152   2.34677
   A23        1.99375  -0.00017   0.00000  -0.00113  -0.00113   1.99262
   A24        2.06838   0.00019   0.00000  -0.00068  -0.00069   2.06769
   A25        1.72376  -0.00053   0.00000  -0.00025  -0.00026   1.72350
   A26        2.26478  -0.00048   0.00000  -0.00054  -0.00055   2.26423
   A27        2.32964   0.00045   0.00000   0.00047   0.00048   2.33012
   A28        1.88401   0.00057   0.00000   0.00112   0.00112   1.88514
   A29        2.30564   0.00055   0.00000   0.00095   0.00096   2.30660
   A30        1.85880   0.00036   0.00000   0.00128   0.00131   1.86011
   A31        1.57867   0.00018   0.00000   0.00060   0.00063   1.57930
   A32        1.74407  -0.00035   0.00000  -0.00025  -0.00023   1.74384
   A33        2.35010  -0.00062   0.00000  -0.00226  -0.00232   2.34778
   A34        2.19617  -0.00126   0.00000  -0.00320  -0.00327   2.19289
   A35        1.74320   0.00116   0.00000   0.00044   0.00042   1.74363
   A36        2.35170   0.00034   0.00000   0.00148   0.00151   2.35320
   A37        2.18736  -0.00021   0.00000   0.00180   0.00185   2.18920
   A38        1.98800   0.00084   0.00000  -0.00062  -0.00058   1.98741
   A39        2.02424   0.00064   0.00000  -0.00125  -0.00125   2.02298
   A40        2.28052  -0.00047   0.00000  -0.00060  -0.00061   2.27991
   A41        1.73424  -0.00093   0.00000   0.00017   0.00014   1.73439
   A42        1.88844  -0.00054   0.00000   0.00034   0.00031   1.88874
   A43        2.32693  -0.00057   0.00000  -0.00151  -0.00154   2.32538
   A44        1.86291   0.00023   0.00000   0.00264   0.00265   1.86557
   A45        2.30819   0.00130   0.00000   0.00296   0.00300   2.31119
   A46        1.58128  -0.00038   0.00000  -0.00063  -0.00066   1.58062
   A47        1.85593  -0.00177   0.00000  -0.00159  -0.00157   1.85436
   A48        1.99594  -0.00039   0.00000  -0.00158  -0.00157   1.99436
   A49        2.49183  -0.00228   0.00000  -0.00357  -0.00356   2.48827
   A50        1.82722  -0.00176   0.00000  -0.00166  -0.00166   1.82557
   A51        2.46827   0.00076   0.00000   0.00153   0.00154   2.46981
   A52        2.10623   0.00166   0.00000   0.00270   0.00272   2.10895
   A53        1.96161   0.00090   0.00000   0.00135   0.00136   1.96297
   A54        1.96150  -0.00054   0.00000  -0.00057  -0.00057   1.96093
   A55        1.94965  -0.00057   0.00000  -0.00023  -0.00022   1.94943
   A56        2.12652  -0.00226   0.00000  -0.00185  -0.00183   2.12470
   A57        1.97481   0.00094   0.00000   0.00014   0.00013   1.97494
   A58        2.12809   0.00111   0.00000   0.00015   0.00013   2.12821
   A59        2.29356   0.00167   0.00000   0.00214   0.00211   2.29567
   A60        1.87060   0.00417   0.00000   0.00511   0.00507   1.87566
   A61        1.60438   0.00034   0.00000   0.00140   0.00138   1.60576
   A62        2.26032   0.00033   0.00000  -0.00059  -0.00057   2.25975
   A63        2.18031  -0.00005   0.00000  -0.00136  -0.00136   2.17896
   A64        1.68800  -0.00059   0.00000   0.00040   0.00039   1.68839
   A65        2.02934  -0.00003   0.00000  -0.00079  -0.00078   2.02856
   A66        2.58898   0.00021   0.00000   0.00010   0.00011   2.58909
   A67        2.56509   0.00061   0.00000   0.00037   0.00036   2.56545
   A68        1.99828   0.00035   0.00000  -0.00046  -0.00046   1.99782
   A69        2.35363  -0.00083   0.00000  -0.00081  -0.00079   2.35284
   A70        2.41065  -0.00014   0.00000  -0.00023  -0.00022   2.41043
   A71        1.84048   0.00002   0.00000  -0.00031  -0.00034   1.84014
   A72        1.93146  -0.00005   0.00000  -0.00085  -0.00088   1.93058
   A73        2.34438   0.00030   0.00000   0.00060   0.00062   2.34500
   A74        1.85518   0.00012   0.00000  -0.00008  -0.00007   1.85511
   A75        1.75590   0.00029   0.00000   0.00043   0.00042   1.75633
   A76        1.95562   0.00057   0.00000  -0.00043  -0.00044   1.95518
   A77        2.05897  -0.00002   0.00000  -0.00032  -0.00031   2.05866
   A78        2.08008  -0.00020   0.00000  -0.00024  -0.00024   2.07984
   A79        1.59573   0.00013   0.00000  -0.00069  -0.00070   1.59503
   A80        2.45417  -0.00031   0.00000  -0.00012  -0.00013   2.45404
   A81        2.15161  -0.00034   0.00000  -0.00059  -0.00060   2.15101
   A82        1.98243  -0.00009   0.00000   0.00049   0.00051   1.98294
   A83        2.48225   0.00008   0.00000   0.00118   0.00121   2.48347
   A84        1.91716  -0.00036   0.00000   0.00024   0.00025   1.91741
   A85        2.20165  -0.00030   0.00000   0.00070   0.00070   2.20236
   A86        1.80851   0.00034   0.00000   0.00055   0.00053   1.80904
   A87        1.97005   0.00058   0.00000   0.00155   0.00157   1.97162
   A88        1.89108  -0.00009   0.00000  -0.00125  -0.00126   1.88982
   A89        2.39657   0.00005   0.00000  -0.00040  -0.00040   2.39617
   A90        1.76015  -0.00042   0.00000   0.00026   0.00026   1.76041
   A91        1.96206   0.00030   0.00000  -0.00019  -0.00017   1.96189
   A92        1.98528   0.00004   0.00000  -0.00048  -0.00049   1.98479
   A93        2.24419   0.00058   0.00000   0.00022   0.00023   2.24443
   A94        1.58523  -0.00058   0.00000  -0.00129  -0.00128   1.58395
   A95        2.27550   0.00006   0.00000  -0.00021  -0.00022   2.27528
   A96        2.27437  -0.00019   0.00000  -0.00048  -0.00050   2.27388
   A97        2.39389   0.00027   0.00000   0.00118   0.00119   2.39507
   A98        2.03927  -0.00022   0.00000  -0.00006  -0.00004   2.03923
   A99        2.23786  -0.00017   0.00000   0.00066   0.00066   2.23853
   A100       1.74708  -0.00039   0.00000  -0.00017  -0.00018   1.74690
   A101       1.71591   0.00047   0.00000   0.00134   0.00133   1.71724
   A102       2.06579  -0.00031   0.00000  -0.00162  -0.00163   2.06417
   A103       1.79328   0.00072   0.00000   0.00211   0.00211   1.79540
   A104       2.28493   0.00123   0.00000   0.00163   0.00165   2.28658
   A105       1.78724  -0.00076   0.00000  -0.00105  -0.00105   1.78619
   A106       1.91366   0.00152   0.00000   0.00260   0.00260   1.91626
   A107       1.93024  -0.00086   0.00000  -0.00211  -0.00212   1.92812
   A108       2.25361  -0.00010   0.00000  -0.00222  -0.00225   2.25136
   A109       1.56555  -0.00059   0.00000   0.00005   0.00006   1.56561
   A110       2.23884   0.00082   0.00000   0.00265   0.00267   2.24151
   A111       2.21574   0.00075   0.00000   0.00302   0.00305   2.21879
   A112       2.47584  -0.00033   0.00000  -0.00285  -0.00288   2.47296
   A113       2.21575  -0.00141   0.00000  -0.00338  -0.00341   2.21235
   A114       2.32056  -0.00028   0.00000  -0.00029  -0.00029   2.32027
   A115       1.81209  -0.00070   0.00000   0.00049   0.00049   1.81257
   A116       1.76762  -0.00035   0.00000   0.00083   0.00083   1.76845
   A117       2.04487   0.00017   0.00000  -0.00109  -0.00112   2.04376
   A118       1.82424   0.00143   0.00000   0.00310   0.00311   1.82735
   A119       2.30735   0.00191   0.00000   0.00270   0.00270   2.31005
   A120       1.80513  -0.00076   0.00000  -0.00121  -0.00120   1.80393
   A121       1.93130   0.00100   0.00000   0.00136   0.00136   1.93266
   A122       1.98792   0.00007   0.00000  -0.00016  -0.00016   1.98776
   A123       2.29506   0.00304   0.00000   0.00309   0.00304   2.29810
   A124       1.53559   0.00109   0.00000   0.00197   0.00198   1.53756
   A125       2.21760   0.00040   0.00000   0.00202   0.00202   2.21962
   A126       2.17059  -0.00221   0.00000  -0.00169  -0.00165   2.16894
   A127       2.50496  -0.00153   0.00000  -0.00429  -0.00429   2.50067
   A128       2.18366  -0.00098   0.00000  -0.00279  -0.00281   2.18085
   A129       2.25494  -0.00119   0.00000  -0.00176  -0.00175   2.25319
   A130       1.75107  -0.00321   0.00000  -0.00360  -0.00358   1.74749
   A131       1.66452  -0.00004   0.00000   0.00122   0.00121   1.66573
   A132       2.12835   0.00047   0.00000   0.00075   0.00075   2.12911
   A133       2.44882   0.00025   0.00000  -0.00094  -0.00094   2.44788
   A134       1.26446   0.00021   0.00000  -0.00023  -0.00023   1.26424
   A135       1.68345   0.00004   0.00000   0.00128   0.00128   1.68473
   A136       2.51400   0.00014   0.00000   0.00003   0.00003   2.51404
   A137       2.07771   0.00009   0.00000  -0.00048  -0.00048   2.07723
   A138       1.32492   0.00004   0.00000  -0.00035  -0.00035   1.32457
   A139       2.04583  -0.00004   0.00000  -0.00069  -0.00069   2.04514
   A140       2.51333  -0.00018   0.00000  -0.00092  -0.00092   2.51241
   A141       2.24608   0.00038   0.00000   0.00209   0.00212   2.24820
   A142       2.45615  -0.00049   0.00000  -0.00234  -0.00234   2.45381
   A143       2.11640  -0.00018   0.00000  -0.00013  -0.00012   2.11627
   A144       2.36845   0.00027   0.00000   0.00186   0.00186   2.37031
   A145       1.50715   0.00163   0.00000   0.00179   0.00175   1.50890
   A146       1.78745  -0.00215   0.00000  -0.00301  -0.00299   1.78446
   A147       1.40312   0.00033   0.00000   0.00034   0.00034   1.40346
   A148       1.47177   0.00034   0.00000   0.00034   0.00034   1.47211
   A149       1.73212  -0.00033   0.00000  -0.00054  -0.00054   1.73158
   A150       1.99603   0.00028   0.00000   0.00024   0.00028   1.99631
   A151       2.71124  -0.00011   0.00000   0.00022   0.00019   2.71143
   A152       1.83483  -0.00039   0.00000  -0.00276  -0.00274   1.83210
   A153       1.49855   0.00807   0.00000   0.02093   0.02065   1.51920
   A154       1.42249  -0.00004   0.00000   0.00591   0.00575   1.42824
   A155       1.80113   0.01280   0.00000   0.02257   0.02269   1.82382
   A156       1.53952  -0.01085   0.00000  -0.01802  -0.01784   1.52167
   A157       1.57201  -0.00069   0.00000  -0.00180  -0.00182   1.57020
   A158       1.56349  -0.00052   0.00000  -0.00145  -0.00143   1.56205
   A159       1.67586  -0.00041   0.00000  -0.00128  -0.00127   1.67459
   A160       1.79565  -0.00006   0.00000   0.00064   0.00061   1.79626
   A161       1.54078   0.00528   0.00000   0.01559   0.01531   1.55609
   A162       1.51209   0.00235   0.00000   0.00997   0.00979   1.52188
   A163       1.98487  -0.01040   0.00000  -0.01731  -0.01737   1.96750
   A164       2.22663   0.01156   0.00000   0.02007   0.01998   2.24661
   A165       1.68549  -0.00088   0.00000  -0.00495  -0.00489   1.68060
   A166       2.45830  -0.00052   0.00000  -0.00031  -0.00026   2.45804
   A167       1.37908   0.00182   0.00000   0.01249   0.01231   1.39139
   A168       1.44204   0.00820   0.00000   0.02298   0.02281   1.46485
   A169       1.64344  -0.01038   0.00000  -0.01674  -0.01662   1.62682
   A170       1.87174   0.01404   0.00000   0.02015   0.02022   1.89196
   A171       1.57601   0.00101   0.00000  -0.00112  -0.00113   1.57488
   A172       1.50266   0.00432   0.00000   0.01801   0.01793   1.52059
   A173       1.57906   0.00203   0.00000   0.00120   0.00119   1.58025
   A174       1.74359  -0.00358   0.00000  -0.00472  -0.00470   1.73889
   A175       1.65400  -0.00077   0.00000  -0.00247  -0.00248   1.65152
   A176       1.66860  -0.00337   0.00000  -0.00440  -0.00431   1.66429
   A177       1.41108   0.00674   0.00000   0.02045   0.02031   1.43139
   A178       1.91220   0.00605   0.00000   0.00877   0.00884   1.92104
   A179       1.08924  -0.00011   0.00000  -0.00030  -0.00030   1.08894
   A180       1.22153  -0.00014   0.00000  -0.00036  -0.00036   1.22117
   A181       2.47142   0.00006   0.00000   0.00031   0.00031   2.47173
   A182       1.27556   0.00003   0.00000  -0.00005  -0.00005   1.27551
   A183       1.50699   0.00003   0.00000   0.00001   0.00001   1.50700
   A184       1.94893   0.00009   0.00000   0.00054   0.00054   1.94947
   A185       1.50007  -0.00001   0.00000  -0.00010  -0.00010   1.49998
   A186       1.69711  -0.00004   0.00000  -0.00007  -0.00007   1.69704
   A187       1.98309   0.00005   0.00000   0.00022   0.00022   1.98331
   A188       2.14252   0.00012   0.00000   0.00017   0.00017   2.14269
   A189       2.20921   0.00020   0.00000   0.00039   0.00039   2.20961
   A190       1.76648  -0.00039   0.00000   0.00139   0.00140   1.76787
   A191       2.13612  -0.00185   0.00000  -0.00352  -0.00346   2.13266
   A192       1.99756   0.00072   0.00000  -0.00037  -0.00038   1.99717
   A193       1.35763   0.00061   0.00000   0.00105   0.00103   1.35866
   A194       1.30782   0.00046   0.00000   0.00165   0.00164   1.30946
   A195       2.11893  -0.00041   0.00000  -0.00019  -0.00018   2.11875
   A196       1.58460   0.00046   0.00000   0.00279   0.00274   1.58734
   A197       2.28302  -0.00029   0.00000  -0.00139  -0.00138   2.28164
   A198       2.37471  -0.00026   0.00000  -0.00180  -0.00176   2.37295
   A199       1.43864  -0.00025   0.00000  -0.00014  -0.00018   1.43845
   A200       1.14692   0.00202   0.00000   0.00506   0.00505   1.15197
   A201       2.35260  -0.00030   0.00000  -0.00165  -0.00160   2.35100
   A202       1.58738   0.00013   0.00000   0.00049   0.00048   1.58786
   A203       2.27339   0.00075   0.00000   0.00168   0.00161   2.27500
   A204       2.27584  -0.00165   0.00000  -0.00361  -0.00351   2.27233
   A205       1.77194   0.00264   0.00000  -0.00692  -0.00699   1.76495
   A206       2.55174  -0.01020   0.00000  -0.02169  -0.02166   2.53009
   A207       1.91250  -0.00038   0.00000  -0.01781  -0.01800   1.89451
   A208       1.78423  -0.00662   0.00000  -0.01263  -0.01278   1.77144
   A209       2.05186  -0.01134   0.00000  -0.03120  -0.03105   2.02080
   A210       2.03998  -0.01061   0.00000  -0.02715  -0.02703   2.01295
   A211       3.09450  -0.00055   0.00000   0.00068   0.00060   3.09509
   A212       3.32265  -0.00155   0.00000  -0.00351  -0.00351   3.31914
   A213       3.15471   0.00020   0.00000  -0.00517  -0.00517   3.14953
   A214       3.02933   0.00537   0.00000   0.01707   0.01703   3.04636
    D1       -0.12719   0.00099   0.00000   0.00086   0.00083  -0.12636
    D2       -1.18546   0.00004   0.00000   0.00145   0.00146  -1.18400
    D3        2.24154  -0.00055   0.00000  -0.00075  -0.00078   2.24076
    D4        2.94277  -0.00041   0.00000  -0.00096  -0.00098   2.94179
    D5        0.90515   0.00174   0.00000   0.00246   0.00247   0.90762
    D6       -0.15312   0.00079   0.00000   0.00305   0.00310  -0.15002
    D7       -3.00931   0.00020   0.00000   0.00085   0.00086  -3.00844
    D8       -2.30807   0.00034   0.00000   0.00064   0.00065  -2.30742
    D9       -2.54962   0.00166   0.00000   0.00299   0.00303  -2.54659
   D10        2.67529   0.00072   0.00000   0.00358   0.00366   2.67895
   D11       -0.18090   0.00012   0.00000   0.00138   0.00143  -0.17947
   D12        0.52034   0.00027   0.00000   0.00117   0.00122   0.52156
   D13       -2.51261   0.00169   0.00000   0.00281   0.00281  -2.50979
   D14        2.71231   0.00075   0.00000   0.00340   0.00344   2.71575
   D15       -0.14388   0.00015   0.00000   0.00121   0.00121  -0.14267
   D16        0.55735   0.00030   0.00000   0.00100   0.00100   0.55835
   D17        0.12425  -0.00112   0.00000  -0.00112  -0.00110   0.12316
   D18        1.14527   0.00078   0.00000  -0.00080  -0.00081   1.14446
   D19       -2.94363   0.00013   0.00000   0.00120   0.00120  -2.94243
   D20       -2.24879  -0.00005   0.00000  -0.00193  -0.00194  -2.25073
   D21       -0.89436  -0.00135   0.00000  -0.00047  -0.00045  -0.89480
   D22        0.12666   0.00055   0.00000  -0.00015  -0.00016   0.12650
   D23        2.32094  -0.00011   0.00000   0.00186   0.00185   2.32280
   D24        3.01578  -0.00028   0.00000  -0.00127  -0.00129   3.01449
   D25        2.78506  -0.00135   0.00000  -0.00148  -0.00143   2.78363
   D26       -2.47711   0.00055   0.00000  -0.00115  -0.00114  -2.47825
   D27       -0.28282  -0.00011   0.00000   0.00085   0.00087  -0.28195
   D28        0.41202  -0.00028   0.00000  -0.00228  -0.00227   0.40974
   D29        2.22670  -0.00114   0.00000   0.00080   0.00083   2.22754
   D30       -3.03547   0.00075   0.00000   0.00112   0.00112  -3.03435
   D31       -0.84118   0.00010   0.00000   0.00313   0.00313  -0.83805
   D32       -0.14634  -0.00007   0.00000  -0.00001  -0.00001  -0.14635
   D33        0.64867  -0.00019   0.00000   0.00074   0.00078   0.64945
   D34       -2.15170   0.00042   0.00000   0.00081   0.00082  -2.15088
   D35       -2.86372   0.00010   0.00000   0.00048   0.00049  -2.86323
   D36       -0.61552  -0.00031   0.00000   0.00149   0.00152  -0.61400
   D37        2.86730   0.00030   0.00000   0.00156   0.00156   2.86885
   D38        2.15527  -0.00002   0.00000   0.00123   0.00123   2.15651
   D39       -2.90466  -0.00033   0.00000   0.00043   0.00053  -2.90413
   D40        0.57815   0.00028   0.00000   0.00050   0.00057   0.57872
   D41       -0.13387  -0.00005   0.00000   0.00017   0.00024  -0.13363
   D42        2.93067   0.00001   0.00000   0.00232   0.00236   2.93303
   D43        0.13030   0.00062   0.00000   0.00239   0.00240   0.13270
   D44       -0.58173   0.00029   0.00000   0.00206   0.00207  -0.57965
   D45        0.58681  -0.00039   0.00000  -0.00194  -0.00196   0.58484
   D46       -0.47193  -0.00036   0.00000  -0.00022  -0.00021  -0.47214
   D47       -3.10921   0.00007   0.00000  -0.00016  -0.00014  -3.10935
   D48       -2.91690  -0.00000   0.00000  -0.00035  -0.00033  -2.91724
   D49       -0.45690  -0.00117   0.00000  -0.00337  -0.00342  -0.46032
   D50       -1.51563  -0.00115   0.00000  -0.00165  -0.00167  -1.51730
   D51        2.13027  -0.00071   0.00000  -0.00158  -0.00160   2.12867
   D52        2.32258  -0.00079   0.00000  -0.00177  -0.00180   2.32078
   D53       -3.13872  -0.00073   0.00000  -0.00219  -0.00229  -3.14102
   D54        2.08573  -0.00071   0.00000  -0.00047  -0.00054   2.08519
   D55       -0.55156  -0.00027   0.00000  -0.00041  -0.00047  -0.55203
   D56       -0.35925  -0.00035   0.00000  -0.00060  -0.00066  -0.35991
   D57       -2.53722  -0.00055   0.00000  -0.00296  -0.00299  -2.54021
   D58        2.68723  -0.00052   0.00000  -0.00124  -0.00124   2.68599
   D59        0.04995  -0.00009   0.00000  -0.00118  -0.00117   0.04877
   D60        0.24225  -0.00016   0.00000  -0.00137  -0.00136   0.24089
   D61       -0.61359   0.00041   0.00000   0.00023   0.00018  -0.61341
   D62        0.45091  -0.00061   0.00000  -0.00228  -0.00233   0.44858
   D63        3.03282  -0.00028   0.00000  -0.00081  -0.00083   3.03199
   D64        2.85208  -0.00023   0.00000  -0.00020  -0.00022   2.85186
   D65        0.39536   0.00062   0.00000  -0.00076  -0.00079   0.39457
   D66        1.45986  -0.00040   0.00000  -0.00327  -0.00331   1.45656
   D67       -2.24141  -0.00007   0.00000  -0.00179  -0.00181  -2.24322
   D68       -2.42215  -0.00003   0.00000  -0.00119  -0.00119  -2.42335
   D69        2.73064   0.00043   0.00000  -0.00029  -0.00037   2.73026
   D70       -2.48805  -0.00059   0.00000  -0.00280  -0.00289  -2.49093
   D71        0.09387  -0.00026   0.00000  -0.00133  -0.00139   0.09248
   D72       -0.08688  -0.00022   0.00000  -0.00072  -0.00077  -0.08765
   D73        2.91432   0.00029   0.00000  -0.00124  -0.00128   2.91305
   D74       -2.30436  -0.00073   0.00000  -0.00375  -0.00379  -2.30815
   D75        0.27755  -0.00040   0.00000  -0.00228  -0.00229   0.27526
   D76        0.09681  -0.00036   0.00000  -0.00167  -0.00167   0.09513
   D77        2.07904  -0.01242   0.00000  -0.02231  -0.02237   2.05666
   D78        2.34478   0.01159   0.00000   0.01889   0.01878   2.36355
   D79       -0.20408  -0.01189   0.00000  -0.02051  -0.02054  -0.22462
   D80        0.06166   0.01212   0.00000   0.02069   0.02061   0.08227
   D81        0.92927  -0.01158   0.00000  -0.01978  -0.01981   0.90946
   D82        1.19501   0.01242   0.00000   0.02143   0.02134   1.21635
   D83       -2.68788  -0.01178   0.00000  -0.02095  -0.02093  -2.70881
   D84       -2.42214   0.01223   0.00000   0.02026   0.02022  -2.40192
   D85       -1.38664  -0.01241   0.00000  -0.02180  -0.02181  -1.40845
   D86       -1.12090   0.01160   0.00000   0.01941   0.01934  -1.10156
   D87       -0.63566  -0.00029   0.00000   0.00001  -0.00000  -0.63567
   D88       -2.55618  -0.00017   0.00000  -0.00062  -0.00065  -2.55683
   D89       -1.61607   0.00009   0.00000   0.00141   0.00141  -1.61466
   D90        0.56220   0.00006   0.00000   0.00078   0.00077   0.56296
   D91        2.09763  -0.00011   0.00000   0.00113   0.00111   2.09874
   D92        0.12785  -0.00119   0.00000  -0.00123  -0.00121   0.12664
   D93       -0.87674  -0.00102   0.00000  -0.00187  -0.00185  -0.87859
   D94        2.73971  -0.00081   0.00000  -0.00099  -0.00098   2.73873
   D95        2.72841  -0.00264   0.00000  -0.00329  -0.00325   2.72516
   D96        1.10408  -0.00130   0.00000  -0.00140  -0.00138   1.10270
   D97        0.09949  -0.00114   0.00000  -0.00204  -0.00202   0.09747
   D98       -2.56725  -0.00093   0.00000  -0.00116  -0.00115  -2.56840
   D99       -2.57855  -0.00275   0.00000  -0.00346  -0.00342  -2.58197
   D100      -2.26980  -0.00061   0.00000  -0.00077  -0.00076  -2.27055
   D101       3.00880  -0.00044   0.00000  -0.00141  -0.00140   3.00740
   D102       0.34206  -0.00023   0.00000  -0.00053  -0.00053   0.34154
   D103       0.33076  -0.00206   0.00000  -0.00283  -0.00280   0.32796
   D104      -2.94236   0.00009   0.00000   0.00038   0.00039  -2.94197
   D105       2.33623   0.00026   0.00000  -0.00026  -0.00025   2.33599
   D106      -0.33050   0.00047   0.00000   0.00062   0.00063  -0.32988
   D107      -0.34181  -0.00135   0.00000  -0.00168  -0.00165  -0.34345
   D108      -0.63042   0.00018   0.00000  -0.00081  -0.00079  -0.63120
   D109       2.48086  -0.00014   0.00000  -0.00135  -0.00136   2.47950
   D110       2.34487  -0.00018   0.00000  -0.00043  -0.00044   2.34443
   D111       0.49987  -0.00020   0.00000  -0.00058  -0.00055   0.49932
   D112      -2.67204  -0.00052   0.00000  -0.00112  -0.00112  -2.67316
   D113      -2.80803  -0.00056   0.00000  -0.00020  -0.00020  -2.80823
   D114       3.09767   0.00024   0.00000  -0.00016  -0.00014   3.09753
   D115      -0.07424  -0.00008   0.00000  -0.00070  -0.00071  -0.07495
   D116      -0.21023  -0.00011   0.00000   0.00023   0.00021  -0.21002
   D117       3.13083   0.00012   0.00000  -0.00006  -0.00001   3.13081
   D118      -0.04108  -0.00020   0.00000  -0.00060  -0.00058  -0.04167
   D119      -0.17708  -0.00024   0.00000   0.00032   0.00034  -0.17674
   D120      -0.70055  -0.00012   0.00000  -0.00047  -0.00048  -0.70103
   D121       0.33228   0.00010   0.00000  -0.00004  -0.00004   0.33223
   D122       2.58436   0.00012   0.00000  -0.00042  -0.00042   2.58394
   D123      -3.11031   0.00025   0.00000   0.00017   0.00018  -3.11013
   D124       0.41779   0.00014   0.00000   0.00087   0.00087   0.41866
   D125       1.45062   0.00035   0.00000   0.00130   0.00130   1.45192
   D126      -2.58048   0.00038   0.00000   0.00092   0.00093  -2.57955
   D127      -1.99196   0.00051   0.00000   0.00151   0.00152  -1.99044
   D128       2.70555  -0.00056   0.00000  -0.00082  -0.00082   2.70473
   D129      -2.54481  -0.00035   0.00000  -0.00039  -0.00039  -2.54520
   D130      -0.29272  -0.00032   0.00000  -0.00077  -0.00076  -0.29348
   D131       0.29580  -0.00019   0.00000  -0.00018  -0.00017   0.29563
   D132       3.07093  -0.00013   0.00000  -0.00012  -0.00014   3.07079
   D133      -2.17942   0.00008   0.00000   0.00031   0.00029  -2.17914
   D134       0.07266   0.00011   0.00000  -0.00007  -0.00008   0.07258
   D135       0.66118   0.00024   0.00000   0.00051   0.00051   0.66169
   D136       0.77615  -0.00120   0.00000  -0.00214  -0.00217   0.77398
   D137      -0.19505  -0.00062   0.00000  -0.00297  -0.00302  -0.19807
   D138      -2.92413  -0.00082   0.00000  -0.00336  -0.00341  -2.92754
   D139      -2.74002  -0.00084   0.00000  -0.00410  -0.00417  -2.74420
   D140      -0.29242  -0.00053   0.00000  -0.00015  -0.00015  -0.29257
   D141      -1.26362   0.00005   0.00000  -0.00098  -0.00100  -1.26461
   D142       2.29049  -0.00015   0.00000  -0.00136  -0.00139   2.28910
   D143       2.47459  -0.00017   0.00000  -0.00211  -0.00215   2.47244
   D144      -2.67362  -0.00068   0.00000   0.00003   0.00006  -2.67357
   D145       2.63837  -0.00010   0.00000  -0.00079  -0.00079   2.63757
   D146      -0.09071  -0.00031   0.00000  -0.00118  -0.00119  -0.09190
   D147       0.09339  -0.00032   0.00000  -0.00192  -0.00195   0.09144
   D148      -3.03139  -0.00056   0.00000  -0.00019  -0.00020  -3.03159
   D149       2.28060   0.00002   0.00000  -0.00102  -0.00105   2.27955
   D150      -0.44848  -0.00018   0.00000  -0.00141  -0.00144  -0.44992
   D151      -0.26438  -0.00020   0.00000  -0.00215  -0.00220  -0.26658
   D152      -0.00161   0.00037   0.00000   0.00080   0.00080  -0.00082
   D153       3.03939  -0.00150   0.00000  -0.00160  -0.00160   3.03778
   D154       1.49924  -0.00010   0.00000  -0.00119  -0.00122   1.49801
   D155      -1.05200   0.00002   0.00000   0.00010   0.00009  -1.05191
   D156      -2.10679   0.00018   0.00000  -0.00110  -0.00112  -2.10791
   D157      -0.13049   0.00106   0.00000   0.00091   0.00088  -0.12960
   D158       0.89813   0.00203   0.00000   0.00338   0.00337   0.90150
   D159      -2.44170   0.00159   0.00000   0.00334   0.00335  -2.43836
   D160      -2.90135   0.00354   0.00000   0.00469   0.00466  -2.89669
   D161      -1.10775   0.00078   0.00000   0.00098   0.00093  -1.10681
   D162      -0.07913   0.00174   0.00000   0.00345   0.00342  -0.07571
   D163       2.86422   0.00131   0.00000   0.00342   0.00340   2.86762
   D164       2.40457   0.00326   0.00000   0.00477   0.00471   2.40928
   D165       2.93728  -0.00025   0.00000  -0.00170  -0.00171   2.93557
   D166      -2.31729   0.00071   0.00000   0.00077   0.00078  -2.31651
   D167       0.62607   0.00028   0.00000   0.00074   0.00075   0.62682
   D168       0.16641   0.00223   0.00000   0.00209   0.00207   0.16848
   D169       2.24861  -0.00072   0.00000  -0.00172  -0.00179   2.24682
   D170      -3.00596   0.00025   0.00000   0.00075   0.00069  -3.00526
   D171      -0.06260  -0.00019   0.00000   0.00071   0.00067  -0.06193
   D172      -0.52225   0.00176   0.00000   0.00206   0.00199  -0.52027
   D173       0.62572   0.00022   0.00000   0.00078   0.00075   0.62647
   D174      -2.46599   0.00079   0.00000   0.00172   0.00174  -2.46425
   D175      -2.42024   0.00040   0.00000   0.00052   0.00051  -2.41972
   D176      -0.53571   0.00082   0.00000   0.00157   0.00152  -0.53419
   D177       2.65577   0.00139   0.00000   0.00251   0.00251   2.65828
   D178       2.70152   0.00101   0.00000   0.00132   0.00128   2.70280
   D179      -3.10554  -0.00023   0.00000  -0.00100  -0.00106  -3.10660
   D180       0.08593   0.00035   0.00000  -0.00006  -0.00007   0.08587
   D181       0.13168  -0.00004   0.00000  -0.00126  -0.00129   0.13039
   D182      -3.10086  -0.00078   0.00000  -0.00184  -0.00192  -3.10278
   D183       0.09061  -0.00020   0.00000  -0.00090  -0.00093   0.08968
   D184       0.13636  -0.00059   0.00000  -0.00210  -0.00215   0.13421
   D185       0.68824  -0.00069   0.00000  -0.00083  -0.00078   0.68746
   D186      -0.36798  -0.00072   0.00000  -0.00114  -0.00110  -0.36908
   D187      -3.08858  -0.00099   0.00000  -0.00130  -0.00128  -3.08986
   D188      -2.54748  -0.00106   0.00000  -0.00085  -0.00084  -2.54832
   D189      -0.39953  -0.00017   0.00000   0.00006   0.00009  -0.39944
   D190      -1.45576  -0.00020   0.00000  -0.00025  -0.00023  -1.45599
   D191       2.10683  -0.00047   0.00000  -0.00041  -0.00041   2.10642
   D192       2.64793  -0.00054   0.00000   0.00003   0.00003   2.64797
   D193      -3.08104   0.00028   0.00000   0.00169   0.00174  -3.07930
   D194       2.14593   0.00024   0.00000   0.00137   0.00142   2.14734
   D195      -0.57467  -0.00003   0.00000   0.00121   0.00124  -0.57343
   D196      -0.03357  -0.00010   0.00000   0.00166   0.00168  -0.03189
   D197      -2.69470   0.00110   0.00000   0.00289   0.00296  -2.69173
   D198       2.53227   0.00106   0.00000   0.00257   0.00264   2.53491
   D199      -0.18833   0.00080   0.00000   0.00241   0.00246  -0.18587
   D200       0.35277   0.00072   0.00000   0.00286   0.00291   0.35568
   D201      -0.70119  -0.00128   0.00000  -0.00147  -0.00146  -0.70265
   D202       0.27520  -0.00034   0.00000   0.00090   0.00092   0.27612
   D203       2.89454  -0.00014   0.00000   0.00078   0.00078   2.89532
   D204       2.67510  -0.00378   0.00000  -0.00442  -0.00438   2.67072
   D205       0.38916  -0.00096   0.00000  -0.00155  -0.00150   0.38766
   D206       1.36554  -0.00002   0.00000   0.00082   0.00088   1.36643
   D207      -2.29830   0.00018   0.00000   0.00070   0.00074  -2.29756
   D208      -2.51775  -0.00346   0.00000  -0.00449  -0.00442  -2.52216
   D209       3.08779  -0.00041   0.00000  -0.00027  -0.00023   3.08757
   D210      -2.21900   0.00053   0.00000   0.00210   0.00215  -2.21685
   D211       0.40033   0.00073   0.00000   0.00197   0.00201   0.40235
   D212       0.18089  -0.00291   0.00000  -0.00322  -0.00315   0.17775
   D213       2.71753   0.00023   0.00000   0.00119   0.00124   2.71877
   D214      -2.58926   0.00117   0.00000   0.00357   0.00362  -2.58564
   D215       0.03007   0.00137   0.00000   0.00344   0.00348   0.03355
   D216      -0.18937  -0.00227   0.00000  -0.00175  -0.00168  -0.19105
   D217      -1.56530  -0.00066   0.00000  -0.00379  -0.00381  -1.56912
   D218       1.68015   0.00113   0.00000  -0.00035  -0.00040   1.67975
   D219      -3.08636  -0.00047   0.00000  -0.00134  -0.00135  -3.08771
   D220      -0.50947  -0.00055   0.00000  -0.00326  -0.00329  -0.51276
   D221       0.58804  -0.00157   0.00000  -0.00287  -0.00289   0.58515
   D222      -0.24238   0.01045   0.00000   0.01803   0.01812  -0.22425
   D223      -0.49434  -0.01188   0.00000  -0.01977  -0.01961  -0.51395
   D224      -2.36429   0.01200   0.00000   0.01874   0.01882  -2.34547
   D225      -2.61625  -0.01033   0.00000  -0.01906  -0.01891  -2.63516
   D226      -1.30459   0.01028   0.00000   0.01725   0.01733  -1.28726
   D227      -1.55654  -0.01205   0.00000  -0.02055  -0.02041  -1.57695
   D228       1.07007   0.00971   0.00000   0.01455   0.01461   1.08468
   D229       0.81811  -0.01262   0.00000  -0.02325  -0.02313   0.79499
   D230       2.56037   0.00888   0.00000   0.01552   0.01560   2.57596
   D231       2.30841  -0.01345   0.00000  -0.02228  -0.02214   2.28627
   D232      -0.63435   0.00161   0.00000   0.00134   0.00131  -0.63304
   D233       2.13446   0.00137   0.00000   0.00138   0.00140   2.13586
   D234       2.96848   0.00119   0.00000   0.00201   0.00203   2.97051
   D235       0.63116  -0.00158   0.00000  -0.00325  -0.00325   0.62790
   D236      -2.88322  -0.00183   0.00000  -0.00320  -0.00317  -2.88639
   D237      -2.04920  -0.00201   0.00000  -0.00257  -0.00254  -2.05174
   D238      -2.87597   0.00005   0.00000   0.00022   0.00018  -2.87579
   D239      -0.10716  -0.00019   0.00000   0.00027   0.00027  -0.10690
   D240       0.72686  -0.00037   0.00000   0.00089   0.00090   0.72776
   D241       2.88578   0.00199   0.00000   0.00219   0.00215   2.88793
   D242      -0.62860   0.00174   0.00000   0.00224   0.00223  -0.62636
   D243       0.20543   0.00156   0.00000   0.00286   0.00286   0.20829
   D244      -0.61779  -0.00193   0.00000  -0.00329  -0.00326  -0.62104
   D245       0.52384  -0.00227   0.00000  -0.00451  -0.00449   0.51936
   D246      -3.05217  -0.00171   0.00000  -0.00427  -0.00426  -3.05642
   D247       2.76004  -0.00155   0.00000  -0.00269  -0.00271   2.75733
   D248       0.42941  -0.00250   0.00000  -0.00447  -0.00447   0.42494
   D249       1.57104  -0.00284   0.00000  -0.00569  -0.00570   1.56534
   D250      -2.00497  -0.00228   0.00000  -0.00546  -0.00547  -2.01044
   D251      -2.47595  -0.00212   0.00000  -0.00388  -0.00392  -2.47987
   D252       2.65777  -0.00171   0.00000  -0.00351  -0.00349   2.65428
   D253      -2.48378  -0.00205   0.00000  -0.00473  -0.00472  -2.48851
   D254       0.22339  -0.00149   0.00000  -0.00450  -0.00450   0.21890
   D255      -0.24759  -0.00133   0.00000  -0.00292  -0.00294  -0.25054
   D256      -3.09110  -0.00371   0.00000  -0.00582  -0.00579  -3.09689
   D257      -1.94947  -0.00405   0.00000  -0.00704  -0.00702  -1.95649
   D258       0.75770  -0.00349   0.00000  -0.00681  -0.00679   0.75091
   D259       0.28672  -0.00333   0.00000  -0.00523  -0.00524   0.28148
   D260       0.58203   0.00178   0.00000   0.00245   0.00242   0.58445
   D261      -0.52604   0.00110   0.00000   0.00246   0.00244  -0.52360
   D262       3.05303   0.00165   0.00000   0.00400   0.00397   3.05700
   D263      -2.72707   0.00192   0.00000   0.00343   0.00342  -2.72365
   D264      -0.46551   0.00167   0.00000   0.00306   0.00304  -0.46247
   D265      -1.57357   0.00100   0.00000   0.00307   0.00305  -1.57052
   D266       2.00550   0.00155   0.00000   0.00461   0.00459   2.01008
   D267       2.50858   0.00182   0.00000   0.00404   0.00403   2.51261
   D268       3.13482   0.00040   0.00000  -0.00043  -0.00044   3.13438
   D269       2.02675  -0.00028   0.00000  -0.00042  -0.00042   2.02633
   D270      -0.67736   0.00028   0.00000   0.00112   0.00111  -0.67625
   D271      -0.17428   0.00055   0.00000   0.00054   0.00056  -0.17372
   D272      -2.84664   0.00147   0.00000   0.00144   0.00141  -2.84523
   D273       2.32848   0.00079   0.00000   0.00145   0.00142   2.32990
   D274      -0.37563   0.00134   0.00000   0.00299   0.00296  -0.37268
   D275       0.12745   0.00161   0.00000   0.00241   0.00240   0.12985
   D276      -1.55637   0.00175   0.00000   0.00301   0.00297  -1.55340
   D277       1.78863  -0.00092   0.00000  -0.00431  -0.00443   1.78420
   D278       0.94322  -0.00079   0.00000  -0.00076  -0.00079   0.94243
   D279      -1.99496  -0.00346   0.00000  -0.00808  -0.00820  -2.00316
   D280      -0.24222  -0.00056   0.00000  -0.00036  -0.00037  -0.24260
   D281       3.10278  -0.00323   0.00000  -0.00768  -0.00777   3.09500
   D282      -2.96944  -0.00000   0.00000   0.00038   0.00034  -2.96910
   D283       0.37556  -0.00268   0.00000  -0.00694  -0.00706   0.36849
   D284       2.05099   0.00103   0.00000   0.00261   0.00258   2.05357
   D285      -0.88719  -0.00164   0.00000  -0.00471  -0.00482  -0.89201
   D286      -2.54130  -0.00194   0.00000  -0.00269  -0.00262  -2.54392
   D287       2.04351  -0.00268   0.00000  -0.00539  -0.00535   2.03816
   D288      -1.27975  -0.00311   0.00000  -0.00492  -0.00492  -1.28466
   D289       0.02689  -0.00136   0.00000  -0.00292  -0.00290   0.02398
   D290      -0.00466  -0.00009   0.00000  -0.00040  -0.00043  -0.00509
   D291       1.01356   0.00131   0.00000   0.00135   0.00134   1.01490
   D292      -2.35258   0.00036   0.00000   0.00029   0.00030  -2.35228
   D293      -3.04975   0.00023   0.00000  -0.00043  -0.00043  -3.05018
   D294      -1.05328  -0.00066   0.00000  -0.00080  -0.00082  -1.05410
   D295      -0.03506   0.00074   0.00000   0.00096   0.00095  -0.03411
   D296       2.88198  -0.00021   0.00000  -0.00011  -0.00009   2.88189
   D297       2.18481  -0.00034   0.00000  -0.00083  -0.00082   2.18399
   D298       2.93680  -0.00035   0.00000  -0.00048  -0.00051   2.93629
   D299      -2.32816   0.00105   0.00000   0.00128   0.00126  -2.32690
   D300       0.58888   0.00010   0.00000   0.00021   0.00021   0.58910
   D301      -0.10829  -0.00003   0.00000  -0.00051  -0.00051  -0.10880
   D302       2.36450  -0.00039   0.00000  -0.00085  -0.00088   2.36362
   D303      -2.90046   0.00101   0.00000   0.00091   0.00089  -2.89957
   D304       0.01658   0.00007   0.00000  -0.00016  -0.00015   0.01643
   D305      -0.68059  -0.00006   0.00000  -0.00088  -0.00088  -0.68147
   D306       0.01659   0.00213   0.00000   0.00433   0.00435   0.02095
   D307      -0.93787  -0.00055   0.00000   0.00031   0.00034  -0.93752
   D308       2.27189   0.00063   0.00000   0.00221   0.00222   2.27411
   D309       2.92898   0.00162   0.00000   0.00280   0.00285   2.93183
   D310       0.98635   0.00202   0.00000   0.00325   0.00325   0.98960
   D311       0.03189  -0.00066   0.00000  -0.00077  -0.00076   0.03113
   D312      -3.04154   0.00052   0.00000   0.00113   0.00112  -3.04042
   D313      -2.38445   0.00151   0.00000   0.00172   0.00175  -2.38270
   D314      -2.70149   0.00164   0.00000   0.00286   0.00285  -2.69864
   D315       2.62723  -0.00103   0.00000  -0.00116  -0.00116   2.62608
   D316      -0.44620   0.00014   0.00000   0.00074   0.00072  -0.44547
   D317       0.21089   0.00113   0.00000   0.00133   0.00135   0.21224
   D318      -2.53656   0.00150   0.00000   0.00255   0.00254  -2.53402
   D319       2.79216  -0.00118   0.00000  -0.00147  -0.00147   2.79069
   D320      -0.28127   0.00000   0.00000   0.00043   0.00041  -0.28086
   D321       0.37582   0.00099   0.00000   0.00102   0.00104   0.37686
   D322       0.58328   0.00019   0.00000   0.00130   0.00129   0.58457
   D323      -2.78264  -0.00009   0.00000  -0.00031  -0.00033  -2.78296
   D324      -2.18015   0.00018   0.00000   0.00060   0.00059  -2.17956
   D325      -1.79745  -0.00007   0.00000  -0.00029  -0.00030  -1.79775
   D326      -0.61042   0.00020   0.00000   0.00085   0.00086  -0.60956
   D327       2.30685  -0.00008   0.00000  -0.00076  -0.00076   2.30609
   D328       2.90934   0.00018   0.00000   0.00015   0.00016   2.90950
   D329      -2.99115  -0.00007   0.00000  -0.00074  -0.00074  -2.99189
   D330      -2.93465   0.00005   0.00000   0.00145   0.00145  -2.93320
   D331      -0.01738  -0.00023   0.00000  -0.00016  -0.00017  -0.01755
   D332       0.58511   0.00003   0.00000   0.00075   0.00075   0.58586
   D333       0.96781  -0.00022   0.00000  -0.00014  -0.00015   0.96766
   D334       2.85748  -0.00001   0.00000   0.00085   0.00083   2.85831
   D335      -0.50844  -0.00029   0.00000  -0.00077  -0.00078  -0.50923
   D336       0.09405  -0.00002   0.00000   0.00015   0.00013   0.09418
   D337       0.47674  -0.00027   0.00000  -0.00075  -0.00076   0.47598
   D338       1.70381  -0.00022   0.00000  -0.00063  -0.00063   1.70318
   D339       3.07690  -0.00030   0.00000   0.00034   0.00034   3.07724
   D340       0.15839  -0.00003   0.00000   0.00037   0.00038   0.15877
   D341      -2.02456   0.00031   0.00000   0.00110   0.00111  -2.02344
   D342      -0.93638   0.00015   0.00000  -0.00034  -0.00033  -0.93671
   D343       1.82232   0.00001   0.00000  -0.00017  -0.00017   1.82215
   D344      -0.88969   0.00010   0.00000  -0.00039  -0.00036  -0.89005
   D345       3.00774  -0.00009   0.00000   0.00059   0.00059   3.00833
   D346       0.29573   0.00000   0.00000   0.00038   0.00040   0.29614
   D347       0.76991   0.00009   0.00000   0.00090   0.00091   0.77082
   D348      -1.94210   0.00018   0.00000   0.00068   0.00072  -1.94138
   D349      -1.91051   0.00062   0.00000   0.00158   0.00160  -1.90890
   D350       1.66067   0.00071   0.00000   0.00136   0.00141   1.66208
   D351      -0.48107   0.00026   0.00000   0.00059   0.00060  -0.48047
   D352       3.09011   0.00035   0.00000   0.00037   0.00041   3.09052
   D353       0.04032  -0.00117   0.00000  -0.00080  -0.00076   0.03956
   D354       1.02447  -0.00034   0.00000   0.00067   0.00071   1.02517
   D355      -2.30897  -0.00074   0.00000  -0.00116  -0.00112  -2.31009
   D356      -2.94941  -0.00195   0.00000  -0.00228  -0.00224  -2.95165
   D357      -0.95295  -0.00145   0.00000  -0.00220  -0.00218  -0.95513
   D358       0.03120  -0.00063   0.00000  -0.00073  -0.00072   0.03048
   D359       2.98094  -0.00102   0.00000  -0.00256  -0.00255   2.97840
   D360       2.34051  -0.00223   0.00000  -0.00368  -0.00367   2.33684
   D361       2.44078  -0.00033   0.00000  -0.00063  -0.00063   2.44015
   D362      -2.85826   0.00050   0.00000   0.00085   0.00084  -2.85742
   D363       0.09148   0.00011   0.00000  -0.00099  -0.00099   0.09049
   D364      -0.54895  -0.00110   0.00000  -0.00210  -0.00211  -0.55107
   D365       2.93752  -0.00065   0.00000  -0.00059  -0.00057   2.93696
   D366      -2.36151   0.00018   0.00000   0.00089   0.00090  -2.36062
   D367       0.58823  -0.00021   0.00000  -0.00095  -0.00093   0.58730
   D368      -0.05221  -0.00143   0.00000  -0.00207  -0.00205  -0.05426
   D369      -0.52743   0.00018   0.00000  -0.00041  -0.00040  -0.52783
   D370       2.26546   0.00072   0.00000   0.00221   0.00224   2.26770
   D371       2.72236   0.00050   0.00000   0.00037   0.00040   2.72276
   D372       1.71240   0.00056   0.00000   0.00147   0.00151   1.71391
   D373       0.66515  -0.00076   0.00000  -0.00140  -0.00143   0.66372
   D374      -2.82515  -0.00021   0.00000   0.00123   0.00121  -2.82394
   D375      -2.36824  -0.00044   0.00000  -0.00062  -0.00063  -2.36887
   D376       2.90497  -0.00037   0.00000   0.00048   0.00049   2.90546
   D377      -2.97269  -0.00035   0.00000  -0.00160  -0.00161  -2.97430
   D378      -0.17980   0.00020   0.00000   0.00103   0.00103  -0.17877
   D379       0.27710  -0.00003   0.00000  -0.00082  -0.00081   0.27629
   D380      -0.73287   0.00003   0.00000   0.00028   0.00030  -0.73256
   D381       3.09731  -0.00010   0.00000  -0.00139  -0.00140   3.09591
   D382      -0.39299   0.00045   0.00000   0.00123   0.00124  -0.39175
   D383       0.06392   0.00022   0.00000  -0.00061  -0.00060   0.06332
   D384      -0.94605   0.00028   0.00000   0.00049   0.00051  -0.94554
   D385       2.12267  -0.00010   0.00000  -0.00048  -0.00053   2.12214
   D386       0.56005   0.00100   0.00000   0.00163   0.00164   0.56169
   D387      -2.70290   0.00052   0.00000   0.00165   0.00162  -2.70127
   D388      -0.66471  -0.00089   0.00000  -0.00101  -0.00103  -0.66574
   D389      -1.70219   0.00048   0.00000   0.00193   0.00191  -1.70027
   D390      -0.05783   0.00087   0.00000   0.00077   0.00075  -0.05708
   D391      -1.11235   0.00109   0.00000   0.00226   0.00226  -1.11010
   D392       2.28807   0.00099   0.00000   0.00282   0.00280   2.29088
   D393       2.87158   0.00365   0.00000   0.00437   0.00432   2.87590
   D394       1.02072   0.00048   0.00000  -0.00062  -0.00065   1.02006
   D395      -0.03380   0.00070   0.00000   0.00087   0.00086  -0.03295
   D396      -2.91656   0.00060   0.00000   0.00142   0.00140  -2.91516
   D397      -2.33305   0.00326   0.00000   0.00298   0.00291  -2.33014
   D398      -2.20755  -0.00093   0.00000  -0.00254  -0.00253  -2.21008
   D399       3.02111  -0.00071   0.00000  -0.00105  -0.00102   3.02009
   D400       0.13836  -0.00081   0.00000  -0.00049  -0.00048   0.13788
   D401       0.72186   0.00185   0.00000   0.00106   0.00104   0.72290
   D402      -2.84614  -0.00025   0.00000   0.00115   0.00115  -2.84499
   D403       2.38253  -0.00003   0.00000   0.00264   0.00266   2.38519
   D404      -0.50023  -0.00013   0.00000   0.00320   0.00320  -0.49703
   D405       0.08327   0.00253   0.00000   0.00475   0.00472   0.08799
   D406       0.43298   0.00014   0.00000   0.00159   0.00161   0.43459
   D407      -2.48104  -0.00025   0.00000  -0.00017  -0.00016  -2.48120
   D408      -2.86994  -0.00028   0.00000   0.00058   0.00058  -2.86936
   D409      -0.91268   0.00009   0.00000   0.00115   0.00118  -0.91150
   D410      -0.69917   0.00143   0.00000   0.00262   0.00263  -0.69654
   D411       2.66999   0.00103   0.00000   0.00085   0.00086   2.67085
   D412       2.28109   0.00101   0.00000   0.00161   0.00160   2.28269
   D413      -2.04484   0.00138   0.00000   0.00218   0.00221  -2.04263
   D414       3.01089   0.00070   0.00000   0.00263   0.00265   3.01354
   D415       0.09687   0.00030   0.00000   0.00086   0.00088   0.09774
   D416      -0.29204   0.00027   0.00000   0.00162   0.00162  -0.29042
   D417       1.66523   0.00065   0.00000   0.00219   0.00222   1.66745
   D418       3.12206   0.00090   0.00000   0.00303   0.00307   3.12513
   D419       0.20804   0.00050   0.00000   0.00126   0.00130   0.20933
   D420      -0.18087   0.00048   0.00000   0.00202   0.00204  -0.17883
   D421       1.77639   0.00085   0.00000   0.00259   0.00264   1.77904
   D422      -2.06738   0.01189   0.00000   0.02118   0.02108  -2.04630
   D423      -2.28976  -0.01183   0.00000  -0.01404  -0.01404  -2.30380
   D424      -0.66525   0.01019   0.00000   0.01815   0.01806  -0.64719
   D425      -0.88763  -0.01353   0.00000  -0.01706  -0.01706  -0.90469
   D426       2.76643   0.01087   0.00000   0.01964   0.01950   2.78592
   D427       2.54405  -0.01285   0.00000  -0.01558  -0.01561   2.52843
   D428       0.60404   0.01292   0.00000   0.02004   0.01989   0.62393
   D429       0.38166  -0.01080   0.00000  -0.01518  -0.01522   0.36644
   D430       1.60842   0.01169   0.00000   0.02079   0.02066   1.62908
   D431       1.38604  -0.01202   0.00000  -0.01443  -0.01445   1.37159
   D432      -0.52538   0.00024   0.00000  -0.00128  -0.00128  -0.52667
   D433       2.91901   0.00035   0.00000  -0.00011  -0.00012   2.91889
   D434       2.33672   0.00037   0.00000  -0.00108  -0.00108   2.33564
   D435       0.70129   0.00042   0.00000  -0.00083  -0.00083   0.70045
   D436       0.67073  -0.00099   0.00000  -0.00178  -0.00176   0.66897
   D437      -2.16806  -0.00088   0.00000  -0.00061  -0.00060  -2.16866
   D438      -2.75035  -0.00086   0.00000  -0.00157  -0.00156  -2.75191
   D439       1.89740  -0.00081   0.00000  -0.00132  -0.00131   1.89609
   D440      -2.99424  -0.00110   0.00000  -0.00289  -0.00287  -2.99711
   D441       0.45015  -0.00099   0.00000  -0.00172  -0.00170   0.44845
   D442      -0.13213  -0.00097   0.00000  -0.00268  -0.00267  -0.13480
   D443      -1.76757  -0.00092   0.00000  -0.00244  -0.00242  -1.76999
   D444      -3.13333   0.00109   0.00000   0.00032   0.00028  -3.13305
   D445       0.31106   0.00120   0.00000   0.00148   0.00145   0.31251
   D446      -0.27122   0.00122   0.00000   0.00052   0.00049  -0.27074
   D447      -1.90666   0.00127   0.00000   0.00077   0.00073  -1.90593
   D448      -1.16003   0.00085   0.00000   0.00295   0.00295  -1.15708
   D449      -2.30680   0.00193   0.00000   0.00261   0.00258  -2.30422
   D450      -0.02462   0.00119   0.00000   0.00276   0.00275  -0.02188
   D451       2.79067   0.00119   0.00000   0.00151   0.00151   2.79218
   D452       1.37177   0.00183   0.00000   0.00340   0.00337   1.37514
   D453       2.41545   0.01099   0.00000   0.01380   0.01374   2.42919
   D454       0.88185   0.00904   0.00000   0.00995   0.00987   0.89172
   D455      -2.45749   0.00948   0.00000   0.01128   0.01122  -2.44627
   D456      -0.44361   0.00777   0.00000   0.00961   0.00958  -0.43403
   D457      -1.38339   0.00861   0.00000   0.00940   0.00934  -1.37405
   D458      -0.48889  -0.00005   0.00000   0.00002   0.00002  -0.48887
   D459      -0.22210   0.00008   0.00000   0.00046   0.00047  -0.22163
   D460      -2.38915  -0.00010   0.00000   0.00014   0.00014  -2.38901
   D461      -1.64743   0.00030   0.00000   0.00038   0.00039  -1.64704
   D462      -1.38064   0.00042   0.00000   0.00082   0.00084  -1.37980
   D463       2.73550   0.00024   0.00000   0.00050   0.00051   2.73601
   D464      -0.12916   0.00027   0.00000   0.00117   0.00116  -0.12800
   D465       0.13763   0.00039   0.00000   0.00161   0.00161   0.13924
   D466      -2.02941   0.00021   0.00000   0.00129   0.00128  -2.02813
   D467      -1.87505  -0.00007   0.00000  -0.00062  -0.00061  -1.87567
   D468      -1.60826   0.00006   0.00000  -0.00018  -0.00017  -1.60843
   D469       2.50788  -0.00013   0.00000  -0.00050  -0.00050   2.50738
   D470      -0.13605   0.00029   0.00000   0.00103   0.00103  -0.13502
   D471      -2.38259   0.00107   0.00000   0.00288   0.00285  -2.37974
   D472       1.13422   0.00019   0.00000   0.00124   0.00124   1.13546
   D473      -1.11231   0.00096   0.00000   0.00309   0.00306  -1.10925
   D474      -1.38964   0.00009   0.00000  -0.00003  -0.00002  -1.38967
   D475       0.66384   0.00007   0.00000  -0.00023  -0.00023   0.66361
   D476       1.19452  -0.00001   0.00000  -0.00058  -0.00059   1.19394
   D477       1.01402   0.00002   0.00000  -0.00023  -0.00023   1.01378
   D478       3.03164   0.00010   0.00000   0.00001   0.00001   3.03165
   D479       0.29073  -0.00006   0.00000  -0.00063  -0.00064   0.29008
   D480       0.74099  -0.00021   0.00000  -0.00116  -0.00117   0.73982
   D481       0.52698  -0.00019   0.00000  -0.00089  -0.00090   0.52608
   D482       2.73782  -0.00002   0.00000  -0.00037  -0.00037   2.73745
   D483       2.03284  -0.00014   0.00000  -0.00115  -0.00116   2.03167
   D484       2.48310  -0.00029   0.00000  -0.00168  -0.00169   2.48142
   D485       2.26909  -0.00027   0.00000  -0.00140  -0.00142   2.26767
   D486      -1.80325  -0.00010   0.00000  -0.00088  -0.00089  -1.80414
   D487      -0.65084  -0.00012   0.00000  -0.00054  -0.00056  -0.65140
   D488       0.99292   0.00009   0.00000   0.00173   0.00167   0.99459
   D489      -2.93089  -0.00005   0.00000   0.00052   0.00050  -2.93039
   D490       0.71083  -0.00007   0.00000  -0.00078  -0.00079   0.71005
   D491       2.35459   0.00013   0.00000   0.00149   0.00144   2.35604
   D492      -1.56922  -0.00000   0.00000   0.00028   0.00028  -1.56895
   D493      -2.33630  -0.00018   0.00000  -0.00025  -0.00026  -2.33656
   D494      -0.69254   0.00003   0.00000   0.00202   0.00197  -0.69057
   D495       1.66683  -0.00010   0.00000   0.00081   0.00080   1.66763
   D496      -0.73717  -0.00324   0.00000  -0.01087  -0.01050  -0.74767
   D497      -2.38991  -0.00317   0.00000  -0.01003  -0.00967  -2.39959
   D498       1.72961  -0.00269   0.00000  -0.00977  -0.00955   1.72006
   D499      -0.73489  -0.00183   0.00000  -0.00766  -0.00747  -0.74236
   D500      -2.38764  -0.00176   0.00000  -0.00683  -0.00665  -2.39428
   D501       1.73189  -0.00128   0.00000  -0.00657  -0.00652   1.72537
   D502       0.67937   0.00102   0.00000   0.00349   0.00352   0.68289
   D503      -0.96985   0.00110   0.00000   0.00373   0.00375  -0.96609
   D504      -3.12768   0.00167   0.00000   0.00451   0.00440  -3.12328
   D505       0.10829  -0.01779   0.00000  -0.03121  -0.03058   0.07770
   D506       1.39076  -0.01818   0.00000  -0.03664  -0.03577   1.35499
   D507       0.52118   0.01631   0.00000   0.02404   0.02353   0.54471
   D508       1.83106   0.01723   0.00000   0.01920   0.01850   1.84956
   D509       1.01880  -0.00009   0.00000  -0.00008  -0.00007   1.01873
   D510      -0.27965  -0.00050   0.00000  -0.00122  -0.00120  -0.28085
   D511       3.13353  -0.00019   0.00000   0.00022   0.00022   3.13375
   D512       2.30111   0.00014   0.00000   0.00053   0.00053   2.30164
   D513       1.00266  -0.00027   0.00000  -0.00061  -0.00060   1.00206
   D514      -1.86734   0.00004   0.00000   0.00082   0.00082  -1.86653
   D515      -0.58550  -0.00066   0.00000  -0.00270  -0.00270  -0.58819
   D516       0.55496   0.00135   0.00000   0.00233   0.00233   0.55728
   D517      -3.11556  -0.00059   0.00000  -0.00147  -0.00142  -3.11698
   D518       0.74593  -0.00072   0.00000  -0.00244  -0.00244   0.74349
   D519       1.88638   0.00129   0.00000   0.00259   0.00259   1.88897
   D520      -1.78414  -0.00065   0.00000  -0.00121  -0.00116  -1.78530
   D521      -2.86875  -0.00832   0.00000  -0.02112  -0.02073  -2.88948
   D522      -2.73630   0.00373   0.00000   0.00077   0.00109  -2.73521
   D523       0.08368   0.01806   0.00000   0.03063   0.03001   0.11369
   D524       1.35954   0.02220   0.00000   0.03546   0.03435   1.39389
   D525      -0.34207  -0.01714   0.00000  -0.02637  -0.02582  -0.36790
   D526       0.85385  -0.01943   0.00000  -0.03156  -0.03109   0.82276
   D527      -0.77236   0.00007   0.00000  -0.00003  -0.00002  -0.77237
   D528       0.57373   0.00060   0.00000   0.00040   0.00041   0.57414
   D529      -2.86484   0.00026   0.00000  -0.00097  -0.00095  -2.86578
   D530       0.54758  -0.00081   0.00000   0.00380   0.00377   0.55135
   D531       1.89367  -0.00027   0.00000   0.00424   0.00420   1.89787
   D532      -1.54490  -0.00061   0.00000   0.00286   0.00284  -1.54206
   D533       0.71917  -0.00714   0.00000  -0.01900  -0.01898   0.70020
   D534      -0.57674  -0.00954   0.00000  -0.01821  -0.01781  -0.59455
   D535      -0.57623   0.01431   0.00000   0.02707   0.02667  -0.54956
   D536      -1.83585   0.01476   0.00000   0.02978   0.02919  -1.80666
   D537       0.22984   0.00024   0.00000  -0.00047  -0.00046   0.22938
   D538       2.56219  -0.00199   0.00000  -0.00419  -0.00411   2.55808
   D539      -1.09393   0.00342   0.00000   0.00757   0.00749  -1.08644
   D540       1.23842   0.00119   0.00000   0.00385   0.00384   1.24226
   D541      -0.40657   0.00861   0.00000   0.01995   0.01978  -0.38679
   D542       0.87053  -0.00017   0.00000  -0.00026  -0.00024   0.87029
   D543       1.97940   0.00602   0.00000   0.01586   0.01569   1.99509
   D544      -3.02668  -0.00276   0.00000  -0.00435  -0.00433  -3.03101
   D545      -0.63208   0.00780   0.00000   0.01991   0.01971  -0.61237
   D546       0.57740  -0.00035   0.00000  -0.00226  -0.00208   0.57531
   D547       0.67493   0.00582   0.00000   0.01584   0.01560   0.69053
   D548       1.88440  -0.00233   0.00000  -0.00632  -0.00619   1.87821
   D549      -2.92818  -0.00437   0.00000  -0.01547  -0.01526  -2.94344
   D550       1.15508  -0.00149   0.00000  -0.00252  -0.00254   1.15254
   D551      -0.26304  -0.00133   0.00000  -0.00257  -0.00256  -0.26560
   D552      -2.87449  -0.00059   0.00000  -0.00139  -0.00136  -2.87586
   D553       2.47688  -0.00090   0.00000   0.00339   0.00333   2.48021
   D554       1.05875  -0.00074   0.00000   0.00334   0.00331   1.06207
   D555      -1.55270   0.00000   0.00000   0.00452   0.00451  -1.54819
   D556       0.62119  -0.01365   0.00000  -0.02549  -0.02510   0.59609
   D557      -1.17866   0.00672   0.00000   0.01439   0.01399  -1.16467
   D558       1.84789  -0.01515   0.00000  -0.02745  -0.02696   1.82092
   D559       0.04804   0.00522   0.00000   0.01243   0.01213   0.06016
   D560       0.57639  -0.00491   0.00000  -0.01414  -0.01392   0.56248
         Item               Value     Threshold  Converged?
 Maximum Force            0.121711     0.000450     NO 
 RMS     Force            0.006695     0.000300     NO 
 Maximum Displacement     0.100871     0.001800     NO 
 RMS     Displacement     0.008879     0.001200     NO 
 Predicted change in Energy=-4.057301D-02
 GradGradGradGradGradGradGradGradGradGradGradGradGradGradGradGradGradGrad

                          Input orientation:                          
 ---------------------------------------------------------------------
 Center     Atomic      Atomic             Coordinates (Angstroms)
 Number     Number       Type             X           Y           Z
 ---------------------------------------------------------------------
      1          4           0        0.261395    0.795399   -1.417146
      2          4           0        1.027979    1.413834    0.571908
      3          4           0        0.825213   -1.233550   -0.897010
      4          4           0        1.306597   -0.603720    1.114657
      5          4           0        2.181985    0.277296   -0.618078
      6          4           0       -1.071249    1.389764    0.054326
      7          4           0       -1.208674   -0.562575   -1.016878
      8          4           0       -0.435634    0.454712    1.781155
      9          4           0       -0.496058   -1.579597    0.687521
     10          4           0       -2.077938   -0.295853    0.879436
     11          1           0        3.533416    0.829737   -0.953274
     12          1           0        3.432665    0.141837   -1.422845
     13          1           0       -3.397039   -0.162215    1.618717
     14          1           0       -3.487187   -0.811544    1.123870
     15          1           0       -1.908649    2.691741    0.315859
     16          1           0       -1.744694    2.706020   -0.467838
     17          1           0        0.941775   -2.542707   -1.670706
     18          1           0        1.667623   -2.168136   -1.754930
     19          1           0        2.021086    2.526670    0.862543
     20          1           0        1.335938    2.759123    1.241823
     21          1           0       -1.909239   -0.929155   -2.352020
     22          1           0       -2.393570   -1.207762   -1.769441
     23          1           0        0.227759    1.234382   -2.956818
     24          1           0        0.689632    1.772586   -2.599948
     25          1           0       -0.187156    1.084408    3.195691
     26          1           0       -0.912836    0.747432    3.248089
     27          1           0        2.395493   -0.831763    2.282342
     28          1           0        2.156424   -1.563604    2.103933
     29          1           0       -0.448123   -3.122800    0.913200
     30          1           0       -1.134355   -2.892183    1.264705
     31          1           0       -4.671531    1.262076   -1.026085
     32          1           0       -3.954228    1.047248   -0.968732
     33          1           0        4.796834   -1.834286    0.526358
     34          1           0        4.104053   -1.774136    0.244612
     35          1           0        0.486254    4.857852   -1.285731
     36          1           0        0.516768    4.125326   -1.129060
     37          1           0       -1.876731   -4.367400   -1.710587
     38          1           0       -1.574359   -3.726133   -1.467102
     39          1           0        0.079466   -1.695996    3.551434
     40          1           0       -0.620663   -1.700110    3.550452
     41          1           0        1.348334   -0.669322   -3.489316
     42          1           0        0.700169   -0.928977   -3.468360
 ---------------------------------------------------------------------
                    Distance matrix (angstroms):
                    1          2          3          4          5
     1  Be   0.000000
     2  Be   2.219561   0.000000
     3  Be   2.169117   3.034382   0.000000
     4  Be   3.075713   2.107778   2.162226   0.000000
     5  Be   2.143737   2.009854   2.049704   2.131869   0.000000
     6  Be   2.072303   2.162228   3.373927   3.279090   3.503318
     7  Be   2.040934   3.381280   2.145058   3.297230   3.515820
     8  Be   3.291056   2.127053   3.407716   2.144729   3.555238
     9  Be   3.262509   3.361054   2.091947   2.093883   3.510634
    10  Be   3.455083   3.558697   3.530343   3.406639   4.551702
    11  H    3.304917   2.990746   3.405096   3.360039   1.497970
    12  H    3.237921   3.373356   2.994494   3.393367   1.493386
    13  H    4.849498   4.812539   5.030314   4.751125   6.026768
    14  H    4.805299   5.063960   4.781092   4.798295   6.029881
    15  H    3.362812   3.212848   4.934872   4.672895   4.840978
    16  H    2.928489   3.230872   4.723221   4.771692   4.619532
    17  H    3.416163   4.548733   1.525151   3.413359   3.255544
    18  H    3.297593   4.319008   1.522870   3.288201   2.745385
    19  H    3.360178   1.519583   4.320346   3.220776   2.697741
    20  H    3.475769   1.534088   4.558166   3.365374   3.214730
    21  H    2.925701   4.760904   3.112385   4.739763   4.604366
    22  H    3.344489   4.905271   3.335021   4.730129   4.946386
    23  H    1.601383   3.622770   3.269625   4.595587   3.194483
    24  H    1.592891   3.209962   3.457634   4.452614   2.896691
    25  H    4.643597   2.910208   4.811239   3.067862   4.561698
    26  H    4.810981   3.372358   4.911919   3.361997   4.974554
    27  H    4.570366   3.136619   3.568681   1.612819   3.112560
    28  H    4.642633   3.533501   3.299503   1.619337   3.286170
    29  H    4.613699   4.782929   2.909899   3.076588   4.563215
    30  H    4.768512   4.868002   3.356185   3.349302   4.958687
    31  H    4.970359   5.921235   6.038129   6.618306   6.935916
    32  H    4.246879   5.227844   5.296248   5.894276   6.194263
    33  H    5.591302   4.975603   4.261529   3.747285   3.550486
    34  H    4.912227   4.442128   3.513733   3.154776   2.940570
    35  H    4.070792   3.950386   6.113196   6.021926   4.929782
    36  H    3.352107   3.241422   5.372758   5.293578   4.223906
    37  H    5.595730   6.860743   4.217040   5.681625   6.264180
    38  H    4.880240   6.111382   3.506555   4.971404   5.555034
    39  H    5.561199   4.410022   4.534164   2.938843   5.069447
    40  H    5.628732   4.613718   4.699803   3.293857   5.398297
    41  H    2.760568   4.575556   2.704082   4.604630   3.136091
    42  H    2.715414   4.681879   2.592343   4.634393   3.431469
                    6          7          8          9         10
     6  Be   0.000000
     7  Be   2.231141   0.000000
     8  Be   2.064041   3.075948   0.000000
     9  Be   3.090127   2.108822   2.310433   0.000000
    10  Be   2.129679   2.103037   2.018318   2.046258   0.000000
    11  H    4.746770   4.942671   4.834367   4.973305   6.009415
    12  H    4.901490   4.712010   5.032618   4.780361   5.988223
    13  H    3.203944   3.448998   3.029341   3.360325   1.518033
    14  H    3.438959   3.136305   3.368591   3.118839   1.520417
    15  H    1.569963   3.585627   3.053059   4.514186   3.044995
    16  H    1.568028   3.357450   3.440930   4.610906   3.307179
    17  H    4.742608   2.995471   4.774633   2.925095   4.546454
    18  H    4.840814   3.375742   4.879233   3.315639   4.947176
    19  H    3.392389   4.848402   3.342503   4.819551   4.976838
    20  H    3.013277   4.755045   2.956290   4.742146   4.595514
    21  H    3.445303   1.551701   4.601058   3.414522   3.297247
    22  H    3.438285   1.544861   4.382245   3.126575   2.819176
    23  H    3.283071   3.009279   4.847305   4.660857   4.730190
    24  H    3.208181   3.400390   4.711378   4.842566   4.903468
    25  H    3.277657   4.637002   1.568174   3.671956   3.293208
    26  H    3.261565   4.471418   1.570128   3.485008   2.838384
    27  H    4.681616   4.893601   3.149838   3.385820   4.718784
    28  H    4.831268   4.697384   3.300993   3.007016   4.586547
    29  H    4.635643   3.295208   3.681317   1.560354   3.263291
    30  H    4.450176   3.261628   3.457838   1.569537   2.789214
    31  H    3.761067   3.914180   5.145412   5.333490   3.575594
    32  H    3.078236   3.183067   4.504829   4.647841   2.956368
    33  H    6.712057   6.329688   5.847456   5.301467   7.053646
    34  H    6.068791   5.593238   5.285592   4.625477   6.387905
    35  H    4.031029   5.685603   5.444566   6.804366   6.150097
    36  H    3.377202   4.996613   4.780149   6.072225   5.505758
    37  H    6.075250   3.924822   6.125503   3.927980   4.829721
    38  H    5.360995   3.216291   5.415472   3.226879   4.186485
    39  H    4.803730   4.879900   2.832801   2.923487   3.708688
    40  H    4.687563   4.743442   2.794263   2.868174   3.351107
    41  H    4.759371   3.558460   5.676606   4.655787   5.564603
    42  H    4.574254   3.128530   5.546355   4.373284   5.198274
                   11         12         13         14         15
    11  H    0.000000
    12  H    0.838960   0.000000
    13  H    7.458573   7.482540   0.000000
    14  H    7.503146   7.434988   0.821357   0.000000
    15  H    5.890146   6.168852   3.472436   3.926535   0.000000
    16  H    5.622680   5.855948   3.912893   4.235926   0.800791
    17  H    4.313316   3.670524   5.942420   5.515640   6.282580
    18  H    3.620923   2.926027   6.407497   6.058044   6.379365
    19  H    2.909281   3.592072   6.095735   6.446164   3.971011
    20  H    3.656486   4.283329   5.574705   6.002175   3.374802
    21  H    5.888352   5.526874   4.309118   3.819105   4.497607
    22  H    6.320340   5.990539   3.685069   3.118371   4.448567
    23  H    3.886553   3.717278   6.002097   5.885461   4.171156
    24  H    3.418714   3.401345   6.183969   6.163632   4.012211
    25  H    5.578658   5.943267   3.787383   4.333276   3.720282
    26  H    6.117793   6.408413   3.107021   3.683747   3.656496
    27  H    3.811124   3.968883   5.868741   5.995697   5.899811
    28  H    4.119552   4.120132   5.748068   5.777237   6.150610
    29  H    5.912608   5.583501   4.237797   3.823898   6.024852
    30  H    6.368689   6.106216   3.563396   3.143996   5.716647
    31  H    8.216652   8.190870   3.263114   3.213235   3.387960
    32  H    7.490819   7.456017   2.910009   2.837643   2.922144
    33  H    3.298872   3.092800   8.433779   8.368275   8.092758
    34  H    2.922450   2.627190   7.794411   7.702376   7.490108
    35  H    5.061762   5.562458   6.979746   7.330515   3.604536
    36  H    4.471238   4.945397   6.422707   6.743888   3.166322
    37  H    7.540122   6.971779   5.574871   4.824089   7.344316
    38  H    6.863624   6.327199   5.054301   4.343602   6.669319
    39  H    6.213010   6.274155   4.263094   4.404127   5.802912
    40  H    6.628729   6.675022   3.715506   3.859379   5.604450
    41  H    3.667870   3.045114   6.990546   6.684607   6.031918
    42  H    4.176843   3.577332   6.576732   6.215812   5.851140
                   16         17         18         19         20
    16  H    0.000000
    17  H    6.017735   0.000000
    18  H    6.087521   0.821129   0.000000
    19  H    3.997897   5.768956   5.386771   0.000000
    20  H    3.523642   6.061979   5.776541   0.816894   0.000000
    21  H    4.097769   3.346045   3.832170   6.141954   6.086893
    22  H    4.175272   3.593932   4.173226   6.353150   6.221986
    23  H    3.500187   4.053431   3.885212   4.412885   4.602334
    24  H    3.367957   4.421405   4.147266   3.785533   4.018727
    25  H    4.298488   6.173514   6.207084   3.521368   2.990332
    26  H    4.282076   6.201544   6.339519   4.179045   3.623395
    27  H    6.100864   4.546121   4.314539   3.665389   3.885846
    28  H    6.329489   4.084351   3.936396   4.276647   4.483570
    29  H    6.128907   2.990801   3.536478   6.165717   6.155313
    30  H    5.891867   3.612351   4.182525   6.283511   6.167668
    31  H    3.311040   6.811836   7.244476   7.068043   6.593500
    32  H    2.807928   6.111579   6.523957   6.422355   5.983555
    33  H    8.024611   4.493377   3.886862   5.180321   5.795610
    34  H    7.401839   3.776129   3.176412   4.818456   5.404380
    35  H    3.205692   7.424553   7.140048   3.522101   3.393398
    36  H    2.750610   6.703483   6.428363   2.963976   2.856332
    37  H    7.182975   3.357836   4.171471   8.327195   8.356153
    38  H    6.511538   2.787989   3.608413   7.579711   7.607013
    39  H    6.233767   5.360153   5.559015   5.369444   5.173114
    40  H    6.068285   5.514678   5.796755   5.662982   5.389139
    41  H    5.485351   2.642387   2.314409   5.441106   5.842779
    42  H    5.309773   2.427769   2.325366   5.695879   6.015987
                   21         22         23         24         25
    21  H    0.000000
    22  H    0.807215   0.000000
    23  H    3.100554   3.774294   0.000000
    24  H    3.756994   4.367877   0.793944   0.000000
    25  H    6.147935   5.897020   6.168307   5.901845   0.000000
    26  H    5.930007   5.584888   6.327634   6.149665   0.801817
    27  H    6.325939   6.284381   6.034635   5.790453   3.343051
    28  H    6.065283   5.985992   6.095874   5.950475   3.700848
    29  H    4.196260   3.827362   5.866762   6.132006   4.793587
    30  H    4.187436   3.691739   6.058477   6.326337   4.520970
    31  H    3.766942   3.441189   5.266074   5.610680   6.161541
    32  H    3.162537   2.856897   4.634277   4.975180   5.615571
    33  H    7.353620   7.573977   6.513500   6.297017   6.362724
    34  H    6.604253   6.826147   5.858838   5.685862   5.940927
    35  H    6.353331   6.731941   3.998611   3.359672   5.897075
    36  H    5.738373   6.109172   3.432460   2.780068   5.333494
    37  H    3.497717   3.202171   6.112441   6.713912   7.526516
    38  H    2.952678   2.665466   5.483939   6.053504   6.841585
    39  H    6.276445   5.887783   7.139079   7.088220   2.815722
    40  H    6.090482   5.629109   7.188576   7.183586   2.840304
    41  H    3.460164   4.153280   2.272296   2.681003   7.079733
    42  H    2.838173   3.540518   2.272656   2.837726   7.017880
                   26         27         28         29         30
    26  H    0.000000
    27  H    3.790984   0.000000
    28  H    4.008783   0.790301   0.000000
    29  H    4.543827   3.899942   3.260767   0.000000
    30  H    4.150865   4.211976   3.646732   0.804770   0.000000
    31  H    5.714999   8.079150   8.025114   6.389455   5.917533
    32  H    5.207834   7.376931   7.321059   5.764004   5.334702
    33  H    6.831794   3.139263   3.087681   5.414747   6.069868
    34  H    6.367759   2.821274   2.700862   4.794602   5.452663
    35  H    6.277621   6.981980   7.450798   8.330616   8.318301
    36  H    5.710811   6.303967   6.745713   7.591915   7.596166
    37  H    7.188816   6.833455   6.219178   3.236388   3.402903
    38  H    6.533256   6.180245   5.598890   2.701529   2.889956
    39  H    2.654623   2.778754   2.535062   3.045389   2.851904
    40  H    2.483395   3.385162   3.134208   3.001485   2.628604
    41  H    7.246566   5.868131   5.721642   5.350604   5.805650
    42  H    7.107941   5.996177   5.794298   5.032843   5.442569
                   31         32         33         34         35
    31  H    0.000000
    32  H    0.750975   0.000000
    33  H   10.082037   9.333789   0.000000
    34  H    9.372519   8.623706   0.750296   0.000000
    35  H    6.292834   5.859955   8.163913   7.708027   0.000000
    36  H    5.926824   5.430476   7.521725   7.039832   0.749714
    37  H    6.322219   5.846774   7.480445   6.805703   9.532548
    38  H    5.888055   5.356988   6.938665   6.243767   8.829712
    39  H    7.230204   6.650412   5.605690   5.209460   8.155769
    40  H    6.791816   6.251692   6.205837   5.766888   8.223186
    41  H    6.785026   6.116954   5.419865   4.770411   6.012372
    42  H    6.294488   5.640658   5.793101   5.107531   6.188458
                   36         37         38         39         40
    36  H    0.000000
    37  H    8.842703   0.000000
    38  H    8.132188   0.749624   0.000000
    39  H    7.482382   6.217070   5.660592   0.000000
    40  H    7.558259   6.030810   5.494557   0.700142   0.000000
    41  H    5.408415   5.219263   4.687812   7.227465   7.382263
    42  H    5.572426   4.642514   4.123421   7.088801   7.183520
                   41         42
    41  H    0.000000
    42  H    0.698553   0.000000
 Stoichiometry    Be10H32
 Framework group  C1[X(Be10H32)]
 Deg. of freedom   120
 Full point group                 C1      NOp   1
 Largest Abelian subgroup         C1      NOp   1
 Largest concise Abelian subgroup C1      NOp   1
                         Standard orientation:                         
 ---------------------------------------------------------------------
 Center     Atomic      Atomic             Coordinates (Angstroms)
 Number     Number       Type             X           Y           Z
 ---------------------------------------------------------------------
      1          4           0       -0.451498    1.139960    1.146031
      2          4           0       -0.939265    1.274656   -1.015078
      3          4           0       -0.905867   -0.977198    1.018518
      4          4           0       -1.108295   -0.823259   -1.128700
      5          4           0       -2.232293    0.372909    0.231696
      6          4           0        1.066176    1.460009   -0.228259
      7          4           0        1.080522   -0.203824    1.258161
      8          4           0        0.694405    0.143266   -1.773653
      9          4           0        0.630596   -1.599123   -0.257701
     10          4           0        2.204292   -0.316931   -0.515850
     11          1           0       -3.625614    0.922618    0.251476
     12          1           0       -3.581745    0.358831    0.871213
     13          1           0        3.612270   -0.287236   -1.082540
     14          1           0        3.641502   -0.808400   -0.448378
     15          1           0        1.912448    2.710732   -0.657561
     16          1           0        1.639472    2.887803    0.074147
     17          1           0       -1.110660   -2.090390    2.040746
     18          1           0       -1.846671   -1.740102    1.941556
     19          1           0       -1.898077    2.250834   -1.676053
     20          1           0       -1.169875    2.426236   -2.002047
     21          1           0        1.591325   -0.238400    2.722968
     22          1           0        2.157060   -0.614709    2.287158
     23          1           0       -0.641805    1.904754    2.540054
     24          1           0       -1.056789    2.330606    2.013951
     25          1           0        0.638366    0.437770   -3.312905
     26          1           0        1.369161    0.131057   -3.191348
     27          1           0       -2.018190   -1.349712   -2.351861
     28          1           0       -1.795701   -2.013410   -1.985010
     29          1           0        0.638109   -3.154973   -0.139474
     30          1           0        1.363497   -2.975263   -0.438090
     31          1           0        4.479738    1.735627    1.326493
     32          1           0        3.780985    1.480855    1.222572
     33          1           0       -4.627748   -2.054661   -0.755546
     34          1           0       -3.982577   -1.902948   -0.403861
     35          1           0       -0.716519    5.061646    0.087028
     36          1           0       -0.713651    4.311972    0.094257
     37          1           0        1.701144   -3.731607    2.862468
     38          1           0        1.426523   -3.173283    2.444385
     39          1           0        0.466298   -2.362598   -3.074950
     40          1           0        1.159281   -2.334340   -2.979166
     41          1           0       -1.797557    0.113432    3.326650
     42          1           0       -1.149087   -0.114601    3.451009
 ---------------------------------------------------------------------
 Rotational constants (GHZ):           1.0773194           0.9360938           0.8872138
 Standard basis: def2TZVP (5D, 7F)
 There are   392 symmetry adapted cartesian basis functions of A   symmetry.
 There are   382 symmetry adapted basis functions of A   symmetry.
   382 basis functions,   546 primitive gaussians,   392 cartesian basis functions
    36 alpha electrons       36 beta electrons
       nuclear repulsion energy       397.2865653989 Hartrees.
 NAtoms=   42 NActive=   42 NUniq=   42 SFac= 1.00D+00 NAtFMM=   60 NAOKFM=F Big=F
 Integral buffers will be    131072 words long.
 Raffenetti 2 integral format.
 Two-electron integral symmetry is turned on.
 Nuclear repulsion after empirical dispersion term =      397.2332987161 Hartrees.
 One-electron integrals computed using PRISM.
   1 Symmetry operations used in ECPInt.
 ECPInt:  NShTT=   23871 NPrTT=   62394 LenC2=   22416 LenP2D=   46673.
 LDataN:  DoStor=T MaxTD1= 4 Len=   56
 NBasis=   382 RedAO= T EigKep=  1.02D-04  NBF=   382
 NBsUse=   382 1.00D-06 EigRej= -1.00D+00 NBFU=   382
 Initial guess from the checkpoint file:  "/home/asus/YCY/BeH/Be10/3/H16-Be10.chk"
 B after Tr=     0.000000    0.000000   -0.000000
         Rot=    0.999947    0.009391    0.001788   -0.003717 Ang=   1.18 deg.
 ExpMin= 3.27D-02 ExpMax= 4.70D+03 ExpMxC= 1.60D+02 IAcc=3 IRadAn=         5 AccDes= 0.00D+00
 Harris functional with IExCor= 1009 and IRadAn=       5 diagonalized for initial guess.
 HarFok:  IExCor= 1009 AccDes= 0.00D+00 IRadAn=         5 IDoV= 1 UseB2=F ITyADJ=14
 ICtDFT=  3500011 ScaDFX=  1.000000  1.000000  1.000000  1.000000
 FoFCou: FMM=F IPFlag=           0 FMFlag=      100000 FMFlg1=           0
         NFxFlg=           0 DoJE=T BraDBF=F KetDBF=T FulRan=T
         wScrn=  0.000000 ICntrl=       500 IOpCl=  0 I1Cent=   200000004 NGrid=           0
         NMat0=    1 NMatS0=      1 NMatT0=    0 NMatD0=    1 NMtDS0=    0 NMtDT0=    0
 Petite list used in FoFCou.
 Requested convergence on RMS density matrix=1.00D-08 within 128 cycles.
 Requested convergence on MAX density matrix=1.00D-06.
 Requested convergence on             energy=1.00D-06.
 No special actions if energy rises.
 SCF Done:  E(RPBE1PBE) =  -165.927020212     A.U. after   13 cycles
            NFock= 13  Conv=0.77D-08     -V/T= 2.0093
   1 Symmetry operations used in ECPInt.
 ECPInt:  NShTT=   23871 NPrTT=   62394 LenC2=   22416 LenP2D=   46673.
 LDataN:  DoStor=T MaxTD1= 5 Len=  102
 Calling FoFJK, ICntrl=      2127 FMM=F ISym2X=0 I1Cent= 0 IOpClX= 0 NMat=1 NMatS=1 NMatT=0.
 ***** Axes restored to original set *****
 -------------------------------------------------------------------
 Center     Atomic                   Forces (Hartrees/Bohr)
 Number     Number              X              Y              Z
 -------------------------------------------------------------------
      1        4          -0.001457693    0.001028947    0.003566366
      2        4           0.000811781    0.000154861    0.000740681
      3        4          -0.001104829   -0.001387185    0.004252185
      4        4          -0.000766370   -0.000188529   -0.001502841
      5        4          -0.000275323    0.001278884   -0.000081927
      6        4          -0.000950090    0.000779361   -0.000381993
      7        4          -0.000308912    0.001204774   -0.001111854
      8        4          -0.002184230    0.001505649   -0.003439222
      9        4           0.001105851    0.001187297   -0.001569815
     10        4           0.001857874    0.000293585   -0.000750449
     11        1          -0.000022348    0.000307602    0.000631329
     12        1          -0.000473066   -0.000165445   -0.000393601
     13        1           0.000149748   -0.000785049    0.000168997
     14        1          -0.000291296    0.000624180   -0.000270119
     15        1           0.000137654   -0.000078034    0.000235342
     16        1           0.000137824    0.000256628   -0.000585160
     17        1           0.000452578    0.000584963   -0.000595137
     18        1          -0.000305097   -0.000162054    0.002043463
     19        1          -0.000333866    0.000384253    0.000020881
     20        1           0.000564777    0.000016138    0.000514648
     21        1           0.000392560    0.000472185   -0.000272897
     22        1          -0.000221032    0.000092951    0.000699647
     23        1          -0.000611659    0.002182059    0.001773591
     24        1           0.000171221   -0.002004193   -0.001075091
     25        1          -0.000199593   -0.000811685    0.000564140
     26        1           0.000166436    0.000711882   -0.001268465
     27        1           0.000134364    0.000693405    0.000839049
     28        1          -0.000676147   -0.000326414   -0.000789332
     29        1          -0.000053845    0.000356512    0.001138465
     30        1           0.000083669    0.000686128   -0.000700157
     31        1           0.000007647    0.000107146   -0.000054055
     32        1           0.000005310   -0.000050647    0.000074104
     33        1          -0.000082881    0.000017308   -0.000009383
     34        1          -0.000012758   -0.000015019   -0.000020433
     35        1          -0.000000875    0.000004739   -0.000009547
     36        1          -0.000001994   -0.000011192    0.000044825
     37        1          -0.000008326   -0.000010105    0.000001882
     38        1          -0.000010259    0.000017885   -0.000019977
     39        1           0.035690132   -0.003150923    0.006298204
     40        1          -0.034187845   -0.002661914    0.004566476
     41        1           0.037772845    0.011958843   -0.008104805
     42        1          -0.035101936   -0.015099778   -0.005168017
 -------------------------------------------------------------------
 Cartesian Forces:  Max     0.037772845 RMS     0.006754810

 GradGradGradGradGradGradGradGradGradGradGradGradGradGradGradGradGradGrad
 Berny optimization.
 Using GEDIIS/GDIIS optimizer.
 FormGI is forming the generalized inverse of G from B-inverse, IUseBI=4.
 Internal  Forces:  Max     0.026070281 RMS     0.001591574
 Search for a local minimum.
 Step number   2 out of a maximum of  252
 All quantities printed in internal units (Hartrees-Bohrs-Radians)
 Mixed Optimization -- RFO/linear search
 Update second derivatives using D2CorX and points    1    2
 DE= -3.78D-02 DEPred=-4.06D-02 R= 9.31D-01
 TightC=F SS=  1.41D+00  RLast= 3.43D-01 DXNew= 5.0454D-01 1.0284D+00
 Trust test= 9.31D-01 RLast= 3.43D-01 DXMaxT set to 5.05D-01
 ITU=  1  0
 Use linear search instead of GDIIS.
     Eigenvalues ---    0.00465   0.00571   0.00628   0.00772   0.01027
     Eigenvalues ---    0.01102   0.01230   0.01249   0.01353   0.01375
     Eigenvalues ---    0.01427   0.01443   0.01484   0.01540   0.01596
     Eigenvalues ---    0.01619   0.01656   0.01736   0.01758   0.01794
     Eigenvalues ---    0.01835   0.01849   0.01880   0.01929   0.01968
     Eigenvalues ---    0.02013   0.02028   0.02076   0.02096   0.02110
     Eigenvalues ---    0.02126   0.02144   0.02165   0.02216   0.02248
     Eigenvalues ---    0.02340   0.02354   0.02455   0.02514   0.02543
     Eigenvalues ---    0.02584   0.02612   0.02641   0.02716   0.02746
     Eigenvalues ---    0.02860   0.02912   0.02935   0.02999   0.03068
     Eigenvalues ---    0.03297   0.03319   0.03360   0.03521   0.03627
     Eigenvalues ---    0.03797   0.03845   0.04065   0.04218   0.04405
     Eigenvalues ---    0.04539   0.04655   0.04702   0.04853   0.04901
     Eigenvalues ---    0.05057   0.05277   0.05458   0.05713   0.05905
     Eigenvalues ---    0.06172   0.06403   0.06499   0.06657   0.06913
     Eigenvalues ---    0.06944   0.07243   0.07335   0.07596   0.07663
     Eigenvalues ---    0.07838   0.08007   0.08059   0.08175   0.08366
     Eigenvalues ---    0.08524   0.08540   0.08745   0.08792   0.08865
     Eigenvalues ---    0.09120   0.09209   0.09294   0.09644   0.09796
     Eigenvalues ---    0.10177   0.10380   0.10525   0.10580   0.10869
     Eigenvalues ---    0.11333   0.11543   0.11627   0.12565   0.15591
     Eigenvalues ---    0.15918   0.16442   0.16775   0.16864   0.17149
     Eigenvalues ---    0.17210   0.17406   0.17870   0.18573   0.37707
     Eigenvalues ---    0.37770   0.37860   0.37872   0.42945   0.50725
 RFO step:  Lambda=-1.33477481D-02 EMin= 4.65418231D-03
 Quartic linear search produced a step of  0.57070.
 Iteration  1 RMS(Cart)=  0.02333322 RMS(Int)=  0.00083056
 Iteration  2 RMS(Cart)=  0.00051274 RMS(Int)=  0.00057119
 Iteration  3 RMS(Cart)=  0.00000078 RMS(Int)=  0.00057119
 Variable       Old X    -DE/DX   Delta X   Delta X   Delta X     New X
                                 (Linear)    (Quad)   (Total)
    R1        4.19436   0.00076   0.00286   0.01695   0.01978   4.21414
    R2        4.09904  -0.00167  -0.00354   0.00837   0.00278   4.10181
    R3        4.05108  -0.00073  -0.00186  -0.00202  -0.00442   4.04665
    R4        3.91608   0.00054   0.00174   0.00479   0.00662   3.92270
    R5        3.85681  -0.00052  -0.00207  -0.00742  -0.01030   3.84650
    R6        3.02617   0.00123   0.00807   0.06024   0.06666   3.09284
    R7        3.01013   0.00051   0.00323   0.01141   0.01347   3.02360
    R8        3.98312  -0.00077  -0.00199   0.00614   0.00380   3.98693
    R9        3.79807  -0.00026  -0.00107  -0.00298  -0.00434   3.79373
   R10        4.08602   0.00039   0.00111   0.00168   0.00276   4.08878
   R11        4.01955   0.00089   0.00337   0.00507   0.00863   4.02818
   R12        2.87160   0.00013   0.00035   0.00193   0.00226   2.87386
   R13        2.89901   0.00001  -0.00007   0.00265   0.00262   2.90162
   R14        4.08601   0.00113   0.00332   0.00613   0.00923   4.09524
   R15        3.87338  -0.00013   0.00019   0.01046   0.01002   3.88340
   R16        4.05357  -0.00029  -0.00019   0.00307   0.00221   4.05578
   R17        3.95321   0.00141   0.00480  -0.00067   0.00428   3.95749
   R18        2.88212   0.00028   0.00090   0.00046   0.00040   2.88252
   R19        2.87781   0.00128   0.00809   0.05155   0.05799   2.93580
   R20        4.02865   0.00018  -0.00001   0.01126   0.01159   4.04024
   R21        4.05295  -0.00050  -0.00061  -0.00234  -0.00427   4.04868
   R22        3.95687   0.00108   0.00423  -0.02187  -0.01905   3.93781
   R23        3.04779   0.00059   0.00166   0.00396   0.00565   3.05343
   R24        3.06010   0.00244   0.00950   0.02199   0.03015   3.09025
   R25        2.83075  -0.00031  -0.00092  -0.00149  -0.00228   2.82847
   R26        2.82209  -0.00025  -0.00072  -0.00563  -0.00644   2.81565
   R27        4.21625  -0.00057  -0.00182  -0.00201  -0.00446   4.21179
   R28        3.90047   0.00088   0.00358   0.01363   0.01753   3.91801
   R29        4.02451  -0.00035  -0.00093  -0.00183  -0.00305   4.02146
   R30        2.96680  -0.00016  -0.00047  -0.00238  -0.00275   2.96405
   R31        2.96314  -0.00041  -0.00073   0.00183   0.00089   2.96403
   R32        3.98510   0.00041   0.00179   0.02127   0.02300   4.00809
   R33        3.97416  -0.00018  -0.00085  -0.00236  -0.00341   3.97075
   R34        2.93229   0.00008  -0.00006  -0.00293  -0.00310   2.92919
   R35        2.91936  -0.00024  -0.00081  -0.00433  -0.00546   2.91390
   R36        4.36609  -0.00190  -0.00629  -0.01233  -0.02051   4.34558
   R37        3.81407  -0.00031  -0.00173  -0.00935  -0.01161   3.80246
   R38        2.96342   0.00046   0.00126   0.00346   0.00386   2.96728
   R39        2.96711   0.00112   0.00697   0.04572   0.05065   3.01776
   R40        3.86687  -0.00139  -0.00459   0.00515   0.00004   3.86691
   R41        2.94864  -0.00020  -0.00098  -0.00517  -0.00704   2.94160
   R42        2.96600   0.00084   0.00519   0.02383   0.02719   2.99319
   R43        2.86867  -0.00003  -0.00023  -0.00055  -0.00075   2.86792
   R44        2.87317   0.00016   0.00052   0.00133   0.00190   2.87507
   R45        5.58673   0.00016   0.00067   0.00617   0.00685   5.59358
   R46        1.58540   0.00028   0.00073   0.00211   0.00272   1.58813
   R47        4.96467  -0.00008  -0.00010   0.01008   0.00994   4.97461
   R48        1.55214  -0.00018  -0.00049  -0.00149  -0.00186   1.55028
   R49        5.49912   0.00028   0.00146   0.01534   0.01683   5.51595
   R50        5.36237  -0.00016  -0.00072  -0.00730  -0.00817   5.35420
   R51        1.51328   0.00015   0.00067   0.00131   0.00211   1.51538
   R52        5.52205  -0.00016  -0.00084  -0.00287  -0.00375   5.51830
   R53        5.30621  -0.00013  -0.00065  -0.00119  -0.00181   5.30441
   R54        5.19790  -0.00028  -0.00070  -0.00194  -0.00244   5.19546
   R55        1.55171   0.00035   0.00117  -0.00291  -0.00131   1.55040
   R56        5.26853   0.00022   0.00082  -0.00209  -0.00111   5.26742
   R57        4.37360   0.00487   0.02082   0.13289   0.15586   4.52945
   R58        4.39430   0.00527   0.02333   0.15685   0.18099   4.57529
   R59        1.54371  -0.00013  -0.00038  -0.00162  -0.00208   1.54162
   R60        5.39769  -0.00006   0.00028   0.00708   0.00783   5.40551
   R61        1.52542   0.00029   0.00091   0.00245   0.00341   1.52882
   R62        5.03700  -0.00019   0.00046   0.01587   0.01589   5.05289
   R63        1.50034   0.00008   0.00063  -0.00432  -0.00291   1.49742
   R64        4.29402   0.00609   0.02443   0.16750   0.19406   4.48807
   R65        4.29470   0.00328   0.01633   0.08883   0.10647   4.40117
   R66        5.25357   0.00086   0.00443   0.03089   0.03563   5.28919
   R67        1.51521   0.00041   0.00096  -0.00437  -0.00311   1.51210
   R68        5.01651   0.00673   0.03161   0.13973   0.17223   5.18874
   R69        4.69294   0.00167   0.00979   0.14707   0.15895   4.85189
   R70        1.49345  -0.00038  -0.00053   0.00482   0.00456   1.49801
   R71        5.10389   0.00009   0.00026   0.00608   0.00638   5.11027
   R72        4.79057  -0.00170  -0.00896   0.09138   0.08421   4.87478
   R73        1.52079   0.00109   0.00299  -0.00553  -0.00246   1.51833
   R74        5.10515   0.00033   0.00242   0.01937   0.02238   5.12753
   R75        4.96734   0.00294   0.01620   0.19087   0.21050   5.17784
   R76        1.41914   0.00003   0.00012   0.00002   0.00014   1.41928
   R77        1.41785  -0.00008  -0.00009  -0.00025  -0.00034   1.41751
   R78        1.41675   0.00001   0.00003   0.00000   0.00004   1.41679
   R79        1.41658   0.00001   0.00004   0.00001   0.00006   1.41664
   R80        1.32308   0.02607   0.10800  -0.00646   0.10448   1.42756
   R81        1.32007   0.02475   0.10629   0.00387   0.11115   1.43122
    A1        1.52674   0.00011   0.00011  -0.00176  -0.00153   1.52521
    A2        1.83217  -0.00001  -0.00027  -0.00315  -0.00337   1.82880
    A3        2.48567   0.00012   0.00041  -0.00076   0.00005   2.48572
    A4        1.98412   0.00024   0.00116   0.00713   0.00837   1.99249
    A5        1.83917   0.00004   0.00013  -0.00060  -0.00032   1.83885
    A6        2.08567  -0.00042  -0.00095   0.00255   0.00102   2.08669
    A7        2.32129  -0.00042  -0.00143  -0.00347  -0.00519   2.31610
    A8        1.96143  -0.00009  -0.00054  -0.00433  -0.00485   1.95658
    A9        1.99479   0.00044   0.00120   0.00120   0.00273   1.99753
   A10        2.03024  -0.00031  -0.00058   0.00084   0.00010   2.03034
   A11        1.75604  -0.00027  -0.00057   0.00122   0.00048   1.75652
   A12        2.20256   0.00038   0.00094   0.00066   0.00185   2.20441
   A13        2.12257   0.00038   0.00132   0.00413   0.00557   2.12814
   A14        1.93460  -0.00006  -0.00006   0.00348   0.00302   1.93762
   A15        2.41502  -0.00020  -0.00075  -0.00305  -0.00394   2.41108
   A16        1.58050  -0.00001   0.00006  -0.00087  -0.00101   1.57950
   A17        1.71750  -0.00011  -0.00035  -0.00011  -0.00061   1.71689
   A18        2.21575   0.00011   0.00018   0.00056   0.00090   2.21665
   A19        2.35323   0.00035   0.00074   0.00142   0.00231   2.35554
   A20        1.75109   0.00007   0.00056   0.00022   0.00060   1.75169
   A21        2.17165  -0.00024  -0.00076   0.00132   0.00060   2.17224
   A22        2.34677  -0.00036  -0.00087  -0.00052  -0.00134   2.34543
   A23        1.99262  -0.00023  -0.00065  -0.00295  -0.00364   1.98898
   A24        2.06769  -0.00010  -0.00039  -0.00010  -0.00063   2.06706
   A25        1.72350  -0.00006  -0.00015   0.00120   0.00096   1.72446
   A26        2.26423  -0.00011  -0.00031   0.00013  -0.00031   2.26391
   A27        2.33012   0.00018   0.00027  -0.00133  -0.00094   2.32918
   A28        1.88514   0.00030   0.00064   0.00068   0.00142   1.88656
   A29        2.30660   0.00014   0.00055  -0.00011   0.00056   2.30716
   A30        1.86011   0.00019   0.00075   0.00067   0.00167   1.86178
   A31        1.57930   0.00013   0.00036   0.00132   0.00195   1.58125
   A32        1.74384   0.00003  -0.00013   0.00103   0.00103   1.74488
   A33        2.34778  -0.00032  -0.00132  -0.00506  -0.00684   2.34094
   A34        2.19289  -0.00069  -0.00187   0.00121  -0.00107   2.19182
   A35        1.74363   0.00009   0.00024  -0.00198  -0.00178   1.74185
   A36        2.35320   0.00016   0.00086   0.00359   0.00464   2.35784
   A37        2.18920   0.00038   0.00105   0.00240   0.00365   2.19286
   A38        1.98741   0.00012  -0.00033  -0.00768  -0.00767   1.97974
   A39        2.02298  -0.00017  -0.00072  -0.00683  -0.00760   2.01538
   A40        2.27991  -0.00015  -0.00035   0.00133   0.00078   2.28069
   A41        1.73439  -0.00013   0.00008   0.00742   0.00723   1.74161
   A42        1.88874  -0.00003   0.00018   0.00265   0.00255   1.89129
   A43        2.32538  -0.00034  -0.00088  -0.00078  -0.00183   2.32355
   A44        1.86557   0.00036   0.00152   0.00712   0.00889   1.87446
   A45        2.31119   0.00059   0.00171  -0.00177   0.00022   2.31140
   A46        1.58062  -0.00020  -0.00038   0.00127   0.00065   1.58127
   A47        1.85436  -0.00021  -0.00090   0.00231   0.00153   1.85589
   A48        1.99436  -0.00020  -0.00090  -0.00194  -0.00277   1.99159
   A49        2.48827  -0.00059  -0.00203  -0.00254  -0.00437   2.48390
   A50        1.82557  -0.00029  -0.00095   0.00137   0.00044   1.82600
   A51        2.46981   0.00038   0.00088  -0.00081   0.00017   2.46998
   A52        2.10895   0.00061   0.00155  -0.00054   0.00109   2.11004
   A53        1.96297   0.00028   0.00077  -0.00256  -0.00158   1.96139
   A54        1.96093  -0.00014  -0.00033   0.00126   0.00104   1.96197
   A55        1.94943   0.00013  -0.00013   0.00051   0.00049   1.94992
   A56        2.12470  -0.00017  -0.00104   0.00066  -0.00017   2.12453
   A57        1.97494  -0.00011   0.00008  -0.00037  -0.00043   1.97451
   A58        2.12821  -0.00015   0.00007   0.00080   0.00057   2.12879
   A59        2.29567   0.00021   0.00121  -0.00060   0.00038   2.29605
   A60        1.87566   0.00075   0.00289   0.00056   0.00309   1.87876
   A61        1.60576   0.00014   0.00079   0.00266   0.00321   1.60897
   A62        2.25975   0.00003  -0.00033  -0.00141  -0.00156   2.25819
   A63        2.17896  -0.00023  -0.00078  -0.00363  -0.00443   2.17452
   A64        1.68839  -0.00000   0.00022   0.00261   0.00267   1.69107
   A65        2.02856  -0.00012  -0.00045  -0.00261  -0.00292   2.02564
   A66        2.58909   0.00005   0.00006  -0.00093  -0.00079   2.58830
   A67        2.56545   0.00011   0.00021   0.00017   0.00039   2.56583
   A68        1.99782  -0.00005  -0.00026  -0.00123  -0.00143   1.99639
   A69        2.35284  -0.00018  -0.00045  -0.00042  -0.00071   2.35213
   A70        2.41043   0.00005  -0.00013  -0.00041  -0.00040   2.41003
   A71        1.84014  -0.00008  -0.00020   0.00080   0.00034   1.84047
   A72        1.93058  -0.00010  -0.00050  -0.00274  -0.00337   1.92721
   A73        2.34500   0.00014   0.00036   0.00013   0.00067   2.34567
   A74        1.85511   0.00003  -0.00004  -0.00086  -0.00078   1.85432
   A75        1.75633   0.00012   0.00024   0.00023   0.00046   1.75679
   A76        1.95518   0.00000  -0.00025  -0.00422  -0.00451   1.95067
   A77        2.05866  -0.00005  -0.00018  -0.00076  -0.00087   2.05779
   A78        2.07984  -0.00003  -0.00014   0.00005  -0.00002   2.07981
   A79        1.59503  -0.00003  -0.00040  -0.00180  -0.00235   1.59268
   A80        2.45404  -0.00008  -0.00007   0.00076   0.00062   2.45466
   A81        2.15101  -0.00015  -0.00035   0.00036  -0.00010   2.15091
   A82        1.98294   0.00005   0.00029   0.00088   0.00136   1.98430
   A83        2.48347   0.00016   0.00069   0.00148   0.00244   2.48590
   A84        1.91741  -0.00004   0.00014   0.00252   0.00262   1.92003
   A85        2.20236   0.00003   0.00040   0.00370   0.00410   2.20646
   A86        1.80904  -0.00003   0.00030  -0.00102  -0.00091   1.80813
   A87        1.97162   0.00023   0.00090   0.00200   0.00308   1.97471
   A88        1.88982  -0.00017  -0.00072  -0.00139  -0.00218   1.88764
   A89        2.39617  -0.00003  -0.00023   0.00029   0.00007   2.39624
   A90        1.76041  -0.00006   0.00015   0.00314   0.00321   1.76362
   A91        1.96189  -0.00000  -0.00010  -0.00252  -0.00259   1.95930
   A92        1.98479  -0.00007  -0.00028  -0.00009  -0.00039   1.98440
   A93        2.24443   0.00014   0.00013  -0.00150  -0.00121   2.24321
   A94        1.58395  -0.00030  -0.00073  -0.00114  -0.00202   1.58193
   A95        2.27528  -0.00000  -0.00012  -0.00039  -0.00054   2.27474
   A96        2.27388  -0.00008  -0.00028  -0.00114  -0.00153   2.27235
   A97        2.39507   0.00026   0.00068   0.00158   0.00244   2.39751
   A98        2.03923   0.00008  -0.00002   0.00056   0.00070   2.03993
   A99        2.23853   0.00012   0.00038   0.00063   0.00105   2.23957
   A100       1.74690  -0.00003  -0.00010  -0.00105  -0.00120   1.74570
   A101       1.71724   0.00021   0.00076  -0.00042   0.00041   1.71765
   A102       2.06417  -0.00023  -0.00093  -0.00305  -0.00402   2.06014
   A103       1.79540   0.00025   0.00121   0.00082   0.00213   1.79753
   A104       2.28658   0.00033   0.00094  -0.00329  -0.00206   2.28452
   A105       1.78619  -0.00016  -0.00060  -0.00084  -0.00142   1.78477
   A106       1.91626   0.00043   0.00149  -0.00074   0.00094   1.91720
   A107       1.92812  -0.00040  -0.00121   0.00067  -0.00082   1.92729
   A108       2.25136  -0.00046  -0.00128  -0.00664  -0.00826   2.24310
   A109       1.56561  -0.00006   0.00004   0.00347   0.00357   1.56918
   A110       2.24151   0.00045   0.00152  -0.00001   0.00185   2.24336
   A111       2.21879   0.00061   0.00174   0.00645   0.00858   2.22737
   A112       2.47296  -0.00041  -0.00164  -0.00319  -0.00523   2.46774
   A113       2.21235  -0.00065  -0.00195  -0.00053  -0.00304   2.20931
   A114       2.32027   0.00001  -0.00017   0.00103   0.00086   2.32113
   A115       1.81257   0.00005   0.00028   0.00785   0.00798   1.82056
   A116       1.76845   0.00009   0.00047   0.00638   0.00695   1.77540
   A117       2.04376  -0.00021  -0.00064  -0.00432  -0.00511   2.03865
   A118       1.82735   0.00048   0.00177   0.00068   0.00256   1.82991
   A119       2.31005   0.00061   0.00154  -0.00208  -0.00016   2.30989
   A120       1.80393  -0.00012  -0.00068   0.00092   0.00036   1.80429
   A121       1.93266   0.00025   0.00077   0.00123   0.00223   1.93489
   A122       1.98776  -0.00005  -0.00009  -0.00290  -0.00320   1.98456
   A123       2.29810   0.00034   0.00173  -0.00805  -0.00678   2.29132
   A124       1.53756   0.00040   0.00113  -0.00075   0.00059   1.53816
   A125       2.21962   0.00023   0.00115   0.00448   0.00566   2.22528
   A126       2.16894  -0.00017  -0.00094   0.00723   0.00666   2.17560
   A127       2.50067  -0.00066  -0.00245  -0.00472  -0.00742   2.49326
   A128       2.18085  -0.00062  -0.00160  -0.00494  -0.00709   2.17376
   A129       2.25319  -0.00028  -0.00100   0.00144   0.00041   2.25360
   A130       1.74749  -0.00066  -0.00204   0.00594   0.00381   1.75130
   A131       1.66573   0.00010   0.00069   0.00287   0.00344   1.66918
   A132       2.12911   0.00015   0.00043   0.00216   0.00268   2.13178
   A133       2.44788  -0.00006  -0.00054  -0.00619  -0.00671   2.44117
   A134       1.26424   0.00004  -0.00013  -0.00228  -0.00234   1.26190
   A135       1.68473   0.00018   0.00073   0.00442   0.00512   1.68985
   A136       2.51404  -0.00001   0.00002   0.00020   0.00025   2.51429
   A137       2.07723  -0.00003  -0.00027  -0.00424  -0.00446   2.07277
   A138       1.32457  -0.00004  -0.00020  -0.00184  -0.00204   1.32253
   A139       2.04514  -0.00007  -0.00039  -0.00284  -0.00320   2.04194
   A140       2.51241  -0.00017  -0.00052   0.00025  -0.00034   2.51207
   A141       2.24820   0.00037   0.00121   0.00280   0.00434   2.25254
   A142       2.45381  -0.00031  -0.00134  -0.00638  -0.00774   2.44607
   A143       2.11627   0.00001  -0.00007   0.00280   0.00288   2.11915
   A144       2.37031   0.00029   0.00106   0.00448   0.00565   2.37596
   A145       1.50890   0.00008   0.00100   0.00100   0.00166   1.51056
   A146       1.78446  -0.00069  -0.00170  -0.00139  -0.00296   1.78150
   A147       1.40346   0.00011   0.00020  -0.00043  -0.00017   1.40329
   A148       1.47211   0.00015   0.00019  -0.00158  -0.00130   1.47080
   A149       1.73158  -0.00018  -0.00031   0.00013  -0.00027   1.73130
   A150       1.99631   0.00003   0.00016  -0.00047  -0.00012   1.99619
   A151       2.71143   0.00003   0.00011   0.00169   0.00167   2.71310
   A152       1.83210  -0.00046  -0.00156  -0.00394  -0.00541   1.82668
   A153       1.51920   0.00357   0.01178   0.04056   0.05118   1.57038
   A154       1.42824   0.00136   0.00328   0.03257   0.03556   1.46380
   A155       1.82382   0.00348   0.01295  -0.00490   0.00919   1.83300
   A156       1.52167  -0.00186  -0.01018   0.00445  -0.00402   1.51766
   A157       1.57020  -0.00049  -0.00104  -0.00183  -0.00310   1.56710
   A158       1.56205  -0.00031  -0.00082  -0.00333  -0.00413   1.55793
   A159       1.67459  -0.00028  -0.00073  -0.00129  -0.00208   1.67250
   A160       1.79626   0.00008   0.00035   0.00150   0.00173   1.79799
   A161       1.55609   0.00282   0.00874   0.03360   0.04089   1.59698
   A162       1.52188   0.00194   0.00559   0.03644   0.04220   1.56408
   A163       1.96750  -0.00181  -0.00991  -0.00048  -0.00978   1.95771
   A164       2.24661   0.00314   0.01141  -0.00839   0.00307   2.24968
   A165       1.68060  -0.00075  -0.00279  -0.01037  -0.01303   1.66757
   A166       2.45804   0.00007  -0.00015  -0.00028  -0.00053   2.45751
   A167       1.39139   0.00213   0.00702   0.04201   0.04781   1.43920
   A168       1.46485   0.00344   0.01302   0.04579   0.05764   1.52250
   A169       1.62682  -0.00180  -0.00948  -0.00242  -0.01075   1.61607
   A170       1.89196   0.00330   0.01154  -0.01126   0.00147   1.89344
   A171       1.57488  -0.00037  -0.00065  -0.00404  -0.00479   1.57009
   A172       1.52059   0.00261   0.01023   0.04940   0.05900   1.57959
   A173       1.58025   0.00027   0.00068  -0.00181  -0.00127   1.57898
   A174       1.73889  -0.00058  -0.00268  -0.00664  -0.00896   1.72993
   A175       1.65152  -0.00040  -0.00142  -0.00384  -0.00529   1.64623
   A176       1.66429  -0.00037  -0.00246   0.00333   0.00171   1.66600
   A177       1.43139   0.00311   0.01159   0.04289   0.05270   1.48409
   A178       1.92104   0.00156   0.00505  -0.00673  -0.00075   1.92028
   A179       1.08894  -0.00011  -0.00017  -0.00005  -0.00028   1.08865
   A180       1.22117  -0.00015  -0.00020   0.00056   0.00024   1.22141
   A181       2.47173   0.00010   0.00018  -0.00006   0.00018   2.47192
   A182       1.27551  -0.00005  -0.00003   0.00043   0.00037   1.27587
   A183       1.50700  -0.00007   0.00001   0.00079   0.00074   1.50774
   A184       1.94947   0.00012   0.00031   0.00096   0.00133   1.95080
   A185       1.49998  -0.00007  -0.00005   0.00030   0.00019   1.50017
   A186       1.69704  -0.00010  -0.00004   0.00086   0.00073   1.69776
   A187       1.98331   0.00007   0.00013   0.00004   0.00022   1.98353
   A188       2.14269   0.00009   0.00009  -0.00028  -0.00013   2.14256
   A189       2.20961   0.00014   0.00022  -0.00066  -0.00031   2.20930
   A190       1.76787   0.00038   0.00080   0.00292   0.00381   1.77168
   A191       2.13266  -0.00076  -0.00198  -0.00142  -0.00297   2.12969
   A192       1.99717   0.00002  -0.00022  -0.00255  -0.00290   1.99427
   A193       1.35866   0.00029   0.00059   0.00059   0.00115   1.35981
   A194       1.30946   0.00032   0.00093   0.00005   0.00092   1.31038
   A195       2.11875  -0.00017  -0.00010   0.00208   0.00193   2.12068
   A196       1.58734   0.00049   0.00156   0.00523   0.00661   1.59395
   A197       2.28164  -0.00023  -0.00079  -0.00314  -0.00391   2.27773
   A198       2.37295  -0.00032  -0.00100  -0.00250  -0.00333   2.36962
   A199       1.43845  -0.00003  -0.00011  -0.00122  -0.00168   1.43677
   A200       1.15197   0.00081   0.00288   0.00285   0.00579   1.15775
   A201       2.35100  -0.00033  -0.00091  -0.00015  -0.00074   2.35026
   A202       1.58786   0.00021   0.00027   0.00057   0.00073   1.58859
   A203       2.27500   0.00048   0.00092   0.00051   0.00109   2.27610
   A204       2.27233  -0.00088  -0.00200  -0.00157  -0.00312   2.26922
   A205       1.76495  -0.00131  -0.00399  -0.04974  -0.05386   1.71109
   A206       2.53009  -0.00359  -0.01236  -0.02825  -0.04054   2.48954
   A207       1.89451  -0.00266  -0.01027  -0.09199  -0.09904   1.79547
   A208       1.77144  -0.00124  -0.00729  -0.00996  -0.01753   1.75391
   A209       2.02080  -0.00535  -0.01772  -0.07676  -0.09133   1.92947
   A210       2.01295  -0.00443  -0.01542  -0.05609  -0.07046   1.94250
   A211       3.09509  -0.00029   0.00034   0.01678   0.01617   3.11126
   A212       3.31914  -0.00031  -0.00201  -0.00845  -0.01023   3.30891
   A213       3.14953  -0.00014  -0.00295  -0.02797  -0.03121   3.11832
   A214       3.04636   0.00224   0.00972   0.04777   0.05704   3.10340
    D1       -0.12636   0.00008   0.00047  -0.00006   0.00021  -0.12615
    D2       -1.18400   0.00025   0.00083   0.00243   0.00344  -1.18057
    D3        2.24076  -0.00019  -0.00044   0.00138   0.00070   2.24146
    D4        2.94179  -0.00021  -0.00056   0.00028  -0.00047   2.94132
    D5        0.90762   0.00039   0.00141   0.00059   0.00208   0.90971
    D6       -0.15002   0.00056   0.00177   0.00308   0.00531  -0.14471
    D7       -3.00844   0.00011   0.00049   0.00204   0.00257  -3.00587
    D8       -2.30742   0.00010   0.00037   0.00094   0.00140  -2.30601
    D9       -2.54659   0.00060   0.00173  -0.00114   0.00086  -2.54573
   D10        2.67895   0.00077   0.00209   0.00135   0.00409   2.68304
   D11       -0.17947   0.00033   0.00081   0.00030   0.00135  -0.17812
   D12        0.52156   0.00031   0.00070  -0.00080   0.00018   0.52174
   D13       -2.50979   0.00042   0.00161   0.00217   0.00381  -2.50598
   D14        2.71575   0.00058   0.00197   0.00466   0.00704   2.72279
   D15       -0.14267   0.00014   0.00069   0.00362   0.00430  -0.13837
   D16        0.55835   0.00012   0.00057   0.00251   0.00313   0.56148
   D17        0.12316  -0.00014  -0.00063   0.00007  -0.00036   0.12280
   D18        1.14446  -0.00016  -0.00046  -0.00698  -0.00758   1.13688
   D19       -2.94243   0.00018   0.00069   0.00168   0.00236  -2.94006
   D20       -2.25073  -0.00030  -0.00111  -0.00568  -0.00686  -2.25760
   D21       -0.89480  -0.00009  -0.00025   0.00354   0.00349  -0.89132
   D22        0.12650  -0.00011  -0.00009  -0.00351  -0.00373   0.12276
   D23        2.32280   0.00024   0.00106   0.00515   0.00621   2.32901
   D24        3.01449  -0.00025  -0.00074  -0.00221  -0.00302   3.01148
   D25        2.78363  -0.00024  -0.00081  -0.00056  -0.00102   2.78262
   D26       -2.47825  -0.00027  -0.00065  -0.00761  -0.00824  -2.48649
   D27       -0.28195   0.00008   0.00050   0.00105   0.00171  -0.28025
   D28        0.40974  -0.00040  -0.00130  -0.00631  -0.00752   0.40222
   D29        2.22754   0.00011   0.00048   0.00685   0.00759   2.23513
   D30       -3.03435   0.00008   0.00064  -0.00020   0.00037  -3.03397
   D31       -0.83805   0.00043   0.00179   0.00846   0.01032  -0.82773
   D32       -0.14635  -0.00005  -0.00001   0.00110   0.00109  -0.14526
   D33        0.64945   0.00005   0.00044   0.00575   0.00646   0.65592
   D34       -2.15088   0.00013   0.00047   0.00350   0.00396  -2.14692
   D35       -2.86323   0.00002   0.00028   0.00335   0.00368  -2.85955
   D36       -0.61400   0.00016   0.00087   0.00714   0.00828  -0.60572
   D37        2.86885   0.00024   0.00089   0.00489   0.00577   2.87463
   D38        2.15651   0.00013   0.00070   0.00473   0.00550   2.16200
   D39       -2.90413   0.00011   0.00030  -0.00027   0.00067  -2.90346
   D40        0.57872   0.00019   0.00032  -0.00252  -0.00184   0.57688
   D41       -0.13363   0.00008   0.00014  -0.00268  -0.00212  -0.13575
   D42        2.93303   0.00028   0.00135   0.00911   0.01077   2.94379
   D43        0.13270   0.00036   0.00137   0.00686   0.00826   0.14096
   D44       -0.57965   0.00025   0.00118   0.00671   0.00798  -0.57167
   D45        0.58484  -0.00019  -0.00112  -0.00481  -0.00614   0.57870
   D46       -0.47214   0.00001  -0.00012  -0.00022  -0.00030  -0.47244
   D47       -3.10935   0.00004  -0.00008  -0.00048  -0.00049  -3.10984
   D48       -2.91724   0.00003  -0.00019  -0.00212  -0.00226  -2.91950
   D49       -0.46032  -0.00051  -0.00195  -0.00650  -0.00889  -0.46922
   D50       -1.51730  -0.00031  -0.00095  -0.00191  -0.00305  -1.52036
   D51        2.12867  -0.00027  -0.00091  -0.00217  -0.00324   2.12543
   D52        2.32078  -0.00028  -0.00102  -0.00381  -0.00501   2.31577
   D53       -3.14102  -0.00036  -0.00131   0.00038  -0.00165   3.14052
   D54        2.08519  -0.00016  -0.00031   0.00497   0.00419   2.08938
   D55       -0.55203  -0.00013  -0.00027   0.00471   0.00401  -0.54802
   D56       -0.35991  -0.00014  -0.00038   0.00307   0.00224  -0.35768
   D57       -2.54021  -0.00035  -0.00171  -0.00756  -0.00956  -2.54978
   D58        2.68599  -0.00015  -0.00071  -0.00297  -0.00372   2.68227
   D59        0.04877  -0.00012  -0.00067  -0.00323  -0.00391   0.04487
   D60        0.24089  -0.00013  -0.00078  -0.00487  -0.00568   0.23521
   D61       -0.61341   0.00002   0.00011  -0.00137  -0.00141  -0.61482
   D62        0.44858  -0.00045  -0.00133  -0.00293  -0.00460   0.44398
   D63        3.03199  -0.00016  -0.00048  -0.00110  -0.00170   3.03029
   D64        2.85186  -0.00008  -0.00012  -0.00070  -0.00088   2.85098
   D65        0.39457  -0.00007  -0.00045  -0.00561  -0.00623   0.38834
   D66        1.45656  -0.00054  -0.00189  -0.00717  -0.00942   1.44714
   D67       -2.24322  -0.00025  -0.00103  -0.00534  -0.00652  -2.24974
   D68       -2.42335  -0.00017  -0.00068  -0.00494  -0.00570  -2.42905
   D69        2.73026  -0.00015  -0.00021   0.00020  -0.00041   2.72985
   D70       -2.49093  -0.00062  -0.00165  -0.00135  -0.00360  -2.49454
   D71        0.09248  -0.00034  -0.00079   0.00048  -0.00070   0.09178
   D72       -0.08765  -0.00025  -0.00044   0.00087   0.00012  -0.08753
   D73        2.91305  -0.00015  -0.00073  -0.00629  -0.00713   2.90591
   D74       -2.30815  -0.00061  -0.00216  -0.00784  -0.01033  -2.31848
   D75        0.27526  -0.00033  -0.00131  -0.00601  -0.00742   0.26784
   D76        0.09513  -0.00024  -0.00096  -0.00562  -0.00661   0.08853
   D77        2.05666  -0.00303  -0.01277   0.00025  -0.01278   2.04389
   D78        2.36355   0.00238   0.01072  -0.00820   0.00152   2.36507
   D79       -0.22462  -0.00261  -0.01172   0.00041  -0.01132  -0.23594
   D80        0.08227   0.00280   0.01176  -0.00804   0.00298   0.08525
   D81        0.90946  -0.00251  -0.01131   0.00388  -0.00744   0.90202
   D82        1.21635   0.00290   0.01218  -0.00457   0.00685   1.22320
   D83       -2.70881  -0.00261  -0.01194  -0.00440  -0.01605  -2.72486
   D84       -2.40192   0.00281   0.01154  -0.01286  -0.00176  -2.40368
   D85       -1.40845  -0.00280  -0.01245  -0.00228  -0.01474  -1.42319
   D86       -1.10156   0.00261   0.01104  -0.01073  -0.00044  -1.10201
   D87       -0.63567  -0.00004  -0.00000   0.00273   0.00260  -0.63307
   D88       -2.55683  -0.00015  -0.00037   0.00010  -0.00039  -2.55722
   D89       -1.61466   0.00018   0.00080   0.00584   0.00666  -1.60800
   D90        0.56296   0.00007   0.00044   0.00379   0.00420   0.56717
   D91        2.09874   0.00008   0.00063   0.00625   0.00673   2.10547
   D92        0.12664  -0.00017  -0.00069   0.00012  -0.00042   0.12623
   D93       -0.87859  -0.00024  -0.00106  -0.00183  -0.00289  -0.88148
   D94        2.73873   0.00000  -0.00056  -0.00136  -0.00178   2.73696
   D95        2.72516  -0.00031  -0.00186  -0.00368  -0.00527   2.71989
   D96        1.10270  -0.00018  -0.00079  -0.00131  -0.00194   1.10076
   D97        0.09747  -0.00025  -0.00115  -0.00326  -0.00441   0.09305
   D98       -2.56840  -0.00001  -0.00066  -0.00279  -0.00330  -2.57170
   D99       -2.58197  -0.00033  -0.00195  -0.00511  -0.00679  -2.58876
   D100      -2.27055  -0.00014  -0.00043  -0.00079  -0.00112  -2.27168
   D101       3.00740  -0.00020  -0.00080  -0.00274  -0.00360   3.00380
   D102       0.34154   0.00003  -0.00030  -0.00227  -0.00248   0.33905
   D103       0.32796  -0.00028  -0.00160  -0.00460  -0.00597   0.32199
   D104      -2.94197   0.00007   0.00023  -0.00036  -0.00001  -2.94198
   D105       2.33599   0.00000  -0.00014  -0.00231  -0.00248   2.33350
   D106      -0.32988   0.00024   0.00036  -0.00184  -0.00137  -0.33125
   D107      -0.34345  -0.00007  -0.00094  -0.00416  -0.00486  -0.34831
   D108      -0.63120  -0.00001  -0.00045  -0.00685  -0.00716  -0.63837
   D109       2.47950  -0.00008  -0.00077  -0.00351  -0.00430   2.47520
   D110       2.34443  -0.00006  -0.00025  -0.00211  -0.00237   2.34206
   D111       0.49932  -0.00003  -0.00032  -0.00461  -0.00477   0.49455
   D112      -2.67316  -0.00011  -0.00064  -0.00127  -0.00190  -2.67506
   D113      -2.80823  -0.00008  -0.00012   0.00013   0.00003  -2.80820
   D114       3.09753   0.00001  -0.00008  -0.00335  -0.00335   3.09418
   D115      -0.07495  -0.00007  -0.00040  -0.00001  -0.00049  -0.07543
   D116      -0.21002  -0.00004   0.00012   0.00140   0.00144  -0.20858
   D117       3.13081  -0.00003  -0.00001  -0.00261  -0.00241   3.12840
   D118      -0.04167  -0.00011  -0.00033   0.00073   0.00045  -0.04122
   D119      -0.17674  -0.00008   0.00019   0.00214   0.00238  -0.17436
   D120      -0.70103  -0.00016  -0.00027   0.00132   0.00095  -0.70008
   D121       0.33223  -0.00004  -0.00003   0.00135   0.00128   0.33352
   D122       2.58394  -0.00014  -0.00024   0.00009  -0.00022   2.58372
   D123      -3.11013  -0.00004   0.00010   0.00052   0.00063  -3.10950
   D124       0.41866   0.00011   0.00050   0.00453   0.00506   0.42372
   D125       1.45192   0.00023   0.00074   0.00455   0.00539   1.45732
   D126      -2.57955   0.00013   0.00053   0.00329   0.00389  -2.57566
   D127      -1.99044   0.00023   0.00087   0.00372   0.00474  -1.98570
   D128       2.70473  -0.00012  -0.00047   0.00014  -0.00034   2.70439
   D129      -2.54520   0.00000  -0.00022   0.00017  -0.00000  -2.54520
   D130      -0.29348  -0.00010  -0.00043  -0.00109  -0.00151  -0.29499
   D131       0.29563   0.00000  -0.00010  -0.00066  -0.00066   0.29497
   D132       3.07079   0.00002  -0.00008   0.00131   0.00114   3.07193
   D133      -2.17914   0.00015   0.00016   0.00133   0.00147  -2.17767
   D134       0.07258   0.00004  -0.00005   0.00007  -0.00004   0.07254
   D135       0.66169   0.00015   0.00029   0.00050   0.00082   0.66251
   D136       0.77398  -0.00042  -0.00124   0.00264   0.00118   0.77516
   D137      -0.19807  -0.00052  -0.00172  -0.00272  -0.00495  -0.20302
   D138      -2.92754  -0.00060  -0.00195  -0.00097  -0.00351  -2.93105
   D139      -2.74420  -0.00085  -0.00238  -0.00863  -0.01170  -2.75590
   D140      -0.29257  -0.00002  -0.00009   0.00619   0.00609  -0.28648
   D141      -1.26461  -0.00011  -0.00057   0.00083  -0.00004  -1.26466
   D142       2.28910  -0.00020  -0.00079   0.00258   0.00140   2.29050
   D143       2.47244  -0.00045  -0.00123  -0.00508  -0.00679   2.46565
   D144      -2.67357   0.00005   0.00003   0.00394   0.00420  -2.66936
   D145       2.63757  -0.00005  -0.00045  -0.00143  -0.00192   2.63565
   D146      -0.09190  -0.00014  -0.00068   0.00033  -0.00049  -0.09239
   D147       0.09144  -0.00038  -0.00111  -0.00734  -0.00867   0.08277
   D148      -3.03159   0.00005  -0.00011   0.00471   0.00462  -3.02697
   D149       2.27955  -0.00005  -0.00060  -0.00066  -0.00151   2.27804
   D150      -0.44992  -0.00014  -0.00082   0.00109  -0.00007  -0.45000
   D151      -0.26658  -0.00039  -0.00126  -0.00657  -0.00826  -0.27484
   D152      -0.00082   0.00023   0.00045  -0.00075  -0.00024  -0.00106
   D153       3.03778  -0.00015  -0.00091  -0.00022  -0.00106   3.03672
   D154       1.49801  -0.00011  -0.00070  -0.00445  -0.00531   1.49270
   D155      -1.05191   0.00001   0.00005   0.00057   0.00057  -1.05134
   D156      -2.10791  -0.00016  -0.00064  -0.00279  -0.00363  -2.11154
   D157      -0.12960   0.00010   0.00050  -0.00039  -0.00010  -0.12971
   D158       0.90150   0.00054   0.00192   0.00078   0.00272   0.90421
   D159      -2.43836   0.00040   0.00191   0.00223   0.00408  -2.43428
   D160      -2.89669   0.00064   0.00266   0.00327   0.00558  -2.89111
   D161      -1.10681  -0.00004   0.00053   0.00279   0.00291  -1.10391
   D162      -0.07571   0.00040   0.00195   0.00395   0.00573  -0.06999
   D163       2.86762   0.00026   0.00194   0.00540   0.00709   2.87471
   D164       2.40928   0.00050   0.00269   0.00644   0.00859   2.41787
   D165       2.93557  -0.00026  -0.00098  -0.00266  -0.00374   2.93183
   D166      -2.31651   0.00017   0.00044  -0.00150  -0.00092  -2.31743
   D167       0.62682   0.00004   0.00043  -0.00005   0.00044   0.62726
   D168       0.16848   0.00027   0.00118   0.00099   0.00194   0.17042
   D169       2.24682  -0.00048  -0.00102   0.00453   0.00316   2.24998
   D170      -3.00526  -0.00004   0.00040   0.00569   0.00598  -2.99929
   D171      -0.06193  -0.00018   0.00038   0.00714   0.00734  -0.05459
   D172      -0.52027   0.00006   0.00114   0.00818   0.00884  -0.51143
   D173       0.62647   0.00009   0.00043   0.00470   0.00504   0.63151
   D174      -2.46425   0.00022   0.00099  -0.00072   0.00041  -2.46384
   D175      -2.41972   0.00010   0.00029   0.00208   0.00236  -2.41737
   D176      -0.53419   0.00013   0.00087   0.00255   0.00313  -0.53105
   D177       2.65828   0.00026   0.00143  -0.00287  -0.00149   2.65679
   D178       2.70280   0.00015   0.00073  -0.00007   0.00045   2.70326
   D179      -3.10660  -0.00005  -0.00060  -0.00291  -0.00386  -3.11045
   D180       0.08587   0.00008  -0.00004  -0.00833  -0.00848   0.07738
   D181       0.13039  -0.00003  -0.00074  -0.00553  -0.00654   0.12386
   D182      -3.10278  -0.00044  -0.00109   0.00394   0.00254  -3.10024
   D183       0.08968  -0.00030  -0.00053  -0.00148  -0.00209   0.08759
   D184       0.13421  -0.00042  -0.00123   0.00132  -0.00014   0.13407
   D185       0.68746  -0.00004  -0.00045  -0.00093  -0.00104   0.68642
   D186      -0.36908  -0.00003  -0.00063  -0.00220  -0.00249  -0.37157
   D187      -3.08986  -0.00017  -0.00073   0.00158   0.00105  -3.08881
   D188      -2.54832  -0.00013  -0.00048   0.00431   0.00402  -2.54430
   D189      -0.39944   0.00004   0.00005  -0.00136  -0.00119  -0.40063
   D190      -1.45599   0.00006  -0.00013  -0.00263  -0.00264  -1.45863
   D191       2.10642  -0.00008  -0.00024   0.00114   0.00090   2.10733
   D192       2.64797  -0.00004   0.00002   0.00387   0.00387   2.65184
   D193      -3.07930   0.00020   0.00099   0.00414   0.00548  -3.07382
   D194       2.14734   0.00022   0.00081   0.00287   0.00403   2.15137
   D195      -0.57343   0.00008   0.00071   0.00665   0.00757  -0.56586
   D196      -0.03189   0.00012   0.00096   0.00938   0.01054  -0.02135
   D197      -2.69173   0.00059   0.00169  -0.00229  -0.00028  -2.69201
   D198       2.53491   0.00060   0.00151  -0.00356  -0.00172   2.53318
   D199      -0.18587   0.00047   0.00140   0.00021   0.00182  -0.18405
   D200       0.35568   0.00051   0.00166   0.00294   0.00479   0.36046
   D201      -0.70265  -0.00021  -0.00083   0.00415   0.00332  -0.69932
   D202       0.27612   0.00024   0.00052   0.00634   0.00706   0.28319
   D203       2.89532   0.00016   0.00044   0.00384   0.00439   2.89970
   D204       2.67072  -0.00053  -0.00250   0.00761   0.00549   2.67621
   D205       0.38766  -0.00010  -0.00086   0.00127   0.00077   0.38842
   D206       1.36643   0.00035   0.00050   0.00346   0.00450   1.37093
   D207      -2.29756   0.00027   0.00042   0.00096   0.00183  -2.29574
   D208      -2.52216  -0.00042  -0.00252   0.00474   0.00293  -2.51923
   D209       3.08757  -0.00008  -0.00013   0.00482   0.00497   3.09253
   D210      -2.21685   0.00037   0.00123   0.00701   0.00871  -2.20814
   D211       0.40235   0.00029   0.00115   0.00451   0.00603   0.40837
   D212       0.17775  -0.00040  -0.00180   0.00828   0.00714   0.18488
   D213       2.71877   0.00024   0.00071   0.00199   0.00281   2.72158
   D214      -2.58564   0.00069   0.00207   0.00418   0.00655  -2.57910
   D215       0.03355   0.00061   0.00199   0.00169   0.00387   0.03742
   D216      -0.19105  -0.00008  -0.00096   0.00546   0.00498  -0.18607
   D217      -1.56912  -0.00068  -0.00217  -0.00813  -0.01068  -1.57979
   D218       1.67975  -0.00020  -0.00023  -0.00547  -0.00631   1.67344
   D219      -3.08771  -0.00040  -0.00077   0.00013  -0.00092  -3.08863
   D220      -0.51276  -0.00049  -0.00188  -0.00979  -0.01207  -0.52483
   D221       0.58515  -0.00045  -0.00165  -0.00166  -0.00362   0.58153
   D222      -0.22425   0.00222   0.01034  -0.00256   0.00831  -0.21595
   D223      -0.51395  -0.00266  -0.01119   0.01075   0.00043  -0.51352
   D224      -2.34547   0.00239   0.01074  -0.00951   0.00153  -2.34394
   D225      -2.63516  -0.00249  -0.01079   0.00381  -0.00635  -2.64151
   D226      -1.28726   0.00208   0.00989  -0.00354   0.00670  -1.28056
   D227      -1.57695  -0.00280  -0.01165   0.00978  -0.00118  -1.57813
   D228       1.08468   0.00169   0.00834  -0.00722   0.00145   1.08613
   D229       0.79499  -0.00319  -0.01320   0.00609  -0.00643   0.78856
   D230       2.57596   0.00185   0.00890  -0.00014   0.00928   2.58524
   D231       2.28627  -0.00303  -0.01263   0.01317   0.00140   2.28767
   D232      -0.63304   0.00022   0.00075  -0.00431  -0.00375  -0.63679
   D233       2.13586   0.00022   0.00080  -0.00212  -0.00122   2.13464
   D234       2.97051   0.00037   0.00116  -0.00020   0.00114   2.97165
   D235       0.62790  -0.00047  -0.00186  -0.00451  -0.00661   0.62129
   D236      -2.88639  -0.00047  -0.00181  -0.00232  -0.00407  -2.89046
   D237      -2.05174  -0.00032  -0.00145  -0.00040  -0.00172  -2.05346
   D238      -2.87579   0.00002   0.00010  -0.00208  -0.00226  -2.87805
   D239      -0.10690   0.00002   0.00015   0.00010   0.00027  -0.10662
   D240       0.72776   0.00017   0.00051   0.00202   0.00263   0.73038
   D241       2.88793   0.00037   0.00123  -0.00150  -0.00072   2.88720
   D242      -0.62636   0.00036   0.00127   0.00069   0.00181  -0.62455
   D243       0.20829   0.00051   0.00163   0.00261   0.00417   0.21246
   D244      -0.62104  -0.00038  -0.00186  -0.00227  -0.00400  -0.62505
   D245       0.51936  -0.00061  -0.00256  -0.00401  -0.00651   0.51284
   D246      -3.05642  -0.00053  -0.00243  -0.00208  -0.00462  -3.06104
   D247       2.75733  -0.00047  -0.00154   0.00100  -0.00087   2.75646
   D248       0.42494  -0.00069  -0.00255  -0.00131  -0.00393   0.42102
   D249       1.56534  -0.00092  -0.00325  -0.00304  -0.00644   1.55890
   D250      -2.01044  -0.00084  -0.00312  -0.00112  -0.00454  -2.01498
   D251      -2.47987  -0.00078  -0.00224   0.00197  -0.00079  -2.48067
   D252       2.65428  -0.00036  -0.00199  -0.00313  -0.00497   2.64931
   D253      -2.48851  -0.00059  -0.00270  -0.00486  -0.00748  -2.49599
   D254       0.21890  -0.00051  -0.00257  -0.00294  -0.00558   0.21331
   D255      -0.25054  -0.00045  -0.00168   0.00015  -0.00184  -0.25237
   D256      -3.09689  -0.00084  -0.00330  -0.00416  -0.00715  -3.10404
   D257      -1.95649  -0.00107  -0.00401  -0.00590  -0.00966  -1.96616
   D258       0.75091  -0.00099  -0.00388  -0.00397  -0.00776   0.74314
   D259       0.28148  -0.00092  -0.00299  -0.00089  -0.00402   0.27746
   D260       0.58445   0.00035   0.00138   0.00044   0.00184   0.58629
   D261      -0.52360   0.00028   0.00139   0.00516   0.00649  -0.51711
   D262       3.05700   0.00051   0.00227   0.00511   0.00736   3.06436
   D263      -2.72365   0.00070   0.00195   0.00211   0.00437  -2.71929
   D264      -0.46247   0.00042   0.00173   0.00308   0.00487  -0.45760
   D265      -1.57052   0.00035   0.00174   0.00779   0.00952  -1.56100
   D266       2.01008   0.00058   0.00262   0.00775   0.01038   2.02047
   D267       2.51261   0.00077   0.00230   0.00475   0.00740   2.52001
   D268       3.13438  -0.00015  -0.00025  -0.00041  -0.00068   3.13370
   D269       2.02633  -0.00022  -0.00024   0.00431   0.00398   2.03031
   D270      -0.67625   0.00001   0.00063   0.00426   0.00484  -0.67141
   D271      -0.17372   0.00020   0.00032   0.00126   0.00185  -0.17187
   D272      -2.84523   0.00010   0.00080   0.00050   0.00128  -2.84395
   D273       2.32990   0.00002   0.00081   0.00522   0.00594   2.33584
   D274      -0.37268   0.00026   0.00169   0.00518   0.00680  -0.36588
   D275       0.12985   0.00045   0.00137   0.00217   0.00381   0.13366
   D276      -1.55340   0.00025   0.00170   0.00536   0.00686  -1.54654
   D277       1.78420  -0.00059  -0.00253  -0.01480  -0.01775   1.76645
   D278       0.94243  -0.00020  -0.00045   0.00087   0.00031   0.94274
   D279      -2.00316  -0.00104  -0.00468  -0.01930  -0.02430  -2.02746
   D280      -0.24260  -0.00013  -0.00021   0.00007  -0.00013  -0.24272
   D281       3.09500  -0.00097  -0.00444  -0.02010  -0.02473   3.07027
   D282      -2.96910  -0.00006   0.00019   0.00386   0.00367  -2.96543
   D283       0.36849  -0.00090  -0.00403  -0.01631  -0.02094   0.34756
   D284       2.05357   0.00032   0.00147   0.00325   0.00473   2.05831
   D285      -0.89201  -0.00052  -0.00275  -0.01692  -0.01988  -0.91189
   D286      -2.54392  -0.00034  -0.00149   0.00073  -0.00019  -2.54410
   D287       2.03816  -0.00083  -0.00305  -0.00464  -0.00744   2.03072
   D288      -1.28466  -0.00087  -0.00281   0.00071  -0.00202  -1.28668
   D289       0.02398  -0.00043  -0.00166  -0.00291  -0.00445   0.01953
   D290      -0.00509  -0.00011  -0.00024  -0.00037  -0.00076  -0.00584
   D291       1.01490   0.00023   0.00077  -0.00457  -0.00383   1.01107
   D292      -2.35228   0.00009   0.00017  -0.00413  -0.00393  -2.35621
   D293      -3.05018  -0.00004  -0.00024  -0.00572  -0.00597  -3.05615
   D294      -1.05410  -0.00017  -0.00047   0.00066   0.00008  -1.05402
   D295      -0.03411   0.00017   0.00054  -0.00353  -0.00300  -0.03711
   D296       2.88189   0.00003  -0.00005  -0.00309  -0.00310   2.87879
   D297       2.18399  -0.00010  -0.00047  -0.00468  -0.00514   2.17886
   D298       2.93629  -0.00012  -0.00029   0.00109   0.00065   2.93694
   D299      -2.32690   0.00022   0.00072  -0.00311  -0.00243  -2.32933
   D300       0.58910   0.00008   0.00012  -0.00267  -0.00253   0.58657
   D301      -0.10880  -0.00005  -0.00029  -0.00425  -0.00457  -0.11337
   D302       2.36362  -0.00016  -0.00050   0.00029  -0.00036   2.36326
   D303      -2.89957   0.00018   0.00051  -0.00390  -0.00344  -2.90301
   D304       0.01643   0.00004  -0.00009  -0.00346  -0.00354   0.01289
   D305      -0.68147  -0.00009  -0.00050  -0.00505  -0.00558  -0.68704
   D306       0.02095   0.00064   0.00248   0.00367   0.00640   0.02735
   D307      -0.93752  -0.00001   0.00020   0.00662   0.00704  -0.93049
   D308       2.27411   0.00023   0.00127   0.00372   0.00510   2.27922
   D309       2.93183   0.00052   0.00163  -0.00192   0.00019   2.93202
   D310       0.98960   0.00051   0.00185   0.00053   0.00246   0.99206
   D311       0.03113  -0.00014  -0.00043   0.00348   0.00309   0.03422
   D312      -3.04042   0.00011   0.00064   0.00057   0.00116  -3.03926
   D313      -2.38270   0.00040   0.00100  -0.00507  -0.00375  -2.38645
   D314      -2.69864   0.00041   0.00163   0.00063   0.00226  -2.69638
   D315       2.62608  -0.00024  -0.00066   0.00358   0.00289   2.62897
   D316      -0.44547   0.00001   0.00041   0.00067   0.00096  -0.44452
   D317       0.21224   0.00030   0.00077  -0.00497  -0.00395   0.20829
   D318      -2.53402   0.00038   0.00145   0.00037   0.00179  -2.53223
   D319       2.79069  -0.00027  -0.00084   0.00332   0.00242   2.79312
   D320      -0.28086  -0.00003   0.00023   0.00041   0.00049  -0.28037
   D321       0.37686   0.00026   0.00059  -0.00522  -0.00442   0.37244
   D322       0.58457   0.00019   0.00074   0.00495   0.00572   0.59029
   D323      -2.78296  -0.00007  -0.00019  -0.00050  -0.00079  -2.78376
   D324      -2.17956   0.00001   0.00034   0.00506   0.00526  -2.17430
   D325      -1.79775  -0.00008  -0.00017   0.00075   0.00047  -1.79728
   D326      -0.60956   0.00013   0.00049   0.00233   0.00292  -0.60664
   D327       2.30609  -0.00013  -0.00043  -0.00312  -0.00359   2.30250
   D328       2.90950  -0.00005   0.00009   0.00244   0.00246   2.91195
   D329      -2.99189  -0.00014  -0.00042  -0.00187  -0.00233  -2.99421
   D330      -2.93320   0.00023   0.00082   0.00482   0.00573  -2.92747
   D331      -0.01755  -0.00004  -0.00010  -0.00062  -0.00078  -0.01833
   D332       0.58586   0.00005   0.00043   0.00494   0.00527   0.59113
   D333       0.96766  -0.00004  -0.00008   0.00063   0.00049   0.96815
   D334       2.85831   0.00015   0.00048   0.00414   0.00466   2.86297
   D335      -0.50923  -0.00012  -0.00045  -0.00131  -0.00185  -0.51108
   D336       0.09418  -0.00003   0.00008   0.00425   0.00420   0.09838
   D337       0.47598  -0.00013  -0.00043  -0.00006  -0.00058   0.47540
   D338       1.70318  -0.00008  -0.00036  -0.00272  -0.00311   1.70007
   D339       3.07724   0.00005   0.00019   0.00242   0.00269   3.07992
   D340       0.15877   0.00005   0.00022   0.00068   0.00099   0.15976
   D341      -2.02344   0.00014   0.00064   0.00183   0.00264  -2.02081
   D342      -0.93671  -0.00003  -0.00019  -0.00191  -0.00208  -0.93879
   D343       1.82215   0.00000  -0.00010  -0.00197  -0.00206   1.82009
   D344      -0.89005  -0.00003  -0.00021  -0.00344  -0.00351  -0.89356
   D345       3.00833   0.00011   0.00034   0.00223   0.00261   3.01094
   D346       0.29614   0.00008   0.00023   0.00076   0.00116   0.29730
   D347       0.77082   0.00013   0.00052   0.00133   0.00197   0.77279
   D348      -1.94138   0.00010   0.00041  -0.00013   0.00052  -1.94086
   D349      -1.90890   0.00024   0.00091   0.00167   0.00279  -1.90611
   D350       1.66208   0.00021   0.00081   0.00020   0.00134   1.66343
   D351      -0.48047   0.00010   0.00034  -0.00034   0.00009  -0.48037
   D352       3.09052   0.00007   0.00024  -0.00181  -0.00136   3.08916
   D353       0.03956  -0.00008  -0.00043   0.00234   0.00203   0.04159
   D354       1.02517   0.00010   0.00040   0.00582   0.00650   1.03167
   D355      -2.31009  -0.00008  -0.00064   0.00110   0.00073  -2.30936
   D356      -2.95165  -0.00046  -0.00128   0.00267   0.00134  -2.95031
   D357      -0.95513  -0.00031  -0.00125  -0.00013  -0.00148  -0.95661
   D358       0.03048  -0.00013  -0.00041   0.00335   0.00299   0.03347
   D359       2.97840  -0.00032  -0.00145  -0.00137  -0.00278   2.97562
   D360       2.33684  -0.00069  -0.00209   0.00020  -0.00217   2.33467
   D361       2.44015  -0.00008  -0.00036  -0.00010  -0.00056   2.43959
   D362      -2.85742   0.00010   0.00048   0.00338   0.00390  -2.85352
   D363       0.09049  -0.00009  -0.00057  -0.00134  -0.00186   0.08863
   D364      -0.55107  -0.00047  -0.00121   0.00023  -0.00126  -0.55232
   D365       2.93696  -0.00002  -0.00032   0.00185   0.00157   2.93853
   D366      -2.36062   0.00016   0.00051   0.00533   0.00604  -2.35458
   D367       0.58730  -0.00003  -0.00053   0.00061   0.00027   0.58757
   D368      -0.05426  -0.00040  -0.00117   0.00218   0.00088  -0.05338
   D369      -0.52783   0.00002  -0.00023  -0.00145  -0.00166  -0.52949
   D370       2.26770   0.00043   0.00128   0.00600   0.00757   2.27527
   D371       2.72276   0.00020   0.00023  -0.00423  -0.00372   2.71904
   D372       1.71391   0.00036   0.00086   0.00052   0.00176   1.71567
   D373       0.66372  -0.00033  -0.00081   0.00176   0.00058   0.66430
   D374      -2.82394   0.00007   0.00069   0.00922   0.00981  -2.81412
   D375      -2.36887  -0.00016  -0.00036  -0.00102  -0.00148  -2.37035
   D376       2.90546   0.00000   0.00028   0.00373   0.00400   2.90946
   D377      -2.97430  -0.00024  -0.00092  -0.00310  -0.00425  -2.97856
   D378      -0.17877   0.00017   0.00059   0.00435   0.00498  -0.17380
   D379       0.27629  -0.00006  -0.00046  -0.00588  -0.00631   0.26997
   D380      -0.73256   0.00010   0.00017  -0.00113  -0.00084  -0.73340
   D381       3.09591  -0.00018  -0.00080  -0.00300  -0.00395   3.09196
   D382      -0.39175   0.00023   0.00071   0.00446   0.00528  -0.38646
   D383       0.06332  -0.00000  -0.00034  -0.00577  -0.00601   0.05731
   D384      -0.94554   0.00016   0.00029  -0.00103  -0.00053  -0.94607
   D385       2.12214  -0.00005  -0.00031   0.00031  -0.00025   2.12189
   D386       0.56169   0.00045   0.00094  -0.00337  -0.00222   0.55946
   D387      -2.70127   0.00034   0.00093   0.00358   0.00453  -2.69675
   D388      -0.66574  -0.00015  -0.00059   0.00125   0.00054  -0.66520
   D389      -1.70027   0.00036   0.00109   0.00313   0.00429  -1.69599
   D390      -0.05708   0.00006   0.00043  -0.00524  -0.00496  -0.06204
   D391      -1.11010   0.00034   0.00129  -0.00179  -0.00046  -1.11055
   D392       2.29088   0.00031   0.00160   0.00202   0.00349   2.29437
   D393       2.87590   0.00055   0.00246  -0.00802  -0.00588   2.87001
   D394       1.02006  -0.00013  -0.00037  -0.00694  -0.00753   1.01254
   D395      -0.03295   0.00015   0.00049  -0.00349  -0.00303  -0.03598
   D396      -2.91516   0.00013   0.00080   0.00032   0.00092  -2.91424
   D397      -2.33014   0.00037   0.00166  -0.00972  -0.00845  -2.33859
   D398      -2.21008  -0.00036  -0.00144  -0.00290  -0.00439  -2.21447
   D399       3.02009  -0.00008  -0.00058   0.00055   0.00011   3.02020
   D400       0.13788  -0.00010  -0.00027   0.00436   0.00406   0.14194
   D401       0.72290   0.00014   0.00059  -0.00568  -0.00532   0.71758
   D402      -2.84499   0.00018   0.00066   0.00619   0.00688  -2.83811
   D403       2.38519   0.00046   0.00152   0.00964   0.01138   2.39656
   D404      -0.49703   0.00043   0.00183   0.01345   0.01533  -0.48170
   D405       0.08799   0.00067   0.00269   0.00342   0.00595   0.09395
   D406       0.43459   0.00025   0.00092   0.00153   0.00273   0.43732
   D407      -2.48120  -0.00002  -0.00009  -0.00362  -0.00361  -2.48481
   D408      -2.86936   0.00002   0.00033   0.00524   0.00549  -2.86388
   D409      -0.91150   0.00018   0.00067   0.00054   0.00152  -0.90998
   D410      -0.69654   0.00040   0.00150   0.00071   0.00236  -0.69418
   D411       2.67085   0.00014   0.00049  -0.00444  -0.00397   2.66688
   D412       2.28269   0.00018   0.00091   0.00442   0.00512   2.28781
   D413      -2.04263   0.00034   0.00126  -0.00028   0.00116  -2.04147
   D414       3.01354   0.00040   0.00151  -0.00149   0.00045   3.01399
   D415       0.09774   0.00014   0.00050  -0.00664  -0.00588   0.09187
   D416      -0.29042   0.00018   0.00092   0.00223   0.00322  -0.28720
   D417       1.66745   0.00034   0.00127  -0.00248  -0.00075   1.66670
   D418       3.12513   0.00062   0.00175   0.00343   0.00574   3.13087
   D419       0.20933   0.00036   0.00074  -0.00172  -0.00059   0.20874
   D420      -0.17883   0.00039   0.00116   0.00714   0.00850  -0.17033
   D421       1.77904   0.00056   0.00151   0.00244   0.00454   1.78357
   D422      -2.04630   0.00296   0.01203   0.02155   0.03376  -2.01255
   D423      -2.30380  -0.00192  -0.00801   0.03364   0.02552  -2.27827
   D424      -0.64719   0.00245   0.01030   0.01646   0.02701  -0.62018
   D425      -0.90469  -0.00243  -0.00973   0.02855   0.01878  -0.88591
   D426       2.78592   0.00249   0.01113   0.02205   0.03300   2.81893
   D427       2.52843  -0.00239  -0.00891   0.03414   0.02477   2.55320
   D428       0.62393   0.00267   0.01135   0.00720   0.01836   0.64229
   D429       0.36644  -0.00222  -0.00869   0.01928   0.01013   0.37656
   D430       1.62908   0.00275   0.01179   0.01851   0.03030   1.65938
   D431       1.37159  -0.00213  -0.00825   0.03060   0.02206   1.39365
   D432      -0.52667  -0.00024  -0.00073  -0.00765  -0.00855  -0.53522
   D433       2.91889  -0.00003  -0.00007  -0.00308  -0.00320   2.91569
   D434       2.33564  -0.00014  -0.00062  -0.01036  -0.01102   2.32462
   D435       0.70045  -0.00016  -0.00048  -0.00915  -0.00982   0.69064
   D436       0.66897  -0.00024  -0.00101  -0.00205  -0.00304   0.66592
   D437      -2.16866  -0.00002  -0.00034   0.00253   0.00230  -2.16636
   D438      -2.75191  -0.00013  -0.00089  -0.00475  -0.00552  -2.75743
   D439       1.89609  -0.00016  -0.00075  -0.00354  -0.00431   1.89178
   D440      -2.99711  -0.00040  -0.00164  -0.00341  -0.00512  -3.00223
   D441       0.44845  -0.00019  -0.00097   0.00116   0.00023   0.44867
   D442      -0.13480  -0.00030  -0.00152  -0.00612  -0.00760  -0.14240
   D443      -1.76999  -0.00032  -0.00138  -0.00491  -0.00639  -1.77638
   D444      -3.13305  -0.00015   0.00016  -0.00672  -0.00704  -3.14009
   D445       0.31251   0.00006   0.00083  -0.00214  -0.00170   0.31081
   D446      -0.27074  -0.00004   0.00028  -0.00942  -0.00952  -0.28026
   D447      -1.90593  -0.00007   0.00042  -0.00821  -0.00831  -1.91424
   D448      -1.15708   0.00041   0.00168   0.00280   0.00454  -1.15254
   D449      -2.30422   0.00029   0.00147  -0.00296  -0.00157  -2.30579
   D450      -0.02188   0.00030   0.00157   0.00020   0.00165  -0.02023
   D451       2.79218   0.00026   0.00086  -0.00582  -0.00491   2.78727
   D452       1.37514   0.00040   0.00193  -0.00259  -0.00078   1.37436
   D453       2.42919   0.00189   0.00784  -0.02320  -0.01509   2.41410
   D454       0.89172   0.00113   0.00563  -0.02272  -0.01694   0.87478
   D455      -2.44627   0.00157   0.00640  -0.02168  -0.01482  -2.46109
   D456      -0.43403   0.00137   0.00547  -0.02035  -0.01429  -0.44831
   D457      -1.37405   0.00125   0.00533  -0.02467  -0.01898  -1.39304
   D458      -0.48887  -0.00001   0.00001   0.00039   0.00038  -0.48849
   D459      -0.22163   0.00007   0.00027   0.00049   0.00081  -0.22082
   D460      -2.38901  -0.00001   0.00008   0.00090   0.00093  -2.38808
   D461      -1.64704   0.00007   0.00022  -0.00041  -0.00009  -1.64713
   D462      -1.37980   0.00016   0.00048  -0.00031   0.00034  -1.37946
   D463       2.73601   0.00007   0.00029   0.00009   0.00046   2.73647
   D464      -0.12800   0.00017   0.00066   0.00308   0.00371  -0.12429
   D465       0.13924   0.00025   0.00092   0.00319   0.00414   0.14338
   D466      -2.02813   0.00016   0.00073   0.00359   0.00426  -2.02387
   D467      -1.87567  -0.00005  -0.00035   0.00085   0.00063  -1.87504
   D468      -1.60843   0.00003  -0.00010   0.00095   0.00106  -1.60737
   D469       2.50738  -0.00006  -0.00028   0.00135   0.00118   2.50856
   D470      -0.13502   0.00011   0.00059   0.00118   0.00175  -0.13327
   D471      -2.37974   0.00029   0.00163   0.00302   0.00440  -2.37534
   D472       1.13546   0.00010   0.00071   0.00341   0.00414   1.13961
   D473      -1.10925   0.00028   0.00175   0.00525   0.00680  -1.10246
   D474      -1.38967  -0.00001  -0.00001  -0.00044  -0.00042  -1.39008
   D475       0.66361  -0.00002  -0.00013  -0.00081  -0.00098   0.66262
   D476       1.19394  -0.00005  -0.00033  -0.00232  -0.00269   1.19125
   D477       1.01378  -0.00001  -0.00013  -0.00107  -0.00123   1.01255
   D478       3.03165   0.00005   0.00001  -0.00088  -0.00086   3.03078
   D479       0.29008  -0.00008  -0.00037  -0.00114  -0.00157   0.28851
   D480       0.73982  -0.00016  -0.00067  -0.00270  -0.00345   0.73637
   D481       0.52608  -0.00012  -0.00051  -0.00150  -0.00210   0.52398
   D482       2.73745  -0.00002  -0.00021  -0.00102  -0.00126   2.73619
   D483       2.03167  -0.00019  -0.00066  -0.00383  -0.00464   2.02704
   D484       2.48142  -0.00027  -0.00096  -0.00539  -0.00652   2.47490
   D485       2.26767  -0.00023  -0.00081  -0.00418  -0.00516   2.26251
   D486      -1.80414  -0.00013  -0.00051  -0.00371  -0.00432  -1.80847
   D487      -0.65140  -0.00015  -0.00032  -0.00055  -0.00102  -0.65241
   D488       0.99459   0.00022   0.00095   0.00482   0.00546   1.00005
   D489      -2.93039  -0.00001   0.00029   0.00234   0.00249  -2.92791
   D490       0.71005  -0.00010  -0.00045  -0.00377  -0.00419   0.70586
   D491       2.35604   0.00026   0.00082   0.00160   0.00228   2.35832
   D492      -1.56895   0.00003   0.00016  -0.00088  -0.00069  -1.56964
   D493      -2.33656  -0.00011  -0.00015   0.00231   0.00207  -2.33448
   D494      -0.69057   0.00026   0.00112   0.00768   0.00855  -0.68202
   D495       1.66763   0.00003   0.00046   0.00520   0.00558   1.67321
   D496      -0.74767  -0.00191  -0.00599  -0.04011  -0.04454  -0.79221
   D497      -2.39959  -0.00200  -0.00552  -0.03726  -0.04132  -2.44091
   D498       1.72006  -0.00151  -0.00545  -0.03810  -0.04272   1.67734
   D499      -0.74236  -0.00126  -0.00427  -0.02979  -0.03313  -0.77550
   D500      -2.39428  -0.00135  -0.00379  -0.02694  -0.02991  -2.42420
   D501       1.72537  -0.00086  -0.00372  -0.02778  -0.03132   1.69405
   D502       0.68289   0.00062   0.00201   0.00628   0.00872   0.69161
   D503      -0.96609   0.00052   0.00214   0.00556   0.00814  -0.95795
   D504      -3.12328   0.00108   0.00251   0.00526   0.00746  -3.11582
   D505       0.07770  -0.00370  -0.01745   0.00077  -0.01564   0.06206
   D506       1.35499  -0.00378  -0.02041  -0.01685  -0.03603   1.31897
   D507       0.54471   0.00295   0.01343  -0.03858  -0.02440   0.52031
   D508       1.84956   0.00256   0.01056  -0.06854  -0.05741   1.79215
   D509       1.01873  -0.00003  -0.00004   0.00004   0.00005   1.01878
   D510      -0.28085  -0.00028  -0.00068   0.00113   0.00052  -0.28034
   D511       3.13375  -0.00007   0.00012   0.00251   0.00259   3.13634
   D512       2.30164   0.00007   0.00030   0.00009   0.00044   2.30208
   D513       1.00206  -0.00017  -0.00034   0.00119   0.00091   1.00297
   D514      -1.86653   0.00004   0.00047   0.00256   0.00298  -1.86355
   D515      -0.58819  -0.00051  -0.00154  -0.00277  -0.00443  -0.59263
   D516       0.55728   0.00028   0.00133  -0.00008   0.00118   0.55846
   D517      -3.11698  -0.00039  -0.00081  -0.00145  -0.00213  -3.11910
   D518       0.74349  -0.00041  -0.00139  -0.00286  -0.00430   0.73919
   D519       1.88897   0.00038   0.00148  -0.00017   0.00131   1.89028
   D520      -1.78530  -0.00030  -0.00066  -0.00154  -0.00199  -1.78729
   D521      -2.88948  -0.00300  -0.01183  -0.05361  -0.06355  -2.95303
   D522      -2.73521  -0.00011   0.00062  -0.05740  -0.05668  -2.79189
   D523       0.11369   0.00363   0.01713  -0.00584   0.01064   0.12433
   D524       1.39389   0.00469   0.01960  -0.02122  -0.00368   1.39021
   D525      -0.36790  -0.00325  -0.01474   0.03515   0.01986  -0.34804
   D526       0.82276  -0.00324  -0.01774   0.03348   0.01537   0.83812
   D527      -0.77237   0.00002  -0.00001  -0.00256  -0.00249  -0.77487
   D528       0.57414   0.00021   0.00024  -0.00340  -0.00307   0.57108
   D529      -2.86578   0.00002  -0.00054  -0.00494  -0.00532  -2.87111
   D530       0.55135  -0.00009   0.00215   0.04119   0.04295   0.59430
   D531       1.89787   0.00010   0.00240   0.04035   0.04238   1.94024
   D532      -1.54206  -0.00009   0.00162   0.03881   0.04012  -1.50194
   D533       0.70020  -0.00261  -0.01083  -0.04360  -0.05226   0.64794
   D534      -0.59455  -0.00278  -0.01016  -0.02417  -0.03157  -0.62612
   D535      -0.54956   0.00373   0.01522   0.01127   0.02286  -0.52669
   D536      -1.80666   0.00358   0.01666   0.01704   0.03024  -1.77643
   D537       0.22938   0.00001  -0.00026  -0.00117  -0.00140   0.22797
   D538       2.55808  -0.00066  -0.00235  -0.00245  -0.00422   2.55385
   D539      -1.08644   0.00102   0.00428   0.01027   0.01371  -1.07273
   D540       1.24226   0.00035   0.00219   0.00899   0.01089   1.25315
   D541      -0.38679   0.00273   0.01129   0.04017   0.04996  -0.33683
   D542       0.87029  -0.00024  -0.00014   0.00546   0.00599   0.87628
   D543       1.99509   0.00207   0.00896   0.03848   0.04593   2.04102
   D544      -3.03101  -0.00090  -0.00247   0.00377   0.00195  -3.02905
   D545      -0.61237   0.00267   0.01125   0.04332   0.05206  -0.56031
   D546       0.57531  -0.00051  -0.00119  -0.00341  -0.00260   0.57271
   D547       0.69053   0.00219   0.00890   0.04173   0.04779   0.73832
   D548       1.87821  -0.00099  -0.00353  -0.00499  -0.00687   1.87134
   D549      -2.94344  -0.00226  -0.00871  -0.04043  -0.04690  -2.99034
   D550       1.15254  -0.00036  -0.00145  -0.00045  -0.00214   1.15040
   D551      -0.26560  -0.00030  -0.00146   0.00091  -0.00047  -0.26607
   D552      -2.87586  -0.00031  -0.00078   0.00124   0.00073  -2.87513
   D553       2.48021   0.00008   0.00190   0.01992   0.02097   2.50118
   D554       1.06207   0.00014   0.00189   0.02127   0.02264   1.08471
   D555      -1.54819   0.00013   0.00257   0.02161   0.02384  -1.52435
   D556       0.59609  -0.00350  -0.01432  -0.00789  -0.01873   0.57736
   D557      -1.16467   0.00167   0.00799   0.02073   0.02718  -1.13749
   D558       1.82092  -0.00347  -0.01539  -0.00547  -0.01823   1.80269
   D559       0.06016   0.00170   0.00692   0.02315   0.02768   0.08785
   D560       0.56248  -0.00179  -0.00794  -0.03740  -0.04362   0.51886
         Item               Value     Threshold  Converged?
 Maximum Force            0.026070     0.000450     NO 
 RMS     Force            0.001592     0.000300     NO 
 Maximum Displacement     0.334187     0.001800     NO 
 RMS     Displacement     0.023511     0.001200     NO 
 Predicted change in Energy=-4.141649D-03
 GradGradGradGradGradGradGradGradGradGradGradGradGradGradGradGradGradGrad

                          Input orientation:                          
 ---------------------------------------------------------------------
 Center     Atomic      Atomic             Coordinates (Angstroms)
 Number     Number       Type             X           Y           Z
 ---------------------------------------------------------------------
      1          4           0        0.257145    0.797457   -1.424737
      2          4           0        1.022068    1.417073    0.576263
      3          4           0        0.818370   -1.232700   -0.900396
      4          4           0        1.296498   -0.603561    1.117508
      5          4           0        2.173525    0.286051   -0.617565
      6          4           0       -1.076248    1.397242    0.048791
      7          4           0       -1.213229   -0.551740   -1.023669
      8          4           0       -0.445985    0.450825    1.782492
      9          4           0       -0.498267   -1.573167    0.692174
     10          4           0       -2.080898   -0.288547    0.871866
     11          1           0        3.522886    0.842509   -0.949042
     12          1           0        3.421718    0.154183   -1.420471
     13          1           0       -3.399253   -0.160438    1.612641
     14          1           0       -3.494445   -0.799614    1.107265
     15          1           0       -1.910939    2.699401    0.309347
     16          1           0       -1.745192    2.715674   -0.475075
     17          1           0        0.936119   -2.537438   -1.681763
     18          1           0        1.672928   -2.189321   -1.776836
     19          1           0        2.015723    2.529717    0.871977
     20          1           0        1.331427    2.761203    1.251012
     21          1           0       -1.912247   -0.915359   -2.358524
     22          1           0       -2.397509   -1.193650   -1.774073
     23          1           0        0.228584    1.246366   -2.998368
     24          1           0        0.689805    1.768377   -2.620638
     25          1           0       -0.200970    1.073298    3.203084
     26          1           0       -0.923730    0.738421    3.278899
     27          1           0        2.386255   -0.831022    2.288627
     28          1           0        2.157470   -1.570270    2.116694
     29          1           0       -0.449911   -3.111091    0.927851
     30          1           0       -1.137205   -2.896091    1.284164
     31          1           0       -4.672278    1.276413   -1.037896
     32          1           0       -3.955309    1.060440   -0.979721
     33          1           0        4.797608   -1.816138    0.531791
     34          1           0        4.104549   -1.762412    0.249914
     35          1           0        0.494511    4.862339   -1.281782
     36          1           0        0.521025    4.129282   -1.126784
     37          1           0       -1.881526   -4.362131   -1.703804
     38          1           0       -1.578535   -3.719979   -1.463349
     39          1           0        0.139756   -1.755481    3.713247
     40          1           0       -0.615391   -1.770756    3.727296
     41          1           0        1.422291   -0.703674   -3.640995
     42          1           0        0.705747   -0.947773   -3.616682
 ---------------------------------------------------------------------
                    Distance matrix (angstroms):
                    1          2          3          4          5
     1  Be   0.000000
     2  Be   2.230029   0.000000
     3  Be   2.170587   3.040282   0.000000
     4  Be   3.083199   2.109791   2.167108   0.000000
     5  Be   2.141396   2.007558   2.055005   2.138004   0.000000
     6  Be   2.075805   2.163689   3.377445   3.282574   3.498543
     7  Be   2.035483   3.381207   2.146229   3.299402   3.512395
     8  Be   3.301646   2.131621   3.410388   2.142471   3.556580
     9  Be   3.266775   3.356545   2.094214   2.083801   3.508644
    10  Be   3.452569   3.553156   3.526768   3.400937   4.544082
    11  H    3.300512   2.985091   3.409291   3.364306   1.496763
    12  H    3.229294   3.367515   2.995220   3.395891   1.489978
    13  H    4.848967   4.807360   5.025281   4.742530   6.019056
    14  H    4.799594   5.059107   4.776887   4.794964   6.023255
    15  H    3.365268   3.212186   4.937006   4.674434   4.833867
    16  H    2.931001   3.232553   4.726776   4.775512   4.612994
    17  H    3.413004   4.554583   1.525365   3.421355   3.261254
    18  H    3.324042   4.355085   1.553556   3.321680   2.778843
    19  H    3.371678   1.520781   4.327903   3.224128   2.697717
    20  H    3.488555   1.535473   4.565419   3.367593   3.213579
    21  H    2.917527   4.760611   3.111770   4.740892   4.600855
    22  H    3.336725   4.902394   3.332674   4.728121   4.941800
    23  H    1.636658   3.665616   3.300773   4.637144   3.220750
    24  H    1.600018   3.233262   3.461535   4.468545   2.900176
    25  H    4.658614   2.917909   4.816143   3.066577   4.566765
    26  H    4.849963   3.398667   4.938293   3.376675   4.998005
    27  H    4.579752   3.138014   3.576239   1.615807   3.120746
    28  H    4.664665   3.547715   3.318128   1.635289   3.304898
    29  H    4.616421   4.774369   2.911936   3.061636   4.561940
    30  H    4.787970   4.875138   3.370971   3.347593   4.970265
    31  H    4.967722   5.920378   6.038359   6.618637   6.929829
    32  H    4.244052   5.227098   5.296489   5.894806   6.188170
    33  H    5.592377   4.970949   4.269179   3.751157   3.553312
    34  H    4.915273   4.440419   3.521758   3.159242   2.945772
    35  H    4.074315   3.949747   6.115541   6.022942   4.919623
    36  H    3.355513   3.241526   5.374991   5.295093   4.214320
    37  H    5.592239   6.857752   4.210491   5.673313   6.263302
    38  H    4.876315   6.108392   3.499804   4.963738   5.553520
    39  H    5.738480   4.547993   4.692496   3.066404   5.201922
    40  H    5.822412   4.772058   4.874496   3.439282   5.557546
    41  H    2.919376   4.737405   2.855778   4.761218   3.268798
    42  H    2.837551   4.824245   2.733510   4.783307   3.559691
                    6          7          8          9         10
     6  Be   0.000000
     7  Be   2.228782   0.000000
     8  Be   2.073320   3.077067   0.000000
     9  Be   3.093757   2.120990   2.299581   0.000000
    10  Be   2.128064   2.101231   2.012175   2.046279   0.000000
    11  H    4.738717   4.937640   4.833905   4.969784   5.999782
    12  H    4.892406   4.705158   5.030517   4.776326   5.977424
    13  H    3.204426   3.447021   3.020643   3.355411   1.517637
    14  H    3.434272   3.131496   3.363427   3.122142   1.521420
    15  H    1.568507   3.582408   3.061428   4.516308   3.045184
    16  H    1.568497   3.355583   3.451678   4.616432   3.309424
    17  H    4.746172   2.999297   4.779225   2.936470   4.547628
    18  H    4.873840   3.402768   4.912126   3.345107   4.971898
    19  H    3.394175   4.849225   3.348259   4.815199   4.972415
    20  H    3.017056   4.756579   2.963024   4.737810   4.592242
    21  H    3.441248   1.550059   4.600478   3.426194   3.294959
    22  H    3.432388   1.541971   4.377431   3.135845   2.814329
    23  H    3.318212   3.035036   4.893317   4.700870   4.761131
    24  H    3.222194   3.399234   4.734291   4.853056   4.909716
    25  H    3.289470   4.640136   1.570218   3.660168   3.289882
    26  H    3.300137   4.501157   1.596930   3.495083   2.861382
    27  H    4.687319   4.899551   3.149745   3.379337   4.717727
    28  H    4.851730   4.718145   3.312777   3.013670   4.599583
    29  H    4.635743   3.307773   3.663014   1.556628   3.260369
    30  H    4.467950   3.290571   3.453688   1.583926   2.803539
    31  H    3.758580   3.912463   5.147595   5.341874   3.579322
    32  H    3.075754   3.181204   4.507416   4.656421   2.959993
    33  H    6.712771   6.336270   5.847961   5.303871   7.054291
    34  H    6.071617   5.600581   5.287209   4.627886   6.388963
    35  H    4.030460   5.682891   5.453051   6.804252   6.148378
    36  H    3.375989   4.993019   4.788533   6.071696   5.502892
    37  H    6.073750   3.927885   6.113885   3.928414   4.823683
    38  H    5.359554   3.219395   5.404976   3.228321   4.180948
    39  H    4.984633   5.071285   2.989765   3.093088   3.893153
    40  H    4.876474   4.941162   2.957429   3.043802   3.535270
    41  H    4.926568   3.717451   5.851285   4.818808   5.728051
    42  H    4.702159   3.250081   5.695054   4.517411   5.324193
                   11         12         13         14         15
    11  H    0.000000
    12  H    0.840401   0.000000
    13  H    7.448768   7.471573   0.000000
    14  H    7.494526   7.425126   0.820374   0.000000
    15  H    5.878609   6.156918   3.477404   3.922662   0.000000
    16  H    5.611242   5.843969   3.920012   4.233313   0.801906
    17  H    4.318829   3.673050   5.941269   5.516213   6.284484
    18  H    3.646859   2.945721   6.428992   6.078739   6.410605
    19  H    2.904190   3.588217   6.091592   6.442187   3.970393
    20  H    3.650222   4.278165   5.571903   5.999094   3.376906
    21  H    5.883656   5.520421   4.307116   3.811620   4.492664
    22  H    6.314879   5.983736   3.679790   3.108157   4.442211
    23  H    3.900675   3.725417   6.033382   5.907893   4.198791
    24  H    3.417282   3.392547   6.193656   6.164397   4.026845
    25  H    5.582161   5.945242   3.778972   4.329808   3.733888
    26  H    6.136670   6.427156   3.116501   3.700017   3.693002
    27  H    3.817740   3.974949   5.863340   5.998270   5.903161
    28  H    4.133352   4.133231   5.754899   5.792840   6.168350
    29  H    5.910736   5.582664   4.227755   3.826788   6.023202
    30  H    6.378150   6.115800   3.564906   3.159603   5.732230
    31  H    8.207124   8.180376   3.272687   3.209189   3.385994
    32  H    7.481433   7.445542   2.918918   2.833321   2.920161
    33  H    3.299422   3.096218   8.431970   8.373926   8.089757
    34  H    2.925994   2.632448   7.792971   7.707577   7.489820
    35  H    5.043888   5.545675   6.983364   7.326461   3.605021
    36  H    4.454845   4.929675   6.424541   6.738620   3.165672
    37  H    7.540929   6.971497   5.563859   4.816134   7.342947
    38  H    6.863331   6.325622   5.044509   4.336739   6.667937
    39  H    6.319182   6.385386   4.413762   4.572991   5.969746
    40  H    6.769242   6.819322   3.848998   4.012061   5.774351
    41  H    3.748305   3.108754   7.151439   6.835896   6.188420
    42  H    4.272901   3.662533   6.694531   6.322914   5.963441
                   16         17         18         19         20
    16  H    0.000000
    17  H    6.020026   0.000000
    18  H    6.118586   0.820434   0.000000
    19  H    3.999201   5.776088   5.422456   0.000000
    20  H    3.528035   6.069023   5.813103   0.815791   0.000000
    21  H    4.093860   3.346989   3.849003   6.142771   6.088291
    22  H    4.170819   3.595464   4.190444   6.351509   6.220689
    23  H    3.524438   4.068320   3.922016   4.452014   4.644161
    24  H    3.380831   4.413865   4.164361   3.812618   4.048093
    25  H    4.314032   6.179977   6.241456   3.531140   3.001308
    26  H    4.321648   6.228841   6.393337   4.200286   3.645504
    27  H    6.106223   4.558371   4.345320   3.665892   3.885021
    28  H    6.349594   4.105531   3.972100   4.287109   4.493707
    29  H    6.131650   3.010023   3.559696   6.156394   6.145033
    30  H    5.912400   3.636486   4.214985   6.288899   6.172538
    31  H    3.309996   6.812793   7.267667   7.067372   6.594557
    32  H    2.806971   6.112582   6.547778   6.421899   5.984843
    33  H    8.022427   4.509012   3.902902   5.171177   5.786514
    34  H    7.402590   3.790909   3.194174   4.813785   5.399583
    35  H    3.205498   7.423726   7.166565   3.520495   3.395622
    36  H    2.749319   6.702646   6.455555   2.964418   2.860474
    37  H    7.184962   3.356950   4.166603   8.325910   8.354394
    38  H    6.513224   2.787399   3.607381   7.578334   7.605351
    39  H    6.409859   5.509245   5.716628   5.473116   5.280447
    40  H    6.250154   5.679164   5.975539   5.793935   5.519125
    41  H    5.634531   2.727204   2.396884   5.583359   5.995445
    42  H    5.412729   2.514760   2.421139   5.827266   6.151620
                   21         22         23         24         25
    21  H    0.000000
    22  H    0.809017   0.000000
    23  H    3.108957   3.788000   0.000000
    24  H    3.747241   4.361397   0.792402   0.000000
    25  H    6.149367   5.893720   6.218720   5.932314   0.000000
    26  H    5.957575   5.606911   6.402336   6.202325   0.800170
    27  H    6.330897   6.286608   6.076463   5.808245   3.340120
    28  H    6.084331   6.002311   6.149625   5.978538   3.705527
    29  H    4.214253   3.843190   5.904488   6.140027   4.769462
    30  H    4.218195   3.720146   6.112725   6.351591   4.507198
    31  H    3.763734   3.437695   5.278523   5.612400   6.166017
    32  H    3.158953   2.852834   4.649136   4.977034   5.620594
    33  H    7.361215   7.581175   6.535819   6.297667   6.361637
    34  H    6.612359   6.833504   5.884487   5.689202   5.941377
    35  H    6.350878   6.729126   4.011564   3.376874   5.912237
    36  H    5.734667   6.104952   3.449573   2.798921   5.348652
    37  H    3.508538   3.210988   6.130554   6.710846   7.513036
    38  H    2.962870   2.673875   5.503321   6.050350   6.829992
    39  H    6.463971   6.071577   7.352873   7.268991   2.894538
    40  H    6.280983   5.811545   7.419560   7.384123   2.921504
    41  H    3.578922   4.279760   2.374987   2.772851   7.254930
    42  H    2.904807   3.617438   2.329000   2.893066   7.170500
                   26         27         28         29         30
    26  H    0.000000
    27  H    3.794706   0.000000
    28  H    4.021761   0.792711   0.000000
    29  H    4.535491   3.885134   3.253600   0.000000
    30  H    4.151412   4.205738   3.647710   0.803466   0.000000
    31  H    5.742453   8.082694   8.043662   6.398651   5.941254
    32  H    5.237367   7.380730   7.339924   5.773068   5.359200
    33  H    6.841497   3.141902   3.089126   5.419430   6.079011
    34  H    6.380635   2.824247   2.704238   4.798087   5.461766
    35  H    6.310144   6.981467   7.462809   8.327664   8.333056
    36  H    5.744153   6.304660   6.758920   7.588626   7.610405
    37  H    7.194466   6.828045   6.221268   3.246572   3.410461
    38  H    6.541791   6.175999   5.603186   2.713370   2.902136
    39  H    2.745762   2.816190   2.579622   3.153381   2.971879
    40  H    2.567510   3.458721   3.212941   3.108179   2.739993
    41  H    7.447710   6.008815   5.868769   5.493190   5.967822
    42  H    7.283370   6.140881   5.946983   5.164133   5.586655
                   31         32         33         34         35
    31  H    0.000000
    32  H    0.751048   0.000000
    33  H   10.084966   9.336644   0.000000
    34  H    9.376866   8.627967   0.750114   0.000000
    35  H    6.293970   5.860596   8.149095   7.698428   0.000000
    36  H    5.925974   5.429271   7.509198   7.031999   0.749733
    37  H    6.326524   5.850568   7.489379   6.812389   9.534910
    38  H    5.892045   5.360538   6.946970   6.250183   8.831006
    39  H    7.410898   6.835416   5.641004   5.264437   8.298898
    40  H    6.960649   6.428587   6.286006   5.862601   8.385744
    41  H    6.916693   6.254044   5.481102   4.842996   6.116140
    42  H    6.365555   5.719434   5.891283   5.212108   6.265284
                   36         37         38         39         40
    36  H    0.000000
    37  H    8.843602   0.000000
    38  H    8.132179   0.749654   0.000000
    39  H    7.629004   6.342290   5.797320   0.000000
    40  H    7.724247   6.149404   5.627603   0.755432   0.000000
    41  H    5.521866   5.296434   4.779664   7.538969   7.718971
    42  H    5.657756   4.691580   4.188068   7.395985   7.507112
                   41         42
    41  H    0.000000
    42  H    0.757371   0.000000
 Stoichiometry    Be10H32
 Framework group  C1[X(Be10H32)]
 Deg. of freedom   120
 Full point group                 C1      NOp   1
 Largest Abelian subgroup         C1      NOp   1
 Largest concise Abelian subgroup C1      NOp   1
                         Standard orientation:                         
 ---------------------------------------------------------------------
 Center     Atomic      Atomic             Coordinates (Angstroms)
 Number     Number       Type             X           Y           Z
 ---------------------------------------------------------------------
      1          4           0       -0.474132    1.221404    1.057965
      2          4           0       -0.922281    1.192179   -1.126375
      3          4           0       -0.915691   -0.903718    1.076006
      4          4           0       -1.078146   -0.911439   -1.084991
      5          4           0       -2.231218    0.385097    0.164202
      6          4           0        1.066404    1.451210   -0.314225
      7          4           0        1.060728   -0.095084    1.290895
      8          4           0        0.731896    0.010049   -1.766744
      9          4           0        0.640870   -1.607907   -0.135178
     10          4           0        2.213040   -0.336406   -0.449539
     11          1           0       -3.624001    0.931106    0.115929
     12          1           0       -3.588525    0.414824    0.778098
     13          1           0        3.629859   -0.347636   -0.993341
     14          1           0        3.653352   -0.807534   -0.314404
     15          1           0        1.912630    2.671203   -0.819927
     16          1           0        1.624809    2.902367   -0.108045
     17          1           0       -1.136307   -1.933248    2.179698
     18          1           0       -1.883897   -1.617502    2.059179
     19          1           0       -1.872909    2.110866   -1.878103
     20          1           0       -1.140784    2.264317   -2.203618
     21          1           0        1.545309   -0.016699    2.761174
     22          1           0        2.120837   -0.421578    2.361989
     23          1           0       -0.701130    2.104767    2.416931
     24          1           0       -1.104467    2.467350    1.839217
     25          1           0        0.705323    0.181762   -3.327319
     26          1           0        1.435806   -0.116635   -3.194556
     27          1           0       -1.965737   -1.531246   -2.284514
     28          1           0       -1.756195   -2.174650   -1.871579
     29          1           0        0.652869   -3.148638    0.086396
     30          1           0        1.384606   -3.004230   -0.212377
     31          1           0        4.446952    1.864667    1.275703
     32          1           0        3.751419    1.598342    1.178864
     33          1           0       -4.609697   -2.112782   -0.689886
     34          1           0       -3.970741   -1.938650   -0.337631
     35          1           0       -0.745393    5.051475   -0.304760
     36          1           0       -0.736354    4.304603   -0.239953
     37          1           0        1.668864   -3.501475    3.149644
     38          1           0        1.398304   -2.975054    2.689580
     39          1           0        0.490917   -2.689384   -3.029158
     40          1           0        1.238940   -2.662574   -2.927080
     41          1           0       -1.952708    0.353757    3.420962
     42          1           0       -1.237828    0.156569    3.574825
 ---------------------------------------------------------------------
 Rotational constants (GHZ):           1.0632582           0.9272706           0.8849748
 Standard basis: def2TZVP (5D, 7F)
 There are   392 symmetry adapted cartesian basis functions of A   symmetry.
 There are   382 symmetry adapted basis functions of A   symmetry.
   382 basis functions,   546 primitive gaussians,   392 cartesian basis functions
    36 alpha electrons       36 beta electrons
       nuclear repulsion energy       395.5680315510 Hartrees.
 NAtoms=   42 NActive=   42 NUniq=   42 SFac= 1.00D+00 NAtFMM=   60 NAOKFM=F Big=F
 Integral buffers will be    131072 words long.
 Raffenetti 2 integral format.
 Two-electron integral symmetry is turned on.
 Nuclear repulsion after empirical dispersion term =      395.5151920075 Hartrees.
 One-electron integrals computed using PRISM.
   1 Symmetry operations used in ECPInt.
 ECPInt:  NShTT=   23871 NPrTT=   62394 LenC2=   22383 LenP2D=   46553.
 LDataN:  DoStor=T MaxTD1= 4 Len=   56
 NBasis=   382 RedAO= T EigKep=  1.05D-04  NBF=   382
 NBsUse=   382 1.00D-06 EigRej= -1.00D+00 NBFU=   382
 Initial guess from the checkpoint file:  "/home/asus/YCY/BeH/Be10/3/H16-Be10.chk"
 B after Tr=    -0.000000    0.000000    0.000000
         Rot=    0.999281    0.036872    0.008539   -0.002105 Ang=   4.34 deg.
 ExpMin= 3.27D-02 ExpMax= 4.70D+03 ExpMxC= 1.60D+02 IAcc=3 IRadAn=         5 AccDes= 0.00D+00
 Harris functional with IExCor= 1009 and IRadAn=       5 diagonalized for initial guess.
 HarFok:  IExCor= 1009 AccDes= 0.00D+00 IRadAn=         5 IDoV= 1 UseB2=F ITyADJ=14
 ICtDFT=  3500011 ScaDFX=  1.000000  1.000000  1.000000  1.000000
 FoFCou: FMM=F IPFlag=           0 FMFlag=      100000 FMFlg1=           0
         NFxFlg=           0 DoJE=T BraDBF=F KetDBF=T FulRan=T
         wScrn=  0.000000 ICntrl=       500 IOpCl=  0 I1Cent=   200000004 NGrid=           0
         NMat0=    1 NMatS0=      1 NMatT0=    0 NMatD0=    1 NMtDS0=    0 NMtDT0=    0
 Petite list used in FoFCou.
 Requested convergence on RMS density matrix=1.00D-08 within 128 cycles.
 Requested convergence on MAX density matrix=1.00D-06.
 Requested convergence on             energy=1.00D-06.
 No special actions if energy rises.
 SCF Done:  E(RPBE1PBE) =  -165.936571826     A.U. after   13 cycles
            NFock= 13  Conv=0.83D-08     -V/T= 2.0104
   1 Symmetry operations used in ECPInt.
 ECPInt:  NShTT=   23871 NPrTT=   62394 LenC2=   22383 LenP2D=   46553.
 LDataN:  DoStor=T MaxTD1= 5 Len=  102
 Calling FoFJK, ICntrl=      2127 FMM=F ISym2X=0 I1Cent= 0 IOpClX= 0 NMat=1 NMatS=1 NMatT=0.
 ***** Axes restored to original set *****
 -------------------------------------------------------------------
 Center     Atomic                   Forces (Hartrees/Bohr)
 Number     Number              X              Y              Z
 -------------------------------------------------------------------
      1        4          -0.001052662    0.000911535    0.001494239
      2        4           0.000585113    0.000026685    0.000726858
      3        4           0.001188943   -0.001087138    0.001993734
      4        4           0.000555101   -0.000356649   -0.000960556
      5        4          -0.000125053    0.000716204    0.000019319
      6        4          -0.000127619    0.000025292    0.000285224
      7        4          -0.000334716   -0.000487710   -0.000304031
      8        4          -0.002322464    0.002020771   -0.001657851
      9        4          -0.000515588    0.000106284   -0.001577647
     10        4           0.000138221   -0.000052495   -0.000800831
     11        1          -0.000080940    0.000108017    0.000642555
     12        1          -0.000138369   -0.000100388   -0.000566879
     13        1           0.000054073   -0.000144243    0.000363922
     14        1          -0.000156532    0.000061489   -0.000506203
     15        1           0.000159289    0.000126393   -0.000383883
     16        1          -0.000027556    0.000074264    0.000273336
     17        1           0.001023153   -0.000798722   -0.001327955
     18        1          -0.003114276    0.001956726    0.003749776
     19        1           0.000013047    0.000124025   -0.000156459
     20        1           0.000107421    0.000111924    0.000592960
     21        1           0.000132147    0.000106690    0.000349273
     22        1          -0.000185890    0.000207756    0.000179931
     23        1          -0.000091357    0.001135920    0.004145346
     24        1           0.000301021   -0.000945989   -0.001614306
     25        1           0.000171798   -0.000098310    0.001437235
     26        1           0.000985195    0.000269542   -0.003504527
     27        1           0.000039220   -0.000731465    0.000573981
     28        1          -0.000805188    0.001837169   -0.001118163
     29        1           0.000016417   -0.000911856    0.000923023
     30        1           0.000782472    0.001864640   -0.001274673
     31        1           0.000077993    0.000067906   -0.000029621
     32        1          -0.000078257   -0.000022350    0.000055428
     33        1          -0.000005994    0.000011124    0.000030923
     34        1          -0.000100711    0.000007324   -0.000087804
     35        1          -0.000008895   -0.000018515    0.000000233
     36        1           0.000003316    0.000007230    0.000019297
     37        1           0.000005450    0.000008155   -0.000001046
     38        1          -0.000029996   -0.000012958   -0.000010872
     39        1          -0.007207676   -0.002419404    0.004416199
     40        1           0.008275249   -0.001476961    0.002845335
     41        1          -0.005169344   -0.003907061   -0.004833225
     42        1           0.007064445    0.001679148   -0.004401596
 -------------------------------------------------------------------
 Cartesian Forces:  Max     0.008275249 RMS     0.001798360

 GradGradGradGradGradGradGradGradGradGradGradGradGradGradGradGradGradGrad
 Berny optimization.
 Using GEDIIS/GDIIS optimizer.
 FormGI is forming the generalized inverse of G from B-inverse, IUseBI=4.
 Internal  Forces:  Max     0.005465338 RMS     0.000461063
 Search for a local minimum.
 Step number   3 out of a maximum of  252
 All quantities printed in internal units (Hartrees-Bohrs-Radians)
 Mixed Optimization -- En-DIIS/RFO-DIIS
 Update second derivatives using D2CorX and points    2    3
 DE= -9.55D-03 DEPred=-4.14D-03 R= 2.31D+00
 TightC=F SS=  1.41D+00  RLast= 6.16D-01 DXNew= 8.4853D-01 1.8469D+00
 Trust test= 2.31D+00 RLast= 6.16D-01 DXMaxT set to 8.49D-01
 ITU=  1  1  0
 Use linear search instead of GDIIS.
     Eigenvalues ---    0.00462   0.00589   0.00637   0.00777   0.01010
     Eigenvalues ---    0.01102   0.01212   0.01228   0.01340   0.01375
     Eigenvalues ---    0.01430   0.01440   0.01476   0.01541   0.01573
     Eigenvalues ---    0.01624   0.01635   0.01672   0.01735   0.01760
     Eigenvalues ---    0.01797   0.01838   0.01854   0.01889   0.01941
     Eigenvalues ---    0.01975   0.02024   0.02056   0.02085   0.02093
     Eigenvalues ---    0.02119   0.02140   0.02149   0.02213   0.02248
     Eigenvalues ---    0.02320   0.02349   0.02361   0.02503   0.02522
     Eigenvalues ---    0.02582   0.02602   0.02633   0.02709   0.02716
     Eigenvalues ---    0.02851   0.02885   0.02934   0.02998   0.03017
     Eigenvalues ---    0.03236   0.03320   0.03353   0.03519   0.03595
     Eigenvalues ---    0.03776   0.03830   0.04076   0.04181   0.04368
     Eigenvalues ---    0.04408   0.04477   0.04675   0.04731   0.04904
     Eigenvalues ---    0.05045   0.05266   0.05432   0.05705   0.05839
     Eigenvalues ---    0.06012   0.06434   0.06466   0.06695   0.06776
     Eigenvalues ---    0.06960   0.07234   0.07293   0.07608   0.07709
     Eigenvalues ---    0.07883   0.08010   0.08078   0.08109   0.08392
     Eigenvalues ---    0.08469   0.08541   0.08712   0.08805   0.08821
     Eigenvalues ---    0.09104   0.09179   0.09281   0.09590   0.09799
     Eigenvalues ---    0.10152   0.10357   0.10457   0.10597   0.10896
     Eigenvalues ---    0.11328   0.11556   0.11639   0.12635   0.15590
     Eigenvalues ---    0.15954   0.16498   0.16777   0.16877   0.17161
     Eigenvalues ---    0.17212   0.17423   0.17989   0.18606   0.37707
     Eigenvalues ---    0.37770   0.37860   0.37872   0.42395   0.50404
 RFO step:  Lambda=-3.09677956D-03 EMin= 4.62329467D-03
 Quartic linear search produced a step of  0.31853.
 Iteration  1 RMS(Cart)=  0.01621668 RMS(Int)=  0.00055851
 Iteration  2 RMS(Cart)=  0.00029191 RMS(Int)=  0.00043333
 Iteration  3 RMS(Cart)=  0.00000026 RMS(Int)=  0.00043333
 Variable       Old X    -DE/DX   Delta X   Delta X   Delta X     New X
                                 (Linear)    (Quad)   (Total)
    R1        4.21414   0.00035   0.00630   0.00522   0.01148   4.22562
    R2        4.10181  -0.00056   0.00088   0.00431   0.00339   4.10520
    R3        4.04665  -0.00052  -0.00141  -0.00181  -0.00375   4.04290
    R4        3.92270   0.00019   0.00211   0.00013   0.00237   3.92507
    R5        3.84650   0.00001  -0.00328   0.00425   0.00038   3.84689
    R6        3.09284   0.00023   0.02123   0.00765   0.02748   3.12032
    R7        3.02360   0.00006   0.00429   0.00766   0.01096   3.03456
    R8        3.98693  -0.00018   0.00121  -0.00158  -0.00071   3.98622
    R9        3.79373  -0.00024  -0.00138  -0.00075  -0.00233   3.79140
   R10        4.08878   0.00010   0.00088   0.00264   0.00350   4.09228
   R11        4.02818  -0.00023   0.00275  -0.00198   0.00099   4.02917
   R12        2.87386   0.00012   0.00072   0.00063   0.00136   2.87522
   R13        2.90162   0.00012   0.00083   0.00251   0.00336   2.90498
   R14        4.09524   0.00040   0.00294   0.00018   0.00305   4.09829
   R15        3.88340  -0.00002   0.00319   0.00570   0.00843   3.89183
   R16        4.05578  -0.00020   0.00070   0.00138   0.00144   4.05722
   R17        3.95749   0.00002   0.00136  -0.00251  -0.00097   3.95652
   R18        2.88252   0.00023   0.00013   0.01644   0.01593   2.89845
   R19        2.93580  -0.00053   0.01847  -0.01047   0.00655   2.94235
   R20        4.04024   0.00036   0.00369  -0.00019   0.00373   4.04397
   R21        4.04868  -0.00104  -0.00136   0.00699   0.00460   4.05328
   R22        3.93781  -0.00082  -0.00607  -0.00034  -0.00728   3.93054
   R23        3.05343  -0.00007   0.00180   0.00722   0.00910   3.06253
   R24        3.09025  -0.00028   0.00960  -0.00258   0.00597   3.09622
   R25        2.82847  -0.00012  -0.00073  -0.00222  -0.00284   2.82563
   R26        2.81565  -0.00013  -0.00205   0.00026  -0.00188   2.81377
   R27        4.21179  -0.00005  -0.00142   0.00446   0.00257   4.21436
   R28        3.91801   0.00006   0.00559  -0.00361   0.00225   3.92025
   R29        4.02146  -0.00027  -0.00097   0.00027  -0.00090   4.02055
   R30        2.96405  -0.00008  -0.00088   0.00023  -0.00055   2.96349
   R31        2.96403  -0.00026   0.00028   0.00084   0.00098   2.96500
   R32        4.00809   0.00024   0.00732   0.00031   0.00750   4.01559
   R33        3.97075  -0.00026  -0.00109  -0.00548  -0.00672   3.96403
   R34        2.92919  -0.00004  -0.00099  -0.00417  -0.00525   2.92394
   R35        2.91390  -0.00013  -0.00174  -0.00011  -0.00209   2.91181
   R36        4.34558  -0.00066  -0.00653   0.00328  -0.00472   4.34086
   R37        3.80246  -0.00002  -0.00370   0.00299  -0.00109   3.80137
   R38        2.96728  -0.00002   0.00123   0.01563   0.01655   2.98383
   R39        3.01776  -0.00085   0.01613  -0.00658   0.00777   3.02553
   R40        3.86691  -0.00009   0.00001   0.00434   0.00379   3.87070
   R41        2.94160  -0.00035  -0.00224   0.00965   0.00681   2.94842
   R42        2.99319  -0.00064   0.00866  -0.00600   0.00122   2.99441
   R43        2.86792   0.00011  -0.00024   0.00067   0.00044   2.86836
   R44        2.87507   0.00009   0.00060  -0.00020   0.00043   2.87550
   R45        5.59358   0.00006   0.00218   0.00101   0.00319   5.59676
   R46        1.58813   0.00017   0.00087   0.00138   0.00218   1.59031
   R47        4.97461  -0.00001   0.00317  -0.00391  -0.00071   4.97389
   R48        1.55028   0.00013  -0.00059   0.00100   0.00052   1.55080
   R49        5.51595   0.00009   0.00536   0.00671   0.01208   5.52803
   R50        5.35420  -0.00016  -0.00260  -0.00458  -0.00729   5.34692
   R51        1.51538  -0.00018   0.00067  -0.00135  -0.00057   1.51481
   R52        5.51830   0.00001  -0.00119   0.00245   0.00124   5.51954
   R53        5.30441  -0.00002  -0.00058   0.00203   0.00149   5.30590
   R54        5.19546  -0.00020  -0.00078   0.00505   0.00445   5.19991
   R55        1.55040  -0.00049  -0.00042  -0.00443  -0.00473   1.54567
   R56        5.26742  -0.00016  -0.00036   0.00234   0.00218   5.26960
   R57        4.52945   0.00239   0.04964   0.07739   0.12877   4.65822
   R58        4.57529   0.00166   0.05765   0.07633   0.13507   4.71036
   R59        1.54162   0.00003  -0.00066   0.00041  -0.00031   1.54131
   R60        5.40551  -0.00005   0.00249   0.00510   0.00797   5.41348
   R61        1.52882  -0.00003   0.00108  -0.00006   0.00106   1.52988
   R62        5.05289   0.00007   0.00506   0.00941   0.01412   5.06701
   R63        1.49742  -0.00026  -0.00093  -0.00409  -0.00460   1.49282
   R64        4.48807   0.00215   0.06181   0.08453   0.14829   4.63637
   R65        4.40117   0.00125   0.03392   0.04818   0.08334   4.48451
   R66        5.28919   0.00040   0.01135   0.00860   0.02016   5.30936
   R67        1.51210  -0.00036  -0.00099  -0.00196  -0.00279   1.50931
   R68        5.18874   0.00084   0.05486   0.07433   0.13041   5.31915
   R69        4.85189   0.00237   0.05063   0.07128   0.12327   4.97516
   R70        1.49801  -0.00027   0.00145  -0.00271  -0.00120   1.49681
   R71        5.11027   0.00013   0.00203   0.00170   0.00377   5.11404
   R72        4.87478   0.00283   0.02682   0.04255   0.07046   4.94524
   R73        1.51833  -0.00040  -0.00078  -0.00174  -0.00244   1.51589
   R74        5.12753   0.00020   0.00713   0.00712   0.01462   5.14215
   R75        5.17784   0.00253   0.06705   0.10702   0.17638   5.35421
   R76        1.41928  -0.00005   0.00004  -0.00018  -0.00014   1.41914
   R77        1.41751   0.00001  -0.00011   0.00007  -0.00004   1.41747
   R78        1.41679  -0.00002   0.00001  -0.00006  -0.00005   1.41674
   R79        1.41664  -0.00001   0.00002  -0.00003  -0.00001   1.41663
   R80        1.42756  -0.00547   0.03328  -0.01443   0.02029   1.44785
   R81        1.43122  -0.00433   0.03540  -0.01520   0.01937   1.45059
    A1        1.52521   0.00007  -0.00049  -0.00028  -0.00063   1.52458
    A2        1.82880  -0.00002  -0.00107  -0.00037  -0.00139   1.82741
    A3        2.48572   0.00001   0.00002  -0.00214  -0.00181   2.48392
    A4        1.99249   0.00011   0.00267   0.00067   0.00336   1.99586
    A5        1.83885   0.00000  -0.00010   0.00007   0.00008   1.83893
    A6        2.08669  -0.00019   0.00033   0.00269   0.00250   2.08919
    A7        2.31610  -0.00018  -0.00165  -0.00098  -0.00283   2.31327
    A8        1.95658  -0.00009  -0.00155  -0.00027  -0.00178   1.95480
    A9        1.99753   0.00011   0.00087   0.00030   0.00149   1.99901
   A10        2.03034  -0.00015   0.00003   0.00004  -0.00012   2.03022
   A11        1.75652  -0.00007   0.00015  -0.00130  -0.00132   1.75521
   A12        2.20441   0.00021   0.00059  -0.00161  -0.00078   2.20363
   A13        2.12814   0.00018   0.00177   0.00091   0.00276   2.13090
   A14        1.93762   0.00005   0.00096   0.00212   0.00277   1.94039
   A15        2.41108  -0.00007  -0.00126   0.00044  -0.00094   2.41014
   A16        1.57950  -0.00008  -0.00032  -0.00084  -0.00132   1.57817
   A17        1.71689  -0.00006  -0.00019  -0.00129  -0.00159   1.71530
   A18        2.21665   0.00009   0.00029   0.00056   0.00096   2.21761
   A19        2.35554   0.00021   0.00074   0.00103   0.00191   2.35745
   A20        1.75169  -0.00016   0.00019   0.00053   0.00058   1.75227
   A21        2.17224   0.00004   0.00019  -0.00014   0.00006   2.17231
   A22        2.34543  -0.00012  -0.00043  -0.00023  -0.00064   2.34479
   A23        1.98898  -0.00016  -0.00116  -0.00169  -0.00289   1.98609
   A24        2.06706  -0.00010  -0.00020   0.00181   0.00148   2.06854
   A25        1.72446   0.00005   0.00031   0.00030   0.00053   1.72499
   A26        2.26391   0.00004  -0.00010   0.00013  -0.00008   2.26384
   A27        2.32918   0.00010  -0.00030  -0.00002  -0.00020   2.32898
   A28        1.88656   0.00014   0.00045   0.00071   0.00126   1.88781
   A29        2.30716   0.00004   0.00018   0.00017   0.00044   2.30760
   A30        1.86178   0.00005   0.00053  -0.00071   0.00003   1.86181
   A31        1.58125   0.00001   0.00062  -0.00100  -0.00018   1.58107
   A32        1.74488   0.00009   0.00033  -0.00020   0.00026   1.74513
   A33        2.34094  -0.00008  -0.00218  -0.00198  -0.00438   2.33656
   A34        2.19182  -0.00021  -0.00034   0.00414   0.00330   2.19512
   A35        1.74185  -0.00012  -0.00057   0.00033  -0.00024   1.74161
   A36        2.35784   0.00007   0.00148   0.00299   0.00450   2.36234
   A37        2.19286   0.00034   0.00116  -0.00141   0.00004   2.19290
   A38        1.97974  -0.00000  -0.00244  -0.00149  -0.00362   1.97612
   A39        2.01538  -0.00021  -0.00242  -0.00115  -0.00361   2.01177
   A40        2.28069   0.00001   0.00025   0.00208   0.00218   2.28287
   A41        1.74161   0.00015   0.00230   0.00402   0.00608   1.74769
   A42        1.89129  -0.00001   0.00081  -0.00212  -0.00151   1.88978
   A43        2.32355  -0.00023  -0.00058   0.00008  -0.00076   2.32280
   A44        1.87446   0.00016   0.00283   0.00103   0.00396   1.87842
   A45        2.31140   0.00011   0.00007  -0.00374  -0.00333   2.30807
   A46        1.58127  -0.00003   0.00021   0.00237   0.00238   1.58365
   A47        1.85589   0.00019   0.00049   0.00067   0.00122   1.85711
   A48        1.99159  -0.00005  -0.00088  -0.00088  -0.00174   1.98986
   A49        2.48390  -0.00011  -0.00139  -0.00209  -0.00336   2.48054
   A50        1.82600   0.00006   0.00014  -0.00083  -0.00071   1.82530
   A51        2.46998   0.00013   0.00005  -0.00124  -0.00110   2.46888
   A52        2.11004   0.00022   0.00035  -0.00058  -0.00011   2.10993
   A53        1.96139  -0.00002  -0.00050  -0.00196  -0.00225   1.95914
   A54        1.96197  -0.00003   0.00033   0.00032   0.00072   1.96269
   A55        1.94992   0.00023   0.00016  -0.00062  -0.00043   1.94949
   A56        2.12453   0.00032  -0.00005  -0.00065  -0.00055   2.12398
   A57        1.97451  -0.00021  -0.00014   0.00200   0.00179   1.97630
   A58        2.12879  -0.00032   0.00018   0.00205   0.00195   2.13074
   A59        2.29605  -0.00019   0.00012   0.00030   0.00031   2.29636
   A60        1.87876  -0.00017   0.00099   0.00128   0.00203   1.88079
   A61        1.60897   0.00001   0.00102   0.00062   0.00145   1.61043
   A62        2.25819   0.00001  -0.00050   0.00085   0.00051   2.25870
   A63        2.17452  -0.00015  -0.00141  -0.00163  -0.00306   2.17146
   A64        1.69107   0.00011   0.00085   0.00079   0.00150   1.69257
   A65        2.02564  -0.00012  -0.00093  -0.00119  -0.00202   2.02362
   A66        2.58830  -0.00003  -0.00025  -0.00071  -0.00088   2.58741
   A67        2.56583   0.00001   0.00012   0.00054   0.00069   2.56652
   A68        1.99639  -0.00008  -0.00046   0.00002  -0.00039   1.99600
   A69        2.35213  -0.00002  -0.00022  -0.00147  -0.00158   2.35055
   A70        2.41003   0.00009  -0.00013   0.00086   0.00084   2.41087
   A71        1.84047  -0.00011   0.00011   0.00078   0.00068   1.84115
   A72        1.92721  -0.00006  -0.00107  -0.00110  -0.00228   1.92493
   A73        2.34567   0.00003   0.00021  -0.00088  -0.00052   2.34515
   A74        1.85432   0.00006  -0.00025  -0.00052  -0.00067   1.85365
   A75        1.75679   0.00008   0.00015   0.00043   0.00059   1.75738
   A76        1.95067  -0.00001  -0.00144   0.00022  -0.00123   1.94944
   A77        2.05779  -0.00005  -0.00028  -0.00029  -0.00051   2.05728
   A78        2.07981  -0.00000  -0.00001  -0.00042  -0.00039   2.07942
   A79        1.59268  -0.00003  -0.00075  -0.00023  -0.00109   1.59159
   A80        2.45466  -0.00003   0.00020  -0.00003   0.00010   2.45476
   A81        2.15091  -0.00001  -0.00003   0.00084   0.00071   2.15163
   A82        1.98430   0.00008   0.00043   0.00014   0.00072   1.98502
   A83        2.48590   0.00005   0.00078  -0.00056   0.00041   2.48631
   A84        1.92003   0.00004   0.00083   0.00118   0.00197   1.92200
   A85        2.20646  -0.00000   0.00131   0.00046   0.00176   2.20822
   A86        1.80813  -0.00016  -0.00029  -0.00108  -0.00152   1.80660
   A87        1.97471   0.00000   0.00098  -0.00050   0.00063   1.97533
   A88        1.88764   0.00002  -0.00069   0.00104   0.00031   1.88795
   A89        2.39624   0.00004   0.00002   0.00105   0.00109   2.39733
   A90        1.76362  -0.00004   0.00102  -0.00030   0.00064   1.76427
   A91        1.95930   0.00000  -0.00082   0.00127   0.00049   1.95979
   A92        1.98440  -0.00002  -0.00012   0.00033   0.00018   1.98458
   A93        2.24321   0.00002  -0.00039   0.00094   0.00069   2.24390
   A94        1.58193  -0.00013  -0.00064  -0.00014  -0.00092   1.58101
   A95        2.27474   0.00005  -0.00017   0.00018   0.00000   2.27474
   A96        2.27235   0.00002  -0.00049  -0.00057  -0.00114   2.27121
   A97        2.39751   0.00009   0.00078   0.00012   0.00104   2.39855
   A98        2.03993   0.00011   0.00022   0.00051   0.00085   2.04078
   A99        2.23957   0.00004   0.00033  -0.00151  -0.00115   2.23842
   A100       1.74570   0.00003  -0.00038  -0.00192  -0.00235   1.74335
   A101       1.71765   0.00013   0.00013  -0.00039  -0.00020   1.71745
   A102       2.06014   0.00002  -0.00128   0.00104  -0.00028   2.05986
   A103       1.79753  -0.00012   0.00068  -0.00263  -0.00191   1.79562
   A104       2.28452  -0.00011  -0.00066  -0.00310  -0.00343   2.28109
   A105       1.78477   0.00012  -0.00045  -0.00020  -0.00067   1.78410
   A106       1.91720   0.00006   0.00030  -0.00116  -0.00069   1.91651
   A107       1.92729  -0.00027  -0.00026  -0.00052  -0.00092   1.92637
   A108       2.24310  -0.00040  -0.00263  -0.00181  -0.00478   2.23831
   A109       1.56918   0.00007   0.00114   0.00104   0.00221   1.57139
   A110       2.24336   0.00018   0.00059  -0.00090  -0.00018   2.24318
   A111       2.22737   0.00028   0.00273   0.00130   0.00446   2.23183
   A112       2.46774  -0.00024  -0.00167   0.00010  -0.00172   2.46601
   A113       2.20931  -0.00018  -0.00097   0.00131  -0.00023   2.20908
   A114       2.32113   0.00014   0.00027   0.00225   0.00250   2.32363
   A115       1.82056   0.00019   0.00254   0.00365   0.00605   1.82661
   A116       1.77540   0.00006   0.00221   0.00109   0.00337   1.77877
   A117       2.03865  -0.00015  -0.00163  -0.00101  -0.00275   2.03589
   A118       1.82991   0.00005   0.00082  -0.00056   0.00035   1.83026
   A119       2.30989   0.00009  -0.00005  -0.00041  -0.00010   2.30979
   A120       1.80429   0.00012   0.00011   0.00085   0.00104   1.80533
   A121       1.93489   0.00000   0.00071   0.00105   0.00194   1.93683
   A122       1.98456  -0.00009  -0.00102  -0.00239  -0.00352   1.98104
   A123       2.29132  -0.00039  -0.00216  -0.00418  -0.00663   2.28470
   A124       1.53816   0.00008   0.00019  -0.00081  -0.00041   1.53775
   A125       2.22528   0.00007   0.00180   0.00186   0.00362   2.22890
   A126       2.17560   0.00030   0.00212   0.00335   0.00571   2.18132
   A127       2.49326  -0.00014  -0.00236  -0.00105  -0.00358   2.48968
   A128       2.17376  -0.00021  -0.00226  -0.00146  -0.00418   2.16958
   A129       2.25360   0.00004   0.00013   0.00152   0.00159   2.25519
   A130       1.75130   0.00015   0.00121   0.00273   0.00378   1.75508
   A131       1.66918   0.00001   0.00110  -0.00011   0.00088   1.67006
   A132       2.13178   0.00002   0.00085   0.00143   0.00235   2.13414
   A133       2.44117  -0.00002  -0.00214  -0.00162  -0.00373   2.43743
   A134       1.26190   0.00005  -0.00074   0.00010  -0.00058   1.26132
   A135       1.68985   0.00005   0.00163   0.00083   0.00243   1.69228
   A136       2.51429   0.00000   0.00008   0.00091   0.00099   2.51528
   A137       2.07277  -0.00009  -0.00142  -0.00255  -0.00393   2.06884
   A138       1.32253   0.00003  -0.00065   0.00050  -0.00016   1.32237
   A139       2.04194  -0.00001  -0.00102  -0.00083  -0.00182   2.04011
   A140       2.51207   0.00002  -0.00011   0.00204   0.00188   2.51395
   A141       2.25254   0.00011   0.00138  -0.00149   0.00015   2.25269
   A142       2.44607  -0.00010  -0.00247  -0.00223  -0.00471   2.44136
   A143       2.11915   0.00004   0.00092   0.00161   0.00264   2.12179
   A144       2.37596   0.00018   0.00180   0.00135   0.00321   2.37916
   A145       1.51056  -0.00033   0.00053  -0.00081  -0.00053   1.51003
   A146       1.78150  -0.00023  -0.00094  -0.00188  -0.00271   1.77878
   A147       1.40329   0.00005  -0.00006  -0.00035  -0.00035   1.40294
   A148       1.47080   0.00009  -0.00041  -0.00032  -0.00067   1.47013
   A149       1.73130  -0.00012  -0.00009   0.00043   0.00027   1.73157
   A150       1.99619  -0.00005  -0.00004  -0.00029  -0.00017   1.99603
   A151       2.71310  -0.00000   0.00053  -0.00031   0.00013   2.71323
   A152       1.82668  -0.00017  -0.00172  -0.00142  -0.00305   1.82363
   A153       1.57038   0.00134   0.01630   0.02109   0.03670   1.60707
   A154       1.46380   0.00147   0.01133   0.01904   0.03014   1.49394
   A155       1.83300   0.00008   0.00293  -0.00376  -0.00045   1.83255
   A156       1.51766   0.00119  -0.00128   0.00540   0.00504   1.52270
   A157       1.56710  -0.00031  -0.00099  -0.00074  -0.00191   1.56519
   A158       1.55793  -0.00017  -0.00131  -0.00230  -0.00359   1.55434
   A159       1.67250  -0.00011  -0.00066   0.00039  -0.00030   1.67220
   A160       1.79799   0.00002   0.00055  -0.00035   0.00012   1.79811
   A161       1.59698   0.00132   0.01303   0.01740   0.02941   1.62639
   A162       1.56408   0.00128   0.01344   0.01893   0.03258   1.59666
   A163       1.95771   0.00106  -0.00312   0.00178  -0.00116   1.95655
   A164       2.24968   0.00006   0.00098  -0.00408  -0.00334   2.24634
   A165       1.66757  -0.00035  -0.00415  -0.00211  -0.00612   1.66145
   A166       2.45751   0.00009  -0.00017  -0.00423  -0.00426   2.45325
   A167       1.43920   0.00152   0.01523   0.02029   0.03463   1.47383
   A168       1.52250   0.00112   0.01836   0.02149   0.03897   1.56146
   A169       1.61607   0.00092  -0.00342   0.00021  -0.00287   1.61320
   A170       1.89344  -0.00023   0.00047  -0.00692  -0.00612   1.88732
   A171       1.57009  -0.00042  -0.00153  -0.00069  -0.00229   1.56780
   A172       1.57959   0.00120   0.01879   0.02317   0.04144   1.62104
   A173       1.57898  -0.00019  -0.00041   0.00152   0.00097   1.57995
   A174       1.72993   0.00043  -0.00285  -0.00290  -0.00593   1.72400
   A175       1.64623  -0.00008  -0.00168  -0.00212  -0.00378   1.64244
   A176       1.66600   0.00042   0.00054   0.00095   0.00214   1.66814
   A177       1.48409   0.00098   0.01679   0.01612   0.03137   1.51546
   A178       1.92028   0.00002  -0.00024  -0.00249  -0.00252   1.91777
   A179       1.08865  -0.00006  -0.00009   0.00019   0.00007   1.08872
   A180       1.22141  -0.00011   0.00008  -0.00001  -0.00001   1.22141
   A181       2.47192   0.00007   0.00006   0.00005   0.00016   2.47207
   A182       1.27587  -0.00003   0.00012   0.00047   0.00056   1.27643
   A183       1.50774  -0.00009   0.00023   0.00008   0.00027   1.50801
   A184       1.95080   0.00006   0.00042   0.00025   0.00071   1.95152
   A185       1.50017  -0.00002   0.00006   0.00047   0.00049   1.50066
   A186       1.69776  -0.00008   0.00023   0.00013   0.00030   1.69807
   A187       1.98353   0.00006   0.00007   0.00017   0.00027   1.98380
   A188       2.14256   0.00004  -0.00004  -0.00029  -0.00029   2.14228
   A189       2.20930   0.00006  -0.00010  -0.00037  -0.00038   2.20892
   A190       1.77168   0.00031   0.00121   0.00014   0.00138   1.77306
   A191       2.12969  -0.00016  -0.00094  -0.00042  -0.00101   2.12868
   A192       1.99427  -0.00016  -0.00093  -0.00109  -0.00211   1.99216
   A193       1.35981   0.00014   0.00037  -0.00024   0.00010   1.35991
   A194       1.31038   0.00015   0.00029  -0.00081  -0.00055   1.30984
   A195       2.12068  -0.00010   0.00061  -0.00027   0.00029   2.12096
   A196       1.59395   0.00026   0.00211   0.00147   0.00341   1.59736
   A197       2.27773  -0.00013  -0.00125  -0.00038  -0.00160   2.27613
   A198       2.36962  -0.00015  -0.00106  -0.00050  -0.00140   2.36821
   A199       1.43677  -0.00003  -0.00054  -0.00091  -0.00173   1.43504
   A200       1.15775   0.00014   0.00184   0.00109   0.00296   1.16072
   A201       2.35026  -0.00012  -0.00024   0.00042   0.00046   2.35072
   A202       1.58859   0.00006   0.00023   0.00021   0.00033   1.58892
   A203       2.27610   0.00030   0.00035  -0.00006   0.00005   2.27614
   A204       2.26922  -0.00038  -0.00099  -0.00036  -0.00102   2.26820
   A205       1.71109  -0.00188  -0.01716  -0.02614  -0.04314   1.66795
   A206       2.48954  -0.00092  -0.01291  -0.01596  -0.02866   2.46088
   A207       1.79547  -0.00203  -0.03155  -0.04627  -0.07460   1.72087
   A208       1.75391   0.00064  -0.00559  -0.00316  -0.00880   1.74511
   A209       1.92947  -0.00217  -0.02909  -0.04459  -0.07102   1.85845
   A210       1.94250  -0.00167  -0.02244  -0.03336  -0.05516   1.88734
   A211       3.11126  -0.00015   0.00515   0.01114   0.01591   3.12716
   A212       3.30891   0.00024  -0.00326  -0.00137  -0.00496   3.30395
   A213       3.11832   0.00060  -0.00994   0.01949   0.00929   3.12762
   A214       3.10340   0.00078   0.01817   0.02528   0.04299   3.14638
    D1       -0.12615  -0.00011   0.00007   0.00107   0.00101  -0.12514
    D2       -1.18057   0.00015   0.00109  -0.00147  -0.00019  -1.18076
    D3        2.24146  -0.00007   0.00022   0.00039   0.00042   2.24188
    D4        2.94132  -0.00003  -0.00015   0.00051   0.00021   2.94153
    D5        0.90971  -0.00004   0.00066   0.00013   0.00090   0.91061
    D6       -0.14471   0.00021   0.00169  -0.00240  -0.00030  -0.14501
    D7       -3.00587  -0.00000   0.00082  -0.00055   0.00031  -3.00556
    D8       -2.30601   0.00003   0.00045  -0.00043   0.00010  -2.30592
    D9       -2.54573   0.00015   0.00027  -0.00121  -0.00063  -2.54635
   D10        2.68304   0.00040   0.00130  -0.00374  -0.00183   2.68121
   D11       -0.17812   0.00019   0.00043  -0.00188  -0.00122  -0.17934
   D12        0.52174   0.00023   0.00006  -0.00177  -0.00143   0.52031
   D13       -2.50598   0.00001   0.00121   0.00211   0.00334  -2.50264
   D14        2.72279   0.00027   0.00224  -0.00043   0.00214   2.72492
   D15       -0.13837   0.00005   0.00137   0.00143   0.00275  -0.13562
   D16        0.56148   0.00009   0.00100   0.00154   0.00254   0.56402
   D17        0.12280   0.00009  -0.00011  -0.00109  -0.00110   0.12170
   D18        1.13688  -0.00022  -0.00241  -0.00107  -0.00360   1.13328
   D19       -2.94006   0.00008   0.00075  -0.00144  -0.00072  -2.94078
   D20       -2.25760  -0.00025  -0.00219  -0.00117  -0.00351  -2.26111
   D21       -0.89132   0.00012   0.00111  -0.00089   0.00033  -0.89099
   D22        0.12276  -0.00019  -0.00119  -0.00086  -0.00217   0.12059
   D23        2.32901   0.00011   0.00198  -0.00124   0.00071   2.32972
   D24        3.01148  -0.00022  -0.00096  -0.00097  -0.00209   3.00939
   D25        2.78262  -0.00001  -0.00032  -0.00199  -0.00209   2.78052
   D26       -2.48649  -0.00031  -0.00262  -0.00196  -0.00459  -2.49108
   D27       -0.28025  -0.00001   0.00054  -0.00234  -0.00171  -0.28195
   D28        0.40222  -0.00034  -0.00240  -0.00207  -0.00451   0.39772
   D29        2.23513   0.00024   0.00242  -0.00091   0.00170   2.23683
   D30       -3.03397  -0.00007   0.00012  -0.00088  -0.00081  -3.03478
   D31       -0.82773   0.00023   0.00329  -0.00126   0.00208  -0.82565
   D32       -0.14526  -0.00009   0.00035  -0.00099  -0.00072  -0.14598
   D33        0.65592   0.00006   0.00206   0.00169   0.00395   0.65986
   D34       -2.14692   0.00006   0.00126   0.00208   0.00332  -2.14360
   D35       -2.85955   0.00002   0.00117   0.00180   0.00299  -2.85656
   D36       -0.60572   0.00012   0.00264   0.00096   0.00379  -0.60193
   D37        2.87463   0.00012   0.00184   0.00134   0.00316   2.87779
   D38        2.16200   0.00007   0.00175   0.00107   0.00283   2.16484
   D39       -2.90346   0.00007   0.00021  -0.00265  -0.00193  -2.90540
   D40        0.57688   0.00007  -0.00059  -0.00227  -0.00256   0.57432
   D41       -0.13575   0.00003  -0.00067  -0.00255  -0.00289  -0.13863
   D42        2.94379   0.00018   0.00343   0.00174   0.00536   2.94916
   D43        0.14096   0.00018   0.00263   0.00212   0.00474   0.14569
   D44       -0.57167   0.00014   0.00254   0.00184   0.00441  -0.56726
   D45        0.57870   0.00003  -0.00196   0.00008  -0.00201   0.57669
   D46       -0.47244   0.00004  -0.00010  -0.00140  -0.00144  -0.47388
   D47       -3.10984   0.00004  -0.00015   0.00037   0.00030  -3.10954
   D48       -2.91950   0.00005  -0.00072  -0.00057  -0.00122  -2.92072
   D49       -0.46922  -0.00011  -0.00283  -0.00126  -0.00446  -0.47368
   D50       -1.52036  -0.00010  -0.00097  -0.00275  -0.00389  -1.52425
   D51        2.12543  -0.00010  -0.00103  -0.00098  -0.00215   2.12328
   D52        2.31577  -0.00009  -0.00160  -0.00192  -0.00367   2.31210
   D53        3.14052  -0.00000  -0.00052   0.00308   0.00197  -3.14069
   D54        2.08938   0.00001   0.00134   0.00160   0.00255   2.09193
   D55       -0.54802   0.00001   0.00128   0.00337   0.00428  -0.54373
   D56       -0.35768   0.00001   0.00071   0.00243   0.00277  -0.35491
   D57       -2.54978  -0.00007  -0.00305   0.00011  -0.00314  -2.55292
   D58        2.68227  -0.00006  -0.00119  -0.00137  -0.00257   2.67970
   D59        0.04487  -0.00006  -0.00124   0.00040  -0.00083   0.04404
   D60        0.23521  -0.00005  -0.00181  -0.00054  -0.00235   0.23286
   D61       -0.61482  -0.00007  -0.00045   0.00056  -0.00001  -0.61483
   D62        0.44398  -0.00015  -0.00147   0.00228   0.00050   0.44448
   D63        3.03029  -0.00005  -0.00054   0.00044  -0.00023   3.03007
   D64        2.85098  -0.00002  -0.00028  -0.00135  -0.00171   2.84927
   D65        0.38834  -0.00013  -0.00198  -0.00034  -0.00242   0.38592
   D66        1.44714  -0.00021  -0.00300   0.00138  -0.00192   1.44522
   D67       -2.24974  -0.00012  -0.00208  -0.00046  -0.00264  -2.25237
   D68       -2.42905  -0.00008  -0.00182  -0.00225  -0.00412  -2.43317
   D69        2.72985  -0.00019  -0.00013   0.00215   0.00167   2.73152
   D70       -2.49454  -0.00027  -0.00115   0.00387   0.00217  -2.49236
   D71        0.09178  -0.00017  -0.00022   0.00203   0.00145   0.09323
   D72       -0.08753  -0.00014   0.00004   0.00024  -0.00003  -0.08757
   D73        2.90591  -0.00020  -0.00227  -0.00217  -0.00447   2.90144
   D74       -2.31848  -0.00028  -0.00329  -0.00045  -0.00397  -2.32244
   D75        0.26784  -0.00018  -0.00236  -0.00228  -0.00469   0.26315
   D76        0.08853  -0.00015  -0.00210  -0.00408  -0.00617   0.08235
   D77        2.04389   0.00045  -0.00407   0.00301  -0.00143   2.04245
   D78        2.36507  -0.00068   0.00048  -0.00565  -0.00602   2.35905
   D79       -0.23594   0.00067  -0.00360   0.00176  -0.00199  -0.23793
   D80        0.08525  -0.00046   0.00095  -0.00690  -0.00658   0.07867
   D81        0.90202   0.00072  -0.00237   0.00401   0.00149   0.90351
   D82        1.22320  -0.00041   0.00218  -0.00465  -0.00310   1.22010
   D83       -2.72486   0.00063  -0.00511  -0.00059  -0.00558  -2.73044
   D84       -2.40368  -0.00050  -0.00056  -0.00925  -0.01017  -2.41385
   D85       -1.42319   0.00065  -0.00469   0.00131  -0.00351  -1.42670
   D86       -1.10201  -0.00049  -0.00014  -0.00735  -0.00810  -1.11011
   D87       -0.63307  -0.00001   0.00083   0.00061   0.00136  -0.63172
   D88       -2.55722  -0.00011  -0.00012   0.00109   0.00082  -2.55640
   D89       -1.60800   0.00009   0.00212   0.00197   0.00410  -1.60390
   D90        0.56717   0.00002   0.00134   0.00105   0.00234   0.56951
   D91        2.10547   0.00011   0.00214   0.00336   0.00534   2.11081
   D92        0.12623   0.00008  -0.00013  -0.00094  -0.00100   0.12522
   D93       -0.88148   0.00006  -0.00092  -0.00089  -0.00184  -0.88332
   D94        2.73696   0.00019  -0.00057  -0.00115  -0.00170   2.73526
   D95        2.71989   0.00037  -0.00168  -0.00106  -0.00253   2.71736
   D96        1.10076   0.00007  -0.00062  -0.00220  -0.00273   1.09803
   D97        0.09305   0.00005  -0.00141  -0.00215  -0.00357   0.08949
   D98       -2.57170   0.00018  -0.00105  -0.00241  -0.00342  -2.57512
   D99       -2.58876   0.00036  -0.00216  -0.00232  -0.00425  -2.59302
   D100      -2.27168  -0.00000  -0.00036  -0.00078  -0.00108  -2.27275
   D101       3.00380  -0.00002  -0.00115  -0.00073  -0.00192   3.00189
   D102       0.33905   0.00011  -0.00079  -0.00099  -0.00177   0.33728
   D103       0.32199   0.00029  -0.00190  -0.00089  -0.00260   0.31938
   D104      -2.94198  -0.00002  -0.00000  -0.00048  -0.00040  -2.94237
   D105       2.33350  -0.00004  -0.00079  -0.00043  -0.00124   2.33227
   D106      -0.33125   0.00009  -0.00044  -0.00069  -0.00109  -0.33234
   D107      -0.34831   0.00027  -0.00155  -0.00059  -0.00192  -0.35024
   D108      -0.63837  -0.00002  -0.00228  -0.00342  -0.00556  -0.64392
   D109       2.47520   0.00002  -0.00137  -0.00029  -0.00164   2.47356
   D110       2.34206  -0.00000  -0.00075  -0.00225  -0.00300   2.33907
   D111       0.49455  -0.00007  -0.00152  -0.00496  -0.00632   0.48823
   D112      -2.67506  -0.00002  -0.00061  -0.00182  -0.00241  -2.67747
   D113      -2.80820  -0.00005   0.00001  -0.00378  -0.00376  -2.81197
   D114       3.09418  -0.00006  -0.00107  -0.00212  -0.00310   3.09108
   D115      -0.07543  -0.00002  -0.00016   0.00102   0.00081  -0.07462
   D116      -0.20858  -0.00005   0.00046  -0.00095  -0.00054  -0.20912
   D117       3.12840  -0.00010  -0.00077  -0.00185  -0.00244   3.12596
   D118      -0.04122  -0.00005   0.00014   0.00129   0.00148  -0.03974
   D119      -0.17436  -0.00008   0.00076  -0.00068   0.00012  -0.17423
   D120      -0.70008  -0.00005   0.00030   0.00283   0.00305  -0.69703
   D121       0.33352  -0.00006   0.00041   0.00061   0.00099   0.33450
   D122       2.58372  -0.00007  -0.00007   0.00230   0.00217   2.58589
   D123      -3.10950  -0.00012   0.00020   0.00154   0.00174  -3.10776
   D124       0.42372   0.00007   0.00161   0.00341   0.00504   0.42876
   D125       1.45732   0.00007   0.00172   0.00119   0.00298   1.46029
   D126      -2.57566   0.00006   0.00124   0.00288   0.00416  -2.57150
   D127      -1.98570   0.00001   0.00151   0.00211   0.00373  -1.98196
   D128       2.70439   0.00004  -0.00011   0.00122   0.00110   2.70549
   D129      -2.54520   0.00004  -0.00000  -0.00100  -0.00096  -2.54616
   D130      -0.29499   0.00003  -0.00048   0.00069   0.00022  -0.29477
   D131       0.29497  -0.00002  -0.00021  -0.00007  -0.00021   0.29477
   D132       3.07193   0.00012   0.00036   0.00217   0.00245   3.07438
   D133      -2.17767   0.00012   0.00047  -0.00005   0.00040  -2.17727
   D134       0.07254   0.00011  -0.00001   0.00164   0.00158   0.07412
   D135       0.66251   0.00006   0.00026   0.00087   0.00115   0.66366
   D136       0.77516  -0.00006   0.00038   0.00284   0.00296   0.77812
   D137      -0.20302  -0.00022  -0.00158   0.00279   0.00079  -0.20223
   D138      -2.93105  -0.00034  -0.00112   0.00102  -0.00047  -2.93152
   D139      -2.75590  -0.00052  -0.00373  -0.00223  -0.00664  -2.76253
   D140      -0.28648   0.00016   0.00194   0.00528   0.00716  -0.27932
   D141      -1.26466   0.00000  -0.00001   0.00523   0.00499  -1.25967
   D142       2.29050  -0.00012   0.00044   0.00346   0.00374   2.29423
   D143       2.46565  -0.00030  -0.00216   0.00021  -0.00244   2.46321
   D144      -2.66936   0.00018   0.00134   0.00091   0.00240  -2.66696
   D145       2.63565   0.00002  -0.00061   0.00086   0.00022   2.63587
   D146      -0.09239  -0.00010  -0.00015  -0.00091  -0.00103  -0.09341
   D147       0.08277  -0.00028  -0.00276  -0.00416  -0.00720   0.07557
   D148      -3.02697   0.00018   0.00147   0.00278   0.00423  -3.02274
   D149       2.27804   0.00002  -0.00048   0.00273   0.00206   2.28009
   D150      -0.45000  -0.00010  -0.00002   0.00096   0.00080  -0.44919
   D151      -0.27484  -0.00028  -0.00263  -0.00229  -0.00537  -0.28021
   D152      -0.00106   0.00007  -0.00008  -0.00150  -0.00150  -0.00256
   D153       3.03672   0.00019  -0.00034  -0.00227  -0.00256   3.03416
   D154       1.49270  -0.00002  -0.00169  -0.00271  -0.00452   1.48818
   D155      -1.05134  -0.00002   0.00018  -0.00056  -0.00042  -1.05176
   D156      -2.11154  -0.00008  -0.00116   0.00067  -0.00064  -2.11218
   D157      -0.12971  -0.00011  -0.00003   0.00094   0.00079  -0.12892
   D158       0.90421  -0.00001   0.00087   0.00033   0.00128   0.90550
   D159      -2.43428  -0.00011   0.00130   0.00006   0.00142  -2.43285
   D160      -2.89111  -0.00019   0.00178   0.00196   0.00350  -2.88761
   D161      -1.10391  -0.00023   0.00093   0.00074   0.00134  -1.10257
   D162      -0.06999  -0.00013   0.00182   0.00013   0.00184  -0.06815
   D163       2.87471  -0.00023   0.00226  -0.00014   0.00198   2.87668
   D164       2.41787  -0.00031   0.00274   0.00176   0.00406   2.42193
   D165       2.93183  -0.00011  -0.00119   0.00090  -0.00031   2.93152
   D166      -2.31743  -0.00002  -0.00029   0.00029   0.00018  -2.31725
   D167       0.62726  -0.00011   0.00014   0.00002   0.00032   0.62758
   D168       0.17042  -0.00020   0.00062   0.00192   0.00240   0.17283
   D169       2.24998  -0.00015   0.00101   0.00481   0.00542   2.25540
   D170      -2.99929  -0.00005   0.00190   0.00419   0.00592  -2.99337
   D171      -0.05459  -0.00015   0.00234   0.00393   0.00606  -0.04854
   D172      -0.51143  -0.00023   0.00281   0.00583   0.00814  -0.50329
   D173       0.63151   0.00003   0.00160   0.00232   0.00384   0.63535
   D174      -2.46384  -0.00005   0.00013  -0.00280  -0.00255  -2.46639
   D175      -2.41737   0.00002   0.00075   0.00175   0.00249  -2.41488
   D176      -0.53105  -0.00003   0.00100   0.00285   0.00362  -0.52743
   D177       2.65679  -0.00010  -0.00048  -0.00226  -0.00277   2.65402
   D178       2.70326  -0.00004   0.00014   0.00229   0.00227   2.70552
   D179      -3.11045   0.00002  -0.00123  -0.00181  -0.00315  -3.11361
   D180       0.07738  -0.00005  -0.00270  -0.00692  -0.00954   0.06785
   D181       0.12386   0.00001  -0.00208  -0.00237  -0.00450   0.11935
   D182      -3.10024  -0.00015   0.00081   0.00518   0.00557  -3.09467
   D183       0.08759  -0.00022  -0.00067   0.00007  -0.00081   0.08679
   D184       0.13407  -0.00016  -0.00004   0.00462   0.00422   0.13829
   D185       0.68642   0.00010  -0.00033  -0.00038  -0.00046   0.68596
   D186      -0.37157   0.00015  -0.00079  -0.00035  -0.00091  -0.37248
   D187      -3.08881   0.00010   0.00033  -0.00011   0.00036  -3.08845
   D188      -2.54430   0.00008   0.00128   0.00025   0.00164  -2.54266
   D189      -0.40063   0.00010  -0.00038   0.00038   0.00011  -0.40053
   D190      -1.45863   0.00015  -0.00084   0.00040  -0.00034  -1.45896
   D191       2.10733   0.00010   0.00029   0.00064   0.00093   2.10825
   D192       2.65184   0.00008   0.00123   0.00100   0.00221   2.65404
   D193      -3.07382   0.00009   0.00174   0.00217   0.00405  -3.06977
   D194       2.15137   0.00014   0.00128   0.00219   0.00361   2.15498
   D195      -0.56586   0.00010   0.00241   0.00243   0.00487  -0.56099
   D196      -0.02135   0.00007   0.00336   0.00279   0.00615  -0.01520
   D197      -2.69201   0.00012  -0.00009  -0.00520  -0.00485  -2.69686
   D198       2.53318   0.00018  -0.00055  -0.00517  -0.00529   2.52789
   D199      -0.18405   0.00013   0.00058  -0.00493  -0.00403  -0.18808
   D200       0.36046   0.00011   0.00152  -0.00457  -0.00275   0.35771
   D201      -0.69932   0.00012   0.00106   0.00245   0.00350  -0.69582
   D202       0.28319   0.00028   0.00225   0.00293   0.00535   0.28854
   D203       2.89970   0.00021   0.00140   0.00342   0.00487   2.90457
   D204       2.67621   0.00046   0.00175   0.00630   0.00828   2.68449
   D205       0.38842   0.00011   0.00024   0.00022   0.00073   0.38915
   D206       1.37093   0.00027   0.00143   0.00070   0.00258   1.37351
   D207      -2.29574   0.00020   0.00058   0.00119   0.00210  -2.29364
   D208      -2.51923   0.00045   0.00093   0.00407   0.00551  -2.51372
   D209       3.09253   0.00005   0.00158   0.00437   0.00605   3.09859
   D210      -2.20814   0.00021   0.00277   0.00484   0.00790  -2.20024
   D211       0.40837   0.00014   0.00192   0.00534   0.00742   0.41579
   D212       0.18488   0.00039   0.00227   0.00821   0.01083   0.19572
   D213       2.72158   0.00022   0.00089   0.00074   0.00186   2.72344
   D214      -2.57910   0.00038   0.00209   0.00122   0.00371  -2.57539
   D215       0.03742   0.00031   0.00123   0.00171   0.00322   0.04064
   D216      -0.18607   0.00056   0.00158   0.00459   0.00664  -0.17943
   D217      -1.57979  -0.00039  -0.00340  -0.00297  -0.00661  -1.58641
   D218       1.67344  -0.00039  -0.00201  -0.00313  -0.00556   1.66788
   D219      -3.08863  -0.00024  -0.00029  -0.00011  -0.00066  -3.08929
   D220      -0.52483  -0.00025  -0.00385  -0.00400  -0.00802  -0.53284
   D221       0.58153  -0.00011  -0.00115  -0.00392  -0.00523   0.57630
   D222      -0.21595  -0.00057   0.00265  -0.00239   0.00079  -0.21516
   D223      -0.51352   0.00057   0.00014   0.00798   0.00875  -0.50477
   D224      -2.34394  -0.00075   0.00049  -0.00413  -0.00322  -2.34717
   D225      -2.64151   0.00040  -0.00202   0.00624   0.00474  -2.63678
   D226      -1.28056  -0.00065   0.00213  -0.00200   0.00049  -1.28008
   D227      -1.57813   0.00050  -0.00038   0.00836   0.00845  -1.56969
   D228       1.08613  -0.00070   0.00046   0.00148   0.00220   1.08833
   D229       0.78856   0.00045  -0.00205   0.01185   0.01016   0.79872
   D230       2.58524  -0.00064   0.00296  -0.00134   0.00199   2.58724
   D231       2.28767   0.00051   0.00045   0.00903   0.00996   2.29763
   D232      -0.63679  -0.00012  -0.00119  -0.00059  -0.00192  -0.63871
   D233       2.13464  -0.00011  -0.00039  -0.00018  -0.00046   2.13418
   D234       2.97165   0.00004   0.00036   0.00032   0.00085   2.97249
   D235       0.62129  -0.00002  -0.00211  -0.00124  -0.00355   0.61774
   D236      -2.89046  -0.00001  -0.00130  -0.00083  -0.00209  -2.89255
   D237      -2.05346   0.00015  -0.00055  -0.00033  -0.00079  -2.05424
   D238      -2.87805  -0.00002  -0.00072  -0.00117  -0.00212  -2.88017
   D239      -0.10662  -0.00001   0.00009  -0.00075  -0.00066  -0.10729
   D240       0.73038   0.00014   0.00084  -0.00025   0.00064   0.73103
   D241       2.88720   0.00001  -0.00023   0.00046  -0.00009   2.88711
   D242      -0.62455   0.00002   0.00058   0.00087   0.00137  -0.62318
   D243       0.21246   0.00017   0.00133   0.00137   0.00267   0.21513
   D244      -0.62505   0.00010  -0.00128  -0.00135  -0.00257  -0.62762
   D245       0.51284   0.00005  -0.00208  -0.00126  -0.00333   0.50951
   D246      -3.06104  -0.00002  -0.00147   0.00039  -0.00108  -3.06212
   D247       2.75646   0.00001  -0.00028   0.00138   0.00070   2.75716
   D248       0.42102   0.00000  -0.00125  -0.00002  -0.00137   0.41965
   D249       1.55890  -0.00005  -0.00205   0.00007  -0.00213   1.55678
   D250      -2.01498  -0.00012  -0.00145   0.00173   0.00013  -2.01485
   D251      -2.48067  -0.00009  -0.00025   0.00272   0.00191  -2.47876
   D252       2.64931   0.00013  -0.00158  -0.00085  -0.00238   2.64693
   D253      -2.49599   0.00008  -0.00238  -0.00076  -0.00314  -2.49912
   D254       0.21331   0.00001  -0.00178   0.00089  -0.00088   0.21243
   D255      -0.25237   0.00005  -0.00058   0.00189   0.00090  -0.25148
   D256      -3.10404   0.00003  -0.00228  -0.00175  -0.00383  -3.10788
   D257      -1.96616  -0.00002  -0.00308  -0.00166  -0.00459  -1.97075
   D258       0.74314  -0.00010  -0.00247  -0.00000  -0.00234   0.74081
   D259       0.27746  -0.00006  -0.00128   0.00099  -0.00056   0.27690
   D260       0.58629  -0.00008   0.00059   0.00160   0.00223   0.58852
   D261      -0.51711  -0.00001   0.00207   0.00370   0.00571  -0.51140
   D262       3.06436   0.00006   0.00234   0.00288   0.00519   3.06955
   D263      -2.71929   0.00016   0.00139   0.00219   0.00390  -2.71539
   D264      -0.45760  -0.00004   0.00155   0.00134   0.00296  -0.45465
   D265      -1.56100   0.00003   0.00303   0.00344   0.00644  -1.55456
   D266       2.02047   0.00010   0.00331   0.00263   0.00591   2.02638
   D267       2.52001   0.00021   0.00236   0.00193   0.00462   2.52463
   D268       3.13370  -0.00016  -0.00022   0.00149   0.00133   3.13503
   D269       2.03031  -0.00008   0.00127   0.00359   0.00481   2.03512
   D270      -0.67141  -0.00002   0.00154   0.00278   0.00428  -0.66713
   D271      -0.17187   0.00009   0.00059   0.00209   0.00300  -0.16887
   D272      -2.84395  -0.00030   0.00041   0.00077   0.00116  -2.84278
   D273       2.33584  -0.00022   0.00189   0.00287   0.00464   2.34048
   D274      -0.36588  -0.00015   0.00217   0.00206   0.00412  -0.36176
   D275       0.13366  -0.00005   0.00121   0.00136   0.00283   0.13649
   D276      -1.54654  -0.00027   0.00219  -0.00185   0.00012  -1.54642
   D277       1.76645  -0.00024  -0.00565  -0.00982  -0.01581   1.75065
   D278       0.94274  -0.00000   0.00010  -0.00171  -0.00172   0.94102
   D279      -2.02746   0.00003  -0.00774  -0.00968  -0.01765  -2.04511
   D280      -0.24272  -0.00008  -0.00004  -0.00318  -0.00326  -0.24599
   D281       3.07027  -0.00006  -0.00788  -0.01116  -0.01919   3.05108
   D282      -2.96543  -0.00002   0.00117  -0.00110  -0.00028  -2.96571
   D283       0.34756   0.00000  -0.00667  -0.00907  -0.01621   0.33135
   D284       2.05831  -0.00001   0.00151  -0.00191  -0.00043   2.05788
   D285      -0.91189   0.00002  -0.00633  -0.00988  -0.01636  -0.92825
   D286      -2.54410   0.00010  -0.00006   0.00250   0.00291  -2.54119
   D287       2.03072  -0.00011  -0.00237   0.00172  -0.00047   2.03026
   D288      -1.28668  -0.00008  -0.00064   0.00302   0.00239  -1.28429
   D289       0.01953  -0.00005  -0.00142   0.00207   0.00076   0.02029
   D290      -0.00584  -0.00009  -0.00024  -0.00161  -0.00197  -0.00781
   D291       1.01107  -0.00011  -0.00122  -0.00259  -0.00379   1.00728
   D292      -2.35621  -0.00005  -0.00125  -0.00196  -0.00318  -2.35939
   D293      -3.05615  -0.00008  -0.00190  -0.00236  -0.00426  -3.06041
   D294      -1.05402   0.00001   0.00003  -0.00103  -0.00113  -1.05515
   D295      -0.03711  -0.00001  -0.00096  -0.00201  -0.00295  -0.04006
   D296       2.87879   0.00006  -0.00099  -0.00138  -0.00234   2.87646
   D297       2.17886   0.00003  -0.00164  -0.00178  -0.00341   2.17544
   D298       2.93694  -0.00007   0.00021  -0.00089  -0.00082   2.93612
   D299      -2.32933  -0.00009  -0.00077  -0.00187  -0.00264  -2.33197
   D300       0.58657  -0.00003  -0.00081  -0.00124  -0.00203   0.58454
   D301      -0.11337  -0.00005  -0.00146  -0.00164  -0.00311  -0.11648
   D302       2.36326  -0.00002  -0.00011  -0.00097  -0.00123   2.36204
   D303      -2.90301  -0.00004  -0.00110  -0.00195  -0.00305  -2.90605
   D304       0.01289   0.00003  -0.00113  -0.00133  -0.00244   0.01046
   D305      -0.68704   0.00000  -0.00178  -0.00173  -0.00351  -0.69056
   D306       0.02735   0.00001   0.00204   0.00042   0.00268   0.03003
   D307      -0.93049   0.00002   0.00224   0.00149   0.00386  -0.92662
   D308       2.27922  -0.00011   0.00163  -0.00147   0.00026   2.27948
   D309       2.93202  -0.00003   0.00006  -0.00287  -0.00233   2.92969
   D310       0.99206   0.00001   0.00078   0.00076   0.00165   0.99371
   D311       0.03422   0.00002   0.00099   0.00183   0.00283   0.03705
   D312      -3.03926  -0.00011   0.00037  -0.00113  -0.00078  -3.04004
   D313      -2.38645  -0.00004  -0.00119  -0.00253  -0.00337  -2.38982
   D314      -2.69638   0.00001   0.00072   0.00062   0.00136  -2.69502
   D315       2.62897   0.00002   0.00092   0.00169   0.00254   2.63151
   D316      -0.44452  -0.00011   0.00030  -0.00127  -0.00106  -0.44558
   D317       0.20829  -0.00003  -0.00126  -0.00267  -0.00365   0.20464
   D318      -2.53223   0.00002   0.00057   0.00119   0.00176  -2.53047
   D319       2.79312   0.00003   0.00077   0.00226   0.00294   2.79606
   D320      -0.28037  -0.00010   0.00016  -0.00069  -0.00066  -0.28103
   D321       0.37244  -0.00003  -0.00141  -0.00210  -0.00325   0.36919
   D322       0.59029   0.00013   0.00182   0.00293   0.00474   0.59504
   D323      -2.78376  -0.00008  -0.00025  -0.00039  -0.00075  -2.78450
   D324      -2.17430   0.00001   0.00167   0.00278   0.00434  -2.16996
   D325      -1.79728  -0.00005   0.00015   0.00146   0.00152  -1.79576
   D326      -0.60664   0.00008   0.00093   0.00198   0.00298  -0.60366
   D327       2.30250  -0.00012  -0.00114  -0.00133  -0.00252   2.29998
   D328       2.91195  -0.00004   0.00078   0.00184   0.00257   2.91452
   D329      -2.99421  -0.00010  -0.00074   0.00052  -0.00024  -2.99446
   D330      -2.92747   0.00013   0.00183   0.00115   0.00301  -2.92445
   D331      -0.01833  -0.00007  -0.00025  -0.00217  -0.00248  -0.02081
   D332       0.59113   0.00001   0.00168   0.00100   0.00261   0.59374
   D333       0.96815  -0.00005   0.00016  -0.00031  -0.00021   0.96794
   D334       2.86297   0.00014   0.00149   0.00117   0.00266   2.86563
   D335      -0.51108  -0.00006  -0.00059  -0.00215  -0.00283  -0.51391
   D336       0.09838   0.00002   0.00134   0.00102   0.00226   0.10064
   D337       0.47540  -0.00004  -0.00019  -0.00030  -0.00056   0.47484
   D338       1.70007  -0.00000  -0.00099  -0.00169  -0.00270   1.69736
   D339       3.07992   0.00005   0.00086  -0.00070   0.00020   3.08012
   D340       0.15976   0.00002   0.00032  -0.00156  -0.00117   0.15859
   D341      -2.02081  -0.00003   0.00084  -0.00129  -0.00030  -2.02111
   D342      -0.93879   0.00002  -0.00066   0.00053  -0.00010  -0.93889
   D343       1.82009  -0.00001  -0.00066  -0.00158  -0.00222   1.81787
   D344      -0.89356  -0.00001  -0.00112  -0.00126  -0.00227  -0.89583
   D345       3.01094   0.00009   0.00083  -0.00062   0.00024   3.01118
   D346       0.29730   0.00009   0.00037  -0.00030   0.00020   0.29749
   D347       0.77279  -0.00003   0.00063  -0.00185  -0.00114   0.77164
   D348      -1.94086  -0.00003   0.00016  -0.00154  -0.00119  -1.94205
   D349      -1.90611  -0.00004   0.00089  -0.00212  -0.00104  -1.90715
   D350       1.66343  -0.00005   0.00043  -0.00180  -0.00109   1.66234
   D351      -0.48037   0.00002   0.00003   0.00037   0.00048  -0.47990
   D352       3.08916   0.00002  -0.00043   0.00069   0.00043   3.08959
   D353       0.04159   0.00016   0.00065  -0.00047   0.00026   0.04185
   D354       1.03167   0.00007   0.00207   0.00065   0.00291   1.03458
   D355      -2.30936   0.00007   0.00023   0.00036   0.00080  -2.30857
   D356      -2.95031   0.00002   0.00043  -0.00011   0.00020  -2.95011
   D357      -0.95661   0.00011  -0.00047   0.00063   0.00006  -0.95655
   D358       0.03347   0.00002   0.00095   0.00175   0.00272   0.03618
   D359       2.97562   0.00002  -0.00088   0.00146   0.00060   2.97622
   D360       2.33467  -0.00003  -0.00069   0.00099   0.00001   2.33467
   D361       2.43959   0.00005  -0.00018  -0.00009  -0.00033   2.43925
   D362      -2.85352  -0.00004   0.00124   0.00104   0.00232  -2.85120
   D363       0.08863  -0.00004  -0.00059   0.00075   0.00021   0.08884
   D364      -0.55232  -0.00009  -0.00040   0.00028  -0.00039  -0.55271
   D365       2.93853   0.00012   0.00050   0.00117   0.00171   2.94023
   D366      -2.35458   0.00003   0.00192   0.00229   0.00436  -2.35022
   D367       0.58757   0.00003   0.00009   0.00200   0.00225   0.58982
   D368      -0.05338  -0.00002   0.00028   0.00153   0.00165  -0.05173
   D369      -0.52949   0.00000  -0.00053  -0.00052  -0.00101  -0.53049
   D370       2.27527   0.00021   0.00241   0.00325   0.00592   2.28120
   D371       2.71904   0.00009  -0.00118  -0.00273  -0.00367   2.71538
   D372       1.71567   0.00011   0.00056  -0.00227  -0.00140   1.71427
   D373       0.66430  -0.00014   0.00019   0.00022   0.00011   0.66441
   D374      -2.81412   0.00006   0.00313   0.00399   0.00704  -2.80708
   D375      -2.37035  -0.00006  -0.00047  -0.00199  -0.00255  -2.37290
   D376       2.90946  -0.00004   0.00127  -0.00153  -0.00028   2.90917
   D377      -2.97856  -0.00011  -0.00135   0.00066  -0.00088  -2.97943
   D378      -0.17380   0.00010   0.00159   0.00443   0.00605  -0.16775
   D379       0.26997  -0.00003  -0.00201  -0.00155  -0.00354   0.26643
   D380      -0.73340  -0.00001  -0.00027  -0.00109  -0.00127  -0.73467
   D381       3.09196  -0.00009  -0.00126   0.00080  -0.00057   3.09139
   D382      -0.38646   0.00011   0.00168   0.00457   0.00636  -0.38010
   D383       0.05731  -0.00001  -0.00191  -0.00140  -0.00323   0.05408
   D384      -0.94607   0.00001  -0.00017  -0.00095  -0.00096  -0.94703
   D385       2.12189  -0.00002  -0.00008   0.00258   0.00230   2.12419
   D386       0.55946   0.00015  -0.00071  -0.00000  -0.00050   0.55897
   D387      -2.69675   0.00012   0.00144   0.00085   0.00233  -2.69441
   D388      -0.66520   0.00007   0.00017   0.00067   0.00073  -0.66447
   D389      -1.69599   0.00009   0.00137  -0.00055   0.00089  -1.69509
   D390      -0.06204  -0.00017  -0.00158  -0.00343  -0.00510  -0.06714
   D391      -1.11055  -0.00007  -0.00015  -0.00380  -0.00386  -1.11442
   D392       2.29437  -0.00015   0.00111  -0.00417  -0.00308   2.29129
   D393       2.87001  -0.00042  -0.00187  -0.00673  -0.00876   2.86125
   D394       1.01254  -0.00011  -0.00240  -0.00159  -0.00416   1.00838
   D395      -0.03598  -0.00002  -0.00096  -0.00196  -0.00292  -0.03890
   D396      -2.91424  -0.00009   0.00029  -0.00233  -0.00214  -2.91638
   D397      -2.33859  -0.00036  -0.00269  -0.00489  -0.00782  -2.34641
   D398      -2.21447   0.00009  -0.00140   0.00205   0.00053  -2.21394
   D399       3.02020   0.00018   0.00003   0.00168   0.00176   3.02196
   D400       0.14194   0.00011   0.00129   0.00131   0.00255   0.14448
   D401       0.71758  -0.00016  -0.00169  -0.00125  -0.00314   0.71445
   D402      -2.83811   0.00025   0.00219   0.00269   0.00495  -2.83316
   D403       2.39656   0.00034   0.00362   0.00232   0.00619   2.40275
   D404      -0.48170   0.00027   0.00488   0.00196   0.00697  -0.47473
   D405       0.09395  -0.00001   0.00190  -0.00061   0.00129   0.09523
   D406       0.43732   0.00017   0.00087  -0.00088   0.00021   0.43753
   D407      -2.48481   0.00004  -0.00115  -0.00365  -0.00471  -2.48951
   D408      -2.86388   0.00004   0.00175   0.00176   0.00346  -2.86042
   D409      -0.90998   0.00009   0.00049  -0.00228  -0.00153  -0.91151
   D410      -0.69418  -0.00000   0.00075   0.00078   0.00168  -0.69251
   D411       2.66688  -0.00014  -0.00127  -0.00199  -0.00324   2.66364
   D412       2.28781  -0.00014   0.00163   0.00342   0.00493   2.29274
   D413      -2.04147  -0.00008   0.00037  -0.00061  -0.00007  -2.04154
   D414       3.01399   0.00024   0.00014  -0.00004   0.00026   3.01426
   D415       0.09187   0.00011  -0.00187  -0.00281  -0.00465   0.08721
   D416      -0.28720   0.00011   0.00102   0.00260   0.00351  -0.28369
   D417       1.66670   0.00017  -0.00024  -0.00144  -0.00148   1.66522
   D418       3.13087   0.00032   0.00183   0.00100   0.00341   3.13428
   D419       0.20874   0.00019  -0.00019  -0.00178  -0.00151   0.20723
   D420      -0.17033   0.00018   0.00271   0.00363   0.00666  -0.16367
   D421       1.78357   0.00024   0.00144  -0.00040   0.00166   1.78524
   D422      -2.01255  -0.00008   0.01075   0.01415   0.02528  -1.98726
   D423      -2.27827   0.00104   0.00813   0.02260   0.03069  -2.24758
   D424      -0.62018  -0.00025   0.00860   0.00908   0.01810  -0.60208
   D425      -0.88591   0.00086   0.00598   0.01753   0.02351  -0.86240
   D426       2.81893  -0.00031   0.01051   0.01283   0.02333   2.84226
   D427       2.55320   0.00081   0.00789   0.02128   0.02874   2.58194
   D428       0.64229  -0.00059   0.00585   0.00707   0.01297   0.65526
   D429       0.37656   0.00053   0.00323   0.01552   0.01837   0.39493
   D430       1.65938  -0.00032   0.00965   0.00996   0.01975   1.67913
   D431       1.39365   0.00080   0.00703   0.01841   0.02516   1.41881
   D432      -0.53522  -0.00027  -0.00272  -0.00394  -0.00678  -0.54199
   D433       2.91569  -0.00003  -0.00102  -0.00060  -0.00168   2.91401
   D434       2.32462  -0.00020  -0.00351  -0.00468  -0.00823   2.31639
   D435       0.69064  -0.00024  -0.00313  -0.00428  -0.00755   0.68308
   D436       0.66592  -0.00003  -0.00097  -0.00318  -0.00414   0.66178
   D437      -2.16636   0.00021   0.00073   0.00016   0.00096  -2.16540
   D438      -2.75743   0.00004  -0.00176  -0.00392  -0.00559  -2.76302
   D439       1.89178   0.00001  -0.00137  -0.00352  -0.00492   1.88686
   D440      -3.00223  -0.00015  -0.00163  -0.00351  -0.00514  -3.00737
   D441       0.44867   0.00008   0.00007  -0.00017  -0.00004   0.44863
   D442      -0.14240  -0.00008  -0.00242  -0.00424  -0.00659  -0.14899
   D443      -1.77638  -0.00012  -0.00204  -0.00384  -0.00592  -1.78230
   D444      -3.14009  -0.00042  -0.00224  -0.00558  -0.00819   3.13490
   D445       0.31081  -0.00018  -0.00054  -0.00224  -0.00309   0.30772
   D446      -0.28026  -0.00035  -0.00303  -0.00632  -0.00964  -0.28990
   D447      -1.91424  -0.00038  -0.00265  -0.00592  -0.00897  -1.92321
   D448      -1.15254   0.00005   0.00144  -0.00294  -0.00142  -1.15396
   D449      -2.30579  -0.00022  -0.00050  -0.00305  -0.00358  -2.30937
   D450      -0.02023  -0.00004   0.00053  -0.00257  -0.00214  -0.02236
   D451       2.78727   0.00003  -0.00156  -0.00258  -0.00412   2.78315
   D452       1.37436  -0.00012  -0.00025  -0.00358  -0.00391   1.37045
   D453       2.41410  -0.00088  -0.00481  -0.01612  -0.02052   2.39357
   D454       0.87478  -0.00099  -0.00539  -0.01287  -0.01804   0.85674
   D455      -2.46109  -0.00073  -0.00472  -0.01258  -0.01679  -2.47788
   D456      -0.44831  -0.00051  -0.00455  -0.01185  -0.01581  -0.46413
   D457      -1.39304  -0.00081  -0.00605  -0.01407  -0.01968  -1.41272
   D458      -0.48849   0.00002   0.00012   0.00059   0.00070  -0.48780
   D459      -0.22082   0.00002   0.00026   0.00023   0.00052  -0.22030
   D460      -2.38808   0.00003   0.00030   0.00084   0.00110  -2.38698
   D461      -1.64713  -0.00003  -0.00003  -0.00151  -0.00146  -1.64859
   D462      -1.37946  -0.00003   0.00011  -0.00187  -0.00164  -1.38110
   D463       2.73647  -0.00003   0.00015  -0.00126  -0.00106   2.73541
   D464      -0.12429   0.00003   0.00118   0.00043   0.00158  -0.12271
   D465       0.14338   0.00003   0.00132   0.00007   0.00141   0.14479
   D466      -2.02387   0.00004   0.00136   0.00068   0.00198  -2.02189
   D467      -1.87504   0.00004   0.00020   0.00135   0.00166  -1.87338
   D468      -1.60737   0.00005   0.00034   0.00099   0.00149  -1.60588
   D469       2.50856   0.00005   0.00038   0.00160   0.00207   2.51063
   D470      -0.13327  -0.00001   0.00056  -0.00296  -0.00246  -0.13574
   D471      -2.37534   0.00004   0.00140  -0.00125  -0.00006  -2.37540
   D472       1.13961  -0.00010   0.00132  -0.00484  -0.00352   1.13609
   D473      -1.10246  -0.00005   0.00216  -0.00313  -0.00112  -1.10357
   D474      -1.39008  -0.00003  -0.00013   0.00010  -0.00001  -1.39009
   D475       0.66262  -0.00006  -0.00031  -0.00081  -0.00115   0.66148
   D476       1.19125  -0.00005  -0.00086  -0.00125  -0.00213   1.18912
   D477       1.01255  -0.00007  -0.00039  -0.00109  -0.00151   1.01105
   D478       3.03078   0.00000  -0.00028  -0.00064  -0.00091   3.02987
   D479       0.28851  -0.00002  -0.00050  -0.00035  -0.00089   0.28762
   D480       0.73637  -0.00002  -0.00110  -0.00068  -0.00184   0.73453
   D481       0.52398  -0.00004  -0.00067  -0.00051  -0.00125   0.52274
   D482       2.73619   0.00001  -0.00040  -0.00040  -0.00082   2.73538
   D483       2.02704  -0.00011  -0.00148  -0.00010  -0.00168   2.02536
   D484       2.47490  -0.00011  -0.00208  -0.00043  -0.00263   2.47227
   D485       2.26251  -0.00013  -0.00165  -0.00027  -0.00203   2.26047
   D486      -1.80847  -0.00008  -0.00138  -0.00016  -0.00161  -1.81007
   D487      -0.65241  -0.00014  -0.00032   0.00000  -0.00043  -0.65284
   D488       1.00005   0.00006   0.00174   0.00182   0.00330   1.00335
   D489      -2.92791  -0.00005   0.00079   0.00068   0.00136  -2.92655
   D490       0.70586  -0.00005  -0.00134   0.00005  -0.00126   0.70459
   D491       2.35832   0.00015   0.00073   0.00187   0.00246   2.36078
   D492      -1.56964   0.00004  -0.00022   0.00072   0.00052  -1.56912
   D493      -2.33448  -0.00010   0.00066  -0.00004   0.00056  -2.33392
   D494      -0.68202   0.00011   0.00272   0.00178   0.00428  -0.67774
   D495       1.67321  -0.00001   0.00178   0.00064   0.00234   1.67555
   D496      -0.79221  -0.00118  -0.01419  -0.02507  -0.03818  -0.83039
   D497      -2.44091  -0.00129  -0.01316  -0.02680  -0.03894  -2.47985
   D498       1.67734  -0.00084  -0.01361  -0.02366  -0.03677   1.64056
   D499      -0.77550  -0.00092  -0.01055  -0.01842  -0.02811  -0.80361
   D500      -2.42420  -0.00103  -0.00953  -0.02014  -0.02887  -2.45307
   D501       1.69405  -0.00057  -0.00998  -0.01700  -0.02670   1.66735
   D502       0.69161   0.00026   0.00278   0.00302   0.00602   0.69763
   D503      -0.95795   0.00021   0.00259   0.00256   0.00538  -0.95257
   D504      -3.11582   0.00063   0.00238   0.00204   0.00411  -3.11171
   D505       0.06206   0.00090  -0.00498   0.00274  -0.00236   0.05970
   D506       1.31897   0.00182  -0.01148   0.02726   0.01566   1.33462
   D507       0.52031  -0.00131  -0.00777  -0.02426  -0.03049   0.48982
   D508       1.79215  -0.00093  -0.01829  -0.00754  -0.02403   1.76813
   D509       1.01878   0.00002   0.00001  -0.00045  -0.00041   1.01837
   D510      -0.28034  -0.00009   0.00016   0.00073   0.00093  -0.27941
   D511       3.13634  -0.00003   0.00082  -0.00113  -0.00037   3.13597
   D512       2.30208   0.00002   0.00014  -0.00153  -0.00135   2.30073
   D513       1.00297  -0.00009   0.00029  -0.00034  -0.00002   1.00295
   D514      -1.86355  -0.00002   0.00095  -0.00220  -0.00131  -1.86485
   D515      -0.59263  -0.00022  -0.00141  -0.00252  -0.00400  -0.59663
   D516       0.55846  -0.00009   0.00038  -0.00152  -0.00120   0.55727
   D517      -3.11910  -0.00029  -0.00068  -0.00196  -0.00258  -3.12169
   D518       0.73919  -0.00019  -0.00137  -0.00528  -0.00667   0.73252
   D519       1.89028  -0.00006   0.00042  -0.00429  -0.00386   1.88642
   D520      -1.78729  -0.00026  -0.00064  -0.00473  -0.00524  -1.79253
   D521      -2.95303  -0.00073  -0.02024  -0.01939  -0.03818  -2.99121
   D522      -2.79189  -0.00131  -0.01805  -0.02922  -0.04719  -2.83908
   D523       0.12433  -0.00103   0.00339  -0.00445  -0.00066   0.12366
   D524       1.39021  -0.00065  -0.00117   0.00395   0.00246   1.39267
   D525      -0.34804   0.00127   0.00633   0.02384   0.02874  -0.31930
   D526       0.83812   0.00228   0.00489   0.04331   0.04667   0.88480
   D527      -0.77487   0.00001  -0.00079  -0.00019  -0.00091  -0.77578
   D528       0.57108   0.00010  -0.00098  -0.00092  -0.00181   0.56927
   D529      -2.87111   0.00005  -0.00169   0.00118  -0.00037  -2.87147
   D530       0.59430  -0.00015   0.01368   0.00016   0.01344   0.60774
   D531       1.94024  -0.00007   0.01350  -0.00057   0.01254   1.95278
   D532      -1.50194  -0.00012   0.01278   0.00153   0.01399  -1.48795
   D533       0.64794  -0.00039  -0.01665  -0.02098  -0.03586   0.61208
   D534      -0.62612  -0.00093  -0.01006  -0.03770  -0.04614  -0.67226
   D535      -0.52669  -0.00005   0.00728  -0.00150   0.00367  -0.52302
   D536      -1.77643  -0.00108   0.00963  -0.02631  -0.01855  -1.79498
   D537       0.22797   0.00005  -0.00045   0.00390   0.00353   0.23150
   D538       2.55385  -0.00002  -0.00135   0.00270   0.00184   2.55570
   D539      -1.07273  -0.00010   0.00437  -0.00299   0.00075  -1.07198
   D540       1.25315  -0.00018   0.00347  -0.00419  -0.00094   1.25221
   D541      -0.33683   0.00042   0.01591   0.02662   0.04145  -0.29538
   D542       0.87628  -0.00020   0.00191   0.00134   0.00372   0.88000
   D543       2.04102   0.00046   0.01463   0.02546   0.03894   2.07996
   D544      -3.02905  -0.00015   0.00062   0.00019   0.00121  -3.02784
   D545      -0.56031   0.00042   0.01658   0.02305   0.03766  -0.52265
   D546       0.57271  -0.00051  -0.00083  -0.00766  -0.00704   0.56567
   D547       0.73832   0.00076   0.01522   0.03396   0.04701   0.78533
   D548       1.87134  -0.00017  -0.00219   0.00324   0.00231   1.87365
   D549      -2.99034  -0.00101  -0.01494  -0.02049  -0.03350  -3.02384
   D550       1.15040   0.00002  -0.00068   0.00162   0.00075   1.15115
   D551      -0.26607   0.00007  -0.00015   0.00262   0.00253  -0.26354
   D552      -2.87513  -0.00007   0.00023   0.00292   0.00337  -2.87175
   D553       2.50118  -0.00011   0.00668  -0.00810  -0.00222   2.49895
   D554       1.08471  -0.00006   0.00721  -0.00710  -0.00044   1.08427
   D555      -1.52435  -0.00020   0.00759  -0.00681   0.00040  -1.52395
   D556       0.57736   0.00002  -0.00597   0.00165  -0.00234   0.57502
   D557      -1.13749  -0.00014   0.00866   0.00393   0.01172  -1.12577
   D558       1.80269   0.00064  -0.00581   0.02017   0.01563   1.81832
   D559       0.08785   0.00049   0.00882   0.02245   0.02969   0.11754
   D560       0.51886  -0.00025  -0.01389  -0.00931  -0.02194   0.49692
         Item               Value     Threshold  Converged?
 Maximum Force            0.005465     0.000450     NO 
 RMS     Force            0.000461     0.000300     NO 
 Maximum Displacement     0.235275     0.001800     NO 
 RMS     Displacement     0.016274     0.001200     NO 
 Predicted change in Energy=-1.872195D-03
 GradGradGradGradGradGradGradGradGradGradGradGradGradGradGradGradGradGrad

                          Input orientation:                          
 ---------------------------------------------------------------------
 Center     Atomic      Atomic             Coordinates (Angstroms)
 Number     Number       Type             X           Y           Z
 ---------------------------------------------------------------------
      1          4           0        0.254397    0.799540   -1.426626
      2          4           0        1.017778    1.418537    0.581919
      3          4           0        0.813432   -1.232813   -0.901028
      4          4           0        1.290073   -0.603157    1.118799
      5          4           0        2.167898    0.292063   -0.615419
      6          4           0       -1.080449    1.401528    0.046457
      7          4           0       -1.217684   -0.548499   -1.026899
      8          4           0       -0.455869    0.451718    1.781781
      9          4           0       -0.501373   -1.570421    0.692989
     10          4           0       -2.087096   -0.285216    0.863878
     11          1           0        3.515946    0.850497   -0.942106
     12          1           0        3.415265    0.164031   -1.418387
     13          1           0       -3.406276   -0.161470    1.604403
     14          1           0       -3.503529   -0.793258    1.089771
     15          1           0       -1.913696    2.704646    0.305063
     16          1           0       -1.745758    2.721953   -0.478559
     17          1           0        0.929937   -2.541658   -1.692151
     18          1           0        1.667030   -2.197180   -1.776066
     19          1           0        2.011886    2.530534    0.882208
     20          1           0        1.328003    2.761986    1.261660
     21          1           0       -1.914867   -0.911085   -2.359772
     22          1           0       -2.402328   -1.188600   -1.776005
     23          1           0        0.229593    1.256968   -3.013009
     24          1           0        0.692232    1.769498   -2.629181
     25          1           0       -0.211051    1.076237    3.211187
     26          1           0       -0.930547    0.737207    3.283950
     27          1           0        2.383107   -0.832107    2.293224
     28          1           0        2.154763   -1.570380    2.119450
     29          1           0       -0.449670   -3.110880    0.935158
     30          1           0       -1.134119   -2.893629    1.292675
     31          1           0       -4.672803    1.285554   -1.051925
     32          1           0       -3.956318    1.068693   -0.992054
     33          1           0        4.791830   -1.810828    0.527322
     34          1           0        4.098612   -1.757175    0.245884
     35          1           0        0.501697    4.867965   -1.275112
     36          1           0        0.526410    4.134559   -1.121604
     37          1           0       -1.890242   -4.365020   -1.698926
     38          1           0       -1.585424   -3.722930   -1.460648
     39          1           0        0.182891   -1.790569    3.825750
     40          1           0       -0.582590   -1.809908    3.851798
     41          1           0        1.465324   -0.731229   -3.747523
     42          1           0        0.730528   -0.951781   -3.721595
 ---------------------------------------------------------------------
                    Distance matrix (angstroms):
                    1          2          3          4          5
     1  Be   0.000000
     2  Be   2.236103   0.000000
     3  Be   2.172380   3.044758   0.000000
     4  Be   3.085348   2.109415   2.168722   0.000000
     5  Be   2.139410   2.006325   2.059466   2.139979   0.000000
     6  Be   2.077059   2.165540   3.379980   3.284517   3.495819
     7  Be   2.035685   3.384497   2.146990   3.300887   3.512553
     8  Be   3.304441   2.132146   3.412659   2.144906   3.557558
     9  Be   3.268129   3.354702   2.093700   2.079950   3.507960
    10  Be   3.450463   3.552819   3.525039   3.401667   4.541646
    11  H    3.297735   2.980967   3.412543   3.363771   1.495261
    12  H    3.224132   3.364960   2.998060   3.397400   1.488984
    13  H    4.848835   4.807718   5.023037   4.742003   6.017036
    14  H    4.794920   5.058870   4.774164   4.797457   6.020854
    15  H    3.365828   3.213139   4.939177   4.676308   4.829830
    16  H    2.931744   3.234291   4.729494   4.777466   4.608666
    17  H    3.419132   4.567522   1.533794   3.433500   3.274427
    18  H    3.331362   4.365207   1.557024   3.326146   2.791828
    19  H    3.378731   1.521500   4.333475   3.224440   2.697773
    20  H    3.497242   1.537252   4.571698   3.368388   3.213934
    21  H    2.915940   4.762467   3.110475   4.739928   4.599924
    22  H    3.336608   4.904497   3.332964   4.728261   4.942296
    23  H    1.651202   3.683863   3.316676   4.653657   3.230558
    24  H    1.605819   3.246585   3.466276   4.475964   2.900972
    25  H    4.669315   2.922369   4.826136   3.074382   4.573537
    26  H    4.857726   3.400170   4.943327   3.378699   5.000360
    27  H    4.585953   3.139760   3.581576   1.620622   3.125744
    28  H    4.669323   3.548291   3.322110   1.638449   3.308834
    29  H    4.622241   4.774285   2.914470   3.057630   4.564643
    30  H    4.791875   4.871408   3.370994   3.339641   4.969183
    31  H    4.965270   5.921980   6.038520   6.620813   6.926237
    32  H    4.241628   5.228901   5.296766   5.897067   6.184741
    33  H    5.587507   4.967419   4.266372   3.751082   3.551482
    34  H    4.910404   4.437297   3.518916   3.159371   2.944295
    35  H    4.078749   3.951386   6.120181   6.023747   4.914295
    36  H    3.359967   3.243486   5.379565   5.296087   4.208976
    37  H    5.598777   6.863553   4.213931   5.674997   6.271436
    38  H    4.882503   6.114199   3.502623   4.965381   5.560756
    39  H    5.856725   4.638732   4.801156   3.156482   5.291653
    40  H    5.947397   4.865814   4.987111   3.525961   5.651504
    41  H    3.032518   4.854468   2.962952   4.871161   3.369097
    42  H    2.925869   4.921499   2.835745   4.885084   3.641636
                    6          7          8          9         10
     6  Be   0.000000
     7  Be   2.230142   0.000000
     8  Be   2.074509   3.077252   0.000000
     9  Be   3.096096   2.124957   2.297082   0.000000
    10  Be   2.127586   2.097673   2.011596   2.048285   0.000000
    11  H    4.733681   4.936764   4.832588   4.967216   5.995457
    12  H    4.887597   4.703741   5.030857   4.775592   5.973820
    13  H    3.206186   3.444339   3.018669   3.354741   1.517869
    14  H    3.431749   3.124945   3.364085   3.126397   1.521649
    15  H    1.568214   3.583505   3.062946   4.518998   3.046575
    16  H    1.569013   3.357886   3.453537   4.620119   3.310849
    17  H    4.755326   3.004583   4.790508   2.946326   4.552725
    18  H    4.880669   3.406021   4.917483   3.345299   4.971758
    19  H    3.396420   4.853376   3.349705   4.813534   4.972971
    20  H    3.021292   4.762073   2.964805   4.737062   4.594190
    21  H    3.440113   1.547283   4.597649   3.428125   3.288358
    22  H    3.431835   1.540866   4.374606   3.139322   2.807927
    23  H    3.331283   3.049419   4.910021   4.718354   4.772383
    24  H    3.230610   3.404144   4.744604   4.859687   4.914059
    25  H    3.298057   4.649134   1.578974   3.664752   3.298932
    26  H    3.308345   4.507649   1.601041   3.496057   2.870488
    27  H    4.693965   4.906052   3.157463   3.380249   4.724916
    28  H    4.857586   4.724104   3.319383   3.014938   4.606678
    29  H    4.642143   3.317425   3.661818   1.560234   3.266591
    30  H    4.472618   3.299552   3.448274   1.584573   2.809955
    31  H    3.758311   3.911805   5.148563   5.348098   3.580992
    32  H    3.075696   3.180666   4.508654   4.662718   2.961680
    33  H    6.710746   6.334299   5.850737   5.301248   7.054104
    34  H    6.069583   5.598561   5.289753   4.625434   6.388393
    35  H    4.033103   5.688230   5.455710   6.806790   6.150805
    36  H    3.378731   4.998186   4.791433   6.074198   5.505176
    37  H    6.079079   3.933165   6.113404   3.931920   4.821982
    38  H    5.365299   3.224962   5.405268   3.232122   4.180068
    39  H    5.105738   5.201207   3.100592   3.214168   4.023880
    40  H    5.004179   5.078995   3.068547   3.168916   3.676396
    41  H    5.042212   3.825405   5.971897   4.928518   5.838120
    42  H    4.797491   3.349560   5.802112   4.624808   5.423088
                   11         12         13         14         15
    11  H    0.000000
    12  H    0.841556   0.000000
    13  H    7.444860   7.468375   0.000000
    14  H    7.490226   7.421385   0.820647   0.000000
    15  H    5.871483   6.150027   3.482915   3.921564   0.000000
    16  H    5.603816   5.836300   3.925580   4.231563   0.801602
    17  H    4.330904   3.684094   5.944351   5.518297   6.292759
    18  H    3.660918   2.959658   6.427295   6.076075   6.417211
    19  H    2.900491   3.586440   6.093023   6.442862   3.971600
    20  H    3.646569   4.276527   5.574717   6.001084   3.380382
    21  H    5.882744   5.518368   4.301269   3.799616   4.491644
    22  H    6.315003   5.983467   3.672882   3.095417   4.441505
    23  H    3.905634   3.726370   6.045825   5.913749   4.207026
    24  H    3.415281   3.385034   6.200777   6.164635   4.034247
    25  H    5.584918   5.951071   3.784592   4.340026   3.741159
    26  H    6.135445   6.428575   3.123737   3.711735   3.702859
    27  H    3.818618   3.979157   5.868662   6.008518   5.909647
    28  H    4.133594   4.136827   5.759815   5.803484   6.174157
    29  H    5.911238   5.585868   4.229472   3.836838   6.029986
    30  H    6.374624   6.115229   3.567151   3.172827   5.737926
    31  H    8.201034   8.173674   3.279336   3.205546   3.386431
    32  H    7.475616   7.439113   2.925309   2.829466   2.920815
    33  H    3.296931   3.095284   8.431455   8.376441   8.087211
    34  H    2.924170   2.632070   7.791995   7.709333   7.487269
    35  H    5.033552   5.535016   6.989926   7.326933   3.607080
    36  H    4.444615   4.919213   6.430629   6.738988   3.167673
    37  H    7.549918   6.981361   5.556993   4.810094   7.348244
    38  H    6.870888   6.333809   5.039250   4.332059   6.673772
    39  H    6.388813   6.462946   4.524431   4.697861   6.082587
    40  H    6.845237   6.903197   3.967536   4.146596   5.893417
    41  H    3.818019   3.166802   7.259492   6.934894   6.296544
    42  H    4.328085   3.709126   6.789992   6.411053   6.047756
                   16         17         18         19         20
    16  H    0.000000
    17  H    6.028080   0.000000
    18  H    6.126053   0.817932   0.000000
    19  H    4.001027   5.790084   5.434761   0.000000
    20  H    3.532418   6.083757   5.825466   0.815628   0.000000
    21  H    4.094696   3.346250   3.850290   6.146102   6.092818
    22  H    4.172155   3.597469   4.192482   6.354788   6.224942
    23  H    3.531520   4.082243   3.940481   4.468921   4.663087
    24  H    3.387646   4.418212   4.172837   3.827599   4.065449
    25  H    4.321797   6.199495   6.254210   3.532785   3.001849
    26  H    4.331311   6.242911   6.400140   4.200273   3.645606
    27  H    6.112418   4.573563   4.351472   3.665532   3.885213
    28  H    6.355143   4.119695   3.975652   4.285870   4.493188
    29  H    6.140063   3.021602   3.558932   6.155291   6.144695
    30  H    5.919977   3.646011   4.212914   6.283898   6.168386
    31  H    3.310526   6.815287   7.269615   7.069365   6.598652
    32  H    2.807761   6.115575   6.550011   6.424118   5.989200
    33  H    8.018601   4.513800   3.901185   5.167345   5.783422
    34  H    7.398923   3.796300   3.192879   4.810799   5.397304
    35  H    3.207946   7.433695   7.178108   3.521120   3.398991
    36  H    2.751674   6.712691   6.466858   2.965602   2.864690
    37  H    7.192729   3.358289   4.166493   8.332918   8.361602
    38  H    6.521252   2.788555   3.606363   7.585211   7.612697
    39  H    6.527604   5.618669   5.809332   5.539096   5.348981
    40  H    6.375164   5.792976   6.073189   5.864231   5.591190
    41  H    5.737739   2.790851   2.465024   5.689661   6.108463
    42  H    5.490501   2.585753   2.492617   5.912986   6.243546
                   21         22         23         24         25
    21  H    0.000000
    22  H    0.809579   0.000000
    23  H    3.118634   3.799735   0.000000
    24  H    3.749009   4.365152   0.789966   0.000000
    25  H    6.155325   5.899428   6.242391   5.950330   0.000000
    26  H    5.961321   5.610526   6.424000   6.218050   0.798693
    27  H    6.334760   6.291748   6.095734   5.818717   3.348745
    28  H    6.087692   6.007279   6.167846   5.986926   3.713967
    29  H    4.224034   3.854664   5.926847   6.150328   4.771707
    30  H    4.228524   3.732596   6.134010   6.360917   4.504728
    31  H    3.760572   3.435227   5.280166   5.612980   6.174558
    32  H    3.155582   2.850410   4.652048   4.977984   5.629770
    33  H    7.356944   7.579471   6.539061   6.291975   6.369230
    34  H    6.608119   6.831802   5.888527   5.683911   5.949323
    35  H    6.357176   6.735446   4.016669   3.386784   5.917101
    36  H    5.740333   6.110791   3.456305   2.809590   5.354461
    37  H    3.516673   3.218356   6.150387   6.720629   7.519053
    38  H    2.970425   2.681345   5.522997   6.059699   6.837173
    39  H    6.590506   6.198820   7.487208   7.389156   2.958285
    40  H    6.416109   5.947238   7.562470   7.512683   2.979640
    41  H    3.658400   4.365181   2.453460   2.846400   7.382467
    42  H    2.975622   3.695428   2.373099   2.932609   7.284428
                   26         27         28         29         30
    26  H    0.000000
    27  H    3.797972   0.000000
    28  H    4.024942   0.792077   0.000000
    29  H    4.533854   3.880950   3.249424   0.000000
    30  H    4.146032   4.197839   3.640232   0.802177   0.000000
    31  H    5.753692   8.090759   8.051686   6.411863   5.956929
    32  H    5.248750   7.388803   7.347890   5.786152   5.374457
    33  H    6.843762   3.142967   3.089790   5.415697   6.072486
    34  H    6.383120   2.826713   2.706232   4.795256   5.456077
    35  H    6.316607   6.983090   7.463778   8.333808   8.337371
    36  H    5.750967   6.306833   6.760347   7.594694   7.614560
    37  H    7.196025   6.832294   6.225117   3.253692   3.418536
    38  H    6.544684   6.180425   5.607100   2.721108   2.910705
    39  H    2.814772   2.847496   2.616910   3.240197   3.060674
    40  H    2.632740   3.490073   3.248308   3.196402   2.833328
    41  H    7.572193   6.110902   5.966647   5.590835   6.069323
    42  H    7.395235   6.238861   6.043917   5.266870   5.691273
                   31         32         33         34         35
    31  H    0.000000
    32  H    0.750976   0.000000
    33  H   10.082702   9.334357   0.000000
[truncated: 16,908,140 more chars]
