# Supplementary material for: A DFT Study on Ben(n = 10–12) Clusters with Hydrogen Storage Capacity
Source: Molecules. 2026 Feb 6;31(3):566. doi: 10.3390/molecules31030566 (PMC12899933; doi:10.3390/molecules31030566)
Supplement: Supplementary file 1 [file molecules-31-00566-s001.zip › Supplementary Information/Be10/H18-Be10.gjf]

%chk=C:\Users\18823\Desktop\BeH\BeH10\out\12H\H18-Be10.chk
# opt freq def2tzvp em=gd3bj pbe1pbe

Title Card Required

0 1
 Be                -0.67209800    1.42636000    0.57513100
 Be                -0.76106400    0.73713800   -1.54648200
 Be                -0.99615500   -0.63344300    1.15928700
 Be                -0.82022400   -1.26432500   -0.91044300
 Be                -2.21386100    0.21785900   -0.26054000
 Be                 1.05225000    1.40212400   -0.57391500
 Be                 0.87781100    0.37575600    1.39848800
 Be                 1.03666300   -0.39913400   -1.57359800
 Be                 0.75206100   -1.50374400    0.44009000
 Be                 2.30557500   -0.23380200   -0.01636500
 H                 -3.61728500    0.55183900   -0.67510100
 H                 -3.65965500    0.28797700    0.11681400
 H                  3.78429400   -0.29915900   -0.34437400
 H                  3.72360500   -0.51200600    0.44820000
 H                  1.89890600    2.51348900   -1.29595500
 H                  1.49475700    2.90156800   -0.72518500
 H                 -1.33812800   -1.33416000    2.46950200
 H                 -2.05298900   -1.11776300    2.13160900
 H                 -1.61826200    1.31552500   -2.66357600
 H                 -0.85153400    1.42241300   -2.91987500
 H                  1.10200400    0.88310400    2.84201900
 H                  1.78276600    0.49708300    2.63880200
 H                 -1.03770900    2.64086300    1.53273400
 H                 -1.50547400    2.73978700    0.89925800
 H                  1.26371300   -0.68588600   -3.09554100
 H                  1.97368200   -0.81722500   -2.74612800
 H                 -1.46381600   -2.28282300   -1.96952200
 H                 -1.25655200   -2.73919900   -1.35576100
 H                  0.81600300   -2.91451700    1.11448800
 H                  1.56379200   -2.77762400    0.86309500
 H                  4.14087900    2.58697200    1.14172100
 H                  3.48705700    2.22144500    1.09032700
 H                 -4.23960000   -2.69384900   -0.51998600
 H                 -3.66857200   -2.33929700   -0.18620400
 H                 -0.91146800    4.66669400   -1.83740300
 H                 -0.88829400    3.97088600   -1.55916500
 H                  1.40979000   -2.26036400    4.24057000
 H                  1.17790200   -1.91984900    3.61449000
 H                  1.28330400   -4.26158500   -2.42264000
 H                  1.25553800   -3.61860500   -2.03770100
 H                 -3.34095600    1.59743300    3.49949400
 H                 -2.95153200    1.27768300    2.94438000
 H                 -1.32547382   -0.98765395   -4.72488882
 H                 -1.13373931   -0.90567102   -4.16229067
 H                  3.96021667    1.03105123   -2.90591065
 H                  3.52527705    0.87986140   -2.52124304
