# Supplementary material for: A DFT Study on Ben(n = 10–12) Clusters with Hydrogen Storage Capacity
Source: Molecules. 2026 Feb 6;31(3):566. doi: 10.3390/molecules31030566 (PMC12899933; doi:10.3390/molecules31030566)
Supplement: Supplementary file 1 [file molecules-31-00566-s001.zip › Supplementary Information/Be10/H18-Be10.out]

 Entering Gaussian System, Link 0=g16
 Initial command:
 /home/asus/g16/l1.exe "/home/asus/g16/scratch/Gau-266046.inp" -scrdir="/home/asus/g16/scratch/"
 Default is to use a total of  18 processors:
                               18 via shared-memory
                                1 via Linda
 Entering Link 1 = /home/asus/g16/l1.exe PID=    266047.
  
 Copyright (c) 1988,1990,1992,1993,1995,1998,2003,2009,2016,
            Gaussian, Inc.  All Rights Reserved.
  
 This is part of the Gaussian(R) 16 program.  It is based on
 the Gaussian(R) 09 system (copyright 2009, Gaussian, Inc.),
 the Gaussian(R) 03 system (copyright 2003, Gaussian, Inc.),
 the Gaussian(R) 98 system (copyright 1998, Gaussian, Inc.),
 the Gaussian(R) 94 system (copyright 1995, Gaussian, Inc.),
 the Gaussian 92(TM) system (copyright 1992, Gaussian, Inc.),
 the Gaussian 90(TM) system (copyright 1990, Gaussian, Inc.),
 the Gaussian 88(TM) system (copyright 1988, Gaussian, Inc.),
 the Gaussian 86(TM) system (copyright 1986, Carnegie Mellon
 University), and the Gaussian 82(TM) system (copyright 1983,
 Carnegie Mellon University). Gaussian is a federally registered
 trademark of Gaussian, Inc.
  
 This software contains proprietary and confidential information,
 including trade secrets, belonging to Gaussian, Inc.
  
 This software is provided under written license and may be
 used, copied, transmitted, or stored only in accord with that
 written license.
  
 The following legend is applicable only to US Government
 contracts under FAR:
  
                    RESTRICTED RIGHTS LEGEND
  
 Use, reproduction and disclosure by the US Government is
 subject to restrictions as set forth in subparagraphs (a)
 and (c) of the Commercial Computer Software - Restricted
 Rights clause in FAR 52.227-19.
  
 Gaussian, Inc.
 340 Quinnipiac St., Bldg. 40, Wallingford CT 06492
  
  
 ---------------------------------------------------------------
 Warning -- This program may not be used in any manner that
 competes with the business of Gaussian, Inc. or will provide
 assistance to any competitor of Gaussian, Inc.  The licensee
 of this program is prohibited from giving any competitor of
 Gaussian, Inc. access to this program.  By using this program,
 the user acknowledges that Gaussian, Inc. is engaged in the
 business of creating and licensing software in the field of
 computational chemistry and represents and warrants to the
 licensee that it is not a competitor of Gaussian, Inc. and that
 it will not use this program in any manner prohibited above.
 ---------------------------------------------------------------
  

 Cite this work as:
 Gaussian 16, Revision A.03,
 M. J. Frisch, G. W. Trucks, H. B. Schlegel, G. E. Scuseria, 
 M. A. Robb, J. R. Cheeseman, G. Scalmani, V. Barone, 
 G. A. Petersson, H. Nakatsuji, X. Li, M. Caricato, A. V. Marenich, 
 J. Bloino, B. G. Janesko, R. Gomperts, B. Mennucci, H. P. Hratchian, 
 J. V. Ortiz, A. F. Izmaylov, J. L. Sonnenberg, D. Williams-Young, 
 F. Ding, F. Lipparini, F. Egidi, J. Goings, B. Peng, A. Petrone, 
 T. Henderson, D. Ranasinghe, V. G. Zakrzewski, J. Gao, N. Rega, 
 G. Zheng, W. Liang, M. Hada, M. Ehara, K. Toyota, R. Fukuda, 
 J. Hasegawa, M. Ishida, T. Nakajima, Y. Honda, O. Kitao, H. Nakai, 
 T. Vreven, K. Throssell, J. A. Montgomery, Jr., J. E. Peralta, 
 F. Ogliaro, M. J. Bearpark, J. J. Heyd, E. N. Brothers, K. N. Kudin, 
 V. N. Staroverov, T. A. Keith, R. Kobayashi, J. Normand, 
 K. Raghavachari, A. P. Rendell, J. C. Burant, S. S. Iyengar, 
 J. Tomasi, M. Cossi, J. M. Millam, M. Klene, C. Adamo, R. Cammi, 
 J. W. Ochterski, R. L. Martin, K. Morokuma, O. Farkas, 
 J. B. Foresman, and D. J. Fox, Gaussian, Inc., Wallingford CT, 2016.
 
 ******************************************
 Gaussian 16:  ES64L-G16RevA.03 25-Dec-2016
                 2-Sep-2024 
 ******************************************
 %chk=/home/asus/YCY/BeH/Be10/3/H18-Be10.chk
 ------------------------------------
 # opt freq def2tzvp em=gd3bj pbe1pbe
 ------------------------------------
 1/18=20,19=15,26=3,38=1/1,3;
 2/9=110,12=2,17=6,18=5,40=1/2;
 3/5=44,7=101,11=2,25=1,30=1,71=1,74=-13,124=41/1,2,3;
 4//1;
 5/5=2,38=5/2;
 6/7=2,8=2,9=2,10=2,28=1/1;
 7//1,2,3,16;
 1/18=20,19=15,26=3/3(2);
 2/9=110/2;
 99//99;
 2/9=110/2;
 3/5=44,7=101,11=2,25=1,30=1,71=1,74=-13,124=41/1,2,3;
 4/5=5,16=3,69=1/1;
 5/5=2,38=5/2;
 7//1,2,3,16;
 1/18=20,19=15,26=3/3(-5);
 2/9=110/2;
 6/7=2,8=2,9=2,10=2,19=2,28=1/1;
 99/9=1/99;
 -------------------
 Title Card Required
 -------------------
 Symbolic Z-matrix:
 Charge =  0 Multiplicity = 1
 Be                   -0.6721    1.42636   0.57513 
 Be                   -0.76106   0.73714  -1.54648 
 Be                   -0.99616  -0.63344   1.15929 
 Be                   -0.82022  -1.26433  -0.91044 
 Be                   -2.21386   0.21786  -0.26054 
 Be                    1.05225   1.40212  -0.57392 
 Be                    0.87781   0.37576   1.39849 
 Be                    1.03666  -0.39913  -1.5736 
 Be                    0.75206  -1.50374   0.44009 
 Be                    2.30558  -0.2338   -0.01637 
 H                    -3.61729   0.55184  -0.6751 
 H                    -3.65966   0.28798   0.11681 
 H                     3.78429  -0.29916  -0.34437 
 H                     3.72361  -0.51201   0.4482 
 H                     1.89891   2.51349  -1.29596 
 H                     1.49476   2.90157  -0.72519 
 H                    -1.33813  -1.33416   2.4695 
 H                    -2.05299  -1.11776   2.13161 
 H                    -1.61826   1.31553  -2.66358 
 H                    -0.85153   1.42241  -2.91988 
 H                     1.102     0.8831    2.84202 
 H                     1.78277   0.49708   2.6388 
 H                    -1.03771   2.64086   1.53273 
 H                    -1.50547   2.73979   0.89926 
 H                     1.26371  -0.68589  -3.09554 
 H                     1.97368  -0.81723  -2.74613 
 H                    -1.46382  -2.28282  -1.96952 
 H                    -1.25655  -2.7392   -1.35576 
 H                     0.816    -2.91452   1.11449 
 H                     1.56379  -2.77762   0.8631 
 H                     4.14088   2.58697   1.14172 
 H                     3.48706   2.22145   1.09033 
 H                    -4.2396   -2.69385  -0.51999 
 H                    -3.66857  -2.3393   -0.1862 
 H                    -0.91147   4.66669  -1.8374 
 H                    -0.88829   3.97089  -1.55917 
 H                     1.40979  -2.26036   4.24057 
 H                     1.1779   -1.91985   3.61449 
 H                     1.2833   -4.26159  -2.42264 
 H                     1.25554  -3.61861  -2.0377 
 H                    -3.34096   1.59743   3.49949 
 H                    -2.95153   1.27768   2.94438 
 H                    -1.32547  -0.98765  -4.72489 
 H                    -1.13374  -0.90567  -4.16229 
 H                     3.96022   1.03105  -2.90591 
 H                     3.52528   0.87986  -2.52124 
 
 Add virtual bond connecting atoms H27        and Be4        Dist= 3.03D+00.
 Add virtual bond connecting atoms H28        and Be4        Dist= 3.03D+00.
 Add virtual bond connecting atoms H46        and H26        Dist= 4.37D+00.
 Add virtual bond connecting atoms H44        and H19        Dist= 5.15D+00.
 Add virtual bond connecting atoms H44        and H20        Dist= 5.02D+00.
 Add virtual bond connecting atoms H44        and H25        Dist= 4.98D+00.
 Add virtual bond connecting atoms H44        and H27        Dist= 4.93D+00.
 Add virtual bond connecting atoms H34        and H12        Dist= 5.00D+00.
 Add virtual bond connecting atoms H34        and H28        Dist= 5.12D+00.
 Add virtual bond connecting atoms H38        and H17        Dist= 5.34D+00.
 Add virtual bond connecting atoms H38        and H22        Dist= 5.06D+00.
 Add virtual bond connecting atoms H38        and H29        Dist= 5.13D+00.
 Add virtual bond connecting atoms H42        and H18        Dist= 5.07D+00.
 Add virtual bond connecting atoms H42        and H23        Dist= 5.18D+00.
 Add virtual bond connecting atoms H36        and H16        Dist= 5.18D+00.
 Add virtual bond connecting atoms H36        and H20        Dist= 5.46D+00.
 Add virtual bond connecting atoms H36        and H24        Dist= 5.32D+00.
 Add virtual bond connecting atoms H40        and H28        Dist= 5.19D+00.
 Add virtual bond connecting atoms H32        and H13        Dist= 5.51D+00.
 Add virtual bond connecting atoms H32        and H14        Dist= 5.32D+00.
 Add virtual bond connecting atoms H32        and H15        Dist= 5.44D+00.
 Add virtual bond connecting atoms H32        and H16        Dist= 5.25D+00.
 Add virtual bond connecting atoms H32        and H22        Dist= 5.44D+00.

 GradGradGradGradGradGradGradGradGradGradGradGradGradGradGradGradGradGrad
 Berny optimization.
 Initialization pass.
                           ----------------------------
                           !    Initial Parameters    !
                           ! (Angstroms and Degrees)  !
 --------------------------                            --------------------------
 ! Name  Definition              Value          Derivative Info.                !
 --------------------------------------------------------------------------------
 ! R1    R(1,2)                  2.2325         estimate D2E/DX2                !
 ! R2    R(1,3)                  2.1654         estimate D2E/DX2                !
 ! R3    R(1,5)                  2.1298         estimate D2E/DX2                !
 ! R4    R(1,6)                  2.0723         estimate D2E/DX2                !
 ! R5    R(1,7)                  2.0455         estimate D2E/DX2                !
 ! R6    R(1,23)                 1.5892         estimate D2E/DX2                !
 ! R7    R(1,24)                 1.5889         estimate D2E/DX2                !
 ! R8    R(2,4)                  2.1009         estimate D2E/DX2                !
 ! R9    R(2,5)                  2.0085         estimate D2E/DX2                !
 ! R10   R(2,6)                  2.1625         estimate D2E/DX2                !
 ! R11   R(2,8)                  2.1269         estimate D2E/DX2                !
 ! R12   R(2,19)                 1.5222         estimate D2E/DX2                !
 ! R13   R(2,20)                 1.5375         estimate D2E/DX2                !
 ! R14   R(3,4)                  2.1709         estimate D2E/DX2                !
 ! R15   R(3,5)                  2.0551         estimate D2E/DX2                !
 ! R16   R(3,7)                  2.1418         estimate D2E/DX2                !
 ! R17   R(3,9)                  2.0811         estimate D2E/DX2                !
 ! R18   R(3,17)                 1.5247         estimate D2E/DX2                !
 ! R19   R(3,18)                 1.5155         estimate D2E/DX2                !
 ! R20   R(4,5)                  2.1358         estimate D2E/DX2                !
 ! R21   R(4,8)                  2.1532         estimate D2E/DX2                !
 ! R22   R(4,9)                  2.0865         estimate D2E/DX2                !
 ! R23   R(4,27)                 1.6041         estimate D2E/DX2                !
 ! R24   R(4,28)                 1.6012         estimate D2E/DX2                !
 ! R25   R(5,11)                 1.501          estimate D2E/DX2                !
 ! R26   R(5,12)                 1.4959         estimate D2E/DX2                !
 ! R27   R(6,7)                  2.2303         estimate D2E/DX2                !
 ! R28   R(6,8)                  2.0601         estimate D2E/DX2                !
 ! R29   R(6,10)                 2.1349         estimate D2E/DX2                !
 ! R30   R(6,15)                 1.5727         estimate D2E/DX2                !
 ! R31   R(6,16)                 1.5707         estimate D2E/DX2                !
 ! R32   R(7,9)                  2.1135         estimate D2E/DX2                !
 ! R33   R(7,10)                 2.1004         estimate D2E/DX2                !
 ! R34   R(7,21)                 1.5464         estimate D2E/DX2                !
 ! R35   R(7,22)                 1.5401         estimate D2E/DX2                !
 ! R36   R(8,9)                  2.3143         estimate D2E/DX2                !
 ! R37   R(8,10)                 2.0156         estimate D2E/DX2                !
 ! R38   R(8,25)                 1.5653         estimate D2E/DX2                !
 ! R39   R(8,26)                 1.5581         estimate D2E/DX2                !
 ! R40   R(9,10)                 2.0578         estimate D2E/DX2                !
 ! R41   R(9,29)                 1.565          estimate D2E/DX2                !
 ! R42   R(9,30)                 1.5686         estimate D2E/DX2                !
 ! R43   R(10,13)                1.5161         estimate D2E/DX2                !
 ! R44   R(10,14)                1.5179         estimate D2E/DX2                !
 ! R45   R(11,12)                0.8358         estimate D2E/DX2                !
 ! R46   R(12,34)                2.6447         estimate D2E/DX2                !
 ! R47   R(13,14)                0.8229         estimate D2E/DX2                !
 ! R48   R(13,32)                2.9155         estimate D2E/DX2                !
 ! R49   R(14,32)                2.8178         estimate D2E/DX2                !
 ! R50   R(15,16)                0.7998         estimate D2E/DX2                !
 ! R51   R(15,32)                2.8813         estimate D2E/DX2                !
 ! R52   R(16,32)                2.7799         estimate D2E/DX2                !
 ! R53   R(16,36)                2.7419         estimate D2E/DX2                !
 ! R54   R(17,18)                0.8198         estimate D2E/DX2                !
 ! R55   R(17,38)                2.8257         estimate D2E/DX2                !
 ! R56   R(18,42)                2.6844         estimate D2E/DX2                !
 ! R57   R(19,20)                0.8155         estimate D2E/DX2                !
 ! R58   R(19,44)                2.723          estimate D2E/DX2                !
 ! R59   R(20,36)                2.8892         estimate D2E/DX2                !
 ! R60   R(20,44)                2.6539         estimate D2E/DX2                !
 ! R61   R(21,22)                0.8085         estimate D2E/DX2                !
 ! R62   R(22,32)                2.8768         estimate D2E/DX2                !
 ! R63   R(22,38)                2.6757         estimate D2E/DX2                !
 ! R64   R(23,24)                0.7937         estimate D2E/DX2                !
 ! R65   R(23,42)                2.7411         estimate D2E/DX2                !
 ! R66   R(24,36)                2.8179         estimate D2E/DX2                !
 ! R67   R(25,26)                0.8021         estimate D2E/DX2                !
 ! R68   R(25,44)                2.6333         estimate D2E/DX2                !
 ! R69   R(26,46)                2.3104         estimate D2E/DX2                !
 ! R70   R(27,28)                0.7924         estimate D2E/DX2                !
 ! R71   R(27,44)                2.6103         estimate D2E/DX2                !
 ! R72   R(28,34)                2.7103         estimate D2E/DX2                !
 ! R73   R(28,40)                2.7475         estimate D2E/DX2                !
 ! R74   R(29,30)                0.8007         estimate D2E/DX2                !
 ! R75   R(29,38)                2.7148         estimate D2E/DX2                !
 ! R76   R(31,32)                0.7508         estimate D2E/DX2                !
 ! R77   R(33,34)                0.7505         estimate D2E/DX2                !
 ! R78   R(35,36)                0.7497         estimate D2E/DX2                !
 ! R79   R(37,38)                0.7495         estimate D2E/DX2                !
 ! R80   R(39,40)                0.7499         estimate D2E/DX2                !
 ! R81   R(41,42)                0.7497         estimate D2E/DX2                !
 ! R82   R(43,44)                0.6            estimate D2E/DX2                !
 ! R83   R(45,46)                0.6            estimate D2E/DX2                !
 ! A1    A(2,1,3)               87.5206         estimate D2E/DX2                !
 ! A2    A(2,1,7)              104.7238         estimate D2E/DX2                !
 ! A3    A(2,1,23)             143.0702         estimate D2E/DX2                !
 ! A4    A(2,1,24)             115.3501         estimate D2E/DX2                !
 ! A5    A(3,1,6)              105.2471         estimate D2E/DX2                !
 ! A6    A(3,1,23)             122.0023         estimate D2E/DX2                !
 ! A7    A(3,1,24)             130.7514         estimate D2E/DX2                !
 ! A8    A(5,1,6)              112.2204         estimate D2E/DX2                !
 ! A9    A(5,1,7)              114.521          estimate D2E/DX2                !
 ! A10   A(5,1,23)             120.2336         estimate D2E/DX2                !
 ! A11   A(5,1,24)              99.7533         estimate D2E/DX2                !
 ! A12   A(6,1,23)             122.3084         estimate D2E/DX2                !
 ! A13   A(6,1,24)             124.0014         estimate D2E/DX2                !
 ! A14   A(7,1,23)             108.9225         estimate D2E/DX2                !
 ! A15   A(7,1,24)             137.7216         estimate D2E/DX2                !
 ! A16   A(1,2,4)               90.4311         estimate D2E/DX2                !
 ! A17   A(1,2,8)               98.2425         estimate D2E/DX2                !
 ! A18   A(1,2,19)             127.0513         estimate D2E/DX2                !
 ! A19   A(1,2,20)             135.5301         estimate D2E/DX2                !
 ! A20   A(4,2,6)              100.3936         estimate D2E/DX2                !
 ! A21   A(4,2,19)             124.6303         estimate D2E/DX2                !
 ! A22   A(4,2,20)             133.897          estimate D2E/DX2                !
 ! A23   A(5,2,6)              113.4594         estimate D2E/DX2                !
 ! A24   A(5,2,8)              118.7788         estimate D2E/DX2                !
 ! A25   A(5,2,19)              99.2515         estimate D2E/DX2                !
 ! A26   A(5,2,20)             130.1345         estimate D2E/DX2                !
 ! A27   A(6,2,19)             133.2675         estimate D2E/DX2                !
 ! A28   A(6,2,20)             108.3018         estimate D2E/DX2                !
 ! A29   A(8,2,19)             132.0361         estimate D2E/DX2                !
 ! A30   A(8,2,20)             106.0489         estimate D2E/DX2                !
 ! A31   A(1,3,4)               90.4075         estimate D2E/DX2                !
 ! A32   A(1,3,9)              100.3032         estimate D2E/DX2                !
 ! A33   A(1,3,17)             134.6326         estimate D2E/DX2                !
 ! A34   A(1,3,18)             125.5498         estimate D2E/DX2                !
 ! A35   A(4,3,7)               99.9333         estimate D2E/DX2                !
 ! A36   A(4,3,17)             134.7422         estimate D2E/DX2                !
 ! A37   A(4,3,18)             125.1216         estimate D2E/DX2                !
 ! A38   A(5,3,7)              113.6032         estimate D2E/DX2                !
 ! A39   A(5,3,9)              115.609          estimate D2E/DX2                !
 ! A40   A(5,3,17)             130.6308         estimate D2E/DX2                !
 ! A41   A(5,3,18)              99.3483         estimate D2E/DX2                !
 ! A42   A(7,3,17)             108.4707         estimate D2E/DX2                !
 ! A43   A(7,3,18)             133.5545         estimate D2E/DX2                !
 ! A44   A(9,3,17)             107.0496         estimate D2E/DX2                !
 ! A45   A(9,3,18)             132.3662         estimate D2E/DX2                !
 ! A46   A(2,4,3)               90.8059         estimate D2E/DX2                !
 ! A47   A(2,4,9)              106.5024         estimate D2E/DX2                !
 ! A48   A(2,4,27)             114.6004         estimate D2E/DX2                !
 ! A49   A(2,4,28)             143.2216         estimate D2E/DX2                !
 ! A50   A(3,4,8)              104.2852         estimate D2E/DX2                !
 ! A51   A(3,4,27)             141.3946         estimate D2E/DX2                !
 ! A52   A(3,4,28)             120.7135         estimate D2E/DX2                !
 ! A53   A(5,4,8)              112.1844         estimate D2E/DX2                !
 ! A54   A(5,4,9)              111.9865         estimate D2E/DX2                !
 ! A55   A(5,4,27)             112.3171         estimate D2E/DX2                !
 ! A56   A(5,4,28)             123.0956         estimate D2E/DX2                !
 ! A57   A(8,4,27)             113.4394         estimate D2E/DX2                !
 ! A58   A(8,4,28)             121.295          estimate D2E/DX2                !
 ! A59   A(9,4,27)             131.0589         estimate D2E/DX2                !
 ! A60   A(9,4,28)             106.2402         estimate D2E/DX2                !
 ! A61   A(1,5,4)               92.3394         estimate D2E/DX2                !
 ! A62   A(1,5,11)             131.2213         estimate D2E/DX2                !
 ! A63   A(1,5,12)             125.0366         estimate D2E/DX2                !
 ! A64   A(2,5,3)               96.9409         estimate D2E/DX2                !
 ! A65   A(2,5,11)             116.2286         estimate D2E/DX2                !
 ! A66   A(2,5,12)             148.0509         estimate D2E/DX2                !
 ! A67   A(3,5,11)             146.8241         estimate D2E/DX2                !
 ! A68   A(3,5,12)             114.6974         estimate D2E/DX2                !
 ! A69   A(4,5,11)             132.881          estimate D2E/DX2                !
 ! A70   A(4,5,12)             137.7291         estimate D2E/DX2                !
 ! A71   A(1,6,8)              105.8427         estimate D2E/DX2                !
 ! A72   A(1,6,10)             110.6494         estimate D2E/DX2                !
 ! A73   A(1,6,15)             133.9699         estimate D2E/DX2                !
 ! A74   A(1,6,16)             106.0614         estimate D2E/DX2                !
 ! A75   A(2,6,7)              100.9904         estimate D2E/DX2                !
 ! A76   A(2,6,10)             111.9681         estimate D2E/DX2                !
 ! A77   A(2,6,15)             117.5329         estimate D2E/DX2                !
 ! A78   A(2,6,16)             119.1106         estimate D2E/DX2                !
 ! A79   A(7,6,8)               91.5004         estimate D2E/DX2                !
 ! A80   A(7,6,15)             140.6547         estimate D2E/DX2                !
 ! A81   A(7,6,16)             123.1293         estimate D2E/DX2                !
 ! A82   A(8,6,15)             113.5256         estimate D2E/DX2                !
 ! A83   A(8,6,16)             142.1935         estimate D2E/DX2                !
 ! A84   A(10,6,15)            110.2035         estimate D2E/DX2                !
 ! A85   A(10,6,16)            126.2475         estimate D2E/DX2                !
 ! A86   A(1,7,9)              103.2467         estimate D2E/DX2                !
 ! A87   A(1,7,10)             113.1399         estimate D2E/DX2                !
 ! A88   A(1,7,21)             108.4869         estimate D2E/DX2                !
 ! A89   A(1,7,22)             136.7969         estimate D2E/DX2                !
 ! A90   A(3,7,6)              100.7487         estimate D2E/DX2                !
 ! A91   A(3,7,10)             112.505          estimate D2E/DX2                !
 ! A92   A(3,7,21)             112.6858         estimate D2E/DX2                !
 ! A93   A(3,7,22)             129.8777         estimate D2E/DX2                !
 ! A94   A(6,7,9)               90.7372         estimate D2E/DX2                !
 ! A95   A(6,7,21)             131.5447         estimate D2E/DX2                !
 ! A96   A(6,7,22)             129.0496         estimate D2E/DX2                !
 ! A97   A(9,7,21)             136.3585         estimate D2E/DX2                !
 ! A98   A(9,7,22)             118.0474         estimate D2E/DX2                !
 ! A99   A(10,7,21)            128.7144         estimate D2E/DX2                !
 ! A100  A(10,7,22)             99.5508         estimate D2E/DX2                !
 ! A101  A(2,8,9)               98.0452         estimate D2E/DX2                !
 ! A102  A(2,8,10)             118.5845         estimate D2E/DX2                !
 ! A103  A(2,8,25)             103.4662         estimate D2E/DX2                !
 ! A104  A(2,8,26)             131.3967         estimate D2E/DX2                !
 ! A105  A(4,8,6)              102.0284         estimate D2E/DX2                !
 ! A106  A(4,8,10)             109.7507         estimate D2E/DX2                !
 ! A107  A(4,8,25)             110.5447         estimate D2E/DX2                !
 ! A108  A(4,8,26)             129.9842         estimate D2E/DX2                !
 ! A109  A(6,8,9)               89.7726         estimate D2E/DX2                !
 ! A110  A(6,8,25)             129.1163         estimate D2E/DX2                !
 ! A111  A(6,8,26)             126.5299         estimate D2E/DX2                !
 ! A112  A(9,8,25)             140.933          estimate D2E/DX2                !
 ! A113  A(9,8,26)             126.9178         estimate D2E/DX2                !
 ! A114  A(10,8,25)            132.4485         estimate D2E/DX2                !
 ! A115  A(10,8,26)            102.9924         estimate D2E/DX2                !
 ! A116  A(3,9,8)              101.7942         estimate D2E/DX2                !
 ! A117  A(3,9,10)             116.921          estimate D2E/DX2                !
 ! A118  A(3,9,29)             105.2117         estimate D2E/DX2                !
 ! A119  A(3,9,30)             132.9318         estimate D2E/DX2                !
 ! A120  A(4,9,7)              103.669          estimate D2E/DX2                !
 ! A121  A(4,9,10)             110.7629         estimate D2E/DX2                !
 ! A122  A(4,9,29)             114.4037         estimate D2E/DX2                !
 ! A123  A(4,9,30)             131.1237         estimate D2E/DX2                !
 ! A124  A(7,9,8)               87.8677         estimate D2E/DX2                !
 ! A125  A(7,9,29)             127.1435         estimate D2E/DX2                !
 ! A126  A(7,9,30)             124.6883         estimate D2E/DX2                !
 ! A127  A(8,9,29)             143.1479         estimate D2E/DX2                !
 ! A128  A(8,9,30)             123.9594         estimate D2E/DX2                !
 ! A129  A(10,9,29)            128.3942         estimate D2E/DX2                !
 ! A130  A(10,9,30)             99.8068         estimate D2E/DX2                !
 ! A131  A(6,10,9)              95.0271         estimate D2E/DX2                !
 ! A132  A(6,10,13)            123.3069         estimate D2E/DX2                !
 ! A133  A(6,10,14)            140.2463         estimate D2E/DX2                !
 ! A134  A(7,10,8)              96.6781         estimate D2E/DX2                !
 ! A135  A(7,10,13)            145.2093         estimate D2E/DX2                !
 ! A136  A(7,10,14)            118.8193         estimate D2E/DX2                !
 ! A137  A(8,10,13)            116.3182         estimate D2E/DX2                !
 ! A138  A(8,10,14)            144.0536         estimate D2E/DX2                !
 ! A139  A(9,10,13)            139.2644         estimate D2E/DX2                !
 ! A140  A(9,10,14)            121.6191         estimate D2E/DX2                !
 ! A141  A(5,12,34)             85.8591         estimate D2E/DX2                !
 ! A142  A(11,12,34)           101.8431         estimate D2E/DX2                !
 ! A143  A(10,13,32)            75.9259         estimate D2E/DX2                !
 ! A144  A(10,14,32)            79.2529         estimate D2E/DX2                !
 ! A145  A(6,15,32)             81.0757         estimate D2E/DX2                !
 ! A146  A(6,16,32)             84.5747         estimate D2E/DX2                !
 ! A147  A(6,16,36)             99.0178         estimate D2E/DX2                !
 ! A148  A(15,16,36)           114.289          estimate D2E/DX2                !
 ! A149  A(32,16,36)           156.4835         estimate D2E/DX2                !
 ! A150  A(3,17,38)            104.1085         estimate D2E/DX2                !
 ! A151  A(3,18,42)             98.1923         estimate D2E/DX2                !
 ! A152  A(17,18,42)           113.7438         estimate D2E/DX2                !
 ! A153  A(2,19,44)             89.6429         estimate D2E/DX2                !
 ! A154  A(2,20,36)             88.4642         estimate D2E/DX2                !
 ! A155  A(2,20,44)             91.9167         estimate D2E/DX2                !
 ! A156  A(19,20,36)            87.4571         estimate D2E/DX2                !
 ! A157  A(7,22,32)             87.813          estimate D2E/DX2                !
 ! A158  A(7,22,38)             95.1449         estimate D2E/DX2                !
 ! A159  A(21,22,32)           110.3599         estimate D2E/DX2                !
 ! A160  A(21,22,38)            98.5848         estimate D2E/DX2                !
 ! A161  A(32,22,38)           150.65           estimate D2E/DX2                !
 ! A162  A(1,23,42)             95.2146         estimate D2E/DX2                !
 ! A163  A(24,23,42)            93.5281         estimate D2E/DX2                !
 ! A164  A(1,24,36)             93.916          estimate D2E/DX2                !
 ! A165  A(23,24,36)           128.4427         estimate D2E/DX2                !
 ! A166  A(8,25,44)            106.0882         estimate D2E/DX2                !
 ! A167  A(8,26,46)             97.673          estimate D2E/DX2                !
 ! A168  A(25,26,46)           121.1002         estimate D2E/DX2                !
 ! A169  A(4,27,44)             99.7242         estimate D2E/DX2                !
 ! A170  A(28,27,44)           157.1333         estimate D2E/DX2                !
 ! A171  A(4,28,34)             89.2316         estimate D2E/DX2                !
 ! A172  A(4,28,40)             96.5861         estimate D2E/DX2                !
 ! A173  A(27,28,34)            90.9444         estimate D2E/DX2                !
 ! A174  A(27,28,40)           103.37           estimate D2E/DX2                !
 ! A175  A(9,29,38)             94.1286         estimate D2E/DX2                !
 ! A176  A(30,29,38)            95.8536         estimate D2E/DX2                !
 ! A177  A(13,32,15)            74.7087         estimate D2E/DX2                !
 ! A178  A(13,32,16)            87.8914         estimate D2E/DX2                !
 ! A179  A(13,32,22)            78.8754         estimate D2E/DX2                !
 ! A180  A(13,32,31)           111.4568         estimate D2E/DX2                !
 ! A181  A(14,32,15)            87.4704         estimate D2E/DX2                !
 ! A182  A(14,32,16)            98.5498         estimate D2E/DX2                !
 ! A183  A(14,32,22)            65.8536         estimate D2E/DX2                !
 ! A184  A(14,32,31)           114.504          estimate D2E/DX2                !
 ! A185  A(15,32,22)           100.37           estimate D2E/DX2                !
 ! A186  A(15,32,31)           119.1652         estimate D2E/DX2                !
 ! A187  A(16,32,22)            94.2208         estimate D2E/DX2                !
 ! A188  A(16,32,31)           123.3454         estimate D2E/DX2                !
 ! A189  A(22,32,31)           140.4315         estimate D2E/DX2                !
 ! A190  A(12,34,28)           101.129          estimate D2E/DX2                !
 ! A191  A(12,34,33)           121.5241         estimate D2E/DX2                !
 ! A192  A(28,34,33)           114.5526         estimate D2E/DX2                !
 ! A193  A(16,36,20)            77.7716         estimate D2E/DX2                !
 ! A194  A(16,36,24)            75.7951         estimate D2E/DX2                !
 ! A195  A(16,36,35)           120.1117         estimate D2E/DX2                !
 ! A196  A(20,36,24)            91.6221         estimate D2E/DX2                !
 ! A197  A(20,36,35)           130.108          estimate D2E/DX2                !
 ! A198  A(24,36,35)           136.259          estimate D2E/DX2                !
 ! A199  A(17,38,22)            82.3165         estimate D2E/DX2                !
 ! A200  A(17,38,29)            65.4241         estimate D2E/DX2                !
 ! A201  A(17,38,37)           135.0863         estimate D2E/DX2                !
 ! A202  A(22,38,29)            91.4493         estimate D2E/DX2                !
 ! A203  A(22,38,37)           130.1713         estimate D2E/DX2                !
 ! A204  A(29,38,37)           130.094          estimate D2E/DX2                !
 ! A205  A(28,40,39)           115.8289         estimate D2E/DX2                !
 ! A206  A(18,42,23)            93.1039         estimate D2E/DX2                !
 ! A207  A(18,42,41)           141.1374         estimate D2E/DX2                !
 ! A208  A(23,42,41)           122.1333         estimate D2E/DX2                !
 ! A209  A(19,44,25)            82.5854         estimate D2E/DX2                !
 ! A210  A(19,44,27)            86.8761         estimate D2E/DX2                !
 ! A211  A(19,44,43)           124.7978         estimate D2E/DX2                !
 ! A212  A(20,44,25)            68.9194         estimate D2E/DX2                !
 ! A213  A(20,44,27)            94.7607         estimate D2E/DX2                !
 ! A214  A(20,44,43)           126.3565         estimate D2E/DX2                !
 ! A215  A(25,44,27)            79.5636         estimate D2E/DX2                !
 ! A216  A(25,44,43)           133.0158         estimate D2E/DX2                !
 ! A217  A(27,44,43)           132.4681         estimate D2E/DX2                !
 ! A218  A(26,46,45)           127.5533         estimate D2E/DX2                !
 ! A219  L(18,17,38,1,-1)      176.8489         estimate D2E/DX2                !
 ! A220  L(36,20,44,2,-1)      180.3809         estimate D2E/DX2                !
 ! A221  L(26,25,44,1,-1)      184.4528         estimate D2E/DX2                !
 ! A222  L(34,28,40,27,-1)     194.3143         estimate D2E/DX2                !
 ! A223  L(18,17,38,1,-2)      178.5789         estimate D2E/DX2                !
 ! A224  L(36,20,44,2,-2)      173.1744         estimate D2E/DX2                !
 ! A225  L(26,25,44,1,-2)      193.7044         estimate D2E/DX2                !
 ! A226  L(34,28,40,27,-2)     182.5139         estimate D2E/DX2                !
 ! D1    D(3,1,2,4)             -6.9239         estimate D2E/DX2                !
 ! D2    D(3,1,2,8)            -67.8961         estimate D2E/DX2                !
 ! D3    D(3,1,2,19)           128.9445         estimate D2E/DX2                !
 ! D4    D(3,1,2,20)           168.9889         estimate D2E/DX2                !
 ! D5    D(7,1,2,4)             52.2761         estimate D2E/DX2                !
 ! D6    D(7,1,2,8)             -8.6961         estimate D2E/DX2                !
 ! D7    D(7,1,2,19)          -171.8555         estimate D2E/DX2                !
 ! D8    D(7,1,2,20)          -131.8111         estimate D2E/DX2                !
 ! D9    D(23,1,2,4)          -152.5372         estimate D2E/DX2                !
 ! D10   D(23,1,2,8)           146.4907         estimate D2E/DX2                !
 ! D11   D(23,1,2,19)          -16.6687         estimate D2E/DX2                !
 ! D12   D(23,1,2,20)           23.3757         estimate D2E/DX2                !
 ! D13   D(24,1,2,4)          -141.5514         estimate D2E/DX2                !
 ! D14   D(24,1,2,8)           157.4764         estimate D2E/DX2                !
 ! D15   D(24,1,2,19)           -5.683          estimate D2E/DX2                !
 ! D16   D(24,1,2,20)           34.3614         estimate D2E/DX2                !
 ! D17   D(2,1,3,4)              6.6997         estimate D2E/DX2                !
 ! D18   D(2,1,3,9)             64.9425         estimate D2E/DX2                !
 ! D19   D(2,1,3,17)          -168.3139         estimate D2E/DX2                !
 ! D20   D(2,1,3,18)          -128.7155         estimate D2E/DX2                !
 ! D21   D(6,1,3,4)            -51.4417         estimate D2E/DX2                !
 ! D22   D(6,1,3,9)              6.8011         estimate D2E/DX2                !
 ! D23   D(6,1,3,17)           133.5447         estimate D2E/DX2                !
 ! D24   D(6,1,3,18)           173.1431         estimate D2E/DX2                !
 ! D25   D(23,1,3,4)           163.1122         estimate D2E/DX2                !
 ! D26   D(23,1,3,9)          -138.6451         estimate D2E/DX2                !
 ! D27   D(23,1,3,17)          -11.9014         estimate D2E/DX2                !
 ! D28   D(23,1,3,18)           27.6969         estimate D2E/DX2                !
 ! D29   D(24,1,3,4)           128.5966         estimate D2E/DX2                !
 ! D30   D(24,1,3,9)          -173.1606         estimate D2E/DX2                !
 ! D31   D(24,1,3,17)          -46.417          estimate D2E/DX2                !
 ! D32   D(24,1,3,18)           -6.8186         estimate D2E/DX2                !
 ! D33   D(6,1,5,4)             37.3542         estimate D2E/DX2                !
 ! D34   D(6,1,5,11)          -122.9052         estimate D2E/DX2                !
 ! D35   D(6,1,5,12)          -163.7156         estimate D2E/DX2                !
 ! D36   D(7,1,5,4)            -34.9241         estimate D2E/DX2                !
 ! D37   D(7,1,5,11)           164.8165         estimate D2E/DX2                !
 ! D38   D(7,1,5,12)           124.0061         estimate D2E/DX2                !
 ! D39   D(23,1,5,4)          -167.6433         estimate D2E/DX2                !
 ! D40   D(23,1,5,11)           32.0973         estimate D2E/DX2                !
 ! D41   D(23,1,5,12)           -8.7131         estimate D2E/DX2                !
 ! D42   D(24,1,5,4)           170.4448         estimate D2E/DX2                !
 ! D43   D(24,1,5,11)           10.1854         estimate D2E/DX2                !
 ! D44   D(24,1,5,12)          -30.625          estimate D2E/DX2                !
 ! D45   D(3,1,6,8)             33.5285         estimate D2E/DX2                !
 ! D46   D(3,1,6,10)           -27.0261         estimate D2E/DX2                !
 ! D47   D(3,1,6,15)          -178.2309         estimate D2E/DX2                !
 ! D48   D(3,1,6,16)          -167.0252         estimate D2E/DX2                !
 ! D49   D(5,1,6,8)            -26.7513         estimate D2E/DX2                !
 ! D50   D(5,1,6,10)           -87.3059         estimate D2E/DX2                !
 ! D51   D(5,1,6,15)           121.4892         estimate D2E/DX2                !
 ! D52   D(5,1,6,16)           132.695          estimate D2E/DX2                !
 ! D53   D(23,1,6,8)           178.8418         estimate D2E/DX2                !
 ! D54   D(23,1,6,10)          118.2872         estimate D2E/DX2                !
 ! D55   D(23,1,6,15)          -32.9177         estimate D2E/DX2                !
 ! D56   D(23,1,6,16)          -21.7119         estimate D2E/DX2                !
 ! D57   D(24,1,6,8)          -146.5064         estimate D2E/DX2                !
 ! D58   D(24,1,6,10)          152.9389         estimate D2E/DX2                !
 ! D59   D(24,1,6,15)            1.7341         estimate D2E/DX2                !
 ! D60   D(24,1,6,16)           12.9398         estimate D2E/DX2                !
 ! D61   D(2,1,7,9)            -35.5362         estimate D2E/DX2                !
 ! D62   D(2,1,7,10)            25.5303         estimate D2E/DX2                !
 ! D63   D(2,1,7,21)           174.8526         estimate D2E/DX2                !
 ! D64   D(2,1,7,22)           161.4705         estimate D2E/DX2                !
 ! D65   D(5,1,7,9)             22.0687         estimate D2E/DX2                !
 ! D66   D(5,1,7,10)            83.1353         estimate D2E/DX2                !
 ! D67   D(5,1,7,21)          -127.5424         estimate D2E/DX2                !
 ! D68   D(5,1,7,22)          -140.9246         estimate D2E/DX2                !
 ! D69   D(23,1,7,9)           159.9231         estimate D2E/DX2                !
 ! D70   D(23,1,7,10)         -139.0104         estimate D2E/DX2                !
 ! D71   D(23,1,7,21)           10.3119         estimate D2E/DX2                !
 ! D72   D(23,1,7,22)           -3.0703         estimate D2E/DX2                !
 ! D73   D(24,1,7,9)           163.1907         estimate D2E/DX2                !
 ! D74   D(24,1,7,10)         -135.7427         estimate D2E/DX2                !
 ! D75   D(24,1,7,21)           13.5795         estimate D2E/DX2                !
 ! D76   D(24,1,7,22)            0.1974         estimate D2E/DX2                !
 ! D77   D(2,1,23,42)          113.1674         estimate D2E/DX2                !
 ! D78   D(3,1,23,42)          -25.1223         estimate D2E/DX2                !
 ! D79   D(5,1,23,42)           42.799          estimate D2E/DX2                !
 ! D80   D(6,1,23,42)         -164.7725         estimate D2E/DX2                !
 ! D81   D(7,1,23,42)          -92.2411         estimate D2E/DX2                !
 ! D82   D(2,1,24,36)          -37.5577         estimate D2E/DX2                !
 ! D83   D(3,1,24,36)         -147.7428         estimate D2E/DX2                !
 ! D84   D(5,1,24,36)          -93.0646         estimate D2E/DX2                !
 ! D85   D(6,1,24,36)           32.3018         estimate D2E/DX2                !
 ! D86   D(7,1,24,36)          122.3459         estimate D2E/DX2                !
 ! D87   D(1,2,4,3)              6.9006         estimate D2E/DX2                !
 ! D88   D(1,2,4,9)            -50.3444         estimate D2E/DX2                !
 ! D89   D(1,2,4,27)           156.8976         estimate D2E/DX2                !
 ! D90   D(1,2,4,28)           157.588          estimate D2E/DX2                !
 ! D91   D(6,2,4,3)             62.5909         estimate D2E/DX2                !
 ! D92   D(6,2,4,9)              5.3459         estimate D2E/DX2                !
 ! D93   D(6,2,4,27)          -147.4121         estimate D2E/DX2                !
 ! D94   D(6,2,4,28)          -146.7217         estimate D2E/DX2                !
 ! D95   D(19,2,4,3)          -130.6163         estimate D2E/DX2                !
 ! D96   D(19,2,4,9)           172.1387         estimate D2E/DX2                !
 ! D97   D(19,2,4,27)           19.3807         estimate D2E/DX2                !
 ! D98   D(19,2,4,28)           20.0711         estimate D2E/DX2                !
 ! D99   D(20,2,4,3)          -169.1262         estimate D2E/DX2                !
 ! D100  D(20,2,4,9)           133.6288         estimate D2E/DX2                !
 ! D101  D(20,2,4,27)          -19.1292         estimate D2E/DX2                !
 ! D102  D(20,2,4,28)          -18.4388         estimate D2E/DX2                !
 ! D103  D(6,2,5,3)            -36.8893         estimate D2E/DX2                !
 ! D104  D(6,2,5,11)           143.7817         estimate D2E/DX2                !
 ! D105  D(6,2,5,12)           135.2609         estimate D2E/DX2                !
 ! D106  D(8,2,5,3)             27.5361         estimate D2E/DX2                !
 ! D107  D(8,2,5,11)          -151.7929         estimate D2E/DX2                !
 ! D108  D(8,2,5,12)          -160.3137         estimate D2E/DX2                !
 ! D109  D(19,2,5,3)           177.2476         estimate D2E/DX2                !
 ! D110  D(19,2,5,11)           -2.0814         estimate D2E/DX2                !
 ! D111  D(19,2,5,12)          -10.6022         estimate D2E/DX2                !
 ! D112  D(20,2,5,3)           178.6587         estimate D2E/DX2                !
 ! D113  D(20,2,5,11)           -0.6703         estimate D2E/DX2                !
 ! D114  D(20,2,5,12)           -9.1911         estimate D2E/DX2                !
 ! D115  D(4,2,6,7)            -39.7147         estimate D2E/DX2                !
 ! D116  D(4,2,6,10)            19.4708         estimate D2E/DX2                !
 ! D117  D(4,2,6,15)           148.5384         estimate D2E/DX2                !
 ! D118  D(4,2,6,16)          -177.906          estimate D2E/DX2                !
 ! D119  D(5,2,6,7)             24.7684         estimate D2E/DX2                !
 ! D120  D(5,2,6,10)            83.9538         estimate D2E/DX2                !
 ! D121  D(5,2,6,15)          -146.9786         estimate D2E/DX2                !
 ! D122  D(5,2,6,16)          -113.423          estimate D2E/DX2                !
 ! D123  D(19,2,6,7)           155.2473         estimate D2E/DX2                !
 ! D124  D(19,2,6,10)         -145.5672         estimate D2E/DX2                !
 ! D125  D(19,2,6,15)          -16.4996         estimate D2E/DX2                !
 ! D126  D(19,2,6,16)           17.056          estimate D2E/DX2                !
 ! D127  D(20,2,6,7)           176.8528         estimate D2E/DX2                !
 ! D128  D(20,2,6,10)         -123.9617         estimate D2E/DX2                !
 ! D129  D(20,2,6,15)            5.1059         estimate D2E/DX2                !
 ! D130  D(20,2,6,16)           38.6615         estimate D2E/DX2                !
 ! D131  D(1,2,8,9)             44.8535         estimate D2E/DX2                !
 ! D132  D(1,2,8,10)           -10.9467         estimate D2E/DX2                !
 ! D133  D(1,2,8,25)          -167.9916         estimate D2E/DX2                !
 ! D134  D(1,2,8,26)          -156.1932         estimate D2E/DX2                !
 ! D135  D(5,2,8,9)            -15.3693         estimate D2E/DX2                !
 ! D136  D(5,2,8,10)           -71.1694         estimate D2E/DX2                !
 ! D137  D(5,2,8,25)           131.7856         estimate D2E/DX2                !
 ! D138  D(5,2,8,26)           143.584          estimate D2E/DX2                !
 ! D139  D(19,2,8,9)          -153.2846         estimate D2E/DX2                !
 ! D140  D(19,2,8,10)          150.9152         estimate D2E/DX2                !
 ! D141  D(19,2,8,25)           -6.1298         estimate D2E/DX2                !
 ! D142  D(19,2,8,26)            5.6686         estimate D2E/DX2                !
 ! D143  D(20,2,8,9)          -172.7755         estimate D2E/DX2                !
 ! D144  D(20,2,8,10)          131.4243         estimate D2E/DX2                !
 ! D145  D(20,2,8,25)          -25.6206         estimate D2E/DX2                !
 ! D146  D(20,2,8,26)          -13.8222         estimate D2E/DX2                !
 ! D147  D(1,2,19,44)         -165.1833         estimate D2E/DX2                !
 ! D148  D(4,2,19,44)          -42.9847         estimate D2E/DX2                !
 ! D149  D(5,2,19,44)         -105.9493         estimate D2E/DX2                !
 ! D150  D(6,2,19,44)          119.0394         estimate D2E/DX2                !
 ! D151  D(8,2,19,44)           37.5247         estimate D2E/DX2                !
 ! D152  D(1,2,20,36)           -0.6457         estimate D2E/DX2                !
 ! D153  D(1,2,20,44)         -173.8201         estimate D2E/DX2                !
 ! D154  D(4,2,20,36)          173.678          estimate D2E/DX2                !
 ! D155  D(4,2,20,44)            0.5036         estimate D2E/DX2                !
 ! D156  D(5,2,20,36)           85.0901         estimate D2E/DX2                !
 ! D157  D(5,2,20,44)          -88.0843         estimate D2E/DX2                !
 ! D158  D(6,2,20,36)          -60.7334         estimate D2E/DX2                !
 ! D159  D(6,2,20,44)          126.0922         estimate D2E/DX2                !
 ! D160  D(8,2,20,36)         -121.0427         estimate D2E/DX2                !
 ! D161  D(8,2,20,44)           65.7829         estimate D2E/DX2                !
 ! D162  D(1,3,4,2)             -7.1155         estimate D2E/DX2                !
 ! D163  D(1,3,4,8)             52.0376         estimate D2E/DX2                !
 ! D164  D(1,3,4,27)          -140.3402         estimate D2E/DX2                !
 ! D165  D(1,3,4,28)          -167.1813         estimate D2E/DX2                !
 ! D166  D(7,3,4,2)            -63.3266         estimate D2E/DX2                !
 ! D167  D(7,3,4,8)             -4.1735         estimate D2E/DX2                !
 ! D168  D(7,3,4,27)           163.4487         estimate D2E/DX2                !
 ! D169  D(7,3,4,28)           136.6076         estimate D2E/DX2                !
 ! D170  D(17,3,4,2)           167.8886         estimate D2E/DX2                !
 ! D171  D(17,3,4,8)          -132.9582         estimate D2E/DX2                !
 ! D172  D(17,3,4,27)           34.6639         estimate D2E/DX2                !
 ! D173  D(17,3,4,28)            7.8229         estimate D2E/DX2                !
 ! D174  D(18,3,4,2)           128.5974         estimate D2E/DX2                !
 ! D175  D(18,3,4,8)          -172.2495         estimate D2E/DX2                !
 ! D176  D(18,3,4,27)           -4.6273         estimate D2E/DX2                !
 ! D177  D(18,3,4,28)          -31.4684         estimate D2E/DX2                !
 ! D178  D(7,3,5,2)             36.4608         estimate D2E/DX2                !
 ! D179  D(7,3,5,11)          -144.6392         estimate D2E/DX2                !
 ! D180  D(7,3,5,12)          -138.9766         estimate D2E/DX2                !
 ! D181  D(9,3,5,2)            -30.282          estimate D2E/DX2                !
 ! D182  D(9,3,5,11)           148.618          estimate D2E/DX2                !
 ! D183  D(9,3,5,12)           154.2806         estimate D2E/DX2                !
 ! D184  D(17,3,5,2)          -177.3893         estimate D2E/DX2                !
 ! D185  D(17,3,5,11)            1.5107         estimate D2E/DX2                !
 ! D186  D(17,3,5,12)            7.1733         estimate D2E/DX2                !
 ! D187  D(18,3,5,2)          -177.0269         estimate D2E/DX2                !
 ! D188  D(18,3,5,11)            1.8731         estimate D2E/DX2                !
 ! D189  D(18,3,5,12)            7.5357         estimate D2E/DX2                !
 ! D190  D(4,3,7,6)             39.3872         estimate D2E/DX2                !
 ! D191  D(4,3,7,10)           -21.3306         estimate D2E/DX2                !
 ! D192  D(4,3,7,21)          -176.4184         estimate D2E/DX2                !
 ! D193  D(4,3,7,22)          -146.7937         estimate D2E/DX2                !
 ! D194  D(5,3,7,6)            -22.7945         estimate D2E/DX2                !
 ! D195  D(5,3,7,10)           -83.5124         estimate D2E/DX2                !
 ! D196  D(5,3,7,21)           121.3998         estimate D2E/DX2                !
 ! D197  D(5,3,7,22)           151.0245         estimate D2E/DX2                !
 ! D198  D(17,3,7,6)          -176.3267         estimate D2E/DX2                !
 ! D199  D(17,3,7,10)          122.9555         estimate D2E/DX2                !
 ! D200  D(17,3,7,21)          -32.1323         estimate D2E/DX2                !
 ! D201  D(17,3,7,22)           -2.5076         estimate D2E/DX2                !
 ! D202  D(18,3,7,6)          -154.0977         estimate D2E/DX2                !
 ! D203  D(18,3,7,10)          145.1845         estimate D2E/DX2                !
 ! D204  D(18,3,7,21)           -9.9033         estimate D2E/DX2                !
 ! D205  D(18,3,7,22)           19.7214         estimate D2E/DX2                !
 ! D206  D(1,3,9,8)            -39.4493         estimate D2E/DX2                !
 ! D207  D(1,3,9,10)            16.5677         estimate D2E/DX2                !
 ! D208  D(1,3,9,29)           165.875          estimate D2E/DX2                !
 ! D209  D(1,3,9,30)           153.7316         estimate D2E/DX2                !
 ! D210  D(5,3,9,8)             22.7038         estimate D2E/DX2                !
 ! D211  D(5,3,9,10)            78.7208         estimate D2E/DX2                !
 ! D212  D(5,3,9,29)          -131.9719         estimate D2E/DX2                !
 ! D213  D(5,3,9,30)          -144.1153         estimate D2E/DX2                !
 ! D214  D(17,3,9,8)           177.167          estimate D2E/DX2                !
 ! D215  D(17,3,9,10)         -126.816          estimate D2E/DX2                !
 ! D216  D(17,3,9,29)           22.4913         estimate D2E/DX2                !
 ! D217  D(17,3,9,30)           10.3479         estimate D2E/DX2                !
 ! D218  D(18,3,9,8)           155.6218         estimate D2E/DX2                !
 ! D219  D(18,3,9,10)         -148.3613         estimate D2E/DX2                !
 ! D220  D(18,3,9,29)            0.9461         estimate D2E/DX2                !
 ! D221  D(18,3,9,30)          -11.1974         estimate D2E/DX2                !
 ! D222  D(1,3,17,38)          -90.1635         estimate D2E/DX2                !
 ! D223  D(4,3,17,38)           96.8654         estimate D2E/DX2                !
 ! D224  D(5,3,17,38)         -176.528          estimate D2E/DX2                !
 ! D225  D(7,3,17,38)          -29.0854         estimate D2E/DX2                !
 ! D226  D(9,3,17,38)           34.2845         estimate D2E/DX2                !
 ! D227  D(1,3,18,42)           -6.6406         estimate D2E/DX2                !
 ! D228  D(4,3,18,42)         -127.5261         estimate D2E/DX2                !
 ! D229  D(5,3,18,42)          -66.9784         estimate D2E/DX2                !
 ! D230  D(7,3,18,42)           68.7832         estimate D2E/DX2                !
 ! D231  D(9,3,18,42)          155.0329         estimate D2E/DX2                !
 ! D232  D(8,4,5,1)            -36.1731         estimate D2E/DX2                !
 ! D233  D(8,4,5,11)           123.541          estimate D2E/DX2                !
 ! D234  D(8,4,5,12)           169.7789         estimate D2E/DX2                !
 ! D235  D(9,4,5,1)             35.9882         estimate D2E/DX2                !
 ! D236  D(9,4,5,11)          -164.2977         estimate D2E/DX2                !
 ! D237  D(9,4,5,12)          -118.0598         estimate D2E/DX2                !
 ! D238  D(27,4,5,1)          -165.3521         estimate D2E/DX2                !
 ! D239  D(27,4,5,11)           -5.638          estimate D2E/DX2                !
 ! D240  D(27,4,5,12)           40.5999         estimate D2E/DX2                !
 ! D241  D(28,4,5,1)           164.5358         estimate D2E/DX2                !
 ! D242  D(28,4,5,11)          -35.7501         estimate D2E/DX2                !
 ! D243  D(28,4,5,12)           10.4878         estimate D2E/DX2                !
 ! D244  D(3,4,8,6)            -35.9224         estimate D2E/DX2                !
 ! D245  D(3,4,8,10)            29.6294         estimate D2E/DX2                !
 ! D246  D(3,4,8,25)          -176.1622         estimate D2E/DX2                !
 ! D247  D(3,4,8,26)           157.4264         estimate D2E/DX2                !
 ! D248  D(5,4,8,6)             23.8682         estimate D2E/DX2                !
 ! D249  D(5,4,8,10)            89.42           estimate D2E/DX2                !
 ! D250  D(5,4,8,25)          -116.3715         estimate D2E/DX2                !
 ! D251  D(5,4,8,26)          -142.7829         estimate D2E/DX2                !
 ! D252  D(27,4,8,6)           152.46           estimate D2E/DX2                !
 ! D253  D(27,4,8,10)         -141.9882         estimate D2E/DX2                !
 ! D254  D(27,4,8,25)           12.2202         estimate D2E/DX2                !
 ! D255  D(27,4,8,26)          -14.1912         estimate D2E/DX2                !
 ! D256  D(28,4,8,6)          -176.4168         estimate D2E/DX2                !
 ! D257  D(28,4,8,10)         -110.865          estimate D2E/DX2                !
 ! D258  D(28,4,8,25)           43.3434         estimate D2E/DX2                !
 ! D259  D(28,4,8,26)           16.932          estimate D2E/DX2                !
 ! D260  D(2,4,9,7)             33.2977         estimate D2E/DX2                !
 ! D261  D(2,4,9,10)           -29.9224         estimate D2E/DX2                !
 ! D262  D(2,4,9,29)           175.738          estimate D2E/DX2                !
 ! D263  D(2,4,9,30)          -154.8697         estimate D2E/DX2                !
 ! D264  D(5,4,9,7)            -26.7212         estimate D2E/DX2                !
 ! D265  D(5,4,9,10)           -89.9413         estimate D2E/DX2                !
 ! D266  D(5,4,9,29)           115.7191         estimate D2E/DX2                !
 ! D267  D(5,4,9,30)           145.1114         estimate D2E/DX2                !
 ! D268  D(27,4,9,7)           179.7957         estimate D2E/DX2                !
 ! D269  D(27,4,9,10)          116.5756         estimate D2E/DX2                !
 ! D270  D(27,4,9,29)          -37.764          estimate D2E/DX2                !
 ! D271  D(27,4,9,30)           -8.3717         estimate D2E/DX2                !
 ! D272  D(28,4,9,7)          -163.6869         estimate D2E/DX2                !
 ! D273  D(28,4,9,10)          133.093          estimate D2E/DX2                !
 ! D274  D(28,4,9,29)          -21.2466         estimate D2E/DX2                !
 ! D275  D(28,4,9,30)            8.1456         estimate D2E/DX2                !
 ! D276  D(2,4,27,44)           22.0205         estimate D2E/DX2                !
 ! D277  D(3,4,27,44)          148.7626         estimate D2E/DX2                !
 ! D278  D(5,4,27,44)           84.2003         estimate D2E/DX2                !
 ! D279  D(8,4,27,44)          -44.3233         estimate D2E/DX2                !
 ! D280  D(9,4,27,44)         -122.3839         estimate D2E/DX2                !
 ! D281  D(2,4,28,34)          -92.4774         estimate D2E/DX2                !
 ! D282  D(2,4,28,40)          100.8701         estimate D2E/DX2                !
 ! D283  D(3,4,28,34)           52.8147         estimate D2E/DX2                !
 ! D284  D(3,4,28,40)         -113.8378         estimate D2E/DX2                !
 ! D285  D(5,4,28,34)          -15.5297         estimate D2E/DX2                !
 ! D286  D(5,4,28,40)          177.8178         estimate D2E/DX2                !
 ! D287  D(8,4,28,34)         -172.998          estimate D2E/DX2                !
 ! D288  D(8,4,28,40)           20.3496         estimate D2E/DX2                !
 ! D289  D(9,4,28,34)          115.4142         estimate D2E/DX2                !
 ! D290  D(9,4,28,40)          -51.2382         estimate D2E/DX2                !
 ! D291  D(1,5,12,34)         -143.0404         estimate D2E/DX2                !
 ! D292  D(2,5,12,34)          117.9279         estimate D2E/DX2                !
 ! D293  D(3,5,12,34)          -70.6541         estimate D2E/DX2                !
 ! D294  D(4,5,12,34)            4.6817         estimate D2E/DX2                !
 ! D295  D(2,6,7,3)             -0.75           estimate D2E/DX2                !
 ! D296  D(2,6,7,9)             57.3366         estimate D2E/DX2                !
 ! D297  D(2,6,7,21)          -134.5962         estimate D2E/DX2                !
 ! D298  D(2,6,7,22)          -174.6425         estimate D2E/DX2                !
 ! D299  D(8,6,7,3)            -60.8977         estimate D2E/DX2                !
 ! D300  D(8,6,7,9)             -2.8111         estimate D2E/DX2                !
 ! D301  D(8,6,7,21)           165.2561         estimate D2E/DX2                !
 ! D302  D(8,6,7,22)           125.2098         estimate D2E/DX2                !
 ! D303  D(15,6,7,3)           167.6679         estimate D2E/DX2                !
 ! D304  D(15,6,7,9)          -134.2455         estimate D2E/DX2                !
 ! D305  D(15,6,7,21)           33.8217         estimate D2E/DX2                !
 ! D306  D(15,6,7,22)           -6.2246         estimate D2E/DX2                !
 ! D307  D(16,6,7,3)           135.1832         estimate D2E/DX2                !
 ! D308  D(16,6,7,9)          -166.7302         estimate D2E/DX2                !
 ! D309  D(16,6,7,21)            1.337          estimate D2E/DX2                !
 ! D310  D(16,6,7,22)          -38.7093         estimate D2E/DX2                !
 ! D311  D(1,6,8,4)              1.5327         estimate D2E/DX2                !
 ! D312  D(1,6,8,9)            -53.0618         estimate D2E/DX2                !
 ! D313  D(1,6,8,25)           131.0071         estimate D2E/DX2                !
 ! D314  D(1,6,8,26)           168.8146         estimate D2E/DX2                !
 ! D315  D(7,6,8,4)             57.1614         estimate D2E/DX2                !
 ! D316  D(7,6,8,9)              2.5668         estimate D2E/DX2                !
 ! D317  D(7,6,8,25)          -173.3643         estimate D2E/DX2                !
 ! D318  D(7,6,8,26)          -135.5568         estimate D2E/DX2                !
 ! D319  D(15,6,8,4)          -154.0637         estimate D2E/DX2                !
 ! D320  D(15,6,8,9)           151.3418         estimate D2E/DX2                !
 ! D321  D(15,6,8,25)          -24.5893         estimate D2E/DX2                !
 ! D322  D(15,6,8,26)           13.2182         estimate D2E/DX2                !
 ! D323  D(16,6,8,4)          -145.0742         estimate D2E/DX2                !
 ! D324  D(16,6,8,9)           160.3313         estimate D2E/DX2                !
 ! D325  D(16,6,8,25)          -15.5998         estimate D2E/DX2                !
 ! D326  D(16,6,8,26)           22.2077         estimate D2E/DX2                !
 ! D327  D(1,6,10,9)            33.7706         estimate D2E/DX2                !
 ! D328  D(1,6,10,13)         -160.7736         estimate D2E/DX2                !
 ! D329  D(1,6,10,14)         -124.4699         estimate D2E/DX2                !
 ! D330  D(2,6,10,9)           -35.0976         estimate D2E/DX2                !
 ! D331  D(2,6,10,13)          130.3582         estimate D2E/DX2                !
 ! D332  D(2,6,10,14)          166.6619         estimate D2E/DX2                !
 ! D333  D(15,6,10,9)         -167.9077         estimate D2E/DX2                !
 ! D334  D(15,6,10,13)          -2.452          estimate D2E/DX2                !
 ! D335  D(15,6,10,14)          33.8518         estimate D2E/DX2                !
 ! D336  D(16,6,10,9)          163.7798         estimate D2E/DX2                !
 ! D337  D(16,6,10,13)         -30.7644         estimate D2E/DX2                !
 ! D338  D(16,6,10,14)           5.5393         estimate D2E/DX2                !
 ! D339  D(1,6,15,32)           98.7628         estimate D2E/DX2                !
 ! D340  D(2,6,15,32)          177.5732         estimate D2E/DX2                !
 ! D341  D(7,6,15,32)           10.4151         estimate D2E/DX2                !
 ! D342  D(8,6,15,32)         -114.7597         estimate D2E/DX2                !
 ! D343  D(10,6,15,32)         -52.5332         estimate D2E/DX2                !
 ! D344  D(1,6,16,32)          105.9723         estimate D2E/DX2                !
 ! D345  D(1,6,16,36)          -50.5947         estimate D2E/DX2                !
 ! D346  D(2,6,16,32)          174.2904         estimate D2E/DX2                !
 ! D347  D(2,6,16,36)           17.7234         estimate D2E/DX2                !
 ! D348  D(7,6,16,32)           45.6841         estimate D2E/DX2                !
 ! D349  D(7,6,16,36)         -110.883          estimate D2E/DX2                !
 ! D350  D(8,6,16,32)         -107.4621         estimate D2E/DX2                !
 ! D351  D(8,6,16,36)           95.9709         estimate D2E/DX2                !
 ! D352  D(10,6,16,32)         -25.7958         estimate D2E/DX2                !
 ! D353  D(10,6,16,36)         177.6372         estimate D2E/DX2                !
 ! D354  D(1,7,9,4)              2.8703         estimate D2E/DX2                !
 ! D355  D(1,7,9,8)             59.5006         estimate D2E/DX2                !
 ! D356  D(1,7,9,29)          -132.9901         estimate D2E/DX2                !
 ! D357  D(1,7,9,30)          -169.6514         estimate D2E/DX2                !
 ! D358  D(6,7,9,4)            -54.1272         estimate D2E/DX2                !
 ! D359  D(6,7,9,8)              2.503          estimate D2E/DX2                !
 ! D360  D(6,7,9,29)           170.0124         estimate D2E/DX2                !
 ! D361  D(6,7,9,30)           133.351          estimate D2E/DX2                !
 ! D362  D(21,7,9,4)           138.8303         estimate D2E/DX2                !
 ! D363  D(21,7,9,8)          -164.5394         estimate D2E/DX2                !
 ! D364  D(21,7,9,29)            2.9699         estimate D2E/DX2                !
 ! D365  D(21,7,9,30)          -33.6914         estimate D2E/DX2                !
 ! D366  D(22,7,9,4)           169.7572         estimate D2E/DX2                !
 ! D367  D(22,7,9,8)          -133.6125         estimate D2E/DX2                !
 ! D368  D(22,7,9,29)           33.8968         estimate D2E/DX2                !
 ! D369  D(22,7,9,30)           -2.7645         estimate D2E/DX2                !
 ! D370  D(1,7,10,8)           -29.9177         estimate D2E/DX2                !
 ! D371  D(1,7,10,13)          132.0456         estimate D2E/DX2                !
 ! D372  D(1,7,10,14)          155.9603         estimate D2E/DX2                !
 ! D373  D(3,7,10,8)            38.2819         estimate D2E/DX2                !
 ! D374  D(3,7,10,13)         -159.7548         estimate D2E/DX2                !
 ! D375  D(3,7,10,14)         -135.8401         estimate D2E/DX2                !
 ! D376  D(21,7,10,8)         -171.5913         estimate D2E/DX2                !
 ! D377  D(21,7,10,13)          -9.6279         estimate D2E/DX2                !
 ! D378  D(21,7,10,14)          14.2868         estimate D2E/DX2                !
 ! D379  D(22,7,10,8)          178.9481         estimate D2E/DX2                !
 ! D380  D(22,7,10,13)         -19.0886         estimate D2E/DX2                !
 ! D381  D(22,7,10,14)           4.8261         estimate D2E/DX2                !
 ! D382  D(1,7,22,32)          -85.9915         estimate D2E/DX2                !
 ! D383  D(1,7,22,38)          123.2736         estimate D2E/DX2                !
 ! D384  D(3,7,22,32)         -176.1493         estimate D2E/DX2                !
 ! D385  D(3,7,22,38)           33.1158         estimate D2E/DX2                !
 ! D386  D(6,7,22,32)           -3.9778         estimate D2E/DX2                !
 ! D387  D(6,7,22,38)         -154.7126         estimate D2E/DX2                !
 ! D388  D(9,7,22,32)          112.8278         estimate D2E/DX2                !
 ! D389  D(9,7,22,38)          -37.907          estimate D2E/DX2                !
 ! D390  D(10,7,22,32)          53.5836         estimate D2E/DX2                !
 ! D391  D(10,7,22,38)         -97.1513         estimate D2E/DX2                !
 ! D392  D(2,8,9,3)             -4.3444         estimate D2E/DX2                !
 ! D393  D(2,8,9,7)            -64.5387         estimate D2E/DX2                !
 ! D394  D(2,8,9,29)           132.1671         estimate D2E/DX2                !
 ! D395  D(2,8,9,30)           164.0435         estimate D2E/DX2                !
 ! D396  D(6,8,9,3)             57.4845         estimate D2E/DX2                !
 ! D397  D(6,8,9,7)             -2.7097         estimate D2E/DX2                !
 ! D398  D(6,8,9,29)          -166.004          estimate D2E/DX2                !
 ! D399  D(6,8,9,30)          -134.1276         estimate D2E/DX2                !
 ! D400  D(25,8,9,3)          -127.5268         estimate D2E/DX2                !
 ! D401  D(25,8,9,7)           172.2789         estimate D2E/DX2                !
 ! D402  D(25,8,9,29)            8.9847         estimate D2E/DX2                !
 ! D403  D(25,8,9,30)           40.8611         estimate D2E/DX2                !
 ! D404  D(26,8,9,3)          -164.6525         estimate D2E/DX2                !
 ! D405  D(26,8,9,7)           135.1532         estimate D2E/DX2                !
 ! D406  D(26,8,9,29)          -28.141          estimate D2E/DX2                !
 ! D407  D(26,8,9,30)            3.7354         estimate D2E/DX2                !
 ! D408  D(2,8,10,7)            24.4709         estimate D2E/DX2                !
 ! D409  D(2,8,10,13)         -144.1619         estimate D2E/DX2                !
 ! D410  D(2,8,10,14)         -164.3212         estimate D2E/DX2                !
 ! D411  D(4,8,10,7)           -39.9759         estimate D2E/DX2                !
 ! D412  D(4,8,10,13)          151.3914         estimate D2E/DX2                !
 ! D413  D(4,8,10,14)          131.232          estimate D2E/DX2                !
 ! D414  D(25,8,10,7)          173.539          estimate D2E/DX2                !
 ! D415  D(25,8,10,13)           4.9062         estimate D2E/DX2                !
 ! D416  D(25,8,10,14)         -15.2531         estimate D2E/DX2                !
 ! D417  D(26,8,10,7)          178.4401         estimate D2E/DX2                !
 ! D418  D(26,8,10,13)           9.8073         estimate D2E/DX2                !
 ! D419  D(26,8,10,14)         -10.352          estimate D2E/DX2                !
 ! D420  D(2,8,25,44)          -32.9263         estimate D2E/DX2                !
 ! D421  D(4,8,25,44)           28.4359         estimate D2E/DX2                !
 ! D422  D(6,8,25,44)          -97.834          estimate D2E/DX2                !
 ! D423  D(9,8,25,44)           88.6304         estimate D2E/DX2                !
 ! D424  D(10,8,25,44)         174.7274         estimate D2E/DX2                !
 ! D425  D(2,8,26,46)           96.6178         estimate D2E/DX2                !
 ! D426  D(4,8,26,46)          177.2801         estimate D2E/DX2                !
 ! D427  D(6,8,26,46)           13.601          estimate D2E/DX2                !
 ! D428  D(9,8,26,46)         -109.791          estimate D2E/DX2                !
 ! D429  D(10,8,26,46)         -52.4706         estimate D2E/DX2                !
 ! D430  D(3,9,10,6)           -30.7878         estimate D2E/DX2                !
 ! D431  D(3,9,10,13)          167.9729         estimate D2E/DX2                !
 ! D432  D(3,9,10,14)          133.0479         estimate D2E/DX2                !
 ! D433  D(4,9,10,6)            38.3564         estimate D2E/DX2                !
 ! D434  D(4,9,10,13)         -122.8828         estimate D2E/DX2                !
 ! D435  D(4,9,10,14)         -157.8079         estimate D2E/DX2                !
 ! D436  D(29,9,10,6)         -171.8522         estimate D2E/DX2                !
 ! D437  D(29,9,10,13)          26.9085         estimate D2E/DX2                !
 ! D438  D(29,9,10,14)          -8.0165         estimate D2E/DX2                !
 ! D439  D(30,9,10,6)          179.5557         estimate D2E/DX2                !
 ! D440  D(30,9,10,13)          18.3165         estimate D2E/DX2                !
 ! D441  D(30,9,10,14)         -16.6085         estimate D2E/DX2                !
 ! D442  D(3,9,29,38)          -66.8509         estimate D2E/DX2                !
 ! D443  D(4,9,29,38)         -133.4563         estimate D2E/DX2                !
 ! D444  D(7,9,29,38)           -1.4502         estimate D2E/DX2                !
 ! D445  D(8,9,29,38)          157.4271         estimate D2E/DX2                !
 ! D446  D(10,9,29,38)          77.6502         estimate D2E/DX2                !
 ! D447  D(6,10,13,32)          55.4038         estimate D2E/DX2                !
 ! D448  D(7,10,13,32)         -35.2518         estimate D2E/DX2                !
 ! D449  D(8,10,13,32)         124.6831         estimate D2E/DX2                !
 ! D450  D(9,10,13,32)        -147.1374         estimate D2E/DX2                !
 ! D451  D(6,10,14,32)          20.1721         estimate D2E/DX2                !
 ! D452  D(7,10,14,32)         -62.1447         estimate D2E/DX2                !
 ! D453  D(8,10,14,32)         127.8335         estimate D2E/DX2                !
 ! D454  D(9,10,14,32)        -134.1277         estimate D2E/DX2                !
 ! D455  D(5,12,34,28)         -10.5803         estimate D2E/DX2                !
 ! D456  D(5,12,34,33)        -138.7123         estimate D2E/DX2                !
 ! D457  D(11,12,34,28)         62.2577         estimate D2E/DX2                !
 ! D458  D(11,12,34,33)        -65.8743         estimate D2E/DX2                !
 ! D459  D(10,13,32,15)        -62.8516         estimate D2E/DX2                !
 ! D460  D(10,13,32,16)        -53.4529         estimate D2E/DX2                !
 ! D461  D(10,13,32,22)         41.2679         estimate D2E/DX2                !
 ! D462  D(10,13,32,31)       -178.6609         estimate D2E/DX2                !
 ! D463  D(10,14,32,15)        -35.8848         estimate D2E/DX2                !
 ! D464  D(10,14,32,16)        -24.1483         estimate D2E/DX2                !
 ! D465  D(10,14,32,22)         66.6634         estimate D2E/DX2                !
 ! D466  D(10,14,32,31)       -156.9459         estimate D2E/DX2                !
 ! D467  D(6,15,32,13)          67.0838         estimate D2E/DX2                !
 ! D468  D(6,15,32,14)          56.6515         estimate D2E/DX2                !
 ! D469  D(6,15,32,22)          -8.2388         estimate D2E/DX2                !
 ! D470  D(6,15,32,31)         173.4455         estimate D2E/DX2                !
 ! D471  D(6,16,32,13)          40.8341         estimate D2E/DX2                !
 ! D472  D(6,16,32,14)          28.3463         estimate D2E/DX2                !
 ! D473  D(6,16,32,22)         -37.8442         estimate D2E/DX2                !
 ! D474  D(6,16,32,31)         155.2878         estimate D2E/DX2                !
 ! D475  D(36,16,32,13)        140.9905         estimate D2E/DX2                !
 ! D476  D(36,16,32,14)        128.5027         estimate D2E/DX2                !
 ! D477  D(36,16,32,22)         62.3121         estimate D2E/DX2                !
 ! D478  D(36,16,32,31)       -104.5558         estimate D2E/DX2                !
 ! D479  D(6,16,36,20)         -38.0669         estimate D2E/DX2                !
 ! D480  D(6,16,36,24)          56.794          estimate D2E/DX2                !
 ! D481  D(6,16,36,35)        -167.5857         estimate D2E/DX2                !
 ! D482  D(15,16,36,20)         39.9021         estimate D2E/DX2                !
 ! D483  D(15,16,36,24)        134.7631         estimate D2E/DX2                !
 ! D484  D(15,16,36,35)        -89.6167         estimate D2E/DX2                !
 ! D485  D(32,16,36,20)       -135.2351         estimate D2E/DX2                !
 ! D486  D(32,16,36,24)        -40.3741         estimate D2E/DX2                !
 ! D487  D(32,16,36,35)         95.2461         estimate D2E/DX2                !
 ! D488  D(42,18,38,22)        -52.0085         estimate D2E/DX2                !
 ! D489  D(42,18,38,29)       -147.4715         estimate D2E/DX2                !
 ! D490  D(42,18,38,37)         89.2813         estimate D2E/DX2                !
 ! D491  D(3,17,38,22)          39.031          estimate D2E/DX2                !
 ! D492  D(3,17,38,29)         -56.1189         estimate D2E/DX2                !
 ! D493  D(3,17,38,37)        -179.0992         estimate D2E/DX2                !
 ! D494  D(3,18,42,23)          -5.4298         estimate D2E/DX2                !
 ! D495  D(3,18,42,41)        -161.8112         estimate D2E/DX2                !
 ! D496  D(17,18,42,23)         71.6931         estimate D2E/DX2                !
 ! D497  D(17,18,42,41)        -84.6884         estimate D2E/DX2                !
 ! D498  D(2,19,44,25)         -38.219          estimate D2E/DX2                !
 ! D499  D(2,19,44,27)          41.6534         estimate D2E/DX2                !
 ! D500  D(2,19,44,43)        -176.5786         estimate D2E/DX2                !
 ! D501  D(2,20,36,16)          59.0575         estimate D2E/DX2                !
 ! D502  D(2,20,36,24)         -16.0311         estimate D2E/DX2                !
 ! D503  D(2,20,36,35)         178.3075         estimate D2E/DX2                !
 ! D504  D(19,20,36,16)        132.6162         estimate D2E/DX2                !
 ! D505  D(19,20,36,24)         57.5276         estimate D2E/DX2                !
 ! D506  D(19,20,36,35)       -108.1337         estimate D2E/DX2                !
 ! D507  D(46,26,44,19)        -50.0564         estimate D2E/DX2                !
 ! D508  D(46,26,44,20)        -38.5421         estimate D2E/DX2                !
 ! D509  D(46,26,44,27)       -137.9749         estimate D2E/DX2                !
 ! D510  D(46,26,44,43)         84.5474         estimate D2E/DX2                !
 ! D511  D(12,34,40,39)       -155.6068         estimate D2E/DX2                !
 ! D512  D(33,34,40,39)        -18.3458         estimate D2E/DX2                !
 ! D513  D(16,36,44,25)         -7.7527         estimate D2E/DX2                !
 ! D514  D(16,36,44,27)         69.8384         estimate D2E/DX2                !
 ! D515  D(16,36,44,43)       -138.3573         estimate D2E/DX2                !
 ! D516  D(24,36,44,25)        -83.1992         estimate D2E/DX2                !
 ! D517  D(24,36,44,27)         -5.6081         estimate D2E/DX2                !
 ! D518  D(24,36,44,43)        146.1962         estimate D2E/DX2                !
 ! D519  D(35,36,44,25)        113.9542         estimate D2E/DX2                !
 ! D520  D(35,36,44,27)       -168.4547         estimate D2E/DX2                !
 ! D521  D(35,36,44,43)        -16.6504         estimate D2E/DX2                !
 ! D522  D(2,20,44,25)         -66.8782         estimate D2E/DX2                !
 ! D523  D(2,20,44,27)          10.0065         estimate D2E/DX2                !
 ! D524  D(2,20,44,43)         164.5056         estimate D2E/DX2                !
 ! D525  D(7,22,32,13)         -65.1621         estimate D2E/DX2                !
 ! D526  D(7,22,32,14)         -75.6353         estimate D2E/DX2                !
 ! D527  D(7,22,32,15)           6.8255         estimate D2E/DX2                !
 ! D528  D(7,22,32,16)          21.8507         estimate D2E/DX2                !
 ! D529  D(7,22,32,31)        -175.4837         estimate D2E/DX2                !
 ! D530  D(21,22,32,13)       -138.5409         estimate D2E/DX2                !
 ! D531  D(21,22,32,14)       -149.0141         estimate D2E/DX2                !
 ! D532  D(21,22,32,15)        -66.5534         estimate D2E/DX2                !
 ! D533  D(21,22,32,16)        -51.5281         estimate D2E/DX2                !
 ! D534  D(21,22,32,31)        111.1375         estimate D2E/DX2                !
 ! D535  D(38,22,32,13)         31.4517         estimate D2E/DX2                !
 ! D536  D(38,22,32,14)         20.9785         estimate D2E/DX2                !
 ! D537  D(38,22,32,15)        103.4393         estimate D2E/DX2                !
 ! D538  D(38,22,32,16)        118.4645         estimate D2E/DX2                !
 ! D539  D(38,22,32,31)        -78.8699         estimate D2E/DX2                !
 ! D540  D(7,22,38,17)         -33.6965         estimate D2E/DX2                !
 ! D541  D(7,22,38,29)          31.2659         estimate D2E/DX2                !
 ! D542  D(7,22,38,37)        -178.91           estimate D2E/DX2                !
 ! D543  D(21,22,38,17)         42.1196         estimate D2E/DX2                !
 ! D544  D(21,22,38,29)        107.082          estimate D2E/DX2                !
 ! D545  D(21,22,38,37)       -103.0939         estimate D2E/DX2                !
 ! D546  D(32,22,38,17)       -128.3969         estimate D2E/DX2                !
 ! D547  D(32,22,38,29)        -63.4345         estimate D2E/DX2                !
 ! D548  D(32,22,38,37)         86.3896         estimate D2E/DX2                !
 ! D549  D(42,23,24,36)       -177.9149         estimate D2E/DX2                !
 ! D550  D(1,23,42,18)          17.8939         estimate D2E/DX2                !
 ! D551  D(1,23,42,41)        -179.3753         estimate D2E/DX2                !
 ! D552  D(24,23,42,18)         93.6535         estimate D2E/DX2                !
 ! D553  D(24,23,42,41)       -103.6158         estimate D2E/DX2                !
 ! D554  D(1,24,36,16)         -43.6831         estimate D2E/DX2                !
 ! D555  D(1,24,36,20)          33.2702         estimate D2E/DX2                !
 ! D556  D(1,24,36,35)        -162.6295         estimate D2E/DX2                !
 ! D557  D(23,24,36,16)         30.9647         estimate D2E/DX2                !
 ! D558  D(23,24,36,20)        107.918          estimate D2E/DX2                !
 ! D559  D(23,24,36,35)        -87.9817         estimate D2E/DX2                !
 ! D560  D(8,25,44,19)          44.9224         estimate D2E/DX2                !
 ! D561  D(8,25,44,20)          56.0418         estimate D2E/DX2                !
 ! D562  D(8,25,44,27)         -43.249          estimate D2E/DX2                !
 ! D563  D(8,25,44,43)         176.6562         estimate D2E/DX2                !
 ! D564  D(8,26,46,45)        -168.3195         estimate D2E/DX2                !
 ! D565  D(25,26,46,45)        -90.528          estimate D2E/DX2                !
 ! D566  D(44,27,28,34)        169.4786         estimate D2E/DX2                !
 ! D567  D(44,27,28,40)        -13.0352         estimate D2E/DX2                !
 ! D568  D(4,27,44,19)         -35.5514         estimate D2E/DX2                !
 ! D569  D(4,27,44,20)         -20.0436         estimate D2E/DX2                !
 ! D570  D(4,27,44,25)          47.4779         estimate D2E/DX2                !
 ! D571  D(4,27,44,43)        -172.0072         estimate D2E/DX2                !
 ! D572  D(28,27,44,19)       -111.1892         estimate D2E/DX2                !
 ! D573  D(28,27,44,20)        -95.6814         estimate D2E/DX2                !
 ! D574  D(28,27,44,25)        -28.1599         estimate D2E/DX2                !
 ! D575  D(28,27,44,43)        112.355          estimate D2E/DX2                !
 ! D576  D(4,28,34,12)          15.5466         estimate D2E/DX2                !
 ! D577  D(4,28,34,33)         148.0566         estimate D2E/DX2                !
 ! D578  D(27,28,34,12)        -60.3264         estimate D2E/DX2                !
 ! D579  D(27,28,34,33)         72.1836         estimate D2E/DX2                !
 ! D580  D(4,28,40,39)        -167.3458         estimate D2E/DX2                !
 ! D581  D(27,28,40,39)        -90.3376         estimate D2E/DX2                !
 ! D582  D(9,29,38,17)          66.071          estimate D2E/DX2                !
 ! D583  D(9,29,38,22)         -14.8012         estimate D2E/DX2                !
 ! D584  D(9,29,38,37)        -164.6631         estimate D2E/DX2                !
 ! D585  D(30,29,38,17)        141.84           estimate D2E/DX2                !
 ! D586  D(30,29,38,22)         60.9678         estimate D2E/DX2                !
 ! D587  D(30,29,38,37)        -88.8941         estimate D2E/DX2                !
 --------------------------------------------------------------------------------
 Trust Radius=3.00D-01 FncErr=1.00D-07 GrdErr=1.00D-06 EigMax=2.50D+02 EigMin=1.00D-04
 Number of steps in this run=    276 maximum allowed number of steps=    276.
 GradGradGradGradGradGradGradGradGradGradGradGradGradGradGradGradGradGrad

                          Input orientation:                          
 ---------------------------------------------------------------------
 Center     Atomic      Atomic             Coordinates (Angstroms)
 Number     Number       Type             X           Y           Z
 ---------------------------------------------------------------------
      1          4           0       -0.672098    1.426360    0.575131
      2          4           0       -0.761064    0.737138   -1.546482
      3          4           0       -0.996155   -0.633443    1.159287
      4          4           0       -0.820224   -1.264325   -0.910443
      5          4           0       -2.213861    0.217859   -0.260540
      6          4           0        1.052250    1.402124   -0.573915
      7          4           0        0.877811    0.375756    1.398488
      8          4           0        1.036663   -0.399134   -1.573598
      9          4           0        0.752061   -1.503744    0.440090
     10          4           0        2.305575   -0.233802   -0.016365
     11          1           0       -3.617285    0.551839   -0.675101
     12          1           0       -3.659655    0.287977    0.116814
     13          1           0        3.784294   -0.299159   -0.344374
     14          1           0        3.723605   -0.512006    0.448200
     15          1           0        1.898906    2.513489   -1.295955
     16          1           0        1.494757    2.901568   -0.725185
     17          1           0       -1.338128   -1.334160    2.469502
     18          1           0       -2.052989   -1.117763    2.131609
     19          1           0       -1.618262    1.315525   -2.663576
     20          1           0       -0.851534    1.422413   -2.919875
     21          1           0        1.102004    0.883104    2.842019
     22          1           0        1.782766    0.497083    2.638802
     23          1           0       -1.037709    2.640863    1.532734
     24          1           0       -1.505474    2.739787    0.899258
     25          1           0        1.263713   -0.685886   -3.095541
     26          1           0        1.973682   -0.817225   -2.746128
     27          1           0       -1.463816   -2.282823   -1.969522
     28          1           0       -1.256552   -2.739199   -1.355761
     29          1           0        0.816003   -2.914517    1.114488
     30          1           0        1.563792   -2.777624    0.863095
     31          1           0        4.140879    2.586972    1.141721
     32          1           0        3.487057    2.221445    1.090327
     33          1           0       -4.239600   -2.693849   -0.519986
     34          1           0       -3.668572   -2.339297   -0.186204
     35          1           0       -0.911468    4.666694   -1.837403
     36          1           0       -0.888294    3.970886   -1.559165
     37          1           0        1.409790   -2.260364    4.240570
     38          1           0        1.177902   -1.919849    3.614490
     39          1           0        1.283304   -4.261585   -2.422640
     40          1           0        1.255538   -3.618605   -2.037701
     41          1           0       -3.340956    1.597433    3.499494
     42          1           0       -2.951532    1.277683    2.944380
     43          1           0       -1.325474   -0.987654   -4.724889
     44          1           0       -1.133739   -0.905671   -4.162291
     45          1           0        3.960217    1.031051   -2.905911
     46          1           0        3.525277    0.879861   -2.521243
 ---------------------------------------------------------------------
                    Distance matrix (angstroms):
                    1          2          3          4          5
     1  Be   0.000000
     2  Be   2.232529   0.000000
     3  Be   2.165419   3.042194   0.000000
     4  Be   3.077118   2.100928   2.170886   0.000000
     5  Be   2.129754   2.008461   2.055099   2.135759   0.000000
     6  Be   2.072262   2.162452   3.368009   3.275570   3.488290
     7  Be   2.045459   3.389595   2.141833   3.302174   3.512227
     8  Be   3.296867   2.126892   3.414075   2.153221   3.559594
     9  Be   3.260671   3.355230   2.081088   2.086466   3.500213
    10  Be   3.460136   3.562058   3.527505   3.410568   4.548508
    11  H    3.316925   2.991929   3.411773   3.343260   1.501000
    12  H    3.229778   3.371962   3.004995   3.395183   1.495872
    13  H    4.866450   4.814484   5.022493   4.738519   6.020980
    14  H    4.805786   5.064718   4.774571   4.801903   6.023995
    15  H    3.360487   3.208368   4.930798   4.670564   4.822536
    16  H    2.926144   3.232339   4.717222   4.769499   4.601308
    17  H    3.413606   4.555371   1.524668   3.420107   3.260184
    18  H    3.286647   4.317184   1.515544   3.285616   2.744475
    19  H    3.375905   1.522241   4.335871   3.219622   2.708171
    20  H    3.499611   1.537529   4.570232   3.355199   3.221637
    21  H    2.929393   4.769829   3.087681   4.731531   4.589486
    22  H    3.338960   4.903601   3.345064   4.740807   4.945420
    23  H    1.589243   3.630740   3.295796   4.611606   3.235755
    24  H    1.588919   3.247521   3.421360   4.447190   2.864797
    25  H    4.656477   2.919641   4.818020   3.074417   4.576845
    26  H    4.802560   3.366605   4.909783   3.372766   4.978460
    27  H    4.567287   3.129375   3.567717   1.604119   3.120352
    28  H    4.628370   3.516646   3.290514   1.601232   3.295473
    29  H    4.620451   4.785654   2.913627   3.082323   4.569744
    30  H    4.770284   4.854335   3.352398   3.334523   4.950367
    31  H    4.983251   5.888749   6.063044   6.607300   6.925442
    32  H    4.265695   5.215598   5.315480   5.891209   6.191903
    33  H    5.558999   4.992552   4.193467   3.726678   3.556540
    34  H    4.872234   4.446168   3.444139   3.129405   2.942916
    35  H    4.046898   3.943180   6.089234   6.003713   4.896413
    36  H    3.328149   3.236275   5.348033   5.275690   4.186737
    37  H    5.600146   6.869323   4.234353   5.700701   6.287482
    38  H    4.884395   6.120033   3.522696   4.989713   5.575815
    39  H    6.720338   5.471227   5.584760   3.961709   6.080317
    40  H    5.999529   4.824985   4.919557   3.334986   5.469322
    41  H    3.962823   5.732174   3.993929   5.830205   4.160700
    42  H    3.291089   5.025752   3.265342   5.085660   3.455271
    43  H    5.860424   3.660019   5.904019   3.857696   4.708811
    44  H    5.300438   3.111296   5.330312   3.286554   4.201505
    45  H    5.807948   4.921882   6.622839   5.665974   6.765981
    46  H    5.244440   4.398096   6.023267   5.106426   6.203767
                    6          7          8          9         10
     6  Be   0.000000
     7  Be   2.230299   0.000000
     8  Be   2.060131   3.075546   0.000000
     9  Be   3.092311   2.113495   2.314325   0.000000
    10  Be   2.134933   2.100448   2.015551   2.057792   0.000000
    11  H    4.747397   4.953450   4.834344   4.955831   6.010943
    12  H    4.890857   4.715823   5.038355   4.772631   5.989487
    13  H    3.226626   3.455535   3.011721   3.355718   1.516071
    14  H    3.441620   3.128852   3.364530   3.132680   1.517902
    15  H    1.572673   3.587835   3.050233   4.524076   3.057832
    16  H    1.570677   3.357132   3.438646   4.616951   3.315177
    17  H    4.739572   2.996877   4.781272   2.918246   4.546086
    18  H    4.828271   3.370112   4.877595   3.298261   4.938852
    19  H    3.392023   4.859415   3.343162   4.816581   4.980425
    20  H    3.021313   4.768059   2.948861   4.735322   4.597908
    21  H    3.455497   1.546430   4.598486   3.404228   3.296426
    22  H    3.416768   1.540144   4.370834   3.146426   2.803111
    23  H    3.215645   2.969503   4.816005   4.644880   4.673431
    24  H    3.240607   3.393806   4.736064   4.828546   4.919826
    25  H    3.280716   4.633821   1.565276   3.664883   3.281948
    26  H    3.239299   4.449941   1.558086   3.480754   2.811075
    27  H    4.675162   4.888226   3.155540   3.365012   4.713981
    28  H    4.805456   4.673793   3.283625   2.964111   4.556286
    29  H    4.641111   3.303085   3.688041   1.564986   3.268621
    30  H    4.449378   3.271242   3.445657   1.568633   2.791903
    31  H    3.726513   3.950066   5.091752   5.358202   3.558970
    32  H    3.060927   3.210871   4.468597   4.666910   2.940902
    33  H    6.692053   6.268246   5.849339   5.220611   7.010334
    34  H    6.036117   5.527419   5.275256   4.542289   6.336591
    35  H    4.013727   5.664332   5.433914   6.784439   6.138437
    36  H    3.366744   4.979136   4.775222   6.054697   5.500948
    37  H    6.059779   3.912743   6.116204   3.930487   4.799050
    38  H    5.347339   3.204765   5.408214   3.229752   4.159027
    39  H    5.962279   6.022489   3.962352   4.010378   4.801899
    40  H    5.233710   5.282518   3.260106   3.296297   4.079861
    41  H    5.994253   4.868749   6.991859   5.977461   6.899130
    42  H    5.331431   4.226952   6.255361   5.265397   6.219950
    43  H    5.347447   6.648992   3.982045   5.591020   5.993580
    44  H    4.793841   6.050673   3.415927   5.009575   5.428535
    45  H    3.745954   5.334649   3.516767   5.283292   3.561905
    46  H    3.190722   4.756836   2.954160   4.705507   3.000389
                   11         12         13         14         15
    11  H    0.000000
    12  H    0.835792   0.000000
    13  H    7.457677   7.481297   0.000000
    14  H    7.502149   7.433863   0.822898   0.000000
    15  H    5.887435   6.151944   3.517269   3.940206   0.000000
    16  H    5.626429   5.840187   3.953688   4.242297   0.799825
    17  H    4.317416   3.681842   5.935346   5.512054   6.281836
    18  H    3.621079   2.935452   6.393315   6.047301   6.368019
    19  H    2.921188   3.599126   6.097009   6.446593   3.959290
    20  H    3.666918   4.288819   5.575654   6.001483   3.375275
    21  H    5.895045   5.518543   4.329610   3.814380   4.518411
    22  H    6.336048   6.002008   3.679600   3.095780   4.422860
    23  H    3.986574   3.796775   5.951384   5.812651   4.079389
    24  H    3.424247   3.356201   6.226031   6.174211   4.057089
    25  H    5.587006   5.958791   3.751241   4.317338   3.725316
    26  H    6.117385   6.415013   3.052070   3.655013   3.633490
    27  H    3.787910   3.972848   5.841120   5.990869   5.896287
    28  H    4.106981   4.136082   5.690943   5.746010   6.127905
    29  H    5.905277   5.593106   4.216530   3.830163   6.037066
    30  H    6.347829   6.102397   3.539972   3.157524   5.724480
    31  H    8.223851   8.196593   3.265790   3.202929   3.312719
    32  H    7.508395   7.467364   2.915504   2.817807   2.881294
    33  H    3.308448   3.103729   8.375455   8.313270   8.087011
    34  H    2.932630   2.644706   7.728673   7.641056   7.468460
    35  H    5.060081   5.526722   6.995642   7.316202   3.581572
    36  H    4.463053   4.904403   6.445315   6.737614   3.156227
    37  H    7.572568   7.014177   5.523251   4.774156   7.326801
    38  H    6.892289   6.364762   5.009243   4.299770   6.654833
    39  H    7.087927   7.181935   5.125911   5.315650   6.895652
    40  H    6.556957   6.637955   4.503408   4.682095   6.210208
    41  H    4.312409   3.641259   8.315141   7.979232   7.161818
    42  H    3.751096   3.078325   7.659875   7.347881   6.560061
    43  H    4.901349   5.524285   6.765550   7.244328   5.866192
    44  H    4.522480   5.110360   6.255509   6.708606   5.394763
    45  H    7.913576   8.231128   2.891691   3.699604   3.006423
    46  H    7.384581   7.676778   2.489164   3.285456   2.610585
                   16         17         18         19         20
    16  H    0.000000
    17  H    6.014371   0.000000
    18  H    6.074767   0.819772   0.000000
    19  H    3.995470   5.783407   5.394782   0.000000
    20  H    3.536898   6.072961   5.780439   0.815467   0.000000
    21  H    4.117450   3.318022   3.802911   6.156169   6.107912
    22  H    4.144986   3.622443   4.192611   6.352326   6.220503
    23  H    3.402874   4.094947   3.939126   4.438759   4.620066
    24  H    3.415607   4.369292   4.086460   3.838623   4.092541
    25  H    4.306018   6.177341   6.205653   3.535254   2.991664
    26  H    4.259460   6.199847   6.332197   4.178217   3.609434
    27  H    6.097494   4.541001   4.303924   3.667925   3.873865
    28  H    6.307581   4.075957   3.927482   4.275746   4.464248
    29  H    6.137748   2.995642   3.534682   6.171926   6.153513
    30  H    5.897510   3.617357   4.176766   6.270307   6.146948
    31  H    3.253655   6.867153   7.284843   7.018872   6.540409
    32  H    2.779912   6.150355   6.551846   6.401309   5.961841
    33  H    8.014590   4.382275   3.781041   5.247997   5.846544
    34  H    7.376797   3.673424   3.078069   4.868148   5.436830
    35  H    3.184748   7.398765   7.107466   3.523131   3.420628
    36  H    2.741878   6.676528   6.393174   2.967072   2.889221
    37  H    7.163203   3.397880   4.212374   8.344059   8.363516
    38  H    6.494554   2.825674   3.644302   7.596071   7.614936
    39  H    7.364566   6.274932   6.461861   6.291366   6.092012
    40  H    6.655267   5.679848   5.880791   5.744222   5.534424
    41  H    6.552313   3.696815   3.301857   6.405512   6.887391
    42  H    5.989340   3.106494   2.684425   5.764392   6.230604
    43  H    6.251190   7.202742   6.896214   3.104733   3.048133
    44  H    5.763485   6.648763   6.364211   2.722980   2.653905
    45  H    3.785880   7.909598   8.133428   5.590982   4.827660
    46  H    3.381735   7.311781   7.533697   5.163919   4.428289
                   21         22         23         24         25
    21  H    0.000000
    22  H    0.808546   0.000000
    23  H    3.063057   3.711369   0.000000
    24  H    3.744400   4.343761   0.793651   0.000000
    25  H    6.143492   5.878054   6.146929   5.946600   0.000000
    26  H    5.905788   5.546289   6.271803   6.168120   0.802119
    27  H    6.305351   6.285286   6.057231   5.784310   3.355226
    28  H    6.025382   5.972228   6.110349   5.930123   3.687094
    29  H    4.181876   3.859686   5.871407   6.116104   4.784515
    30  H    4.186922   3.731594   6.047828   6.313757   4.487339
    31  H    3.876718   3.488493   5.193608   5.653622   6.078164
    32  H    3.247778   2.876770   4.565648   5.023002   5.560335
    33  H    7.254682   7.511916   6.551711   6.246127   6.399363
    34  H    6.504798   6.763342   5.888818   5.626217   5.960323
    35  H    6.345598   6.684382   3.934177   3.399283   5.913073
    36  H    5.732897   6.068344   3.369143   2.817864   5.355101
    37  H    3.454283   3.210652   6.111027   6.683161   7.504588
    38  H    2.908439   2.675703   5.481125   6.023720   6.823089
    39  H    7.363242   6.965097   8.287091   8.235988   3.638517
    40  H    6.640830   6.251923   7.562270   7.528484   3.117681
    41  H    4.547794   5.310752   3.203410   3.381596   8.361280
    42  H    4.073981   4.807940   2.741117   2.900234   7.622633
    43  H    8.163974   8.129547   7.239253   6.749611   3.074041
    44  H    7.566942   7.531838   6.709727   6.248746   2.633256
    45  H    6.421056   5.980824   6.875487   6.875526   3.202337
    46  H    5.885307   5.459755   6.352692   6.361415   2.809992
                   26         27         28         29         30
    26  H    0.000000
    27  H    3.816738   0.000000
    28  H    4.007682   0.792427   0.000000
    29  H    4.543480   3.886866   3.229296   0.000000
    30  H    4.127671   4.175519   3.588752   0.800704   0.000000
    31  H    5.603630   8.050301   7.983594   6.428213   5.958011
    32  H    5.122715   7.359501   7.286505   5.789060   5.361089
    33  H    6.861654   3.158334   3.098250   5.317831   5.966514
    34  H    6.380043   2.836258   2.710281   4.704688   5.354511
    35  H    6.262846   6.972685   7.429557   8.317005   8.296835
    36  H    5.703139   6.293528   6.723260   7.580358   7.577761
    37  H    7.156436   6.842760   6.217522   3.248521   3.420323
    38  H    6.504345   6.188022   5.594756   2.714838   2.907725
    39  H    3.527730   3.415770   3.147500   3.813691   3.616195
    40  H    2.977470   3.030486   2.747543   3.259636   3.035933
    41  H    8.548903   6.963489   6.835541   6.582268   7.081545
    42  H    7.812058   6.247954   6.123684   5.925991   6.416028
    43  H    3.850840   3.047728   3.797852   6.511301   6.540444
    44  H    3.416051   2.610313   3.354626   5.973387   6.002948
    45  H    2.718083   6.424851   6.620606   6.451139   5.869775
    46  H    2.310438   5.932792   6.109160   5.912361   5.355219
                   31         32         33         34         35
    31  H    0.000000
    32  H    0.750823   0.000000
    33  H   10.043942   9.298089   0.000000
    34  H    9.328399   8.580963   0.750460   0.000000
    35  H    6.223073   5.822188   8.184720   7.707917   0.000000
    36  H    5.873890   5.405927   7.531921   7.030887   0.749735
    37  H    6.368546   5.858812   7.400433   6.737382   9.503375
    38  H    5.933402   5.371584   6.858739   6.173291   8.801770
    39  H    8.232444   7.695917   6.048170   5.763498   9.212692
    40  H    7.546065   6.990738   5.775394   5.414012   8.566342
    41  H    7.906715   7.267409   5.948015   5.402735   6.618553
    42  H    7.434118   6.766360   5.425313   4.837070   6.205861
    43  H    8.779298   8.202165   5.392999   5.283626   6.362439
    44  H    8.255464   7.662937   5.109827   4.928481   6.042000
    45  H    4.340144   4.196526   9.316894   8.772370   6.171946
    46  H    4.087848   3.852888   8.778938   8.219906   5.873027
                   36         37         38         39         40
    36  H    0.000000
    37  H    8.817403   0.000000
    38  H    8.107813   0.749466   0.000000
    39  H    8.557745   6.958394   6.476247   0.000000
    40  H    7.900974   6.425364   5.902462   0.749915   0.000000
    41  H    6.102365   6.164526   5.727528   9.528040   8.887932
    42  H    5.638458   5.763594   5.265499   8.798990   8.154398
    43  H    5.899157   9.459435   8.756776   4.777520   4.561195
    44  H    5.533292   8.883288   8.176219   4.486718   4.193154
    45  H    5.827899   8.271050   7.678848   5.950749   5.448704
    46  H    5.473540   7.749737   7.141132   5.609870   5.061791
                   41         42         43         44         45
    41  H    0.000000
    42  H    0.749695   0.000000
    43  H    8.853548   8.160484   0.000000
    44  H    8.357050   7.653507   0.600000   0.000000
    45  H    9.729189   9.058642   5.943263   5.592653   0.000000
    46  H    9.160204   8.484124   5.645658   5.252390   0.600000
                   46
    46  H    0.000000
 Stoichiometry    Be10H36
 Framework group  C1[X(Be10H36)]
 Deg. of freedom   132
 Full point group                 C1      NOp   1
 Largest Abelian subgroup         C1      NOp   1
 Largest concise Abelian subgroup C1      NOp   1
                         Standard orientation:                         
 ---------------------------------------------------------------------
 Center     Atomic      Atomic             Coordinates (Angstroms)
 Number     Number       Type             X           Y           Z
 ---------------------------------------------------------------------
      1          4           0       -0.660641   -0.957745    1.344621
      2          4           0       -0.463674    1.255819    1.131259
      3          4           0       -1.361674   -0.998327   -0.703780
      4          4           0       -0.907837    1.113828   -0.917266
      5          4           0       -2.179295    0.346526    0.617696
      6          4           0        1.221025   -0.093814    1.259636
      7          4           0        0.559706   -1.730271   -0.103777
      8          4           0        1.137908    1.285972   -0.267918
      9          4           0        0.351201   -0.356360   -1.696182
     10          4           0        2.119765   -0.432956   -0.646981
     11          1           0       -3.427523    0.869895    1.266554
     12          1           0       -3.645842    0.174702    0.857174
     13          1           0        3.610262   -0.314446   -0.897674
     14          1           0        3.380938   -1.019409   -1.254882
     15          1           0        2.326393    0.223217    2.332462
     16          1           0        1.883904   -0.357592    2.658936
     17          1           0       -2.023888   -2.048566   -1.588701
     18          1           0       -2.630814   -1.670689   -1.187606
     19          1           0       -1.021144    2.320529    2.065518
     20          1           0       -0.213736    2.432488    2.088847
     21          1           0        0.590423   -3.268713    0.050168
     22          1           0        1.237308   -3.081811   -0.397442
     23          1           0       -1.021620   -2.106986    2.381267
     24          1           0       -1.351158   -1.453012    2.687216
     25          1           0        1.591008    2.784231   -0.271074
     26          1           0        2.202729    2.376351   -0.591742
     27          1           0       -1.485501    2.460369   -1.570206
     28          1           0       -1.455114    1.945204   -2.171557
     29          1           0        0.100819   -0.689178   -3.204732
     30          1           0        0.892993   -0.586142   -3.150236
     31          1           0        4.087193   -2.461520    1.516449
     32          1           0        3.409287   -2.233908    1.287602
     33          1           0       -4.504725    1.558551   -1.784874
     34          1           0       -3.959282    1.073586   -1.610261
     35          1           0       -0.021938    0.651033    5.002664
     36          1           0       -0.143896    0.540421    4.271231
     37          1           0        0.212162   -3.933803   -3.318310
     38          1           0        0.144154   -3.376526   -2.821807
     39          1           0        1.002094    2.958560   -3.857380
     40          1           0        0.994282    2.443779   -3.312117
     41          1           0       -3.758793   -3.428534    1.369717
     42          1           0       -3.324113   -2.876439    1.108399
     43          1           0       -0.683248    4.793527    0.219042
     44          1           0       -0.585382    4.205658    0.149527
     45          1           0        4.419409    1.818696    0.879083
     46          1           0        3.906425    1.545793    0.729513
 ---------------------------------------------------------------------
 Rotational constants (GHZ):           0.9261168           0.8132294           0.7840048
 Standard basis: def2TZVP (5D, 7F)
 There are   416 symmetry adapted cartesian basis functions of A   symmetry.
 There are   406 symmetry adapted basis functions of A   symmetry.
   406 basis functions,   578 primitive gaussians,   416 cartesian basis functions
    38 alpha electrons       38 beta electrons
       nuclear repulsion energy       425.3963397799 Hartrees.
 NAtoms=   46 NActive=   46 NUniq=   46 SFac= 1.00D+00 NAtFMM=   60 NAOKFM=F Big=F
 Integral buffers will be    131072 words long.
 Raffenetti 2 integral format.
 Two-electron integral symmetry is turned on.
 Nuclear repulsion after empirical dispersion term =      425.3416551857 Hartrees.
 One-electron integrals computed using PRISM.
   1 Symmetry operations used in ECPInt.
 ECPInt:  NShTT=   27495 NPrTT=   71154 LenC2=   25409 LenP2D=   51912.
 LDataN:  DoStor=T MaxTD1= 4 Len=   56
 NBasis=   406 RedAO= T EigKep=  9.45D-05  NBF=   406
 NBsUse=   406 1.00D-06 EigRej= -1.00D+00 NBFU=   406
 ExpMin= 3.27D-02 ExpMax= 4.70D+03 ExpMxC= 1.60D+02 IAcc=3 IRadAn=         5 AccDes= 0.00D+00
 Harris functional with IExCor= 1009 and IRadAn=       5 diagonalized for initial guess.
 HarFok:  IExCor= 1009 AccDes= 0.00D+00 IRadAn=         5 IDoV= 1 UseB2=F ITyADJ=14
 ICtDFT=  3500011 ScaDFX=  1.000000  1.000000  1.000000  1.000000
 FoFCou: FMM=F IPFlag=           0 FMFlag=      100000 FMFlg1=           0
         NFxFlg=           0 DoJE=T BraDBF=F KetDBF=T FulRan=T
         wScrn=  0.000000 ICntrl=       500 IOpCl=  0 I1Cent=   200000004 NGrid=           0
         NMat0=    1 NMatS0=      1 NMatT0=    0 NMatD0=    1 NMtDS0=    0 NMtDT0=    0
 Petite list used in FoFCou.
 Requested convergence on RMS density matrix=1.00D-08 within 128 cycles.
 Requested convergence on MAX density matrix=1.00D-06.
 Requested convergence on             energy=1.00D-06.
 No special actions if energy rises.
 SCF Done:  E(RPBE1PBE) =  -168.249084025     A.U. after   15 cycles
            NFock= 15  Conv=0.71D-08     -V/T= 2.0084

 **********************************************************************

            Population analysis using the SCF density.

 **********************************************************************

 Orbital symmetries:
       Occupied  (A) (A) (A) (A) (A) (A) (A) (A) (A) (A) (A) (A)
                 (A) (A) (A) (A) (A) (A) (A) (A) (A) (A) (A) (A)
                 (A) (A) (A) (A) (A) (A) (A) (A) (A) (A) (A) (A)
                 (A) (A)
       Virtual   (A) (A) (A) (A) (A) (A) (A) (A) (A) (A) (A) (A)
                 (A) (A) (A) (A) (A) (A) (A) (A) (A) (A) (A) (A)
                 (A) (A) (A) (A) (A) (A) (A) (A) (A) (A) (A) (A)
                 (A) (A) (A) (A) (A) (A) (A) (A) (A) (A) (A) (A)
                 (A) (A) (A) (A) (A) (A) (A) (A) (A) (A) (A) (A)
                 (A) (A) (A) (A) (A) (A) (A) (A) (A) (A) (A) (A)
                 (A) (A) (A) (A) (A) (A) (A) (A) (A) (A) (A) (A)
                 (A) (A) (A) (A) (A) (A) (A) (A) (A) (A) (A) (A)
                 (A) (A) (A) (A) (A) (A) (A) (A) (A) (A) (A) (A)
                 (A) (A) (A) (A) (A) (A) (A) (A) (A) (A) (A) (A)
                 (A) (A) (A) (A) (A) (A) (A) (A) (A) (A) (A) (A)
                 (A) (A) (A) (A) (A) (A) (A) (A) (A) (A) (A) (A)
                 (A) (A) (A) (A) (A) (A) (A) (A) (A) (A) (A) (A)
                 (A) (A) (A) (A) (A) (A) (A) (A) (A) (A) (A) (A)
                 (A) (A) (A) (A) (A) (A) (A) (A) (A) (A) (A) (A)
                 (A) (A) (A) (A) (A) (A) (A) (A) (A) (A) (A) (A)
                 (A) (A) (A) (A) (A) (A) (A) (A) (A) (A) (A) (A)
                 (A) (A) (A) (A) (A) (A) (A) (A) (A) (A) (A) (A)
                 (A) (A) (A) (A) (A) (A) (A) (A) (A) (A) (A) (A)
                 (A) (A) (A) (A) (A) (A) (A) (A) (A) (A) (A) (A)
                 (A) (A) (A) (A) (A) (A) (A) (A) (A) (A) (A) (A)
                 (A) (A) (A) (A) (A) (A) (A) (A) (A) (A) (A) (A)
                 (A) (A) (A) (A) (A) (A) (A) (A) (A) (A) (A) (A)
                 (A) (A) (A) (A) (A) (A) (A) (A) (A) (A) (A) (A)
                 (A) (A) (A) (A) (A) (A) (A) (A) (A) (A) (A) (A)
                 (A) (A) (A) (A) (A) (A) (A) (A) (A) (A) (A) (A)
                 (A) (A) (A) (A) (A) (A) (A) (A) (A) (A) (A) (A)
                 (A) (A) (A) (A) (A) (A) (A) (A) (A) (A) (A) (A)
                 (A) (A) (A) (A) (A) (A) (A) (A) (A) (A) (A) (A)
                 (A) (A) (A) (A) (A) (A) (A) (A) (A) (A) (A) (A)
                 (A) (A) (A) (A) (A) (A) (A) (A)
 The electronic state is 1-A.
 Alpha  occ. eigenvalues --   -3.98950  -3.98875  -3.98644  -3.98118  -3.97974
 Alpha  occ. eigenvalues --   -3.97797  -3.97647  -3.97032  -3.96892  -3.96274
 Alpha  occ. eigenvalues --   -0.54649  -0.53683  -0.52919  -0.52821  -0.52421
 Alpha  occ. eigenvalues --   -0.51656  -0.51640  -0.51176  -0.51045  -0.50473
 Alpha  occ. eigenvalues --   -0.46765  -0.46388  -0.43460  -0.43369  -0.43185
 Alpha  occ. eigenvalues --   -0.43156  -0.42947  -0.42862  -0.41779  -0.31410
 Alpha  occ. eigenvalues --   -0.26242  -0.26007  -0.21258  -0.19999  -0.18093
 Alpha  occ. eigenvalues --   -0.17472  -0.17311  -0.16222
 Alpha virt. eigenvalues --   -0.08362  -0.02751  -0.00537   0.01704   0.01945
 Alpha virt. eigenvalues --    0.02249   0.02439   0.02840   0.03022   0.03263
 Alpha virt. eigenvalues --    0.03884   0.04008   0.04277   0.04787   0.05109
 Alpha virt. eigenvalues --    0.05197   0.05561   0.05925   0.06108   0.06751
 Alpha virt. eigenvalues --    0.07427   0.07691   0.08449   0.08696   0.09182
 Alpha virt. eigenvalues --    0.09327   0.10084   0.10535   0.10712   0.11446
 Alpha virt. eigenvalues --    0.12102   0.12448   0.13181   0.13478   0.13593
 Alpha virt. eigenvalues --    0.14138   0.14713   0.15109   0.15719   0.15958
 Alpha virt. eigenvalues --    0.16403   0.16896   0.17592   0.17886   0.18106
 Alpha virt. eigenvalues --    0.18453   0.18941   0.19406   0.19953   0.21395
 Alpha virt. eigenvalues --    0.21515   0.22146   0.22285   0.22838   0.24207
 Alpha virt. eigenvalues --    0.25204   0.25934   0.26559   0.27089   0.27471
 Alpha virt. eigenvalues --    0.27790   0.28089   0.28286   0.28787   0.28996
 Alpha virt. eigenvalues --    0.30784   0.31191   0.31698   0.32107   0.33163
 Alpha virt. eigenvalues --    0.33358   0.33699   0.34013   0.34281   0.35038
 Alpha virt. eigenvalues --    0.35185   0.35794   0.35930   0.36149   0.36532
 Alpha virt. eigenvalues --    0.37515   0.37575   0.38587   0.39480   0.40072
 Alpha virt. eigenvalues --    0.40436   0.41013   0.41823   0.42113   0.43078
 Alpha virt. eigenvalues --    0.44359   0.44909   0.45948   0.46025   0.46121
 Alpha virt. eigenvalues --    0.46314   0.46912   0.47268   0.47757   0.48574
 Alpha virt. eigenvalues --    0.48901   0.51103   0.51632   0.52281   0.52927
 Alpha virt. eigenvalues --    0.53063   0.53872   0.54277   0.55489   0.55532
 Alpha virt. eigenvalues --    0.55915   0.56035   0.56435   0.56820   0.57553
 Alpha virt. eigenvalues --    0.58041   0.58655   0.59190   0.59540   0.59823
 Alpha virt. eigenvalues --    0.60339   0.61092   0.61286   0.61790   0.62529
 Alpha virt. eigenvalues --    0.63223   0.63292   0.64388   0.64914   0.65137
 Alpha virt. eigenvalues --    0.66238   0.66886   0.67370   0.68276   0.68805
 Alpha virt. eigenvalues --    0.70308   0.71117   0.71760   0.72766   0.72934
 Alpha virt. eigenvalues --    0.73225   0.74294   0.74387   0.76023   0.76775
 Alpha virt. eigenvalues --    0.77040   0.77695   0.78270   0.78997   0.79609
 Alpha virt. eigenvalues --    0.81007   0.81516   0.82509   0.82722   0.83070
 Alpha virt. eigenvalues --    0.84137   0.85533   0.85806   0.87031   0.87158
 Alpha virt. eigenvalues --    0.88003   0.89420   0.89914   0.90486   0.91965
 Alpha virt. eigenvalues --    0.95805   0.95836   0.96543   0.98628   0.99777
 Alpha virt. eigenvalues --    1.00894   1.01828   1.04562   1.06174   1.07508
 Alpha virt. eigenvalues --    1.11796   1.11876   1.12379   1.15380   1.17497
 Alpha virt. eigenvalues --    1.21969   1.22377   1.24115   1.24799   1.24847
 Alpha virt. eigenvalues --    1.26048   1.26570   1.27443   1.27756   1.29279
 Alpha virt. eigenvalues --    1.30107   1.30421   1.30674   1.31113   1.31926
 Alpha virt. eigenvalues --    1.32855   1.33738   1.34619   1.34849   1.35960
 Alpha virt. eigenvalues --    1.48201   1.51884   1.54548   1.55436   1.58430
 Alpha virt. eigenvalues --    1.58603   1.61502   1.63219   1.64145   1.65107
 Alpha virt. eigenvalues --    1.67941   1.68563   1.69044   1.69751   1.70488
 Alpha virt. eigenvalues --    1.71309   1.72033   1.73328   1.74350   1.75024
 Alpha virt. eigenvalues --    1.75982   1.76572   1.78068   1.78529   1.79529
 Alpha virt. eigenvalues --    1.80487   1.80945   1.81924   1.83212   1.83657
 Alpha virt. eigenvalues --    1.84822   1.85357   1.86796   1.88046   1.88688
 Alpha virt. eigenvalues --    1.91450   1.92437   1.93970   1.94742   1.96341
 Alpha virt. eigenvalues --    1.98036   1.98181   1.98298   1.98740   1.98853
 Alpha virt. eigenvalues --    1.98972   1.99198   1.99487   1.99803   1.99933
 Alpha virt. eigenvalues --    2.00217   2.00437   2.00772   2.01148   2.01365
 Alpha virt. eigenvalues --    2.01757   2.03523   2.04043   2.04441   2.05387
 Alpha virt. eigenvalues --    2.06522   2.08752   2.10050   2.10685   2.10794
 Alpha virt. eigenvalues --    2.11798   2.12225   2.12775   2.13364   2.13652
 Alpha virt. eigenvalues --    2.14336   2.14948   2.15085   2.15945   2.16510
 Alpha virt. eigenvalues --    2.16916   2.17574   2.18209   2.18984   2.20338
 Alpha virt. eigenvalues --    2.21280   2.23338   2.52079   2.53179   2.54759
 Alpha virt. eigenvalues --    2.59204   2.60318   2.61235   2.63518   2.65582
 Alpha virt. eigenvalues --    2.66904   2.67613   2.68559   2.68935   2.70124
 Alpha virt. eigenvalues --    2.70735   2.71037   2.72514   2.73889   2.80811
 Alpha virt. eigenvalues --    2.89058   2.93308   2.93724   2.97502   3.04115
 Alpha virt. eigenvalues --    3.05478   3.08822   3.10431   3.11417   3.12310
 Alpha virt. eigenvalues --    3.13137   3.13910   3.15221   3.16205   3.17625
 Alpha virt. eigenvalues --    3.18770   3.19588   3.19662   3.21299   3.22417
 Alpha virt. eigenvalues --    3.44405   3.44514   3.44793   3.44847   3.45123
 Alpha virt. eigenvalues --    3.45214   4.51379   4.52167   5.49499   5.54600
 Alpha virt. eigenvalues --    5.58371   5.59233   5.61143   5.64785   5.68976
 Alpha virt. eigenvalues --    5.70601   5.75628   5.79074   5.83350   5.87304
 Alpha virt. eigenvalues --    5.93465   5.97746   6.00644   6.01885   6.03020
 Alpha virt. eigenvalues --    6.09308   6.15010   6.16603   6.17749   6.21814
 Alpha virt. eigenvalues --    6.23000   6.28229   6.28488   6.32364   6.34458
 Alpha virt. eigenvalues --    6.37586   6.40431   6.46130   7.91866   7.93113
 Alpha virt. eigenvalues --    7.99298   8.01506   8.04736   8.08650   8.14504
 Alpha virt. eigenvalues --    8.15784   8.22107   8.24155
          Condensed to atoms (all electrons):
               1          2          3          4          5          6
     1  Be   3.576908   0.113180   0.198264   0.115901   0.044558  -0.087355
     2  Be   0.113180   3.671859   0.126844   0.027642  -0.029385   0.018685
     3  Be   0.198264   0.126844   3.655515   0.190684  -0.044289  -0.045903
     4  Be   0.115901   0.027642   0.190684   3.242097   0.195124   0.040880
     5  Be   0.044558  -0.029385  -0.044289   0.195124   4.390137   0.189943
     6  Be  -0.087355   0.018685  -0.045903   0.040880   0.189943   3.384291
     7  Be   0.000470  -0.007533  -0.006492   0.014895   0.081422   0.178019
     8  Be   0.044515   0.001890  -0.058276   0.020321   0.100268   0.134068
     9  Be   0.044842   0.021557  -0.101161  -0.059643   0.015482   0.071792
    10  Be   0.113809   0.066750   0.147210   0.192574  -0.093361   0.049578
    11  H    0.025759  -0.021457   0.036383   0.014692   0.003710  -0.008854
    12  H    0.011744   0.063396   0.018915  -0.002906  -0.029433  -0.004243
    13  H   -0.010745  -0.000533  -0.003517  -0.007240   0.002891   0.012607
    14  H   -0.007693  -0.007307   0.006266  -0.002666   0.002602   0.002709
    15  H   -0.033178   0.042206  -0.011032  -0.000931  -0.001171   0.007840
    16  H    0.068975   0.027842  -0.001402  -0.011165   0.009210  -0.037529
    17  H   -0.026019  -0.015266  -0.029076  -0.008608  -0.084557  -0.007451
    18  H   -0.003608   0.012988  -0.069202   0.013248   0.097804  -0.010528
    19  H    0.034762  -0.135566   0.000959   0.060968   0.145453  -0.063066
    20  H    0.000112  -0.041582  -0.001054   0.011188  -0.155850   0.058606
    21  H    0.074600  -0.002447   0.068999  -0.004763   0.011245   0.017935
    22  H    0.026889  -0.010635   0.010322  -0.008739  -0.001574  -0.004803
    23  H   -0.047942  -0.006838   0.010484  -0.010509  -0.081186   0.009990
    24  H   -0.107802   0.004370  -0.022328  -0.008125   0.033152   0.038776
    25  H   -0.002418   0.081341   0.000236   0.006561   0.000362   0.029749
    26  H   -0.012247  -0.008762  -0.016139  -0.023642   0.005473   0.030815
    27  H   -0.001081   0.010139  -0.031813  -0.016288   0.008352  -0.005967
    28  H   -0.003931  -0.040785   0.006777  -0.038208  -0.046640  -0.010161
    29  H   -0.003889  -0.002459   0.099819   0.033191   0.007630  -0.012411
    30  H   -0.011441  -0.006000  -0.040959   0.019950  -0.004790  -0.001587
    31  H   -0.004515  -0.000217  -0.000416   0.000646   0.000247  -0.000521
    32  H    0.003789  -0.001684  -0.001120  -0.000845   0.000507  -0.006367
    33  H   -0.001218  -0.006084  -0.008361   0.000158  -0.000701   0.000382
    34  H   -0.001026   0.000079  -0.008797   0.001571   0.002336  -0.000369
    35  H   -0.002175  -0.005614  -0.000416  -0.000925  -0.004436  -0.001881
    36  H   -0.011324   0.004710  -0.001673  -0.000913   0.005496   0.003121
    37  H   -0.001119   0.000371  -0.005456  -0.001462   0.000024  -0.000505
    38  H   -0.002889  -0.000109  -0.009598  -0.001563  -0.001496  -0.000513
    39  H    0.000574  -0.000217  -0.000336   0.003324   0.000143  -0.001062
    40  H   -0.000215  -0.003298  -0.005982  -0.008553  -0.000428  -0.001053
    41  H   -0.002242  -0.001468  -0.003413  -0.001022  -0.003028  -0.000636
    42  H   -0.003398  -0.001048  -0.015778  -0.001395   0.003419  -0.000780
    43  H   -0.000866  -0.017821  -0.000241  -0.001343  -0.002231  -0.000806
    44  H   -0.000630   0.012203  -0.001114  -0.009961   0.002479  -0.001026
    45  H   -0.000171  -0.002914   0.000734   0.000144   0.000049  -0.003195
    46  H   -0.001648   0.004709  -0.000900  -0.001552   0.000685  -0.011741
               7          8          9         10         11         12
     1  Be   0.000470   0.044515   0.044842   0.113809   0.025759   0.011744
     2  Be  -0.007533   0.001890   0.021557   0.066750  -0.021457   0.063396
     3  Be  -0.006492  -0.058276  -0.101161   0.147210   0.036383   0.018915
     4  Be   0.014895   0.020321  -0.059643   0.192574   0.014692  -0.002906
     5  Be   0.081422   0.100268   0.015482  -0.093361   0.003710  -0.029433
     6  Be   0.178019   0.134068   0.071792   0.049578  -0.008854  -0.004243
     7  Be   3.642262   0.069904   0.189786  -0.146170  -0.002463  -0.006364
     8  Be   0.069904   3.599196   0.169066   0.122800  -0.004462  -0.008363
     9  Be   0.189786   0.169066   3.598692   0.126776  -0.007601  -0.009463
    10  Be  -0.146170   0.122800   0.126776   4.418368   0.002650   0.003064
    11  H   -0.002463  -0.004462  -0.007601   0.002650   0.628191   0.237489
    12  H   -0.006364  -0.008363  -0.009463   0.003064   0.237489   0.581875
    13  H    0.049785  -0.012699   0.025493  -0.035459   0.000001   0.000000
    14  H    0.043563   0.001651   0.024906  -0.068320   0.000000   0.000001
    15  H   -0.039539   0.026552  -0.001187   0.005037  -0.000041  -0.000015
    16  H    0.012499  -0.049763  -0.011661  -0.045009  -0.000022  -0.000049
    17  H    0.072440   0.000689   0.091192   0.003882   0.002957  -0.001385
    18  H   -0.032541  -0.008425  -0.002964   0.001185  -0.006117   0.004819
    19  H   -0.011177  -0.016157  -0.003898  -0.006461   0.009732  -0.004083
    20  H   -0.008081   0.091997  -0.004062   0.009070  -0.003566   0.003866
    21  H   -0.028777  -0.016167  -0.040561  -0.100661   0.000006  -0.000020
    22  H   -0.124977  -0.005964   0.003904   0.099116  -0.000021  -0.000033
    23  H    0.078467  -0.007717  -0.000917   0.005703   0.001090   0.002359
    24  H   -0.002737  -0.008008  -0.009312   0.003052  -0.003368  -0.001956
    25  H   -0.006709  -0.042091  -0.015730  -0.093760  -0.000051  -0.000005
    26  H    0.006230  -0.082422   0.007373   0.048556   0.000001  -0.000020
    27  H   -0.005944   0.022276  -0.000163  -0.010047  -0.001117   0.000026
    28  H   -0.002876   0.008729   0.073592   0.003520   0.000598   0.001897
    29  H    0.009605   0.008954  -0.082065  -0.092538   0.000005  -0.000015
    30  H    0.002125   0.023687  -0.063721   0.043510  -0.000028  -0.000011
    31  H   -0.009903  -0.003736  -0.001641   0.003484   0.000000   0.000000
    32  H   -0.003055  -0.002931  -0.001860  -0.009394  -0.000000  -0.000000
    33  H   -0.000042  -0.000033  -0.001235   0.000197   0.001880  -0.001527
    34  H   -0.001758  -0.000705  -0.000679   0.000484  -0.003746   0.003056
    35  H   -0.000942  -0.001103   0.000516  -0.000114  -0.000039   0.000003
    36  H   -0.003369  -0.002171  -0.000113  -0.000040  -0.000341  -0.000090
    37  H   -0.002457  -0.000350  -0.003435  -0.000821  -0.000000   0.000001
    38  H   -0.002640   0.000052   0.008852   0.003902   0.000001  -0.000001
    39  H   -0.000760  -0.005085  -0.004805  -0.007306   0.000000  -0.000000
    40  H   -0.001213   0.001574  -0.000187   0.010772  -0.000001   0.000000
    41  H   -0.001293   0.000346  -0.000833   0.000107   0.000615  -0.001302
    42  H    0.002416  -0.000309  -0.001632   0.000428  -0.001180   0.001644
    43  H    0.000374   0.002177  -0.000227   0.000479   0.000010  -0.000014
    44  H   -0.000057  -0.003451  -0.000258  -0.001366  -0.000232   0.000022
    45  H   -0.001071  -0.010767  -0.003330  -0.014517  -0.000000   0.000000
    46  H   -0.002491   0.003613  -0.000315  -0.002243  -0.000000  -0.000000
              13         14         15         16         17         18
     1  Be  -0.010745  -0.007693  -0.033178   0.068975  -0.026019  -0.003608
     2  Be  -0.000533  -0.007307   0.042206   0.027842  -0.015266   0.012988
     3  Be  -0.003517   0.006266  -0.011032  -0.001402  -0.029076  -0.069202
     4  Be  -0.007240  -0.002666  -0.000931  -0.011165  -0.008608   0.013248
     5  Be   0.002891   0.002602  -0.001171   0.009210  -0.084557   0.097804
     6  Be   0.012607   0.002709   0.007840  -0.037529  -0.007451  -0.010528
     7  Be   0.049785   0.043563  -0.039539   0.012499   0.072440  -0.032541
     8  Be  -0.012699   0.001651   0.026552  -0.049763   0.000689  -0.008425
     9  Be   0.025493   0.024906  -0.001187  -0.011661   0.091192  -0.002964
    10  Be  -0.035459  -0.068320   0.005037  -0.045009   0.003882   0.001185
    11  H    0.000001   0.000000  -0.000041  -0.000022   0.002957  -0.006117
    12  H    0.000000   0.000001  -0.000015  -0.000049  -0.001385   0.004819
    13  H    0.579866   0.264576   0.000855   0.000266  -0.000013  -0.000024
    14  H    0.264576   0.632358  -0.001987   0.002431  -0.000090  -0.000002
    15  H    0.000855  -0.001987   0.660199   0.247547  -0.000006  -0.000021
    16  H    0.000266   0.002431   0.247547   0.707274   0.000003  -0.000017
    17  H   -0.000013  -0.000090  -0.000006   0.000003   0.725815   0.218666
    18  H   -0.000024  -0.000002  -0.000021  -0.000017   0.218666   0.679408
    19  H   -0.000003  -0.000024   0.001177   0.003255   0.000126  -0.000380
    20  H   -0.000052   0.000028  -0.003393  -0.007203  -0.000083   0.000140
    21  H    0.002663   0.000285   0.000389   0.000351  -0.007346  -0.000773
    22  H   -0.003249   0.001095   0.001182  -0.000963  -0.000696   0.002633
    23  H   -0.000010  -0.000054   0.001418  -0.006326   0.001394  -0.000953
    24  H   -0.000026  -0.000016   0.003088  -0.005576   0.000307   0.001528
    25  H   -0.000168   0.002653  -0.002499   0.002259  -0.000010   0.000000
    26  H    0.005334  -0.003596  -0.001852   0.001993   0.000002  -0.000033
    27  H   -0.000039  -0.000032  -0.000002  -0.000022   0.000689   0.001018
    28  H   -0.000016  -0.000072  -0.000005  -0.000025   0.000219  -0.001600
    29  H    0.002802   0.001263   0.000005  -0.000031  -0.008969  -0.002922
    30  H   -0.003269  -0.003350  -0.000066   0.000039  -0.000951   0.003759
    31  H    0.000146  -0.001742   0.002540  -0.001998   0.000001  -0.000001
    32  H   -0.000357   0.002174  -0.002243   0.008424  -0.000005   0.000003
    33  H    0.000000   0.000000   0.000000   0.000000   0.000477  -0.000881
    34  H   -0.000000  -0.000000  -0.000000  -0.000000  -0.000960   0.006671
    35  H    0.000000  -0.000000  -0.000352  -0.001557  -0.000000  -0.000000
    36  H   -0.000002   0.000001   0.000423   0.003887  -0.000002   0.000002
    37  H   -0.000011  -0.000021  -0.000001   0.000001  -0.002081   0.000574
    38  H    0.000060  -0.000514   0.000005  -0.000007   0.006091  -0.001850
    39  H    0.000010   0.000019   0.000002  -0.000001  -0.000003  -0.000006
    40  H   -0.000349  -0.000365  -0.000004   0.000002   0.000040   0.000015
    41  H    0.000000   0.000000  -0.000001   0.000003   0.001185  -0.002371
    42  H   -0.000000  -0.000000   0.000003  -0.000012  -0.000334   0.008767
    43  H    0.000000  -0.000001   0.000005  -0.000007  -0.000000  -0.000001
    44  H    0.000000   0.000002  -0.000028   0.000034   0.000000   0.000006
    45  H   -0.005254   0.002775  -0.005984   0.002053  -0.000000   0.000000
    46  H    0.002274  -0.003951   0.010070  -0.001413   0.000000  -0.000001
              19         20         21         22         23         24
     1  Be   0.034762   0.000112   0.074600   0.026889  -0.047942  -0.107802
     2  Be  -0.135566  -0.041582  -0.002447  -0.010635  -0.006838   0.004370
     3  Be   0.000959  -0.001054   0.068999   0.010322   0.010484  -0.022328
     4  Be   0.060968   0.011188  -0.004763  -0.008739  -0.010509  -0.008125
     5  Be   0.145453  -0.155850   0.011245  -0.001574  -0.081186   0.033152
     6  Be  -0.063066   0.058606   0.017935  -0.004803   0.009990   0.038776
     7  Be  -0.011177  -0.008081  -0.028777  -0.124977   0.078467  -0.002737
     8  Be  -0.016157   0.091997  -0.016167  -0.005964  -0.007717  -0.008008
     9  Be  -0.003898  -0.004062  -0.040561   0.003904  -0.000917  -0.009312
    10  Be  -0.006461   0.009070  -0.100661   0.099116   0.005703   0.003052
    11  H    0.009732  -0.003566   0.000006  -0.000021   0.001090  -0.003368
    12  H   -0.004083   0.003866  -0.000020  -0.000033   0.002359  -0.001956
    13  H   -0.000003  -0.000052   0.002663  -0.003249  -0.000010  -0.000026
    14  H   -0.000024   0.000028   0.000285   0.001095  -0.000054  -0.000016
    15  H    0.001177  -0.003393   0.000389   0.001182   0.001418   0.003088
    16  H    0.003255  -0.007203   0.000351  -0.000963  -0.006326  -0.005576
    17  H    0.000126  -0.000083  -0.007346  -0.000696   0.001394   0.000307
    18  H   -0.000380   0.000140  -0.000773   0.002633  -0.000953   0.001528
    19  H    0.722816   0.180950  -0.000013  -0.000031   0.000718  -0.002471
    20  H    0.180950   0.813665  -0.000019  -0.000008   0.000954   0.000123
    21  H   -0.000013  -0.000019   0.736873   0.237792  -0.008443  -0.003163
    22  H   -0.000031  -0.000008   0.237792   0.667516  -0.001393   0.004161
    23  H    0.000718   0.000954  -0.008443  -0.001393   0.680722   0.293884
    24  H   -0.002471   0.000123  -0.003163   0.004161   0.293884   0.682224
    25  H   -0.003651  -0.002856  -0.000051   0.000032  -0.000006  -0.000003
    26  H    0.004996  -0.006442   0.000069  -0.000146  -0.000038  -0.000033
    27  H   -0.001842  -0.001156  -0.000015  -0.000014   0.000010  -0.000051
    28  H    0.001109   0.001883  -0.000009  -0.000026  -0.000024   0.000020
    29  H   -0.000038  -0.000014   0.002990  -0.000621  -0.000004  -0.000018
    30  H   -0.000009  -0.000009   0.000429  -0.001941  -0.000028  -0.000025
    31  H   -0.000000  -0.000000   0.000441  -0.000489  -0.000022   0.000000
    32  H    0.000001  -0.000014   0.002454   0.004627  -0.000523   0.000033
    33  H    0.000061  -0.000048   0.000001  -0.000000  -0.000001  -0.000011
    34  H   -0.000071   0.000106  -0.000003   0.000002  -0.000006   0.000041
    35  H    0.000087   0.000644   0.000000  -0.000006   0.001271  -0.002057
    36  H    0.000789   0.001044   0.000019   0.000022  -0.003259   0.008346
    37  H    0.000000   0.000000   0.000369  -0.000960  -0.000001  -0.000004
    38  H    0.000000  -0.000000  -0.000538   0.005303   0.000017   0.000016
    39  H   -0.000012  -0.000003  -0.000001   0.000002   0.000000   0.000000
    40  H    0.000059   0.000007  -0.000000  -0.000010  -0.000000  -0.000000
    41  H    0.000007  -0.000004   0.000055  -0.000008  -0.001436  -0.000431
    42  H   -0.000026   0.000015  -0.001090   0.000157   0.006391   0.002925
    43  H    0.000735  -0.000560   0.000000   0.000000  -0.000001   0.000004
    44  H    0.000744   0.001328  -0.000000  -0.000000   0.000003  -0.000014
    45  H   -0.000055   0.000321  -0.000011  -0.000002  -0.000000  -0.000001
    46  H    0.000156  -0.001190   0.000023   0.000039  -0.000002   0.000006
              25         26         27         28         29         30
     1  Be  -0.002418  -0.012247  -0.001081  -0.003931  -0.003889  -0.011441
     2  Be   0.081341  -0.008762   0.010139  -0.040785  -0.002459  -0.006000
     3  Be   0.000236  -0.016139  -0.031813   0.006777   0.099819  -0.040959
     4  Be   0.006561  -0.023642  -0.016288  -0.038208   0.033191   0.019950
     5  Be   0.000362   0.005473   0.008352  -0.046640   0.007630  -0.004790
     6  Be   0.029749   0.030815  -0.005967  -0.010161  -0.012411  -0.001587
     7  Be  -0.006709   0.006230  -0.005944  -0.002876   0.009605   0.002125
     8  Be  -0.042091  -0.082422   0.022276   0.008729   0.008954   0.023687
     9  Be  -0.015730   0.007373  -0.000163   0.073592  -0.082065  -0.063721
    10  Be  -0.093760   0.048556  -0.010047   0.003520  -0.092538   0.043510
    11  H   -0.000051   0.000001  -0.001117   0.000598   0.000005  -0.000028
    12  H   -0.000005  -0.000020   0.000026   0.001897  -0.000015  -0.000011
    13  H   -0.000168   0.005334  -0.000039  -0.000016   0.002802  -0.003269
    14  H    0.002653  -0.003596  -0.000032  -0.000072   0.001263  -0.003350
    15  H   -0.002499  -0.001852  -0.000002  -0.000005   0.000005  -0.000066
    16  H    0.002259   0.001993  -0.000022  -0.000025  -0.000031   0.000039
    17  H   -0.000010   0.000002   0.000689   0.000219  -0.008969  -0.000951
    18  H    0.000000  -0.000033   0.001018  -0.001600  -0.002922   0.003759
    19  H   -0.003651   0.004996  -0.001842   0.001109  -0.000038  -0.000009
    20  H   -0.002856  -0.006442  -0.001156   0.001883  -0.000014  -0.000009
    21  H   -0.000051   0.000069  -0.000015  -0.000009   0.002990   0.000429
    22  H    0.000032  -0.000146  -0.000014  -0.000026  -0.000621  -0.001941
    23  H   -0.000006  -0.000038   0.000010  -0.000024  -0.000004  -0.000028
    24  H   -0.000003  -0.000033  -0.000051   0.000020  -0.000018  -0.000025
    25  H    0.714407   0.255519   0.000651  -0.005073   0.000733  -0.000013
    26  H    0.255519   0.685377  -0.001343   0.002829   0.000004   0.000220
    27  H    0.000651  -0.001343   0.649479   0.282182  -0.000277   0.003653
    28  H   -0.005073   0.002829   0.282182   0.679910  -0.004786  -0.003368
    29  H    0.000733   0.000004  -0.000277  -0.004786   0.707787   0.261990
    30  H   -0.000013   0.000220   0.003653  -0.003368   0.261990   0.676283
    31  H   -0.000019  -0.000021   0.000000   0.000000  -0.000002  -0.000010
    32  H    0.000044   0.000117  -0.000001  -0.000000   0.000008   0.000020
    33  H   -0.000003   0.000000   0.002279  -0.000914  -0.000040   0.000005
    34  H   -0.000006  -0.000001  -0.001538   0.005039  -0.000289   0.000012
    35  H    0.000000  -0.000008   0.000002  -0.000001   0.000000   0.000000
    36  H   -0.000012   0.000034  -0.000006   0.000002  -0.000000  -0.000000
    37  H   -0.000000   0.000000  -0.000002  -0.000001  -0.002059   0.001299
    38  H    0.000001  -0.000002   0.000013   0.000011   0.004139  -0.000403
    39  H    0.001698  -0.001663  -0.000833  -0.001978   0.001576  -0.001496
    40  H   -0.003531   0.005637   0.002075   0.004373  -0.003637   0.007245
    41  H    0.000000   0.000000  -0.000002   0.000000   0.000004  -0.000002
    42  H    0.000000  -0.000000   0.000012  -0.000005  -0.000010   0.000006
    43  H   -0.005173   0.001333  -0.004476   0.002011  -0.000002  -0.000007
    44  H    0.005815  -0.001542   0.007243  -0.003397   0.000012   0.000030
    45  H    0.003592  -0.008930  -0.000001  -0.000002  -0.000012   0.000014
    46  H   -0.001462   0.010953   0.000008  -0.000000   0.000030  -0.000005
              31         32         33         34         35         36
     1  Be  -0.004515   0.003789  -0.001218  -0.001026  -0.002175  -0.011324
     2  Be  -0.000217  -0.001684  -0.006084   0.000079  -0.005614   0.004710
     3  Be  -0.000416  -0.001120  -0.008361  -0.008797  -0.000416  -0.001673
     4  Be   0.000646  -0.000845   0.000158   0.001571  -0.000925  -0.000913
     5  Be   0.000247   0.000507  -0.000701   0.002336  -0.004436   0.005496
     6  Be  -0.000521  -0.006367   0.000382  -0.000369  -0.001881   0.003121
     7  Be  -0.009903  -0.003055  -0.000042  -0.001758  -0.000942  -0.003369
     8  Be  -0.003736  -0.002931  -0.000033  -0.000705  -0.001103  -0.002171
     9  Be  -0.001641  -0.001860  -0.001235  -0.000679   0.000516  -0.000113
    10  Be   0.003484  -0.009394   0.000197   0.000484  -0.000114  -0.000040
    11  H    0.000000  -0.000000   0.001880  -0.003746  -0.000039  -0.000341
    12  H    0.000000  -0.000000  -0.001527   0.003056   0.000003  -0.000090
    13  H    0.000146  -0.000357   0.000000  -0.000000   0.000000  -0.000002
    14  H   -0.001742   0.002174   0.000000  -0.000000  -0.000000   0.000001
    15  H    0.002540  -0.002243   0.000000  -0.000000  -0.000352   0.000423
    16  H   -0.001998   0.008424   0.000000  -0.000000  -0.001557   0.003887
    17  H    0.000001  -0.000005   0.000477  -0.000960  -0.000000  -0.000002
    18  H   -0.000001   0.000003  -0.000881   0.006671  -0.000000   0.000002
    19  H   -0.000000   0.000001   0.000061  -0.000071   0.000087   0.000789
    20  H   -0.000000  -0.000014  -0.000048   0.000106   0.000644   0.001044
    21  H    0.000441   0.002454   0.000001  -0.000003   0.000000   0.000019
    22  H   -0.000489   0.004627  -0.000000   0.000002  -0.000006   0.000022
    23  H   -0.000022  -0.000523  -0.000001  -0.000006   0.001271  -0.003259
    24  H    0.000000   0.000033  -0.000011   0.000041  -0.002057   0.008346
    25  H   -0.000019   0.000044  -0.000003  -0.000006   0.000000  -0.000012
    26  H   -0.000021   0.000117   0.000000  -0.000001  -0.000008   0.000034
    27  H    0.000000  -0.000001   0.002279  -0.001538   0.000002  -0.000006
    28  H    0.000000  -0.000000  -0.000914   0.005039  -0.000001   0.000002
    29  H   -0.000002   0.000008  -0.000040  -0.000289   0.000000  -0.000000
    30  H   -0.000010   0.000020   0.000005   0.000012   0.000000  -0.000000
    31  H    0.591540   0.410554   0.000000  -0.000000   0.000000  -0.000002
    32  H    0.410554   0.620089  -0.000000  -0.000000  -0.000009   0.000023
    33  H    0.000000  -0.000000   0.598273   0.408741   0.000000  -0.000000
    34  H   -0.000000  -0.000000   0.408741   0.609119  -0.000000   0.000000
    35  H    0.000000  -0.000009   0.000000  -0.000000   0.594430   0.409404
    36  H   -0.000002   0.000023  -0.000000   0.000000   0.409404   0.625543
    37  H   -0.000003   0.000007  -0.000000   0.000001   0.000000  -0.000000
    38  H    0.000007  -0.000022   0.000001  -0.000005  -0.000000   0.000000
    39  H    0.000000  -0.000000  -0.000001  -0.000005   0.000000  -0.000000
    40  H   -0.000000   0.000000   0.000002   0.000006  -0.000000  -0.000000
    41  H   -0.000000   0.000000   0.000001  -0.000010  -0.000001   0.000002
    42  H    0.000000  -0.000001  -0.000010   0.000058   0.000002  -0.000007
    43  H    0.000000   0.000000  -0.000009   0.000020  -0.000005   0.000011
    44  H   -0.000000   0.000000   0.000016  -0.000035   0.000009  -0.000016
    45  H   -0.000114   0.000206  -0.000000   0.000000  -0.000000  -0.000002
    46  H    0.000004  -0.000088   0.000000  -0.000000  -0.000003  -0.000002
              37         38         39         40         41         42
     1  Be  -0.001119  -0.002889   0.000574  -0.000215  -0.002242  -0.003398
     2  Be   0.000371  -0.000109  -0.000217  -0.003298  -0.001468  -0.001048
     3  Be  -0.005456  -0.009598  -0.000336  -0.005982  -0.003413  -0.015778
     4  Be  -0.001462  -0.001563   0.003324  -0.008553  -0.001022  -0.001395
     5  Be   0.000024  -0.001496   0.000143  -0.000428  -0.003028   0.003419
     6  Be  -0.000505  -0.000513  -0.001062  -0.001053  -0.000636  -0.000780
     7  Be  -0.002457  -0.002640  -0.000760  -0.001213  -0.001293   0.002416
     8  Be  -0.000350   0.000052  -0.005085   0.001574   0.000346  -0.000309
     9  Be  -0.003435   0.008852  -0.004805  -0.000187  -0.000833  -0.001632
    10  Be  -0.000821   0.003902  -0.007306   0.010772   0.000107   0.000428
    11  H   -0.000000   0.000001   0.000000  -0.000001   0.000615  -0.001180
    12  H    0.000001  -0.000001  -0.000000   0.000000  -0.001302   0.001644
    13  H   -0.000011   0.000060   0.000010  -0.000349   0.000000  -0.000000
    14  H   -0.000021  -0.000514   0.000019  -0.000365   0.000000  -0.000000
    15  H   -0.000001   0.000005   0.000002  -0.000004  -0.000001   0.000003
    16  H    0.000001  -0.000007  -0.000001   0.000002   0.000003  -0.000012
    17  H   -0.002081   0.006091  -0.000003   0.000040   0.001185  -0.000334
    18  H    0.000574  -0.001850  -0.000006   0.000015  -0.002371   0.008767
    19  H    0.000000   0.000000  -0.000012   0.000059   0.000007  -0.000026
    20  H    0.000000  -0.000000  -0.000003   0.000007  -0.000004   0.000015
    21  H    0.000369  -0.000538  -0.000001  -0.000000   0.000055  -0.001090
    22  H   -0.000960   0.005303   0.000002  -0.000010  -0.000008   0.000157
    23  H   -0.000001   0.000017   0.000000  -0.000000  -0.001436   0.006391
    24  H   -0.000004   0.000016   0.000000  -0.000000  -0.000431   0.002925
    25  H   -0.000000   0.000001   0.001698  -0.003531   0.000000   0.000000
    26  H    0.000000  -0.000002  -0.001663   0.005637   0.000000  -0.000000
    27  H   -0.000002   0.000013  -0.000833   0.002075  -0.000002   0.000012
    28  H   -0.000001   0.000011  -0.001978   0.004373   0.000000  -0.000005
    29  H   -0.002059   0.004139   0.001576  -0.003637   0.000004  -0.000010
    30  H    0.001299  -0.000403  -0.001496   0.007245  -0.000002   0.000006
    31  H   -0.000003   0.000007   0.000000  -0.000000  -0.000000   0.000000
    32  H    0.000007  -0.000022  -0.000000   0.000000   0.000000  -0.000001
    33  H   -0.000000   0.000001  -0.000001   0.000002   0.000001  -0.000010
    34  H    0.000001  -0.000005  -0.000005   0.000006  -0.000010   0.000058
    35  H    0.000000  -0.000000   0.000000  -0.000000  -0.000001   0.000002
    36  H   -0.000000   0.000000  -0.000000  -0.000000   0.000002  -0.000007
    37  H    0.595591   0.407952  -0.000001   0.000002  -0.000001  -0.000002
    38  H    0.407952   0.625839   0.000002  -0.000003  -0.000001   0.000001
    39  H   -0.000001   0.000002   0.599231   0.407066   0.000000   0.000000
    40  H    0.000002  -0.000003   0.407066   0.624348  -0.000000  -0.000000
    41  H   -0.000001  -0.000001   0.000000  -0.000000   0.595078   0.410628
    42  H   -0.000002   0.000001   0.000000  -0.000000   0.410628   0.622096
    43  H    0.000000   0.000000  -0.000022  -0.000007   0.000000  -0.000000
    44  H    0.000000  -0.000000  -0.000018   0.000126  -0.000000   0.000000
    45  H    0.000000  -0.000000  -0.000006   0.000006  -0.000000   0.000000
    46  H   -0.000000   0.000001   0.000007  -0.000006   0.000000  -0.000000
              43         44         45         46
     1  Be  -0.000866  -0.000630  -0.000171  -0.001648
     2  Be  -0.017821   0.012203  -0.002914   0.004709
     3  Be  -0.000241  -0.001114   0.000734  -0.000900
     4  Be  -0.001343  -0.009961   0.000144  -0.001552
     5  Be  -0.002231   0.002479   0.000049   0.000685
     6  Be  -0.000806  -0.001026  -0.003195  -0.011741
     7  Be   0.000374  -0.000057  -0.001071  -0.002491
     8  Be   0.002177  -0.003451  -0.010767   0.003613
     9  Be  -0.000227  -0.000258  -0.003330  -0.000315
    10  Be   0.000479  -0.001366  -0.014517  -0.002243
    11  H    0.000010  -0.000232  -0.000000  -0.000000
    12  H   -0.000014   0.000022   0.000000  -0.000000
    13  H    0.000000   0.000000  -0.005254   0.002274
    14  H   -0.000001   0.000002   0.002775  -0.003951
    15  H    0.000005  -0.000028  -0.005984   0.010070
    16  H   -0.000007   0.000034   0.002053  -0.001413
    17  H   -0.000000   0.000000  -0.000000   0.000000
    18  H   -0.000001   0.000006   0.000000  -0.000001
    19  H    0.000735   0.000744  -0.000055   0.000156
    20  H   -0.000560   0.001328   0.000321  -0.001190
    21  H    0.000000  -0.000000  -0.000011   0.000023
    22  H    0.000000  -0.000000  -0.000002   0.000039
    23  H   -0.000001   0.000003  -0.000000  -0.000002
    24  H    0.000004  -0.000014  -0.000001   0.000006
    25  H   -0.005173   0.005815   0.003592  -0.001462
    26  H    0.001333  -0.001542  -0.008930   0.010953
    27  H   -0.004476   0.007243  -0.000001   0.000008
    28  H    0.002011  -0.003397  -0.000002  -0.000000
    29  H   -0.000002   0.000012  -0.000012   0.000030
    30  H   -0.000007   0.000030   0.000014  -0.000005
    31  H    0.000000  -0.000000  -0.000114   0.000004
    32  H    0.000000   0.000000   0.000206  -0.000088
    33  H   -0.000009   0.000016  -0.000000   0.000000
    34  H    0.000020  -0.000035   0.000000  -0.000000
    35  H   -0.000005   0.000009  -0.000000  -0.000003
    36  H    0.000011  -0.000016  -0.000002  -0.000002
    37  H    0.000000   0.000000   0.000000  -0.000000
    38  H    0.000000  -0.000000  -0.000000   0.000001
    39  H   -0.000022  -0.000018  -0.000006   0.000007
    40  H   -0.000007   0.000126   0.000006  -0.000006
    41  H    0.000000  -0.000000  -0.000000   0.000000
    42  H   -0.000000   0.000000   0.000000  -0.000000
    43  H    0.563961   0.428970  -0.000007   0.000008
    44  H    0.428970   0.624163   0.000016  -0.000030
    45  H   -0.000007   0.000016   0.582309   0.424715
    46  H    0.000008  -0.000030   0.424715   0.647069
 Mulliken charges:
               1
     1  Be  -0.106863
     2  Be   0.064269
     3  Be  -0.032169
     4  Be   0.027208
     5  Be  -0.775647
     6  Be   0.050527
     7  Be   0.009168
     8  Be  -0.103171
     9  Be  -0.039163
    10  Be  -0.758474
    11  H    0.098936
    12  H    0.137120
    13  H    0.133404
    14  H    0.110442
    15  H    0.094996
    16  H    0.083408
    17  H    0.067740
    18  H    0.091985
    19  H    0.079379
    20  H    0.061204
    21  H    0.056882
    22  H    0.102514
    23  H    0.082766
    24  H    0.101477
    25  H    0.079646
    26  H    0.096013
    27  H    0.093965
    28  H    0.089201
    29  H    0.074567
    30  H    0.099214
    31  H    0.015760
    32  H   -0.022560
    33  H    0.008646
    34  H   -0.017335
    35  H    0.015275
    36  H   -0.039537
    37  H    0.014562
    38  H   -0.040110
    39  H    0.011965
    40  H   -0.034512
    41  H    0.011475
    42  H   -0.031952
    43  H    0.033733
    44  H   -0.060044
    45  H    0.039416
    46  H   -0.075326
 Sum of Mulliken charges =  -0.00000
 Mulliken charges with hydrogens summed into heavy atoms:
               1
     1  Be   0.088856
     2  Be   0.154279
     3  Be   0.095605
     4  Be   0.222339
     5  Be  -0.548280
     6  Be   0.228930
     7  Be   0.143017
     8  Be   0.002067
     9  Be   0.134618
    10  Be  -0.521429
 Electronic spatial extent (au):  <R**2>=           2763.2744
 Charge=             -0.0000 electrons
 Dipole moment (field-independent basis, Debye):
    X=              0.5475    Y=              0.4075    Z=              0.0245  Tot=              0.6829
 Quadrupole moment (field-independent basis, Debye-Ang):
   XX=            -77.6276   YY=            -81.6141   ZZ=            -79.8509
   XY=             -1.4024   XZ=             -1.5319   YZ=             -1.1053
 Traceless Quadrupole moment (field-independent basis, Debye-Ang):
   XX=              2.0699   YY=             -1.9165   ZZ=             -0.1534
   XY=             -1.4024   XZ=             -1.5319   YZ=             -1.1053
 Octapole moment (field-independent basis, Debye-Ang**2):
  XXX=             11.5099  YYY=             11.4660  ZZZ=              0.6093  XYY=              0.8855
  XXY=              1.9012  XXZ=              2.7948  XZZ=              1.5215  YZZ=             -0.4339
  YYZ=             -0.9027  XYZ=              4.5694
 Hexadecapole moment (field-independent basis, Debye-Ang**3):
 XXXX=          -1695.0855 YYYY=          -1457.2174 ZZZZ=          -1350.8194 XXXY=            -32.2238
 XXXZ=            -33.2771 YYYX=              9.8621 YYYZ=            -10.6126 ZZZX=             20.2640
 ZZZY=             -3.5010 XXYY=           -552.9791 XXZZ=           -525.4873 YYZZ=           -468.1446
 XXYZ=             -2.8426 YYXZ=              4.8687 ZZXY=              1.2493
 N-N= 4.253416551857D+02 E-N=-1.229677604373D+03  KE= 1.668407736860D+02
   1 Symmetry operations used in ECPInt.
 ECPInt:  NShTT=   27495 NPrTT=   71154 LenC2=   25409 LenP2D=   51912.
 LDataN:  DoStor=T MaxTD1= 5 Len=  102
 Calling FoFJK, ICntrl=      2127 FMM=F ISym2X=0 I1Cent= 0 IOpClX= 0 NMat=1 NMatS=1 NMatT=0.
 ***** Axes restored to original set *****
 -------------------------------------------------------------------
 Center     Atomic                   Forces (Hartrees/Bohr)
 Number     Number              X              Y              Z
 -------------------------------------------------------------------
      1        4           0.000148083    0.000052712   -0.000067721
      2        4           0.000179938    0.000154095    0.000527400
      3        4           0.000004528   -0.000024074    0.000060170
      4        4           0.000113136    0.000168994    0.000309200
      5        4           0.000016276   -0.000031077   -0.000149356
      6        4          -0.000210809   -0.000507765    0.000379443
      7        4          -0.000022228   -0.000175185    0.000210633
      8        4          -0.000775821   -0.000188151    0.001198989
      9        4           0.000012540   -0.000238104    0.000351283
     10        4          -0.001463688   -0.000306186    0.000374389
     11        1          -0.000056175   -0.000044862    0.000147017
     12        1          -0.000003670    0.000036707   -0.000123717
     13        1          -0.000455829   -0.000442825    0.000894430
     14        1           0.000266536    0.000226605   -0.000459222
     15        1          -0.000472738    0.000133161    0.000312814
     16        1           0.000347877   -0.000120814   -0.000184224
     17        1          -0.000001298    0.000027639   -0.000071051
     18        1          -0.000063867    0.000002731    0.000010722
     19        1           0.000033957   -0.000133541   -0.000035491
     20        1           0.000069201    0.000009557    0.000026162
     21        1          -0.000004871   -0.000049264    0.000053969
     22        1          -0.000002062    0.000104472    0.000043506
     23        1          -0.000017463   -0.000054976    0.000053623
     24        1           0.000027357   -0.000029105   -0.000047233
     25        1           0.000948164    0.000468280    0.000159675
     26        1          -0.001055612   -0.000653079    0.000107985
     27        1           0.000022797   -0.000189053    0.000408355
     28        1          -0.000127400    0.000130500   -0.000282221
     29        1          -0.000203383    0.000013746    0.000019437
     30        1           0.000144459    0.000161926   -0.000023181
     31        1           0.000010990   -0.000002695   -0.000016190
     32        1          -0.000006083    0.000003087   -0.000028011
     33        1           0.000004881    0.000001929   -0.000010539
     34        1          -0.000003627    0.000005324   -0.000006818
     35        1          -0.000017118   -0.000003399   -0.000005341
     36        1           0.000024585    0.000026983    0.000004706
     37        1          -0.000000514    0.000010613   -0.000016396
     38        1           0.000002165   -0.000024808   -0.000015649
     39        1          -0.000011278    0.000011778    0.000013417
     40        1           0.000010971   -0.000022796   -0.000025720
     41        1          -0.000000021   -0.000004858   -0.000000685
     42        1           0.000011573   -0.000002558   -0.000018988
     43        1          -0.054470811   -0.023637827   -0.160781490
     44        1           0.054091467    0.023335935    0.159699437
     45        1           0.125784476    0.043865755   -0.111787151
     46        1          -0.122829589   -0.042065532    0.108789635
 -------------------------------------------------------------------
 Cartesian Forces:  Max     0.160781490 RMS     0.029154252

 GradGradGradGradGradGradGradGradGradGradGradGradGradGradGradGradGradGrad
 Berny optimization.
 FormGI is forming the generalized inverse of G from B-inverse, IUseBI=4.
 Internal  Forces:  Max     0.173902780 RMS     0.008161195
 Search for a local minimum.
 Step number   1 out of a maximum of  276
 All quantities printed in internal units (Hartrees-Bohrs-Radians)
 Mixed Optimization -- RFO/linear search
 Second derivative matrix not updated -- first step.
 ITU=  0
     Eigenvalues ---    0.00230   0.00230   0.00411   0.00419   0.00686
     Eigenvalues ---    0.00708   0.00829   0.00881   0.00968   0.01079
     Eigenvalues ---    0.01120   0.01148   0.01181   0.01232   0.01309
     Eigenvalues ---    0.01376   0.01406   0.01427   0.01443   0.01473
     Eigenvalues ---    0.01506   0.01558   0.01627   0.01675   0.01690
     Eigenvalues ---    0.01705   0.01749   0.01755   0.01770   0.01814
     Eigenvalues ---    0.01913   0.01924   0.01942   0.01981   0.02011
     Eigenvalues ---    0.02035   0.02057   0.02068   0.02157   0.02159
     Eigenvalues ---    0.02213   0.02267   0.02284   0.02342   0.02344
     Eigenvalues ---    0.02370   0.02396   0.02504   0.02515   0.02588
     Eigenvalues ---    0.02606   0.02645   0.02675   0.02790   0.02918
     Eigenvalues ---    0.03066   0.03127   0.03221   0.03270   0.03334
     Eigenvalues ---    0.03457   0.03679   0.03753   0.03797   0.03992
     Eigenvalues ---    0.04125   0.04290   0.04518   0.04630   0.04753
     Eigenvalues ---    0.04829   0.04910   0.05135   0.05292   0.05529
     Eigenvalues ---    0.05580   0.05663   0.05907   0.06134   0.06256
     Eigenvalues ---    0.06447   0.06653   0.06749   0.06859   0.07127
     Eigenvalues ---    0.07435   0.07566   0.07719   0.07850   0.07917
     Eigenvalues ---    0.08022   0.08042   0.08275   0.08370   0.08519
     Eigenvalues ---    0.08583   0.08890   0.08902   0.08982   0.09135
     Eigenvalues ---    0.09316   0.09620   0.09795   0.10043   0.10346
     Eigenvalues ---    0.10638   0.10692   0.11003   0.11351   0.11407
     Eigenvalues ---    0.11600   0.13431   0.15311   0.15525   0.15691
     Eigenvalues ---    0.15975   0.16000   0.16043   0.16587   0.17023
     Eigenvalues ---    0.17202   0.17645   0.17914   0.18207   0.37713
     Eigenvalues ---    0.37760   0.37830   0.37853   0.37858   0.37888
     Eigenvalues ---    0.66291   0.66291
 RFO step:  Lambda=-8.06787955D-02 EMin= 2.30000000D-03
 Linear search not attempted -- first point.
 Maximum step size (   0.300) exceeded in Quadratic search.
    -- Step size scaled by   0.905
 Iteration  1 RMS(Cart)=  0.01242423 RMS(Int)=  0.00049847
 Iteration  2 RMS(Cart)=  0.00050367 RMS(Int)=  0.00000355
 Iteration  3 RMS(Cart)=  0.00000109 RMS(Int)=  0.00000342
 Iteration  4 RMS(Cart)=  0.00000000 RMS(Int)=  0.00000342
 Variable       Old X    -DE/DX   Delta X   Delta X   Delta X     New X
                                 (Linear)    (Quad)   (Total)
    R1        4.21887   0.00006   0.00000   0.00038   0.00038   4.21925
    R2        4.09205  -0.00001   0.00000  -0.00010  -0.00010   4.09195
    R3        4.02465  -0.00003   0.00000  -0.00019  -0.00019   4.02447
    R4        3.91601  -0.00015   0.00000  -0.00071  -0.00071   3.91530
    R5        3.86536  -0.00009   0.00000  -0.00042  -0.00042   3.86494
    R6        3.00323  -0.00003   0.00000  -0.00015  -0.00015   3.00309
    R7        3.00262  -0.00005   0.00000  -0.00022  -0.00022   3.00240
    R8        3.97018   0.00010   0.00000   0.00048   0.00048   3.97066
    R9        3.79544   0.00011   0.00000   0.00048   0.00048   3.79592
   R10        4.08644  -0.00013   0.00000  -0.00049  -0.00049   4.08596
   R11        4.01924   0.00021   0.00000   0.00051   0.00051   4.01976
   R12        2.87662   0.00021   0.00000   0.00113   0.00113   2.87775
   R13        2.90551   0.00027   0.00000   0.00134   0.00134   2.90684
   R14        4.10238  -0.00012   0.00000  -0.00065  -0.00065   4.10173
   R15        3.88357  -0.00002   0.00000  -0.00007  -0.00007   3.88351
   R16        4.04748  -0.00011   0.00000  -0.00072  -0.00072   4.04676
   R17        3.93269  -0.00003   0.00000  -0.00007  -0.00007   3.93262
   R18        2.88121  -0.00002   0.00000  -0.00014  -0.00014   2.88107
   R19        2.86396   0.00000   0.00000   0.00007   0.00007   2.86403
   R20        4.03600  -0.00005   0.00000  -0.00031  -0.00031   4.03569
   R21        4.06900   0.00050   0.00000   0.00268   0.00267   4.07167
   R22        3.94285  -0.00008   0.00000  -0.00018  -0.00018   3.94267
   R23        3.03135  -0.00019   0.00000  -0.00064  -0.00064   3.03071
   R24        3.02589  -0.00023   0.00000  -0.00104  -0.00104   3.02485
   R25        2.83648   0.00001   0.00000   0.00013   0.00013   2.83661
   R26        2.82679   0.00003   0.00000   0.00014   0.00014   2.82693
   R27        4.21465   0.00003   0.00000   0.00033   0.00033   4.21498
   R28        3.89308   0.00015   0.00000   0.00013   0.00013   3.89321
   R29        4.03444  -0.00014   0.00000  -0.00047  -0.00047   4.03397
   R30        2.97192  -0.00011   0.00000  -0.00070  -0.00070   2.97122
   R31        2.96815  -0.00000   0.00000   0.00003   0.00003   2.96818
   R32        3.99393  -0.00009   0.00000  -0.00046  -0.00046   3.99346
   R33        3.96927  -0.00021   0.00000  -0.00112  -0.00112   3.96815
   R34        2.92233   0.00004   0.00000   0.00022   0.00022   2.92255
   R35        2.91045  -0.00000   0.00000   0.00005   0.00005   2.91050
   R36        4.37344   0.00058   0.00000   0.00332   0.00332   4.37676
   R37        3.80884   0.00007   0.00000   0.00060   0.00060   3.80944
   R38        2.95794   0.00065   0.00000   0.00205   0.00205   2.95999
   R39        2.94436   0.00328   0.00000   0.01808   0.01806   2.96241
   R40        3.88866  -0.00033   0.00000  -0.00183  -0.00184   3.88683
   R41        2.95740  -0.00003   0.00000  -0.00021  -0.00021   2.95719
   R42        2.96429  -0.00006   0.00000  -0.00042  -0.00042   2.96386
   R43        2.86496  -0.00042   0.00000  -0.00191  -0.00191   2.86305
   R44        2.86842   0.00013   0.00000   0.00087   0.00087   2.86929
   R45        1.57942  -0.00007   0.00000  -0.00027  -0.00027   1.57915
   R46        4.99777  -0.00006   0.00000  -0.00046  -0.00046   4.99731
   R47        1.55505  -0.00025   0.00000  -0.00115  -0.00115   1.55390
   R48        5.50950  -0.00009   0.00000  -0.00019  -0.00019   5.50931
   R49        5.32488   0.00003   0.00000   0.00009   0.00009   5.32497
   R50        1.51145  -0.00019   0.00000  -0.00078  -0.00078   1.51067
   R51        5.44486   0.00003   0.00000   0.00036   0.00036   5.44521
   R52        5.25327  -0.00000   0.00000   0.00002   0.00002   5.25329
   R53        5.18140   0.00002   0.00000   0.00010   0.00010   5.18150
   R54        1.54914  -0.00002   0.00000  -0.00002  -0.00002   1.54912
   R55        5.33975  -0.00004   0.00000  -0.00021  -0.00021   5.33954
   R56        5.07283  -0.00004   0.00000  -0.00030  -0.00030   5.07253
   R57        1.54101   0.00004   0.00000   0.00007   0.00007   1.54108
   R58        5.14569  -0.00011   0.00000  -0.00030  -0.00030   5.14539
   R59        5.45984   0.00001   0.00000   0.00048   0.00048   5.46032
   R60        5.01515   0.00016   0.00000   0.00179   0.00179   5.01694
   R61        1.52793  -0.00002   0.00000  -0.00008  -0.00008   1.52785
   R62        5.43631  -0.00006   0.00000  -0.00035  -0.00035   5.43596
   R63        5.05635  -0.00003   0.00000  -0.00025  -0.00025   5.05609
   R64        1.49978   0.00001   0.00000   0.00004   0.00004   1.49982
   R65        5.17996  -0.00001   0.00000  -0.00006  -0.00006   5.17990
   R66        5.32499   0.00005   0.00000   0.00025   0.00025   5.32524
   R67        1.51579   0.00010   0.00000  -0.00060  -0.00056   1.51522
   R68        4.97613   0.00058   0.00000   0.00469   0.00470   4.98083
   R69        4.36609   0.00302   0.00000   0.02777   0.02777   4.39386
   R70        1.49747  -0.00024   0.00000  -0.00079  -0.00079   1.49668
   R71        4.93278  -0.00030   0.00000  -0.00205  -0.00205   4.93073
   R72        5.12169  -0.00004   0.00000  -0.00039  -0.00039   5.12130
   R73        5.19210   0.00001   0.00000   0.00008   0.00008   5.19218
   R74        1.51311   0.00008   0.00000   0.00029   0.00029   1.51340
   R75        5.13030  -0.00003   0.00000  -0.00031  -0.00031   5.12999
   R76        1.41885   0.00001   0.00000   0.00001   0.00001   1.41886
   R77        1.41816   0.00000   0.00000   0.00000   0.00000   1.41817
   R78        1.41679  -0.00000   0.00000  -0.00000  -0.00000   1.41679
   R79        1.41628  -0.00002   0.00000  -0.00004  -0.00004   1.41625
   R80        1.41713  -0.00002   0.00000  -0.00003  -0.00003   1.41710
   R81        1.41672  -0.00000   0.00000  -0.00001  -0.00001   1.41671
   R82        1.13384   0.17140   0.00000   0.20866   0.20866   1.34249
   R83        1.13384   0.17390   0.00000   0.21171   0.21171   1.34555
    A1        1.52752   0.00003   0.00000   0.00016   0.00016   1.52768
    A2        1.82778   0.00003   0.00000   0.00019   0.00019   1.82796
    A3        2.49705  -0.00001   0.00000  -0.00003  -0.00003   2.49701
    A4        2.01324  -0.00002   0.00000  -0.00009  -0.00009   2.01315
    A5        1.83691   0.00001   0.00000   0.00007   0.00007   1.83698
    A6        2.12934  -0.00003   0.00000  -0.00014  -0.00014   2.12920
    A7        2.28204  -0.00001   0.00000  -0.00007  -0.00007   2.28197
    A8        1.95862  -0.00000   0.00000  -0.00002  -0.00002   1.95859
    A9        1.99877  -0.00001   0.00000  -0.00006  -0.00006   1.99871
   A10        2.09847  -0.00002   0.00000  -0.00008  -0.00007   2.09840
   A11        1.74102  -0.00001   0.00000  -0.00005  -0.00005   1.74097
   A12        2.13468   0.00002   0.00000   0.00010   0.00010   2.13478
   A13        2.16423  -0.00000   0.00000  -0.00000  -0.00000   2.16423
   A14        1.90106  -0.00002   0.00000  -0.00010  -0.00010   1.90095
   A15        2.40370  -0.00001   0.00000  -0.00005  -0.00005   2.40365
   A16        1.57832  -0.00008   0.00000  -0.00043  -0.00043   1.57789
   A17        1.71465   0.00009   0.00000   0.00035   0.00035   1.71500
   A18        2.21746   0.00003   0.00000   0.00025   0.00025   2.21771
   A19        2.36545   0.00002   0.00000   0.00022   0.00022   2.36566
   A20        1.75220  -0.00005   0.00000  -0.00025  -0.00025   1.75195
   A21        2.17521   0.00003   0.00000   0.00009   0.00009   2.17529
   A22        2.33694   0.00005   0.00000   0.00019   0.00019   2.33714
   A23        1.98024  -0.00006   0.00000  -0.00036  -0.00036   1.97988
   A24        2.07308   0.00010   0.00000   0.00056   0.00056   2.07364
   A25        1.73227   0.00004   0.00000   0.00019   0.00019   1.73245
   A26        2.27128   0.00001   0.00000  -0.00003  -0.00003   2.27125
   A27        2.32596   0.00003   0.00000   0.00023   0.00023   2.32619
   A28        1.89022   0.00006   0.00000   0.00040   0.00040   1.89062
   A29        2.30446  -0.00013   0.00000  -0.00069  -0.00069   2.30378
   A30        1.85090  -0.00011   0.00000  -0.00055  -0.00055   1.85036
   A31        1.57791  -0.00001   0.00000  -0.00003  -0.00003   1.57788
   A32        1.75062  -0.00003   0.00000  -0.00008  -0.00008   1.75054
   A33        2.34978   0.00001   0.00000   0.00007   0.00007   2.34985
   A34        2.19126   0.00001   0.00000   0.00005   0.00005   2.19131
   A35        1.74417   0.00001   0.00000   0.00008   0.00008   1.74425
   A36        2.35170  -0.00000   0.00000  -0.00004  -0.00004   2.35165
   A37        2.18378   0.00000   0.00000  -0.00006  -0.00006   2.18372
   A38        1.98275  -0.00000   0.00000   0.00001   0.00001   1.98276
   A39        2.01776   0.00000   0.00000   0.00004   0.00004   2.01780
   A40        2.27994  -0.00001   0.00000  -0.00004  -0.00004   2.27990
   A41        1.73395  -0.00000   0.00000  -0.00004  -0.00004   1.73392
   A42        1.89317   0.00000   0.00000  -0.00000  -0.00000   1.89317
   A43        2.33097  -0.00001   0.00000  -0.00001  -0.00001   2.33095
   A44        1.86837   0.00001   0.00000   0.00002   0.00002   1.86839
   A45        2.31023   0.00001   0.00000   0.00004   0.00004   2.31026
   A46        1.58486   0.00005   0.00000   0.00029   0.00029   1.58515
   A47        1.85882   0.00002   0.00000   0.00013   0.00013   1.85895
   A48        2.00015   0.00003   0.00000   0.00009   0.00008   2.00024
   A49        2.49969  -0.00002   0.00000  -0.00005  -0.00005   2.49964
   A50        1.82012   0.00014   0.00000   0.00062   0.00062   1.82074
   A51        2.46780  -0.00012   0.00000  -0.00066  -0.00066   2.46714
   A52        2.10685  -0.00004   0.00000  -0.00033  -0.00033   2.10652
   A53        1.95799   0.00004   0.00000  -0.00000  -0.00000   1.95799
   A54        1.95453   0.00002   0.00000   0.00017   0.00017   1.95470
   A55        1.96030  -0.00006   0.00000  -0.00041  -0.00041   1.95989
   A56        2.14842  -0.00004   0.00000  -0.00023  -0.00023   2.14819
   A57        1.97989  -0.00002   0.00000   0.00010   0.00010   1.97999
   A58        2.11700  -0.00005   0.00000   0.00004   0.00004   2.11703
   A59        2.28741  -0.00001   0.00000   0.00003   0.00003   2.28744
   A60        1.85424   0.00000   0.00000  -0.00005  -0.00005   1.85419
   A61        1.61163  -0.00002   0.00000  -0.00010  -0.00010   1.61153
   A62        2.29024   0.00002   0.00000   0.00013   0.00013   2.29037
   A63        2.18230  -0.00000   0.00000  -0.00004  -0.00004   2.18226
   A64        1.69194   0.00003   0.00000   0.00015   0.00015   1.69209
   A65        2.02857   0.00002   0.00000   0.00007   0.00007   2.02864
   A66        2.58398  -0.00002   0.00000  -0.00008  -0.00008   2.58390
   A67        2.56256  -0.00004   0.00000  -0.00022  -0.00022   2.56234
   A68        2.00185  -0.00001   0.00000  -0.00007  -0.00007   2.00177
   A69        2.31921   0.00003   0.00000   0.00010   0.00010   2.31931
   A70        2.40383   0.00001   0.00000   0.00005   0.00005   2.40388
   A71        1.84730   0.00018   0.00000   0.00088   0.00088   1.84818
   A72        1.93120  -0.00006   0.00000  -0.00039  -0.00039   1.93081
   A73        2.33822  -0.00006   0.00000  -0.00030  -0.00030   2.33792
   A74        1.85112  -0.00000   0.00000  -0.00007  -0.00007   1.85105
   A75        1.76261   0.00005   0.00000   0.00021   0.00021   1.76283
   A76        1.95421  -0.00001   0.00000  -0.00009  -0.00009   1.95412
   A77        2.05134  -0.00006   0.00000  -0.00030  -0.00030   2.05104
   A78        2.07887  -0.00005   0.00000  -0.00015  -0.00015   2.07872
   A79        1.59698   0.00016   0.00000   0.00084   0.00084   1.59782
   A80        2.45489   0.00000   0.00000   0.00003   0.00003   2.45492
   A81        2.14901   0.00001   0.00000  -0.00002  -0.00002   2.14899
   A82        1.98140  -0.00014   0.00000  -0.00071  -0.00071   1.98069
   A83        2.48175  -0.00019   0.00000  -0.00090  -0.00090   2.48085
   A84        1.92341   0.00011   0.00000   0.00061   0.00061   1.92402
   A85        2.20343   0.00005   0.00000   0.00029   0.00029   2.20372
   A86        1.80199   0.00001   0.00000   0.00014   0.00014   1.80214
   A87        1.97466  -0.00006   0.00000  -0.00026  -0.00026   1.97441
   A88        1.89345   0.00001   0.00000   0.00003   0.00003   1.89349
   A89        2.38756  -0.00001   0.00000  -0.00008  -0.00008   2.38748
   A90        1.75840  -0.00001   0.00000  -0.00007  -0.00007   1.75833
   A91        1.96358  -0.00005   0.00000  -0.00021  -0.00021   1.96337
   A92        1.96674  -0.00003   0.00000  -0.00015  -0.00015   1.96659
   A93        2.26679  -0.00003   0.00000  -0.00009  -0.00009   2.26671
   A94        1.58366  -0.00002   0.00000  -0.00007  -0.00007   1.58359
   A95        2.29589   0.00004   0.00000   0.00018   0.00018   2.29607
   A96        2.25234   0.00004   0.00000   0.00014   0.00014   2.25248
   A97        2.37990  -0.00002   0.00000  -0.00010  -0.00010   2.37981
   A98        2.06032   0.00000   0.00000  -0.00002  -0.00002   2.06030
   A99        2.24649   0.00007   0.00000   0.00032   0.00032   2.24681
   A100       1.73749   0.00007   0.00000   0.00032   0.00032   1.73781
   A101       1.71121  -0.00020   0.00000  -0.00088  -0.00088   1.71033
   A102       2.06969  -0.00025   0.00000  -0.00098  -0.00098   2.06871
   A103       1.80583   0.00021   0.00000   0.00080   0.00080   1.80663
   A104       2.29330  -0.00014   0.00000  -0.00142  -0.00142   2.29188
   A105       1.78073  -0.00026   0.00000  -0.00115  -0.00115   1.77958
   A106       1.91551  -0.00037   0.00000  -0.00198  -0.00198   1.91353
   A107       1.92937   0.00025   0.00000   0.00090   0.00090   1.93027
   A108       2.26865   0.00017   0.00000   0.00057   0.00056   2.26921
   A109       1.56683  -0.00022   0.00000  -0.00098  -0.00098   1.56585
   A110       2.25350   0.00014   0.00000   0.00088   0.00088   2.25438
   A111       2.20836   0.00005   0.00000   0.00022   0.00023   2.20859
   A112       2.45974   0.00007   0.00000   0.00011   0.00011   2.45985
   A113       2.21513   0.00036   0.00000   0.00222   0.00221   2.21735
   A114       2.31166   0.00012   0.00000   0.00083   0.00083   2.31249
   A115       1.79756   0.00040   0.00000   0.00258   0.00259   1.80015
   A116       1.77664   0.00009   0.00000   0.00020   0.00020   1.77685
   A117       2.04066  -0.00003   0.00000  -0.00019  -0.00019   2.04047
   A118       1.83629  -0.00004   0.00000  -0.00015  -0.00015   1.83614
   A119       2.32010  -0.00002   0.00000  -0.00005  -0.00005   2.32005
   A120       1.80937  -0.00001   0.00000  -0.00014  -0.00014   1.80923
   A121       1.93318  -0.00001   0.00000  -0.00006  -0.00006   1.93312
   A122       1.99672  -0.00002   0.00000  -0.00009  -0.00009   1.99663
   A123       2.28854   0.00004   0.00000   0.00020   0.00020   2.28874
   A124       1.53358   0.00007   0.00000   0.00020   0.00020   1.53378
   A125       2.21907  -0.00003   0.00000  -0.00010  -0.00010   2.21897
   A126       2.17622  -0.00003   0.00000  -0.00011  -0.00011   2.17611
   A127       2.49840  -0.00005   0.00000  -0.00007  -0.00007   2.49834
   A128       2.16350  -0.00006   0.00000  -0.00012  -0.00012   2.16338
   A129       2.24090   0.00006   0.00000   0.00033   0.00033   2.24123
   A130       1.74196   0.00003   0.00000   0.00016   0.00016   1.74211
   A131       1.65854   0.00009   0.00000   0.00052   0.00052   1.65906
   A132       2.15211   0.00002   0.00000   0.00019   0.00019   2.15230
   A133       2.44776  -0.00002   0.00000  -0.00017  -0.00017   2.44759
   A134       1.68735   0.00027   0.00000   0.00120   0.00120   1.68855
   A135       2.53438  -0.00008   0.00000  -0.00041  -0.00041   2.53397
   A136       2.07379  -0.00005   0.00000  -0.00034  -0.00034   2.07345
   A137       2.03014  -0.00018   0.00000  -0.00077  -0.00077   2.02937
   A138       2.51421  -0.00020   0.00000  -0.00075  -0.00075   2.51346
   A139       2.43062  -0.00009   0.00000  -0.00061  -0.00061   2.43001
   A140       2.12265  -0.00006   0.00000  -0.00033  -0.00033   2.12232
   A141       1.49852  -0.00000   0.00000  -0.00000  -0.00000   1.49852
   A142       1.77750   0.00001   0.00000   0.00010   0.00010   1.77760
   A143       1.32516   0.00008   0.00000   0.00032   0.00032   1.32548
   A144       1.38322  -0.00002   0.00000  -0.00007  -0.00007   1.38316
   A145       1.41504  -0.00003   0.00000  -0.00012  -0.00012   1.41492
   A146       1.47611  -0.00003   0.00000  -0.00012  -0.00012   1.47599
   A147       1.72819   0.00003   0.00000   0.00013   0.00013   1.72831
   A148       1.99472  -0.00002   0.00000  -0.00025  -0.00025   1.99447
   A149       2.73115  -0.00004   0.00000  -0.00013  -0.00013   2.73102
   A150       1.81704   0.00002   0.00000   0.00008   0.00008   1.81711
   A151       1.71378  -0.00000   0.00000  -0.00002  -0.00002   1.71376
   A152       1.98520  -0.00000   0.00000   0.00001   0.00001   1.98521
   A153       1.56456  -0.00009   0.00000  -0.00013  -0.00013   1.56443
   A154       1.54399  -0.00005   0.00000  -0.00037  -0.00037   1.54362
   A155       1.60425  -0.00020   0.00000  -0.00092  -0.00092   1.60333
   A156       1.52641  -0.00002   0.00000  -0.00004  -0.00004   1.52638
   A157       1.53263  -0.00004   0.00000  -0.00017  -0.00017   1.53246
   A158       1.66059   0.00003   0.00000   0.00008   0.00008   1.66067
   A159       1.92614   0.00002   0.00000   0.00013   0.00013   1.92628
   A160       1.72063  -0.00002   0.00000  -0.00011  -0.00011   1.72052
   A161       2.62934   0.00000   0.00000  -0.00002  -0.00002   2.62931
   A162       1.66181   0.00002   0.00000   0.00008   0.00008   1.66189
   A163       1.63237   0.00003   0.00000   0.00005   0.00005   1.63242
   A164       1.63914   0.00004   0.00000   0.00016   0.00016   1.63930
   A165       2.24175   0.00007   0.00000   0.00028   0.00028   2.24203
   A166       1.85159  -0.00052   0.00000  -0.00209  -0.00209   1.84950
   A167       1.70472   0.00227   0.00000   0.01711   0.01714   1.72185
   A168       2.11360   0.00003   0.00000  -0.00200  -0.00194   2.11166
   A169       1.74052   0.00000   0.00000   0.00031   0.00031   1.74083
   A170       2.74249  -0.00004   0.00000   0.00001   0.00001   2.74250
   A171       1.55739   0.00007   0.00000   0.00034   0.00034   1.55773
   A172       1.68574  -0.00000   0.00000   0.00009   0.00009   1.68584
   A173       1.58728  -0.00008   0.00000  -0.00045  -0.00045   1.58683
   A174       1.80415   0.00006   0.00000   0.00028   0.00028   1.80442
   A175       1.64285   0.00004   0.00000   0.00017   0.00017   1.64303
   A176       1.67296  -0.00003   0.00000  -0.00018  -0.00018   1.67278
   A177       1.30391  -0.00001   0.00000   0.00007   0.00007   1.30399
   A178       1.53399  -0.00004   0.00000  -0.00009  -0.00009   1.53391
   A179       1.37664  -0.00009   0.00000  -0.00052  -0.00052   1.37611
   A180       1.94529   0.00009   0.00000   0.00041   0.00041   1.94570
   A181       1.52665   0.00002   0.00000   0.00017   0.00017   1.52682
   A182       1.72002   0.00000   0.00000   0.00012   0.00012   1.72014
   A183       1.14936  -0.00001   0.00000  -0.00012  -0.00012   1.14924
   A184       1.99847  -0.00000   0.00000  -0.00007  -0.00007   1.99841
   A185       1.75179   0.00002   0.00000   0.00006   0.00006   1.75185
   A186       2.07982   0.00001   0.00000   0.00004   0.00004   2.07986
   A187       1.64446   0.00005   0.00000   0.00023   0.00023   1.64469
   A188       2.15278  -0.00002   0.00000  -0.00009  -0.00009   2.15269
   A189       2.45099  -0.00003   0.00000  -0.00010  -0.00010   2.45089
   A190       1.76503  -0.00005   0.00000  -0.00020  -0.00020   1.76483
   A191       2.12100   0.00002   0.00000   0.00008   0.00008   2.12107
   A192       1.99932   0.00002   0.00000   0.00003   0.00003   1.99935
   A193       1.35737  -0.00001   0.00000   0.00008   0.00007   1.35745
   A194       1.32287  -0.00005   0.00000  -0.00029  -0.00029   1.32258
   A195       2.09634   0.00009   0.00000   0.00038   0.00038   2.09673
   A196       1.59911   0.00004   0.00000   0.00020   0.00020   1.59931
   A197       2.27081  -0.00005   0.00000  -0.00019  -0.00019   2.27062
   A198       2.37817  -0.00001   0.00000  -0.00006  -0.00006   2.37810
   A199       1.43669  -0.00003   0.00000  -0.00017  -0.00017   1.43653
   A200       1.14187  -0.00002   0.00000  -0.00006  -0.00006   1.14181
   A201       2.35770   0.00002   0.00000   0.00009   0.00009   2.35779
   A202       1.59609  -0.00003   0.00000  -0.00009  -0.00009   1.59600
   A203       2.27192   0.00002   0.00000   0.00007   0.00007   2.27199
   A204       2.27057   0.00002   0.00000   0.00006   0.00006   2.27063
   A205       2.02160  -0.00001   0.00000  -0.00005  -0.00005   2.02154
   A206       1.62497  -0.00001   0.00000  -0.00002  -0.00002   1.62495
   A207       2.46331  -0.00000   0.00000  -0.00002  -0.00002   2.46329
   A208       2.13163   0.00001   0.00000   0.00001   0.00001   2.13164
   A209       1.44139   0.00014   0.00000  -0.00008  -0.00009   1.44130
   A210       1.51627   0.00014   0.00000   0.00072   0.00072   1.51699
   A211       2.17813   0.00035   0.00000   0.00208   0.00208   2.18022
   A212       1.20287   0.00008   0.00000  -0.00037  -0.00037   1.20250
   A213       1.65389   0.00014   0.00000   0.00056   0.00056   1.65445
   A214       2.20534   0.00039   0.00000   0.00233   0.00233   2.20766
   A215       1.38865   0.00028   0.00000   0.00106   0.00106   1.38971
   A216       2.32156  -0.00029   0.00000  -0.00098  -0.00098   2.32058
   A217       2.31200  -0.00043   0.00000  -0.00221  -0.00221   2.30979
   A218       2.22623  -0.00026   0.00000  -0.00097  -0.00097   2.22525
   A219       3.08659   0.00003   0.00000   0.00018   0.00018   3.08678
   A220       3.14824  -0.00025   0.00000  -0.00130  -0.00129   3.14695
   A221       3.21931   0.00125   0.00000   0.00865   0.00865   3.22796
   A222       3.39143  -0.00001   0.00000  -0.00017  -0.00017   3.39125
   A223       3.11679  -0.00002   0.00000  -0.00010  -0.00010   3.11669
   A224       3.02246  -0.00014   0.00000  -0.00106  -0.00106   3.02140
   A225       3.38078  -0.00042   0.00000  -0.00311  -0.00310   3.37768
   A226       3.18547   0.00008   0.00000   0.00057   0.00057   3.18604
    D1       -0.12085  -0.00000   0.00000   0.00000   0.00000  -0.12084
    D2       -1.18501  -0.00009   0.00000  -0.00054  -0.00054  -1.18555
    D3        2.25051  -0.00001   0.00000  -0.00014  -0.00014   2.25037
    D4        2.94941  -0.00004   0.00000  -0.00028  -0.00027   2.94914
    D5        0.91239  -0.00002   0.00000  -0.00013  -0.00013   0.91226
    D6       -0.15178  -0.00010   0.00000  -0.00067  -0.00067  -0.15245
    D7       -2.99944  -0.00003   0.00000  -0.00027  -0.00027  -2.99971
    D8       -2.30054  -0.00005   0.00000  -0.00040  -0.00040  -2.30094
    D9       -2.66228   0.00001   0.00000   0.00005   0.00005  -2.66222
   D10        2.55674  -0.00007   0.00000  -0.00049  -0.00049   2.55625
   D11       -0.29092  -0.00000   0.00000  -0.00009  -0.00009  -0.29101
   D12        0.40798  -0.00003   0.00000  -0.00022  -0.00022   0.40776
   D13       -2.47054  -0.00000   0.00000   0.00002   0.00002  -2.47052
   D14        2.74848  -0.00009   0.00000  -0.00053  -0.00053   2.74795
   D15       -0.09919  -0.00002   0.00000  -0.00012  -0.00012  -0.09931
   D16        0.59972  -0.00004   0.00000  -0.00026  -0.00026   0.59946
   D17        0.11693   0.00001   0.00000   0.00003   0.00003   0.11696
   D18        1.13346   0.00001   0.00000   0.00009   0.00009   1.13355
   D19       -2.93763   0.00001   0.00000   0.00008   0.00008  -2.93755
   D20       -2.24651   0.00001   0.00000   0.00011   0.00011  -2.24640
   D21       -0.89783   0.00003   0.00000   0.00011   0.00011  -0.89772
   D22        0.11870   0.00003   0.00000   0.00017   0.00017   0.11887
   D23        2.33080   0.00002   0.00000   0.00015   0.00015   2.33095
   D24        3.02192   0.00003   0.00000   0.00019   0.00019   3.02210
   D25        2.84685   0.00001   0.00000   0.00002   0.00002   2.84686
   D26       -2.41981   0.00001   0.00000   0.00008   0.00008  -2.41973
   D27       -0.20772   0.00000   0.00000   0.00007   0.00007  -0.20765
   D28        0.48340   0.00000   0.00000   0.00010   0.00010   0.48350
   D29        2.24443   0.00001   0.00000   0.00004   0.00004   2.24447
   D30       -3.02222   0.00001   0.00000   0.00010   0.00010  -3.02213
   D31       -0.81013   0.00001   0.00000   0.00008   0.00008  -0.81004
   D32       -0.11901   0.00001   0.00000   0.00012   0.00012  -0.11889
   D33        0.65195   0.00003   0.00000   0.00020   0.00020   0.65216
   D34       -2.14510  -0.00003   0.00000  -0.00015  -0.00015  -2.14525
   D35       -2.85738   0.00001   0.00000   0.00004   0.00004  -2.85734
   D36       -0.60954  -0.00002   0.00000  -0.00010  -0.00010  -0.60964
   D37        2.87659  -0.00009   0.00000  -0.00045  -0.00045   2.87614
   D38        2.16432  -0.00004   0.00000  -0.00026  -0.00026   2.16405
   D39       -2.92593   0.00004   0.00000   0.00023   0.00023  -2.92570
   D40        0.56020  -0.00002   0.00000  -0.00012  -0.00012   0.56009
   D41       -0.15207   0.00002   0.00000   0.00007   0.00007  -0.15201
   D42        2.97482   0.00002   0.00000   0.00015   0.00015   2.97497
   D43        0.17777  -0.00004   0.00000  -0.00020  -0.00020   0.17757
   D44       -0.53451  -0.00000   0.00000  -0.00002  -0.00002  -0.53453
   D45        0.58518   0.00006   0.00000   0.00042   0.00042   0.58560
   D46       -0.47169  -0.00001   0.00000  -0.00002  -0.00002  -0.47171
   D47       -3.11072  -0.00000   0.00000   0.00002   0.00002  -3.11069
   D48       -2.91514  -0.00002   0.00000  -0.00001  -0.00001  -2.91515
   D49       -0.46690   0.00006   0.00000   0.00038   0.00038  -0.46652
   D50       -1.52378  -0.00001   0.00000  -0.00006  -0.00006  -1.52384
   D51        2.12039  -0.00000   0.00000  -0.00002  -0.00002   2.12037
   D52        2.31596  -0.00003   0.00000  -0.00005  -0.00005   2.31592
   D53        3.12138   0.00006   0.00000   0.00040   0.00040   3.12178
   D54        2.06450  -0.00001   0.00000  -0.00004  -0.00004   2.06446
   D55       -0.57452  -0.00000   0.00000   0.00001   0.00001  -0.57452
   D56       -0.37894  -0.00002   0.00000  -0.00002  -0.00002  -0.37897
   D57       -2.55702   0.00008   0.00000   0.00048   0.00048  -2.55654
   D58        2.66929   0.00001   0.00000   0.00004   0.00004   2.66933
   D59        0.03027   0.00002   0.00000   0.00009   0.00009   0.03035
   D60        0.22584  -0.00001   0.00000   0.00006   0.00006   0.22590
   D61       -0.62022   0.00002   0.00000   0.00017   0.00017  -0.62005
   D62        0.44559  -0.00003   0.00000  -0.00012  -0.00012   0.44547
   D63        3.05175   0.00002   0.00000   0.00013   0.00013   3.05188
   D64        2.81819   0.00000   0.00000  -0.00004  -0.00004   2.81815
   D65        0.38517   0.00006   0.00000   0.00035   0.00035   0.38552
   D66        1.45098   0.00001   0.00000   0.00006   0.00006   1.45104
   D67       -2.22604   0.00007   0.00000   0.00031   0.00031  -2.22573
   D68       -2.45960   0.00004   0.00000   0.00014   0.00014  -2.45946
   D69        2.79118   0.00001   0.00000   0.00007   0.00007   2.79125
   D70       -2.42619  -0.00005   0.00000  -0.00023  -0.00023  -2.42641
   D71        0.17998   0.00001   0.00000   0.00002   0.00002   0.18000
   D72       -0.05359  -0.00001   0.00000  -0.00014  -0.00014  -0.05373
   D73        2.84822   0.00000   0.00000  -0.00003  -0.00003   2.84818
   D74       -2.36916  -0.00005   0.00000  -0.00032  -0.00032  -2.36948
   D75        0.23701   0.00001   0.00000  -0.00007  -0.00007   0.23693
   D76        0.00345  -0.00002   0.00000  -0.00024  -0.00024   0.00320
   D77        1.97514  -0.00000   0.00000  -0.00006  -0.00006   1.97508
   D78       -0.43847  -0.00001   0.00000  -0.00007  -0.00007  -0.43854
   D79        0.74698  -0.00003   0.00000  -0.00014  -0.00014   0.74685
   D80       -2.87582  -0.00002   0.00000  -0.00014  -0.00014  -2.87596
   D81       -1.60991   0.00003   0.00000   0.00016   0.00016  -1.60975
   D82       -0.65551   0.00005   0.00000   0.00019   0.00019  -0.65532
   D83       -2.57860   0.00003   0.00000   0.00009   0.00009  -2.57851
   D84       -1.62428   0.00002   0.00000   0.00009   0.00009  -1.62419
   D85        0.56377   0.00000   0.00000   0.00001   0.00001   0.56378
   D86        2.13534   0.00008   0.00000   0.00044   0.00044   2.13578
   D87        0.12044   0.00001   0.00000   0.00002   0.00002   0.12045
   D88       -0.87868  -0.00003   0.00000  -0.00017  -0.00017  -0.87884
   D89        2.73838  -0.00008   0.00000  -0.00055  -0.00055   2.73783
   D90        2.75043  -0.00003   0.00000  -0.00027  -0.00027   2.75016
   D91        1.09242  -0.00004   0.00000  -0.00024  -0.00024   1.09218
   D92        0.09330  -0.00007   0.00000  -0.00042  -0.00042   0.09288
   D93       -2.57283  -0.00013   0.00000  -0.00081  -0.00080  -2.57363
   D94       -2.56078  -0.00007   0.00000  -0.00052  -0.00052  -2.56130
   D95       -2.27968   0.00002   0.00000   0.00003   0.00003  -2.27966
   D96        3.00439  -0.00002   0.00000  -0.00016  -0.00016   3.00423
   D97        0.33826  -0.00007   0.00000  -0.00054  -0.00054   0.33772
   D98        0.35031  -0.00002   0.00000  -0.00025  -0.00025   0.35005
   D99       -2.95181   0.00004   0.00000   0.00028   0.00028  -2.95153
   D100       2.33226   0.00001   0.00000   0.00010   0.00010   2.33236
   D101      -0.33387  -0.00005   0.00000  -0.00028  -0.00028  -0.33415
   D102      -0.32182   0.00001   0.00000   0.00000   0.00000  -0.32182
   D103      -0.64384   0.00001   0.00000   0.00001   0.00001  -0.64383
   D104       2.50946   0.00002   0.00000   0.00011   0.00011   2.50957
   D105       2.36075  -0.00000   0.00000  -0.00003  -0.00003   2.36072
   D106       0.48060   0.00004   0.00000   0.00003   0.00003   0.48062
   D107      -2.64929   0.00005   0.00000   0.00013   0.00013  -2.64916
   D108      -2.79800   0.00003   0.00000  -0.00001  -0.00001  -2.79801
   D109       3.09355  -0.00001   0.00000  -0.00018  -0.00018   3.09338
   D110      -0.03633  -0.00000   0.00000  -0.00008  -0.00008  -0.03640
   D111      -0.18504  -0.00002   0.00000  -0.00022  -0.00022  -0.18526
   D112       3.11818  -0.00000   0.00000  -0.00013  -0.00013   3.11806
   D113      -0.01170   0.00001   0.00000  -0.00003  -0.00003  -0.01173
   D114      -0.16042  -0.00001   0.00000  -0.00016  -0.00016  -0.16058
   D115      -0.69315   0.00005   0.00000   0.00032   0.00032  -0.69283
   D116       0.33983   0.00002   0.00000   0.00008   0.00008   0.33991
   D117       2.59248   0.00011   0.00000   0.00059   0.00059   2.59307
   D118      -3.10505   0.00002   0.00000   0.00027   0.00027  -3.10478
   D119       0.43229  -0.00002   0.00000  -0.00004  -0.00004   0.43225
   D120       1.46527  -0.00005   0.00000  -0.00028  -0.00028   1.46499
   D121      -2.56526   0.00004   0.00000   0.00023   0.00023  -2.56503
   D122      -1.97960  -0.00005   0.00000  -0.00010  -0.00010  -1.97970
   D123       2.70958  -0.00001   0.00000   0.00006   0.00006   2.70964
   D124      -2.54063  -0.00004   0.00000  -0.00018  -0.00018  -2.54081
   D125      -0.28797   0.00005   0.00000   0.00033   0.00033  -0.28764
   D126       0.29768  -0.00004   0.00000   0.00000   0.00000   0.29769
   D127       3.08666  -0.00002   0.00000  -0.00002  -0.00002   3.08664
   D128      -2.16354  -0.00005   0.00000  -0.00027  -0.00027  -2.16381
   D129       0.08911   0.00004   0.00000   0.00025   0.00025   0.08936
   D130       0.67477  -0.00005   0.00000  -0.00008  -0.00008   0.67469
   D131       0.78284  -0.00004   0.00000  -0.00004  -0.00004   0.78280
   D132      -0.19106   0.00025   0.00000   0.00155   0.00154  -0.18951
   D133      -2.93201   0.00005   0.00000   0.00001   0.00001  -2.93199
   D134      -2.72609   0.00010   0.00000   0.00030   0.00029  -2.72580
   D135      -0.26824  -0.00003   0.00000   0.00005   0.00005  -0.26819
   D136      -1.24214   0.00025   0.00000   0.00164   0.00164  -1.24050
   D137       2.30009   0.00005   0.00000   0.00010   0.00011   2.30020
   D138       2.50601   0.00010   0.00000   0.00039   0.00038   2.50640
   D139      -2.67532  -0.00007   0.00000  -0.00022  -0.00022  -2.67554
   D140       2.63397   0.00022   0.00000   0.00137   0.00137   2.63534
   D141      -0.10698   0.00002   0.00000  -0.00017  -0.00016  -0.10715
   D142       0.09894   0.00007   0.00000   0.00013   0.00012   0.09905
   D143      -3.01550  -0.00002   0.00000   0.00011   0.00011  -3.01539
   D144       2.29379   0.00027   0.00000   0.00170   0.00170   2.29549
   D145      -0.44716   0.00007   0.00000   0.00016   0.00017  -0.44700
   D146      -0.24124   0.00012   0.00000   0.00046   0.00044  -0.24080
   D147      -2.88299   0.00020   0.00000   0.00149   0.00149  -2.88150
   D148      -0.75022   0.00015   0.00000   0.00117   0.00116  -0.74906
   D149      -1.84916   0.00018   0.00000   0.00135   0.00135  -1.84782
   D150       2.07763   0.00021   0.00000   0.00145   0.00145   2.07908
   D151       0.65493   0.00025   0.00000   0.00178   0.00177   0.65670
   D152      -0.01127  -0.00000   0.00000   0.00010   0.00010  -0.01117
   D153      -3.03373   0.00014   0.00000   0.00117   0.00116  -3.03257
   D154       3.03125  -0.00006   0.00000  -0.00030  -0.00030   3.03095
   D155       0.00879   0.00008   0.00000   0.00076   0.00076   0.00955
   D156       1.48510  -0.00003   0.00000  -0.00004  -0.00004   1.48506
   D157      -1.53736   0.00011   0.00000   0.00102   0.00102  -1.53634
   D158      -1.06000  -0.00001   0.00000   0.00003   0.00003  -1.05997
   D159       2.20072   0.00013   0.00000   0.00109   0.00109   2.20181
   D160      -2.11259  -0.00003   0.00000   0.00005   0.00005  -2.11255
   D161       1.14813   0.00012   0.00000   0.00111   0.00111   1.14924
   D162      -0.12419  -0.00001   0.00000  -0.00003  -0.00003  -0.12422
   D163       0.90823  -0.00004   0.00000  -0.00036  -0.00036   0.90787
   D164      -2.44940  -0.00001   0.00000   0.00009   0.00009  -2.44931
   D165      -2.91786   0.00001   0.00000   0.00010   0.00010  -2.91776
   D166      -1.10526   0.00001   0.00000  -0.00000  -0.00000  -1.10526
   D167      -0.07284  -0.00003   0.00000  -0.00033  -0.00033  -0.07318
   D168       2.85272   0.00000   0.00000   0.00012   0.00012   2.85283
   D169       2.38425   0.00003   0.00000   0.00013   0.00013   2.38438
   D170       2.93021  -0.00000   0.00000  -0.00007  -0.00007   2.93014
   D171      -2.32056  -0.00004   0.00000  -0.00040  -0.00040  -2.32096
   D172       0.60500  -0.00001   0.00000   0.00005   0.00005   0.60505
   D173       0.13653   0.00002   0.00000   0.00007   0.00007   0.13660
   D174       2.24445   0.00000   0.00000  -0.00003  -0.00003   2.24442
   D175      -3.00632  -0.00003   0.00000  -0.00036  -0.00036  -3.00668
   D176      -0.08076  -0.00000   0.00000   0.00009   0.00009  -0.08067
   D177      -0.54923   0.00002   0.00000   0.00010   0.00010  -0.54912
   D178       0.63636   0.00002   0.00000   0.00013   0.00013   0.63649
   D179      -2.52443   0.00001   0.00000  -0.00002  -0.00002  -2.52445
   D180      -2.42560   0.00003   0.00000   0.00016   0.00016  -2.42544
   D181      -0.52852   0.00003   0.00000   0.00014   0.00014  -0.52838
   D182       2.59387   0.00001   0.00000  -0.00002  -0.00002   2.59386
   D183       2.69271   0.00003   0.00000   0.00017   0.00017   2.69287
   D184      -3.09603   0.00000   0.00000   0.00007   0.00007  -3.09596
   D185       0.02637  -0.00001   0.00000  -0.00009  -0.00009   0.02628
   D186       0.12520   0.00001   0.00000   0.00010   0.00010   0.12529
   D187      -3.08970   0.00001   0.00000   0.00008   0.00008  -3.08962
   D188       0.03269  -0.00000   0.00000  -0.00007  -0.00007   0.03262
   D189       0.13152   0.00002   0.00000   0.00011   0.00011   0.13163
   D190       0.68744  -0.00000   0.00000   0.00000   0.00000   0.68744
   D191      -0.37229   0.00002   0.00000   0.00007   0.00007  -0.37222
   D192      -3.07908   0.00002   0.00000   0.00006   0.00006  -3.07902
   D193      -2.56203  -0.00001   0.00000  -0.00010  -0.00010  -2.56214
   D194      -0.39784  -0.00002   0.00000  -0.00005  -0.00005  -0.39789
   D195      -1.45757   0.00001   0.00000   0.00001   0.00001  -1.45755
   D196       2.11883   0.00000   0.00000   0.00001   0.00001   2.11883
   D197       2.63588  -0.00003   0.00000  -0.00016  -0.00016   2.63572
   D198      -3.07748  -0.00000   0.00000   0.00001   0.00001  -3.07747
   D199       2.14598   0.00002   0.00000   0.00008   0.00008   2.14606
   D200      -0.56082   0.00002   0.00000   0.00007   0.00007  -0.56074
   D201      -0.04377  -0.00001   0.00000  -0.00009  -0.00009  -0.04386
   D202      -2.68951   0.00000   0.00000   0.00003   0.00003  -2.68948
   D203       2.53395   0.00002   0.00000   0.00009   0.00009   2.53404
   D204      -0.17285   0.00002   0.00000   0.00009   0.00009  -0.17276
   D205       0.34420  -0.00001   0.00000  -0.00008  -0.00008   0.34412
   D206      -0.68852  -0.00002   0.00000  -0.00001  -0.00002  -0.68853
   D207       0.28916  -0.00002   0.00000  -0.00009  -0.00009   0.28908
   D208       2.89507  -0.00000   0.00000   0.00002   0.00002   2.89509
   D209       2.68312  -0.00004   0.00000  -0.00018  -0.00018   2.68294
   D210       0.39626  -0.00004   0.00000  -0.00009  -0.00009   0.39617
   D211       1.37394  -0.00003   0.00000  -0.00016  -0.00016   1.37378
   D212      -2.30334  -0.00002   0.00000  -0.00005  -0.00005  -2.30340
   D213      -2.51529  -0.00006   0.00000  -0.00025  -0.00025  -2.51554
   D214       3.09215  -0.00002   0.00000  -0.00005  -0.00005   3.09209
   D215      -2.21336  -0.00002   0.00000  -0.00012  -0.00012  -2.21348
   D216       0.39255  -0.00000   0.00000  -0.00002  -0.00002   0.39253
   D217       0.18061  -0.00005   0.00000  -0.00022  -0.00022   0.18038
   D218       2.71611  -0.00002   0.00000  -0.00004  -0.00004   2.71607
   D219      -2.58939  -0.00002   0.00000  -0.00011  -0.00011  -2.58950
   D220       0.01651   0.00000   0.00000  -0.00000  -0.00000   0.01651
   D221      -0.19543  -0.00004   0.00000  -0.00021  -0.00020  -0.19564
   D222      -1.57365   0.00001   0.00000  -0.00000  -0.00000  -1.57365
   D223       1.69062   0.00000   0.00000   0.00006   0.00006   1.69068
   D224      -3.08099   0.00001   0.00000   0.00003   0.00003  -3.08097
   D225      -0.50764  -0.00001   0.00000  -0.00003  -0.00004  -0.50767
   D226       0.59838  -0.00001   0.00000  -0.00005  -0.00005   0.59833
   D227      -0.11590  -0.00000   0.00000  -0.00005  -0.00005  -0.11595
   D228      -2.22575  -0.00000   0.00000   0.00001   0.00001  -2.22574
   D229      -1.16899   0.00001   0.00000   0.00003   0.00003  -1.16897
   D230       1.20049  -0.00001   0.00000  -0.00003  -0.00003   1.20046
   D231       2.70584  -0.00001   0.00000  -0.00004  -0.00004   2.70580
   D232      -0.63134  -0.00015   0.00000  -0.00079  -0.00079  -0.63213
   D233       2.15620  -0.00009   0.00000  -0.00043  -0.00043   2.15577
   D234       2.96320  -0.00011   0.00000  -0.00054  -0.00054   2.96266
   D235       0.62811  -0.00001   0.00000  -0.00011  -0.00011   0.62800
   D236      -2.86754   0.00005   0.00000   0.00026   0.00026  -2.86728
   D237      -2.06053   0.00002   0.00000   0.00014   0.00014  -2.06039
   D238      -2.88594  -0.00010   0.00000  -0.00057  -0.00057  -2.88651
   D239      -0.09840  -0.00004   0.00000  -0.00020  -0.00020  -0.09860
   D240       0.70860  -0.00007   0.00000  -0.00032  -0.00032   0.70828
   D241       2.87169  -0.00002   0.00000  -0.00024  -0.00024   2.87145
   D242      -0.62396   0.00004   0.00000   0.00013   0.00013  -0.62383
   D243       0.18305   0.00001   0.00000   0.00001   0.00001   0.18306
   D244      -0.62696   0.00011   0.00000   0.00070   0.00070  -0.62627
   D245       0.51713  -0.00008   0.00000  -0.00006  -0.00006   0.51707
   D246      -3.07461  -0.00005   0.00000  -0.00021  -0.00020  -3.07481
   D247       2.74761   0.00030   0.00000   0.00234   0.00234   2.74995
   D248       0.41658   0.00017   0.00000   0.00102   0.00102   0.41760
   D249       1.56067  -0.00001   0.00000   0.00026   0.00026   1.56094
   D250      -2.03107   0.00001   0.00000   0.00012   0.00012  -2.03095
   D251      -2.49203   0.00036   0.00000   0.00266   0.00266  -2.48937
   D252       2.66093   0.00011   0.00000   0.00053   0.00052   2.66145
   D253      -2.47816  -0.00008   0.00000  -0.00023  -0.00023  -2.47839
   D254       0.21328  -0.00005   0.00000  -0.00038  -0.00038   0.21291
   D255      -0.24768   0.00030   0.00000   0.00216   0.00216  -0.24552
   D256      -3.07905   0.00005   0.00000   0.00041   0.00041  -3.07865
   D257      -1.93496  -0.00014   0.00000  -0.00035  -0.00035  -1.93531
   D258       0.75649  -0.00011   0.00000  -0.00049  -0.00049   0.75599
   D259       0.29552   0.00024   0.00000   0.00205   0.00205   0.29757
   D260       0.58115   0.00008   0.00000   0.00050   0.00050   0.58165
   D261      -0.52224   0.00009   0.00000   0.00054   0.00054  -0.52171
   D262       3.06721   0.00002   0.00000   0.00012   0.00012   3.06732
   D263      -2.70299   0.00003   0.00000   0.00014   0.00014  -2.70285
   D264      -0.46637   0.00005   0.00000   0.00032   0.00032  -0.46606
   D265      -1.56977   0.00005   0.00000   0.00036   0.00036  -1.56941
   D266       2.01968  -0.00002   0.00000  -0.00006  -0.00006   2.01961
   D267       2.53267  -0.00001   0.00000  -0.00005  -0.00005   2.53263
   D268       3.13803   0.00017   0.00000   0.00100   0.00100   3.13903
   D269       2.03463   0.00017   0.00000   0.00104   0.00104   2.03567
   D270      -0.65911   0.00010   0.00000   0.00062   0.00062  -0.65849
   D271      -0.14611   0.00011   0.00000   0.00064   0.00064  -0.14548
   D272      -2.85688   0.00007   0.00000   0.00054   0.00054  -2.85634
   D273       2.32291   0.00008   0.00000   0.00058   0.00058   2.32349
   D274      -0.37082   0.00001   0.00000   0.00016   0.00016  -0.37067
   D275       0.14217   0.00002   0.00000   0.00018   0.00018   0.14235
   D276       0.38433  -0.00003   0.00000  -0.00033  -0.00033   0.38400
   D277       2.59640  -0.00004   0.00000  -0.00052  -0.00052   2.59587
   D278       1.46957  -0.00001   0.00000  -0.00030  -0.00030   1.46927
   D279      -0.77359   0.00000   0.00000  -0.00002  -0.00002  -0.77361
   D280      -2.13600  -0.00011   0.00000  -0.00087  -0.00087  -2.13687
   D281      -1.61404  -0.00001   0.00000   0.00001   0.00001  -1.61403
   D282       1.76052  -0.00004   0.00000  -0.00026  -0.00026   1.76025
   D283       0.92179  -0.00003   0.00000  -0.00020  -0.00020   0.92159
   D284      -1.98684  -0.00006   0.00000  -0.00047  -0.00047  -1.98731
   D285      -0.27104  -0.00002   0.00000  -0.00010  -0.00010  -0.27114
   D286       3.10351  -0.00004   0.00000  -0.00037  -0.00037   3.10314
   D287      -3.01938   0.00010   0.00000   0.00052   0.00052  -3.01886
   D288       0.35517   0.00008   0.00000   0.00025   0.00025   0.35542
   D289       2.01436  -0.00001   0.00000  -0.00012  -0.00012   2.01424
   D290      -0.89428  -0.00004   0.00000  -0.00039  -0.00039  -0.89466
   D291      -2.49653   0.00005   0.00000   0.00039   0.00039  -2.49614
   D292       2.05823   0.00006   0.00000   0.00038   0.00038   2.05861
   D293      -1.23315   0.00005   0.00000   0.00034   0.00034  -1.23280
   D294       0.08171   0.00000   0.00000   0.00008   0.00008   0.08179
   D295      -0.01309   0.00000   0.00000  -0.00003  -0.00003  -0.01312
   D296       1.00071   0.00002   0.00000   0.00011   0.00011   1.00083
   D297      -2.34915   0.00003   0.00000   0.00012   0.00012  -2.34902
   D298      -3.04809   0.00002   0.00000   0.00010   0.00010  -3.04799
   D299      -1.06287  -0.00009   0.00000  -0.00040  -0.00040  -1.06326
   D300      -0.04906  -0.00008   0.00000  -0.00026  -0.00026  -0.04932
   D301       2.88426  -0.00006   0.00000  -0.00025  -0.00025   2.88402
   D302       2.18532  -0.00007   0.00000  -0.00027  -0.00027   2.18505
   D303       2.92636  -0.00008   0.00000  -0.00044  -0.00044   2.92591
   D304      -2.34303  -0.00007   0.00000  -0.00030  -0.00030  -2.34333
   D305       0.59030  -0.00005   0.00000  -0.00029  -0.00029   0.59001
   D306      -0.10864  -0.00006   0.00000  -0.00032  -0.00032  -0.10896
   D307       2.35939   0.00000   0.00000  -0.00003  -0.00003   2.35936
   D308      -2.90999   0.00002   0.00000   0.00011   0.00011  -2.90988
   D309       0.02334   0.00003   0.00000   0.00011   0.00012   0.02345
   D310      -0.67560   0.00002   0.00000   0.00009   0.00009  -0.67551
   D311       0.02675  -0.00012   0.00000  -0.00076  -0.00076   0.02599
   D312      -0.92610   0.00006   0.00000   0.00015   0.00015  -0.92595
   D313       2.28650   0.00009   0.00000   0.00010   0.00010   2.28660
   D314       2.94637  -0.00028   0.00000  -0.00225  -0.00225   2.94412
   D315       0.99765  -0.00012   0.00000  -0.00072  -0.00072   0.99694
   D316       0.04480   0.00006   0.00000   0.00019   0.00019   0.04499
   D317      -3.02578   0.00009   0.00000   0.00014   0.00014  -3.02564
   D318      -2.36591  -0.00027   0.00000  -0.00221  -0.00221  -2.36812
   D319      -2.68892  -0.00008   0.00000  -0.00048  -0.00048  -2.68940
   D320       2.64141   0.00010   0.00000   0.00043   0.00043   2.64184
   D321      -0.42916   0.00013   0.00000   0.00037   0.00038  -0.42879
   D322       0.23070  -0.00023   0.00000  -0.00197  -0.00197   0.22873
   D323      -2.53202  -0.00014   0.00000  -0.00076  -0.00076  -2.53279
   D324       2.79831   0.00004   0.00000   0.00015   0.00015   2.79846
   D325      -0.27227   0.00007   0.00000   0.00009   0.00010  -0.27217
   D326       0.38760  -0.00029   0.00000  -0.00225  -0.00225   0.38534
   D327       0.58941   0.00003   0.00000   0.00017   0.00017   0.58957
   D328      -2.80603   0.00006   0.00000   0.00033   0.00033  -2.80569
   D329      -2.17241  -0.00001   0.00000   0.00011   0.00011  -2.17230
   D330      -0.61257  -0.00002   0.00000  -0.00003  -0.00003  -0.61260
   D331       2.27518   0.00002   0.00000   0.00014   0.00014   2.27532
   D332       2.90880  -0.00005   0.00000  -0.00008  -0.00008   2.90872
   D333      -2.93054  -0.00001   0.00000  -0.00007  -0.00007  -2.93061
   D334      -0.04279   0.00002   0.00000   0.00010   0.00010  -0.04269
   D335       0.59082  -0.00005   0.00000  -0.00012  -0.00012   0.59070
   D336       2.85850   0.00000   0.00000  -0.00013  -0.00013   2.85837
   D337      -0.53694   0.00004   0.00000   0.00004   0.00004  -0.53690
   D338       0.09668  -0.00004   0.00000  -0.00018  -0.00018   0.09650
   D339       1.72374  -0.00003   0.00000  -0.00014  -0.00014   1.72359
   D340       3.09924  -0.00002   0.00000  -0.00008  -0.00008   3.09915
   D341       0.18178   0.00006   0.00000   0.00034   0.00034   0.18211
   D342      -2.00294  -0.00002   0.00000  -0.00019  -0.00019  -2.00313
   D343      -0.91688   0.00001   0.00000   0.00010   0.00010  -0.91678
   D344       1.84957  -0.00006   0.00000  -0.00030  -0.00030   1.84926
   D345      -0.88304  -0.00001   0.00000  -0.00016  -0.00016  -0.88321
   D346       3.04194   0.00000   0.00000  -0.00001  -0.00001   3.04193
   D347       0.30933   0.00005   0.00000   0.00013   0.00013   0.30946
   D348       0.79734  -0.00004   0.00000  -0.00016  -0.00016   0.79718
   D349      -1.93527   0.00001   0.00000  -0.00002  -0.00002  -1.93529
   D350      -1.87557  -0.00001   0.00000  -0.00012  -0.00012  -1.87569
   D351       1.67501   0.00004   0.00000   0.00002   0.00002   1.67503
   D352      -0.45022  -0.00001   0.00000   0.00012   0.00012  -0.45011
   D353       3.10035   0.00004   0.00000   0.00026   0.00026   3.10061
   D354       0.05010  -0.00007   0.00000  -0.00040  -0.00040   0.04970
   D355       1.03848   0.00002   0.00000  -0.00006  -0.00006   1.03843
   D356      -2.32111   0.00001   0.00000   0.00005   0.00005  -2.32107
   D357      -2.96098  -0.00002   0.00000  -0.00010  -0.00010  -2.96108
   D358      -0.94470  -0.00002   0.00000  -0.00015  -0.00015  -0.94485
   D359       0.04369   0.00006   0.00000   0.00019   0.00019   0.04388
   D360       2.96728   0.00005   0.00000   0.00030   0.00030   2.96757
   D361       2.32741   0.00002   0.00000   0.00015   0.00015   2.32756
   D362       2.42305  -0.00005   0.00000  -0.00022  -0.00022   2.42283
   D363      -2.87175   0.00004   0.00000   0.00012   0.00012  -2.87163
   D364       0.05183   0.00002   0.00000   0.00023   0.00023   0.05206
   D365      -0.58803  -0.00000   0.00000   0.00008   0.00008  -0.58795
   D366       2.96282  -0.00005   0.00000  -0.00026  -0.00026   2.96257
   D367      -2.33198   0.00003   0.00000   0.00009   0.00009  -2.33189
   D368       0.59161   0.00002   0.00000   0.00019   0.00019   0.59180
   D369      -0.04825  -0.00001   0.00000   0.00004   0.00004  -0.04821
   D370      -0.52216   0.00009   0.00000   0.00065   0.00065  -0.52151
   D371       2.30463   0.00012   0.00000   0.00078   0.00078   2.30541
   D372       2.72202  -0.00000   0.00000  -0.00005  -0.00005   2.72197
   D373       0.66814   0.00009   0.00000   0.00069   0.00069   0.66883
   D374      -2.78825   0.00012   0.00000   0.00081   0.00081  -2.78743
   D375      -2.37086   0.00000   0.00000  -0.00002  -0.00002  -2.37087
   D376      -2.99483   0.00006   0.00000   0.00051   0.00051  -2.99432
   D377      -0.16804   0.00009   0.00000   0.00064   0.00064  -0.16740
   D378       0.24935  -0.00003   0.00000  -0.00019  -0.00019   0.24916
   D379       3.12323   0.00009   0.00000   0.00068   0.00068   3.12392
   D380      -0.33316   0.00011   0.00000   0.00081   0.00081  -0.33235
   D381       0.08423  -0.00001   0.00000  -0.00002  -0.00002   0.08421
   D382      -1.50084   0.00003   0.00000   0.00021   0.00021  -1.50062
   D383       2.15153   0.00003   0.00000   0.00025   0.00025   2.15178
   D384      -3.07439   0.00002   0.00000   0.00012   0.00012  -3.07427
   D385       0.57798   0.00002   0.00000   0.00016   0.00016   0.57814
   D386      -0.06943   0.00000   0.00000  -0.00003  -0.00003  -0.06946
   D387      -2.70025   0.00000   0.00000   0.00000   0.00000  -2.70024
   D388       1.96922   0.00000   0.00000  -0.00004  -0.00004   1.96918
   D389      -0.66160   0.00000   0.00000   0.00000   0.00000  -0.66160
   D390       0.93521   0.00003   0.00000   0.00014   0.00014   0.93535
   D391      -1.69561   0.00003   0.00000   0.00018   0.00018  -1.69543
   D392      -0.07582   0.00004   0.00000   0.00001   0.00001  -0.07582
   D393      -1.12641   0.00005   0.00000   0.00012   0.00012  -1.12629
   D394       2.30675   0.00005   0.00000  -0.00002  -0.00002   2.30673
   D395       2.86310   0.00006   0.00000   0.00016   0.00016   2.86326
   D396       1.00329  -0.00008   0.00000  -0.00033  -0.00033   1.00297
   D397      -0.04729  -0.00007   0.00000  -0.00021  -0.00021  -0.04751
   D398      -2.89732  -0.00007   0.00000  -0.00036  -0.00036  -2.89767
   D399      -2.34097  -0.00005   0.00000  -0.00018  -0.00018  -2.34114
   D400      -2.22576  -0.00011   0.00000  -0.00021  -0.00021  -2.22598
   D401       3.00683  -0.00010   0.00000  -0.00009  -0.00010   3.00674
   D402       0.15681  -0.00010   0.00000  -0.00023  -0.00024   0.15657
   D403       0.71316  -0.00009   0.00000  -0.00005  -0.00006   0.71310
   D404      -2.87373   0.00005   0.00000   0.00073   0.00074  -2.87298
   D405       2.35887   0.00006   0.00000   0.00085   0.00086   2.35973
   D406      -0.49115   0.00006   0.00000   0.00070   0.00072  -0.49044
   D407       0.06519   0.00008   0.00000   0.00089   0.00090   0.06609
   D408       0.42710  -0.00023   0.00000  -0.00141  -0.00141   0.42569
   D409      -2.51610  -0.00024   0.00000  -0.00145  -0.00144  -2.51754
   D410      -2.86795  -0.00005   0.00000  -0.00023  -0.00023  -2.86817
   D411      -0.69771   0.00005   0.00000  -0.00006  -0.00006  -0.69777
   D412       2.64228   0.00004   0.00000  -0.00009  -0.00009   2.64218
   D413       2.29043   0.00023   0.00000   0.00113   0.00112   2.29156
   D414       3.02883   0.00003   0.00000   0.00043   0.00042   3.02925
   D415       0.08563   0.00001   0.00000   0.00039   0.00038   0.08601
   D416      -0.26622   0.00020   0.00000   0.00161   0.00160  -0.26461
   D417       3.11437  -0.00022   0.00000  -0.00144  -0.00143   3.11294
   D418       0.17117  -0.00023   0.00000  -0.00147  -0.00147   0.16970
   D419      -0.18068  -0.00004   0.00000  -0.00025  -0.00025  -0.18092
   D420      -0.57467  -0.00011   0.00000  -0.00065  -0.00065  -0.57533
   D421       0.49630  -0.00010   0.00000  -0.00069  -0.00069   0.49561
   D422      -1.70753  -0.00014   0.00000  -0.00086  -0.00086  -1.70839
   D423       1.54689  -0.00008   0.00000  -0.00094  -0.00093   1.54596
   D424       3.04957  -0.00023   0.00000  -0.00188  -0.00187   3.04770
   D425       1.68630  -0.00079   0.00000  -0.00790  -0.00791   1.67839
   D426       3.09412  -0.00086   0.00000  -0.00895  -0.00896   3.08516
   D427       0.23738  -0.00061   0.00000  -0.00681  -0.00682   0.23056
   D428      -1.91621  -0.00076   0.00000  -0.00835  -0.00837  -1.92459
   D429      -0.91578  -0.00079   0.00000  -0.00830  -0.00831  -0.92410
   D430      -0.53735  -0.00001   0.00000  -0.00008  -0.00008  -0.53743
   D431       2.93168  -0.00010   0.00000  -0.00058  -0.00058   2.93110
   D432       2.32212   0.00002   0.00000  -0.00004  -0.00004   2.32208
   D433       0.66945  -0.00004   0.00000  -0.00032  -0.00032   0.66913
   D434      -2.14471  -0.00013   0.00000  -0.00083  -0.00083  -2.14554
   D435      -2.75427  -0.00002   0.00000  -0.00028  -0.00028  -2.75455
   D436      -2.99939   0.00001   0.00000   0.00002   0.00002  -2.99937
   D437       0.46964  -0.00007   0.00000  -0.00049  -0.00049   0.46915
   D438      -0.13991   0.00004   0.00000   0.00006   0.00006  -0.13986
   D439       3.13384   0.00001   0.00000   0.00002   0.00002   3.13386
   D440       0.31968  -0.00007   0.00000  -0.00048  -0.00048   0.31920
   D441      -0.28987   0.00004   0.00000   0.00006   0.00006  -0.28981
   D442      -1.16677   0.00000   0.00000  -0.00001  -0.00001  -1.16677
   D443      -2.32925   0.00004   0.00000   0.00023   0.00023  -2.32902
   D444      -0.02531  -0.00004   0.00000  -0.00027  -0.00027  -0.02558
   D445       2.74762  -0.00004   0.00000  -0.00006  -0.00006   2.74756
   D446       1.35525  -0.00002   0.00000  -0.00013  -0.00013   1.35512
   D447       0.96698  -0.00003   0.00000  -0.00020  -0.00020   0.96678
   D448      -0.61526  -0.00012   0.00000  -0.00084  -0.00084  -0.61610
   D449       2.17613  -0.00005   0.00000  -0.00050  -0.00050   2.17563
   D450      -2.56803   0.00007   0.00000   0.00038   0.00038  -2.56765
   D451       0.35207   0.00004   0.00000   0.00006   0.00006   0.35213
   D452      -1.08463   0.00000   0.00000  -0.00003  -0.00003  -1.08466
   D453       2.23112  -0.00021   0.00000  -0.00143  -0.00143   2.22968
   D454      -2.34097  -0.00002   0.00000  -0.00012  -0.00012  -2.34109
   D455      -0.18466   0.00000   0.00000  -0.00006  -0.00006  -0.18472
   D456      -2.42099   0.00001   0.00000   0.00004   0.00004  -2.42095
   D457       1.08660   0.00001   0.00000  -0.00002  -0.00002   1.08659
   D458      -1.14972   0.00001   0.00000   0.00008   0.00008  -1.14964
   D459      -1.09697   0.00004   0.00000   0.00036   0.00036  -1.09661
   D460      -0.93293   0.00003   0.00000   0.00030   0.00030  -0.93263
   D461       0.72026   0.00010   0.00000   0.00058   0.00058   0.72084
   D462      -3.11822   0.00005   0.00000   0.00034   0.00034  -3.11788
   D463      -0.62631   0.00001   0.00000   0.00018   0.00018  -0.62613
   D464      -0.42147  -0.00003   0.00000  -0.00000  -0.00000  -0.42147
   D465       1.16350   0.00002   0.00000   0.00018   0.00018   1.16368
   D466      -2.73922  -0.00001   0.00000   0.00006   0.00006  -2.73916
   D467       1.17083  -0.00015   0.00000  -0.00080  -0.00080   1.17003
   D468       0.98876  -0.00005   0.00000  -0.00033  -0.00033   0.98842
   D469      -0.14379  -0.00004   0.00000  -0.00024  -0.00024  -0.14403
   D470       3.02719  -0.00004   0.00000  -0.00029  -0.00029   3.02690
   D471       0.71269  -0.00008   0.00000  -0.00056  -0.00056   0.71213
   D472       0.49474   0.00001   0.00000  -0.00011  -0.00011   0.49463
   D473      -0.66051   0.00002   0.00000  -0.00001  -0.00001  -0.66052
   D474       2.71028  -0.00000   0.00000  -0.00014  -0.00014   2.71014
   D475       2.46075  -0.00009   0.00000  -0.00055  -0.00055   2.46020
   D476       2.24279   0.00001   0.00000  -0.00009  -0.00009   2.24270
   D477       1.08755   0.00001   0.00000  -0.00000  -0.00000   1.08755
   D478      -1.82484  -0.00001   0.00000  -0.00013  -0.00013  -1.82498
   D479      -0.66439  -0.00008   0.00000  -0.00025  -0.00025  -0.66464
   D480       0.99124  -0.00002   0.00000   0.00001   0.00001   0.99126
   D481      -2.92492  -0.00003   0.00000  -0.00014  -0.00014  -2.92507
   D482       0.69642  -0.00011   0.00000  -0.00061  -0.00061   0.69581
   D483       2.35206  -0.00005   0.00000  -0.00035  -0.00035   2.35171
   D484      -1.56411  -0.00007   0.00000  -0.00050  -0.00050  -1.56461
   D485      -2.36030  -0.00006   0.00000  -0.00019  -0.00019  -2.36049
   D486      -0.70466   0.00000   0.00000   0.00007   0.00007  -0.70459
   D487       1.66236  -0.00001   0.00000  -0.00009  -0.00009   1.66227
   D488      -0.90772   0.00000   0.00000   0.00006   0.00006  -0.90766
   D489      -2.57386   0.00002   0.00000   0.00010   0.00010  -2.57377
   D490       1.55825   0.00000   0.00000   0.00004   0.00004   1.55829
   D491       0.68122   0.00001   0.00000   0.00006   0.00006   0.68128
   D492      -0.97946   0.00002   0.00000   0.00008   0.00008  -0.97938
   D493      -3.12587   0.00001   0.00000   0.00003   0.00003  -3.12584
   D494      -0.09477  -0.00000   0.00000  -0.00001  -0.00001  -0.09478
   D495      -2.82414   0.00001   0.00000   0.00007   0.00007  -2.82407
   D496       1.25128  -0.00002   0.00000  -0.00015  -0.00015   1.25113
   D497      -1.47809  -0.00001   0.00000  -0.00008  -0.00008  -1.47817
   D498      -0.66705  -0.00037   0.00000  -0.00183  -0.00183  -0.66888
   D499       0.72699  -0.00010   0.00000  -0.00084  -0.00084   0.72615
   D500      -3.08188  -0.00030   0.00000  -0.00164  -0.00164  -3.08352
   D501       1.03075  -0.00004   0.00000  -0.00032  -0.00032   1.03043
   D502      -0.27980   0.00002   0.00000   0.00002   0.00002  -0.27977
   D503       3.11205   0.00006   0.00000   0.00021   0.00021   3.11226
   D504       2.31459  -0.00006   0.00000  -0.00033  -0.00033   2.31426
   D505       1.00405   0.00001   0.00000   0.00002   0.00002   1.00406
   D506      -1.88729   0.00004   0.00000   0.00020   0.00020  -1.88709
   D507      -0.87365  -0.00231   0.00000  -0.02000  -0.01999  -0.89364
   D508      -0.67269  -0.00245   0.00000  -0.02084  -0.02083  -0.69352
   D509      -2.40812  -0.00234   0.00000  -0.02021  -0.02021  -2.42832
   D510       1.47563  -0.00183   0.00000  -0.01771  -0.01771   1.45792
   D511      -2.71585   0.00000   0.00000   0.00005   0.00005  -2.71581
   D512      -0.32019  -0.00000   0.00000  -0.00007  -0.00007  -0.32027
   D513      -0.13531  -0.00040   0.00000  -0.00198  -0.00198  -0.13729
   D514       1.21891  -0.00008   0.00000  -0.00081  -0.00081   1.21810
   D515      -2.41479  -0.00019   0.00000  -0.00121  -0.00121  -2.41600
   D516      -1.45210  -0.00036   0.00000  -0.00179  -0.00179  -1.45389
   D517      -0.09788  -0.00004   0.00000  -0.00062  -0.00062  -0.09850
   D518       2.55161  -0.00015   0.00000  -0.00102  -0.00102   2.55059
   D519       1.98888  -0.00026   0.00000  -0.00116  -0.00116   1.98771
   D520      -2.94009   0.00005   0.00000   0.00001   0.00001  -2.94008
   D521      -0.29060  -0.00006   0.00000  -0.00039  -0.00039  -0.29100
   D522      -1.16724  -0.00034   0.00000  -0.00155  -0.00155  -1.16879
   D523       0.17465  -0.00007   0.00000  -0.00069  -0.00069   0.17396
   D524       2.87116  -0.00006   0.00000  -0.00031  -0.00031   2.87086
   D525      -1.13729   0.00005   0.00000   0.00020   0.00020  -1.13710
   D526      -1.32008   0.00001   0.00000  -0.00001  -0.00001  -1.32010
   D527       0.11913   0.00002   0.00000   0.00012   0.00012   0.11925
   D528       0.38137  -0.00001   0.00000   0.00002   0.00002   0.38138
   D529      -3.06277   0.00002   0.00000   0.00021   0.00021  -3.06256
   D530      -2.41800   0.00004   0.00000   0.00013   0.00013  -2.41786
   D531      -2.60079  -0.00000   0.00000  -0.00008  -0.00008  -2.60086
   D532      -1.16158   0.00000   0.00000   0.00006   0.00006  -1.16152
   D533      -0.89934  -0.00002   0.00000  -0.00005  -0.00005  -0.89938
   D534       1.93971   0.00001   0.00000   0.00015   0.00015   1.93986
   D535       0.54894   0.00003   0.00000   0.00005   0.00005   0.54899
   D536       0.36614  -0.00001   0.00000  -0.00015  -0.00015   0.36599
   D537       1.80536  -0.00000   0.00000  -0.00002  -0.00002   1.80534
   D538       2.06760  -0.00003   0.00000  -0.00013  -0.00013   2.06747
   D539      -1.37654   0.00000   0.00000   0.00007   0.00007  -1.37647
   D540      -0.58811  -0.00001   0.00000  -0.00009  -0.00009  -0.58821
   D541       0.54569  -0.00003   0.00000  -0.00015  -0.00015   0.54554
   D542      -3.12257  -0.00002   0.00000  -0.00009  -0.00009  -3.12266
   D543       0.73513   0.00002   0.00000   0.00006   0.00006   0.73518
   D544       1.86893   0.00000   0.00000  -0.00000  -0.00000   1.86893
   D545      -1.79933   0.00001   0.00000   0.00006   0.00006  -1.79927
   D546      -2.24095   0.00002   0.00000   0.00012   0.00012  -2.24083
   D547      -1.10714   0.00001   0.00000   0.00006   0.00006  -1.10708
   D548       1.50778   0.00002   0.00000   0.00012   0.00012   1.50791
   D549      -3.10520  -0.00004   0.00000  -0.00020  -0.00020  -3.10540
   D550       0.31231   0.00001   0.00000   0.00009   0.00009   0.31239
   D551      -3.13069   0.00000   0.00000   0.00002   0.00002  -3.13067
   D552       1.63456   0.00000   0.00000   0.00002   0.00002   1.63458
   D553      -1.80844  -0.00001   0.00000  -0.00004  -0.00004  -1.80848
   D554      -0.76241   0.00001   0.00000   0.00000   0.00000  -0.76241
   D555       0.58068  -0.00002   0.00000   0.00000   0.00000   0.58068
   D556      -2.83842  -0.00006   0.00000  -0.00023  -0.00023  -2.83865
   D557       0.54044   0.00003   0.00000   0.00012   0.00012   0.54056
   D558       1.88352   0.00001   0.00000   0.00012   0.00012   1.88365
   D559      -1.53557  -0.00004   0.00000  -0.00011  -0.00011  -1.53568
   D560       0.78404   0.00020   0.00000   0.00126   0.00126   0.78530
   D561       0.97811   0.00013   0.00000   0.00090   0.00090   0.97902
   D562      -0.75484   0.00012   0.00000   0.00064   0.00064  -0.75419
   D563       3.08323   0.00070   0.00000   0.00367   0.00367   3.08691
   D564      -2.93773   0.00038   0.00000   0.00203   0.00205  -2.93568
   D565      -1.58001  -0.00007   0.00000   0.00130   0.00128  -1.57873
   D566       2.95796   0.00010   0.00000   0.00080   0.00080   2.95876
   D567      -0.22751   0.00002   0.00000   0.00023   0.00023  -0.22728
   D568      -0.62049   0.00003   0.00000   0.00046   0.00046  -0.62003
   D569      -0.34983   0.00004   0.00000   0.00055   0.00055  -0.34928
   D570       0.82864   0.00014   0.00000   0.00021   0.00021   0.82886
   D571      -3.00209  -0.00034   0.00000  -0.00187  -0.00186  -3.00396
   D572      -1.94062   0.00002   0.00000   0.00024   0.00024  -1.94038
   D573      -1.66996   0.00004   0.00000   0.00032   0.00032  -1.66963
   D574      -0.49148   0.00013   0.00000  -0.00001  -0.00001  -0.49150
   D575       1.96096  -0.00034   0.00000  -0.00209  -0.00209   1.95888
   D576       0.27134   0.00002   0.00000   0.00015   0.00015   0.27149
   D577       2.58407   0.00002   0.00000   0.00011   0.00011   2.58418
   D578      -1.05289  -0.00003   0.00000  -0.00019  -0.00019  -1.05308
   D579       1.25984  -0.00003   0.00000  -0.00023  -0.00023   1.25961
   D580      -2.92074  -0.00003   0.00000  -0.00019  -0.00019  -2.92093
   D581      -1.57669   0.00003   0.00000   0.00018   0.00018  -1.57650
   D582       1.15316   0.00001   0.00000   0.00006   0.00006   1.15322
   D583      -0.25833   0.00004   0.00000   0.00020   0.00020  -0.25813
   D584      -2.87391   0.00003   0.00000   0.00014   0.00014  -2.87378
   D585       2.47558  -0.00002   0.00000  -0.00015  -0.00015   2.47542
   D586       1.06409   0.00000   0.00000  -0.00001  -0.00001   1.06408
   D587      -1.55150  -0.00001   0.00000  -0.00007  -0.00007  -1.55157
         Item               Value     Threshold  Converged?
 Maximum Force            0.173903     0.000450     NO 
 RMS     Force            0.008161     0.000300     NO 
 Maximum Displacement     0.232327     0.001800     NO 
 RMS     Displacement     0.012902     0.001200     NO 
 Predicted change in Energy=-4.369023D-02
 GradGradGradGradGradGradGradGradGradGradGradGradGradGradGradGradGradGrad

                          Input orientation:                          
 ---------------------------------------------------------------------
 Center     Atomic      Atomic             Coordinates (Angstroms)
 Number     Number       Type             X           Y           Z
 ---------------------------------------------------------------------
      1          4           0       -0.674468    1.425810    0.580978
      2          4           0       -0.761419    0.737189   -1.541126
      3          4           0       -0.999170   -0.634017    1.164503
      4          4           0       -0.821268   -1.264438   -0.904837
      5          4           0       -2.215448    0.217601   -0.256308
      6          4           0        1.050557    1.401789   -0.566378
      7          4           0        0.874201    0.374976    1.405819
      8          4           0        1.036971   -0.398549   -1.567889
      9          4           0        0.749787   -1.504092    0.446940
     10          4           0        2.302700   -0.234281   -0.007542
     11          1           0       -3.618642    0.551512   -0.671945
     12          1           0       -3.661637    0.287742    0.119816
     13          1           0        3.780878   -0.300043   -0.333229
     14          1           0        3.720603   -0.512685    0.458798
     15          1           0        1.897366    2.513354   -1.287119
     16          1           0        1.493121    2.901307   -0.716911
     17          1           0       -1.342481   -1.334965    2.474159
     18          1           0       -2.057033   -1.118534    2.135663
     19          1           0       -1.617823    1.315828   -2.659515
     20          1           0       -0.850861    1.422905   -2.915158
     21          1           0        1.096739    0.881900    2.849882
     22          1           0        1.777734    0.496085    2.647221
     23          1           0       -1.040994    2.639981    1.538524
     24          1           0       -1.508090    2.739076    0.904555
     25          1           0        1.266132   -0.685257   -3.090638
     26          1           0        1.979354   -0.816907   -2.748732
     27          1           0       -1.464459   -2.282799   -1.963781
     28          1           0       -1.257333   -2.738775   -1.350216
     29          1           0        0.812893   -2.914849    1.121194
     30          1           0        1.561095   -2.777722    0.870673
     31          1           0        4.137054    2.586270    1.152963
     32          1           0        3.483267    2.220770    1.100821
     33          1           0       -4.240907   -2.694011   -0.516977
     34          1           0       -3.670213   -2.339339   -0.182752
     35          1           0       -0.912190    4.666838   -1.831219
     36          1           0       -0.889046    3.970959   -1.553158
     37          1           0        1.403410   -2.261656    4.247941
     38          1           0        1.172167   -1.921002    3.621721
     39          1           0        1.282766   -4.261610   -2.415868
     40          1           0        1.254962   -3.618571   -2.031065
     41          1           0       -3.346265    1.596274    3.502719
     42          1           0       -2.956305    1.276633    2.947923
     43          1           0       -1.361351   -1.006031   -4.821934
     44          1           0       -1.134472   -0.906895   -4.156058
     45          1           0        4.060899    1.058596   -3.028853
     46          1           0        3.550622    0.886859   -2.562899
 ---------------------------------------------------------------------
                    Distance matrix (angstroms):
                    1          2          3          4          5
     1  Be   0.000000
     2  Be   2.232730   0.000000
     3  Be   2.165368   3.042558   0.000000
     4  Be   3.076789   2.101180   2.170541   0.000000
     5  Be   2.129656   2.008713   2.055064   2.135596   0.000000
     6  Be   2.071887   2.162194   3.367764   3.275218   3.487869
     7  Be   2.045236   3.389828   2.141453   3.301730   3.511889
     8  Be   3.297717   2.127164   3.415740   2.154635   3.560634
     9  Be   3.260490   3.355517   2.081053   2.086372   3.500201
    10  Be   3.459160   3.561525   3.526447   3.409624   4.547498
    11  H    3.316982   2.992269   3.411693   3.343234   1.501067
    12  H    3.229713   3.372239   3.004952   3.395125   1.495945
    13  H    4.864612   4.813245   5.020319   4.736722   6.019119
    14  H    4.805136   5.064622   4.773782   4.801377   6.023403
    15  H    3.359593   3.207557   4.930143   4.669991   4.821648
    16  H    2.925756   3.231979   4.716964   4.769187   4.600860
    17  H    3.413540   4.555652   1.524595   3.419685   3.260058
    18  H    3.286673   4.317534   1.515580   3.285277   2.744427
    19  H    3.376804   1.522841   4.336789   3.220430   2.708996
    20  H    3.500583   1.538236   4.571275   3.356200   3.222474
    21  H    2.929324   4.770183   3.087287   4.731113   4.589149
    22  H    3.338718   4.903843   3.344664   4.740397   4.945051
    23  H    1.589165   3.630843   3.295557   4.611158   3.235535
    24  H    1.588803   3.247526   3.421159   4.446769   2.864575
    25  H    4.658680   2.921524   4.820835   3.077404   4.579299
    26  H    4.812434   3.374221   4.921226   3.382856   4.987861
    27  H    4.566581   3.129414   3.566670   1.603782   3.119528
    28  H    4.627419   3.516348   3.289448   1.600682   3.294659
    29  H    4.620108   4.785791   2.913356   3.082067   4.569530
    30  H    4.769838   4.854426   3.352129   3.334384   4.950185
    31  H    4.982426   5.888315   6.062275   6.606621   6.924659
    32  H    4.264852   5.215195   5.314707   5.890531   6.191109
    33  H    5.558590   4.992881   4.192828   3.726667   3.556392
    34  H    4.871768   4.446491   3.443499   3.129426   2.942736
    35  H    4.047155   3.943225   6.089415   6.003873   4.896379
    36  H    3.328417   3.236310   5.348234   5.275822   4.186748
    37  H    5.600144   6.869706   4.234288   5.700417   6.287377
    38  H    4.884397   6.120436   3.522636   4.989447   5.575722
    39  H    6.720015   5.471002   5.584418   3.961466   6.079847
    40  H    5.999271   4.824778   4.919384   3.334826   5.468979
    41  H    3.962844   5.732350   3.993783   5.829737   4.160501
    42  H    3.291119   5.025941   3.265202   5.085193   3.455071
    43  H    5.964655   3.763301   6.008909   3.962589   4.803301
    44  H    5.300247   3.111278   5.329272   3.285784   4.200125
    45  H    5.965687   5.056816   6.786271   5.808914   6.912801
    46  H    5.293941   4.433973   6.075129   5.146908   6.246265
                    6          7          8          9         10
     6  Be   0.000000
     7  Be   2.230472   0.000000
     8  Be   2.060200   3.076974   0.000000
     9  Be   3.092154   2.113249   2.316082   0.000000
    10  Be   2.134686   2.099855   2.015871   2.056821   0.000000
    11  H    4.747161   4.953171   4.835293   4.955863   6.010091
    12  H    4.890474   4.715426   5.039470   4.772666   5.988492
    13  H    3.225716   3.453796   3.010501   3.353492   1.515060
    14  H    3.441706   3.128384   3.364872   3.131896   1.518364
    15  H    1.572300   3.587678   3.049309   4.523689   3.057958
    16  H    1.570694   3.357290   3.438210   4.616778   3.315198
    17  H    4.739337   2.996486   4.782971   2.918185   4.545073
    18  H    4.828061   3.369774   4.879297   3.298285   4.937864
    19  H    3.392472   4.860280   3.343452   4.817426   4.980592
    20  H    3.022020   4.769154   2.949023   4.736358   4.598417
    21  H    3.455901   1.546549   4.599980   3.404036   3.296221
    22  H    3.417060   1.540168   4.372213   3.146206   2.802996
    23  H    3.215325   2.969146   4.816679   4.644544   4.672471
    24  H    3.240163   3.393457   4.736560   4.828240   4.918831
    25  H    3.282396   4.636360   1.566360   3.667637   3.283799
    26  H    3.247760   4.461193   1.567642   3.492331   2.821016
    27  H    4.674851   4.887464   3.156625   3.364646   4.713256
    28  H    4.804688   4.672752   3.284489   2.963570   4.555118
    29  H    4.640878   3.302684   3.689599   1.564876   3.267877
    30  H    4.449054   3.270736   3.446992   1.568409   2.791117
    31  H    3.726337   3.949678   5.091432   5.357527   3.559091
    32  H    3.060778   3.210483   4.468468   4.666269   2.941000
    33  H    6.691608   6.267389   5.850604   5.220352   7.009179
    34  H    6.035634   5.526551   5.276632   4.542087   6.335429
    35  H    4.014068   5.664775   5.433849   6.784729   6.138589
    36  H    3.366962   4.979526   4.775182   6.054944   5.500928
    37  H    6.059951   3.912742   6.117951   3.930488   4.798761
    38  H    5.347514   3.204766   5.410009   3.229776   4.158688
    39  H    5.962266   6.022470   3.962666   4.010442   4.802050
    40  H    5.233651   5.282573   3.260460   3.296473   4.079930
    41  H    5.993949   4.868357   6.993078   5.977265   6.898092
    42  H    5.331128   4.226565   6.256600   5.265213   6.218904
    43  H    5.452032   6.759421   4.087761   5.697894   6.099118
    44  H    4.794807   6.050821   3.416460   5.009458   5.429249
    45  H    3.904321   5.503516   3.660851   5.441688   3.727078
    46  H    3.240612   4.814142   2.993452   4.756096   3.056814
                   11         12         13         14         15
    11  H    0.000000
    12  H    0.835649   0.000000
    13  H    7.456056   7.479423   0.000000
    14  H    7.501706   7.433239   0.822287   0.000000
    15  H    5.886731   6.151043   3.517488   3.940726   0.000000
    16  H    5.626160   5.839723   3.953440   4.242559   0.799412
    17  H    4.317137   3.681656   5.933068   5.511137   6.281192
    18  H    3.620820   2.935303   6.391131   6.046487   6.367363
    19  H    2.921967   3.599835   6.096607   6.447180   3.959052
    20  H    3.667689   4.289536   5.575654   6.002363   3.375254
    21  H    5.894678   5.518009   4.328254   3.814028   4.518564
    22  H    6.335676   6.001494   3.678245   3.095408   4.422975
    23  H    3.986495   3.796516   5.949592   5.811876   4.078511
    24  H    3.424210   3.355982   6.224270   6.173482   4.056047
    25  H    5.589337   5.961263   3.751752   4.318878   3.725889
    26  H    6.125616   6.424142   3.057335   3.662342   3.637811
    27  H    3.787171   3.971983   5.839827   5.990580   5.896000
    28  H    4.106314   4.135393   5.689046   5.745246   6.127068
    29  H    5.905040   5.592920   4.214439   3.829352   6.036674
    30  H    6.347688   6.102277   3.537755   3.156503   5.724040
    31  H    8.223219   8.195742   3.265949   3.202938   3.312932
    32  H    7.507745   7.466500   2.915401   2.817853   2.881483
    33  H    3.308270   3.103532   8.373404   8.312398   8.086295
    34  H    2.932403   2.644461   7.726586   7.640183   7.467676
    35  H    5.060109   5.526525   6.995625   7.316721   3.581501
    36  H    4.463166   4.904303   6.444989   6.737944   3.155865
    37  H    7.572331   7.013954   5.521539   4.773456   7.326773
    38  H    6.892078   6.364554   5.007446   4.299065   6.654783
    39  H    7.087398   7.181463   5.125619   5.316126   6.895791
    40  H    6.556586   6.637659   4.502836   4.682450   6.210205
    41  H    4.312022   3.640845   8.313043   7.978332   7.160953
    42  H    3.750725   3.077920   7.657774   7.347006   6.559206
    43  H    4.974305   5.602326   6.862172   7.345459   5.958206
    44  H    4.520741   5.108504   6.256433   6.709996   5.396383
    45  H    8.049068   8.375315   3.031617   3.840369   3.135416
    46  H    7.422028   7.718327   2.536372   3.334407   2.646951
                   16         17         18         19         20
    16  H    0.000000
    17  H    6.014114   0.000000
    18  H    6.074528   0.819760   0.000000
    19  H    3.995676   5.784213   5.395624   0.000000
    20  H    3.537260   6.073901   5.781397   0.815506   0.000000
    21  H    4.117905   3.317447   3.802384   6.157158   6.109134
    22  H    4.145296   3.621938   4.192150   6.353206   6.221620
    23  H    3.402502   4.094692   3.938952   4.439555   4.620899
    24  H    3.415075   4.369084   4.086334   3.839305   4.093221
    25  H    4.306918   6.180125   6.208493   3.536581   2.992791
    26  H    4.264955   6.211406   6.343557   4.182847   3.613111
    27  H    6.097288   4.539667   4.302569   3.668472   3.874773
    28  H    6.306869   4.074773   3.926329   4.275981   4.464733
    29  H    6.137509   2.995360   3.534455   6.172582   6.154374
    30  H    5.897154   3.617108   4.176596   6.270957   6.147790
    31  H    3.253623   6.866363   7.284091   7.019089   6.540819
    32  H    2.779922   6.149565   6.551089   6.401575   5.962327
    33  H    8.014153   4.381184   3.779939   5.248795   5.847451
    34  H    7.376294   3.672367   3.076973   4.868973   5.437763
    35  H    3.185012   7.398856   7.107555   3.523245   3.420787
    36  H    2.741931   6.676654   6.393319   2.967299   2.889477
    37  H    7.163379   3.397790   4.212258   8.345010   8.364671
    38  H    6.494722   2.825561   3.644181   7.597042   7.616111
    39  H    7.364651   6.274515   6.461395   6.291311   6.092238
    40  H    6.655264   5.679666   5.880572   5.744227   5.534672
    41  H    6.551950   3.696654   3.301688   6.406191   6.888123
    42  H    5.988987   3.106336   2.684265   5.765105   6.231373
    43  H    6.345590   7.303528   6.993196   3.183216   3.129876
    44  H    5.764927   6.647276   6.362520   2.722824   2.654852
    45  H    3.915884   8.075196   8.297061   5.696531   4.926565
    46  H    3.420377   7.365521   7.585768   5.187116   4.447975
                   21         22         23         24         25
    21  H    0.000000
    22  H    0.808503   0.000000
    23  H    3.062745   3.710892   0.000000
    24  H    3.744134   4.343332   0.793673   0.000000
    25  H    6.146093   5.880504   6.148917   5.948440   0.000000
    26  H    5.916877   5.557059   6.281174   6.176876   0.801821
    27  H    6.304475   6.284532   6.056338   5.783467   3.358285
    28  H    6.024265   5.971219   6.109225   5.929057   3.689699
    29  H    4.181415   3.859294   5.870877   6.115617   4.787070
    30  H    4.186374   3.731068   6.047181   6.313170   4.489700
    31  H    3.876586   3.488276   5.192660   5.652672   6.078917
    32  H    3.247661   2.876584   4.564675   5.022033   5.561386
    33  H    7.253506   7.510852   6.551031   6.245597   6.402055
    34  H    6.503620   6.762285   5.888057   5.625594   5.963161
    35  H    6.346200   6.684855   3.934452   3.399385   5.914063
    36  H    5.733445   6.068743   3.369435   2.817996   5.356210
    37  H    3.454064   3.210539   6.110818   6.682993   7.507238
    38  H    2.908210   2.675570   5.480908   6.023546   6.825809
    39  H    7.363316   6.965309   8.286678   8.235514   3.639491
    40  H    6.641003   6.252203   7.561935   7.528081   3.118839
    41  H    4.547177   5.310146   3.203383   3.381619   8.363729
    42  H    4.073400   4.807369   2.741084   2.900245   7.625104
    43  H    8.274252   8.240053   7.338355   6.843978   3.162902
    44  H    7.567118   7.532190   6.709496   6.248400   2.635743
    45  H    6.586121   6.143865   7.027875   7.022062   3.294778
    46  H    5.943043   5.517353   6.401409   6.406599   2.822933
                   26         27         28         29         30
    26  H    0.000000
    27  H    3.824243   0.000000
    28  H    4.015665   0.792007   0.000000
    29  H    4.553935   3.886243   3.228732   0.000000
    30  H    4.137612   4.175291   3.588510   0.800857   0.000000
    31  H    5.608966   8.049774   7.982569   6.427547   5.957152
    32  H    5.129161   7.358934   7.285462   5.788428   5.360283
    33  H    6.869928   3.157690   3.098065   5.317261   5.966222
    34  H    6.389026   2.835597   2.710076   4.704224   5.354294
    35  H    6.266923   6.972806   7.429238   8.317129   8.296917
    36  H    5.707958   6.293584   6.722897   7.580443   7.577787
    37  H    7.167458   6.841828   6.216636   3.248372   3.420106
    38  H    6.515616   6.187126   5.593871   2.714672   2.907491
    39  H    3.530157   3.415746   3.147498   3.813838   3.616731
    40  H    2.981461   3.030522   2.747585   3.259968   3.036582
    41  H    8.559574   6.962114   6.834272   6.581830   7.081080
    42  H    7.822757   6.246599   6.122418   5.925564   6.415580
    43  H    3.936273   3.132061   3.881500   6.609969   6.639680
    44  H    3.418271   2.609231   3.353151   5.972730   6.002841
    45  H    2.815814   6.544378   6.746958   6.600053   6.014371
    46  H    2.325131   5.962945   6.142658   5.959923   5.401554
                   31         32         33         34         35
    31  H    0.000000
    32  H    0.750830   0.000000
    33  H   10.042923   9.297054   0.000000
    34  H    9.327334   8.579885   0.750461   0.000000
    35  H    6.223260   5.822384   8.184723   7.707830   0.000000
    36  H    5.873852   5.405913   7.531964   7.030843   0.749734
    37  H    6.368208   5.858525   7.399304   6.736373   9.503800
    38  H    5.933028   5.371257   6.857678   6.172331   8.802201
    39  H    8.232677   7.696139   6.047654   5.763153   9.212862
    40  H    7.546160   6.990848   5.775106   5.413875   8.566475
    41  H    7.905789   7.266473   5.946839   5.401545   6.618457
    42  H    7.433220   6.765447   5.424182   4.835912   6.205811
    43  H    8.878990   8.304311   5.447364   5.350753   6.428651
    44  H    8.256929   7.664240   5.107508   4.926361   6.043243
    45  H    4.452771   4.328800   9.450480   8.911585   6.259821
    46  H    4.127896   3.899576   8.815688   8.259171   5.894089
                   36         37         38         39         40
    36  H    0.000000
    37  H    8.817800   0.000000
    38  H    8.108217   0.749446   0.000000
    39  H    8.557817   6.958500   6.476354   0.000000
    40  H    7.901021   6.425666   5.902762   0.749897   0.000000
    41  H    6.102372   6.164284   5.727270   9.527456   8.887557
    42  H    5.638500   5.763389   5.265278   8.798416   8.154025
    43  H    5.973139   9.564681   8.862911   4.835215   4.632430
    44  H    5.534328   8.882760   8.175748   4.486135   4.192634
    45  H    5.929713   8.428407   7.839191   6.033106   5.544796
    46  H    5.499264   7.804563   7.196573   5.627745   5.084467
                   41         42         43         44         45
    41  H    0.000000
    42  H    0.749692   0.000000
    43  H    8.944927   8.253794   0.000000
    44  H    8.355522   7.652021   0.710417   0.000000
    45  H    9.890228   9.220116   6.072777   5.667948   0.000000
    46  H    9.212059   8.535876   5.728328   5.263631   0.712032
                   46
    46  H    0.000000
 Stoichiometry    Be10H36
 Framework group  C1[X(Be10H36)]
 Deg. of freedom   132
 Full point group                 C1      NOp   1
 Largest Abelian subgroup         C1      NOp   1
 Largest concise Abelian subgroup C1      NOp   1
                         Standard orientation:                         
 ---------------------------------------------------------------------
 Center     Atomic      Atomic             Coordinates (Angstroms)
 Number     Number       Type             X           Y           Z
 ---------------------------------------------------------------------
      1          4           0       -0.672962   -0.931017    1.359559
      2          4           0       -0.435944    1.275727    1.116277
      3          4           0       -1.385407   -0.985420   -0.684526
      4          4           0       -0.893584    1.114584   -0.928119
      5          4           0       -2.170909    0.391604    0.623174
      6          4           0        1.223547   -0.103491    1.253874
      7          4           0        0.524747   -1.745180   -0.084610
      8          4           0        1.159507    1.258560   -0.290516
      9          4           0        0.333934   -0.388716   -1.693778
     10          4           0        2.105142   -0.484552   -0.652553
     11          1           0       -3.406010    0.946481    1.271125
     12          1           0       -3.639173    0.250164    0.872269
     13          1           0        3.595180   -0.397797   -0.912686
     14          1           0        3.352206   -1.102818   -1.259190
     15          1           0        2.339637    0.206702    2.317007
     16          1           0        1.888627   -0.361257    2.653268
     17          1           0       -2.071698   -2.034523   -1.552154
     18          1           0       -2.669419   -1.640200   -1.153097
     19          1           0       -0.968789    2.363395    2.039369
     20          1           0       -0.159301    2.460637    2.057354
     21          1           0        0.527342   -3.281914    0.089325
     22          1           0        1.175306   -3.113011   -0.363767
     23          1           0       -1.049845   -2.059675    2.412904
     24          1           0       -1.365490   -1.395676    2.711887
     25          1           0        1.641142    2.748818   -0.315862
     26          1           0        2.248543    2.332752   -0.633465
     27          1           0       -1.450317    2.462202   -1.596020
     28          1           0       -1.432085    1.938837   -2.190185
     29          1           0        0.069353   -0.736600   -3.196379
     30          1           0        0.863747   -0.647846   -3.147069
     31          1           0        4.045937   -2.521091    1.527574
     32          1           0        3.371191   -2.283843    1.299152
     33          1           0       -4.486148    1.613979   -1.783773
     34          1           0       -3.948861    1.121379   -1.605281
     35          1           0        0.014033    0.713453    4.993182
     36          1           0       -0.113539    0.595593    4.263843
     37          1           0        0.119470   -3.983796   -3.267989
     38          1           0        0.064469   -3.418919   -2.778542
     39          1           0        1.034024    2.885167   -3.901766
     40          1           0        1.019880    2.377947   -3.349613
     41          1           0       -3.816447   -3.342922    1.432674
     42          1           0       -3.372949   -2.802508    1.161934
     43          1           0       -0.614652    4.912789    0.166393
     44          1           0       -0.511283    4.213585    0.094825
     45          1           0        4.581998    1.849607    0.866657
     46          1           0        3.971633    1.522513    0.700967
 ---------------------------------------------------------------------
 Rotational constants (GHZ):           0.9228001           0.8115349           0.7802546
 Standard basis: def2TZVP (5D, 7F)
 There are   416 symmetry adapted cartesian basis functions of A   symmetry.
 There are   406 symmetry adapted basis functions of A   symmetry.
   406 basis functions,   578 primitive gaussians,   416 cartesian basis functions
    38 alpha electrons       38 beta electrons
       nuclear repulsion energy       424.6416960607 Hartrees.
 NAtoms=   46 NActive=   46 NUniq=   46 SFac= 1.00D+00 NAtFMM=   60 NAOKFM=F Big=F
 Integral buffers will be    131072 words long.
 Raffenetti 2 integral format.
 Two-electron integral symmetry is turned on.
 Nuclear repulsion after empirical dispersion term =      424.5871666872 Hartrees.
 One-electron integrals computed using PRISM.
   1 Symmetry operations used in ECPInt.
 ECPInt:  NShTT=   27495 NPrTT=   71154 LenC2=   25391 LenP2D=   51865.
 LDataN:  DoStor=T MaxTD1= 4 Len=   56
 NBasis=   406 RedAO= T EigKep=  9.48D-05  NBF=   406
 NBsUse=   406 1.00D-06 EigRej= -1.00D+00 NBFU=   406
 Initial guess from the checkpoint file:  "/home/asus/YCY/BeH/Be10/3/H18-Be10.chk"
 B after Tr=    -0.000000   -0.000000   -0.000000
         Rot=    0.999935    0.006597   -0.002473    0.008909 Ang=   1.30 deg.
 ExpMin= 3.27D-02 ExpMax= 4.70D+03 ExpMxC= 1.60D+02 IAcc=3 IRadAn=         5 AccDes= 0.00D+00
 Harris functional with IExCor= 1009 and IRadAn=       5 diagonalized for initial guess.
 HarFok:  IExCor= 1009 AccDes= 0.00D+00 IRadAn=         5 IDoV= 1 UseB2=F ITyADJ=14
 ICtDFT=  3500011 ScaDFX=  1.000000  1.000000  1.000000  1.000000
 FoFCou: FMM=F IPFlag=           0 FMFlag=      100000 FMFlg1=           0
         NFxFlg=           0 DoJE=T BraDBF=F KetDBF=T FulRan=T
         wScrn=  0.000000 ICntrl=       500 IOpCl=  0 I1Cent=   200000004 NGrid=           0
         NMat0=    1 NMatS0=      1 NMatT0=    0 NMatD0=    1 NMtDS0=    0 NMtDT0=    0
 Petite list used in FoFCou.
 Requested convergence on RMS density matrix=1.00D-08 within 128 cycles.
 Requested convergence on MAX density matrix=1.00D-06.
 Requested convergence on             energy=1.00D-06.
 No special actions if energy rises.
 SCF Done:  E(RPBE1PBE) =  -168.288703445     A.U. after   12 cycles
            NFock= 12  Conv=0.84D-08     -V/T= 2.0103
   1 Symmetry operations used in ECPInt.
 ECPInt:  NShTT=   27495 NPrTT=   71154 LenC2=   25391 LenP2D=   51865.
 LDataN:  DoStor=T MaxTD1= 5 Len=  102
 Calling FoFJK, ICntrl=      2127 FMM=F ISym2X=0 I1Cent= 0 IOpClX= 0 NMat=1 NMatS=1 NMatT=0.
 ***** Axes restored to original set *****
 -------------------------------------------------------------------
 Center     Atomic                   Forces (Hartrees/Bohr)
 Number     Number              X              Y              Z
 -------------------------------------------------------------------
      1        4           0.000066116   -0.000058295   -0.000055977
      2        4           0.000072878    0.000213197    0.000233858
      3        4          -0.000007545    0.000018440    0.000064298
      4        4           0.000102066    0.000106123    0.000106804
      5        4           0.000022775   -0.000042821   -0.000090413
      6        4          -0.000040568   -0.000238602    0.000203697
      7        4          -0.000058698   -0.000158335    0.000178305
      8        4          -0.000083589   -0.000430568    0.000527051
      9        4          -0.000025370   -0.000182000    0.000292317
     10        4          -0.000911009   -0.000211145    0.000227905
     11        1          -0.000060116   -0.000025341    0.000141744
     12        1           0.000002118    0.000022883   -0.000141551
     13        1          -0.000154473   -0.000285126    0.000505471
     14        1           0.000140236    0.000160892   -0.000295665
     15        1          -0.000272096    0.000092904    0.000122234
     16        1           0.000245277   -0.000062536   -0.000067479
     17        1          -0.000002764    0.000016306   -0.000050848
     18        1          -0.000039571    0.000003532   -0.000016568
     19        1           0.000145203   -0.000095830   -0.000006429
     20        1          -0.000017403   -0.000012559    0.000116869
     21        1           0.000026663   -0.000043129   -0.000001326
     22        1          -0.000008940    0.000120237    0.000057813
     23        1          -0.000045331   -0.000032659   -0.000004469
     24        1           0.000037027   -0.000004785   -0.000020372
     25        1           0.000962272    0.000300452   -0.000165957
     26        1          -0.001660234   -0.000316070    0.000676566
     27        1          -0.000031455   -0.000062817    0.000170567
     28        1          -0.000055130   -0.000019291   -0.000098900
     29        1          -0.000076598    0.000043959   -0.000033800
     30        1           0.000043781    0.000114499    0.000005721
     31        1          -0.000016159   -0.000018783   -0.000016494
     32        1           0.000022858    0.000021260   -0.000025082
     33        1           0.000014755    0.000008353   -0.000007323
     34        1          -0.000016058   -0.000003775   -0.000010482
     35        1          -0.000013888   -0.000024007    0.000007041
     36        1           0.000021654    0.000051455   -0.000001951
     37        1           0.000001180    0.000007571   -0.000011561
     38        1          -0.000002214   -0.000023189   -0.000018758
     39        1          -0.000013786    0.000020489    0.000020566
     40        1           0.000013195   -0.000037657   -0.000037282
     41        1           0.000002561   -0.000006531   -0.000004417
     42        1           0.000010710    0.000000623   -0.000009171
     43        1          -0.009429710   -0.004460113   -0.028654648
     44        1           0.009161679    0.004238481    0.028028296
     45        1           0.022337056    0.007641840   -0.020861142
     46        1          -0.020409355   -0.006347532    0.019020943
 -------------------------------------------------------------------
 Cartesian Forces:  Max     0.028654648 RMS     0.005132736

 GradGradGradGradGradGradGradGradGradGradGradGradGradGradGradGradGradGrad
 Berny optimization.
 Using GEDIIS/GDIIS optimizer.
 FormGI is forming the generalized inverse of G from B-inverse, IUseBI=4.
 Internal  Forces:  Max     0.031502581 RMS     0.001472448
 Search for a local minimum.
 Step number   2 out of a maximum of  276
 All quantities printed in internal units (Hartrees-Bohrs-Radians)
 Mixed Optimization -- RFO/linear search
 Update second derivatives using D2CorX and points    1    2
 DE= -3.96D-02 DEPred=-4.37D-02 R= 9.07D-01
 TightC=F SS=  1.41D+00  RLast= 3.03D-01 DXNew= 5.0454D-01 9.1016D-01
 Trust test= 9.07D-01 RLast= 3.03D-01 DXMaxT set to 5.05D-01
 ITU=  1  0
 Use linear search instead of GDIIS.
     Eigenvalues ---    0.00230   0.00230   0.00411   0.00419   0.00686
     Eigenvalues ---    0.00708   0.00827   0.00881   0.00968   0.01079
     Eigenvalues ---    0.01120   0.01148   0.01181   0.01231   0.01309
     Eigenvalues ---    0.01379   0.01407   0.01427   0.01443   0.01473
     Eigenvalues ---    0.01506   0.01559   0.01628   0.01675   0.01691
     Eigenvalues ---    0.01706   0.01749   0.01755   0.01770   0.01814
     Eigenvalues ---    0.01913   0.01924   0.01942   0.01981   0.02011
     Eigenvalues ---    0.02035   0.02056   0.02068   0.02157   0.02159
     Eigenvalues ---    0.02213   0.02266   0.02283   0.02341   0.02345
     Eigenvalues ---    0.02369   0.02396   0.02504   0.02514   0.02588
     Eigenvalues ---    0.02606   0.02645   0.02675   0.02792   0.02918
     Eigenvalues ---    0.03066   0.03127   0.03221   0.03271   0.03335
     Eigenvalues ---    0.03457   0.03680   0.03754   0.03797   0.03987
     Eigenvalues ---    0.04117   0.04281   0.04518   0.04628   0.04754
     Eigenvalues ---    0.04829   0.04910   0.05134   0.05293   0.05531
     Eigenvalues ---    0.05580   0.05668   0.05906   0.06134   0.06256
     Eigenvalues ---    0.06448   0.06649   0.06747   0.06858   0.07126
     Eigenvalues ---    0.07435   0.07567   0.07722   0.07851   0.07921
     Eigenvalues ---    0.08025   0.08044   0.08276   0.08370   0.08520
     Eigenvalues ---    0.08583   0.08890   0.08902   0.08982   0.09134
     Eigenvalues ---    0.09316   0.09620   0.09794   0.10043   0.10347
     Eigenvalues ---    0.10639   0.10694   0.11007   0.11354   0.11407
     Eigenvalues ---    0.11603   0.13430   0.15314   0.15524   0.15692
     Eigenvalues ---    0.15976   0.16000   0.16043   0.16589   0.17046
     Eigenvalues ---    0.17202   0.17645   0.17914   0.18205   0.37713
     Eigenvalues ---    0.37760   0.37830   0.37853   0.37858   0.37888
     Eigenvalues ---    0.66275   0.67334
 RFO step:  Lambda=-4.36365242D-03 EMin= 2.29999821D-03
 Quartic linear search produced a step of  0.40165.
 Iteration  1 RMS(Cart)=  0.03733949 RMS(Int)=  0.00128172
 Iteration  2 RMS(Cart)=  0.00279340 RMS(Int)=  0.00024693
 Iteration  3 RMS(Cart)=  0.00001714 RMS(Int)=  0.00024656
 Iteration  4 RMS(Cart)=  0.00000001 RMS(Int)=  0.00024656
 Variable       Old X    -DE/DX   Delta X   Delta X   Delta X     New X
                                 (Linear)    (Quad)   (Total)
    R1        4.21925   0.00002   0.00015  -0.00032  -0.00014   4.21911
    R2        4.09195  -0.00001  -0.00004  -0.00062  -0.00067   4.09129
    R3        4.02447  -0.00002  -0.00007   0.00003  -0.00005   4.02442
    R4        3.91530  -0.00007  -0.00029   0.00028  -0.00002   3.91528
    R5        3.86494  -0.00005  -0.00017   0.00011  -0.00007   3.86487
    R6        3.00309  -0.00002  -0.00006  -0.00024  -0.00029   3.00279
    R7        3.00240  -0.00002  -0.00009   0.00006  -0.00003   3.00238
    R8        3.97066   0.00008   0.00019   0.00062   0.00074   3.97139
    R9        3.79592   0.00008   0.00019  -0.00028  -0.00012   3.79580
   R10        4.08596  -0.00006  -0.00020   0.00078   0.00058   4.08653
   R11        4.01976   0.00010   0.00021  -0.00137  -0.00132   4.01843
   R12        2.87775   0.00007   0.00045   0.00143   0.00180   2.87955
   R13        2.90684   0.00011   0.00054   0.00064   0.00108   2.90792
   R14        4.10173  -0.00006  -0.00026  -0.00094  -0.00109   4.10063
   R15        3.88351  -0.00001  -0.00003  -0.00061  -0.00065   3.88286
   R16        4.04676  -0.00005  -0.00029  -0.00205  -0.00233   4.04443
   R17        3.93262  -0.00003  -0.00003   0.00025   0.00016   3.93278
   R18        2.88107  -0.00002  -0.00006  -0.00090  -0.00095   2.88012
   R19        2.86403  -0.00001   0.00003   0.00021   0.00024   2.86427
   R20        4.03569  -0.00003  -0.00012  -0.00130  -0.00139   4.03430
   R21        4.07167   0.00028   0.00107   0.00684   0.00773   4.07940
   R22        3.94267  -0.00004  -0.00007   0.00018   0.00011   3.94278
   R23        3.03071  -0.00008  -0.00026   0.00423   0.00415   3.03486
   R24        3.02485  -0.00009  -0.00042   0.00180   0.00150   3.02635
   R25        2.83661   0.00001   0.00005   0.00062   0.00068   2.83728
   R26        2.82693   0.00001   0.00006   0.00004   0.00008   2.82701
   R27        4.21498   0.00004   0.00013   0.00247   0.00258   4.21756
   R28        3.89321   0.00008   0.00005  -0.00382  -0.00375   3.88946
   R29        4.03397  -0.00008  -0.00019   0.00146   0.00123   4.03520
   R30        2.97122  -0.00004  -0.00028  -0.00214  -0.00244   2.96877
   R31        2.96818   0.00001   0.00001   0.00068   0.00066   2.96884
   R32        3.99346  -0.00005  -0.00019  -0.00176  -0.00195   3.99152
   R33        3.96815  -0.00012  -0.00045  -0.00012  -0.00060   3.96755
   R34        2.92255   0.00001   0.00009   0.00031   0.00039   2.92294
   R35        2.91050  -0.00001   0.00002   0.00093   0.00094   2.91144
   R36        4.37676   0.00034   0.00133   0.00937   0.01065   4.38741
   R37        3.80944   0.00005   0.00024   0.00119   0.00152   3.81096
   R38        2.95999   0.00034   0.00082   0.00685   0.00798   2.96798
   R39        2.96241   0.00138   0.00725   0.02711   0.03331   2.99572
   R40        3.88683  -0.00018  -0.00074  -0.00446  -0.00520   3.88163
   R41        2.95719  -0.00005  -0.00008  -0.00117  -0.00125   2.95594
   R42        2.96386  -0.00007  -0.00017  -0.00151  -0.00169   2.96218
   R43        2.86305  -0.00015  -0.00077  -0.00228  -0.00305   2.86000
   R44        2.86929   0.00006   0.00035   0.00183   0.00218   2.87147
   R45        1.57915  -0.00007  -0.00011  -0.00062  -0.00072   1.57842
   R46        4.99731  -0.00003  -0.00019  -0.00003  -0.00020   4.99711
   R47        1.55390  -0.00014  -0.00046  -0.00221  -0.00266   1.55124
   R48        5.50931  -0.00004  -0.00008   0.00466   0.00459   5.51390
   R49        5.32497   0.00001   0.00003   0.00080   0.00084   5.32581
   R50        1.51067  -0.00010  -0.00031  -0.00096  -0.00128   1.50939
   R51        5.44521   0.00003   0.00014   0.00244   0.00259   5.44781
   R52        5.25329  -0.00001   0.00001   0.00090   0.00090   5.25419
   R53        5.18150   0.00002   0.00004   0.00065   0.00064   5.18214
   R54        1.54912  -0.00001  -0.00001   0.00005   0.00004   1.54916
   R55        5.33954  -0.00002  -0.00009  -0.00076  -0.00086   5.33868
   R56        5.07253  -0.00003  -0.00012  -0.00225  -0.00237   5.07016
   R57        1.54108  -0.00002   0.00003  -0.00041  -0.00040   1.54068
   R58        5.14539  -0.00005  -0.00012   0.01187   0.01194   5.15733
   R59        5.46032   0.00001   0.00019   0.00605   0.00630   5.46662
   R60        5.01694   0.00012   0.00072   0.02209   0.02289   5.03983
   R61        1.52785  -0.00003  -0.00003  -0.00026  -0.00030   1.52755
   R62        5.43596  -0.00001  -0.00014   0.00033   0.00019   5.43614
   R63        5.05609  -0.00001  -0.00010  -0.00025  -0.00035   5.05575
   R64        1.49982  -0.00001   0.00002  -0.00008  -0.00006   1.49977
   R65        5.17990  -0.00001  -0.00003  -0.00069  -0.00071   5.17918
   R66        5.32524   0.00002   0.00010  -0.00073  -0.00063   5.32461
   R67        1.51522  -0.00017  -0.00023  -0.00761  -0.00743   1.50780
   R68        4.98083   0.00033   0.00189   0.01268   0.01449   4.99532
   R69        4.39386   0.00211   0.01115   0.22490   0.23605   4.62991
   R70        1.49668  -0.00009  -0.00032  -0.00074  -0.00097   1.49571
   R71        4.93073  -0.00019  -0.00082  -0.00498  -0.00545   4.92528
   R72        5.12130  -0.00003  -0.00016  -0.00239  -0.00252   5.11878
   R73        5.19218   0.00001   0.00003   0.00136   0.00140   5.19358
   R74        1.51340   0.00002   0.00012   0.00032   0.00043   1.51383
   R75        5.12999  -0.00002  -0.00013  -0.00201  -0.00212   5.12787
   R76        1.41886  -0.00002   0.00001  -0.00009  -0.00009   1.41877
   R77        1.41817  -0.00001   0.00000  -0.00004  -0.00004   1.41812
   R78        1.41679  -0.00002  -0.00000  -0.00009  -0.00009   1.41670
   R79        1.41625  -0.00001  -0.00001  -0.00004  -0.00005   1.41620
   R80        1.41710  -0.00003  -0.00001  -0.00010  -0.00011   1.41699
   R81        1.41671  -0.00001  -0.00000  -0.00003  -0.00003   1.41668
   R82        1.34249   0.03049   0.08381  -0.00458   0.07923   1.42172
   R83        1.34555   0.03150   0.08503  -0.00346   0.08157   1.42712
    A1        1.52768   0.00003   0.00006   0.00031   0.00035   1.52804
    A2        1.82796   0.00003   0.00007   0.00050   0.00056   1.82852
    A3        2.49701  -0.00001  -0.00001  -0.00003  -0.00003   2.49699
    A4        2.01315  -0.00002  -0.00003  -0.00013  -0.00015   2.01300
    A5        1.83698   0.00002   0.00003   0.00033   0.00036   1.83733
    A6        2.12920  -0.00002  -0.00006  -0.00051  -0.00057   2.12863
    A7        2.28197  -0.00001  -0.00003  -0.00022  -0.00025   2.28172
    A8        1.95859   0.00000  -0.00001   0.00012   0.00010   1.95869
    A9        1.99871   0.00000  -0.00002  -0.00051  -0.00053   1.99817
   A10        2.09840  -0.00002  -0.00003  -0.00011  -0.00014   2.09826
   A11        1.74097  -0.00000  -0.00002   0.00015   0.00014   1.74111
   A12        2.13478   0.00001   0.00004   0.00012   0.00016   2.13495
   A13        2.16423  -0.00001  -0.00000  -0.00011  -0.00010   2.16413
   A14        1.90095  -0.00001  -0.00004  -0.00015  -0.00019   1.90076
   A15        2.40365  -0.00001  -0.00002  -0.00015  -0.00017   2.40348
   A16        1.57789  -0.00005  -0.00017  -0.00050  -0.00064   1.57726
   A17        1.71500   0.00004   0.00014   0.00049   0.00064   1.71564
   A18        2.21771   0.00002   0.00010   0.00056   0.00068   2.21840
   A19        2.36566   0.00002   0.00009   0.00091   0.00102   2.36668
   A20        1.75195  -0.00003  -0.00010  -0.00036  -0.00044   1.75151
   A21        2.17529   0.00002   0.00003  -0.00051  -0.00053   2.17476
   A22        2.33714   0.00003   0.00008  -0.00048  -0.00045   2.33668
   A23        1.97988  -0.00003  -0.00014   0.00004  -0.00011   1.97978
   A24        2.07364   0.00005   0.00023   0.00184   0.00207   2.07571
   A25        1.73245   0.00003   0.00007  -0.00025  -0.00018   1.73227
   A26        2.27125   0.00000  -0.00001  -0.00057  -0.00058   2.27067
   A27        2.32619   0.00001   0.00009   0.00087   0.00099   2.32717
   A28        1.89062   0.00003   0.00016   0.00110   0.00127   1.89189
   A29        2.30378  -0.00008  -0.00028  -0.00134  -0.00163   2.30215
   A30        1.85036  -0.00006  -0.00022  -0.00146  -0.00169   1.84866
   A31        1.57788  -0.00001  -0.00001  -0.00005  -0.00006   1.57782
   A32        1.75054  -0.00002  -0.00003  -0.00007  -0.00010   1.75044
   A33        2.34985   0.00001   0.00003   0.00027   0.00030   2.35015
   A34        2.19131   0.00001   0.00002   0.00008   0.00009   2.19141
   A35        1.74425   0.00001   0.00003   0.00022   0.00025   1.74449
   A36        2.35165  -0.00000  -0.00002  -0.00027  -0.00028   2.35137
   A37        2.18372  -0.00000  -0.00002  -0.00048  -0.00050   2.18322
   A38        1.98276  -0.00000   0.00000   0.00059   0.00059   1.98335
   A39        2.01780   0.00000   0.00002   0.00006   0.00006   2.01786
   A40        2.27990  -0.00000  -0.00002  -0.00042  -0.00043   2.27947
   A41        1.73392  -0.00000  -0.00002  -0.00051  -0.00052   1.73340
   A42        1.89317   0.00000  -0.00000   0.00005   0.00005   1.89322
   A43        2.33095  -0.00000  -0.00001   0.00024   0.00023   2.33118
   A44        1.86839   0.00001   0.00001   0.00011   0.00013   1.86852
   A45        2.31026   0.00001   0.00001   0.00013   0.00014   2.31040
   A46        1.58515   0.00003   0.00012   0.00018   0.00028   1.58543
   A47        1.85895   0.00001   0.00005   0.00030   0.00033   1.85928
   A48        2.00024   0.00001   0.00003   0.00105   0.00106   2.00130
   A49        2.49964  -0.00001  -0.00002   0.00027   0.00023   2.49987
   A50        1.82074   0.00008   0.00025   0.00068   0.00091   1.82165
   A51        2.46714  -0.00006  -0.00027  -0.00277  -0.00297   2.46417
   A52        2.10652  -0.00003  -0.00013  -0.00088  -0.00097   2.10555
   A53        1.95799   0.00002  -0.00000  -0.00105  -0.00107   1.95691
   A54        1.95470   0.00001   0.00007   0.00033   0.00035   1.95505
   A55        1.95989  -0.00004  -0.00017  -0.00175  -0.00188   1.95801
   A56        2.14819  -0.00002  -0.00009  -0.00080  -0.00087   2.14732
   A57        1.97999  -0.00001   0.00004   0.00237   0.00238   1.98236
   A58        2.11703  -0.00002   0.00001   0.00144   0.00145   2.11849
   A59        2.28744   0.00001   0.00001   0.00025   0.00029   2.28772
   A60        1.85419   0.00000  -0.00002  -0.00018  -0.00016   1.85403
   A61        1.61153  -0.00001  -0.00004  -0.00012  -0.00014   1.61139
   A62        2.29037   0.00001   0.00005   0.00057   0.00061   2.29098
   A63        2.18226   0.00001  -0.00002  -0.00006  -0.00008   2.18218
   A64        1.69209   0.00002   0.00006   0.00037   0.00043   1.69252
   A65        2.02864   0.00001   0.00003   0.00030   0.00032   2.02896
   A66        2.58390  -0.00002  -0.00003  -0.00011  -0.00015   2.58375
   A67        2.56234  -0.00003  -0.00009  -0.00067  -0.00075   2.56159
   A68        2.00177  -0.00000  -0.00003  -0.00030  -0.00033   2.00144
   A69        2.31931   0.00002   0.00004  -0.00013  -0.00011   2.31920
   A70        2.40388   0.00000   0.00002  -0.00000   0.00001   2.40389
   A71        1.84818   0.00009   0.00035   0.00122   0.00155   1.84973
   A72        1.93081  -0.00004  -0.00016  -0.00110  -0.00126   1.92955
   A73        2.33792  -0.00003  -0.00012  -0.00068  -0.00079   2.33712
   A74        1.85105   0.00001  -0.00003  -0.00025  -0.00027   1.85077
   A75        1.76283   0.00002   0.00008  -0.00055  -0.00047   1.76236
   A76        1.95412  -0.00001  -0.00004  -0.00085  -0.00091   1.95321
   A77        2.05104  -0.00004  -0.00012   0.00010  -0.00002   2.05102
   A78        2.07872  -0.00002  -0.00006   0.00063   0.00058   2.07930
   A79        1.59782   0.00009   0.00034   0.00182   0.00216   1.59998
   A80        2.45492   0.00001   0.00001   0.00023   0.00024   2.45516
   A81        2.14899   0.00001  -0.00001  -0.00063  -0.00064   2.14835
   A82        1.98069  -0.00008  -0.00029  -0.00109  -0.00136   1.97932
   A83        2.48085  -0.00010  -0.00036  -0.00117  -0.00152   2.47932
   A84        1.92402   0.00007   0.00024   0.00179   0.00203   1.92605
   A85        2.20372   0.00003   0.00012   0.00073   0.00085   2.20457
   A86        1.80214   0.00000   0.00006   0.00034   0.00039   1.80252
   A87        1.97441  -0.00004  -0.00010  -0.00049  -0.00060   1.97381
   A88        1.89349   0.00001   0.00001   0.00012   0.00014   1.89363
   A89        2.38748  -0.00000  -0.00003  -0.00023  -0.00025   2.38722
   A90        1.75833  -0.00001  -0.00003   0.00006   0.00003   1.75836
   A91        1.96337  -0.00003  -0.00009  -0.00052  -0.00062   1.96275
   A92        1.96659  -0.00001  -0.00006   0.00009   0.00004   1.96663
   A93        2.26671  -0.00001  -0.00003   0.00023   0.00020   2.26690
   A94        1.58359  -0.00001  -0.00003  -0.00001  -0.00005   1.58354
   A95        2.29607   0.00002   0.00007  -0.00028  -0.00020   2.29587
   A96        2.25248   0.00001   0.00006  -0.00035  -0.00029   2.25219
   A97        2.37981  -0.00001  -0.00004   0.00016   0.00012   2.37993
   A98        2.06030   0.00001  -0.00001   0.00012   0.00013   2.06042
   A99        2.24681   0.00004   0.00013   0.00044   0.00058   2.24739
   A100       1.73781   0.00004   0.00013   0.00056   0.00069   1.73850
   A101       1.71033  -0.00011  -0.00035  -0.00180  -0.00213   1.70820
   A102       2.06871  -0.00013  -0.00040   0.00005  -0.00035   2.06836
   A103       1.80663   0.00011   0.00032   0.00052   0.00077   1.80739
   A104       2.29188  -0.00012  -0.00057  -0.01135  -0.01205   2.27983
   A105       1.77958  -0.00013  -0.00046  -0.00092  -0.00133   1.77825
   A106       1.91353  -0.00021  -0.00080  -0.00447  -0.00522   1.90831
   A107       1.93027   0.00015   0.00036  -0.01148  -0.01112   1.91915
   A108       2.26921   0.00009   0.00023   0.00093   0.00075   2.26997
   A109       1.56585  -0.00012  -0.00039  -0.00134  -0.00174   1.56411
   A110       2.25438   0.00006   0.00035   0.01418   0.01445   2.26883
   A111       2.20859   0.00002   0.00009  -0.00296  -0.00265   2.20594
   A112       2.45985   0.00005   0.00004  -0.01202  -0.01195   2.44790
   A113       2.21735   0.00023   0.00089   0.01245   0.01330   2.23064
   A114       2.31249   0.00006   0.00033   0.00839   0.00856   2.32105
   A115       1.80015   0.00025   0.00104   0.01070   0.01201   1.81216
   A116       1.77685   0.00004   0.00008  -0.00052  -0.00045   1.77640
   A117       2.04047  -0.00001  -0.00007   0.00030   0.00023   2.04070
   A118       1.83614  -0.00002  -0.00006  -0.00005  -0.00012   1.83602
   A119       2.32005  -0.00001  -0.00002   0.00014   0.00011   2.32016
   A120       1.80923  -0.00000  -0.00005  -0.00019  -0.00021   1.80902
   A121       1.93312  -0.00001  -0.00002   0.00001  -0.00003   1.93309
   A122       1.99663  -0.00001  -0.00004  -0.00049  -0.00053   1.99610
   A123       2.28874   0.00002   0.00008   0.00022   0.00026   2.28900
   A124       1.53378   0.00004   0.00008  -0.00044  -0.00035   1.53343
   A125       2.21897  -0.00001  -0.00004   0.00007   0.00003   2.21900
   A126       2.17611  -0.00002  -0.00004  -0.00011  -0.00015   2.17597
   A127       2.49834  -0.00003  -0.00003   0.00055   0.00052   2.49886
   A128       2.16338  -0.00003  -0.00005   0.00053   0.00049   2.16387
   A129       2.24123   0.00003   0.00013   0.00027   0.00041   2.24163
   A130       1.74211   0.00001   0.00006  -0.00026  -0.00019   1.74193
   A131       1.65906   0.00006   0.00021   0.00100   0.00121   1.66027
   A132       2.15230   0.00001   0.00008   0.00201   0.00210   2.15441
   A133       2.44759  -0.00002  -0.00007  -0.00055  -0.00061   2.44698
   A134       1.68855   0.00015   0.00048   0.00137   0.00184   1.69040
   A135       2.53397  -0.00005  -0.00017  -0.00067  -0.00084   2.53312
   A136       2.07345  -0.00002  -0.00014  -0.00162  -0.00176   2.07168
   A137       2.02937  -0.00009  -0.00031  -0.00041  -0.00069   2.02868
   A138       2.51346  -0.00011  -0.00030   0.00067   0.00038   2.51384
   A139       2.43001  -0.00005  -0.00025  -0.00255  -0.00281   2.42720
   A140       2.12232  -0.00003  -0.00013  -0.00106  -0.00120   2.12112
   A141       1.49852   0.00000  -0.00000   0.00001   0.00001   1.49853
   A142       1.77760   0.00001   0.00004   0.00069   0.00070   1.77830
   A143       1.32548   0.00003   0.00013  -0.00039  -0.00027   1.32521
   A144       1.38316  -0.00000  -0.00003   0.00038   0.00035   1.38351
   A145       1.41492  -0.00002  -0.00005  -0.00008  -0.00013   1.41478
   A146       1.47599  -0.00001  -0.00005   0.00001  -0.00003   1.47596
   A147       1.72831   0.00001   0.00005  -0.00005  -0.00001   1.72830
   A148       1.99447  -0.00002  -0.00010  -0.00140  -0.00152   1.99294
   A149       2.73102  -0.00003  -0.00005   0.00008   0.00004   2.73105
   A150       1.81711   0.00001   0.00003  -0.00009  -0.00006   1.81705
   A151       1.71376  -0.00000  -0.00001  -0.00003  -0.00004   1.71373
   A152       1.98521  -0.00000   0.00000   0.00006   0.00007   1.98528
   A153       1.56443  -0.00004  -0.00005   0.00322   0.00329   1.56773
   A154       1.54362  -0.00002  -0.00015  -0.00111  -0.00128   1.54234
   A155       1.60333  -0.00011  -0.00037  -0.00016  -0.00036   1.60297
   A156       1.52638  -0.00000  -0.00001   0.00049   0.00050   1.52688
   A157       1.53246  -0.00002  -0.00007   0.00013   0.00006   1.53251
   A158       1.66067   0.00001   0.00003  -0.00068  -0.00065   1.66002
   A159       1.92628   0.00002   0.00005   0.00056   0.00062   1.92690
   A160       1.72052  -0.00001  -0.00005  -0.00005  -0.00010   1.72042
   A161       2.62931  -0.00000  -0.00001  -0.00065  -0.00067   2.62865
   A162       1.66189   0.00001   0.00003   0.00002   0.00005   1.66194
   A163       1.63242   0.00002   0.00002   0.00000   0.00002   1.63244
   A164       1.63930   0.00003   0.00006   0.00048   0.00052   1.63982
   A165       2.24203   0.00004   0.00011   0.00003   0.00014   2.24216
   A166       1.84950  -0.00029  -0.00084   0.00551   0.00475   1.85425
   A167       1.72185   0.00129   0.00688   0.09905   0.11232   1.83417
   A168       2.11166  -0.00006  -0.00078  -0.03725  -0.03798   2.07368
   A169       1.74083  -0.00000   0.00012   0.00361   0.00380   1.74462
   A170       2.74250  -0.00003   0.00000   0.00120   0.00123   2.74374
   A171       1.55773   0.00004   0.00014   0.00034   0.00043   1.55816
   A172       1.68584   0.00002   0.00004   0.00130   0.00136   1.68719
   A173       1.58683  -0.00005  -0.00018  -0.00220  -0.00233   1.58449
   A174       1.80442   0.00004   0.00011  -0.00047  -0.00040   1.80402
   A175       1.64303   0.00003   0.00007   0.00017   0.00023   1.64326
   A176       1.67278  -0.00003  -0.00007  -0.00056  -0.00062   1.67216
   A177       1.30399   0.00001   0.00003   0.00115   0.00117   1.30516
   A178       1.53391  -0.00001  -0.00004   0.00084   0.00079   1.53470
   A179       1.37611  -0.00004  -0.00021  -0.00131  -0.00152   1.37459
   A180       1.94570   0.00004   0.00016   0.00012   0.00029   1.94598
   A181       1.52682   0.00001   0.00007   0.00086   0.00093   1.52775
   A182       1.72014  -0.00000   0.00005   0.00073   0.00077   1.72091
   A183       1.14924  -0.00001  -0.00005  -0.00051  -0.00056   1.14868
   A184       1.99841   0.00000  -0.00003  -0.00047  -0.00049   1.99792
   A185       1.75185   0.00001   0.00002  -0.00026  -0.00024   1.75161
   A186       2.07986   0.00000   0.00002   0.00005   0.00008   2.07994
   A187       1.64469   0.00003   0.00009   0.00006   0.00015   1.64484
   A188       2.15269  -0.00001  -0.00004  -0.00012  -0.00015   2.15254
   A189       2.45089  -0.00001  -0.00004   0.00022   0.00018   2.45107
   A190       1.76483  -0.00002  -0.00008  -0.00006  -0.00012   1.76472
   A191       2.12107   0.00001   0.00003  -0.00024  -0.00022   2.12086
   A192       1.99935   0.00001   0.00001  -0.00037  -0.00038   1.99897
   A193       1.35745  -0.00001   0.00003   0.00052   0.00054   1.35799
   A194       1.32258  -0.00003  -0.00012  -0.00004  -0.00015   1.32243
   A195       2.09673   0.00005   0.00015  -0.00008   0.00005   2.09678
   A196       1.59931   0.00001   0.00008  -0.00070  -0.00062   1.59869
   A197       2.27062  -0.00002  -0.00008   0.00034   0.00026   2.27088
   A198       2.37810   0.00000  -0.00003   0.00020   0.00017   2.37828
   A199       1.43653  -0.00002  -0.00007  -0.00012  -0.00018   1.43634
   A200       1.14181  -0.00001  -0.00002   0.00030   0.00026   1.14207
   A201       2.35779   0.00001   0.00003   0.00002   0.00005   2.35784
   A202       1.59600  -0.00002  -0.00004   0.00014   0.00010   1.59610
   A203       2.27199   0.00001   0.00003  -0.00010  -0.00007   2.27192
   A204       2.27063   0.00002   0.00002  -0.00007  -0.00005   2.27058
   A205       2.02154  -0.00002  -0.00002  -0.00015  -0.00017   2.02137
   A206       1.62495  -0.00001  -0.00001   0.00019   0.00018   1.62513
   A207       2.46329  -0.00000  -0.00001  -0.00017  -0.00017   2.46312
   A208       2.13164   0.00001   0.00001  -0.00009  -0.00008   2.13156
   A209       1.44130   0.00005  -0.00003  -0.00384  -0.00394   1.43736
   A210       1.51699   0.00008   0.00029  -0.00022  -0.00010   1.51689
   A211       2.18022   0.00024   0.00084   0.00350   0.00420   2.18441
   A212       1.20250   0.00003  -0.00015  -0.00314  -0.00333   1.19916
   A213       1.65445   0.00008   0.00022  -0.00222  -0.00216   1.65228
   A214       2.20766   0.00026   0.00093   0.00309   0.00385   2.21151
   A215       1.38971   0.00017   0.00043  -0.00551  -0.00517   1.38454
   A216       2.32058  -0.00018  -0.00040   0.00018  -0.00016   2.32042
   A217       2.30979  -0.00027  -0.00089   0.00276   0.00213   2.31193
   A218       2.22525  -0.00025  -0.00039  -0.00219  -0.00258   2.22268
   A219       3.08678   0.00002   0.00007   0.00076   0.00083   3.08761
   A220       3.14695  -0.00013  -0.00052  -0.00127  -0.00164   3.14531
   A221       3.22796   0.00046   0.00347   0.00919   0.01199   3.23995
   A222       3.39125  -0.00001  -0.00007  -0.00267  -0.00273   3.38852
   A223       3.11669  -0.00001  -0.00004   0.00025   0.00021   3.11691
   A224       3.02140  -0.00008  -0.00043  -0.00543  -0.00580   3.01560
   A225       3.37768  -0.00018  -0.00125  -0.04494  -0.04612   3.33156
   A226       3.18604   0.00007   0.00023   0.00286   0.00307   3.18911
    D1       -0.12084  -0.00000   0.00000  -0.00024  -0.00024  -0.12108
    D2       -1.18555  -0.00005  -0.00022  -0.00225  -0.00246  -1.18801
    D3        2.25037  -0.00000  -0.00006  -0.00110  -0.00118   2.24919
    D4        2.94914  -0.00002  -0.00011  -0.00124  -0.00134   2.94779
    D5        0.91226  -0.00000  -0.00005  -0.00078  -0.00083   0.91143
    D6       -0.15245  -0.00005  -0.00027  -0.00280  -0.00306  -0.15550
    D7       -2.99971  -0.00001  -0.00011  -0.00164  -0.00178  -3.00149
    D8       -2.30094  -0.00003  -0.00016  -0.00178  -0.00194  -2.30288
    D9       -2.66222   0.00001   0.00002   0.00040   0.00042  -2.66180
   D10        2.55625  -0.00004  -0.00020  -0.00162  -0.00180   2.55445
   D11       -0.29101   0.00000  -0.00003  -0.00046  -0.00052  -0.29153
   D12        0.40776  -0.00002  -0.00009  -0.00060  -0.00068   0.40708
   D13       -2.47052  -0.00001   0.00001  -0.00011  -0.00010  -2.47062
   D14        2.74795  -0.00005  -0.00021  -0.00213  -0.00232   2.74563
   D15       -0.09931  -0.00001  -0.00005  -0.00098  -0.00105  -0.10036
   D16        0.59946  -0.00003  -0.00010  -0.00111  -0.00121   0.59825
   D17        0.11696   0.00001   0.00001   0.00028   0.00028   0.11725
   D18        1.13355   0.00001   0.00004   0.00044   0.00046   1.13401
   D19       -2.93755   0.00000   0.00003   0.00080   0.00083  -2.93672
   D20       -2.24640   0.00001   0.00004   0.00096   0.00099  -2.24541
   D21       -0.89772   0.00001   0.00004  -0.00001   0.00004  -0.89768
   D22        0.11887   0.00002   0.00007   0.00015   0.00021   0.11908
   D23        2.33095   0.00001   0.00006   0.00051   0.00058   2.33153
   D24        3.02210   0.00002   0.00007   0.00067   0.00075   3.02285
   D25        2.84686  -0.00000   0.00001  -0.00001   0.00000   2.84687
   D26       -2.41973   0.00000   0.00003   0.00015   0.00018  -2.41956
   D27       -0.20765  -0.00000   0.00003   0.00052   0.00055  -0.20711
   D28        0.48350   0.00000   0.00004   0.00067   0.00071   0.48421
   D29        2.24447   0.00001   0.00001   0.00029   0.00030   2.24477
   D30       -3.02213   0.00001   0.00004   0.00045   0.00048  -3.02165
   D31       -0.81004   0.00001   0.00003   0.00082   0.00085  -0.80920
   D32       -0.11889   0.00001   0.00005   0.00097   0.00101  -0.11788
   D33        0.65216   0.00002   0.00008   0.00024   0.00030   0.65246
   D34       -2.14525  -0.00002  -0.00006  -0.00052  -0.00057  -2.14582
   D35       -2.85734   0.00001   0.00002  -0.00012  -0.00010  -2.85744
   D36       -0.60964  -0.00002  -0.00004  -0.00044  -0.00049  -0.61013
   D37        2.87614  -0.00006  -0.00018  -0.00120  -0.00136   2.87478
   D38        2.16405  -0.00002  -0.00011  -0.00080  -0.00090   2.16315
   D39       -2.92570   0.00002   0.00009   0.00056   0.00063  -2.92506
   D40        0.56009  -0.00002  -0.00005  -0.00020  -0.00024   0.55985
   D41       -0.15201   0.00001   0.00003   0.00020   0.00022  -0.15178
   D42        2.97497   0.00001   0.00006   0.00029   0.00033   2.97530
   D43        0.17757  -0.00003  -0.00008  -0.00046  -0.00054   0.17703
   D44       -0.53453   0.00000  -0.00001  -0.00007  -0.00007  -0.53460
   D45        0.58560   0.00004   0.00017   0.00172   0.00190   0.58750
   D46       -0.47171   0.00000  -0.00001   0.00084   0.00083  -0.47088
   D47       -3.11069  -0.00001   0.00001   0.00036   0.00035  -3.11034
   D48       -2.91515  -0.00001  -0.00000   0.00104   0.00103  -2.91412
   D49       -0.46652   0.00003   0.00015   0.00170   0.00187  -0.46465
   D50       -1.52384  -0.00000  -0.00002   0.00082   0.00080  -1.52303
   D51        2.12037  -0.00001  -0.00001   0.00034   0.00032   2.12069
   D52        2.31592  -0.00001  -0.00002   0.00102   0.00100   2.31692
   D53        3.12178   0.00004   0.00016   0.00144   0.00162   3.12340
   D54        2.06446   0.00001  -0.00002   0.00056   0.00055   2.06501
   D55       -0.57452  -0.00000   0.00000   0.00008   0.00007  -0.57444
   D56       -0.37897  -0.00000  -0.00001   0.00076   0.00075  -0.37822
   D57       -2.55654   0.00004   0.00019   0.00144   0.00166  -2.55488
   D58        2.66933   0.00001   0.00002   0.00056   0.00059   2.66992
   D59        0.03035  -0.00000   0.00004   0.00008   0.00011   0.03046
   D60        0.22590  -0.00000   0.00002   0.00076   0.00079   0.22669
   D61       -0.62005   0.00001   0.00007   0.00078   0.00085  -0.61920
   D62        0.44547  -0.00002  -0.00005  -0.00022  -0.00027   0.44520
   D63        3.05188   0.00000   0.00005   0.00006   0.00011   3.05200
   D64        2.81815  -0.00001  -0.00002  -0.00032  -0.00033   2.81782
   D65        0.38552   0.00004   0.00014   0.00091   0.00104   0.38656
   D66        1.45104   0.00001   0.00002  -0.00009  -0.00008   1.45096
   D67       -2.22573   0.00003   0.00012   0.00019   0.00030  -2.22543
   D68       -2.45946   0.00002   0.00006  -0.00019  -0.00014  -2.45960
   D69        2.79125   0.00000   0.00003   0.00007   0.00009   2.79134
   D70       -2.42641  -0.00003  -0.00009  -0.00093  -0.00103  -2.42745
   D71        0.18000   0.00000   0.00001  -0.00066  -0.00065   0.17935
   D72       -0.05373  -0.00001  -0.00006  -0.00103  -0.00109  -0.05482
   D73        2.84818   0.00000  -0.00001  -0.00018  -0.00020   2.84799
   D74       -2.36948  -0.00003  -0.00013  -0.00118  -0.00132  -2.37080
   D75        0.23693   0.00000  -0.00003  -0.00090  -0.00093   0.23600
   D76        0.00320  -0.00001  -0.00010  -0.00128  -0.00138   0.00183
   D77        1.97508  -0.00000  -0.00003  -0.00096  -0.00099   1.97409
   D78       -0.43854   0.00000  -0.00003  -0.00041  -0.00043  -0.43897
   D79        0.74685  -0.00001  -0.00005  -0.00076  -0.00081   0.74604
   D80       -2.87596  -0.00002  -0.00006  -0.00042  -0.00047  -2.87644
   D81       -1.60975   0.00002   0.00006   0.00034   0.00040  -1.60935
   D82       -0.65532   0.00003   0.00008  -0.00071  -0.00064  -0.65595
   D83       -2.57851   0.00001   0.00004  -0.00086  -0.00082  -2.57933
   D84       -1.62419   0.00001   0.00004  -0.00075  -0.00071  -1.62490
   D85        0.56378   0.00000   0.00000  -0.00051  -0.00051   0.56327
   D86        2.13578   0.00003   0.00018   0.00039   0.00057   2.13635
   D87        0.12045   0.00000   0.00001   0.00025   0.00025   0.12071
   D88       -0.87884  -0.00001  -0.00007   0.00004   0.00001  -0.87884
   D89        2.73783  -0.00005  -0.00022  -0.00252  -0.00270   2.73513
   D90        2.75016  -0.00002  -0.00011  -0.00118  -0.00127   2.74889
   D91        1.09218  -0.00002  -0.00010   0.00021   0.00011   1.09229
   D92        0.09288  -0.00004  -0.00017  -0.00000  -0.00014   0.09274
   D93       -2.57363  -0.00007  -0.00032  -0.00256  -0.00284  -2.57647
   D94       -2.56130  -0.00004  -0.00021  -0.00122  -0.00141  -2.56271
   D95       -2.27966   0.00000   0.00001   0.00035   0.00033  -2.27932
   D96        3.00423  -0.00001  -0.00006   0.00014   0.00009   3.00432
   D97        0.33772  -0.00005  -0.00022  -0.00241  -0.00262   0.33510
   D98        0.35005  -0.00002  -0.00010  -0.00108  -0.00119   0.34886
   D99       -2.95153   0.00002   0.00011   0.00112   0.00122  -2.95030
   D100       2.33236   0.00001   0.00004   0.00091   0.00098   2.33334
   D101      -0.33415  -0.00003  -0.00011  -0.00164  -0.00173  -0.33588
   D102      -0.32182   0.00001   0.00000  -0.00030  -0.00030  -0.32212
   D103      -0.64383   0.00001   0.00000   0.00063   0.00062  -0.64321
   D104       2.50957   0.00001   0.00004   0.00081   0.00084   2.51042
   D105       2.36072   0.00000  -0.00001   0.00001   0.00001   2.36072
   D106       0.48062   0.00003   0.00001  -0.00011  -0.00009   0.48053
   D107      -2.64916   0.00003   0.00005   0.00007   0.00013  -2.64903
   D108      -2.79801   0.00002  -0.00000  -0.00074  -0.00071  -2.79872
   D109       3.09338  -0.00000  -0.00007  -0.00040  -0.00051   3.09287
   D110      -0.03640  -0.00001  -0.00003  -0.00022  -0.00029  -0.03669
   D111      -0.18526  -0.00001  -0.00009  -0.00102  -0.00113  -0.18638
   D112       3.11806   0.00000  -0.00005  -0.00092  -0.00100   3.11705
   D113      -0.01173   0.00000  -0.00001  -0.00074  -0.00078  -0.01251
   D114      -0.16058  -0.00001  -0.00007  -0.00155  -0.00162  -0.16220
   D115      -0.69283   0.00003   0.00013   0.00015   0.00026  -0.69256
   D116       0.33991   0.00001   0.00003  -0.00064  -0.00063   0.33928
   D117       2.59307   0.00006   0.00024   0.00123   0.00144   2.59451
   D118      -3.10478   0.00001   0.00011   0.00109   0.00116  -3.10361
   D119       0.43225  -0.00001  -0.00002  -0.00048  -0.00048   0.43177
   D120       1.46499  -0.00004  -0.00011  -0.00127  -0.00137   1.46362
   D121      -2.56503   0.00001   0.00009   0.00060   0.00070  -2.56433
   D122      -1.97970  -0.00003  -0.00004   0.00046   0.00042  -1.97928
   D123       2.70964   0.00000   0.00003   0.00030   0.00036   2.70999
   D124      -2.54081  -0.00002  -0.00007  -0.00049  -0.00053  -2.54135
   D125      -0.28764   0.00003   0.00013   0.00138   0.00153  -0.28611
   D126       0.29769  -0.00001   0.00000   0.00124   0.00126   0.29894
   D127       3.08664  -0.00001  -0.00001   0.00023   0.00025   3.08689
   D128      -2.16381  -0.00003  -0.00011  -0.00057  -0.00064  -2.16445
   D129       0.08936   0.00002   0.00010   0.00131   0.00142   0.09078
   D130       0.67469  -0.00003  -0.00003   0.00116   0.00115   0.67584
   D131       0.78280  -0.00003  -0.00002   0.00112   0.00109   0.78389
   D132      -0.18951   0.00013   0.00062   0.00549   0.00608  -0.18343
   D133      -2.93199   0.00003   0.00001  -0.01425  -0.01418  -2.94617
   D134      -2.72580   0.00005   0.00012   0.00288   0.00260  -2.72319
   D135      -0.26819  -0.00003   0.00002   0.00101   0.00102  -0.26718
   D136      -1.24050   0.00014   0.00066   0.00538   0.00601  -1.23450
   D137       2.30020   0.00004   0.00004  -0.01436  -0.01426   2.28594
   D138       2.50640   0.00005   0.00015   0.00277   0.00253   2.50892
   D139      -2.67554  -0.00004  -0.00009   0.00040   0.00036  -2.67518
   D140       2.63534   0.00012   0.00055   0.00477   0.00535   2.64069
   D141      -0.10715   0.00002  -0.00006  -0.01497  -0.01491  -0.12206
   D142       0.09905   0.00003   0.00005   0.00217   0.00187   0.10093
   D143      -3.01539  -0.00001   0.00004   0.00165   0.00170  -3.01369
   D144       2.29549   0.00015   0.00068   0.00602   0.00669   2.30218
   D145      -0.44700   0.00005   0.00007  -0.01373  -0.01357  -0.46056
   D146      -0.24080   0.00006   0.00018   0.00341   0.00322  -0.23758
   D147      -2.88150   0.00012   0.00060   0.00735   0.00785  -2.87365
   D148      -0.74906   0.00010   0.00047   0.00649   0.00689  -0.74217
   D149      -1.84782   0.00012   0.00054   0.00713   0.00756  -1.84025
   D150       2.07908   0.00012   0.00058   0.00641   0.00687   2.08595
   D151       0.65670   0.00015   0.00071   0.00841   0.00896   0.66567
   D152      -0.01117   0.00000   0.00004   0.00150   0.00154  -0.00963
   D153      -3.03257   0.00008   0.00047   0.00693   0.00734  -3.02523
   D154       3.03095  -0.00003  -0.00012   0.00015   0.00004   3.03099
   D155       0.00955   0.00005   0.00031   0.00558   0.00584   0.01539
   D156       1.48506  -0.00001  -0.00002   0.00181   0.00180   1.48686
   D157      -1.53634   0.00007   0.00041   0.00724   0.00760  -1.52874
   D158      -1.05997  -0.00000   0.00001   0.00056   0.00057  -1.05940
   D159       2.20181   0.00008   0.00044   0.00600   0.00638   2.20819
   D160      -2.11255  -0.00001   0.00002   0.00179   0.00179  -2.11076
   D161       1.14924   0.00007   0.00045   0.00722   0.00759   1.15683
   D162      -0.12422  -0.00000  -0.00001  -0.00027  -0.00028  -0.12450
   D163       0.90787  -0.00003  -0.00014  -0.00187  -0.00202   0.90585
   D164      -2.44931   0.00000   0.00004   0.00062   0.00067  -2.44864
   D165      -2.91776   0.00001   0.00004   0.00033   0.00039  -2.91737
   D166      -1.10526   0.00000  -0.00000  -0.00062  -0.00062  -1.10588
   D167      -0.07318  -0.00002  -0.00013  -0.00222  -0.00236  -0.07554
   D168       2.85283   0.00001   0.00005   0.00027   0.00033   2.85316
   D169       2.38438   0.00001   0.00005  -0.00002   0.00004   2.38443
   D170       2.93014  -0.00000  -0.00003  -0.00074  -0.00077   2.92937
   D171      -2.32096  -0.00003  -0.00016  -0.00234  -0.00251  -2.32347
   D172       0.60505   0.00000   0.00002   0.00015   0.00018   0.60523
   D173       0.13660   0.00001   0.00003  -0.00014  -0.00011   0.13649
   D174       2.24442   0.00000  -0.00001  -0.00056  -0.00057   2.24385
   D175      -3.00668  -0.00002  -0.00014  -0.00216  -0.00231  -3.00899
   D176      -0.08067   0.00001   0.00004   0.00033   0.00038  -0.08029
   D177      -0.54912   0.00001   0.00004   0.00004   0.00009  -0.54903
   D178       0.63649   0.00001   0.00005  -0.00042  -0.00035   0.63614
   D179      -2.52445   0.00001  -0.00001  -0.00069  -0.00069  -2.52515
   D180      -2.42544   0.00001   0.00007  -0.00005   0.00001  -2.42543
   D181      -0.52838   0.00001   0.00006  -0.00036  -0.00030  -0.52868
   D182       2.59386   0.00001  -0.00001  -0.00063  -0.00064   2.59322
   D183       2.69287   0.00002   0.00007   0.00001   0.00006   2.69294
   D184      -3.09596  -0.00000   0.00003   0.00014   0.00018  -3.09578
   D185       0.02628   0.00000  -0.00004  -0.00014  -0.00017   0.02611
   D186       0.12529   0.00000   0.00004   0.00050   0.00054   0.12583
   D187      -3.08962   0.00000   0.00003  -0.00004   0.00000  -3.08961
   D188       0.03262   0.00000  -0.00003  -0.00031  -0.00034   0.03228
   D189       0.13163   0.00001   0.00005   0.00033   0.00037   0.13200
   D190       0.68744  -0.00000   0.00000   0.00028   0.00028   0.68772
   D191      -0.37222   0.00001   0.00003   0.00019   0.00022  -0.37199
   D192      -3.07902   0.00001   0.00003   0.00003   0.00006  -3.07896
   D193      -2.56214  -0.00001  -0.00004  -0.00032  -0.00036  -2.56249
   D194      -0.39789  -0.00001  -0.00002   0.00037   0.00035  -0.39754
   D195      -1.45755   0.00001   0.00001   0.00029   0.00030  -1.45725
   D196       2.11883   0.00000   0.00000   0.00012   0.00014   2.11897
   D197       2.63572  -0.00002  -0.00006  -0.00023  -0.00028   2.63543
   D198      -3.07747   0.00000   0.00001   0.00015   0.00015  -3.07732
   D199       2.14606   0.00002   0.00003   0.00006   0.00010   2.14616
   D200      -0.56074   0.00001   0.00003  -0.00010  -0.00007  -0.56081
   D201      -0.04386  -0.00001  -0.00004  -0.00046  -0.00048  -0.04434
   D202      -2.68948   0.00000   0.00001   0.00007   0.00008  -2.68940
   D203       2.53404   0.00002   0.00004  -0.00001   0.00003   2.53407
   D204      -0.17276   0.00001   0.00003  -0.00018  -0.00014  -0.17290
   D205       0.34412  -0.00001  -0.00003  -0.00053  -0.00055   0.34357
   D206      -0.68853  -0.00001  -0.00001   0.00074   0.00072  -0.68782
   D207       0.28908  -0.00001  -0.00003  -0.00028  -0.00031   0.28876
   D208       2.89509   0.00000   0.00001   0.00054   0.00055   2.89564
   D209       2.68294  -0.00002  -0.00007  -0.00005  -0.00010   2.68284
   D210       0.39617  -0.00002  -0.00004   0.00092   0.00087   0.39704
   D211       1.37378  -0.00002  -0.00006  -0.00011  -0.00016   1.37362
   D212      -2.30340  -0.00001  -0.00002   0.00072   0.00071  -2.30269
   D213      -2.51554  -0.00003  -0.00010   0.00013   0.00005  -2.51549
   D214       3.09209  -0.00002  -0.00002   0.00037   0.00033   3.09242
   D215      -2.21348  -0.00002  -0.00005  -0.00066  -0.00071  -2.21419
   D216       0.39253  -0.00000  -0.00001   0.00016   0.00016   0.39269
   D217       0.18038  -0.00003  -0.00009  -0.00042  -0.00050   0.17989
   D218       2.71607  -0.00001  -0.00002   0.00018   0.00014   2.71622
   D219      -2.58950  -0.00002  -0.00004  -0.00084  -0.00089  -2.59039
   D220       0.01651  -0.00000  -0.00000  -0.00002  -0.00002   0.01649
   D221      -0.19564  -0.00003  -0.00008  -0.00061  -0.00068  -0.19631
   D222      -1.57365   0.00001  -0.00000  -0.00080  -0.00080  -1.57446
   D223       1.69068   0.00001   0.00002  -0.00009  -0.00007   1.69061
   D224      -3.08097   0.00001   0.00001  -0.00093  -0.00093  -3.08190
   D225      -0.50767  -0.00000  -0.00001  -0.00025  -0.00027  -0.50794
   D226       0.59833  -0.00000  -0.00002  -0.00047  -0.00049   0.59784
   D227      -0.11595  -0.00000  -0.00002  -0.00036  -0.00038  -0.11633
   D228      -2.22574  -0.00000   0.00001   0.00023   0.00024  -2.22550
   D229      -1.16897   0.00000   0.00001  -0.00021  -0.00021  -1.16917
   D230       1.20046  -0.00000  -0.00001   0.00037   0.00036   1.20082
   D231       2.70580  -0.00000  -0.00002   0.00031   0.00030   2.70610
   D232      -0.63213  -0.00008  -0.00032  -0.00160  -0.00189  -0.63402
   D233       2.15577  -0.00004  -0.00017  -0.00059  -0.00076   2.15501
   D234       2.96266  -0.00007  -0.00022  -0.00112  -0.00134   2.96131
   D235       0.62800  -0.00001  -0.00004  -0.00000  -0.00003   0.62797
   D236      -2.86728   0.00003   0.00010   0.00101   0.00110  -2.86618
   D237      -2.06039   0.00000   0.00006   0.00048   0.00052  -2.05988
   D238      -2.88651  -0.00005  -0.00023  -0.00246  -0.00263  -2.88914
   D239      -0.09860  -0.00001  -0.00008  -0.00145  -0.00149  -0.10010
   D240       0.70828  -0.00004  -0.00013  -0.00198  -0.00208   0.70620
   D241       2.87145  -0.00002  -0.00010  -0.00073  -0.00078   2.87067
   D242      -0.62383   0.00002   0.00005   0.00028   0.00035  -0.62348
   D243       0.18306  -0.00001   0.00001  -0.00025  -0.00024   0.18282
   D244      -0.62627   0.00007   0.00028   0.00259   0.00289  -0.62338
   D245       0.51707  -0.00004  -0.00002   0.00295   0.00293   0.52001
   D246      -3.07481  -0.00002  -0.00008  -0.00642  -0.00641  -3.08122
   D247       2.74995   0.00022   0.00094   0.01630   0.01735   2.76730
   D248       0.41760   0.00010   0.00041   0.00289   0.00328   0.42088
   D249       1.56094   0.00000   0.00011   0.00325   0.00332   1.56426
   D250      -2.03095   0.00001   0.00005  -0.00612  -0.00602  -2.03697
   D251      -2.48937   0.00025   0.00107   0.01660   0.01774  -2.47163
   D252       2.66145   0.00006   0.00021   0.00158   0.00177   2.66322
   D253      -2.47839  -0.00005  -0.00009   0.00194   0.00181  -2.47658
   D254       0.21291  -0.00003  -0.00015  -0.00743  -0.00753   0.20538
   D255      -0.24552   0.00021   0.00087   0.01529   0.01623  -0.22929
   D256      -3.07865   0.00003   0.00016   0.00152   0.00165  -3.07699
   D257      -1.93531  -0.00007  -0.00014   0.00188   0.00170  -1.93361
   D258       0.75599  -0.00005  -0.00020  -0.00749  -0.00764   0.74835
   D259       0.29757   0.00018   0.00082   0.01524   0.01612   0.31369
   D260       0.58165   0.00004   0.00020   0.00071   0.00087   0.58252
   D261      -0.52171   0.00005   0.00022  -0.00016   0.00001  -0.52170
   D262       3.06732   0.00001   0.00005   0.00013   0.00016   3.06749
   D263      -2.70285   0.00001   0.00005   0.00003   0.00009  -2.70277
   D264      -0.46606   0.00002   0.00013   0.00057   0.00067  -0.46539
   D265      -1.56941   0.00003   0.00014  -0.00030  -0.00019  -1.56961
   D266       2.01961  -0.00001  -0.00003  -0.00001  -0.00004   2.01957
   D267       2.53263  -0.00001  -0.00002  -0.00011  -0.00012   2.53251
   D268       3.13903   0.00009   0.00040   0.00418   0.00450  -3.13966
   D269       2.03567   0.00009   0.00042   0.00330   0.00364   2.03931
   D270      -0.65849   0.00006   0.00025   0.00359   0.00379  -0.65469
   D271      -0.14548   0.00006   0.00026   0.00350   0.00372  -0.14176
   D272      -2.85634   0.00004   0.00022   0.00154   0.00171  -2.85462
   D273       2.32349   0.00005   0.00023   0.00067   0.00085   2.32434
   D274      -0.37067   0.00001   0.00006   0.00096   0.00101  -0.36966
   D275       0.14235   0.00001   0.00007   0.00086   0.00093   0.14327
   D276       0.38400  -0.00002  -0.00013  -0.00221  -0.00234   0.38166
   D277       2.59587  -0.00003  -0.00021  -0.00398  -0.00419   2.59169
   D278       1.46927  -0.00001  -0.00012  -0.00249  -0.00261   1.46666
   D279      -0.77361   0.00001  -0.00001  -0.00154  -0.00152  -0.77513
   D280      -2.13687  -0.00006  -0.00035  -0.00567  -0.00599  -2.14286
   D281      -1.61403   0.00000   0.00000  -0.00017  -0.00018  -1.61421
   D282       1.76025  -0.00002  -0.00010  -0.00322  -0.00332   1.75693
   D283       0.92159  -0.00001  -0.00008  -0.00157  -0.00166   0.91993
   D284      -1.98731  -0.00004  -0.00019  -0.00462  -0.00480  -1.99211
   D285      -0.27114  -0.00000  -0.00004  -0.00101  -0.00106  -0.27221
   D286       3.10314  -0.00003  -0.00015  -0.00406  -0.00420   3.09893
   D287      -3.01886   0.00007   0.00021   0.00048   0.00070  -3.01816
   D288       0.35542   0.00004   0.00010  -0.00257  -0.00244   0.35298
   D289       2.01424  -0.00000  -0.00005  -0.00146  -0.00154   2.01271
   D290      -0.89466  -0.00003  -0.00016  -0.00451  -0.00468  -0.89934
   D291      -2.49614   0.00002   0.00015   0.00177   0.00188  -2.49426
   D292       2.05861   0.00003   0.00015   0.00210   0.00219   2.06080
   D293      -1.23280   0.00003   0.00014   0.00145   0.00155  -1.23125
   D294       0.08179   0.00001   0.00003   0.00117   0.00120   0.08299
   D295      -0.01312   0.00000  -0.00001  -0.00002  -0.00004  -0.01316
   D296       1.00083   0.00001   0.00005   0.00059   0.00060   1.00143
   D297      -2.34902   0.00001   0.00005   0.00004   0.00007  -2.34895
   D298      -3.04799   0.00001   0.00004   0.00052   0.00054  -3.04744
   D299      -1.06326  -0.00004  -0.00016  -0.00044  -0.00056  -1.06382
   D300      -0.04932  -0.00004  -0.00010   0.00016   0.00008  -0.04924
   D301       2.88402  -0.00003  -0.00010  -0.00038  -0.00045   2.88357
   D302       2.18505  -0.00003  -0.00011   0.00010   0.00002   2.18508
   D303       2.92591  -0.00004  -0.00018  -0.00160  -0.00177   2.92415
   D304      -2.34333  -0.00004  -0.00012  -0.00099  -0.00112  -2.34445
   D305       0.59001  -0.00004  -0.00012  -0.00153  -0.00165   0.58835
   D306      -0.10896  -0.00003  -0.00013  -0.00105  -0.00118  -0.11014
   D307       2.35936   0.00001  -0.00001  -0.00030  -0.00030   2.35906
   D308      -2.90988   0.00001   0.00004   0.00031   0.00035  -2.90954
   D309       0.02345   0.00001   0.00005  -0.00023  -0.00019   0.02326
   D310      -0.67551   0.00002   0.00004   0.00025   0.00028  -0.67523
   D311       0.02599  -0.00007  -0.00031  -0.00256  -0.00287   0.02312
   D312      -0.92595   0.00003   0.00006  -0.00027  -0.00024  -0.92619
   D313       2.28660   0.00006   0.00004  -0.00864  -0.00867   2.27794
   D314       2.94412  -0.00020  -0.00090  -0.01493  -0.01599   2.92813
   D315       0.99694  -0.00007  -0.00029  -0.00256  -0.00284   0.99410
   D316       0.04499   0.00003   0.00008  -0.00027  -0.00021   0.04479
   D317      -3.02564   0.00006   0.00006  -0.00864  -0.00864  -3.03427
   D318      -2.36812  -0.00020  -0.00089  -0.01492  -0.01596  -2.38408
   D319      -2.68940  -0.00004  -0.00019  -0.00149  -0.00166  -2.69106
   D320       2.64184   0.00006   0.00017   0.00081   0.00098   2.64282
   D321      -0.42879   0.00009   0.00015  -0.00756  -0.00745  -0.43624
   D322       0.22873  -0.00017  -0.00079  -0.01385  -0.01478   0.21395
   D323      -2.53279  -0.00008  -0.00031  -0.00232  -0.00258  -2.53536
   D324       2.79846   0.00002   0.00006  -0.00002   0.00005   2.79851
   D325      -0.27217   0.00005   0.00004  -0.00840  -0.00838  -0.28055
   D326       0.38534  -0.00021  -0.00091  -0.01468  -0.01570   0.36964
   D327       0.58957   0.00001   0.00007  -0.00070  -0.00063   0.58894
   D328      -2.80569   0.00003   0.00013   0.00011   0.00024  -2.80545
   D329      -2.17230  -0.00002   0.00005   0.00143   0.00148  -2.17082
   D330      -0.61260  -0.00001  -0.00001   0.00012   0.00010  -0.61249
   D331       2.27532   0.00002   0.00006   0.00093   0.00098   2.27630
   D332       2.90872  -0.00004  -0.00003   0.00225   0.00221   2.91093
   D333      -2.93061  -0.00001  -0.00003  -0.00087  -0.00089  -2.93150
   D334      -0.04269   0.00002   0.00004  -0.00006  -0.00001  -0.04271
   D335       0.59070  -0.00003  -0.00005   0.00126   0.00122   0.59192
   D336       2.85837  -0.00000  -0.00005  -0.00171  -0.00175   2.85661
   D337      -0.53690   0.00002   0.00002  -0.00089  -0.00088  -0.53778
   D338       0.09650  -0.00003  -0.00007   0.00042   0.00035   0.09685
   D339       1.72359  -0.00001  -0.00006   0.00043   0.00039   1.72398
   D340       3.09915  -0.00001  -0.00003  -0.00008  -0.00009   3.09906
   D341       0.18211   0.00004   0.00013   0.00170   0.00184   0.18395
   D342      -2.00313  -0.00002  -0.00008  -0.00048  -0.00059  -2.00372
   D343      -0.91678   0.00000   0.00004   0.00054   0.00058  -0.91620
   D344       1.84926  -0.00003  -0.00012  -0.00015  -0.00027   1.84899
   D345      -0.88321  -0.00000  -0.00007  -0.00022  -0.00030  -0.88350
   D346       3.04193   0.00000  -0.00001  -0.00052  -0.00050   3.04143
   D347       0.30946   0.00003   0.00005  -0.00059  -0.00053   0.30893
   D348       0.79718  -0.00002  -0.00006   0.00041   0.00035   0.79752
   D349      -1.93529   0.00001  -0.00001   0.00034   0.00032  -1.93497
   D350      -1.87569  -0.00001  -0.00005  -0.00012  -0.00022  -1.87590
   D351       1.67503   0.00002   0.00001  -0.00020  -0.00024   1.67478
   D352      -0.45011  -0.00000   0.00005   0.00118   0.00123  -0.44888
   D353       3.10061   0.00003   0.00010   0.00111   0.00120   3.10181
   D354       0.04970  -0.00004  -0.00016  -0.00099  -0.00112   0.04858
   D355       1.03843   0.00001  -0.00002  -0.00067  -0.00071   1.03772
   D356      -2.32107  -0.00000   0.00002   0.00001   0.00003  -2.32104
   D357      -2.96108  -0.00001  -0.00004  -0.00041  -0.00044  -2.96152
   D358      -0.94485  -0.00001  -0.00006  -0.00061  -0.00064  -0.94548
   D359       0.04388   0.00003   0.00008  -0.00028  -0.00023   0.04366
   D360       2.96757   0.00002   0.00012   0.00039   0.00051   2.96809
   D361       2.32756   0.00001   0.00006  -0.00002   0.00004   2.32760
   D362       2.42283  -0.00002  -0.00009   0.00008   0.00001   2.42284
   D363      -2.87163   0.00002   0.00005   0.00040   0.00042  -2.87121
   D364       0.05206   0.00002   0.00009   0.00108   0.00116   0.05322
   D365      -0.58795   0.00000   0.00003   0.00067   0.00069  -0.58726
   D366       2.96257  -0.00002  -0.00010  -0.00023  -0.00030   2.96227
   D367      -2.33189   0.00002   0.00003   0.00010   0.00011  -2.33178
   D368       0.59180   0.00001   0.00008   0.00078   0.00085   0.59265
   D369      -0.04821  -0.00000   0.00002   0.00036   0.00037  -0.04784
   D370      -0.52151   0.00006   0.00026   0.00316   0.00342  -0.51809
   D371       2.30541   0.00007   0.00031   0.00475   0.00510   2.31051
   D372       2.72197  -0.00000  -0.00002   0.00030   0.00031   2.72228
   D373       0.66883   0.00005   0.00028   0.00303   0.00329   0.67212
   D374      -2.78743   0.00007   0.00033   0.00461   0.00497  -2.78247
   D375      -2.37087  -0.00001  -0.00001   0.00017   0.00018  -2.37070
   D376      -2.99432   0.00004   0.00021   0.00305   0.00324  -2.99108
   D377      -0.16740   0.00005   0.00026   0.00463   0.00491  -0.16249
   D378       0.24916  -0.00002  -0.00008   0.00019   0.00012   0.24929
   D379       3.12392   0.00006   0.00027   0.00341   0.00367   3.12759
   D380      -0.33235   0.00007   0.00033   0.00500   0.00535  -0.32700
   D381       0.08421  -0.00000  -0.00001   0.00055   0.00056   0.08477
   D382      -1.50062   0.00002   0.00008   0.00033   0.00040  -1.50022
   D383       2.15178   0.00002   0.00010   0.00102   0.00112   2.15290
   D384      -3.07427   0.00001   0.00005   0.00005   0.00008  -3.07418
   D385       0.57814   0.00001   0.00006   0.00075   0.00080   0.57894
   D386      -0.06946  -0.00000  -0.00001  -0.00068  -0.00069  -0.07015
   D387      -2.70024  -0.00000   0.00000   0.00002   0.00003  -2.70021
   D388       1.96918  -0.00000  -0.00001  -0.00091  -0.00092   1.96826
   D389      -0.66160   0.00000   0.00000  -0.00021  -0.00020  -0.66180
   D390       0.93535   0.00001   0.00006  -0.00002   0.00003   0.93539
   D391      -1.69543   0.00001   0.00007   0.00068   0.00075  -1.69468
   D392      -0.07582   0.00003   0.00000  -0.00112  -0.00111  -0.07693
   D393      -1.12629   0.00003   0.00005  -0.00071  -0.00066  -1.12695
   D394       2.30673   0.00003  -0.00001  -0.00142  -0.00146   2.30527
   D395       2.86326   0.00004   0.00006  -0.00048  -0.00043   2.86283
   D396       1.00297  -0.00003  -0.00013  -0.00018  -0.00028   1.00269
   D397      -0.04751  -0.00003  -0.00009   0.00023   0.00017  -0.04734
   D398      -2.89767  -0.00003  -0.00014  -0.00048  -0.00063  -2.89830
   D399      -2.34114  -0.00002  -0.00007   0.00047   0.00040  -2.34074
   D400      -2.22598  -0.00007  -0.00009   0.01244   0.01212  -2.21385
   D401       3.00674  -0.00007  -0.00004   0.01286   0.01257   3.01931
   D402       0.15657  -0.00007  -0.00010   0.01214   0.01177   0.16834
   D403       0.71310  -0.00006  -0.00002   0.01309   0.01280   0.72590
   D404      -2.87298   0.00005   0.00030   0.00418   0.00494  -2.86805
   D405       2.35973   0.00005   0.00035   0.00459   0.00538   2.36511
   D406      -0.49044   0.00005   0.00029   0.00388   0.00458  -0.48585
   D407       0.06609   0.00007   0.00036   0.00483   0.00561   0.07171
   D408       0.42569  -0.00012  -0.00057  -0.00532  -0.00586   0.41982
   D409      -2.51754  -0.00013  -0.00058  -0.00615  -0.00673  -2.52427
   D410      -2.86817  -0.00001  -0.00009  -0.00131  -0.00141  -2.86959
   D411      -0.69777   0.00002  -0.00002  -0.00270  -0.00275  -0.70052
   D412       2.64218   0.00002  -0.00004  -0.00353  -0.00361   2.63858
   D413       2.29156   0.00013   0.00045   0.00131   0.00170   2.29326
   D414       3.02925   0.00000   0.00017   0.01810   0.01835   3.04760
   D415       0.08601  -0.00000   0.00015   0.01727   0.01749   0.10350
   D416      -0.26461   0.00011   0.00064   0.02212   0.02280  -0.24181
   D417       3.11294  -0.00014  -0.00057  -0.00958  -0.00994   3.10300
   D418       0.16970  -0.00015  -0.00059  -0.01040  -0.01080   0.15890
   D419      -0.18092  -0.00003  -0.00010  -0.00556  -0.00549  -0.18641
   D420      -0.57533  -0.00008  -0.00026   0.00954   0.00929  -0.56603
   D421       0.49561  -0.00007  -0.00028   0.00825   0.00795   0.50356
   D422      -1.70839  -0.00011  -0.00035   0.00947   0.00922  -1.69917
   D423       1.54596  -0.00005  -0.00037  -0.00554  -0.00565   1.54032
   D424       3.04770  -0.00014  -0.00075  -0.01092  -0.01176   3.03594
   D425       1.67839  -0.00054  -0.00318  -0.10091  -0.10389   1.57450
   D426       3.08516  -0.00060  -0.00360  -0.10913  -0.11289   2.97227
   D427       0.23056  -0.00041  -0.00274  -0.09279  -0.09554   0.13503
   D428      -1.92459  -0.00053  -0.00336  -0.10343  -0.10715  -2.03173
   D429      -0.92410  -0.00053  -0.00334  -0.10168  -0.10507  -1.02917
   D430      -0.53743  -0.00000  -0.00003   0.00041   0.00037  -0.53706
   D431       2.93110  -0.00006  -0.00023  -0.00211  -0.00234   2.92876
   D432       2.32208   0.00001  -0.00002  -0.00114  -0.00116   2.32093
   D433       0.66913  -0.00002  -0.00013   0.00008  -0.00001   0.66911
   D434      -2.14554  -0.00007  -0.00033  -0.00243  -0.00272  -2.14825
   D435      -2.75455  -0.00000  -0.00011  -0.00147  -0.00154  -2.75609
   D436      -2.99937   0.00000   0.00001  -0.00052  -0.00053  -2.99989
   D437       0.46915  -0.00005  -0.00020  -0.00304  -0.00323   0.46592
   D438      -0.13986   0.00002   0.00002  -0.00208  -0.00205  -0.14191
   D439       3.13386   0.00001   0.00001   0.00016   0.00016   3.13402
   D440       0.31920  -0.00004  -0.00019  -0.00236  -0.00255   0.31665
   D441      -0.28981   0.00003   0.00003  -0.00139  -0.00137  -0.29118
   D442      -1.16677  -0.00000  -0.00000   0.00001  -0.00000  -1.16678
   D443      -2.32902   0.00001   0.00009   0.00046   0.00050  -2.32852
   D444      -0.02558  -0.00002  -0.00011  -0.00049  -0.00060  -0.02618
   D445       2.74756  -0.00002  -0.00002   0.00041   0.00042   2.74798
   D446       1.35512  -0.00001  -0.00005   0.00095   0.00089   1.35601
   D447       0.96678  -0.00002  -0.00008  -0.00096  -0.00104   0.96574
   D448      -0.61610  -0.00007  -0.00034  -0.00438  -0.00474  -0.62083
   D449       2.17563  -0.00003  -0.00020  -0.00247  -0.00265   2.17297
   D450      -2.56765   0.00004   0.00015   0.00160   0.00174  -2.56591
   D451       0.35213   0.00003   0.00003  -0.00164  -0.00162   0.35051
   D452      -1.08466   0.00000  -0.00001  -0.00041  -0.00043  -1.08509
   D453       2.22968  -0.00013  -0.00058  -0.00516  -0.00569   2.22399
   D454      -2.34109  -0.00001  -0.00005   0.00057   0.00051  -2.34058
   D455      -0.18472  -0.00000  -0.00002  -0.00140  -0.00144  -0.18616
   D456      -2.42095   0.00000   0.00001  -0.00065  -0.00065  -2.42160
   D457       1.08659   0.00001  -0.00001  -0.00097  -0.00098   1.08560
   D458      -1.14964   0.00002   0.00003  -0.00023  -0.00019  -1.14984
   D459      -1.09661   0.00003   0.00014   0.00224   0.00240  -1.09421
   D460      -0.93263   0.00002   0.00012   0.00212   0.00225  -0.93038
   D461       0.72084   0.00005   0.00023   0.00208   0.00233   0.72317
   D462      -3.11788   0.00003   0.00014   0.00184   0.00199  -3.11589
   D463      -0.62613  -0.00000   0.00007   0.00166   0.00175  -0.62439
   D464      -0.42147  -0.00002  -0.00000   0.00138   0.00139  -0.42008
   D465       1.16368   0.00001   0.00007   0.00105   0.00113   1.16480
   D466      -2.73916  -0.00001   0.00002   0.00127   0.00130  -2.73786
   D467       1.17003  -0.00007  -0.00032  -0.00236  -0.00269   1.16735
   D468       0.98842  -0.00003  -0.00013  -0.00164  -0.00179   0.98664
   D469      -0.14403  -0.00003  -0.00009  -0.00135  -0.00145  -0.14548
   D470       3.02690  -0.00002  -0.00012  -0.00166  -0.00178   3.02512
   D471       0.71213  -0.00004  -0.00022  -0.00228  -0.00250   0.70963
   D472       0.49463   0.00000  -0.00004  -0.00153  -0.00157   0.49306
   D473      -0.66052   0.00001  -0.00001  -0.00103  -0.00103  -0.66155
   D474       2.71014  -0.00000  -0.00006  -0.00157  -0.00163   2.70851
   D475       2.46020  -0.00004  -0.00022  -0.00237  -0.00259   2.45761
   D476       2.24270  -0.00000  -0.00004  -0.00162  -0.00166   2.24104
   D477       1.08755   0.00000  -0.00000  -0.00112  -0.00112   1.08643
   D478      -1.82498  -0.00001  -0.00005  -0.00166  -0.00172  -1.82670
   D479      -0.66464  -0.00004  -0.00010   0.00095   0.00086  -0.66379
   D480       0.99126  -0.00002   0.00001   0.00008   0.00009   0.99135
   D481      -2.92507  -0.00002  -0.00006   0.00027   0.00023  -2.92484
   D482       0.69581  -0.00005  -0.00025  -0.00104  -0.00127   0.69454
   D483       2.35171  -0.00003  -0.00014  -0.00191  -0.00204   2.34968
   D484      -1.56461  -0.00003  -0.00020  -0.00171  -0.00190  -1.56651
   D485      -2.36049  -0.00002  -0.00008   0.00102   0.00095  -2.35954
   D486      -0.70459  -0.00000   0.00003   0.00015   0.00019  -0.70441
   D487       1.66227  -0.00001  -0.00003   0.00034   0.00032   1.66259
   D488      -0.90766   0.00000   0.00002   0.00056   0.00058  -0.90708
   D489      -2.57377   0.00002   0.00004   0.00048   0.00051  -2.57325
   D490       1.55829   0.00000   0.00002   0.00036   0.00038   1.55867
   D491       0.68128   0.00000   0.00002   0.00054   0.00057   0.68185
   D492      -0.97938   0.00002   0.00003   0.00038   0.00041  -0.97897
   D493      -3.12584   0.00001   0.00001   0.00022   0.00023  -3.12560
   D494      -0.09478   0.00000  -0.00000   0.00002   0.00001  -0.09476
   D495      -2.82407   0.00000   0.00003   0.00020   0.00022  -2.82385
   D496       1.25113  -0.00001  -0.00006  -0.00079  -0.00085   1.25027
   D497      -1.47817  -0.00000  -0.00003  -0.00061  -0.00065  -1.47882
   D498      -0.66888  -0.00022  -0.00073   0.00020  -0.00044  -0.66932
   D499       0.72615  -0.00006  -0.00034  -0.00521  -0.00553   0.72062
   D500      -3.08352  -0.00017  -0.00066   0.00137   0.00087  -3.08265
   D501       1.03043  -0.00002  -0.00013  -0.00101  -0.00113   1.02930
   D502      -0.27977   0.00001   0.00001  -0.00117  -0.00116  -0.28093
   D503       3.11226   0.00003   0.00008  -0.00061  -0.00054   3.11172
   D504       2.31426  -0.00003  -0.00013  -0.00032  -0.00043   2.31383
   D505       1.00406   0.00000   0.00001  -0.00048  -0.00047   1.00360
   D506      -1.88709   0.00002   0.00008   0.00009   0.00015  -1.88693
   D507      -0.89364  -0.00140  -0.00803  -0.14417  -0.15107  -1.04472
   D508      -0.69352  -0.00147  -0.00837  -0.14694  -0.15414  -0.84766
   D509      -2.42832  -0.00144  -0.00812  -0.14512  -0.15196  -2.58028
   D510       1.45792  -0.00111  -0.00711  -0.15123  -0.15734   1.30059
   D511      -2.71581   0.00000   0.00002   0.00069   0.00070  -2.71510
   D512      -0.32027  -0.00000  -0.00003  -0.00091  -0.00094  -0.32121
   D513      -0.13729  -0.00022  -0.00080  -0.00075  -0.00146  -0.13875
   D514       1.21810  -0.00004  -0.00033  -0.00567  -0.00599   1.21211
   D515      -2.41600  -0.00009  -0.00049  -0.00094  -0.00134  -2.41735
   D516      -1.45389  -0.00021  -0.00072  -0.00121  -0.00183  -1.45572
   D517      -0.09850  -0.00002  -0.00025  -0.00614  -0.00636  -0.10486
   D518       2.55059  -0.00007  -0.00041  -0.00140  -0.00172   2.54887
   D519       1.98771  -0.00015  -0.00047   0.00166   0.00125   1.98896
   D520      -2.94008   0.00003   0.00000  -0.00327  -0.00328  -2.94337
   D521      -0.29100  -0.00002  -0.00016   0.00147   0.00136  -0.28963
   D522      -1.16879  -0.00019  -0.00062   0.00036  -0.00020  -1.16899
   D523       0.17396  -0.00004  -0.00028  -0.00525  -0.00551   0.16845
   D524       2.87086  -0.00001  -0.00012   0.00185   0.00176   2.87262
   D525      -1.13710   0.00002   0.00008   0.00013   0.00021  -1.13688
   D526      -1.32010   0.00001  -0.00001   0.00010   0.00010  -1.32000
   D527       0.11925   0.00001   0.00005   0.00107   0.00112   0.12037
   D528       0.38138   0.00000   0.00001   0.00086   0.00087   0.38225
   D529      -3.06256   0.00002   0.00008   0.00148   0.00157  -3.06099
   D530      -2.41786   0.00002   0.00005   0.00048   0.00053  -2.41733
   D531      -2.60086   0.00001  -0.00003   0.00045   0.00042  -2.60044
   D532      -1.16152   0.00001   0.00002   0.00142   0.00144  -1.16008
   D533      -0.89938  -0.00001  -0.00002   0.00121   0.00119  -0.89819
   D534       1.93986   0.00001   0.00006   0.00183   0.00189   1.94175
   D535       0.54899   0.00001   0.00002  -0.00115  -0.00113   0.54786
   D536       0.36599  -0.00000  -0.00006  -0.00118  -0.00124   0.36475
   D537       1.80534  -0.00000  -0.00001  -0.00021  -0.00022   1.80511
   D538       2.06747  -0.00002  -0.00005  -0.00042  -0.00048   2.06699
   D539      -1.37647  -0.00000   0.00003   0.00020   0.00022  -1.37625
   D540      -0.58821  -0.00001  -0.00004  -0.00036  -0.00039  -0.58860
   D541       0.54554  -0.00002  -0.00006  -0.00009  -0.00016   0.54539
   D542      -3.12266  -0.00001  -0.00004  -0.00014  -0.00018  -3.12284
   D543       0.73518   0.00001   0.00002  -0.00075  -0.00072   0.73446
   D544       1.86893  -0.00000  -0.00000  -0.00048  -0.00049   1.86845
   D545      -1.79927   0.00000   0.00002  -0.00053  -0.00051  -1.79978
   D546      -2.24083   0.00002   0.00005   0.00076   0.00081  -2.24002
   D547      -1.10708   0.00000   0.00002   0.00103   0.00105  -1.10603
   D548       1.50791   0.00001   0.00005   0.00098   0.00103   1.50893
   D549      -3.10540  -0.00003  -0.00008  -0.00049  -0.00055  -3.10595
   D550       0.31239   0.00000   0.00003   0.00038   0.00041   0.31281
   D551      -3.13067  -0.00000   0.00001   0.00020   0.00021  -3.13046
   D552       1.63458   0.00001   0.00001   0.00058   0.00059   1.63517
   D553      -1.80848   0.00000  -0.00002   0.00041   0.00039  -1.80809
   D554      -0.76241   0.00000   0.00000   0.00017   0.00017  -0.76223
   D555       0.58068  -0.00001   0.00000   0.00089   0.00089   0.58156
   D556      -2.83865  -0.00004  -0.00009   0.00028   0.00021  -2.83844
   D557       0.54056   0.00002   0.00005   0.00031   0.00034   0.54090
   D558       1.88365   0.00001   0.00005   0.00102   0.00106   1.88470
   D559      -1.53568  -0.00002  -0.00004   0.00041   0.00038  -1.53530
   D560       0.78530   0.00013   0.00051  -0.00833  -0.00792   0.77739
   D561       0.97902   0.00009   0.00036  -0.00881  -0.00854   0.97048
   D562      -0.75419   0.00008   0.00026  -0.00948  -0.00919  -0.76338
   D563       3.08691   0.00045   0.00148  -0.00725  -0.00612   3.08079
   D564      -2.93568   0.00011   0.00082   0.03006   0.03208  -2.90360
   D565      -1.57873   0.00020   0.00051   0.07495   0.07427  -1.50446
   D566       2.95876   0.00005   0.00032   0.00684   0.00714   2.96590
   D567      -0.22728  -0.00001   0.00009   0.00398   0.00407  -0.22321
   D568      -0.62003   0.00002   0.00018   0.00536   0.00555  -0.61447
   D569      -0.34928   0.00002   0.00022   0.00531   0.00551  -0.34377
   D570       0.82886   0.00006   0.00008   0.00167   0.00172   0.83058
   D571      -3.00396  -0.00024  -0.00075  -0.00247  -0.00303  -3.00699
   D572      -1.94038   0.00002   0.00010   0.00029   0.00037  -1.94001
   D573      -1.66963   0.00002   0.00013   0.00024   0.00033  -1.66930
   D574      -0.49150   0.00006  -0.00000  -0.00340  -0.00346  -0.49495
   D575       1.95888  -0.00024  -0.00084  -0.00753  -0.00821   1.95066
   D576       0.27149   0.00001   0.00006   0.00140   0.00148   0.27297
   D577       2.58418   0.00001   0.00004   0.00079   0.00085   2.58503
   D578      -1.05308  -0.00002  -0.00008  -0.00059  -0.00069  -1.05378
   D579       1.25961  -0.00001  -0.00009  -0.00121  -0.00133   1.25828
   D580      -2.92093  -0.00002  -0.00008  -0.00181  -0.00190  -2.92283
   D581      -1.57650   0.00001   0.00007   0.00046   0.00055  -1.57595
   D582       1.15322   0.00001   0.00002  -0.00004  -0.00001   1.15321
   D583      -0.25813   0.00002   0.00008   0.00013   0.00022  -0.25791
   D584      -2.87378   0.00001   0.00006   0.00019   0.00025  -2.87353
   D585       2.47542  -0.00001  -0.00006  -0.00045  -0.00051   2.47492
   D586       1.06408   0.00000  -0.00000  -0.00028  -0.00028   1.06380
   D587      -1.55157  -0.00000  -0.00003  -0.00022  -0.00025  -1.55182
         Item               Value     Threshold  Converged?
 Maximum Force            0.031503     0.000450     NO 
 RMS     Force            0.001472     0.000300     NO 
 Maximum Displacement     0.837261     0.001800     NO 
 RMS     Displacement     0.039186     0.001200     NO 
 Predicted change in Energy=-3.180315D-04
 GradGradGradGradGradGradGradGradGradGradGradGradGradGradGradGradGradGrad

                          Input orientation:                          
 ---------------------------------------------------------------------
 Center     Atomic      Atomic             Coordinates (Angstroms)
 Number     Number       Type             X           Y           Z
 ---------------------------------------------------------------------
      1          4           0       -0.678611    1.422777    0.596793
      2          4           0       -0.750518    0.736188   -1.526455
      3          4           0       -1.011162   -0.636466    1.176635
      4          4           0       -0.818071   -1.265882   -0.891041
      5          4           0       -2.214786    0.217317   -0.253126
      6          4           0        1.055226    1.397230   -0.537152
      7          4           0        0.860973    0.368282    1.433794
      8          4           0        1.047949   -0.398309   -1.543250
      9          4           0        0.742260   -1.508818    0.472609
     10          4           0        2.298621   -0.243100    0.031138
     11          1           0       -3.614953    0.552544   -0.679075
     12          1           0       -3.663722    0.289235    0.112101
     13          1           0        3.777992   -0.315139   -0.279979
     14          1           0        3.712599   -0.524801    0.510975
     15          1           0        1.907804    2.508155   -1.249206
     16          1           0        1.501550    2.896588   -0.681705
     17          1           0       -1.366326   -1.337599    2.482440
     18          1           0       -2.077999   -1.120009    2.138617
     19          1           0       -1.598576    1.316009   -2.651868
     20          1           0       -0.829775    1.422074   -2.901665
     21          1           0        1.072771    0.873831    2.880173
     22          1           0        1.754841    0.487422    2.682976
     23          1           0       -1.050936    2.636375    1.552568
     24          1           0       -1.512679    2.737062    0.914976
     25          1           0        1.277063   -0.702569   -3.066953
     26          1           0        1.998950   -0.807614   -2.743724
     27          1           0       -1.458925   -2.285112   -1.953890
     28          1           0       -1.254115   -2.740150   -1.339516
     29          1           0        0.797275   -2.919701    1.145779
     30          1           0        1.547986   -2.783044    0.901868
     31          1           0        4.130476    2.573337    1.208436
     32          1           0        3.476180    2.209612    1.151195
     33          1           0       -4.241329   -2.692438   -0.525429
     34          1           0       -3.672559   -2.338059   -0.187681
     35          1           0       -0.892105    4.667891   -1.812769
     36          1           0       -0.872330    3.971631   -1.535535
     37          1           0        1.363044   -2.271526    4.276952
     38          1           0        1.137473   -1.929758    3.649305
     39          1           0        1.286373   -4.268287   -2.398355
     40          1           0        1.258904   -3.624886   -2.014247
     41          1           0       -3.373748    1.594745    3.496403
     42          1           0       -2.979745    1.274952    2.944578
     43          1           0       -1.362785   -1.024146   -4.853448
     44          1           0       -1.125871   -0.917406   -4.147404
     45          1           0        4.119047    1.139951   -3.471912
     46          1           0        3.639677    1.004833   -2.904222
 ---------------------------------------------------------------------
                    Distance matrix (angstroms):
                    1          2          3          4          5
     1  Be   0.000000
     2  Be   2.232657   0.000000
     3  Be   2.165015   3.042830   0.000000
     4  Be   3.076034   2.101570   2.169962   0.000000
     5  Be   2.129631   2.008650   2.054720   2.134860   0.000000
     6  Be   2.071877   2.162501   3.367929   3.275156   3.487957
     7  Be   2.045202   3.390477   2.140219   3.300687   3.511236
     8  Be   3.298052   2.126464   3.419713   2.158724   3.562142
     9  Be   3.260145   3.356292   2.081139   2.086431   3.500051
    10  Be   3.458182   3.561229   3.524424   3.407384   4.545726
    11  H    3.317718   2.992786   3.411325   3.342776   1.501425
    12  H    3.229664   3.372149   3.004368   3.394467   1.495987
    13  H    4.863167   4.813148   5.016072   4.732981   6.016446
    14  H    4.804494   5.065632   4.771739   4.800190   6.022332
    15  H    3.357871   3.206775   4.928865   4.669264   4.820359
    16  H    2.925710   3.233070   4.716950   4.769761   4.601448
    17  H    3.412960   4.555332   1.524091   3.418494   3.258983
    18  H    3.286529   4.317456   1.515706   3.284437   2.743645
    19  H    3.378096   1.523794   4.337586   3.221158   2.709392
    20  H    3.501722   1.538806   4.571983   3.356762   3.222492
    21  H    2.929591   4.770922   3.086392   4.730297   4.588747
    22  H    3.338973   4.904897   3.344093   4.739994   4.944855
    23  H    1.589009   3.630612   3.294601   4.610104   3.235262
    24  H    1.588790   3.247302   3.420625   4.446092   2.864704
    25  H    4.665275   2.924763   4.821658   3.072703   4.577862
    26  H    4.827321   3.380036   4.945633   3.402653   5.000913
    27  H    4.567637   3.132538   3.566330   1.605980   3.118665
    28  H    4.627144   3.517596   3.288697   1.601478   3.293895
    29  H    4.619171   4.785606   2.912826   3.081087   4.568405
    30  H    4.768620   4.854365   3.351497   3.333846   4.949204
    31  H    4.982491   5.888875   6.061377   6.605719   6.924546
    32  H    4.264828   5.215915   5.313854   5.889854   6.190998
    33  H    5.557638   4.994326   4.190230   3.726585   3.556360
    34  H    4.870627   4.447655   3.440903   3.129278   2.942674
    35  H    4.047509   3.944657   6.089903   6.005392   4.897916
    36  H    3.328814   3.237748   5.348803   5.277296   4.188273
    37  H    5.599982   6.869717   4.233466   5.698836   6.286239
    38  H    4.884207   6.120479   3.521836   4.987947   5.574633
    39  H    6.724603   5.473016   5.590111   3.964230   6.081181
    40  H    6.004199   4.826457   4.926011   3.337712   5.470886
    41  H    3.962457   5.731278   3.992673   5.827892   4.159262
    42  H    3.290770   5.024924   3.264117   5.083370   3.453848
    43  H    6.013373   3.813467   6.052755   4.006972   4.840465
    44  H    5.308852   3.121640   5.332681   3.289389   4.199850
    45  H    6.296973   5.259324   7.147286   6.068283   7.164445
    46  H    5.574890   4.609145   6.401372   5.392639   6.474815
                    6          7          8          9         10
     6  Be   0.000000
     7  Be   2.231837   0.000000
     8  Be   2.058215   3.079840   0.000000
     9  Be   3.092358   2.112220   2.321716   0.000000
    10  Be   2.135338   2.099539   2.016673   2.054068   0.000000
    11  H    4.748074   4.952987   4.836690   4.955895   6.008977
    12  H    4.890567   4.714444   5.041105   4.772383   5.986607
    13  H    3.226733   3.451534   3.009304   3.347675   1.513448
    14  H    3.443023   3.127454   3.366928   3.129325   1.519518
    15  H    1.571007   3.587952   3.045216   4.523186   3.059645
    16  H    1.571042   3.358274   3.435747   4.616986   3.316792
    17  H    4.739319   2.995088   4.787189   2.918025   4.542977
    18  H    4.828388   3.368878   4.883498   3.298578   4.936115
    19  H    3.394302   4.862119   3.342456   4.818871   4.981715
    20  H    3.024032   4.771301   2.947020   4.737842   4.600109
    21  H    3.457218   1.546754   4.602785   3.403324   3.296550
    22  H    3.418543   1.540665   4.375523   3.145793   2.803855
    23  H    3.215327   2.968796   4.816504   4.643758   4.671794
    24  H    3.240056   3.393304   4.736058   4.827829   4.918185
    25  H    3.295187   4.645059   1.570585   3.669407   3.294368
    26  H    3.258974   4.486578   1.585267   3.523599   2.847514
    27  H    4.678434   4.888642   3.164343   3.366860   4.714795
    28  H    4.805701   4.671958   3.290171   2.964033   4.553666
    29  H    4.640548   3.301187   3.694744   1.564217   3.265065
    30  H    4.448402   3.268912   3.451899   1.567517   2.787998
    31  H    3.726589   3.950026   5.089639   5.355879   3.560062
    32  H    3.061290   3.210867   4.467392   4.664924   2.942274
    33  H    6.691713   6.264188   5.854524   5.218544   7.005710
    34  H    6.035434   5.523257   5.280473   4.540292   6.331802
    35  H    4.014539   5.665694   5.431651   6.785708   6.139916
    36  H    3.367459   4.980500   4.773248   6.055977   5.502123
    37  H    6.060537   3.912059   6.122335   3.929392   4.797577
    38  H    5.348087   3.204049   5.414423   3.228742   4.157428
    39  H    5.967880   6.030265   3.970489   4.019100   4.809283
    40  H    5.238793   5.290816   3.267590   3.305922   4.086697
    41  H    5.993695   4.867384   6.994410   5.976366   6.896484
    42  H    5.330890   4.225593   6.258013   5.264346   6.217215
    43  H    5.508199   6.812736   4.142550   5.747435   6.154276
    44  H    4.811304   6.062204   3.431701   5.018387   5.444451
    45  H    4.250413   5.939400   3.939241   5.829058   4.183079
    46  H    3.526526   5.190836   3.246245   5.110426   3.460074
                   11         12         13         14         15
    11  H    0.000000
    12  H    0.835266   0.000000
    13  H    7.454381   7.476503   0.000000
    14  H    7.501328   7.431814   0.820879   0.000000
    15  H    5.886451   6.149687   3.522499   3.943900   0.000000
    16  H    5.627891   5.840244   3.957116   4.244659   0.798736
    17  H    4.315570   3.680098   5.927934   5.508430   6.279724
    18  H    3.619261   2.933812   6.386710   6.044379   6.366125
    19  H    2.922425   3.599807   6.098688   6.449864   3.960223
    20  H    3.667861   4.289215   5.578769   6.005797   3.377059
    21  H    5.894593   5.517095   4.326480   3.812868   4.518856
    22  H    6.335797   6.000791   3.676458   3.094349   4.423665
    23  H    3.987075   3.796137   5.948799   5.811129   4.076826
    24  H    3.425299   3.356106   6.223749   6.173047   4.054107
    25  H    5.586510   5.958306   3.764568   4.331859   3.743098
    26  H    6.134224   6.436199   3.078565   3.689125   3.638161
    27  H    3.784957   3.969472   5.840212   5.993239   5.899733
    28  H    4.105067   4.134074   5.685543   5.744592   6.127854
    29  H    5.903756   5.591623   4.207280   3.825916   6.035797
    30  H    6.346768   6.101190   3.529907   3.152461   5.723056
    31  H    8.224231   8.195644   3.268473   3.203051   3.314291
    32  H    7.508657   7.466308   2.917828   2.818296   2.882856
    33  H    3.308453   3.103296   8.367874   8.308897   8.085905
    34  H    2.932639   2.644356   7.720845   7.636530   7.466798
    35  H    5.063126   5.528075   6.999275   7.318958   3.580719
    36  H    4.466056   4.905773   6.448125   6.740006   3.154820
    37  H    7.570867   7.012264   5.515890   4.770119   7.326700
    38  H    6.890736   6.362956   5.001860   4.295846   6.654614
    39  H    7.086560   7.181701   5.130601   5.325829   6.901223
    40  H    6.556530   6.638821   4.506431   4.691257   6.214544
    41  H    4.310334   3.638948   8.310000   7.976313   7.158904
    42  H    3.749164   3.076100   7.654618   7.344999   6.557191
    43  H    4.998360   5.628140   6.917146   7.401751   6.013690
    44  H    4.515040   5.102945   6.274359   6.727959   5.416383
    45  H    8.243770   8.610479   3.524492   4.335896   3.420819
    46  H    7.601677   7.934098   2.940767   3.742816   2.828151
                   16         17         18         19         20
    16  H    0.000000
    17  H    6.013723   0.000000
    18  H    6.074573   0.819779   0.000000
    19  H    3.998819   5.784176   5.395626   0.000000
    20  H    3.540832   6.073901   5.781410   0.815294   0.000000
    21  H    4.118539   3.316295   3.801665   6.159146   6.111456
    22  H    4.146000   3.621133   4.191757   6.355511   6.224309
    23  H    3.402186   4.093483   3.938113   4.440783   4.622081
    24  H    3.414735   4.368206   4.085814   3.840461   4.094179
    25  H    4.323625   6.179525   6.207146   3.537832   2.996697
    26  H    4.268541   6.238490   6.368387   4.178565   3.605293
    27  H    6.101875   4.537331   4.299922   3.670797   3.877800
    28  H    6.308662   4.072725   3.924418   4.277072   4.465925
    29  H    6.137175   2.995142   3.534377   6.172800   6.154682
    30  H    5.896446   3.616729   4.176481   6.271533   6.148465
    31  H    3.253978   6.865373   7.283626   7.021741   6.543884
    32  H    2.780399   6.148560   6.550594   6.404292   5.965496
    33  H    8.015129   4.375900   3.774874   5.251051   5.849309
    34  H    7.376787   3.667312   3.072121   4.870918   5.439277
    35  H    3.185342   7.398623   7.107713   3.526798   3.424166
    36  H    2.742271   6.676532   6.393577   2.970851   2.892812
    37  H    7.163579   3.397345   4.211798   8.345666   8.365624
    38  H    6.494907   2.825108   3.643779   7.597746   7.617089
    39  H    7.370795   6.280756   6.466434   6.290593   6.091930
    40  H    6.660644   5.687153   5.886902   5.743187   5.533706
    41  H    6.551329   3.695471   3.300369   6.405478   6.887444
    42  H    5.988459   3.105176   2.683013   5.764505   6.230777
    43  H    6.401564   7.342583   7.029203   3.221627   3.174516
    44  H    5.784545   6.647497   6.360948   2.729144   2.666966
    45  H    4.209788   8.466515   8.659610   5.778813   4.989550
    46  H    3.617997   7.717719   7.914354   5.253552   4.488885
                   21         22         23         24         25
    21  H    0.000000
    22  H    0.808343   0.000000
    23  H    3.062552   3.710554   0.000000
    24  H    3.744086   4.343201   0.793642   0.000000
    25  H    6.155897   5.891182   6.156955   5.955626   0.000000
    26  H    5.942498   5.584423   6.294520   6.187273   0.797892
    27  H    6.305281   6.286156   6.056627   5.784073   3.350968
    28  H    6.023374   5.970886   6.108392   5.928696   3.680032
    29  H    4.180299   3.858547   5.869526   6.114583   4.784661
    30  H    4.184764   3.729756   6.045486   6.311846   4.489245
    31  H    3.877187   3.488402   5.193210   5.653152   6.095283
    32  H    3.248084   2.876682   4.564866   5.022222   5.577606
    33  H    7.249556   7.507292   6.549269   6.244979   6.393089
    34  H    6.499702   6.758749   5.886116   5.624747   5.955149
    35  H    6.346600   6.685385   3.934180   3.399089   5.926222
    36  H    5.733956   6.069397   3.369152   2.817661   5.367799
    37  H    3.453769   3.210305   6.110405   6.682710   7.510123
    38  H    2.907897   2.675387   5.480421   6.023211   6.828879
    39  H    7.372236   6.975396   8.291390   8.239403   3.627872
    40  H    6.650448   6.262662   7.567095   7.532357   3.106197
    41  H    4.546536   5.309449   3.202958   3.381157   8.365723
    42  H    4.072829   4.806761   2.740706   2.899885   7.626894
    43  H    8.327253   8.294704   7.384694   6.887951   3.203713
    44  H    7.578218   7.544941   6.717489   6.255594   2.643411
    45  H    7.049794   6.625550   7.362975   7.315182   3.411120
    46  H    6.329723   5.919215   6.672837   6.643317   2.919528
                   26         27         28         29         30
    26  H    0.000000
    27  H    3.842361   0.000000
    28  H    4.035954   0.791494   0.000000
    29  H    4.586193   3.886012   3.227558   0.000000
    30  H    4.170855   4.176698   3.588511   0.801083   0.000000
    31  H    5.620836   8.052716   7.982420   6.425544   5.954331
    32  H    5.143565   7.362021   7.285566   5.786744   5.357864
    33  H    6.885817   3.154075   3.096525   5.313391   5.963351
    34  H    6.406374   2.832397   2.708741   4.700622   5.351562
    35  H    6.261472   6.977496   7.431964   8.317365   8.296971
    36  H    5.704835   6.298090   6.725487   7.580730   7.577895
    37  H    7.199813   6.840108   6.214003   3.247224   3.418632
    38  H    6.547684   6.185737   5.591490   2.713551   2.906032
    39  H    3.550113   3.415727   3.148082   3.823452   3.628479
    40  H    3.002803   3.030715   2.748324   3.270498   3.048934
    41  H    8.577668   6.958845   6.831564   6.580508   7.079555
    42  H    7.840999   6.243552   6.119829   5.924245   6.414074
    43  H    3.974806   3.163339   3.912058   6.652046   6.685056
    44  H    3.427371   2.606348   3.350086   5.977078   6.010430
    45  H    2.969525   6.719317   6.962267   6.988420   6.413283
    46  H    2.450043   6.141873   6.357861   6.315356   5.762769
                   31         32         33         34         35
    31  H    0.000000
    32  H    0.750783   0.000000
    33  H   10.041006   9.295220   0.000000
    34  H    9.325144   8.577784   0.750438   0.000000
    35  H    6.224239   5.823241   8.188345   7.710718   0.000000
    36  H    5.874749   5.406734   7.535269   7.033504   0.749686
    37  H    6.367666   5.858011   7.392498   6.730131   9.503994
    38  H    5.932434   5.370707   6.851393   6.166488   8.802409
    39  H    8.240490   7.704397   6.045382   5.762280   9.216505
    40  H    7.553118   6.998408   5.773960   5.414019   8.569574
    41  H    7.906061   7.266331   5.942033   5.397101   6.617407
    42  H    7.433387   6.765263   5.419661   4.831655   6.205049
    43  H    8.936680   8.362327   5.459026   5.369433   6.470438
    44  H    8.276442   7.683246   5.096619   4.917651   6.058112
    45  H    4.894935   4.788588   9.657373   9.142858   6.349076
    46  H    4.428888   4.233750   9.024341   8.486655   5.928432
                   36         37         38         39         40
    36  H    0.000000
    37  H    8.818101   0.000000
    38  H    8.108530   0.749419   0.000000
    39  H    8.561582   6.967973   6.485759   0.000000
    40  H    7.904327   6.435963   5.913039   0.749838   0.000000
    41  H    6.101399   6.163968   5.726833   9.531004   8.892316
    42  H    5.637791   5.763032   5.264817   8.801943   8.158708
    43  H    6.017215   9.609906   8.908885   4.854891   4.658129
    44  H    5.548768   8.888088   8.181458   4.484027   4.191415
    45  H    6.056551   8.903854   8.308106   6.198839   5.745336
    46  H    5.570763   8.215038   7.604049   5.796528   5.281519
                   41         42         43         44         45
    41  H    0.000000
    42  H    0.749677   0.000000
    43  H    8.979007   8.289127   0.000000
    44  H    8.354139   7.651111   0.752343   0.000000
    45  H   10.242374   9.569871   6.053300   5.674343   0.000000
    46  H    9.513365   8.837317   5.739413   5.286865   0.755198
                   46
    46  H    0.000000
 Stoichiometry    Be10H36
 Framework group  C1[X(Be10H36)]
 Deg. of freedom   132
 Full point group                 C1      NOp   1
 Largest Abelian subgroup         C1      NOp   1
 Largest concise Abelian subgroup C1      NOp   1
                         Standard orientation:                         
 ---------------------------------------------------------------------
 Center     Atomic      Atomic             Coordinates (Angstroms)
 Number     Number       Type             X           Y           Z
 ---------------------------------------------------------------------
      1          4           0       -0.718532   -0.818387    1.412251
      2          4           0       -0.291292    1.345246    1.064520
      3          4           0       -1.491486   -0.895049   -0.608629
      4          4           0       -0.820026    1.138464   -0.958913
      5          4           0       -2.111875    0.602526    0.654010
      6          4           0        1.240967   -0.172485    1.222914
      7          4           0        0.357834   -1.799607   -0.023540
      8          4           0        1.258189    1.124643   -0.375026
      9          4           0        0.245017   -0.501678   -1.686106
     10          4           0        2.027367   -0.713246   -0.687275
     11          1           0       -3.273925    1.294867    1.305611
     12          1           0       -3.579248    0.605999    0.945183
     13          1           0        3.508482   -0.775701   -0.992105
     14          1           0        3.195126   -1.470350   -1.297248
     15          1           0        2.408696    0.078830    2.243362
     16          1           0        1.919951   -0.431475    2.615781
     17          1           0       -2.294361   -1.912520   -1.410502
     18          1           0       -2.842627   -1.448706   -1.015132
     19          1           0       -0.698515    2.516568    1.950026
     20          1           0        0.116402    2.540559    1.943687
     21          1           0        0.226781   -3.321544    0.219317
     22          1           0        0.874081   -3.232378   -0.256572
     23          1           0       -1.165432   -1.862153    2.523909
     24          1           0       -1.411015   -1.160078    2.800764
     25          1           0        1.858286    2.571131   -0.494570
     26          1           0        2.438136    2.102972   -0.779584
     27          1           0       -1.277169    2.501415   -1.674843
     28          1           0       -1.319782    1.953043   -2.243995
     29          1           0       -0.093209   -0.887109   -3.163882
     30          1           0        0.707270   -0.869961   -3.137932
     31          1           0        3.840675   -2.824455    1.532804
     32          1           0        3.183423   -2.536915    1.311410
     33          1           0       -4.376511    1.921248   -1.750172
     34          1           0       -3.880250    1.390684   -1.562064
     35          1           0        0.217749    0.907469    4.951620
     36          1           0        0.059212    0.771294    4.231654
     37          1           0       -0.339037   -4.124214   -3.091890
     38          1           0       -0.328651   -3.536564   -2.626931
     39          1           0        1.169185    2.609882   -4.056184
     40          1           0        1.127863    2.130239   -3.481300
     41          1           0       -4.063510   -2.926714    1.671385
     42          1           0       -3.580945   -2.441221    1.365700
     43          1           0       -0.194195    4.990673   -0.050812
     44          1           0       -0.151474    4.240760   -0.093534
     45          1           0        4.933557    1.892810    0.816281
     46          1           0        4.300328    1.499901    0.693934
 ---------------------------------------------------------------------
 Rotational constants (GHZ):           0.9139186           0.8084191           0.7723418
 Standard basis: def2TZVP (5D, 7F)
 There are   416 symmetry adapted cartesian basis functions of A   symmetry.
 There are   406 symmetry adapted basis functions of A   symmetry.
   406 basis functions,   578 primitive gaussians,   416 cartesian basis functions
    38 alpha electrons       38 beta electrons
       nuclear repulsion energy       423.4461619959 Hartrees.
 NAtoms=   46 NActive=   46 NUniq=   46 SFac= 1.00D+00 NAtFMM=   60 NAOKFM=F Big=F
 Integral buffers will be    131072 words long.
 Raffenetti 2 integral format.
 Two-electron integral symmetry is turned on.
 Nuclear repulsion after empirical dispersion term =      423.3919941308 Hartrees.
 One-electron integrals computed using PRISM.
   1 Symmetry operations used in ECPInt.
 ECPInt:  NShTT=   27495 NPrTT=   71154 LenC2=   25356 LenP2D=   51781.
 LDataN:  DoStor=T MaxTD1= 4 Len=   56
 NBasis=   406 RedAO= T EigKep=  9.53D-05  NBF=   406
 NBsUse=   406 1.00D-06 EigRej= -1.00D+00 NBFU=   406
 Initial guess from the checkpoint file:  "/home/asus/YCY/BeH/Be10/3/H18-Be10.chk"
 B after Tr=     0.000000    0.000000    0.000000
         Rot=    0.998795    0.021906   -0.012131    0.042215 Ang=   5.63 deg.
 ExpMin= 3.27D-02 ExpMax= 4.70D+03 ExpMxC= 1.60D+02 IAcc=3 IRadAn=         5 AccDes= 0.00D+00
 Harris functional with IExCor= 1009 and IRadAn=       5 diagonalized for initial guess.
 HarFok:  IExCor= 1009 AccDes= 0.00D+00 IRadAn=         5 IDoV= 1 UseB2=F ITyADJ=14
 ICtDFT=  3500011 ScaDFX=  1.000000  1.000000  1.000000  1.000000
 FoFCou: FMM=F IPFlag=           0 FMFlag=      100000 FMFlg1=           0
         NFxFlg=           0 DoJE=T BraDBF=F KetDBF=T FulRan=T
         wScrn=  0.000000 ICntrl=       500 IOpCl=  0 I1Cent=   200000004 NGrid=           0
         NMat0=    1 NMatS0=      1 NMatT0=    0 NMatD0=    1 NMtDS0=    0 NMtDT0=    0
 Petite list used in FoFCou.
 Requested convergence on RMS density matrix=1.00D-08 within 128 cycles.
 Requested convergence on MAX density matrix=1.00D-06.
 Requested convergence on             energy=1.00D-06.
 No special actions if energy rises.
 SCF Done:  E(RPBE1PBE) =  -168.291737762     A.U. after   13 cycles
            NFock= 13  Conv=0.48D-08     -V/T= 2.0109
   1 Symmetry operations used in ECPInt.
 ECPInt:  NShTT=   27495 NPrTT=   71154 LenC2=   25356 LenP2D=   51781.
 LDataN:  DoStor=T MaxTD1= 5 Len=  102
 Calling FoFJK, ICntrl=      2127 FMM=F ISym2X=0 I1Cent= 0 IOpClX= 0 NMat=1 NMatS=1 NMatT=0.
 ***** Axes restored to original set *****
 -------------------------------------------------------------------
 Center     Atomic                   Forces (Hartrees/Bohr)
 Number     Number              X              Y              Z
 -------------------------------------------------------------------
      1        4          -0.000115013   -0.000182113   -0.000029660
      2        4          -0.000142217    0.000492648    0.000131779
      3        4          -0.000053467    0.000014695   -0.000006026
      4        4           0.000369929    0.000077090   -0.000210184
      5        4           0.000003683    0.000041232   -0.000150089
      6        4           0.000111279    0.000282233   -0.000023538
      7        4          -0.000022859   -0.000013484    0.000015352
      8        4           0.000640691   -0.001154788   -0.000315806
      9        4          -0.000229004   -0.000234873    0.000100542
     10        4           0.000005926    0.000085801    0.000007648
     11        1          -0.000006411    0.000030878    0.000040697
     12        1          -0.000015116   -0.000048593   -0.000052449
     13        1           0.000473709    0.000122164   -0.000551216
     14        1          -0.000243144   -0.000073873    0.000350254
     15        1           0.000196974   -0.000018684   -0.000362101
     16        1          -0.000118780    0.000056887    0.000287766
     17        1           0.000013684   -0.000040787    0.000037862
     18        1           0.000038336   -0.000006445   -0.000072496
     19        1           0.000086185   -0.000072739    0.000158984
     20        1           0.000091910   -0.000023981    0.000145957
     21        1           0.000060722    0.000002507   -0.000042223
     22        1          -0.000000113    0.000085639    0.000016852
     23        1          -0.000041692    0.000004925    0.000009587
     24        1           0.000055888    0.000019167   -0.000011812
     25        1          -0.000232665    0.000407896   -0.001085479
     26        1          -0.001039779   -0.000107349    0.002115063
     27        1          -0.000039520    0.000142905    0.000066012
     28        1           0.000047933   -0.000164411    0.000057199
     29        1           0.000073257    0.000030863   -0.000080055
     30        1          -0.000064727    0.000012474    0.000072715
     31        1          -0.000001133   -0.000005275   -0.000013352
     32        1          -0.000005077    0.000004056   -0.000015789
     33        1           0.000003435   -0.000003247   -0.000012371
     34        1          -0.000011873    0.000001388   -0.000000661
     35        1          -0.000009601   -0.000005342    0.000003232
     36        1           0.000014096    0.000045218   -0.000005441
     37        1           0.000005599   -0.000003481    0.000010312
     38        1          -0.000001091   -0.000023099   -0.000024114
     39        1          -0.000007971    0.000022540    0.000007559
     40        1           0.000010584   -0.000016202   -0.000003485
     41        1          -0.000002613   -0.000000229    0.000005952
     42        1           0.000010898    0.000004720   -0.000016484
     43        1           0.000820769    0.000031667    0.001421374
     44        1          -0.001018814   -0.000190331   -0.001809627
     45        1          -0.002245092   -0.000500041    0.002527880
     46        1           0.002532285    0.000869772   -0.002696120
 -------------------------------------------------------------------
 Cartesian Forces:  Max     0.002696120 RMS     0.000564178

 GradGradGradGradGradGradGradGradGradGradGradGradGradGradGradGradGradGrad
 Berny optimization.
 Using GEDIIS/GDIIS optimizer.
 FormGI is forming the generalized inverse of G from B-inverse, IUseBI=4.
 Internal  Forces:  Max     0.003414632 RMS     0.000141394
 Search for a local minimum.
 Step number   3 out of a maximum of  276
 All quantities printed in internal units (Hartrees-Bohrs-Radians)
 Mixed Optimization -- En-DIIS/RFO-DIIS
 Update second derivatives using D2CorX and points    2    3
 DE= -3.03D-03 DEPred=-3.18D-04 R= 9.54D+00
 TightC=F SS=  1.41D+00  RLast= 5.03D-01 DXNew= 8.4853D-01 1.5101D+00
 Trust test= 9.54D+00 RLast= 5.03D-01 DXMaxT set to 8.49D-01
 ITU=  1  1  0
 Use linear search instead of GDIIS.
     Eigenvalues ---    0.00230   0.00230   0.00411   0.00418   0.00686
     Eigenvalues ---    0.00709   0.00777   0.00882   0.00968   0.01079
     Eigenvalues ---    0.01120   0.01149   0.01181   0.01231   0.01296
     Eigenvalues ---    0.01321   0.01406   0.01423   0.01433   0.01471
     Eigenvalues ---    0.01482   0.01514   0.01597   0.01664   0.01676
     Eigenvalues ---    0.01695   0.01732   0.01754   0.01770   0.01815
     Eigenvalues ---    0.01913   0.01923   0.01941   0.01980   0.02010
     Eigenvalues ---    0.02035   0.02053   0.02068   0.02158   0.02158
     Eigenvalues ---    0.02210   0.02264   0.02276   0.02332   0.02339
     Eigenvalues ---    0.02364   0.02393   0.02503   0.02507   0.02587
     Eigenvalues ---    0.02604   0.02644   0.02675   0.02785   0.02918
     Eigenvalues ---    0.03065   0.03125   0.03219   0.03270   0.03336
     Eigenvalues ---    0.03455   0.03684   0.03754   0.03794   0.03922
     Eigenvalues ---    0.04039   0.04232   0.04519   0.04619   0.04766
     Eigenvalues ---    0.04831   0.04906   0.05129   0.05298   0.05529
     Eigenvalues ---    0.05582   0.05683   0.05900   0.06132   0.06255
     Eigenvalues ---    0.06445   0.06642   0.06734   0.06856   0.07118
     Eigenvalues ---    0.07434   0.07567   0.07725   0.07856   0.07936
     Eigenvalues ---    0.08038   0.08052   0.08283   0.08370   0.08519
     Eigenvalues ---    0.08586   0.08895   0.08901   0.08982   0.09140
     Eigenvalues ---    0.09316   0.09620   0.09792   0.10047   0.10348
     Eigenvalues ---    0.10643   0.10700   0.11016   0.11359   0.11407
     Eigenvalues ---    0.11609   0.13428   0.15322   0.15520   0.15699
     Eigenvalues ---    0.15982   0.16000   0.16049   0.16592   0.17078
     Eigenvalues ---    0.17204   0.17642   0.17915   0.18211   0.37713
     Eigenvalues ---    0.37760   0.37830   0.37853   0.37858   0.37888
     Eigenvalues ---    0.52076   0.66365
 RFO step:  Lambda=-7.39476290D-05 EMin= 2.29878596D-03
 Quartic linear search produced a step of -0.05022.
 Iteration  1 RMS(Cart)=  0.00193139 RMS(Int)=  0.00001461
 Iteration  2 RMS(Cart)=  0.00000956 RMS(Int)=  0.00001270
 Iteration  3 RMS(Cart)=  0.00000000 RMS(Int)=  0.00001270
 Variable       Old X    -DE/DX   Delta X   Delta X   Delta X     New X
                                 (Linear)    (Quad)   (Total)
    R1        4.21911  -0.00005   0.00001  -0.00113  -0.00112   4.21799
    R2        4.09129   0.00001   0.00003  -0.00003  -0.00000   4.09129
    R3        4.02442   0.00000   0.00000   0.00018   0.00018   4.02460
    R4        3.91528   0.00004   0.00000   0.00059   0.00059   3.91587
    R5        3.86487   0.00002   0.00000   0.00024   0.00024   3.86511
    R6        3.00279   0.00001   0.00001   0.00016   0.00017   3.00296
    R7        3.00238   0.00001   0.00000   0.00004   0.00004   3.00242
    R8        3.97139  -0.00001  -0.00004   0.00141   0.00138   3.97277
    R9        3.79580  -0.00005   0.00001  -0.00090  -0.00089   3.79491
   R10        4.08653   0.00003  -0.00003  -0.00047  -0.00051   4.08603
   R11        4.01843  -0.00003   0.00007   0.00113   0.00121   4.01964
   R12        2.87955  -0.00008  -0.00009  -0.00053  -0.00062   2.87893
   R13        2.90792  -0.00005  -0.00005  -0.00016  -0.00021   2.90771
   R14        4.10063  -0.00000   0.00005   0.00007   0.00012   4.10075
   R15        3.88286   0.00005   0.00003   0.00061   0.00064   3.88350
   R16        4.04443   0.00004   0.00012   0.00085   0.00097   4.04540
   R17        3.93278  -0.00002  -0.00001  -0.00065  -0.00066   3.93213
   R18        2.88012   0.00000   0.00005   0.00032   0.00037   2.88048
   R19        2.86427  -0.00003  -0.00001  -0.00068  -0.00070   2.86357
   R20        4.03430   0.00001   0.00007   0.00061   0.00068   4.03498
   R21        4.07940  -0.00016  -0.00039  -0.00270  -0.00308   4.07632
   R22        3.94278   0.00001  -0.00001  -0.00050  -0.00051   3.94227
   R23        3.03486   0.00006  -0.00021   0.00070   0.00048   3.03534
   R24        3.02635   0.00001  -0.00008   0.00050   0.00042   3.02677
   R25        2.83728   0.00001  -0.00003   0.00004   0.00001   2.83729
   R26        2.82701   0.00001  -0.00000   0.00015   0.00014   2.82715
   R27        4.21756   0.00003  -0.00013  -0.00014  -0.00027   4.21729
   R28        3.88946   0.00001   0.00019   0.00169   0.00188   3.89134
   R29        4.03520   0.00002  -0.00006   0.00006   0.00000   4.03521
   R30        2.96877   0.00011   0.00012   0.00151   0.00163   2.97040
   R31        2.96884   0.00002  -0.00003  -0.00024  -0.00027   2.96857
   R32        3.99152   0.00005   0.00010   0.00047   0.00057   3.99208
   R33        3.96755   0.00001   0.00003   0.00046   0.00049   3.96804
   R34        2.92294  -0.00002  -0.00002  -0.00015  -0.00017   2.92277
   R35        2.91144  -0.00001  -0.00005   0.00004  -0.00000   2.91143
   R36        4.38741  -0.00009  -0.00053  -0.00098  -0.00151   4.38590
   R37        3.81096  -0.00004  -0.00008  -0.00046  -0.00054   3.81042
   R38        2.96798   0.00006  -0.00040   0.00704   0.00661   2.97459
   R39        2.99572  -0.00119  -0.00167  -0.01732  -0.01897   2.97675
   R40        3.88163   0.00009   0.00026   0.00148   0.00175   3.88337
   R41        2.95594  -0.00004   0.00006  -0.00037  -0.00031   2.95563
   R42        2.96218  -0.00003   0.00008  -0.00009  -0.00001   2.96217
   R43        2.86000   0.00042   0.00015   0.00344   0.00359   2.86360
   R44        2.87147  -0.00012  -0.00011  -0.00158  -0.00169   2.86978
   R45        1.57842  -0.00002   0.00004  -0.00010  -0.00007   1.57836
   R46        4.99711   0.00001   0.00001   0.00099   0.00100   4.99811
   R47        1.55124   0.00021   0.00013   0.00128   0.00142   1.55265
   R48        5.51390   0.00008  -0.00023   0.00037   0.00014   5.51403
   R49        5.32581  -0.00004  -0.00004  -0.00018  -0.00022   5.32558
   R50        1.50939   0.00014   0.00006   0.00083   0.00090   1.51029
   R51        5.44781   0.00003  -0.00013  -0.00041  -0.00055   5.44726
   R52        5.25419  -0.00003  -0.00005  -0.00146  -0.00150   5.25269
   R53        5.18214   0.00001  -0.00003  -0.00007  -0.00010   5.18204
   R54        1.54916   0.00001  -0.00000   0.00007   0.00007   1.54923
   R55        5.33868   0.00001   0.00004   0.00050   0.00055   5.33923
   R56        5.07016   0.00000   0.00012   0.00015   0.00027   5.07043
   R57        1.54068  -0.00002   0.00002   0.00007   0.00009   1.54078
   R58        5.15733   0.00013  -0.00060   0.00552   0.00491   5.16224
   R59        5.46662   0.00003  -0.00032   0.00025  -0.00007   5.46655
   R60        5.03983   0.00015  -0.00115   0.00721   0.00605   5.04589
   R61        1.52755  -0.00002   0.00002  -0.00012  -0.00011   1.52744
   R62        5.43614   0.00005  -0.00001   0.00151   0.00150   5.43764
   R63        5.05575   0.00004   0.00002   0.00181   0.00182   5.05757
   R64        1.49977  -0.00001   0.00000  -0.00008  -0.00007   1.49969
   R65        5.17918  -0.00001   0.00004  -0.00077  -0.00074   5.17845
   R66        5.32461  -0.00002   0.00003  -0.00028  -0.00025   5.32436
   R67        1.50780   0.00010   0.00037   0.00101   0.00147   1.50927
   R68        4.99532  -0.00002  -0.00073   0.00209   0.00138   4.99670
   R69        4.62991   0.00048  -0.01185   0.03050   0.01865   4.64856
   R70        1.49571   0.00009   0.00005   0.00018   0.00022   1.49593
   R71        4.92528   0.00014   0.00027   0.00175   0.00201   4.92729
   R72        5.11878  -0.00000   0.00013  -0.00045  -0.00033   5.11845
   R73        5.19358   0.00000  -0.00007   0.00005  -0.00002   5.19356
   R74        1.51383  -0.00006  -0.00002  -0.00024  -0.00026   1.51356
   R75        5.12787  -0.00000   0.00011  -0.00081  -0.00070   5.12717
   R76        1.41877  -0.00000   0.00000  -0.00001  -0.00001   1.41876
   R77        1.41812   0.00000   0.00000   0.00001   0.00001   1.41813
   R78        1.41670  -0.00001   0.00000  -0.00002  -0.00001   1.41669
   R79        1.41620   0.00001   0.00000   0.00003   0.00003   1.41623
   R80        1.41699  -0.00002   0.00001  -0.00006  -0.00006   1.41693
   R81        1.41668   0.00001   0.00000   0.00001   0.00001   1.41670
   R82        1.42172  -0.00160  -0.00398   0.00098  -0.00300   1.41872
   R83        1.42712  -0.00341  -0.00410  -0.00152  -0.00562   1.42150
    A1        1.52804   0.00000  -0.00002   0.00020   0.00019   1.52822
    A2        1.82852   0.00001  -0.00003   0.00010   0.00007   1.82860
    A3        2.49699  -0.00001   0.00000  -0.00014  -0.00014   2.49685
    A4        2.01300  -0.00001   0.00001  -0.00014  -0.00013   2.01287
    A5        1.83733   0.00001  -0.00002   0.00002   0.00000   1.83734
    A6        2.12863   0.00000   0.00003  -0.00007  -0.00005   2.12858
    A7        2.28172   0.00001   0.00001   0.00015   0.00016   2.28188
    A8        1.95869   0.00001  -0.00000  -0.00017  -0.00017   1.95852
    A9        1.99817   0.00002   0.00003   0.00026   0.00028   1.99846
   A10        2.09826  -0.00000   0.00001   0.00006   0.00007   2.09833
   A11        1.74111   0.00000  -0.00001   0.00017   0.00017   1.74127
   A12        2.13495  -0.00002  -0.00001   0.00005   0.00004   2.13499
   A13        2.16413  -0.00002   0.00001  -0.00017  -0.00016   2.16397
   A14        1.90076  -0.00000   0.00001  -0.00004  -0.00003   1.90072
   A15        2.40348  -0.00001   0.00001  -0.00012  -0.00012   2.40336
   A16        1.57726   0.00001   0.00003   0.00007   0.00010   1.57736
   A17        1.71564  -0.00002  -0.00003   0.00010   0.00007   1.71571
   A18        2.21840   0.00001  -0.00003   0.00015   0.00011   2.21851
   A19        2.36668   0.00001  -0.00005   0.00020   0.00014   2.36682
   A20        1.75151   0.00001   0.00002  -0.00018  -0.00015   1.75136
   A21        2.17476  -0.00001   0.00003   0.00005   0.00008   2.17484
   A22        2.33668  -0.00001   0.00002  -0.00023  -0.00021   2.33647
   A23        1.97978   0.00003   0.00001   0.00065   0.00065   1.98043
   A24        2.07571  -0.00003  -0.00010  -0.00076  -0.00086   2.07485
   A25        1.73227  -0.00001   0.00001  -0.00008  -0.00007   1.73220
   A26        2.27067  -0.00001   0.00003   0.00002   0.00005   2.27072
   A27        2.32717  -0.00001  -0.00005  -0.00006  -0.00011   2.32706
   A28        1.89189  -0.00002  -0.00006  -0.00026  -0.00033   1.89156
   A29        2.30215   0.00002   0.00008   0.00005   0.00013   2.30227
   A30        1.84866   0.00003   0.00009   0.00023   0.00032   1.84898
   A31        1.57782  -0.00001   0.00000   0.00011   0.00012   1.57793
   A32        1.75044   0.00002   0.00000   0.00029   0.00030   1.75074
   A33        2.35015   0.00000  -0.00001  -0.00005  -0.00006   2.35008
   A34        2.19141   0.00000  -0.00000   0.00005   0.00004   2.19145
   A35        1.74449  -0.00001  -0.00001  -0.00019  -0.00021   1.74429
   A36        2.35137   0.00001   0.00001  -0.00005  -0.00004   2.35134
   A37        2.18322   0.00000   0.00003  -0.00008  -0.00006   2.18317
   A38        1.98335  -0.00001  -0.00003  -0.00015  -0.00018   1.98317
   A39        2.01786   0.00001  -0.00000   0.00008   0.00008   2.01794
   A40        2.27947   0.00001   0.00002   0.00011   0.00013   2.27960
   A41        1.73340   0.00000   0.00003   0.00005   0.00008   1.73348
   A42        1.89322  -0.00000  -0.00000   0.00010   0.00009   1.89331
   A43        2.33118   0.00001  -0.00001   0.00024   0.00023   2.33141
   A44        1.86852  -0.00002  -0.00001  -0.00025  -0.00026   1.86826
   A45        2.31040  -0.00002  -0.00001  -0.00032  -0.00033   2.31008
   A46        1.58543  -0.00000  -0.00001  -0.00044  -0.00045   1.58498
   A47        1.85928   0.00002  -0.00002   0.00014   0.00012   1.85940
   A48        2.00130  -0.00001  -0.00005   0.00051   0.00045   2.00175
   A49        2.49987   0.00001  -0.00001   0.00046   0.00045   2.50032
   A50        1.82165  -0.00001  -0.00005   0.00017   0.00013   1.82178
   A51        2.46417   0.00001   0.00015  -0.00050  -0.00036   2.46381
   A52        2.10555  -0.00001   0.00005  -0.00020  -0.00016   2.10539
   A53        1.95691   0.00000   0.00005   0.00020   0.00026   1.95717
   A54        1.95505   0.00001  -0.00002   0.00002   0.00000   1.95506
   A55        1.95801  -0.00002   0.00009  -0.00033  -0.00023   1.95777
   A56        2.14732   0.00000   0.00004  -0.00003   0.00001   2.14733
   A57        1.98236   0.00001  -0.00012   0.00031   0.00019   1.98256
   A58        2.11849   0.00000  -0.00007  -0.00013  -0.00020   2.11828
   A59        2.28772   0.00000  -0.00001   0.00000  -0.00002   2.28771
   A60        1.85403  -0.00002   0.00001  -0.00026  -0.00026   1.85377
   A61        1.61139  -0.00001   0.00001  -0.00008  -0.00007   1.61132
   A62        2.29098  -0.00000  -0.00003   0.00006   0.00003   2.29101
   A63        2.18218   0.00002   0.00000   0.00016   0.00016   2.18234
   A64        1.69252  -0.00001  -0.00002  -0.00000  -0.00002   1.69249
   A65        2.02896   0.00000  -0.00002   0.00007   0.00005   2.02901
   A66        2.58375  -0.00000   0.00001   0.00000   0.00001   2.58376
   A67        2.56159   0.00000   0.00004  -0.00006  -0.00002   2.56157
   A68        2.00144   0.00001   0.00002  -0.00003  -0.00001   2.00143
   A69        2.31920   0.00001   0.00001   0.00015   0.00015   2.31935
   A70        2.40389  -0.00001  -0.00000  -0.00022  -0.00022   2.40366
   A71        1.84973  -0.00006  -0.00008  -0.00067  -0.00075   1.84898
   A72        1.92955  -0.00001   0.00006   0.00006   0.00012   1.92967
   A73        2.33712   0.00003   0.00004   0.00034   0.00038   2.33751
   A74        1.85077   0.00001   0.00001   0.00034   0.00036   1.85113
   A75        1.76236  -0.00002   0.00002  -0.00001   0.00002   1.76238
   A76        1.95321  -0.00001   0.00005   0.00014   0.00019   1.95340
   A77        2.05102   0.00000   0.00000  -0.00037  -0.00037   2.05065
   A78        2.07930   0.00002  -0.00003  -0.00005  -0.00007   2.07922
   A79        1.59998  -0.00005  -0.00011  -0.00058  -0.00069   1.59929
   A80        2.45516   0.00002  -0.00001   0.00040   0.00038   2.45555
   A81        2.14835  -0.00001   0.00003   0.00005   0.00008   2.14844
   A82        1.97932   0.00003   0.00007   0.00020   0.00027   1.97959
   A83        2.47932   0.00007   0.00008   0.00048   0.00056   2.47988
   A84        1.92605  -0.00001  -0.00010  -0.00005  -0.00016   1.92590
   A85        2.20457   0.00000  -0.00004  -0.00014  -0.00018   2.20439
   A86        1.80252  -0.00001  -0.00002  -0.00013  -0.00015   1.80238
   A87        1.97381  -0.00000   0.00003   0.00004   0.00007   1.97387
   A88        1.89363   0.00001  -0.00001  -0.00000  -0.00001   1.89362
   A89        2.38722   0.00001   0.00001   0.00000   0.00002   2.38724
   A90        1.75836   0.00001  -0.00000  -0.00002  -0.00002   1.75833
   A91        1.96275  -0.00000   0.00003  -0.00019  -0.00016   1.96259
   A92        1.96663   0.00002  -0.00000   0.00036   0.00036   1.96699
   A93        2.26690   0.00002  -0.00001   0.00028   0.00027   2.26718
   A94        1.58354   0.00002   0.00000   0.00035   0.00035   1.58389
   A95        2.29587  -0.00002   0.00001  -0.00031  -0.00030   2.29557
   A96        2.25219  -0.00002   0.00001  -0.00026  -0.00025   2.25195
   A97        2.37993  -0.00000  -0.00001  -0.00003  -0.00004   2.37989
   A98        2.06042   0.00000  -0.00001   0.00005   0.00004   2.06047
   A99        2.24739  -0.00001  -0.00003  -0.00008  -0.00011   2.24728
   A100       1.73850  -0.00001  -0.00003  -0.00002  -0.00005   1.73845
   A101       1.70820   0.00005   0.00011   0.00036   0.00046   1.70867
   A102       2.06836   0.00004   0.00002  -0.00031  -0.00029   2.06806
   A103       1.80739  -0.00011  -0.00004  -0.00094  -0.00097   1.80642
   A104       2.27983   0.00004   0.00061   0.00020   0.00080   2.28062
   A105       1.77825   0.00006   0.00007   0.00043   0.00049   1.77875
   A106       1.90831   0.00008   0.00026   0.00090   0.00115   1.90946
   A107       1.91915  -0.00006   0.00056  -0.00057  -0.00001   1.91914
   A108       2.26997  -0.00000  -0.00004   0.00040   0.00038   2.27035
   A109       1.56411   0.00006   0.00009   0.00029   0.00037   1.56448
   A110       2.26883  -0.00009  -0.00073  -0.00095  -0.00167   2.26716
   A111       2.20594  -0.00005   0.00013  -0.00084  -0.00071   2.20522
   A112       2.44790   0.00003   0.00060   0.00073   0.00133   2.44923
   A113       2.23064  -0.00007  -0.00067   0.00000  -0.00065   2.22999
   A114       2.32105   0.00003  -0.00043   0.00046   0.00003   2.32107
   A115       1.81216  -0.00010  -0.00060  -0.00087  -0.00147   1.81069
   A116       1.77640  -0.00003   0.00002  -0.00014  -0.00012   1.77628
   A117       2.04070  -0.00001  -0.00001  -0.00002  -0.00003   2.04067
   A118       1.83602   0.00002   0.00001   0.00017   0.00018   1.83620
   A119       2.32016   0.00000  -0.00001   0.00010   0.00009   2.32025
   A120       1.80902  -0.00001   0.00001   0.00009   0.00010   1.80911
   A121       1.93309  -0.00003   0.00000  -0.00062  -0.00062   1.93248
   A122       1.99610   0.00002   0.00003   0.00024   0.00026   1.99636
   A123       2.28900   0.00001  -0.00001   0.00012   0.00011   2.28911
   A124       1.53343  -0.00003   0.00002  -0.00006  -0.00004   1.53339
   A125       2.21900   0.00002  -0.00000   0.00020   0.00020   2.21920
   A126       2.17597   0.00001   0.00001  -0.00011  -0.00011   2.17586
   A127       2.49886   0.00001  -0.00003  -0.00018  -0.00021   2.49865
   A128       2.16387   0.00003  -0.00002   0.00002  -0.00001   2.16386
   A129       2.24163   0.00001  -0.00002   0.00012   0.00010   2.24173
   A130       1.74193   0.00002   0.00001   0.00009   0.00010   1.74203
   A131       1.66027   0.00001  -0.00006   0.00004  -0.00002   1.66024
   A132       2.15441  -0.00004  -0.00011  -0.00040  -0.00050   2.15390
   A133       2.44698  -0.00001   0.00003  -0.00015  -0.00012   2.44686
   A134       1.69040  -0.00004  -0.00009  -0.00022  -0.00032   1.69008
   A135       2.53312   0.00002   0.00004   0.00022   0.00027   2.53339
   A136       2.07168  -0.00002   0.00009   0.00012   0.00021   2.07190
   A137       2.02868   0.00002   0.00003  -0.00000   0.00003   2.02872
   A138       2.51384   0.00005  -0.00002   0.00002  -0.00000   2.51384
   A139       2.42720   0.00002   0.00014   0.00035   0.00049   2.42768
   A140       2.12112  -0.00001   0.00006   0.00005   0.00011   2.12124
   A141       1.49853   0.00000  -0.00000   0.00012   0.00012   1.49865
   A142       1.77830   0.00003  -0.00004   0.00040   0.00036   1.77866
   A143       1.32521  -0.00006   0.00001  -0.00037  -0.00035   1.32486
   A144       1.38351   0.00004  -0.00002   0.00035   0.00033   1.38384
   A145       1.41478  -0.00002   0.00001  -0.00024  -0.00024   1.41455
   A146       1.47596   0.00001   0.00000   0.00033   0.00033   1.47629
   A147       1.72830  -0.00001   0.00000   0.00011   0.00011   1.72841
   A148       1.99294  -0.00003   0.00008  -0.00043  -0.00036   1.99259
   A149       2.73105   0.00002  -0.00000  -0.00002  -0.00003   2.73103
   A150       1.81705  -0.00000   0.00000  -0.00006  -0.00006   1.81699
   A151       1.71373  -0.00001   0.00000  -0.00008  -0.00008   1.71365
   A152       1.98528  -0.00000  -0.00000   0.00000  -0.00000   1.98527
   A153       1.56773   0.00008  -0.00017   0.00101   0.00083   1.56856
   A154       1.54234   0.00001   0.00006  -0.00001   0.00006   1.54240
   A155       1.60297   0.00007   0.00002   0.00036   0.00037   1.60334
   A156       1.52688   0.00001  -0.00003   0.00005   0.00002   1.52689
   A157       1.53251   0.00002  -0.00000  -0.00000  -0.00000   1.53251
   A158       1.66002  -0.00002   0.00003  -0.00033  -0.00030   1.65973
   A159       1.92690   0.00000  -0.00003   0.00001  -0.00002   1.92688
   A160       1.72042   0.00000   0.00000   0.00001   0.00002   1.72044
   A161       2.62865  -0.00001   0.00003  -0.00009  -0.00006   2.62859
   A162       1.66194  -0.00001  -0.00000  -0.00011  -0.00011   1.66183
   A163       1.63244   0.00001  -0.00000   0.00002   0.00002   1.63246
   A164       1.63982   0.00001  -0.00003   0.00019   0.00017   1.63999
   A165       2.24216   0.00000  -0.00001   0.00018   0.00018   2.24234
   A166       1.85425   0.00014  -0.00024   0.00016  -0.00009   1.85415
   A167       1.83417  -0.00010  -0.00564   0.00406  -0.00190   1.83227
   A168       2.07368  -0.00030   0.00191  -0.00397  -0.00209   2.07159
   A169       1.74462   0.00005  -0.00019   0.00088   0.00069   1.74531
   A170       2.74374   0.00001  -0.00006   0.00048   0.00041   2.74415
   A171       1.55816  -0.00000  -0.00002   0.00021   0.00019   1.55835
   A172       1.68719  -0.00001  -0.00007  -0.00017  -0.00024   1.68696
   A173       1.58449  -0.00003   0.00012  -0.00088  -0.00076   1.58373
   A174       1.80402   0.00002   0.00002   0.00015   0.00017   1.80420
   A175       1.64326  -0.00002  -0.00001   0.00012   0.00011   1.64337
   A176       1.67216  -0.00003   0.00003  -0.00040  -0.00037   1.67179
   A177       1.30516   0.00002  -0.00006   0.00029   0.00024   1.30539
   A178       1.53470   0.00004  -0.00004   0.00036   0.00032   1.53502
   A179       1.37459   0.00006   0.00008   0.00053   0.00061   1.37520
   A180       1.94598  -0.00007  -0.00001  -0.00046  -0.00048   1.94551
   A181       1.52775  -0.00001  -0.00005  -0.00005  -0.00009   1.52766
   A182       1.72091  -0.00000  -0.00004  -0.00018  -0.00022   1.72069
   A183       1.14868  -0.00002   0.00003  -0.00015  -0.00012   1.14856
   A184       1.99792   0.00003   0.00002   0.00040   0.00043   1.99835
   A185       1.75161   0.00001   0.00001   0.00011   0.00012   1.75173
   A186       2.07994  -0.00002  -0.00000  -0.00012  -0.00012   2.07982
   A187       1.64484  -0.00001  -0.00001  -0.00025  -0.00026   1.64459
   A188       2.15254   0.00000   0.00001   0.00015   0.00016   2.15270
   A189       2.45107   0.00001  -0.00001   0.00001  -0.00000   2.45106
   A190       1.76472   0.00000   0.00001   0.00002   0.00003   1.76474
   A191       2.12086   0.00001   0.00001  -0.00001  -0.00000   2.12085
   A192       1.99897  -0.00001   0.00002  -0.00011  -0.00009   1.99888
   A193       1.35799   0.00000  -0.00003  -0.00036  -0.00039   1.35760
   A194       1.32243   0.00001   0.00001   0.00030   0.00031   1.32274
   A195       2.09678  -0.00002  -0.00000   0.00013   0.00013   2.09690
   A196       1.59869  -0.00002   0.00003  -0.00029  -0.00026   1.59843
   A197       2.27088   0.00002  -0.00001   0.00012   0.00010   2.27099
   A198       2.37828   0.00000  -0.00001   0.00011   0.00010   2.37838
   A199       1.43634   0.00001   0.00001   0.00011   0.00012   1.43647
   A200       1.14207  -0.00001  -0.00001  -0.00018  -0.00020   1.14188
   A201       2.35784  -0.00000  -0.00000   0.00002   0.00002   2.35786
   A202       1.59610   0.00001  -0.00001   0.00002   0.00002   1.59612
   A203       2.27192  -0.00001   0.00000  -0.00002  -0.00002   2.27190
   A204       2.27058  -0.00000   0.00000   0.00001   0.00001   2.27059
   A205       2.02137  -0.00001   0.00001  -0.00006  -0.00005   2.02132
   A206       1.62513   0.00001  -0.00001   0.00003   0.00002   1.62515
   A207       2.46312  -0.00001   0.00001  -0.00006  -0.00005   2.46307
   A208       2.13156   0.00000   0.00000  -0.00003  -0.00002   2.13154
   A209       1.43736  -0.00010   0.00020  -0.00116  -0.00096   1.43640
   A210       1.51689  -0.00007   0.00001  -0.00066  -0.00065   1.51624
   A211       2.18441   0.00010  -0.00021   0.00182   0.00162   2.18603
   A212       1.19916  -0.00008   0.00017  -0.00102  -0.00085   1.19831
   A213       1.65228  -0.00008   0.00011  -0.00116  -0.00104   1.65124
   A214       2.21151   0.00009  -0.00019   0.00143   0.00124   2.21276
   A215       1.38454  -0.00008   0.00026  -0.00074  -0.00047   1.38407
   A216       2.32042   0.00003   0.00001  -0.00127  -0.00126   2.31916
   A217       2.31193   0.00004  -0.00011   0.00105   0.00093   2.31286
   A218       2.22268   0.00006   0.00013   0.00024   0.00037   2.22305
   A219       3.08761  -0.00002  -0.00004  -0.00049  -0.00053   3.08708
   A220       3.14531   0.00008   0.00008   0.00036   0.00043   3.14574
   A221       3.23995  -0.00068  -0.00060  -0.01554  -0.01610   3.22385
   A222       3.38852  -0.00001   0.00014  -0.00073  -0.00059   3.38793
   A223       3.11691   0.00002  -0.00001   0.00063   0.00062   3.11753
   A224       3.01560  -0.00002   0.00029  -0.00103  -0.00074   3.01486
   A225       3.33156   0.00026   0.00232   0.00428   0.00657   3.33813
   A226       3.18911  -0.00000  -0.00015   0.00026   0.00011   3.18922
    D1       -0.12108  -0.00001   0.00001  -0.00022  -0.00020  -0.12129
    D2       -1.18801   0.00003   0.00012   0.00096   0.00108  -1.18693
    D3        2.24919  -0.00000   0.00006   0.00005   0.00011   2.24930
    D4        2.94779   0.00001   0.00007   0.00027   0.00034   2.94814
    D5        0.91143  -0.00000   0.00004   0.00007   0.00011   0.91154
    D6       -0.15550   0.00004   0.00015   0.00124   0.00139  -0.15411
    D7       -3.00149   0.00001   0.00009   0.00033   0.00042  -3.00107
    D8       -2.30288   0.00002   0.00010   0.00055   0.00065  -2.30223
    D9       -2.66180  -0.00001  -0.00002  -0.00023  -0.00025  -2.66205
   D10        2.55445   0.00003   0.00009   0.00094   0.00103   2.55549
   D11       -0.29153  -0.00000   0.00003   0.00004   0.00006  -0.29147
   D12        0.40708   0.00001   0.00003   0.00026   0.00029   0.40737
   D13       -2.47062  -0.00002   0.00001  -0.00046  -0.00045  -2.47108
   D14        2.74563   0.00002   0.00012   0.00071   0.00083   2.74646
   D15       -0.10036  -0.00001   0.00005  -0.00019  -0.00014  -0.10050
   D16        0.59825   0.00000   0.00006   0.00003   0.00009   0.59834
   D17        0.11725   0.00001  -0.00001   0.00025   0.00023   0.11748
   D18        1.13401   0.00001  -0.00002   0.00017   0.00015   1.13416
   D19       -2.93672  -0.00000  -0.00004   0.00010   0.00005  -2.93667
   D20       -2.24541   0.00001  -0.00005   0.00022   0.00016  -2.24524
   D21       -0.89768  -0.00001  -0.00000   0.00021   0.00021  -0.89747
   D22        0.11908  -0.00000  -0.00001   0.00014   0.00013   0.11921
   D23        2.33153  -0.00001  -0.00003   0.00006   0.00003   2.33156
   D24        3.02285   0.00000  -0.00004   0.00018   0.00014   3.02299
   D25        2.84687   0.00000  -0.00000   0.00020   0.00020   2.84706
   D26       -2.41956   0.00000  -0.00001   0.00012   0.00011  -2.41945
   D27       -0.20711  -0.00000  -0.00003   0.00004   0.00002  -0.20709
   D28        0.48421   0.00001  -0.00004   0.00016   0.00013   0.48434
   D29        2.24477   0.00000  -0.00002   0.00032   0.00031   2.24508
   D30       -3.02165   0.00001  -0.00002   0.00024   0.00022  -3.02143
   D31       -0.80920  -0.00000  -0.00004   0.00017   0.00013  -0.80907
   D32       -0.11788   0.00001  -0.00005   0.00029   0.00024  -0.11764
   D33        0.65246   0.00002  -0.00002   0.00038   0.00037   0.65283
   D34       -2.14582   0.00001   0.00003   0.00002   0.00005  -2.14576
   D35       -2.85744   0.00002   0.00001   0.00001   0.00002  -2.85743
   D36       -0.61013   0.00001   0.00002   0.00057   0.00060  -0.60953
   D37        2.87478   0.00001   0.00007   0.00021   0.00028   2.87506
   D38        2.16315   0.00001   0.00005   0.00020   0.00025   2.16340
   D39       -2.92506  -0.00000  -0.00003   0.00026   0.00023  -2.92483
   D40        0.55985  -0.00001   0.00001  -0.00010  -0.00008   0.55976
   D41       -0.15178  -0.00001  -0.00001  -0.00011  -0.00012  -0.15190
   D42        2.97530  -0.00000  -0.00002   0.00019   0.00018   2.97548
   D43        0.17703  -0.00000   0.00003  -0.00016  -0.00014   0.17689
   D44       -0.53460  -0.00000   0.00000  -0.00018  -0.00017  -0.53477
   D45        0.58750  -0.00002  -0.00010  -0.00039  -0.00048   0.58702
   D46       -0.47088   0.00002  -0.00004   0.00017   0.00013  -0.47075
   D47       -3.11034  -0.00003  -0.00002  -0.00069  -0.00071  -3.11105
   D48       -2.91412   0.00001  -0.00005   0.00000  -0.00005  -2.91417
   D49       -0.46465  -0.00004  -0.00009  -0.00055  -0.00064  -0.46529
   D50       -1.52303  -0.00000  -0.00004   0.00002  -0.00002  -1.52306
   D51        2.12069  -0.00004  -0.00002  -0.00085  -0.00086   2.11983
   D52        2.31692  -0.00000  -0.00005  -0.00016  -0.00021   2.31671
   D53        3.12340  -0.00002  -0.00008  -0.00043  -0.00051   3.12289
   D54        2.06501   0.00002  -0.00003   0.00014   0.00011   2.06512
   D55       -0.57444  -0.00002  -0.00000  -0.00073  -0.00073  -0.57517
   D56       -0.37822   0.00002  -0.00004  -0.00003  -0.00007  -0.37829
   D57       -2.55488  -0.00003  -0.00008  -0.00049  -0.00057  -2.55545
   D58        2.66992   0.00001  -0.00003   0.00008   0.00005   2.66997
   D59        0.03046  -0.00003  -0.00001  -0.00079  -0.00079   0.02967
   D60        0.22669   0.00001  -0.00004  -0.00010  -0.00014   0.22655
   D61       -0.61920  -0.00002  -0.00004  -0.00084  -0.00088  -0.62008
   D62        0.44520  -0.00001   0.00001  -0.00056  -0.00054   0.44465
   D63        3.05200  -0.00002  -0.00001  -0.00064  -0.00065   3.05135
   D64        2.81782  -0.00002   0.00002  -0.00051  -0.00050   2.81733
   D65        0.38656  -0.00003  -0.00005  -0.00092  -0.00097   0.38559
   D66        1.45096  -0.00001   0.00000  -0.00064  -0.00063   1.45033
   D67       -2.22543  -0.00003  -0.00002  -0.00072  -0.00074  -2.22617
   D68       -2.45960  -0.00003   0.00001  -0.00059  -0.00058  -2.46018
   D69        2.79134  -0.00002  -0.00000  -0.00061  -0.00062   2.79072
   D70       -2.42745   0.00000   0.00005  -0.00033  -0.00028  -2.42773
   D71        0.17935  -0.00002   0.00003  -0.00042  -0.00039   0.17896
   D72       -0.05482  -0.00002   0.00005  -0.00029  -0.00023  -0.05505
   D73        2.84799  -0.00000   0.00001  -0.00014  -0.00013   2.84786
   D74       -2.37080   0.00001   0.00007   0.00014   0.00021  -2.37059
   D75        0.23600  -0.00000   0.00005   0.00005   0.00010   0.23610
   D76        0.00183  -0.00000   0.00007   0.00019   0.00025   0.00208
   D77        1.97409  -0.00000   0.00005  -0.00034  -0.00029   1.97379
   D78       -0.43897  -0.00000   0.00002  -0.00040  -0.00037  -0.43935
   D79        0.74604   0.00001   0.00004  -0.00021  -0.00017   0.74587
   D80       -2.87644  -0.00001   0.00002  -0.00040  -0.00037  -2.87681
   D81       -1.60935  -0.00001  -0.00002  -0.00063  -0.00065  -1.61000
   D82       -0.65595  -0.00001   0.00003  -0.00010  -0.00006  -0.65602
   D83       -2.57933  -0.00001   0.00004  -0.00038  -0.00034  -2.57967
   D84       -1.62490   0.00000   0.00004  -0.00007  -0.00003  -1.62493
   D85        0.56327  -0.00000   0.00003  -0.00025  -0.00023   0.56304
   D86        2.13635  -0.00003  -0.00003  -0.00081  -0.00084   2.13551
   D87        0.12071   0.00001  -0.00001   0.00021   0.00020   0.12091
   D88       -0.87884   0.00002  -0.00000   0.00052   0.00052  -0.87831
   D89        2.73513  -0.00000   0.00014  -0.00048  -0.00034   2.73479
   D90        2.74889   0.00000   0.00006  -0.00048  -0.00041   2.74848
   D91        1.09229   0.00002  -0.00001   0.00063   0.00062   1.09291
   D92        0.09274   0.00003   0.00001   0.00094   0.00095   0.09369
   D93       -2.57647   0.00001   0.00014  -0.00006   0.00008  -2.57639
   D94       -2.56271   0.00002   0.00007  -0.00006   0.00001  -2.56270
   D95       -2.27932  -0.00001  -0.00002  -0.00011  -0.00013  -2.27945
   D96        3.00432   0.00000  -0.00000   0.00020   0.00020   3.00451
   D97        0.33510  -0.00002   0.00013  -0.00080  -0.00067   0.33443
   D98        0.34886  -0.00001   0.00006  -0.00080  -0.00074   0.34812
   D99       -2.95030  -0.00001  -0.00006  -0.00029  -0.00035  -2.95066
   D100       2.33334  -0.00000  -0.00005   0.00002  -0.00003   2.33331
   D101      -0.33588  -0.00002   0.00009  -0.00098  -0.00090  -0.33678
   D102      -0.32212  -0.00002   0.00002  -0.00098  -0.00097  -0.32308
   D103      -0.64321  -0.00000  -0.00003   0.00056   0.00053  -0.64269
   D104       2.51042  -0.00001  -0.00004   0.00028   0.00023   2.51065
   D105       2.36072   0.00001  -0.00000   0.00022   0.00022   2.36094
   D106       0.48053   0.00001   0.00000   0.00111   0.00112   0.48165
   D107      -2.64903   0.00000  -0.00001   0.00083   0.00083  -2.64820
   D108      -2.79872   0.00002   0.00004   0.00078   0.00081  -2.79791
   D109       3.09287  -0.00001   0.00003   0.00012   0.00015   3.09302
   D110      -0.03669  -0.00002   0.00001  -0.00016  -0.00014  -0.03683
   D111      -0.18638   0.00000   0.00006  -0.00021  -0.00015  -0.18654
   D112       3.11705  -0.00002   0.00005  -0.00021  -0.00016   3.11689
   D113      -0.01251  -0.00002   0.00004  -0.00049  -0.00045  -0.01295
   D114      -0.16220  -0.00000   0.00008  -0.00054  -0.00046  -0.16266
   D115      -0.69256  -0.00001  -0.00001  -0.00055  -0.00056  -0.69312
   D116       0.33928  -0.00003   0.00003  -0.00040  -0.00037   0.33891
   D117       2.59451  -0.00004  -0.00007  -0.00069  -0.00076   2.59375
   D118      -3.10361   0.00000  -0.00006  -0.00057  -0.00063  -3.10424
   D119       0.43177   0.00000   0.00002  -0.00053  -0.00051   0.43127
   D120       1.46362  -0.00001   0.00007  -0.00038  -0.00031   1.46330
   D121      -2.56433  -0.00003  -0.00003  -0.00067  -0.00071  -2.56504
   D122      -1.97928   0.00002  -0.00002  -0.00056  -0.00058  -1.97985
   D123       2.70999   0.00002  -0.00002   0.00027   0.00025   2.71025
   D124      -2.54135   0.00001   0.00003   0.00042   0.00045  -2.54090
   D125      -0.28611  -0.00001  -0.00008   0.00013   0.00005  -0.28606
   D126       0.29894   0.00004  -0.00006   0.00025   0.00018   0.29913
   D127       3.08689   0.00001  -0.00001   0.00010   0.00008   3.08697
   D128      -2.16445   0.00000   0.00003   0.00024   0.00027  -2.16418
   D129       0.09078  -0.00001  -0.00007  -0.00005  -0.00012   0.09066
   D130       0.67584   0.00003  -0.00006   0.00007   0.00001   0.67585
   D131       0.78389  -0.00000  -0.00005  -0.00081  -0.00086   0.78303
   D132      -0.18343  -0.00007  -0.00031  -0.00179  -0.00209  -0.18552
   D133      -2.94617   0.00000   0.00071  -0.00028   0.00043  -2.94574
   D134      -2.72319   0.00002  -0.00013   0.00071   0.00059  -2.72260
   D135      -0.26718  -0.00001  -0.00005  -0.00138  -0.00143  -0.26861
   D136      -1.23450  -0.00009  -0.00030  -0.00236  -0.00266  -1.23716
   D137       2.28594  -0.00001   0.00072  -0.00085  -0.00013   2.28581
   D138       2.50892   0.00001  -0.00013   0.00014   0.00003   2.50895
   D139      -2.67518   0.00003  -0.00002   0.00020   0.00018  -2.67500
   D140       2.64069  -0.00004  -0.00027  -0.00079  -0.00106   2.63963
   D141      -0.12206   0.00003   0.00075   0.00073   0.00147  -0.12058
   D142       0.10093   0.00005  -0.00009   0.00172   0.00163   0.10256
   D143      -3.01369   0.00001  -0.00009  -0.00036  -0.00045  -3.01413
   D144       2.30218  -0.00006  -0.00034  -0.00135  -0.00168   2.30050
   D145      -0.46056   0.00001   0.00068   0.00017   0.00085  -0.45972
   D146      -0.23758   0.00003  -0.00016   0.00116   0.00101  -0.23657
   D147      -2.87365  -0.00000  -0.00039   0.00120   0.00081  -2.87283
   D148      -0.74217   0.00001  -0.00035   0.00159   0.00124  -0.74093
   D149      -1.84025   0.00001  -0.00038   0.00155   0.00118  -1.83908
   D150       2.08595  -0.00003  -0.00034   0.00057   0.00023   2.08618
   D151       0.66567  -0.00004  -0.00045  -0.00004  -0.00048   0.66519
   D152      -0.00963  -0.00000  -0.00008  -0.00004  -0.00012  -0.00975
   D153      -3.02523   0.00001  -0.00037   0.00099   0.00062  -3.02461
   D154       3.03099   0.00002  -0.00000   0.00066   0.00066   3.03165
   D155       0.01539   0.00004  -0.00029   0.00170   0.00140   0.01680
   D156       1.48686   0.00002  -0.00009   0.00070   0.00061   1.48747
   D157      -1.52874   0.00004  -0.00038   0.00173   0.00135  -1.52739
   D158      -1.05940  -0.00000  -0.00003  -0.00028  -0.00031  -1.05971
   D159       2.20819   0.00001  -0.00032   0.00076   0.00044   2.20862
   D160      -2.11076  -0.00001  -0.00009  -0.00071  -0.00080  -2.11156
   D161       1.15683   0.00001  -0.00038   0.00032  -0.00006   1.15677
   D162      -0.12450  -0.00000   0.00001  -0.00019  -0.00017  -0.12467
   D163       0.90585   0.00001   0.00010   0.00022   0.00032   0.90617
   D164      -2.44864   0.00002  -0.00003   0.00016   0.00013  -2.44851
   D165      -2.91737  -0.00001  -0.00002  -0.00001  -0.00003  -2.91741
   D166      -1.10588  -0.00000   0.00003  -0.00019  -0.00016  -1.10604
   D167      -0.07554   0.00002   0.00012   0.00021   0.00033  -0.07521
   D168       2.85316   0.00002  -0.00002   0.00016   0.00014   2.85330
   D169       2.38443  -0.00001  -0.00000  -0.00002  -0.00002   2.38441
   D170       2.92937   0.00000   0.00004  -0.00003   0.00001   2.92937
   D171      -2.32347   0.00002   0.00013   0.00037   0.00050  -2.32298
   D172       0.60523   0.00003  -0.00001   0.00032   0.00031   0.60553
   D173       0.13649  -0.00000   0.00001   0.00014   0.00015   0.13664
   D174       2.24385  -0.00001   0.00003  -0.00006  -0.00003   2.24381
   D175      -3.00899   0.00001   0.00012   0.00034   0.00046  -3.00854
   D176      -0.08029   0.00002  -0.00002   0.00029   0.00027  -0.08003
   D177      -0.54903  -0.00001  -0.00000   0.00011   0.00011  -0.54892
   D178       0.63614  -0.00001   0.00002  -0.00058  -0.00056   0.63558
   D179      -2.52515   0.00000   0.00003  -0.00012  -0.00008  -2.52523
   D180      -2.42543  -0.00002  -0.00000  -0.00039  -0.00039  -2.42581
   D181      -0.52868  -0.00002   0.00001  -0.00066  -0.00065  -0.52933
   D182       2.59322  -0.00001   0.00003  -0.00020  -0.00017   2.59305
   D183       2.69294  -0.00003  -0.00000  -0.00047  -0.00047   2.69247
   D184      -3.09578  -0.00001  -0.00001  -0.00044  -0.00045  -3.09624
   D185       0.02611   0.00000   0.00001   0.00002   0.00003   0.02614
   D186       0.12583  -0.00001  -0.00003  -0.00025  -0.00028   0.12556
   D187      -3.08961  -0.00000  -0.00000  -0.00032  -0.00032  -3.08994
   D188       0.03228   0.00001   0.00002   0.00014   0.00015   0.03243
   D189       0.13200  -0.00001  -0.00002  -0.00013  -0.00015   0.13185
   D190       0.68772  -0.00000  -0.00001   0.00016   0.00015   0.68787
   D191      -0.37199  -0.00000  -0.00001   0.00019   0.00018  -0.37182
   D192      -3.07896  -0.00001  -0.00000   0.00003   0.00003  -3.07893
   D193      -2.56249  -0.00000   0.00002   0.00015   0.00017  -2.56233
   D194      -0.39754   0.00000  -0.00002   0.00014   0.00013  -0.39741
   D195      -1.45725   0.00000  -0.00002   0.00017   0.00015  -1.45710
   D196       2.11897  -0.00000  -0.00001   0.00001   0.00000   2.11897
   D197       2.63543   0.00000   0.00001   0.00013   0.00014   2.63558
   D198      -3.07732  -0.00000  -0.00001   0.00001   0.00000  -3.07731
   D199       2.14616  -0.00000  -0.00001   0.00004   0.00003   2.14619
   D200      -0.56081  -0.00001   0.00000  -0.00012  -0.00012  -0.56093
   D201      -0.04434  -0.00000   0.00002  -0.00000   0.00002  -0.04432
   D202      -2.68940  -0.00000  -0.00000  -0.00005  -0.00005  -2.68946
   D203       2.53407  -0.00000  -0.00000  -0.00002  -0.00003   2.53405
   D204      -0.17290  -0.00001   0.00001  -0.00018  -0.00018  -0.17307
   D205       0.34357  -0.00000   0.00003  -0.00006  -0.00004   0.34353
   D206      -0.68782   0.00001  -0.00004  -0.00038  -0.00042  -0.68824
   D207       0.28876  -0.00001   0.00002  -0.00058  -0.00057   0.28819
   D208       2.89564   0.00001  -0.00003  -0.00015  -0.00017   2.89547
   D209       2.68284   0.00000   0.00001  -0.00025  -0.00024   2.68259
   D210       0.39704   0.00000  -0.00004  -0.00028  -0.00033   0.39671
   D211       1.37362  -0.00002   0.00001  -0.00048  -0.00048   1.37314
   D212      -2.30269   0.00001  -0.00004  -0.00004  -0.00008  -2.30277
   D213      -2.51549   0.00000  -0.00000  -0.00015  -0.00015  -2.51564
   D214       3.09242   0.00000  -0.00002  -0.00036  -0.00038   3.09204
   D215      -2.21419  -0.00002   0.00004  -0.00056  -0.00053  -2.21472
   D216       0.39269   0.00000  -0.00001  -0.00013  -0.00013   0.39256
   D217       0.17989   0.00000   0.00002  -0.00023  -0.00020   0.17969
   D218       2.71622  -0.00000  -0.00001  -0.00052  -0.00053   2.71569
   D219      -2.59039  -0.00002   0.00004  -0.00072  -0.00067  -2.59107
   D220       0.01649  -0.00000   0.00000  -0.00028  -0.00028   0.01621
   D221      -0.19631  -0.00000   0.00003  -0.00038  -0.00035  -0.19666
   D222      -1.57446   0.00000   0.00004  -0.00007  -0.00003  -1.57449
   D223       1.69061  -0.00000   0.00000  -0.00029  -0.00029   1.69032
   D224      -3.08190   0.00000   0.00005  -0.00009  -0.00005  -3.08194
   D225      -0.50794   0.00000   0.00001  -0.00003  -0.00001  -0.50795
   D226       0.59784   0.00001   0.00002   0.00004   0.00006   0.59791
   D227      -0.11633  -0.00000   0.00002   0.00022   0.00024  -0.11609
   D228      -2.22550   0.00001  -0.00001   0.00006   0.00005  -2.22545
   D229      -1.16917   0.00001   0.00001   0.00022   0.00023  -1.16894
   D230       1.20082   0.00001  -0.00002   0.00031   0.00030   1.20112
   D231       2.70610   0.00001  -0.00002   0.00039   0.00037   2.70647
   D232      -0.63402   0.00001   0.00009  -0.00028  -0.00019  -0.63422
   D233       2.15501   0.00001   0.00004   0.00005   0.00009   2.15510
   D234       2.96131   0.00001   0.00007   0.00001   0.00007   2.96139
   D235       0.62797   0.00001   0.00000   0.00005   0.00005   0.62802
   D236      -2.86618   0.00001  -0.00006   0.00039   0.00033  -2.86584
   D237      -2.05988   0.00001  -0.00003   0.00034   0.00032  -2.05956
   D238      -2.88914   0.00001   0.00013  -0.00061  -0.00048  -2.88962
   D239      -0.10010   0.00001   0.00008  -0.00027  -0.00020  -0.10030
   D240       0.70620   0.00001   0.00010  -0.00032  -0.00021   0.70599
   D241       2.87067  -0.00000   0.00004  -0.00037  -0.00034   2.87033
   D242      -0.62348  -0.00000  -0.00002  -0.00004  -0.00006  -0.62353
   D243       0.18282  -0.00001   0.00001  -0.00008  -0.00007   0.18275
   D244      -0.62338  -0.00004  -0.00014  -0.00027  -0.00041  -0.62379
   D245       0.52001  -0.00000  -0.00015  -0.00028  -0.00043   0.51958
   D246      -3.08122   0.00008   0.00032   0.00107   0.00138  -3.07984
   D247       2.76730  -0.00007  -0.00087  -0.00011  -0.00097   2.76633
   D248       0.42088  -0.00003  -0.00016  -0.00012  -0.00028   0.42060
   D249       1.56426   0.00001  -0.00017  -0.00012  -0.00029   1.56397
   D250      -2.03697   0.00009   0.00030   0.00122   0.00152  -2.03545
   D251      -2.47163  -0.00006  -0.00089   0.00005  -0.00083  -2.47246
   D252       2.66322  -0.00004  -0.00009  -0.00012  -0.00021   2.66301
   D253      -2.47658  -0.00001  -0.00009  -0.00013  -0.00022  -2.47680
   D254       0.20538   0.00007   0.00038   0.00122   0.00158   0.20696
   D255      -0.22929  -0.00008  -0.00082   0.00004  -0.00076  -0.23005
   D256      -3.07699  -0.00001  -0.00008  -0.00001  -0.00009  -3.07708
   D257      -1.93361   0.00002  -0.00009  -0.00001  -0.00010  -1.93371
   D258       0.74835   0.00010   0.00038   0.00133   0.00171   0.75006
   D259       0.31369  -0.00005  -0.00081   0.00016  -0.00064   0.31305
   D260       0.58252  -0.00004  -0.00004  -0.00115  -0.00119   0.58133
   D261      -0.52170  -0.00002  -0.00000  -0.00096  -0.00096  -0.52266
   D262       3.06749  -0.00001  -0.00001  -0.00052  -0.00053   3.06696
   D263      -2.70277  -0.00001  -0.00000  -0.00043  -0.00043  -2.70319
   D264      -0.46539  -0.00003  -0.00003  -0.00062  -0.00065  -0.46605
   D265      -1.56961  -0.00001   0.00001  -0.00044  -0.00043  -1.57004
   D266       2.01957   0.00000   0.00000   0.00001   0.00001   2.01958
   D267       2.53251  -0.00001   0.00001   0.00010   0.00011   2.53261
   D268      -3.13966  -0.00002  -0.00023   0.00029   0.00007  -3.13959
   D269       2.03931  -0.00000  -0.00018   0.00048   0.00030   2.03961
   D270      -0.65469   0.00001  -0.00019   0.00092   0.00073  -0.65396
   D271      -0.14176   0.00000  -0.00019   0.00101   0.00083  -0.14093
   D272      -2.85462  -0.00003  -0.00009  -0.00036  -0.00044  -2.85507
   D273       2.32434  -0.00000  -0.00004  -0.00017  -0.00022   2.32413
   D274      -0.36966   0.00001  -0.00005   0.00027   0.00022  -0.36944
   D275       0.14327  -0.00000  -0.00005   0.00037   0.00032   0.14359
   D276       0.38166  -0.00001   0.00012  -0.00028  -0.00016   0.38150
   D277       2.59169  -0.00003   0.00021  -0.00104  -0.00083   2.59086
   D278       1.46666  -0.00003   0.00013  -0.00086  -0.00073   1.46593
   D279      -0.77513  -0.00002   0.00008  -0.00112  -0.00105  -0.77617
   D280      -2.14286  -0.00003   0.00030  -0.00170  -0.00140  -2.14427
   D281      -1.61421   0.00002   0.00001   0.00097   0.00098  -1.61323
   D282       1.75693   0.00002   0.00017   0.00021   0.00038   1.75731
   D283       0.91993   0.00002   0.00008   0.00019   0.00028   0.92021
   D284      -1.99211   0.00001   0.00024  -0.00056  -0.00032  -1.99243
   D285      -0.27221   0.00000   0.00005   0.00020   0.00025  -0.27195
   D286       3.09893  -0.00000   0.00021  -0.00056  -0.00035   3.09859
   D287      -3.01816  -0.00001  -0.00004   0.00003  -0.00000  -3.01816
   D288       0.35298  -0.00002   0.00012  -0.00072  -0.00060   0.35238
   D289       2.01271   0.00000   0.00008  -0.00010  -0.00002   2.01269
   D290      -0.89934  -0.00001   0.00023  -0.00085  -0.00062  -0.89996
   D291      -2.49426   0.00001  -0.00009   0.00026   0.00017  -2.49409
   D292       2.06080  -0.00000  -0.00011   0.00049   0.00039   2.06119
   D293      -1.23125   0.00001  -0.00008   0.00013   0.00005  -1.23120
   D294       0.08299   0.00001  -0.00006  -0.00019  -0.00025   0.08274
   D295      -0.01316   0.00001   0.00000   0.00037   0.00037  -0.01278
   D296       1.00143  -0.00000  -0.00003   0.00007   0.00004   1.00147
   D297      -2.34895  -0.00001  -0.00000   0.00012   0.00012  -2.34883
   D298      -3.04744   0.00001  -0.00003   0.00034   0.00031  -3.04713
   D299      -1.06382   0.00003   0.00003   0.00031   0.00034  -1.06348
   D300      -0.04924   0.00002  -0.00000   0.00001   0.00001  -0.04923
   D301       2.88357   0.00001   0.00002   0.00006   0.00008   2.88365
   D302       2.18508   0.00003  -0.00000   0.00028   0.00028   2.18535
   D303       2.92415   0.00004   0.00009   0.00044   0.00052   2.92467
   D304      -2.34445   0.00003   0.00006   0.00013   0.00019  -2.34426
   D305       0.58835   0.00002   0.00008   0.00018   0.00027   0.58862
   D306      -0.11014   0.00004   0.00006   0.00040   0.00046  -0.10968
   D307       2.35906   0.00000   0.00002   0.00034   0.00036   2.35942
   D308      -2.90954  -0.00001  -0.00002   0.00004   0.00003  -2.90951
   D309       0.02326  -0.00002   0.00001   0.00009   0.00010   0.02337
   D310      -0.67523  -0.00000  -0.00001   0.00031   0.00030  -0.67493
   D311       0.02312   0.00003   0.00014   0.00038   0.00052   0.02364
   D312      -0.92619  -0.00001   0.00001   0.00007   0.00008  -0.92611
   D313       2.27794  -0.00007   0.00044  -0.00092  -0.00046   2.27747
   D314       2.92813   0.00008   0.00080   0.00045   0.00125   2.92937
   D315       0.99410   0.00002   0.00014   0.00032   0.00046   0.99455
   D316       0.04479  -0.00002   0.00001   0.00000   0.00002   0.04480
   D317      -3.03427  -0.00008   0.00043  -0.00098  -0.00053  -3.03480
   D318      -2.38408   0.00007   0.00080   0.00039   0.00118  -2.38290
   D319      -2.69106   0.00003   0.00008   0.00049   0.00057  -2.69049
   D320       2.64282  -0.00001  -0.00005   0.00018   0.00013   2.64295
   D321      -0.43624  -0.00008   0.00037  -0.00080  -0.00041  -0.43665
   D322       0.21395   0.00007   0.00074   0.00057   0.00130   0.21524
   D323      -2.53536   0.00003   0.00013   0.00003   0.00016  -2.53520
   D324       2.79851  -0.00001  -0.00000  -0.00028  -0.00028   2.79823
   D325      -0.28055  -0.00008   0.00042  -0.00126  -0.00082  -0.28137
   D326       0.36964   0.00007   0.00079   0.00011   0.00089   0.37053
   D327       0.58894  -0.00002   0.00003  -0.00055  -0.00052   0.58843
   D328      -2.80545  -0.00003  -0.00001  -0.00049  -0.00050  -2.80596
   D329      -2.17082   0.00000  -0.00007  -0.00038  -0.00045  -2.17127
   D330      -0.61249   0.00001  -0.00001  -0.00022  -0.00023  -0.61272
   D331       2.27630  -0.00000  -0.00005  -0.00017  -0.00022   2.27608
   D332       2.91093   0.00004  -0.00011  -0.00005  -0.00016   2.91076
   D333      -2.93150   0.00002   0.00004   0.00022   0.00026  -2.93124
   D334      -0.04271   0.00001   0.00000   0.00027   0.00027  -0.04243
   D335       0.59192   0.00005  -0.00006   0.00039   0.00033   0.59225
   D336       2.85661  -0.00002   0.00009  -0.00006   0.00003   2.85664
   D337      -0.53778  -0.00004   0.00004  -0.00001   0.00004  -0.53774
   D338       0.09685   0.00000  -0.00002   0.00011   0.00009   0.09694
   D339       1.72398   0.00003  -0.00002   0.00071   0.00069   1.72466
   D340       3.09906   0.00001   0.00000   0.00001   0.00001   3.09907
   D341       0.18395  -0.00003  -0.00009  -0.00010  -0.00020   0.18376
   D342      -2.00372   0.00000   0.00003   0.00020   0.00023  -2.00349
   D343      -0.91620  -0.00001  -0.00003  -0.00018  -0.00021  -0.91641
   D344       1.84899   0.00002   0.00001   0.00049   0.00050   1.84950
   D345      -0.88350   0.00000   0.00001   0.00044   0.00045  -0.88305
   D346       3.04143  -0.00000   0.00003   0.00026   0.00029   3.04171
   D347       0.30893  -0.00002   0.00003   0.00021   0.00024   0.30917
   D348       0.79752   0.00002  -0.00002   0.00027   0.00025   0.79777
   D349      -1.93497   0.00000  -0.00002   0.00022   0.00020  -1.93477
   D350      -1.87590   0.00001   0.00001   0.00064   0.00065  -1.87525
   D351       1.67478  -0.00001   0.00001   0.00059   0.00061   1.67539
   D352      -0.44888   0.00003  -0.00006   0.00012   0.00006  -0.44882
   D353       3.10181   0.00001  -0.00006   0.00007   0.00001   3.10182
   D354       0.04858   0.00003   0.00006   0.00090   0.00095   0.04953
   D355       1.03772  -0.00001   0.00004   0.00030   0.00034   1.03805
   D356      -2.32104  -0.00000  -0.00000   0.00015   0.00015  -2.32089
   D357      -2.96152   0.00001   0.00002   0.00021   0.00024  -2.96129
   D358      -0.94548   0.00002   0.00003   0.00062   0.00065  -0.94483
   D359       0.04366  -0.00002   0.00001   0.00002   0.00003   0.04369
   D360       2.96809  -0.00001  -0.00003  -0.00013  -0.00016   2.96793
   D361       2.32760  -0.00000  -0.00000  -0.00007  -0.00007   2.32753
   D362       2.42284   0.00004  -0.00000   0.00062   0.00062   2.42346
   D363      -2.87121  -0.00000  -0.00002   0.00002  -0.00000  -2.87121
   D364       0.05322  -0.00000  -0.00006  -0.00013  -0.00019   0.05303
   D365      -0.58726   0.00001  -0.00003  -0.00007  -0.00010  -0.58736
   D366       2.96227   0.00004   0.00002   0.00065   0.00066   2.96293
   D367      -2.33178  -0.00000  -0.00001   0.00005   0.00004  -2.33174
   D368       0.59265  -0.00000  -0.00004  -0.00010  -0.00015   0.59250
   D369      -0.04784   0.00001  -0.00002  -0.00004  -0.00006  -0.04789
   D370      -0.51809  -0.00002  -0.00017  -0.00046  -0.00063  -0.51872
   D371       2.31051  -0.00005  -0.00026  -0.00052  -0.00078   2.30973
   D372       2.72228   0.00000  -0.00002   0.00010   0.00008   2.72236
   D373       0.67212  -0.00003  -0.00017  -0.00071  -0.00087   0.67125
   D374      -2.78247  -0.00006  -0.00025  -0.00077  -0.00102  -2.78349
   D375      -2.37070  -0.00000  -0.00001  -0.00015  -0.00016  -2.37086
   D376      -2.99108  -0.00001  -0.00016  -0.00039  -0.00055  -2.99163
   D377      -0.16249  -0.00004  -0.00025  -0.00045  -0.00070  -0.16319
   D378       0.24929   0.00001  -0.00001   0.00017   0.00016   0.24945
   D379       3.12759  -0.00001  -0.00018  -0.00049  -0.00067   3.12691
   D380      -0.32700  -0.00004  -0.00027  -0.00055  -0.00082  -0.32782
   D381       0.08477   0.00001  -0.00003   0.00007   0.00004   0.08481
   D382      -1.50022   0.00000  -0.00002  -0.00027  -0.00029  -1.50051
   D383       2.15290   0.00001  -0.00006  -0.00015  -0.00021   2.15269
   D384      -3.07418  -0.00001  -0.00000  -0.00027  -0.00027  -3.07445
   D385       0.57894  -0.00000  -0.00004  -0.00015  -0.00019   0.57875
   D386      -0.07015  -0.00001   0.00003  -0.00026  -0.00022  -0.07037
   D387      -2.70021  -0.00000  -0.00000  -0.00014  -0.00014  -2.70036
   D388       1.96826   0.00001   0.00005   0.00011   0.00016   1.96842
   D389      -0.66180   0.00001   0.00001   0.00023   0.00024  -0.66156
   D390       0.93539  -0.00001  -0.00000  -0.00021  -0.00022   0.93517
   D391      -1.69468  -0.00000  -0.00004  -0.00010  -0.00013  -1.69481
   D392      -0.07693   0.00000   0.00006   0.00085   0.00091  -0.07602
   D393      -1.12695  -0.00000   0.00003   0.00056   0.00059  -1.12636
   D394       2.30527  -0.00000   0.00007   0.00064   0.00072   2.30599
   D395       2.86283   0.00000   0.00002   0.00075   0.00077   2.86360
   D396       1.00269   0.00002   0.00001   0.00029   0.00031   1.00300
   D397      -0.04734   0.00002  -0.00001   0.00000  -0.00001  -0.04735
   D398      -2.89830   0.00001   0.00003   0.00009   0.00012  -2.89818
   D399      -2.34074   0.00002  -0.00002   0.00019   0.00017  -2.34058
   D400      -2.21385   0.00010  -0.00061   0.00135   0.00073  -2.21312
   D401       3.01931   0.00009  -0.00063   0.00105   0.00042   3.01972
   D402       0.16834   0.00009  -0.00059   0.00114   0.00054   0.16889
   D403       0.72590   0.00009  -0.00064   0.00124   0.00059   0.72650
   D404      -2.86805  -0.00005  -0.00025  -0.00066  -0.00092  -2.86896
   D405       2.36511  -0.00005  -0.00027  -0.00095  -0.00123   2.36388
   D406      -0.48585  -0.00006  -0.00023  -0.00087  -0.00111  -0.48696
   D407       0.07171  -0.00005  -0.00028  -0.00077  -0.00105   0.07065
   D408       0.41982   0.00007   0.00029   0.00141   0.00170   0.42152
   D409      -2.52427   0.00008   0.00034   0.00138   0.00172  -2.52255
   D410      -2.86959   0.00002   0.00007   0.00058   0.00065  -2.86894
[truncated: 7,603,142 more chars]
