# Supplementary material for: A DFT Study on Ben(n = 10–12) Clusters with Hydrogen Storage Capacity
Source: Molecules. 2026 Feb 6;31(3):566. doi: 10.3390/molecules31030566 (PMC12899933; doi:10.3390/molecules31030566)
Supplement: Supplementary file 1 [file molecules-31-00566-s001.zip › Supplementary Information/Be10/H20-Be10.out]

 Entering Gaussian System, Link 0=g16
 Initial command:
 /home/asus/g16/l1.exe "/home/asus/g16/scratch/Gau-441067.inp" -scrdir="/home/asus/g16/scratch/"
 Default is to use a total of  18 processors:
                               18 via shared-memory
                                1 via Linda
 Entering Link 1 = /home/asus/g16/l1.exe PID=    441068.
  
 Copyright (c) 1988,1990,1992,1993,1995,1998,2003,2009,2016,
            Gaussian, Inc.  All Rights Reserved.
  
 This is part of the Gaussian(R) 16 program.  It is based on
 the Gaussian(R) 09 system (copyright 2009, Gaussian, Inc.),
 the Gaussian(R) 03 system (copyright 2003, Gaussian, Inc.),
 the Gaussian(R) 98 system (copyright 1998, Gaussian, Inc.),
 the Gaussian(R) 94 system (copyright 1995, Gaussian, Inc.),
 the Gaussian 92(TM) system (copyright 1992, Gaussian, Inc.),
 the Gaussian 90(TM) system (copyright 1990, Gaussian, Inc.),
 the Gaussian 88(TM) system (copyright 1988, Gaussian, Inc.),
 the Gaussian 86(TM) system (copyright 1986, Carnegie Mellon
 University), and the Gaussian 82(TM) system (copyright 1983,
 Carnegie Mellon University). Gaussian is a federally registered
 trademark of Gaussian, Inc.
  
 This software contains proprietary and confidential information,
 including trade secrets, belonging to Gaussian, Inc.
  
 This software is provided under written license and may be
 used, copied, transmitted, or stored only in accord with that
 written license.
  
 The following legend is applicable only to US Government
 contracts under FAR:
  
                    RESTRICTED RIGHTS LEGEND
  
 Use, reproduction and disclosure by the US Government is
 subject to restrictions as set forth in subparagraphs (a)
 and (c) of the Commercial Computer Software - Restricted
 Rights clause in FAR 52.227-19.
  
 Gaussian, Inc.
 340 Quinnipiac St., Bldg. 40, Wallingford CT 06492
  
  
 ---------------------------------------------------------------
 Warning -- This program may not be used in any manner that
 competes with the business of Gaussian, Inc. or will provide
 assistance to any competitor of Gaussian, Inc.  The licensee
 of this program is prohibited from giving any competitor of
 Gaussian, Inc. access to this program.  By using this program,
 the user acknowledges that Gaussian, Inc. is engaged in the
 business of creating and licensing software in the field of
 computational chemistry and represents and warrants to the
 licensee that it is not a competitor of Gaussian, Inc. and that
 it will not use this program in any manner prohibited above.
 ---------------------------------------------------------------
  

 Cite this work as:
 Gaussian 16, Revision A.03,
 M. J. Frisch, G. W. Trucks, H. B. Schlegel, G. E. Scuseria, 
 M. A. Robb, J. R. Cheeseman, G. Scalmani, V. Barone, 
 G. A. Petersson, H. Nakatsuji, X. Li, M. Caricato, A. V. Marenich, 
 J. Bloino, B. G. Janesko, R. Gomperts, B. Mennucci, H. P. Hratchian, 
 J. V. Ortiz, A. F. Izmaylov, J. L. Sonnenberg, D. Williams-Young, 
 F. Ding, F. Lipparini, F. Egidi, J. Goings, B. Peng, A. Petrone, 
 T. Henderson, D. Ranasinghe, V. G. Zakrzewski, J. Gao, N. Rega, 
 G. Zheng, W. Liang, M. Hada, M. Ehara, K. Toyota, R. Fukuda, 
 J. Hasegawa, M. Ishida, T. Nakajima, Y. Honda, O. Kitao, H. Nakai, 
 T. Vreven, K. Throssell, J. A. Montgomery, Jr., J. E. Peralta, 
 F. Ogliaro, M. J. Bearpark, J. J. Heyd, E. N. Brothers, K. N. Kudin, 
 V. N. Staroverov, T. A. Keith, R. Kobayashi, J. Normand, 
 K. Raghavachari, A. P. Rendell, J. C. Burant, S. S. Iyengar, 
 J. Tomasi, M. Cossi, J. M. Millam, M. Klene, C. Adamo, R. Cammi, 
 J. W. Ochterski, R. L. Martin, K. Morokuma, O. Farkas, 
 J. B. Foresman, and D. J. Fox, Gaussian, Inc., Wallingford CT, 2016.
 
 ******************************************
 Gaussian 16:  ES64L-G16RevA.03 25-Dec-2016
                 4-Sep-2024 
 ******************************************
 %chk=/home/asus/YCY/BeH/Be10/3/H20-Be10.chk
 ------------------------------------
 # opt freq def2tzvp em=gd3bj pbe1pbe
 ------------------------------------
 1/18=20,19=15,26=3,38=1/1,3;
 2/9=110,12=2,17=6,18=5,40=1/2;
 3/5=44,7=101,11=2,25=1,30=1,71=1,74=-13,124=41/1,2,3;
 4//1;
 5/5=2,38=5/2;
 6/7=2,8=2,9=2,10=2,28=1/1;
 7//1,2,3,16;
 1/18=20,19=15,26=3/3(2);
 2/9=110/2;
 99//99;
 2/9=110/2;
 3/5=44,7=101,11=2,25=1,30=1,71=1,74=-13,124=41/1,2,3;
 4/5=5,16=3,69=1/1;
 5/5=2,38=5/2;
 7//1,2,3,16;
 1/18=20,19=15,26=3/3(-5);
 2/9=110/2;
 6/7=2,8=2,9=2,10=2,19=2,28=1/1;
 99/9=1/99;
 -------------------
 Title Card Required
 -------------------
 Symbolic Z-matrix:
 Charge =  0 Multiplicity = 1
 Be                   -0.59444  -0.74025   1.50091 
 Be                   -0.2396    1.39596   0.98327 
 Be                   -1.50536  -0.96565  -0.45476 
 Be                   -0.90198   1.04312  -0.98354 
 Be                   -2.06922   0.60273   0.74697 
 Be                    1.33506  -0.07983   1.13091 
 Be                    0.39847  -1.80005   0.06237 
 Be                    1.20614   1.10756  -0.5468 
 Be                    0.14939  -0.62392  -1.67259 
 Be                    1.99999  -0.73082  -0.78837 
 H                    -3.19809   1.31104   1.4388 
 H                    -3.51481   0.60188   1.13155 
 H                     3.46491  -0.78274  -1.17559 
 H                     3.14257  -1.49192  -1.43871 
 H                     2.56463   0.25127   2.05228 
 H                     2.10354  -0.23316   2.49045 
 H                    -2.33839  -2.04896  -1.13024 
 H                    -2.8689   -1.56312  -0.73707 
 H                    -0.60667   2.61526   1.81495 
 H                     0.20613   2.65015   1.75004 
 H                     0.32548  -3.30456   0.423 
 H                     0.9245   -3.24016  -0.11433 
 H                    -0.95107  -1.70864   2.70931 
 H                    -1.17971  -0.98982   2.95625 
 H                     1.78382   2.54869  -0.75725 
 H                     2.29705   2.05967  -1.13008 
 H                    -1.42763   2.34377  -1.76678 
 H                    -1.50655   1.75326  -2.28773 
 H                    -0.27891  -1.10301  -3.09633 
 H                     0.52233  -1.08775  -3.11991 
 H                     4.00503  -2.64353   1.42022 
 H                     3.32728  -2.38385   1.22792 
 H                    -4.5071    1.78862  -1.54729 
 H                    -4.00209   1.26349  -1.36773 
 H                     0.56755   1.24428   4.84359 
 H                     0.36294   1.05171   4.14861 
 H                    -0.43172  -4.34896  -2.78629 
 H                    -0.40435  -3.72931  -2.36572 
 H                     0.80994   2.28003  -4.33989 
 H                     0.83055   1.85617  -3.72173 
 H                    -3.85768  -2.89076   2.11097 
 H                    -3.40314  -2.41974   1.74541 
 H                    -0.38625   5.07849  -0.51874 
 H                    -0.41988   4.33892  -0.40418 
 H                     4.74773   2.27642   0.90904 
 H                     4.18322   1.8215    0.71971 
 H                     1.29619  -3.37928   3.36681 
 H                     1.43808  -3.72407   3.8369 
 H                    -2.98771  -1.05696  -3.8622 
 H                    -2.66425  -1.06169  -3.35687 
 
 Add virtual bond connecting atoms H27        and Be4        Dist= 3.04D+00.
 Add virtual bond connecting atoms H28        and Be4        Dist= 3.03D+00.
 Add virtual bond connecting atoms H50        and H17        Dist= 4.64D+00.
 Add virtual bond connecting atoms H50        and H29        Dist= 4.54D+00.
 Add virtual bond connecting atoms H44        and H27        Dist= 4.95D+00.
 Add virtual bond connecting atoms H46        and H15        Dist= 4.95D+00.
 Add virtual bond connecting atoms H46        and H26        Dist= 5.01D+00.
 Add virtual bond connecting atoms H34        and H12        Dist= 4.97D+00.
 Add virtual bond connecting atoms H34        and H28        Dist= 5.11D+00.
 Add virtual bond connecting atoms H38        and H22        Dist= 5.03D+00.
 Add virtual bond connecting atoms H38        and H29        Dist= 5.16D+00.
 Add virtual bond connecting atoms H42        and H18        Dist= 5.06D+00.
 Add virtual bond connecting atoms H42        and H23        Dist= 5.16D+00.
 Add virtual bond connecting atoms H36        and H16        Dist= 5.15D+00.
 Add virtual bond connecting atoms H36        and H24        Dist= 5.33D+00.
 Add virtual bond connecting atoms H40        and H28        Dist= 5.19D+00.
 Add virtual bond connecting atoms H32        and Be10       Dist= 5.53D+00.
 Add virtual bond connecting atoms H32        and H13        Dist= 5.46D+00.
 Add virtual bond connecting atoms H32        and H14        Dist= 5.33D+00.
 Add virtual bond connecting atoms H32        and H15        Dist= 5.41D+00.
 Add virtual bond connecting atoms H32        and H16        Dist= 5.25D+00.
 Add virtual bond connecting atoms H47        and H23        Dist= 5.44D+00.

 GradGradGradGradGradGradGradGradGradGradGradGradGradGradGradGradGradGrad
 Berny optimization.
 Initialization pass.
                           ----------------------------
                           !    Initial Parameters    !
                           ! (Angstroms and Degrees)  !
 --------------------------                            --------------------------
 ! Name  Definition              Value          Derivative Info.                !
 --------------------------------------------------------------------------------
 ! R1    R(1,2)                  2.2265         estimate D2E/DX2                !
 ! R2    R(1,3)                  2.1692         estimate D2E/DX2                !
 ! R3    R(1,5)                  2.1324         estimate D2E/DX2                !
 ! R4    R(1,6)                  2.0727         estimate D2E/DX2                !
 ! R5    R(1,7)                  2.0441         estimate D2E/DX2                !
 ! R6    R(1,23)                 1.5891         estimate D2E/DX2                !
 ! R7    R(1,24)                 1.5883         estimate D2E/DX2                !
 ! R8    R(2,4)                  2.1051         estimate D2E/DX2                !
 ! R9    R(2,5)                  2.0081         estimate D2E/DX2                !
 ! R10   R(2,6)                  2.1632         estimate D2E/DX2                !
 ! R11   R(2,8)                  2.1247         estimate D2E/DX2                !
 ! R12   R(2,19)                 1.5209         estimate D2E/DX2                !
 ! R13   R(2,20)                 1.5361         estimate D2E/DX2                !
 ! R14   R(3,4)                  2.1631         estimate D2E/DX2                !
 ! R15   R(3,5)                  2.0547         estimate D2E/DX2                !
 ! R16   R(3,7)                  2.142          estimate D2E/DX2                !
 ! R17   R(3,9)                  2.0828         estimate D2E/DX2                !
 ! R18   R(3,17)                 1.5244         estimate D2E/DX2                !
 ! R19   R(3,18)                 1.5152         estimate D2E/DX2                !
 ! R20   R(4,5)                  2.1333         estimate D2E/DX2                !
 ! R21   R(4,8)                  2.1538         estimate D2E/DX2                !
 ! R22   R(4,9)                  2.0879         estimate D2E/DX2                !
 ! R23   R(4,27)                 1.6067         estimate D2E/DX2                !
 ! R24   R(4,28)                 1.6033         estimate D2E/DX2                !
 ! R25   R(5,11)                 1.5016         estimate D2E/DX2                !
 ! R26   R(5,12)                 1.4959         estimate D2E/DX2                !
 ! R27   R(6,7)                  2.2312         estimate D2E/DX2                !
 ! R28   R(6,8)                  2.0594         estimate D2E/DX2                !
 ! R29   R(6,10)                 2.133          estimate D2E/DX2                !
 ! R30   R(6,15)                 1.5718         estimate D2E/DX2                !
 ! R31   R(6,16)                 1.5692         estimate D2E/DX2                !
 ! R32   R(7,9)                  2.1108         estimate D2E/DX2                !
 ! R33   R(7,10)                 2.1052         estimate D2E/DX2                !
 ! R34   R(7,21)                 1.5488         estimate D2E/DX2                !
 ! R35   R(7,22)                 1.5433         estimate D2E/DX2                !
 ! R36   R(8,9)                  2.3199         estimate D2E/DX2                !
 ! R37   R(8,10)                 2.017          estimate D2E/DX2                !
 ! R38   R(8,25)                 1.5668         estimate D2E/DX2                !
 ! R39   R(8,26)                 1.561          estimate D2E/DX2                !
 ! R40   R(9,10)                 2.0538         estimate D2E/DX2                !
 ! R41   R(9,29)                 1.562          estimate D2E/DX2                !
 ! R42   R(9,30)                 1.5649         estimate D2E/DX2                !
 ! R43   R(10,13)                1.5161         estimate D2E/DX2                !
 ! R44   R(10,14)                1.5191         estimate D2E/DX2                !
 ! R45   R(10,32)                2.9257         estimate D2E/DX2                !
 ! R46   R(11,12)                0.8352         estimate D2E/DX2                !
 ! R47   R(12,34)                2.6309         estimate D2E/DX2                !
 ! R48   R(13,14)                0.8222         estimate D2E/DX2                !
 ! R49   R(13,32)                2.8913         estimate D2E/DX2                !
 ! R50   R(14,32)                2.8179         estimate D2E/DX2                !
 ! R51   R(15,16)                0.7995         estimate D2E/DX2                !
 ! R52   R(15,32)                2.8644         estimate D2E/DX2                !
 ! R53   R(15,46)                2.6194         estimate D2E/DX2                !
 ! R54   R(16,32)                2.7779         estimate D2E/DX2                !
 ! R55   R(16,36)                2.7258         estimate D2E/DX2                !
 ! R56   R(17,18)                0.8198         estimate D2E/DX2                !
 ! R57   R(17,50)                2.4574         estimate D2E/DX2                !
 ! R58   R(18,42)                2.6799         estimate D2E/DX2                !
 ! R59   R(19,20)                0.8161         estimate D2E/DX2                !
 ! R60   R(21,22)                0.8073         estimate D2E/DX2                !
 ! R61   R(22,38)                2.6597         estimate D2E/DX2                !
 ! R62   R(23,24)                0.7937         estimate D2E/DX2                !
 ! R63   R(23,42)                2.729          estimate D2E/DX2                !
 ! R64   R(23,47)                2.8764         estimate D2E/DX2                !
 ! R65   R(24,36)                2.823          estimate D2E/DX2                !
 ! R66   R(25,26)                0.801          estimate D2E/DX2                !
 ! R67   R(26,46)                2.6526         estimate D2E/DX2                !
 ! R68   R(27,28)                0.7914         estimate D2E/DX2                !
 ! R69   R(27,44)                2.6178         estimate D2E/DX2                !
 ! R70   R(28,34)                2.7044         estimate D2E/DX2                !
 ! R71   R(28,40)                2.7439         estimate D2E/DX2                !
 ! R72   R(29,30)                0.8017         estimate D2E/DX2                !
 ! R73   R(29,38)                2.7289         estimate D2E/DX2                !
 ! R74   R(29,50)                2.3999         estimate D2E/DX2                !
 ! R75   R(31,32)                0.7508         estimate D2E/DX2                !
 ! R76   R(33,34)                0.7504         estimate D2E/DX2                !
 ! R77   R(35,36)                0.7496         estimate D2E/DX2                !
 ! R78   R(37,38)                0.7494         estimate D2E/DX2                !
 ! R79   R(39,40)                0.7498         estimate D2E/DX2                !
 ! R80   R(41,42)                0.7497         estimate D2E/DX2                !
 ! R81   R(43,44)                0.7491         estimate D2E/DX2                !
 ! R82   R(45,46)                0.7493         estimate D2E/DX2                !
 ! R83   R(47,48)                0.6            estimate D2E/DX2                !
 ! R84   R(49,50)                0.6            estimate D2E/DX2                !
 ! A1    A(2,1,3)               87.5363         estimate D2E/DX2                !
 ! A2    A(2,1,7)              104.8573         estimate D2E/DX2                !
 ! A3    A(2,1,23)             142.8689         estimate D2E/DX2                !
 ! A4    A(2,1,24)             114.9927         estimate D2E/DX2                !
 ! A5    A(3,1,6)              105.2537         estimate D2E/DX2                !
 ! A6    A(3,1,23)             121.872          estimate D2E/DX2                !
 ! A7    A(3,1,24)             130.9211         estimate D2E/DX2                !
 ! A8    A(5,1,6)              112.3366         estimate D2E/DX2                !
 ! A9    A(5,1,7)              114.4345         estimate D2E/DX2                !
 ! A10   A(5,1,23)             119.8316         estimate D2E/DX2                !
 ! A11   A(5,1,24)              99.6759         estimate D2E/DX2                !
 ! A12   A(6,1,23)             122.6052         estimate D2E/DX2                !
 ! A13   A(6,1,24)             123.8247         estimate D2E/DX2                !
 ! A14   A(7,1,23)             109.1602         estimate D2E/DX2                !
 ! A15   A(7,1,24)             137.9306         estimate D2E/DX2                !
 ! A16   A(1,2,4)               90.3586         estimate D2E/DX2                !
 ! A17   A(1,2,8)               98.3741         estimate D2E/DX2                !
 ! A18   A(1,2,19)             127.1279         estimate D2E/DX2                !
 ! A19   A(1,2,20)             135.5255         estimate D2E/DX2                !
 ! A20   A(4,2,6)              100.2803         estimate D2E/DX2                !
 ! A21   A(4,2,19)             124.7038         estimate D2E/DX2                !
 ! A22   A(4,2,20)             133.9887         estimate D2E/DX2                !
 ! A23   A(5,2,6)              113.6894         estimate D2E/DX2                !
 ! A24   A(5,2,8)              118.7898         estimate D2E/DX2                !
 ! A25   A(5,2,19)              99.2726         estimate D2E/DX2                !
 ! A26   A(5,2,20)             130.2131         estimate D2E/DX2                !
 ! A27   A(6,2,19)             133.2603         estimate D2E/DX2                !
 ! A28   A(6,2,20)             108.1636         estimate D2E/DX2                !
 ! A29   A(8,2,19)             131.8228         estimate D2E/DX2                !
 ! A30   A(8,2,20)             105.8335         estimate D2E/DX2                !
 ! A31   A(1,3,4)               90.3874         estimate D2E/DX2                !
 ! A32   A(1,3,9)              100.1648         estimate D2E/DX2                !
 ! A33   A(1,3,17)             134.6548         estimate D2E/DX2                !
 ! A34   A(1,3,18)             125.9343         estimate D2E/DX2                !
 ! A35   A(4,3,7)               99.9533         estimate D2E/DX2                !
 ! A36   A(4,3,17)             134.7544         estimate D2E/DX2                !
 ! A37   A(4,3,18)             124.8659         estimate D2E/DX2                !
 ! A38   A(5,3,7)              113.5812         estimate D2E/DX2                !
 ! A39   A(5,3,9)              115.7703         estimate D2E/DX2                !
 ! A40   A(5,3,17)             130.6652         estimate D2E/DX2                !
 ! A41   A(5,3,18)              99.3809         estimate D2E/DX2                !
 ! A42   A(7,3,17)             108.4122         estimate D2E/DX2                !
 ! A43   A(7,3,18)             133.7257         estimate D2E/DX2                !
 ! A44   A(9,3,17)             106.9572         estimate D2E/DX2                !
 ! A45   A(9,3,18)             132.1208         estimate D2E/DX2                !
 ! A46   A(2,4,3)               90.8609         estimate D2E/DX2                !
 ! A47   A(2,4,9)              106.4824         estimate D2E/DX2                !
 ! A48   A(2,4,27)             115.006          estimate D2E/DX2                !
 ! A49   A(2,4,28)             143.5505         estimate D2E/DX2                !
 ! A50   A(3,4,8)              104.5507         estimate D2E/DX2                !
 ! A51   A(3,4,27)             141.2321         estimate D2E/DX2                !
 ! A52   A(3,4,28)             120.3305         estimate D2E/DX2                !
 ! A53   A(5,4,8)              112.1617         estimate D2E/DX2                !
 ! A54   A(5,4,9)              112.2351         estimate D2E/DX2                !
 ! A55   A(5,4,27)             112.5535         estimate D2E/DX2                !
 ! A56   A(5,4,28)             123.0215         estimate D2E/DX2                !
 ! A57   A(8,4,27)             113.2563         estimate D2E/DX2                !
 ! A58   A(8,4,28)             121.3823         estimate D2E/DX2                !
 ! A59   A(9,4,27)             130.558          estimate D2E/DX2                !
 ! A60   A(9,4,28)             105.9657         estimate D2E/DX2                !
 ! A61   A(1,5,4)               92.2009         estimate D2E/DX2                !
 ! A62   A(1,5,11)             130.8548         estimate D2E/DX2                !
 ! A63   A(1,5,12)             125.2478         estimate D2E/DX2                !
 ! A64   A(2,5,3)               96.9095         estimate D2E/DX2                !
 ! A65   A(2,5,11)             116.3862         estimate D2E/DX2                !
 ! A66   A(2,5,12)             148.2612         estimate D2E/DX2                !
 ! A67   A(3,5,11)             146.704          estimate D2E/DX2                !
 ! A68   A(3,5,12)             114.5277         estimate D2E/DX2                !
 ! A69   A(4,5,11)             133.4489         estimate D2E/DX2                !
 ! A70   A(4,5,12)             137.5123         estimate D2E/DX2                !
 ! A71   A(1,6,8)              105.7157         estimate D2E/DX2                !
 ! A72   A(1,6,10)             110.7071         estimate D2E/DX2                !
 ! A73   A(1,6,15)             133.6876         estimate D2E/DX2                !
 ! A74   A(1,6,16)             105.67           estimate D2E/DX2                !
 ! A75   A(2,6,7)              100.8211         estimate D2E/DX2                !
 ! A76   A(2,6,10)             111.9465         estimate D2E/DX2                !
 ! A77   A(2,6,15)             117.7595         estimate D2E/DX2                !
 ! A78   A(2,6,16)             118.8348         estimate D2E/DX2                !
 ! A79   A(7,6,8)               91.6104         estimate D2E/DX2                !
 ! A80   A(7,6,15)             140.4923         estimate D2E/DX2                !
 ! A81   A(7,6,16)             123.0355         estimate D2E/DX2                !
 ! A82   A(8,6,15)             113.8956         estimate D2E/DX2                !
 ! A83   A(8,6,16)             142.4475         estimate D2E/DX2                !
 ! A84   A(10,6,15)            110.3585         estimate D2E/DX2                !
 ! A85   A(10,6,16)            126.662          estimate D2E/DX2                !
 ! A86   A(1,7,9)              103.4288         estimate D2E/DX2                !
 ! A87   A(1,7,10)             112.991          estimate D2E/DX2                !
 ! A88   A(1,7,21)             108.4738         estimate D2E/DX2                !
 ! A89   A(1,7,22)             136.8798         estimate D2E/DX2                !
 ! A90   A(3,7,6)              100.8583         estimate D2E/DX2                !
 ! A91   A(3,7,10)             112.3798         estimate D2E/DX2                !
 ! A92   A(3,7,21)             113.1235         estimate D2E/DX2                !
 ! A93   A(3,7,22)             129.7015         estimate D2E/DX2                !
 ! A94   A(6,7,9)               90.7782         estimate D2E/DX2                !
 ! A95   A(6,7,21)             131.0866         estimate D2E/DX2                !
 ! A96   A(6,7,22)             129.1381         estimate D2E/DX2                !
 ! A97   A(9,7,21)             136.641          estimate D2E/DX2                !
 ! A98   A(9,7,22)             117.7781         estimate D2E/DX2                !
 ! A99   A(10,7,21)            128.5578         estimate D2E/DX2                !
 ! A100  A(10,7,22)             99.6933         estimate D2E/DX2                !
 ! A101  A(2,8,9)               98.095          estimate D2E/DX2                !
 ! A102  A(2,8,10)             118.54           estimate D2E/DX2                !
 ! A103  A(2,8,25)             102.871          estimate D2E/DX2                !
 ! A104  A(2,8,26)             131.4374         estimate D2E/DX2                !
 ! A105  A(4,8,6)              102.076          estimate D2E/DX2                !
 ! A106  A(4,8,10)             109.4922         estimate D2E/DX2                !
 ! A107  A(4,8,25)             111.1711         estimate D2E/DX2                !
 ! A108  A(4,8,26)             128.7913         estimate D2E/DX2                !
 ! A109  A(6,8,9)               89.6289         estimate D2E/DX2                !
 ! A110  A(6,8,25)             128.0727         estimate D2E/DX2                !
 ! A111  A(6,8,26)             127.7564         estimate D2E/DX2                !
 ! A112  A(9,8,25)             142.1152         estimate D2E/DX2                !
 ! A113  A(9,8,26)             126.315          estimate D2E/DX2                !
 ! A114  A(10,8,25)            132.6208         estimate D2E/DX2                !
 ! A115  A(10,8,26)            103.6573         estimate D2E/DX2                !
 ! A116  A(3,9,8)              101.5722         estimate D2E/DX2                !
 ! A117  A(3,9,10)             117.1038         estimate D2E/DX2                !
 ! A118  A(3,9,29)             105.354          estimate D2E/DX2                !
 ! A119  A(3,9,30)             132.9593         estimate D2E/DX2                !
 ! A120  A(4,9,7)              103.4766         estimate D2E/DX2                !
 ! A121  A(4,9,10)             110.684          estimate D2E/DX2                !
 ! A122  A(4,9,29)             114.0556         estimate D2E/DX2                !
 ! A123  A(4,9,30)             131.4436         estimate D2E/DX2                !
 ! A124  A(7,9,8)               87.8936         estimate D2E/DX2                !
 ! A125  A(7,9,29)             127.6353         estimate D2E/DX2                !
 ! A126  A(7,9,30)             124.5356         estimate D2E/DX2                !
 ! A127  A(8,9,29)             142.7594         estimate D2E/DX2                !
 ! A128  A(8,9,30)             124.1566         estimate D2E/DX2                !
 ! A129  A(10,9,29)            128.5731         estimate D2E/DX2                !
 ! A130  A(10,9,30)             99.6727         estimate D2E/DX2                !
 ! A131  A(6,10,9)              95.1989         estimate D2E/DX2                !
 ! A132  A(6,10,13)            122.7848         estimate D2E/DX2                !
 ! A133  A(6,10,14)            140.5882         estimate D2E/DX2                !
 ! A134  A(6,10,32)             72.1665         estimate D2E/DX2                !
 ! A135  A(7,10,8)              96.6098         estimate D2E/DX2                !
 ! A136  A(7,10,13)            145.1721         estimate D2E/DX2                !
 ! A137  A(7,10,14)            119.3877         estimate D2E/DX2                !
 ! A138  A(7,10,32)             77.2709         estimate D2E/DX2                !
 ! A139  A(8,10,13)            116.2378         estimate D2E/DX2                !
 ! A140  A(8,10,14)            143.5097         estimate D2E/DX2                !
 ! A141  A(8,10,32)            127.6616         estimate D2E/DX2                !
 ! A142  A(9,10,13)            139.6817         estimate D2E/DX2                !
 ! A143  A(9,10,14)            121.2979         estimate D2E/DX2                !
 ! A144  A(9,10,32)            137.2992         estimate D2E/DX2                !
 ! A145  A(5,12,34)             86.2509         estimate D2E/DX2                !
 ! A146  A(11,12,34)           101.898          estimate D2E/DX2                !
 ! A147  A(6,15,32)             81.1292         estimate D2E/DX2                !
 ! A148  A(6,15,46)            108.1471         estimate D2E/DX2                !
 ! A149  A(32,15,46)           103.9187         estimate D2E/DX2                !
 ! A150  A(6,16,32)             84.1242         estimate D2E/DX2                !
 ! A151  A(6,16,36)             99.6865         estimate D2E/DX2                !
 ! A152  A(15,16,36)           114.5845         estimate D2E/DX2                !
 ! A153  A(32,16,36)           157.3247         estimate D2E/DX2                !
 ! A154  A(3,17,50)            100.8629         estimate D2E/DX2                !
 ! A155  A(18,17,50)            96.3527         estimate D2E/DX2                !
 ! A156  A(3,18,42)             97.6339         estimate D2E/DX2                !
 ! A157  A(17,18,42)           112.5715         estimate D2E/DX2                !
 ! A158  A(7,22,38)             95.6377         estimate D2E/DX2                !
 ! A159  A(21,22,38)           100.2546         estimate D2E/DX2                !
 ! A160  A(1,23,42)             95.2702         estimate D2E/DX2                !
 ! A161  A(1,23,47)            110.6362         estimate D2E/DX2                !
 ! A162  A(24,23,42)            94.994          estimate D2E/DX2                !
 ! A163  A(24,23,47)           132.8405         estimate D2E/DX2                !
 ! A164  A(42,23,47)           129.1534         estimate D2E/DX2                !
 ! A165  A(1,24,36)             94.1299         estimate D2E/DX2                !
 ! A166  A(23,24,36)           128.9728         estimate D2E/DX2                !
 ! A167  A(8,26,46)            100.4629         estimate D2E/DX2                !
 ! A168  A(25,26,46)           100.711          estimate D2E/DX2                !
 ! A169  A(4,27,44)            103.7265         estimate D2E/DX2                !
 ! A170  A(28,27,44)           161.7504         estimate D2E/DX2                !
 ! A171  A(4,28,34)             89.4853         estimate D2E/DX2                !
 ! A172  A(4,28,40)             96.9242         estimate D2E/DX2                !
 ! A173  A(27,28,34)            90.1838         estimate D2E/DX2                !
 ! A174  A(27,28,40)           103.3618         estimate D2E/DX2                !
 ! A175  A(9,29,38)             93.6552         estimate D2E/DX2                !
 ! A176  A(9,29,50)            111.4811         estimate D2E/DX2                !
 ! A177  A(30,29,38)            94.137          estimate D2E/DX2                !
 ! A178  A(38,29,50)            89.9969         estimate D2E/DX2                !
 ! A179  A(10,32,15)            63.7541         estimate D2E/DX2                !
 ! A180  A(10,32,16)            71.0911         estimate D2E/DX2                !
 ! A181  A(10,32,31)           141.3908         estimate D2E/DX2                !
 ! A182  A(13,32,15)            75.0767         estimate D2E/DX2                !
 ! A183  A(13,32,16)            88.2837         estimate D2E/DX2                !
 ! A184  A(13,32,31)           111.1901         estimate D2E/DX2                !
 ! A185  A(14,32,15)            87.9201         estimate D2E/DX2                !
 ! A186  A(14,32,16)            98.9839         estimate D2E/DX2                !
 ! A187  A(14,32,31)           114.2679         estimate D2E/DX2                !
 ! A188  A(15,32,31)           118.9984         estimate D2E/DX2                !
 ! A189  A(16,32,31)           123.2983         estimate D2E/DX2                !
 ! A190  A(12,34,28)           101.4083         estimate D2E/DX2                !
 ! A191  A(12,34,33)           121.8688         estimate D2E/DX2                !
 ! A192  A(28,34,33)           114.387          estimate D2E/DX2                !
 ! A193  A(16,36,24)            75.589          estimate D2E/DX2                !
 ! A194  A(16,36,35)           120.7148         estimate D2E/DX2                !
 ! A195  A(24,36,35)           136.5944         estimate D2E/DX2                !
 ! A196  A(22,38,29)            91.5281         estimate D2E/DX2                !
 ! A197  A(22,38,37)           130.1941         estimate D2E/DX2                !
 ! A198  A(29,38,37)           130.3303         estimate D2E/DX2                !
 ! A199  A(28,40,39)           115.382          estimate D2E/DX2                !
 ! A200  A(18,42,23)            93.714          estimate D2E/DX2                !
 ! A201  A(18,42,41)           140.6555         estimate D2E/DX2                !
 ! A202  A(23,42,41)           122.4268         estimate D2E/DX2                !
 ! A203  A(27,44,43)           133.6375         estimate D2E/DX2                !
 ! A204  A(15,46,26)            88.2351         estimate D2E/DX2                !
 ! A205  A(15,46,45)           134.5011         estimate D2E/DX2                !
 ! A206  A(26,46,45)           131.1018         estimate D2E/DX2                !
 ! A207  A(23,47,48)           134.2361         estimate D2E/DX2                !
 ! A208  A(17,50,29)            76.2851         estimate D2E/DX2                !
 ! A209  A(17,50,49)           146.9058         estimate D2E/DX2                !
 ! A210  A(29,50,49)           128.8586         estimate D2E/DX2                !
 ! A211  L(16,15,46,2,-1)      182.9686         estimate D2E/DX2                !
 ! A212  L(34,28,40,27,-1)     193.5457         estimate D2E/DX2                !
 ! A213  L(30,29,50,38,-1)     184.134          estimate D2E/DX2                !
 ! A214  L(16,15,46,2,-2)      178.5823         estimate D2E/DX2                !
 ! A215  L(34,28,40,27,-2)     183.342          estimate D2E/DX2                !
 ! A216  L(30,29,50,38,-2)     187.0727         estimate D2E/DX2                !
 ! D1    D(3,1,2,4)             -6.9929         estimate D2E/DX2                !
 ! D2    D(3,1,2,8)            -67.9321         estimate D2E/DX2                !
 ! D3    D(3,1,2,19)           128.9657         estimate D2E/DX2                !
 ! D4    D(3,1,2,20)           169.1407         estimate D2E/DX2                !
 ! D5    D(7,1,2,4)             52.1426         estimate D2E/DX2                !
 ! D6    D(7,1,2,8)             -8.7965         estimate D2E/DX2                !
 ! D7    D(7,1,2,19)          -171.8987         estimate D2E/DX2                !
 ! D8    D(7,1,2,20)          -131.7237         estimate D2E/DX2                !
 ! D9    D(23,1,2,4)          -151.9492         estimate D2E/DX2                !
 ! D10   D(23,1,2,8)           147.1116         estimate D2E/DX2                !
 ! D11   D(23,1,2,19)          -15.9906         estimate D2E/DX2                !
 ! D12   D(23,1,2,20)           24.1844         estimate D2E/DX2                !
 ! D13   D(24,1,2,4)          -141.6856         estimate D2E/DX2                !
 ! D14   D(24,1,2,8)           157.3752         estimate D2E/DX2                !
 ! D15   D(24,1,2,19)           -5.727          estimate D2E/DX2                !
 ! D16   D(24,1,2,20)           34.448          estimate D2E/DX2                !
 ! D17   D(2,1,3,4)              6.8048         estimate D2E/DX2                !
 ! D18   D(2,1,3,9)             65.2063         estimate D2E/DX2                !
 ! D19   D(2,1,3,17)          -168.3745         estimate D2E/DX2                !
 ! D20   D(2,1,3,18)          -128.5064         estimate D2E/DX2                !
 ! D21   D(6,1,3,4)            -51.4677         estimate D2E/DX2                !
 ! D22   D(6,1,3,9)              6.9338         estimate D2E/DX2                !
 ! D23   D(6,1,3,17)           133.353          estimate D2E/DX2                !
 ! D24   D(6,1,3,18)           173.2211         estimate D2E/DX2                !
 ! D25   D(23,1,3,4)           162.7163         estimate D2E/DX2                !
 ! D26   D(23,1,3,9)          -138.8822         estimate D2E/DX2                !
 ! D27   D(23,1,3,17)          -12.4631         estimate D2E/DX2                !
 ! D28   D(23,1,3,18)           27.405          estimate D2E/DX2                !
 ! D29   D(24,1,3,4)           128.2964         estimate D2E/DX2                !
 ! D30   D(24,1,3,9)          -173.3021         estimate D2E/DX2                !
 ! D31   D(24,1,3,17)          -46.8829         estimate D2E/DX2                !
 ! D32   D(24,1,3,18)           -7.0148         estimate D2E/DX2                !
 ! D33   D(6,1,5,4)             37.3731         estimate D2E/DX2                !
 ! D34   D(6,1,5,11)          -123.2112         estimate D2E/DX2                !
 ! D35   D(6,1,5,12)          -164.0678         estimate D2E/DX2                !
 ! D36   D(7,1,5,4)            -34.9717         estimate D2E/DX2                !
 ! D37   D(7,1,5,11)           164.444          estimate D2E/DX2                !
 ! D38   D(7,1,5,12)           123.5874         estimate D2E/DX2                !
 ! D39   D(23,1,5,4)          -167.5117         estimate D2E/DX2                !
 ! D40   D(23,1,5,11)           31.904          estimate D2E/DX2                !
 ! D41   D(23,1,5,12)           -8.9526         estimate D2E/DX2                !
 ! D42   D(24,1,5,4)           170.2597         estimate D2E/DX2                !
 ! D43   D(24,1,5,11)            9.6754         estimate D2E/DX2                !
 ! D44   D(24,1,5,12)          -31.1813         estimate D2E/DX2                !
 ! D45   D(3,1,6,8)             33.7584         estimate D2E/DX2                !
 ! D46   D(3,1,6,10)           -26.8599         estimate D2E/DX2                !
 ! D47   D(3,1,6,15)          -177.9529         estimate D2E/DX2                !
 ! D48   D(3,1,6,16)          -167.1249         estimate D2E/DX2                !
 ! D49   D(5,1,6,8)            -26.4202         estimate D2E/DX2                !
 ! D50   D(5,1,6,10)           -87.0386         estimate D2E/DX2                !
 ! D51   D(5,1,6,15)           121.8684         estimate D2E/DX2                !
 ! D52   D(5,1,6,16)           132.6964         estimate D2E/DX2                !
 ! D53   D(23,1,6,8)           179.2586         estimate D2E/DX2                !
 ! D54   D(23,1,6,10)          118.6403         estimate D2E/DX2                !
 ! D55   D(23,1,6,15)          -32.4528         estimate D2E/DX2                !
 ! D56   D(23,1,6,16)          -21.6248         estimate D2E/DX2                !
 ! D57   D(24,1,6,8)          -146.027          estimate D2E/DX2                !
 ! D58   D(24,1,6,10)          153.3547         estimate D2E/DX2                !
 ! D59   D(24,1,6,15)            2.2616         estimate D2E/DX2                !
 ! D60   D(24,1,6,16)           13.0897         estimate D2E/DX2                !
 ! D61   D(2,1,7,9)            -35.3885         estimate D2E/DX2                !
 ! D62   D(2,1,7,10)            25.5689         estimate D2E/DX2                !
 ! D63   D(2,1,7,21)           174.3977         estimate D2E/DX2                !
 ! D64   D(2,1,7,22)           161.6788         estimate D2E/DX2                !
 ! D65   D(5,1,7,9)             22.3153         estimate D2E/DX2                !
 ! D66   D(5,1,7,10)            83.2727         estimate D2E/DX2                !
 ! D67   D(5,1,7,21)          -127.8985         estimate D2E/DX2                !
 ! D68   D(5,1,7,22)          -140.6174         estimate D2E/DX2                !
 ! D69   D(23,1,7,9)           159.7324         estimate D2E/DX2                !
 ! D70   D(23,1,7,10)         -139.3102         estimate D2E/DX2                !
 ! D71   D(23,1,7,21)            9.5186         estimate D2E/DX2                !
 ! D72   D(23,1,7,22)           -3.2003         estimate D2E/DX2                !
 ! D73   D(24,1,7,9)           163.4751         estimate D2E/DX2                !
 ! D74   D(24,1,7,10)         -135.5675         estimate D2E/DX2                !
 ! D75   D(24,1,7,21)           13.2613         estimate D2E/DX2                !
 ! D76   D(24,1,7,22)            0.5424         estimate D2E/DX2                !
 ! D77   D(2,1,23,42)          113.3099         estimate D2E/DX2                !
 ! D78   D(2,1,23,47)         -111.2684         estimate D2E/DX2                !
 ! D79   D(3,1,23,42)          -24.1956         estimate D2E/DX2                !
 ! D80   D(3,1,23,47)          111.2261         estimate D2E/DX2                !
 ! D81   D(5,1,23,42)           43.3737         estimate D2E/DX2                !
 ! D82   D(5,1,23,47)          178.7954         estimate D2E/DX2                !
 ! D83   D(6,1,23,42)         -164.1449         estimate D2E/DX2                !
 ! D84   D(6,1,23,47)          -28.7232         estimate D2E/DX2                !
 ! D85   D(7,1,23,42)          -91.379          estimate D2E/DX2                !
 ! D86   D(7,1,23,47)           44.0427         estimate D2E/DX2                !
 ! D87   D(2,1,24,36)          -37.9172         estimate D2E/DX2                !
 ! D88   D(3,1,24,36)         -147.8751         estimate D2E/DX2                !
 ! D89   D(5,1,24,36)          -93.482          estimate D2E/DX2                !
 ! D90   D(6,1,24,36)           31.8509         estimate D2E/DX2                !
 ! D91   D(7,1,24,36)          121.9137         estimate D2E/DX2                !
 ! D92   D(1,2,4,3)              7.007          estimate D2E/DX2                !
 ! D93   D(1,2,4,9)            -50.4277         estimate D2E/DX2                !
 ! D94   D(1,2,4,27)           157.1694         estimate D2E/DX2                !
 ! D95   D(1,2,4,28)           157.515          estimate D2E/DX2                !
 ! D96   D(6,2,4,3)             62.7888         estimate D2E/DX2                !
 ! D97   D(6,2,4,9)              5.3541         estimate D2E/DX2                !
 ! D98   D(6,2,4,27)          -147.0488         estimate D2E/DX2                !
 ! D99   D(6,2,4,28)          -146.7032         estimate D2E/DX2                !
 ! D100  D(19,2,4,3)          -130.6015         estimate D2E/DX2                !
 ! D101  D(19,2,4,9)           171.9638         estimate D2E/DX2                !
 ! D102  D(19,2,4,27)           19.5609         estimate D2E/DX2                !
 ! D103  D(19,2,4,28)           19.9065         estimate D2E/DX2                !
 ! D104  D(20,2,4,3)          -169.2282         estimate D2E/DX2                !
 ! D105  D(20,2,4,9)           133.337          estimate D2E/DX2                !
 ! D106  D(20,2,4,27)          -19.0658         estimate D2E/DX2                !
 ! D107  D(20,2,4,28)          -18.7203         estimate D2E/DX2                !
 ! D108  D(6,2,5,3)            -36.6948         estimate D2E/DX2                !
 ! D109  D(6,2,5,11)           143.4593         estimate D2E/DX2                !
 ! D110  D(6,2,5,12)           135.5439         estimate D2E/DX2                !
 ! D111  D(8,2,5,3)             27.8232         estimate D2E/DX2                !
 ! D112  D(8,2,5,11)          -152.0227         estimate D2E/DX2                !
 ! D113  D(8,2,5,12)          -159.9381         estimate D2E/DX2                !
 ! D114  D(19,2,5,3)           177.2152         estimate D2E/DX2                !
 ! D115  D(19,2,5,11)           -2.6306         estimate D2E/DX2                !
 ! D116  D(19,2,5,12)          -10.5461         estimate D2E/DX2                !
 ! D117  D(20,2,5,3)           178.5476         estimate D2E/DX2                !
 ! D118  D(20,2,5,11)           -1.2982         estimate D2E/DX2                !
 ! D119  D(20,2,5,12)           -9.2137         estimate D2E/DX2                !
 ! D120  D(4,2,6,7)            -39.8233         estimate D2E/DX2                !
 ! D121  D(4,2,6,10)            19.4701         estimate D2E/DX2                !
 ! D122  D(4,2,6,15)           148.9596         estimate D2E/DX2                !
 ! D123  D(4,2,6,16)          -177.4539         estimate D2E/DX2                !
 ! D124  D(5,2,6,7)             24.4498         estimate D2E/DX2                !
 ! D125  D(5,2,6,10)            83.7432         estimate D2E/DX2                !
 ! D126  D(5,2,6,15)          -146.7673         estimate D2E/DX2                !
 ! D127  D(5,2,6,16)          -113.1808         estimate D2E/DX2                !
 ! D128  D(19,2,6,7)           155.3316         estimate D2E/DX2                !
 ! D129  D(19,2,6,10)         -145.375          estimate D2E/DX2                !
 ! D130  D(19,2,6,15)          -15.8854         estimate D2E/DX2                !
 ! D131  D(19,2,6,16)           17.701          estimate D2E/DX2                !
 ! D132  D(20,2,6,7)           176.8196         estimate D2E/DX2                !
 ! D133  D(20,2,6,10)         -123.887          estimate D2E/DX2                !
 ! D134  D(20,2,6,15)            5.6026         estimate D2E/DX2                !
 ! D135  D(20,2,6,16)           39.189          estimate D2E/DX2                !
 ! D136  D(1,2,8,9)             44.6876         estimate D2E/DX2                !
 ! D137  D(1,2,8,10)           -10.8767         estimate D2E/DX2                !
 ! D138  D(1,2,8,25)          -167.075          estimate D2E/DX2                !
 ! D139  D(1,2,8,26)          -157.8722         estimate D2E/DX2                !
 ! D140  D(5,2,8,9)            -15.8317         estimate D2E/DX2                !
 ! D141  D(5,2,8,10)           -71.396          estimate D2E/DX2                !
 ! D142  D(5,2,8,25)           132.4058         estimate D2E/DX2                !
 ! D143  D(5,2,8,26)           141.6085         estimate D2E/DX2                !
 ! D144  D(19,2,8,9)          -153.4306         estimate D2E/DX2                !
 ! D145  D(19,2,8,10)          151.0051         estimate D2E/DX2                !
 ! D146  D(19,2,8,25)           -5.1932         estimate D2E/DX2                !
 ! D147  D(19,2,8,26)            4.0096         estimate D2E/DX2                !
 ! D148  D(20,2,8,9)          -172.9917         estimate D2E/DX2                !
 ! D149  D(20,2,8,10)          131.444          estimate D2E/DX2                !
 ! D150  D(20,2,8,25)          -24.7542         estimate D2E/DX2                !
 ! D151  D(20,2,8,26)          -15.5515         estimate D2E/DX2                !
 ! D152  D(1,3,4,2)             -7.1932         estimate D2E/DX2                !
 ! D153  D(1,3,4,8)             51.7934         estimate D2E/DX2                !
 ! D154  D(1,3,4,27)          -141.1301         estimate D2E/DX2                !
 ! D155  D(1,3,4,28)          -167.3855         estimate D2E/DX2                !
 ! D156  D(7,3,4,2)            -63.2986         estimate D2E/DX2                !
 ! D157  D(7,3,4,8)             -4.312          estimate D2E/DX2                !
 ! D158  D(7,3,4,27)           162.7645         estimate D2E/DX2                !
 ! D159  D(7,3,4,28)           136.5091         estimate D2E/DX2                !
 ! D160  D(17,3,4,2)           167.9778         estimate D2E/DX2                !
 ! D161  D(17,3,4,8)          -133.0357         estimate D2E/DX2                !
 ! D162  D(17,3,4,27)           34.0408         estimate D2E/DX2                !
 ! D163  D(17,3,4,28)            7.7855         estimate D2E/DX2                !
 ! D164  D(18,3,4,2)           128.8594         estimate D2E/DX2                !
 ! D165  D(18,3,4,8)          -172.154          estimate D2E/DX2                !
 ! D166  D(18,3,4,27)           -5.0775         estimate D2E/DX2                !
 ! D167  D(18,3,4,28)          -31.3328         estimate D2E/DX2                !
 ! D168  D(7,3,5,2)             36.3853         estimate D2E/DX2                !
 ! D169  D(7,3,5,11)          -143.8662         estimate D2E/DX2                !
 ! D170  D(7,3,5,12)          -139.136          estimate D2E/DX2                !
 ! D171  D(9,3,5,2)            -30.2637         estimate D2E/DX2                !
 ! D172  D(9,3,5,11)           149.4848         estimate D2E/DX2                !
 ! D173  D(9,3,5,12)           154.215          estimate D2E/DX2                !
 ! D174  D(17,3,5,2)          -177.5851         estimate D2E/DX2                !
 ! D175  D(17,3,5,11)            2.1634         estimate D2E/DX2                !
 ! D176  D(17,3,5,12)            6.8935         estimate D2E/DX2                !
 ! D177  D(18,3,5,2)          -176.84           estimate D2E/DX2                !
 ! D178  D(18,3,5,11)            2.9085         estimate D2E/DX2                !
 ! D179  D(18,3,5,12)            7.6386         estimate D2E/DX2                !
 ! D180  D(4,3,7,6)             39.2969         estimate D2E/DX2                !
 ! D181  D(4,3,7,10)           -21.3127         estimate D2E/DX2                !
 ! D182  D(4,3,7,21)          -176.6513         estimate D2E/DX2                !
 ! D183  D(4,3,7,22)          -146.6603         estimate D2E/DX2                !
 ! D184  D(5,3,7,6)            -22.9622         estimate D2E/DX2                !
 ! D185  D(5,3,7,10)           -83.5718         estimate D2E/DX2                !
 ! D186  D(5,3,7,21)           121.0896         estimate D2E/DX2                !
 ! D187  D(5,3,7,22)           151.0806         estimate D2E/DX2                !
 ! D188  D(17,3,7,6)          -176.4295         estimate D2E/DX2                !
 ! D189  D(17,3,7,10)          122.9608         estimate D2E/DX2                !
 ! D190  D(17,3,7,21)          -32.3778         estimate D2E/DX2                !
 ! D191  D(17,3,7,22)           -2.3867         estimate D2E/DX2                !
 ! D192  D(18,3,7,6)          -154.5378         estimate D2E/DX2                !
 ! D193  D(18,3,7,10)          144.8526         estimate D2E/DX2                !
 ! D194  D(18,3,7,21)          -10.486          estimate D2E/DX2                !
 ! D195  D(18,3,7,22)           19.505          estimate D2E/DX2                !
 ! D196  D(1,3,9,8)            -39.7165         estimate D2E/DX2                !
 ! D197  D(1,3,9,10)            16.1675         estimate D2E/DX2                !
 ! D198  D(1,3,9,29)           166.2668         estimate D2E/DX2                !
 ! D199  D(1,3,9,30)           153.4326         estimate D2E/DX2                !
 ! D200  D(5,3,9,8)             22.393          estimate D2E/DX2                !
 ! D201  D(5,3,9,10)            78.277          estimate D2E/DX2                !
 ! D202  D(5,3,9,29)          -131.6237         estimate D2E/DX2                !
 ! D203  D(5,3,9,30)          -144.4579         estimate D2E/DX2                !
 ! D204  D(17,3,9,8)           177.0418         estimate D2E/DX2                !
 ! D205  D(17,3,9,10)         -127.0741         estimate D2E/DX2                !
 ! D206  D(17,3,9,29)           23.0251         estimate D2E/DX2                !
 ! D207  D(17,3,9,30)           10.1909         estimate D2E/DX2                !
 ! D208  D(18,3,9,8)           155.2807         estimate D2E/DX2                !
 ! D209  D(18,3,9,10)         -148.8352         estimate D2E/DX2                !
 ! D210  D(18,3,9,29)            1.2641         estimate D2E/DX2                !
 ! D211  D(18,3,9,30)          -11.5702         estimate D2E/DX2                !
 ! D212  D(1,3,17,50)         -178.6122         estimate D2E/DX2                !
 ! D213  D(4,3,17,50)            8.184          estimate D2E/DX2                !
 ! D214  D(5,3,17,50)           94.9347         estimate D2E/DX2                !
 ! D215  D(7,3,17,50)         -117.7309         estimate D2E/DX2                !
 ! D216  D(9,3,17,50)          -54.5128         estimate D2E/DX2                !
 ! D217  D(1,3,18,42)           -7.1974         estimate D2E/DX2                !
 ! D218  D(4,3,18,42)         -128.2054         estimate D2E/DX2                !
 ! D219  D(5,3,18,42)          -67.5044         estimate D2E/DX2                !
 ! D220  D(7,3,18,42)           68.476          estimate D2E/DX2                !
 ! D221  D(9,3,18,42)          154.4672         estimate D2E/DX2                !
 ! D222  D(8,4,5,1)            -36.4633         estimate D2E/DX2                !
 ! D223  D(8,4,5,11)           123.2736         estimate D2E/DX2                !
 ! D224  D(8,4,5,12)           169.7667         estimate D2E/DX2                !
 ! D225  D(9,4,5,1)             35.9289         estimate D2E/DX2                !
 ! D226  D(9,4,5,11)          -164.3341         estimate D2E/DX2                !
 ! D227  D(9,4,5,12)          -117.8411         estimate D2E/DX2                !
 ! D228  D(27,4,5,1)          -165.5731         estimate D2E/DX2                !
 ! D229  D(27,4,5,11)           -5.8361         estimate D2E/DX2                !
 ! D230  D(27,4,5,12)           40.6569         estimate D2E/DX2                !
 ! D231  D(28,4,5,1)           164.253          estimate D2E/DX2                !
 ! D232  D(28,4,5,11)          -36.01           estimate D2E/DX2                !
 ! D233  D(28,4,5,12)           10.483          estimate D2E/DX2                !
 ! D234  D(3,4,8,6)            -35.5916         estimate D2E/DX2                !
 ! D235  D(3,4,8,10)            29.8744         estimate D2E/DX2                !
 ! D236  D(3,4,8,25)          -174.9781         estimate D2E/DX2                !
 ! D237  D(3,4,8,26)           157.1648         estimate D2E/DX2                !
 ! D238  D(5,4,8,6)             24.434          estimate D2E/DX2                !
 ! D239  D(5,4,8,10)            89.9            estimate D2E/DX2                !
 ! D240  D(5,4,8,25)          -114.9526         estimate D2E/DX2                !
 ! D241  D(5,4,8,26)          -142.8096         estimate D2E/DX2                !
 ! D242  D(27,4,8,6)           153.176          estimate D2E/DX2                !
 ! D243  D(27,4,8,10)         -141.3579         estimate D2E/DX2                !
 ! D244  D(27,4,8,25)           13.7895         estimate D2E/DX2                !
 ! D245  D(27,4,8,26)          -14.0676         estimate D2E/DX2                !
 ! D246  D(28,4,8,6)          -175.8959         estimate D2E/DX2                !
 ! D247  D(28,4,8,10)         -110.4299         estimate D2E/DX2                !
 ! D248  D(28,4,8,25)           44.7176         estimate D2E/DX2                !
 ! D249  D(28,4,8,26)           16.8605         estimate D2E/DX2                !
 ! D250  D(2,4,9,7)             33.4775         estimate D2E/DX2                !
 ! D251  D(2,4,9,10)           -29.9554         estimate D2E/DX2                !
 ! D252  D(2,4,9,29)           176.0968         estimate D2E/DX2                !
 ! D253  D(2,4,9,30)          -154.9118         estimate D2E/DX2                !
 ! D254  D(5,4,9,7)            -26.5256         estimate D2E/DX2                !
 ! D255  D(5,4,9,10)           -89.9585         estimate D2E/DX2                !
 ! D256  D(5,4,9,29)           116.0937         estimate D2E/DX2                !
 ! D257  D(5,4,9,30)           145.0851         estimate D2E/DX2                !
 ! D258  D(27,4,9,7)           179.9326         estimate D2E/DX2                !
 ! D259  D(27,4,9,10)          116.4997         estimate D2E/DX2                !
 ! D260  D(27,4,9,29)          -37.448          estimate D2E/DX2                !
 ! D261  D(27,4,9,30)           -8.4566         estimate D2E/DX2                !
 ! D262  D(28,4,9,7)          -163.3544         estimate D2E/DX2                !
 ! D263  D(28,4,9,10)          133.2127         estimate D2E/DX2                !
 ! D264  D(28,4,9,29)          -20.735          estimate D2E/DX2                !
 ! D265  D(28,4,9,30)            8.2564         estimate D2E/DX2                !
 ! D266  D(2,4,27,44)           18.3763         estimate D2E/DX2                !
 ! D267  D(3,4,27,44)          145.7686         estimate D2E/DX2                !
 ! D268  D(5,4,27,44)           80.6809         estimate D2E/DX2                !
 ! D269  D(8,4,27,44)          -47.8597         estimate D2E/DX2                !
 ! D270  D(9,4,27,44)         -125.8428         estimate D2E/DX2                !
 ! D271  D(2,4,28,34)          -90.9736         estimate D2E/DX2                !
 ! D272  D(2,4,28,40)          101.4436         estimate D2E/DX2                !
 ! D273  D(3,4,28,34)           54.2548         estimate D2E/DX2                !
 ! D274  D(3,4,28,40)         -113.328          estimate D2E/DX2                !
 ! D275  D(5,4,28,34)          -14.0577         estimate D2E/DX2                !
 ! D276  D(5,4,28,40)          178.3594         estimate D2E/DX2                !
 ! D277  D(8,4,28,34)         -171.4918         estimate D2E/DX2                !
 ! D278  D(8,4,28,40)           20.9253         estimate D2E/DX2                !
 ! D279  D(9,4,28,34)          116.8895         estimate D2E/DX2                !
 ! D280  D(9,4,28,40)          -50.6933         estimate D2E/DX2                !
 ! D281  D(1,5,12,34)         -144.0977         estimate D2E/DX2                !
 ! D282  D(2,5,12,34)          116.8163         estimate D2E/DX2                !
 ! D283  D(3,5,12,34)          -71.6579         estimate D2E/DX2                !
 ! D284  D(4,5,12,34)            3.1644         estimate D2E/DX2                !
 ! D285  D(2,6,7,3)             -0.4687         estimate D2E/DX2                !
 ! D286  D(2,6,7,9)             57.7079         estimate D2E/DX2                !
 ! D287  D(2,6,7,21)          -134.7185         estimate D2E/DX2                !
 ! D288  D(2,6,7,22)          -174.5596         estimate D2E/DX2                !
 ! D289  D(8,6,7,3)            -60.5814         estimate D2E/DX2                !
 ! D290  D(8,6,7,9)             -2.4048         estimate D2E/DX2                !
 ! D291  D(8,6,7,21)           165.1688         estimate D2E/DX2                !
 ! D292  D(8,6,7,22)           125.3277         estimate D2E/DX2                !
 ! D293  D(15,6,7,3)           167.2689         estimate D2E/DX2                !
 ! D294  D(15,6,7,9)          -134.5545         estimate D2E/DX2                !
 ! D295  D(15,6,7,21)           33.0191         estimate D2E/DX2                !
 ! D296  D(15,6,7,22)           -6.822          estimate D2E/DX2                !
 ! D297  D(16,6,7,3)           134.7665         estimate D2E/DX2                !
 ! D298  D(16,6,7,9)          -167.0569         estimate D2E/DX2                !
 ! D299  D(16,6,7,21)            0.5167         estimate D2E/DX2                !
 ! D300  D(16,6,7,22)          -39.3244         estimate D2E/DX2                !
 ! D301  D(1,6,8,4)              1.0604         estimate D2E/DX2                !
 ! D302  D(1,6,8,9)            -53.4341         estimate D2E/DX2                !
 ! D303  D(1,6,8,25)           130.6093         estimate D2E/DX2                !
 ! D304  D(1,6,8,26)           168.4875         estimate D2E/DX2                !
 ! D305  D(7,6,8,4)             56.6822         estimate D2E/DX2                !
 ! D306  D(7,6,8,9)              2.1877         estimate D2E/DX2                !
 ! D307  D(7,6,8,25)          -173.7689         estimate D2E/DX2                !
 ! D308  D(7,6,8,26)          -135.8907         estimate D2E/DX2                !
 ! D309  D(15,6,8,4)          -154.3741         estimate D2E/DX2                !
 ! D310  D(15,6,8,9)           151.1315         estimate D2E/DX2                !
 ! D311  D(15,6,8,25)          -24.8251         estimate D2E/DX2                !
 ! D312  D(15,6,8,26)           13.053          estimate D2E/DX2                !
 ! D313  D(16,6,8,4)          -144.6675         estimate D2E/DX2                !
 ! D314  D(16,6,8,9)           160.8381         estimate D2E/DX2                !
 ! D315  D(16,6,8,25)          -15.1185         estimate D2E/DX2                !
 ! D316  D(16,6,8,26)           22.7596         estimate D2E/DX2                !
 ! D317  D(1,6,10,9)            33.4316         estimate D2E/DX2                !
 ! D318  D(1,6,10,13)         -160.8082         estimate D2E/DX2                !
 ! D319  D(1,6,10,14)         -125.3705         estimate D2E/DX2                !
 ! D320  D(1,6,10,32)         -104.8064         estimate D2E/DX2                !
 ! D321  D(2,6,10,9)           -35.2134         estimate D2E/DX2                !
 ! D322  D(2,6,10,13)          130.5468         estimate D2E/DX2                !
 ! D323  D(2,6,10,14)          165.9845         estimate D2E/DX2                !
 ! D324  D(2,6,10,32)         -173.4513         estimate D2E/DX2                !
 ! D325  D(15,6,10,9)         -168.4591         estimate D2E/DX2                !
 ! D326  D(15,6,10,13)          -2.6988         estimate D2E/DX2                !
 ! D327  D(15,6,10,14)          32.7389         estimate D2E/DX2                !
 ! D328  D(15,6,10,32)          53.303          estimate D2E/DX2                !
 ! D329  D(16,6,10,9)          163.3226         estimate D2E/DX2                !
 ! D330  D(16,6,10,13)         -30.9172         estimate D2E/DX2                !
 ! D331  D(16,6,10,14)           4.5205         estimate D2E/DX2                !
 ! D332  D(16,6,10,32)          25.0846         estimate D2E/DX2                !
 ! D333  D(1,6,15,32)           99.0694         estimate D2E/DX2                !
 ! D334  D(1,6,15,46)         -159.0984         estimate D2E/DX2                !
 ! D335  D(2,6,15,32)          177.6789         estimate D2E/DX2                !
 ! D336  D(2,6,15,46)          -80.489          estimate D2E/DX2                !
 ! D337  D(7,6,15,32)           11.3144         estimate D2E/DX2                !
 ! D338  D(7,6,15,46)          113.1465         estimate D2E/DX2                !
 ! D339  D(8,6,15,32)         -114.533          estimate D2E/DX2                !
 ! D340  D(8,6,15,46)          -12.7009         estimate D2E/DX2                !
 ! D341  D(10,6,15,32)         -52.0956         estimate D2E/DX2                !
 ! D342  D(10,6,15,46)          49.7365         estimate D2E/DX2                !
 ! D343  D(1,6,16,32)          106.5102         estimate D2E/DX2                !
 ! D344  D(1,6,16,36)          -50.9221         estimate D2E/DX2                !
 ! D345  D(2,6,16,32)          174.3736         estimate D2E/DX2                !
 ! D346  D(2,6,16,36)           16.9413         estimate D2E/DX2                !
 ! D347  D(7,6,16,32)           46.5192         estimate D2E/DX2                !
 ! D348  D(7,6,16,36)         -110.9131         estimate D2E/DX2                !
 ! D349  D(8,6,16,32)         -107.7532         estimate D2E/DX2                !
 ! D350  D(8,6,16,36)           94.8145         estimate D2E/DX2                !
 ! D351  D(10,6,16,32)         -25.2959         estimate D2E/DX2                !
 ! D352  D(10,6,16,36)         177.2717         estimate D2E/DX2                !
 ! D353  D(1,7,9,4)              2.5551         estimate D2E/DX2                !
 ! D354  D(1,7,9,8)             59.1344         estimate D2E/DX2                !
 ! D355  D(1,7,9,29)          -133.0138         estimate D2E/DX2                !
 ! D356  D(1,7,9,30)          -169.8157         estimate D2E/DX2                !
 ! D357  D(6,7,9,4)            -54.4442         estimate D2E/DX2                !
 ! D358  D(6,7,9,8)              2.1352         estimate D2E/DX2                !
 ! D359  D(6,7,9,29)           169.987          estimate D2E/DX2                !
 ! D360  D(6,7,9,30)           133.1851         estimate D2E/DX2                !
 ! D361  D(21,7,9,4)           139.22           estimate D2E/DX2                !
 ! D362  D(21,7,9,8)          -164.2006         estimate D2E/DX2                !
 ! D363  D(21,7,9,29)            3.6512         estimate D2E/DX2                !
 ! D364  D(21,7,9,30)          -33.1508         estimate D2E/DX2                !
 ! D365  D(22,7,9,4)           169.4497         estimate D2E/DX2                !
 ! D366  D(22,7,9,8)          -133.9709         estimate D2E/DX2                !
 ! D367  D(22,7,9,29)           33.8808         estimate D2E/DX2                !
 ! D368  D(22,7,9,30)           -2.9211         estimate D2E/DX2                !
 ! D369  D(1,7,10,8)           -29.869          estimate D2E/DX2                !
 ! D370  D(1,7,10,13)          131.1859         estimate D2E/DX2                !
 ! D371  D(1,7,10,14)          156.3444         estimate D2E/DX2                !
 ! D372  D(1,7,10,32)           97.3172         estimate D2E/DX2                !
 ! D373  D(3,7,10,8)            38.4066         estimate D2E/DX2                !
 ! D374  D(3,7,10,13)         -160.5384         estimate D2E/DX2                !
 ! D375  D(3,7,10,14)         -135.3799         estimate D2E/DX2                !
 ! D376  D(3,7,10,32)          165.5928         estimate D2E/DX2                !
 ! D377  D(21,7,10,8)         -170.9812         estimate D2E/DX2                !
 ! D378  D(21,7,10,13)          -9.9263         estimate D2E/DX2                !
 ! D379  D(21,7,10,14)          15.2322         estimate D2E/DX2                !
 ! D380  D(21,7,10,32)         -43.7951         estimate D2E/DX2                !
 ! D381  D(22,7,10,8)          178.8647         estimate D2E/DX2                !
 ! D382  D(22,7,10,13)         -20.0803         estimate D2E/DX2                !
 ! D383  D(22,7,10,14)           5.0782         estimate D2E/DX2                !
 ! D384  D(22,7,10,32)         -53.9491         estimate D2E/DX2                !
 ! D385  D(1,7,22,38)          123.6242         estimate D2E/DX2                !
 ! D386  D(3,7,22,38)           33.3545         estimate D2E/DX2                !
 ! D387  D(6,7,22,38)         -154.1968         estimate D2E/DX2                !
 ! D388  D(9,7,22,38)          -37.5523         estimate D2E/DX2                !
 ! D389  D(10,7,22,38)         -96.7255         estimate D2E/DX2                !
 ! D390  D(2,8,9,3)             -3.9262         estimate D2E/DX2                !
 ! D391  D(2,8,9,7)            -64.1868         estimate D2E/DX2                !
 ! D392  D(2,8,9,29)           131.798          estimate D2E/DX2                !
 ! D393  D(2,8,9,30)           164.4675         estimate D2E/DX2                !
 ! D394  D(6,8,9,3)             57.9475         estimate D2E/DX2                !
 ! D395  D(6,8,9,7)             -2.3132         estimate D2E/DX2                !
 ! D396  D(6,8,9,29)          -166.3284         estimate D2E/DX2                !
 ! D397  D(6,8,9,30)          -133.6589         estimate D2E/DX2                !
 ! D398  D(25,8,9,3)          -127.2389         estimate D2E/DX2                !
 ! D399  D(25,8,9,7)           172.5005         estimate D2E/DX2                !
 ! D400  D(25,8,9,29)            8.4853         estimate D2E/DX2                !
 ! D401  D(25,8,9,30)           41.1548         estimate D2E/DX2                !
 ! D402  D(26,8,9,3)          -163.0138         estimate D2E/DX2                !
 ! D403  D(26,8,9,7)           136.7255         estimate D2E/DX2                !
 ! D404  D(26,8,9,29)          -27.2896         estimate D2E/DX2                !
 ! D405  D(26,8,9,30)            5.3799         estimate D2E/DX2                !
 ! D406  D(2,8,10,7)            24.3996         estimate D2E/DX2                !
 ! D407  D(2,8,10,13)         -143.6703         estimate D2E/DX2                !
 ! D408  D(2,8,10,14)         -164.7248         estimate D2E/DX2                !
 ! D409  D(2,8,10,32)          -54.603          estimate D2E/DX2                !
 ! D410  D(4,8,10,7)           -40.1031         estimate D2E/DX2                !
 ! D411  D(4,8,10,13)          151.8269         estimate D2E/DX2                !
 ! D412  D(4,8,10,14)          130.7724         estimate D2E/DX2                !
 ! D413  D(4,8,10,32)         -119.1057         estimate D2E/DX2                !
 ! D414  D(25,8,10,7)          172.0785         estimate D2E/DX2                !
 ! D415  D(25,8,10,13)           4.0086         estimate D2E/DX2                !
 ! D416  D(25,8,10,14)         -17.0459         estimate D2E/DX2                !
 ! D417  D(25,8,10,32)          93.0759         estimate D2E/DX2                !
 ! D418  D(26,8,10,7)          179.5502         estimate D2E/DX2                !
 ! D419  D(26,8,10,13)          11.4802         estimate D2E/DX2                !
 ! D420  D(26,8,10,14)          -9.5743         estimate D2E/DX2                !
 ! D421  D(26,8,10,32)         100.5476         estimate D2E/DX2                !
 ! D422  D(2,8,26,46)           80.1322         estimate D2E/DX2                !
 ! D423  D(4,8,26,46)          160.149          estimate D2E/DX2                !
 ! D424  D(6,8,26,46)           -4.002          estimate D2E/DX2                !
 ! D425  D(9,8,26,46)         -127.9916         estimate D2E/DX2                !
 ! D426  D(10,8,26,46)         -70.3669         estimate D2E/DX2                !
 ! D427  D(3,9,10,6)           -30.3519         estimate D2E/DX2                !
 ! D428  D(3,9,10,13)          168.2874         estimate D2E/DX2                !
 ! D429  D(3,9,10,14)          134.0631         estimate D2E/DX2                !
 ! D430  D(3,9,10,32)           38.8637         estimate D2E/DX2                !
 ! D431  D(4,9,10,6)            38.4518         estimate D2E/DX2                !
 ! D432  D(4,9,10,13)         -122.9088         estimate D2E/DX2                !
 ! D433  D(4,9,10,14)         -157.1332         estimate D2E/DX2                !
 ! D434  D(4,9,10,32)          107.6674         estimate D2E/DX2                !
 ! D435  D(29,9,10,6)         -172.4101         estimate D2E/DX2                !
 ! D436  D(29,9,10,13)          26.2293         estimate D2E/DX2                !
 ! D437  D(29,9,10,14)          -7.9951         estimate D2E/DX2                !
 ! D438  D(29,9,10,32)        -103.1945         estimate D2E/DX2                !
 ! D439  D(30,9,10,6)          179.8994         estimate D2E/DX2                !
 ! D440  D(30,9,10,13)          18.5387         estimate D2E/DX2                !
 ! D441  D(30,9,10,14)         -15.6856         estimate D2E/DX2                !
 ! D442  D(30,9,10,32)        -110.885          estimate D2E/DX2                !
 ! D443  D(3,9,29,38)          -67.5275         estimate D2E/DX2                !
 ! D444  D(3,9,29,50)           23.9097         estimate D2E/DX2                !
 ! D445  D(4,9,29,38)         -133.8156         estimate D2E/DX2                !
 ! D446  D(4,9,29,50)          -42.3783         estimate D2E/DX2                !
 ! D447  D(7,9,29,38)           -2.0197         estimate D2E/DX2                !
 ! D448  D(7,9,29,50)           89.4176         estimate D2E/DX2                !
 ! D449  D(8,9,29,38)          157.6453         estimate D2E/DX2                !
 ! D450  D(8,9,29,50)         -110.9175         estimate D2E/DX2                !
 ! D451  D(10,9,29,38)          77.8897         estimate D2E/DX2                !
 ! D452  D(10,9,29,50)         169.3269         estimate D2E/DX2                !
 ! D453  D(6,10,32,15)         -27.3801         estimate D2E/DX2                !
 ! D454  D(6,10,32,16)         -11.7164         estimate D2E/DX2                !
 ! D455  D(6,10,32,31)        -131.784          estimate D2E/DX2                !
 ! D456  D(7,10,32,15)         -93.3387         estimate D2E/DX2                !
 ! D457  D(7,10,32,16)         -77.6751         estimate D2E/DX2                !
 ! D458  D(7,10,32,31)         162.2574         estimate D2E/DX2                !
 ! D459  D(8,10,32,15)          -4.7874         estimate D2E/DX2                !
 ! D460  D(8,10,32,16)          10.8763         estimate D2E/DX2                !
 ! D461  D(8,10,32,31)        -109.1912         estimate D2E/DX2                !
 ! D462  D(9,10,32,15)        -105.3593         estimate D2E/DX2                !
 ! D463  D(9,10,32,16)         -89.6956         estimate D2E/DX2                !
 ! D464  D(9,10,32,31)         150.2368         estimate D2E/DX2                !
 ! D465  D(5,12,34,28)          -8.9003         estimate D2E/DX2                !
 ! D466  D(5,12,34,33)        -137.3211         estimate D2E/DX2                !
 ! D467  D(11,12,34,28)         64.0773         estimate D2E/DX2                !
 ! D468  D(11,12,34,33)        -64.3435         estimate D2E/DX2                !
 ! D469  D(10,13,14,32)        -79.0727         estimate D2E/DX2                !
 ! D470  D(36,16,46,26)        -85.9005         estimate D2E/DX2                !
 ! D471  D(36,16,46,45)         67.5607         estimate D2E/DX2                !
 ! D472  D(6,15,32,10)          36.9634         estimate D2E/DX2                !
 ! D473  D(6,15,32,13)          66.9936         estimate D2E/DX2                !
 ! D474  D(6,15,32,14)          56.5027         estimate D2E/DX2                !
 ! D475  D(6,15,32,31)         173.2525         estimate D2E/DX2                !
 ! D476  D(46,15,32,10)        -69.6603         estimate D2E/DX2                !
 ! D477  D(46,15,32,13)        -39.6301         estimate D2E/DX2                !
 ! D478  D(46,15,32,14)        -50.1211         estimate D2E/DX2                !
 ! D479  D(46,15,32,31)         66.6287         estimate D2E/DX2                !
 ! D480  D(6,15,46,26)           9.5805         estimate D2E/DX2                !
 ! D481  D(6,15,46,45)         162.6895         estimate D2E/DX2                !
 ! D482  D(32,15,46,26)         94.6492         estimate D2E/DX2                !
 ! D483  D(32,15,46,45)       -112.2418         estimate D2E/DX2                !
 ! D484  D(6,16,32,10)          15.3162         estimate D2E/DX2                !
 ! D485  D(6,16,32,13)          40.6752         estimate D2E/DX2                !
 ! D486  D(6,16,32,14)          28.0764         estimate D2E/DX2                !
 ! D487  D(6,16,32,31)         155.0671         estimate D2E/DX2                !
 ! D488  D(36,16,32,10)        116.4116         estimate D2E/DX2                !
 ! D489  D(36,16,32,13)        141.7706         estimate D2E/DX2                !
 ! D490  D(36,16,32,14)        129.1718         estimate D2E/DX2                !
 ! D491  D(36,16,32,31)       -103.8375         estimate D2E/DX2                !
 ! D492  D(6,16,36,24)          56.9262         estimate D2E/DX2                !
 ! D493  D(6,16,36,35)        -167.0324         estimate D2E/DX2                !
 ! D494  D(15,16,36,24)        135.2388         estimate D2E/DX2                !
 ! D495  D(15,16,36,35)        -88.7197         estimate D2E/DX2                !
 ! D496  D(32,16,36,24)        -41.0727         estimate D2E/DX2                !
 ! D497  D(32,16,36,35)         94.9688         estimate D2E/DX2                !
 ! D498  D(50,17,18,42)        168.359          estimate D2E/DX2                !
 ! D499  D(3,17,50,29)          55.9401         estimate D2E/DX2                !
 ! D500  D(3,17,50,49)        -160.1279         estimate D2E/DX2                !
 ! D501  D(18,17,50,29)        130.5404         estimate D2E/DX2                !
 ! D502  D(18,17,50,49)        -85.5275         estimate D2E/DX2                !
 ! D503  D(3,18,42,23)          -4.6969         estimate D2E/DX2                !
 ! D504  D(3,18,42,41)        -162.6325         estimate D2E/DX2                !
 ! D505  D(17,18,42,23)         72.1469         estimate D2E/DX2                !
 ! D506  D(17,18,42,41)        -85.7887         estimate D2E/DX2                !
 ! D507  D(7,22,38,29)          30.8188         estimate D2E/DX2                !
 ! D508  D(7,22,38,37)        -178.7103         estimate D2E/DX2                !
 ! D509  D(21,22,38,29)        106.8013         estimate D2E/DX2                !
 ! D510  D(21,22,38,37)       -102.7279         estimate D2E/DX2                !
 ! D511  D(42,23,24,36)       -177.7184         estimate D2E/DX2                !
 ! D512  D(47,23,24,36)         21.3006         estimate D2E/DX2                !
 ! D513  D(1,23,42,18)          17.0725         estimate D2E/DX2                !
 ! D514  D(1,23,42,41)        -179.316          estimate D2E/DX2                !
 ! D515  D(24,23,42,18)         92.9116         estimate D2E/DX2                !
 ! D516  D(24,23,42,41)       -103.4768         estimate D2E/DX2                !
 ! D517  D(47,23,42,18)       -105.0358         estimate D2E/DX2                !
 ! D518  D(47,23,42,41)         58.5758         estimate D2E/DX2                !
 ! D519  D(1,23,47,48)         164.802          estimate D2E/DX2                !
 ! D520  D(24,23,47,48)         75.7239         estimate D2E/DX2                !
 ! D521  D(42,23,47,48)        -79.5268         estimate D2E/DX2                !
 ! D522  D(1,24,36,16)         -43.5036         estimate D2E/DX2                !
 ! D523  D(1,24,36,35)        -163.2243         estimate D2E/DX2                !
 ! D524  D(23,24,36,16)         31.2733         estimate D2E/DX2                !
 ! D525  D(23,24,36,35)        -88.4474         estimate D2E/DX2                !
 ! D526  D(8,26,46,15)          -2.5213         estimate D2E/DX2                !
 ! D527  D(8,26,46,45)        -157.1741         estimate D2E/DX2                !
 ! D528  D(25,26,46,15)         74.5865         estimate D2E/DX2                !
 ! D529  D(25,26,46,45)        -80.0663         estimate D2E/DX2                !
 ! D530  D(44,27,28,34)        179.304          estimate D2E/DX2                !
 ! D531  D(44,27,28,40)         -4.038          estimate D2E/DX2                !
 ! D532  D(4,27,44,43)         171.4744         estimate D2E/DX2                !
 ! D533  D(28,27,44,43)         86.2201         estimate D2E/DX2                !
 ! D534  D(4,28,34,12)          13.7351         estimate D2E/DX2                !
 ! D535  D(4,28,34,33)         146.8027         estimate D2E/DX2                !
 ! D536  D(27,28,34,12)        -62.2252         estimate D2E/DX2                !
 ! D537  D(27,28,34,33)         70.8424         estimate D2E/DX2                !
 ! D538  D(12,34,40,39)       -158.5114         estimate D2E/DX2                !
 ! D539  D(33,34,40,39)        -20.9283         estimate D2E/DX2                !
 ! D540  D(4,28,40,39)        -168.7575         estimate D2E/DX2                !
 ! D541  D(27,28,40,39)        -91.6011         estimate D2E/DX2                !
 ! D542  D(9,29,38,22)         -14.3144         estimate D2E/DX2                !
 ! D543  D(9,29,38,37)        -164.7199         estimate D2E/DX2                !
 ! D544  D(30,29,38,22)         61.2314         estimate D2E/DX2                !
 ! D545  D(30,29,38,37)        -89.174          estimate D2E/DX2                !
 ! D546  D(50,29,38,22)       -125.8413         estimate D2E/DX2                !
 ! D547  D(50,29,38,37)         83.7532         estimate D2E/DX2                !
 ! D548  D(9,29,50,17)         -43.8269         estimate D2E/DX2                !
 ! D549  D(9,29,50,49)         160.5554         estimate D2E/DX2                !
 ! D550  D(38,29,50,17)         50.1004         estimate D2E/DX2                !
 ! D551  D(38,29,50,49)       -105.5173         estimate D2E/DX2                !
 --------------------------------------------------------------------------------
 Trust Radius=3.00D-01 FncErr=1.00D-07 GrdErr=1.00D-06 EigMax=2.50D+02 EigMin=1.00D-04
 Number of steps in this run=    300 maximum allowed number of steps=    300.
 GradGradGradGradGradGradGradGradGradGradGradGradGradGradGradGradGradGrad

                          Input orientation:                          
 ---------------------------------------------------------------------
 Center     Atomic      Atomic             Coordinates (Angstroms)
 Number     Number       Type             X           Y           Z
 ---------------------------------------------------------------------
      1          4           0       -0.594439   -0.740246    1.500913
      2          4           0       -0.239603    1.395955    0.983272
      3          4           0       -1.505356   -0.965649   -0.454757
      4          4           0       -0.901983    1.043118   -0.983540
      5          4           0       -2.069225    0.602728    0.746974
      6          4           0        1.335055   -0.079827    1.130906
      7          4           0        0.398471   -1.800049    0.062371
      8          4           0        1.206137    1.107556   -0.546802
      9          4           0        0.149386   -0.623924   -1.672592
     10          4           0        1.999993   -0.730819   -0.788365
     11          1           0       -3.198086    1.311042    1.438799
     12          1           0       -3.514810    0.601882    1.131553
     13          1           0        3.464913   -0.782741   -1.175591
     14          1           0        3.142568   -1.491924   -1.438706
     15          1           0        2.564631    0.251265    2.052277
     16          1           0        2.103539   -0.233161    2.490448
     17          1           0       -2.338387   -2.048965   -1.130242
     18          1           0       -2.868896   -1.563123   -0.737073
     19          1           0       -0.606667    2.615261    1.814948
     20          1           0        0.206134    2.650151    1.750043
     21          1           0        0.325477   -3.304557    0.422999
     22          1           0        0.924496   -3.240163   -0.114328
     23          1           0       -0.951073   -1.708644    2.709311
     24          1           0       -1.179706   -0.989815    2.956248
     25          1           0        1.783818    2.548687   -0.757254
     26          1           0        2.297051    2.059672   -1.130078
     27          1           0       -1.427634    2.343775   -1.766782
     28          1           0       -1.506546    1.753255   -2.287734
     29          1           0       -0.278906   -1.103014   -3.096331
     30          1           0        0.522325   -1.087748   -3.119913
     31          1           0        4.005029   -2.643528    1.420221
     32          1           0        3.327279   -2.383850    1.227921
     33          1           0       -4.507103    1.788622   -1.547294
     34          1           0       -4.002087    1.263490   -1.367732
     35          1           0        0.567549    1.244275    4.843585
     36          1           0        0.362942    1.051709    4.148609
     37          1           0       -0.431717   -4.348958   -2.786289
     38          1           0       -0.404353   -3.729311   -2.365716
     39          1           0        0.809941    2.280034   -4.339888
     40          1           0        0.830549    1.856172   -3.721732
     41          1           0       -3.857682   -2.890762    2.110973
     42          1           0       -3.403143   -2.419737    1.745405
     43          1           0       -0.386254    5.078487   -0.518740
     44          1           0       -0.419883    4.338923   -0.404184
     45          1           0        4.747727    2.276420    0.909044
     46          1           0        4.183223    1.821503    0.719707
     47          1           0        1.296194   -3.379284    3.366810
     48          1           0        1.438082   -3.724075    3.836902
     49          1           0       -2.987712   -1.056959   -3.862197
     50          1           0       -2.664253   -1.061690   -3.356873
 ---------------------------------------------------------------------
                    Distance matrix (angstroms):
                    1          2          3          4          5
     1  Be   0.000000
     2  Be   2.226481   0.000000
     3  Be   2.169152   3.040926   0.000000
     4  Be   3.073675   2.105134   2.163057   0.000000
     5  Be   2.132369   2.008124   2.054729   2.133325   0.000000
     6  Be   2.072681   2.163163   3.371490   3.276618   3.493194
     7  Be   2.044127   3.386685   2.142009   3.296773   3.511630
     8  Be   3.293871   2.124727   3.414505   2.153848   3.557626
     9  Be   3.261586   3.359291   2.082803   2.087869   3.504456
    10  Be   3.460052   3.560570   3.529010   3.406818   4.549082
    11  H    3.315210   2.994551   3.410896   3.348373   1.501552
    12  H    3.235166   3.373354   3.001906   3.390453   1.495867
    13  H    4.862491   4.809454   5.025598   4.737133   6.020171
    14  H    4.813689   5.064080   4.779991   4.794998   6.027234
    15  H    3.356608   3.211980   4.932636   4.675535   4.827004
    16  H    2.918116   3.227369   4.715389   4.767666   4.598953
    17  H    3.417174   4.554043   1.524400   3.412588   3.260040
    18  H    3.295279   4.316122   1.515229   3.274444   2.744591
    19  H    3.370192   1.520897   4.333834   3.223411   2.707385
    20  H    3.492531   1.536108   4.567751   3.359011   3.221079
    21  H    2.929818   4.767393   3.097240   4.731521   4.594174
    22  H    3.341519   4.904431   3.345667   4.736882   4.946920
    23  H    1.589090   3.622697   3.297059   4.605622   3.231636
    24  H    1.588339   3.235479   3.426600   4.442058   2.865018
    25  H    4.644621   2.907311   4.822938   3.087308   4.571149
    26  H    4.808572   3.367697   4.905805   3.359862   4.970953
    27  H    4.569817   3.142066   3.560862   1.606700   3.124396
    28  H    4.626374   3.525945   3.279062   1.603344   3.293899
    29  H    4.622317   4.784303   2.915641   3.075385   4.570098
    30  H    4.766545   4.856485   3.351038   3.336665   4.952439
    31  H    4.978363   5.875819   6.057653   6.591524   6.920116
    32  H    4.260966   5.202829   5.310090   5.875485   6.186535
    33  H    5.567376   4.976897   4.217835   3.724310   3.551515
    34  H    4.884275   4.438587   3.469330   3.131583   2.940160
    35  H    4.057339   3.946710   6.103534   6.012934   4.913897
    36  H    3.337361   3.240513   5.362019   5.285741   4.205727
    37  H    5.606191   6.873902   4.246825   5.704870   6.299569
    38  H    4.890957   6.124640   3.535788   4.993408   5.588130
    39  H    6.723788   5.497197   5.566804   3.965566   6.081046
    40  H    6.003999   4.847070   4.908386   3.340721   5.472581
    41  H    3.955458   5.721726   3.977747   5.812708   4.154942
    42  H    3.281659   5.014812   3.249105   5.068955   3.451304
    43  H    6.162791   3.979772   6.147200   4.094657   4.946397
    44  H    5.427506   3.258619   5.414729   3.380888   4.243188
    45  H    6.163548   5.064996   7.174400   6.084581   7.021278
    46  H    5.477125   4.451061   6.442632   5.419064   6.370185
    47  H    3.744407   5.553632   5.317771   6.581426   5.834895
    48  H    4.300142   6.096928   5.889913   7.172077   6.369465
    49  H    5.881412   6.086662   3.717037   4.128832   4.984239
    50  H    5.290136   5.545792   3.126427   3.628846   4.468322
                    6          7          8          9         10
     6  Be   0.000000
     7  Be   2.231170   0.000000
     8  Be   2.059418   3.078568   0.000000
     9  Be   3.092160   2.110784   2.319946   0.000000
    10  Be   2.132964   2.105202   2.016974   2.053784   0.000000
    11  H    4.751703   4.950623   4.835411   4.962904   6.012444
    12  H    4.897542   4.714466   5.035864   4.774114   5.989593
    13  H    3.217190   3.459846   3.011755   3.356330   1.516124
    14  H    3.444420   3.142967   3.361927   3.125262   1.519112
    15  H    1.571752   3.586065   3.055152   4.524822   3.058194
    16  H    1.569214   3.355287   3.439148   4.615443   3.317981
    17  H    4.741779   2.995776   4.782016   2.917859   4.547079
    18  H    4.833499   3.372081   4.875923   3.296561   4.939781
    19  H    3.391415   4.855594   3.337259   4.819426   4.976763
    20  H    3.018373   4.763351   2.941956   4.736794   4.592647
    21  H    3.452429   1.548846   4.602479   3.407096   3.300838
    22  H    3.421533   1.543325   4.378243   3.142243   2.812086
    23  H    3.220371   2.972527   4.815268   4.646364   4.679601
    24  H    3.237897   3.394355   4.728908   4.829754   4.919318
    25  H    3.267357   4.637076   1.566801   3.684382   3.286770
    26  H    3.258058   4.463629   1.561035   3.479723   2.826986
    27  H    4.680053   4.883824   3.154891   3.362009   4.707341
    28  H    4.808533   4.666696   3.287312   2.961670   4.551324
    29  H    4.639107   3.304859   3.686743   1.562048   3.264754
    30  H    4.443636   3.263379   3.450777   1.564914   2.783346
    31  H    3.712819   3.944930   5.076771   5.339501   3.543512
    32  H    3.047440   3.205815   4.454077   4.648582   2.925681
    33  H    6.692882   6.287626   5.840030   5.245852   7.018964
    34  H    6.044235   5.549358   5.274831   4.570558   6.351212
    35  H    4.015756   5.670670   5.429803   6.791582   6.137732
    36  H    3.366290   4.983084   4.770847   6.061331   5.498277
    37  H    6.057341   3.911651   6.121390   3.931142   4.795398
    38  H    5.345151   3.203464   5.412708   3.229625   4.154500
    39  H    5.981160   6.016334   3.989884   3.997971   4.805702
    40  H    5.248877   5.279591   3.283546   3.288439   4.082250
    41  H    5.985516   4.847810   6.978007   5.959070   6.883594
    42  H    5.320085   4.203437   6.240310   5.246724   6.202122
    43  H    5.682644   6.947499   4.278410   5.842583   6.286088
    44  H    4.996165   6.210826   3.620223   5.153909   5.630780
    45  H    4.153005   6.020837   4.003572   6.018437   4.413018
    46  H    3.449087   5.279401   3.313126   5.289144   3.681728
    47  H    3.985874   3.770836   5.954511   5.856855   4.977467
    48  H    4.540217   4.362310   6.528041   6.451837   5.537908
    49  H    6.676240   5.236473   5.767611   3.850100   5.867879
    50  H    6.090869   4.649374   5.251861   3.308324   5.334970
                   11         12         13         14         15
    11  H    0.000000
    12  H    0.835238   0.000000
    13  H    7.457514   7.480416   0.000000
    14  H    7.506034   7.437132   0.822239   0.000000
    15  H    5.891383   6.158755   3.506966   3.944576   0.000000
    16  H    5.621188   5.840354   3.949078   4.254682   0.799542
    17  H    4.316098   3.677863   5.940006   5.517818   6.281646
    18  H    3.619891   2.931930   6.396752   6.052690   6.371475
    19  H    2.925394   3.602502   6.088309   6.442980   3.962566
    20  H    3.671348   4.292244   5.564506   5.995628   3.377648
    21  H    5.895006   5.523597   4.332563   3.832439   4.506909
    22  H    6.334142   6.001747   3.690382   3.119320   4.424284
    23  H    3.972628   3.794812   5.954048   5.831887   4.078371
    24  H    3.416204   3.363885   6.219924   6.184641   4.046913
    25  H    5.583349   5.952571   3.754930   4.317073   3.712315
    26  H    6.111964   6.404518   3.073318   3.663876   3.670057
    27  H    3.804837   3.973769   5.836234   5.975531   5.907791
    28  H    4.116298   4.129202   5.690654   5.732913   6.137276
    29  H    5.909034   5.590416   4.219952   3.821709   6.035556
    30  H    6.354330   6.101497   3.540091   3.139345   5.719748
    31  H    8.217289   8.195364   3.239212   3.200546   3.294551
    32  H    7.501805   7.465793   2.891256   2.817898   2.864442
    33  H    3.295203   3.093415   8.384695   8.324136   8.082685
    34  H    2.919811   2.630891   7.744680   7.657900   7.472807
    35  H    5.077109   5.554953   6.980974   7.320156   3.572927
    36  H    4.482326   4.933754   6.429194   6.739027   3.143685
    37  H    7.585497   7.026078   5.522316   4.770130   7.317915
    38  H    6.905392   6.376917   5.006984   4.294869   6.646692
    39  H    7.099046   7.173307   5.142202   5.299592   6.932144
    40  H    6.569486   6.633985   4.515149   4.665553   6.238746
    41  H    4.306047   3.643540   8.298533   7.972482   7.149957
    42  H    3.748969   3.085363   7.640822   7.337965   6.545437
    43  H    5.092347   5.705377   7.043929   7.514601   6.214493
    44  H    4.503672   5.089453   6.474423   6.910866   5.625875
    45  H    8.021754   8.433452   3.917880   4.721110   3.189693
    46  H    7.433800   7.804922   3.300032   4.089072   2.619395
    47  H    6.776056   6.632633   5.663813   5.483083   4.064211
    48  H    7.252403   7.110834   6.155045   5.976605   4.500814
    49  H    5.809668   5.288395   6.994956   6.606272   8.217114
    50  H    5.377109   4.861778   6.511719   6.130550   7.637014
                   16         17         18         19         20
    16  H    0.000000
    17  H    6.011426   0.000000
    18  H    6.075426   0.819795   0.000000
    19  H    3.989364   5.781695   5.393458   0.000000
    20  H    3.530132   6.070611   5.778688   0.816134   0.000000
    21  H    4.107228   3.329450   3.818688   6.152289   6.101953
    22  H    4.149345   3.619038   4.194055   6.352366   6.219946
    23  H    3.399354   4.096660   3.946743   4.428844   4.610685
    24  H    3.401352   4.377641   4.101544   3.824593   4.077356
    25  H    4.288178   6.186283   6.209278   3.512132   2.964105
    26  H    4.289841   6.194206   6.321875   4.172941   3.607727
    27  H    6.101950   4.531095   4.289684   3.684628   3.889874
    28  H    6.309484   4.060619   3.906265   4.287754   4.476755
    29  H    6.135535   3.000299   3.533532   6.168765   6.148890
    30  H    5.891240   3.614748   4.171845   6.272141   6.147222
    31  H    3.251295   6.862747   7.285056   7.005599   6.524065
    32  H    2.777945   6.145962   6.551899   6.388399   5.946034
    33  H    8.005720   4.427678   3.817640   5.215497   5.816293
    34  H    7.375919   3.714385   3.109919   4.846196   5.417792
    35  H    3.174797   7.414614   7.129823   3.525766   3.417179
    36  H    2.725815   6.691609   6.414983   2.971668   2.886646
    37  H    7.156204   3.415823   4.230840   8.348792   8.364968
    38  H    6.488059   2.844371   3.663171   7.600821   7.616410
    39  H    7.392093   6.241316   6.425261   6.324647   6.130973
    40  H    6.676601   5.657568   5.855396   5.770323   5.564227
    41  H    6.537813   3.677275   3.294190   6.401017   6.880886
    42  H    5.971579   3.088774   2.679908   5.759889   6.223397
    43  H    6.593018   7.415209   7.093812   3.400318   3.375665
    44  H    5.970804   6.709168   6.398643   2.816105   2.807943
    45  H    3.973734   8.548722   8.687044   5.441049   4.633899
    46  H    3.417931   7.806038   7.956776   4.977213   4.191120
    47  H    3.364209   5.933245   6.122766   6.477941   6.336896
    48  H    3.800296   6.460668   6.643871   6.961068   6.819342
    49  H    8.182639   2.978133   3.168078   7.168302   7.445841
    50  H    7.590090   2.457394   2.675194   6.670934   6.935234
                   21         22         23         24         25
    21  H    0.000000
    22  H    0.807274   0.000000
    23  H    3.066552   3.719711   0.000000
    24  H    3.747126   4.349732   0.793704   0.000000
    25  H    6.146562   5.887493   6.133642   5.923982   0.000000
    26  H    5.922339   5.568115   6.284220   6.171326   0.800963
    27  H    6.306520   6.280405   6.056783   5.786303   3.372619
    28  H    6.023773   5.963881   6.104404   5.927108   3.715047
    29  H    4.194968   3.861078   5.875719   6.120291   4.802190
    30  H    4.183924   3.718625   6.044524   6.310803   4.516324
    31  H    3.869175   3.492921   5.205642   5.654699   6.052625
    32  H    3.241360   2.882407   4.577632   5.024277   5.536525
    33  H    7.292212   7.539518   6.557050   6.250854   6.385730
    34  H    6.542292   6.791549   5.896147   5.633828   5.958281
    35  H    6.347602   6.694662   3.947286   3.406773   5.877942
    36  H    5.732244   6.075207   3.379018   2.822996   5.322342
    37  H    3.458850   3.195014   6.119037   6.694779   7.523502
    38  H    2.913760   2.659672   5.489799   6.035670   6.840212
    39  H    7.355777   6.952773   8.288663   8.239187   3.722348
    40  H    6.638299   6.244583   7.565739   7.532343   3.190052
    41  H    4.529824   5.286140   3.194337   3.391113   8.345110
    42  H    4.053920   4.781230   2.728995   2.907661   7.606123
    43  H    8.465746   8.430988   7.536875   7.037712   3.341555
    44  H    7.724156   7.702851   6.822689   6.345493   2.861101
    45  H    7.137215   6.789483   7.183176   7.070629   3.411075
    46  H    6.422362   6.077448   6.540754   6.454970   2.909872
    47  H    3.100628   3.503689   2.876378   3.465286   7.237853
    48  H    3.615055   4.013747   3.322873   3.886456   7.782888
    49  H    5.864454   5.841085   6.910666   7.054402   6.738609
    50  H    5.315672   5.304617   6.336570   6.485718   6.291119
                   26         27         28         29         30
    26  H    0.000000
    27  H    3.789378   0.000000
    28  H    3.987657   0.791411   0.000000
    29  H    4.528166   3.868802   3.212351   0.000000
    30  H    4.124966   4.172368   3.588891   0.801723   0.000000
    31  H    5.616165   8.033928   7.966059   6.412841   5.929797
    32  H    5.134824   7.343561   7.269204   5.774449   5.333977
    33  H    6.822320   3.136798   3.090768   5.351516   6.003481
    34  H    6.353702   2.820295   2.704440   4.738193   5.391545
    35  H    6.272216   6.991896   7.444235   8.322771   8.298053
    36  H    5.711506   6.314067   6.738966   7.585773   7.578528
    37  H    7.159591   6.842801   6.216174   3.264296   3.414234
    38  H    6.506667   6.187746   5.592803   2.728914   2.899207
    39  H    3.544423   3.410525   3.139259   3.765240   3.593469
    40  H    2.984746   3.026380   2.743894   3.221614   3.020572
    41  H    8.537678   6.952877   6.814936   6.566559   7.056734
    42  H    7.799085   6.239322   6.105502   5.910755   6.391777
    43  H    4.084985   3.181310   3.929575   6.698243   6.753819
    44  H    3.619895   2.617795   3.378502   6.073072   6.140985
    45  H    3.195436   6.730503   7.043367   7.261587   6.738260
    46  H    2.652560   6.159311   6.436057   6.559386   6.050504
    47  H    7.127829   8.156372   8.134628   7.030969   6.922975
    48  H    7.672056   8.742563   8.728296   7.608399   7.495739
    49  H    6.716143   4.288309   3.545432   2.815369   3.587798
    50  H    6.270252   3.956616   3.226028   2.399890   3.195483
                   31         32         33         34         35
    31  H    0.000000
    32  H    0.750838   0.000000
    33  H   10.045222   9.299940   0.000000
    34  H    9.335490   8.588371   0.750365   0.000000
    35  H    6.216969   5.818284   8.178737   7.711187   0.000000
    36  H    5.862054   5.396367   7.530185   7.037638   0.749625
    37  H    6.347278   5.839998   7.470861   6.801428   9.513031
    38  H    5.912266   5.352529   6.924591   6.234398   8.812217
    39  H    8.223680   7.686957   6.025863   5.746537   9.244876
    40  H    7.534209   6.979292   5.763963   5.408046   8.591172
    41  H    7.896866   7.256749   5.975056   5.420337   6.644424
    42  H    7.418682   6.750382   5.456270   4.859683   6.228170
    43  H    9.092439   8.516315   5.372386   5.324400   6.660740
    44  H    8.465396   7.867698   4.951374   4.818599   6.171786
    45  H    5.001879   4.882363   9.587670   9.097746   5.832652
    46  H    4.523160   4.321564   8.981210   8.465700   5.514767
    47  H    3.415894   3.113043   9.194233   8.487816   4.908063
    48  H    3.687431   3.488847   9.732657   9.031027   5.143514
    49  H    8.906153   8.218823   3.970473   3.554686   9.681229
    50  H    8.354769   7.659432   3.846420   3.339602   9.110957
                   36         37         38         39         40
    36  H    0.000000
    37  H    8.825616   0.000000
    38  H    8.116854   0.749395   0.000000
    39  H    8.588549   6.920905   6.440815   0.000000
    40  H    7.925155   6.400938   5.878893   0.749800   0.000000
    41  H    6.124435   6.151971   5.715714   9.494074   8.861904
    42  H    5.657714   5.752175   5.254431   8.767481   8.130014
    43  H    6.209701   9.696420   8.999386   4.885017   4.703518
    44  H    5.669790   9.008543   8.303267   4.608824   4.328251
    45  H    5.587579   9.185737   8.563690   6.561818   6.079883
    46  H    5.190809   8.465475   7.834362   6.098261   5.564890
    47  H    4.595200   6.464253   5.989677   9.573793   8.824639
    48  H    4.905221   6.910376   6.470477  10.163847   9.414946
    49  H    8.935680   4.304410   4.006827   5.077980   4.804704
    50  H    8.364366   4.014463   3.633971   4.919702   4.567350
                   41         42         43         44         45
    41  H    0.000000
    42  H    0.749740   0.000000
    43  H    9.081582   8.393529   0.000000
    44  H    8.391235   7.694157   0.749139   0.000000
    45  H   10.109276   9.444050   6.020624   5.716877   0.000000
    46  H    9.423227   8.751750   5.746461   5.365549   0.749308
    47  H    5.327121   5.062949   9.458436   8.759910   7.066872
    48  H    5.631905   5.432598   9.989240   9.297891   7.451982
    49  H    6.308600   5.785753   7.455869   6.904139   9.680556
    50  H    5.887879   5.331368   7.137650   6.551503   9.180331
                   46         47         48         49         50
    46  H    0.000000
    47  H    6.510781   0.000000
    48  H    6.928646   0.600000   0.000000
    49  H    8.983412   8.718003   9.272394   0.000000
    50  H    8.474623   8.140288   8.698727   0.600000   0.000000
 Stoichiometry    Be10H40
 Framework group  C1[X(Be10H40)]
 Deg. of freedom   144
 Full point group                 C1      NOp   1
 Largest Abelian subgroup         C1      NOp   1
 Largest concise Abelian subgroup C1      NOp   1
                         Standard orientation:                         
 ---------------------------------------------------------------------
 Center     Atomic      Atomic             Coordinates (Angstroms)
 Number     Number       Type             X           Y           Z
 ---------------------------------------------------------------------
      1          4           0       -0.521743   -1.194704   -1.120580
      2          4           0        0.013597    0.920579   -1.563531
      3          4           0        1.209289   -1.261275    0.184916
      4          4           0        1.518995    0.861352   -0.093204
      5          4           0        1.408816   -0.515283   -1.719184
      6          4           0       -1.702958    0.340041   -0.382138
      7          4           0       -0.808910   -1.250072    0.902518
      8          4           0       -0.392354    1.749752    0.350140
      9          4           0        0.626219    0.111445    1.638786
     10          4           0       -1.363715    0.615159    1.705625
     11          1           0        2.119805   -0.614733   -3.037995
     12          1           0        2.360673   -1.275444   -2.587367
     13          1           0       -2.343000    1.340016    2.607963
     14          1           0       -2.121482    0.664631    3.021317
     15          1           0       -3.103879    0.924305   -0.790133
     16          1           0       -3.093256    0.184410   -1.092971
     17          1           0        1.968865   -2.371963    0.901302
     18          1           0        2.304901   -2.307571    0.156320
     19          1           0        0.166953    1.560947   -2.934494
     20          1           0       -0.441338    1.976028   -2.582691
     21          1           0       -1.325771   -2.658740    1.286486
     22          1           0       -1.499699   -2.185666    1.917075
     23          1           0       -1.133674   -2.509422   -1.770398
     24          1           0       -0.901899   -2.070641   -2.389847
     25          1           0       -0.377661    3.291714    0.072650
     26          1           0       -0.711634    3.211231    0.796201
     27          1           0        2.693097    1.942237   -0.279368
     28          1           0        2.888663    1.548424    0.378657
     29          1           0        1.618301   -0.098077    2.827006
     30          1           0        0.991994    0.283777    3.150561
     31          1           0       -4.650130   -0.707100    1.618537
     32          1           0       -3.936678   -0.740541    1.386965
     33          1           0        4.905045    0.017950   -1.394673
     34          1           0        4.269947   -0.248502   -1.096846
     35          1           0       -2.759067    0.097497   -4.248933
     36          1           0       -2.267931    0.032279   -3.686378
     37          1           0        0.752407   -3.006690    4.029432
     38          1           0        0.659828   -2.583929    3.417636
     39          1           0        2.272384    3.606490    2.667655
     40          1           0        1.814515    3.086481    2.381041
     41          1           0        1.223070   -4.663084   -1.876631
     42          1           0        1.175073   -3.957451   -1.627857
     43          1           0        1.874501    4.391348   -2.137455
     44          1           0        1.652522    3.717127   -1.897954
     45          1           0       -3.725478    3.944047    0.027739
     46          1           0       -3.285224    3.354637    0.169987
     47          1           0       -3.714818   -3.090998   -0.642116
     48          1           0       -4.169971   -3.448413   -0.800512
     49          1           0        4.217494   -1.074100    2.360238
     50          1           0        3.683606   -1.070490    2.086467
 ---------------------------------------------------------------------
 Rotational constants (GHZ):           0.8017536           0.7292117           0.7100883
 Standard basis: def2TZVP (5D, 7F)
 There are   440 symmetry adapted cartesian basis functions of A   symmetry.
 There are   430 symmetry adapted basis functions of A   symmetry.
   430 basis functions,   610 primitive gaussians,   440 cartesian basis functions
    40 alpha electrons       40 beta electrons
       nuclear repulsion energy       456.1591672719 Hartrees.
 NAtoms=   50 NActive=   50 NUniq=   50 SFac= 1.00D+00 NAtFMM=   60 NAOKFM=F Big=F
 Integral buffers will be    131072 words long.
 Raffenetti 2 integral format.
 Two-electron integral symmetry is turned on.
 Nuclear repulsion after empirical dispersion term =      456.1025196074 Hartrees.
 One-electron integrals computed using PRISM.
   1 Symmetry operations used in ECPInt.
 ECPInt:  NShTT=   31375 NPrTT=   80490 LenC2=   28606 LenP2D=   57590.
 LDataN:  DoStor=T MaxTD1= 4 Len=   56
 NBasis=   430 RedAO= T EigKep=  9.34D-05  NBF=   430
 NBsUse=   430 1.00D-06 EigRej= -1.00D+00 NBFU=   430
 ExpMin= 3.27D-02 ExpMax= 4.70D+03 ExpMxC= 1.60D+02 IAcc=3 IRadAn=         5 AccDes= 0.00D+00
 Harris functional with IExCor= 1009 and IRadAn=       5 diagonalized for initial guess.
 HarFok:  IExCor= 1009 AccDes= 0.00D+00 IRadAn=         5 IDoV= 1 UseB2=F ITyADJ=14
 ICtDFT=  3500011 ScaDFX=  1.000000  1.000000  1.000000  1.000000
 FoFCou: FMM=F IPFlag=           0 FMFlag=      100000 FMFlg1=           0
         NFxFlg=           0 DoJE=T BraDBF=F KetDBF=T FulRan=T
         wScrn=  0.000000 ICntrl=       500 IOpCl=  0 I1Cent=   200000004 NGrid=           0
         NMat0=    1 NMatS0=      1 NMatT0=    0 NMatD0=    1 NMtDS0=    0 NMtDT0=    0
 Petite list used in FoFCou.
 Requested convergence on RMS density matrix=1.00D-08 within 128 cycles.
 Requested convergence on MAX density matrix=1.00D-06.
 Requested convergence on             energy=1.00D-06.
 No special actions if energy rises.
 SCF Done:  E(RPBE1PBE) =  -170.591485272     A.U. after   15 cycles
            NFock= 15  Conv=0.62D-08     -V/T= 2.0089

 **********************************************************************

            Population analysis using the SCF density.

 **********************************************************************

 Orbital symmetries:
       Occupied  (A) (A) (A) (A) (A) (A) (A) (A) (A) (A) (A) (A)
                 (A) (A) (A) (A) (A) (A) (A) (A) (A) (A) (A) (A)
                 (A) (A) (A) (A) (A) (A) (A) (A) (A) (A) (A) (A)
                 (A) (A) (A) (A)
       Virtual   (A) (A) (A) (A) (A) (A) (A) (A) (A) (A) (A) (A)
                 (A) (A) (A) (A) (A) (A) (A) (A) (A) (A) (A) (A)
                 (A) (A) (A) (A) (A) (A) (A) (A) (A) (A) (A) (A)
                 (A) (A) (A) (A) (A) (A) (A) (A) (A) (A) (A) (A)
                 (A) (A) (A) (A) (A) (A) (A) (A) (A) (A) (A) (A)
                 (A) (A) (A) (A) (A) (A) (A) (A) (A) (A) (A) (A)
                 (A) (A) (A) (A) (A) (A) (A) (A) (A) (A) (A) (A)
                 (A) (A) (A) (A) (A) (A) (A) (A) (A) (A) (A) (A)
                 (A) (A) (A) (A) (A) (A) (A) (A) (A) (A) (A) (A)
                 (A) (A) (A) (A) (A) (A) (A) (A) (A) (A) (A) (A)
                 (A) (A) (A) (A) (A) (A) (A) (A) (A) (A) (A) (A)
                 (A) (A) (A) (A) (A) (A) (A) (A) (A) (A) (A) (A)
                 (A) (A) (A) (A) (A) (A) (A) (A) (A) (A) (A) (A)
                 (A) (A) (A) (A) (A) (A) (A) (A) (A) (A) (A) (A)
                 (A) (A) (A) (A) (A) (A) (A) (A) (A) (A) (A) (A)
                 (A) (A) (A) (A) (A) (A) (A) (A) (A) (A) (A) (A)
                 (A) (A) (A) (A) (A) (A) (A) (A) (A) (A) (A) (A)
                 (A) (A) (A) (A) (A) (A) (A) (A) (A) (A) (A) (A)
                 (A) (A) (A) (A) (A) (A) (A) (A) (A) (A) (A) (A)
                 (A) (A) (A) (A) (A) (A) (A) (A) (A) (A) (A) (A)
                 (A) (A) (A) (A) (A) (A) (A) (A) (A) (A) (A) (A)
                 (A) (A) (A) (A) (A) (A) (A) (A) (A) (A) (A) (A)
                 (A) (A) (A) (A) (A) (A) (A) (A) (A) (A) (A) (A)
                 (A) (A) (A) (A) (A) (A) (A) (A) (A) (A) (A) (A)
                 (A) (A) (A) (A) (A) (A) (A) (A) (A) (A) (A) (A)
                 (A) (A) (A) (A) (A) (A) (A) (A) (A) (A) (A) (A)
                 (A) (A) (A) (A) (A) (A) (A) (A) (A) (A) (A) (A)
                 (A) (A) (A) (A) (A) (A) (A) (A) (A) (A) (A) (A)
                 (A) (A) (A) (A) (A) (A) (A) (A) (A) (A) (A) (A)
                 (A) (A) (A) (A) (A) (A) (A) (A) (A) (A) (A) (A)
                 (A) (A) (A) (A) (A) (A) (A) (A) (A) (A) (A) (A)
                 (A) (A) (A) (A) (A) (A) (A) (A) (A) (A) (A) (A)
                 (A) (A) (A) (A) (A) (A)
 The electronic state is 1-A.
 Alpha  occ. eigenvalues --   -3.99172  -3.99036  -3.98770  -3.98256  -3.98080
 Alpha  occ. eigenvalues --   -3.97922  -3.97897  -3.97255  -3.96956  -3.96373
 Alpha  occ. eigenvalues --   -0.54657  -0.53718  -0.53072  -0.52868  -0.52568
 Alpha  occ. eigenvalues --   -0.51796  -0.51689  -0.51361  -0.51021  -0.50737
 Alpha  occ. eigenvalues --   -0.46957  -0.46637  -0.43495  -0.43443  -0.43422
 Alpha  occ. eigenvalues --   -0.43313  -0.43206  -0.43155  -0.43022  -0.42916
 Alpha  occ. eigenvalues --   -0.41909  -0.31564  -0.26394  -0.26145  -0.21391
 Alpha  occ. eigenvalues --   -0.20204  -0.18221  -0.17600  -0.17441  -0.16407
 Alpha virt. eigenvalues --   -0.08428  -0.02869  -0.00666   0.01690   0.01944
 Alpha virt. eigenvalues --    0.02202   0.02553   0.02898   0.03043   0.03217
 Alpha virt. eigenvalues --    0.03749   0.04019   0.04353   0.04398   0.04910
 Alpha virt. eigenvalues --    0.05397   0.05486   0.05699   0.06250   0.06338
 Alpha virt. eigenvalues --    0.07048   0.07484   0.07779   0.08024   0.08770
 Alpha virt. eigenvalues --    0.09099   0.09461   0.09897   0.10106   0.10439
 Alpha virt. eigenvalues --    0.11070   0.11405   0.12250   0.12653   0.13124
 Alpha virt. eigenvalues --    0.13436   0.13741   0.14160   0.14582   0.15111
 Alpha virt. eigenvalues --    0.15516   0.15868   0.16502   0.17017   0.17577
 Alpha virt. eigenvalues --    0.17783   0.17937   0.18226   0.18787   0.19478
 Alpha virt. eigenvalues --    0.20116   0.21196   0.21362   0.21960   0.22517
 Alpha virt. eigenvalues --    0.23601   0.24160   0.24805   0.25782   0.26300
 Alpha virt. eigenvalues --    0.27124   0.27408   0.27682   0.28272   0.28586
 Alpha virt. eigenvalues --    0.28915   0.29225   0.30854   0.31244   0.31710
 Alpha virt. eigenvalues --    0.31823   0.32499   0.32589   0.33289   0.33678
 Alpha virt. eigenvalues --    0.33886   0.34773   0.34980   0.35459   0.35647
 Alpha virt. eigenvalues --    0.35965   0.36063   0.36848   0.37192   0.37770
 Alpha virt. eigenvalues --    0.38455   0.39332   0.39824   0.40271   0.41175
 Alpha virt. eigenvalues --    0.41554   0.42819   0.43212   0.44334   0.44384
 Alpha virt. eigenvalues --    0.45197   0.45377   0.46162   0.46348   0.46708
 Alpha virt. eigenvalues --    0.47186   0.47349   0.48616   0.49235   0.50102
 Alpha virt. eigenvalues --    0.50651   0.51569   0.52012   0.52763   0.53045
 Alpha virt. eigenvalues --    0.54197   0.54622   0.54830   0.55841   0.55866
 Alpha virt. eigenvalues --    0.56192   0.56488   0.56758   0.57175   0.57437
 Alpha virt. eigenvalues --    0.57931   0.58187   0.59060   0.59362   0.59709
 Alpha virt. eigenvalues --    0.60704   0.60733   0.61082   0.61297   0.62246
 Alpha virt. eigenvalues --    0.62272   0.63075   0.63870   0.64453   0.65322
 Alpha virt. eigenvalues --    0.65548   0.66436   0.66995   0.67352   0.68040
 Alpha virt. eigenvalues --    0.68686   0.70954   0.71611   0.72312   0.72843
 Alpha virt. eigenvalues --    0.73074   0.73926   0.74784   0.75112   0.76709
 Alpha virt. eigenvalues --    0.76940   0.77283   0.78137   0.78888   0.79776
 Alpha virt. eigenvalues --    0.80623   0.81235   0.81560   0.82093   0.83235
 Alpha virt. eigenvalues --    0.84528   0.84803   0.85731   0.86103   0.87057
 Alpha virt. eigenvalues --    0.87293   0.88753   0.89859   0.90222   0.91749
 Alpha virt. eigenvalues --    0.92332   0.95510   0.96462   0.96912   0.97784
 Alpha virt. eigenvalues --    0.99439   1.00233   1.03320   1.04308   1.06119
 Alpha virt. eigenvalues --    1.06805   1.11581   1.11691   1.12112   1.15347
 Alpha virt. eigenvalues --    1.17608   1.20511   1.21709   1.22342   1.23073
 Alpha virt. eigenvalues --    1.23511   1.24239   1.24431   1.25140   1.25705
 Alpha virt. eigenvalues --    1.25966   1.27543   1.28210   1.28544   1.29470
 Alpha virt. eigenvalues --    1.30095   1.30723   1.31060   1.31495   1.31613
 Alpha virt. eigenvalues --    1.32362   1.33404   1.34329   1.34697   1.36632
 Alpha virt. eigenvalues --    1.47987   1.51663   1.54690   1.55368   1.58092
 Alpha virt. eigenvalues --    1.58702   1.61454   1.63030   1.63402   1.64746
 Alpha virt. eigenvalues --    1.68101   1.69032   1.69139   1.69786   1.70658
 Alpha virt. eigenvalues --    1.71197   1.71443   1.72165   1.72474   1.73984
 Alpha virt. eigenvalues --    1.74546   1.75308   1.76798   1.77169   1.77659
 Alpha virt. eigenvalues --    1.78268   1.78587   1.79524   1.80738   1.82243
 Alpha virt. eigenvalues --    1.83141   1.83519   1.84498   1.85622   1.87033
 Alpha virt. eigenvalues --    1.88185   1.88806   1.91702   1.92295   1.92667
 Alpha virt. eigenvalues --    1.93976   1.95772   1.96636   1.97134   1.97546
 Alpha virt. eigenvalues --    1.97790   1.98046   1.98514   1.98691   1.98833
 Alpha virt. eigenvalues --    1.99035   1.99215   1.99565   1.99756   2.00002
 Alpha virt. eigenvalues --    2.00110   2.00125   2.00440   2.01355   2.01429
 Alpha virt. eigenvalues --    2.02069   2.02307   2.02979   2.04218   2.04638
 Alpha virt. eigenvalues --    2.05380   2.06520   2.07950   2.08773   2.08994
 Alpha virt. eigenvalues --    2.10389   2.11254   2.11776   2.11961   2.12634
 Alpha virt. eigenvalues --    2.13180   2.13333   2.13890   2.14779   2.15785
 Alpha virt. eigenvalues --    2.16260   2.16740   2.17298   2.17611   2.18010
 Alpha virt. eigenvalues --    2.18881   2.19221   2.19587   2.21498   2.23139
 Alpha virt. eigenvalues --    2.51791   2.53327   2.54473   2.59434   2.59894
 Alpha virt. eigenvalues --    2.60179   2.62777   2.63708   2.64507   2.66192
 Alpha virt. eigenvalues --    2.66552   2.67372   2.68832   2.69321   2.69751
 Alpha virt. eigenvalues --    2.70447   2.71739   2.72388   2.73304   2.81119
 Alpha virt. eigenvalues --    2.91154   2.94169   2.95077   2.97880   3.05023
 Alpha virt. eigenvalues --    3.05608   3.08935   3.10311   3.11518   3.12451
 Alpha virt. eigenvalues --    3.13280   3.14252   3.16139   3.16843   3.18325
 Alpha virt. eigenvalues --    3.18730   3.19345   3.19647   3.21616   3.22695
 Alpha virt. eigenvalues --    3.44427   3.44537   3.44753   3.44816   3.44887
 Alpha virt. eigenvalues --    3.44915   3.45103   3.45229   4.51108   4.51490
 Alpha virt. eigenvalues --    5.52076   5.55743   5.56907   5.59337   5.60440
 Alpha virt. eigenvalues --    5.65832   5.69336   5.70764   5.75176   5.79598
 Alpha virt. eigenvalues --    5.83641   5.87778   5.93375   5.97513   6.00734
 Alpha virt. eigenvalues --    6.01811   6.03103   6.09287   6.14902   6.16862
 Alpha virt. eigenvalues --    6.17430   6.21792   6.23036   6.28305   6.28396
 Alpha virt. eigenvalues --    6.32682   6.34757   6.37324   6.40360   6.46032
 Alpha virt. eigenvalues --    7.91718   7.93519   7.99699   8.00875   8.05775
 Alpha virt. eigenvalues --    8.08888   8.14305   8.16562   8.21944   8.24380
          Condensed to atoms (all electrons):
               1          2          3          4          5          6
     1  Be   3.645450   0.085097   0.104872   0.146945   0.084862  -0.060173
     2  Be   0.085097   3.801421   0.140746   0.002720  -0.088383  -0.014832
     3  Be   0.104872   0.140746   3.700591   0.135202  -0.091790  -0.060796
     4  Be   0.146945   0.002720   0.135202   3.301177   0.207453   0.036164
     5  Be   0.084862  -0.088383  -0.091790   0.207453   4.412856   0.186588
     6  Be  -0.060173  -0.014832  -0.060796   0.036164   0.186588   3.447775
     7  Be   0.026785  -0.006296  -0.058217   0.038884   0.086468   0.212665
     8  Be   0.069511  -0.002797  -0.054544  -0.005895   0.130435   0.117122
     9  Be   0.033815   0.026626  -0.064273  -0.062656  -0.001182   0.085733
    10  Be   0.091970   0.094084   0.160260   0.192494  -0.087536   0.008585
    11  H    0.017050  -0.009930   0.037990   0.010105   0.001726  -0.008470
    12  H    0.009359   0.057378   0.024706  -0.001119  -0.025521  -0.003487
    13  H   -0.009603  -0.001231  -0.002739  -0.006457   0.002568   0.009999
    14  H   -0.011678  -0.008743   0.005975  -0.005812   0.003255   0.015429
    15  H   -0.014994   0.038198  -0.018910   0.001975  -0.001047  -0.006203
    16  H    0.057088   0.032134  -0.004475  -0.013113   0.012699  -0.032704
    17  H   -0.038560  -0.018844  -0.028888  -0.016050  -0.086638  -0.006072
    18  H   -0.024180   0.012992  -0.068652   0.012466   0.095886  -0.010101
    19  H    0.031788  -0.156126  -0.003235   0.061497   0.162026  -0.072303
    20  H   -0.001171  -0.031153  -0.001890   0.008651  -0.149464   0.059089
    21  H    0.085677   0.001005   0.071201  -0.003102   0.009206   0.011172
    22  H    0.025435  -0.014114   0.011693  -0.006618  -0.000311  -0.006379
    23  H   -0.053116  -0.008082   0.017666  -0.011047  -0.080836   0.008890
    24  H   -0.091529   0.007335  -0.029080  -0.004956   0.027050   0.034931
    25  H   -0.004373   0.076383   0.001534   0.000371   0.001758   0.039130
    26  H   -0.011670  -0.007969  -0.017448  -0.019213   0.004415   0.021459
    27  H   -0.001889   0.000681  -0.011720  -0.007299  -0.000802  -0.004384
    28  H   -0.002976  -0.035010  -0.004639  -0.020603  -0.043942  -0.011811
    29  H   -0.003511  -0.001334   0.094135   0.036920   0.006097  -0.014963
    30  H   -0.012264  -0.005987  -0.020123   0.012858  -0.005826   0.000842
    31  H   -0.004323  -0.000196  -0.000727   0.000730   0.000250  -0.000416
    32  H    0.000916  -0.002061  -0.001284  -0.001050   0.000586  -0.004491
    33  H   -0.001191  -0.006288  -0.007398   0.000372  -0.000413   0.000425
    34  H   -0.002126   0.001814  -0.014313   0.003920   0.004587  -0.000502
    35  H   -0.002047  -0.005838  -0.000118  -0.000891  -0.003696  -0.002287
    36  H   -0.012086   0.003453  -0.003145  -0.000855   0.005626   0.001527
    37  H   -0.001450   0.000435  -0.004246  -0.001521  -0.000016  -0.000357
    38  H   -0.002948  -0.000152  -0.007628  -0.001457  -0.001107  -0.001488
    39  H    0.000634  -0.000520  -0.000839   0.003336   0.000249  -0.001027
    40  H   -0.000256  -0.003536  -0.004456  -0.008658  -0.000520  -0.001295
    41  H   -0.003109  -0.001179  -0.005134  -0.001207  -0.001974  -0.000871
    42  H   -0.001347  -0.001761  -0.014815  -0.001353   0.001723  -0.000583
    43  H   -0.000749  -0.009984  -0.000674  -0.003356  -0.002545  -0.000797
    44  H   -0.000883   0.005172  -0.000606  -0.008730   0.003547  -0.002034
    45  H   -0.000611  -0.001553   0.000421  -0.000547   0.000128  -0.000028
    46  H   -0.000959   0.003725  -0.000806  -0.000625   0.000451  -0.011594
    47  H    0.004154   0.000018  -0.000428  -0.000249  -0.000265  -0.003487
    48  H   -0.002906  -0.000329  -0.000694   0.000231   0.000060  -0.000661
    49  H   -0.000187  -0.000260  -0.009871  -0.003371  -0.000756   0.000757
    50  H   -0.001861  -0.000302  -0.006014  -0.001356   0.001876  -0.001164
               7          8          9         10         11         12
     1  Be   0.026785   0.069511   0.033815   0.091970   0.017050   0.009359
     2  Be  -0.006296  -0.002797   0.026626   0.094084  -0.009930   0.057378
     3  Be  -0.058217  -0.054544  -0.064273   0.160260   0.037990   0.024706
     4  Be   0.038884  -0.005895  -0.062656   0.192494   0.010105  -0.001119
     5  Be   0.086468   0.130435  -0.001182  -0.087536   0.001726  -0.025521
     6  Be   0.212665   0.117122   0.085733   0.008585  -0.008470  -0.003487
     7  Be   3.649881   0.104746   0.144686  -0.101787  -0.002742  -0.004489
     8  Be   0.104746   3.655394   0.166914   0.154909  -0.004951  -0.009249
     9  Be   0.144686   0.166914   3.596487   0.116226  -0.008511  -0.008213
    10  Be  -0.101787   0.154909   0.116226   4.451191   0.003172   0.003575
    11  H   -0.002742  -0.004951  -0.008511   0.003172   0.633653   0.236328
    12  H   -0.004489  -0.009249  -0.008213   0.003575   0.236328   0.576787
    13  H    0.049199  -0.010745   0.024199  -0.034406   0.000001   0.000000
    14  H    0.032008  -0.001659   0.014513  -0.053613   0.000000   0.000001
    15  H   -0.026905   0.024587  -0.005667   0.003292  -0.000048  -0.000012
    16  H    0.004769  -0.051126  -0.012668  -0.048346  -0.000027  -0.000037
    17  H    0.060244  -0.000757   0.093242   0.003845   0.003123  -0.001593
    18  H   -0.044871  -0.013775  -0.003544   0.002181  -0.004798   0.004571
    19  H   -0.014388  -0.011264  -0.008952  -0.005389   0.006433  -0.003235
    20  H   -0.004684   0.081741  -0.001721   0.009173  -0.003156   0.003587
    21  H   -0.037175  -0.016941  -0.043677  -0.106632   0.000001  -0.000030
    22  H   -0.101674  -0.010649   0.009346   0.077624  -0.000016  -0.000034
    23  H    0.073376  -0.008983  -0.001228   0.007557   0.001130   0.002360
    24  H    0.004656  -0.007633  -0.009052  -0.001476  -0.003099  -0.003009
    25  H   -0.008732  -0.040367  -0.008650  -0.094327  -0.000025  -0.000012
    26  H    0.004839  -0.075196   0.003723   0.047593  -0.000008  -0.000021
    27  H   -0.009828   0.010740   0.011017  -0.009425  -0.001019   0.000051
    28  H   -0.003382   0.004989   0.056843   0.003042   0.000664   0.001852
    29  H    0.005603  -0.000967  -0.074597  -0.097735   0.000012  -0.000038
    30  H   -0.011498   0.011454  -0.034356   0.037819  -0.000026  -0.000009
    31  H   -0.009809  -0.003223  -0.002089   0.003501   0.000000   0.000000
    32  H   -0.006113  -0.003372  -0.002983  -0.007137  -0.000000  -0.000000
    33  H   -0.000091  -0.000063  -0.001222   0.000162   0.001710  -0.001763
    34  H   -0.001938  -0.001080  -0.001676   0.000387  -0.002960   0.002591
    35  H   -0.001335  -0.001206   0.000519   0.000099  -0.000032   0.000008
    36  H   -0.002613  -0.002211  -0.000263  -0.000366  -0.000400  -0.000081
    37  H   -0.002879  -0.000226  -0.004173  -0.000403  -0.000000   0.000001
    38  H   -0.006885  -0.000907   0.008755   0.001946   0.000002  -0.000001
    39  H   -0.000528  -0.004854  -0.004992  -0.006918   0.000000  -0.000000
    40  H   -0.002003  -0.000944   0.001041   0.009919  -0.000001  -0.000000
    41  H   -0.001248   0.000440  -0.001109   0.000124   0.000611  -0.001365
    42  H    0.003123  -0.000469  -0.001262   0.000418  -0.001092   0.001869
    43  H    0.000400   0.003576  -0.000997   0.000386  -0.000022  -0.000001
    44  H   -0.000206  -0.000976  -0.000488  -0.000571  -0.000248  -0.000017
    45  H   -0.000590  -0.003630  -0.001056  -0.005095   0.000000   0.000000
    46  H   -0.001093   0.005317  -0.000664  -0.000432  -0.000000  -0.000000
    47  H   -0.000889  -0.000430  -0.000701  -0.000170   0.000000   0.000001
    48  H   -0.002345  -0.000031  -0.000086   0.000068  -0.000000  -0.000000
    49  H    0.000203  -0.000487   0.000044   0.000357  -0.000030   0.000014
    50  H   -0.004940  -0.001130  -0.004052  -0.000576   0.000092  -0.000084
              13         14         15         16         17         18
     1  Be  -0.009603  -0.011678  -0.014994   0.057088  -0.038560  -0.024180
     2  Be  -0.001231  -0.008743   0.038198   0.032134  -0.018844   0.012992
     3  Be  -0.002739   0.005975  -0.018910  -0.004475  -0.028888  -0.068652
     4  Be  -0.006457  -0.005812   0.001975  -0.013113  -0.016050   0.012466
     5  Be   0.002568   0.003255  -0.001047   0.012699  -0.086638   0.095886
     6  Be   0.009999   0.015429  -0.006203  -0.032704  -0.006072  -0.010101
     7  Be   0.049199   0.032008  -0.026905   0.004769   0.060244  -0.044871
     8  Be  -0.010745  -0.001659   0.024587  -0.051126  -0.000757  -0.013775
     9  Be   0.024199   0.014513  -0.005667  -0.012668   0.093242  -0.003544
    10  Be  -0.034406  -0.053613   0.003292  -0.048346   0.003845   0.002181
    11  H    0.000001   0.000000  -0.000048  -0.000027   0.003123  -0.004798
    12  H    0.000000   0.000001  -0.000012  -0.000037  -0.001593   0.004571
    13  H    0.574595   0.271884   0.000358   0.000275  -0.000018  -0.000021
    14  H    0.271884   0.631412  -0.001980   0.002476  -0.000066   0.000001
    15  H    0.000358  -0.001980   0.652169   0.254643  -0.000009  -0.000026
    16  H    0.000275   0.002476   0.254643   0.702636   0.000003  -0.000026
    17  H   -0.000018  -0.000066  -0.000009   0.000003   0.747233   0.229088
    18  H   -0.000021   0.000001  -0.000026  -0.000026   0.229088   0.693427
    19  H   -0.000014  -0.000023   0.001432   0.003611   0.000112  -0.000430
    20  H   -0.000009   0.000012  -0.002911  -0.007561  -0.000085   0.000137
    21  H    0.002450   0.000419   0.000428   0.000304  -0.008111  -0.000549
    22  H   -0.003123   0.001481   0.001004  -0.000808  -0.000691   0.002853
    23  H   -0.000006  -0.000051   0.001476  -0.006478   0.001486  -0.000788
    24  H   -0.000026  -0.000022   0.002899  -0.005362   0.000202   0.001606
    25  H   -0.000101   0.002389  -0.002387   0.002392  -0.000003  -0.000003
    26  H    0.003026  -0.003354  -0.001652   0.001913  -0.000003  -0.000035
    27  H   -0.000046  -0.000028   0.000006  -0.000021   0.000765   0.000826
    28  H   -0.000018  -0.000067  -0.000007  -0.000025   0.000455  -0.001609
    29  H    0.002695   0.000845  -0.000001  -0.000034  -0.008717  -0.001485
    30  H   -0.003851  -0.001303  -0.000064   0.000040  -0.000513   0.003784
    31  H    0.000258  -0.001893   0.002452  -0.002012   0.000001  -0.000001
    32  H   -0.000263   0.003172  -0.002121   0.008566  -0.000006   0.000004
    33  H    0.000000   0.000000   0.000000   0.000000   0.000442  -0.000977
    34  H   -0.000000  -0.000000  -0.000000  -0.000000  -0.000664   0.007477
    35  H    0.000000  -0.000000  -0.000396  -0.001623  -0.000000  -0.000000
    36  H   -0.000002   0.000000   0.000815   0.004558  -0.000003   0.000001
    37  H   -0.000007  -0.000040  -0.000001   0.000001  -0.002087   0.000403
    38  H    0.000041  -0.000317   0.000003  -0.000007   0.006772  -0.000898
    39  H    0.000021   0.000015   0.000001  -0.000001  -0.000003  -0.000006
    40  H   -0.000408  -0.000354  -0.000003   0.000001   0.000045   0.000012
    41  H    0.000000   0.000000  -0.000001   0.000002   0.001146  -0.002021
    42  H   -0.000000  -0.000000   0.000004  -0.000010  -0.000257   0.007580
    43  H    0.000000  -0.000000  -0.000002  -0.000003  -0.000000  -0.000000
    44  H   -0.000001   0.000000   0.000006   0.000016   0.000001   0.000001
    45  H   -0.000358   0.000293  -0.003100   0.000833   0.000000   0.000000
    46  H    0.001332  -0.001164   0.009785  -0.001884   0.000000  -0.000000
    47  H    0.000013   0.000007  -0.000351   0.001886  -0.000001   0.000004
    48  H   -0.000003  -0.000006   0.000205  -0.000605  -0.000000  -0.000002
    49  H   -0.000001  -0.000000   0.000000   0.000000  -0.003972  -0.000891
    50  H    0.000002   0.000002  -0.000000  -0.000000   0.007637   0.005990
              19         20         21         22         23         24
     1  Be   0.031788  -0.001171   0.085677   0.025435  -0.053116  -0.091529
     2  Be  -0.156126  -0.031153   0.001005  -0.014114  -0.008082   0.007335
     3  Be  -0.003235  -0.001890   0.071201   0.011693   0.017666  -0.029080
     4  Be   0.061497   0.008651  -0.003102  -0.006618  -0.011047  -0.004956
     5  Be   0.162026  -0.149464   0.009206  -0.000311  -0.080836   0.027050
     6  Be  -0.072303   0.059089   0.011172  -0.006379   0.008890   0.034931
     7  Be  -0.014388  -0.004684  -0.037175  -0.101674   0.073376   0.004656
     8  Be  -0.011264   0.081741  -0.016941  -0.010649  -0.008983  -0.007633
     9  Be  -0.008952  -0.001721  -0.043677   0.009346  -0.001228  -0.009052
    10  Be  -0.005389   0.009173  -0.106632   0.077624   0.007557  -0.001476
    11  H    0.006433  -0.003156   0.000001  -0.000016   0.001130  -0.003099
    12  H   -0.003235   0.003587  -0.000030  -0.000034   0.002360  -0.003009
    13  H   -0.000014  -0.000009   0.002450  -0.003123  -0.000006  -0.000026
    14  H   -0.000023   0.000012   0.000419   0.001481  -0.000051  -0.000022
    15  H    0.001432  -0.002911   0.000428   0.001004   0.001476   0.002899
    16  H    0.003611  -0.007561   0.000304  -0.000808  -0.006478  -0.005362
    17  H    0.000112  -0.000085  -0.008111  -0.000691   0.001486   0.000202
    18  H   -0.000430   0.000137  -0.000549   0.002853  -0.000788   0.001606
    19  H    0.735089   0.190396  -0.000017  -0.000036   0.000650  -0.002628
    20  H    0.190396   0.789104  -0.000005  -0.000004   0.000989   0.000144
    21  H   -0.000017  -0.000005   0.734204   0.239560  -0.008802  -0.002407
    22  H   -0.000036  -0.000004   0.239560   0.658555  -0.000929   0.003881
    23  H    0.000650   0.000989  -0.008802  -0.000929   0.678122   0.294613
    24  H   -0.002628   0.000144  -0.002407   0.003881   0.294613   0.671717
    25  H   -0.003157  -0.005512  -0.000055   0.000026  -0.000006  -0.000013
    26  H    0.004972  -0.005746   0.000063  -0.000142  -0.000039  -0.000024
    27  H   -0.001371  -0.001099  -0.000016  -0.000015   0.000005  -0.000044
    28  H    0.001070   0.001782  -0.000013  -0.000033  -0.000020   0.000015
    29  H   -0.000047  -0.000007   0.003100  -0.000808   0.000002  -0.000019
    30  H   -0.000010  -0.000007   0.000067  -0.001540  -0.000033  -0.000020
    31  H   -0.000000  -0.000000   0.000469  -0.000382  -0.000021   0.000001
    32  H   -0.000001  -0.000008   0.001959   0.004690  -0.000460   0.000030
    33  H    0.000083  -0.000051   0.000001  -0.000001  -0.000001  -0.000011
    34  H   -0.000139   0.000110  -0.000003   0.000002  -0.000004   0.000039
    35  H    0.000194   0.000516  -0.000001  -0.000005   0.001204  -0.001861
    36  H    0.001725   0.001254   0.000029   0.000017  -0.003201   0.007403
    37  H    0.000000   0.000000   0.000514  -0.001300  -0.000002  -0.000004
    38  H   -0.000000  -0.000000  -0.001172   0.006412   0.000022   0.000018
    39  H   -0.000011  -0.000003  -0.000001   0.000001   0.000000   0.000000
    40  H    0.000059  -0.000001  -0.000001  -0.000009  -0.000000  -0.000000
    41  H    0.000005  -0.000004   0.000046  -0.000000  -0.001437  -0.000142
    42  H   -0.000020   0.000013  -0.001087   0.000128   0.006543   0.002093
    43  H   -0.000731   0.001265   0.000000   0.000000  -0.000001   0.000002
    44  H    0.004400   0.000192  -0.000000  -0.000000   0.000002  -0.000008
    45  H   -0.000049   0.000183  -0.000001   0.000001  -0.000000  -0.000001
    46  H    0.000226  -0.001099   0.000004  -0.000001   0.000000   0.000001
    47  H    0.000004   0.000003   0.001696   0.000121   0.001555  -0.000729
    48  H   -0.000001  -0.000001  -0.000695   0.000329  -0.001076   0.000386
    49  H    0.000000  -0.000000  -0.000006  -0.000023   0.000000  -0.000001
    50  H   -0.000003   0.000000  -0.000015   0.000090   0.000001   0.000005
              25         26         27         28         29         30
     1  Be  -0.004373  -0.011670  -0.001889  -0.002976  -0.003511  -0.012264
     2  Be   0.076383  -0.007969   0.000681  -0.035010  -0.001334  -0.005987
     3  Be   0.001534  -0.017448  -0.011720  -0.004639   0.094135  -0.020123
     4  Be   0.000371  -0.019213  -0.007299  -0.020603   0.036920   0.012858
     5  Be   0.001758   0.004415  -0.000802  -0.043942   0.006097  -0.005826
     6  Be   0.039130   0.021459  -0.004384  -0.011811  -0.014963   0.000842
     7  Be  -0.008732   0.004839  -0.009828  -0.003382   0.005603  -0.011498
     8  Be  -0.040367  -0.075196   0.010740   0.004989  -0.000967   0.011454
     9  Be  -0.008650   0.003723   0.011017   0.056843  -0.074597  -0.034356
    10  Be  -0.094327   0.047593  -0.009425   0.003042  -0.097735   0.037819
    11  H   -0.000025  -0.000008  -0.001019   0.000664   0.000012  -0.000026
    12  H   -0.000012  -0.000021   0.000051   0.001852  -0.000038  -0.000009
    13  H   -0.000101   0.003026  -0.000046  -0.000018   0.002695  -0.003851
    14  H    0.002389  -0.003354  -0.000028  -0.000067   0.000845  -0.001303
    15  H   -0.002387  -0.001652   0.000006  -0.000007  -0.000001  -0.000064
    16  H    0.002392   0.001913  -0.000021  -0.000025  -0.000034   0.000040
    17  H   -0.000003  -0.000003   0.000765   0.000455  -0.008717  -0.000513
    18  H   -0.000003  -0.000035   0.000826  -0.001609  -0.001485   0.003784
    19  H   -0.003157   0.004972  -0.001371   0.001070  -0.000047  -0.000010
    20  H   -0.005512  -0.005746  -0.001099   0.001782  -0.000007  -0.000007
    21  H   -0.000055   0.000063  -0.000016  -0.000013   0.003100   0.000067
    22  H    0.000026  -0.000142  -0.000015  -0.000033  -0.000808  -0.001540
    23  H   -0.000006  -0.000039   0.000005  -0.000020   0.000002  -0.000033
    24  H   -0.000013  -0.000024  -0.000044   0.000015  -0.000019  -0.000020
    25  H    0.701130   0.260796   0.000118  -0.004000   0.000555   0.000137
    26  H    0.260796   0.680461  -0.001233   0.002547  -0.000024   0.000095
    27  H    0.000118  -0.001233   0.628942   0.293683  -0.000231   0.003148
    28  H   -0.004000   0.002547   0.293683   0.659868  -0.005095  -0.002792
    29  H    0.000555  -0.000024  -0.000231  -0.005095   0.704939   0.265225
    30  H    0.000137   0.000095   0.003148  -0.002792   0.265225   0.651366
    31  H   -0.000017  -0.000018   0.000000   0.000000  -0.000002  -0.000012
    32  H    0.000047   0.000068  -0.000001  -0.000001  -0.000001   0.000026
    33  H   -0.000004   0.000001   0.001857  -0.000730  -0.000036   0.000001
    34  H   -0.000003  -0.000002  -0.001082   0.004001  -0.000193   0.000026
    35  H    0.000002  -0.000008   0.000002  -0.000001   0.000000   0.000000
    36  H   -0.000030   0.000041  -0.000005   0.000002  -0.000000  -0.000000
    37  H   -0.000000   0.000000  -0.000002  -0.000001  -0.001728   0.001200
    38  H    0.000001  -0.000004   0.000008   0.000016   0.004421  -0.001075
    39  H    0.001448  -0.001492  -0.000961  -0.002007   0.001553  -0.001348
    40  H   -0.003022   0.006130   0.001830   0.004990  -0.003592   0.006229
    41  H    0.000000   0.000000  -0.000002   0.000000   0.000004  -0.000002
    42  H    0.000000  -0.000000   0.000011  -0.000004  -0.000011   0.000005
    43  H   -0.002107   0.000406  -0.002144   0.001016  -0.000001  -0.000003
    44  H    0.002255  -0.000446   0.006834  -0.002862   0.000006   0.000015
    45  H    0.001283  -0.002454  -0.000001  -0.000001  -0.000001   0.000002
    46  H   -0.001460   0.007678   0.000004   0.000001   0.000005  -0.000005
    47  H    0.000000   0.000000  -0.000000  -0.000000  -0.000000   0.000000
    48  H    0.000000  -0.000000   0.000000   0.000000  -0.000000  -0.000000
    49  H   -0.000002  -0.000001   0.000535  -0.000534  -0.006074   0.001451
    50  H    0.000006   0.000001  -0.000543   0.001162   0.007222  -0.002344
              31         32         33         34         35         36
     1  Be  -0.004323   0.000916  -0.001191  -0.002126  -0.002047  -0.012086
     2  Be  -0.000196  -0.002061  -0.006288   0.001814  -0.005838   0.003453
     3  Be  -0.000727  -0.001284  -0.007398  -0.014313  -0.000118  -0.003145
     4  Be   0.000730  -0.001050   0.000372   0.003920  -0.000891  -0.000855
     5  Be   0.000250   0.000586  -0.000413   0.004587  -0.003696   0.005626
     6  Be  -0.000416  -0.004491   0.000425  -0.000502  -0.002287   0.001527
     7  Be  -0.009809  -0.006113  -0.000091  -0.001938  -0.001335  -0.002613
     8  Be  -0.003223  -0.003372  -0.000063  -0.001080  -0.001206  -0.002211
     9  Be  -0.002089  -0.002983  -0.001222  -0.001676   0.000519  -0.000263
    10  Be   0.003501  -0.007137   0.000162   0.000387   0.000099  -0.000366
    11  H    0.000000  -0.000000   0.001710  -0.002960  -0.000032  -0.000400
    12  H    0.000000  -0.000000  -0.001763   0.002591   0.000008  -0.000081
    13  H    0.000258  -0.000263   0.000000  -0.000000   0.000000  -0.000002
    14  H   -0.001893   0.003172   0.000000  -0.000000  -0.000000   0.000000
    15  H    0.002452  -0.002121   0.000000  -0.000000  -0.000396   0.000815
    16  H   -0.002012   0.008566   0.000000  -0.000000  -0.001623   0.004558
    17  H    0.000001  -0.000006   0.000442  -0.000664  -0.000000  -0.000003
    18  H   -0.000001   0.000004  -0.000977   0.007477  -0.000000   0.000001
    19  H   -0.000000  -0.000001   0.000083  -0.000139   0.000194   0.001725
    20  H   -0.000000  -0.000008  -0.000051   0.000110   0.000516   0.001254
    21  H    0.000469   0.001959   0.000001  -0.000003  -0.000001   0.000029
    22  H   -0.000382   0.004690  -0.000001   0.000002  -0.000005   0.000017
    23  H   -0.000021  -0.000460  -0.000001  -0.000004   0.001204  -0.003201
    24  H    0.000001   0.000030  -0.000011   0.000039  -0.001861   0.007403
    25  H   -0.000017   0.000047  -0.000004  -0.000003   0.000002  -0.000030
    26  H   -0.000018   0.000068   0.000001  -0.000002  -0.000008   0.000041
    27  H    0.000000  -0.000001   0.001857  -0.001082   0.000002  -0.000005
    28  H    0.000000  -0.000001  -0.000730   0.004001  -0.000001   0.000002
    29  H   -0.000002  -0.000001  -0.000036  -0.000193   0.000000  -0.000000
    30  H   -0.000012   0.000026   0.000001   0.000026   0.000000  -0.000000
    31  H    0.587039   0.411277   0.000000  -0.000000   0.000000  -0.000002
    32  H    0.411277   0.625411  -0.000000  -0.000000  -0.000008   0.000025
    33  H    0.000000  -0.000000   0.595727   0.408243   0.000000  -0.000000
    34  H   -0.000000  -0.000000   0.408243   0.611550  -0.000000   0.000000
    35  H    0.000000  -0.000008   0.000000  -0.000000   0.591253   0.410519
    36  H   -0.000002   0.000025  -0.000000   0.000000   0.410519   0.627543
    37  H   -0.000003   0.000008  -0.000000   0.000000   0.000000  -0.000000
    38  H    0.000005  -0.000025   0.000000  -0.000001  -0.000000  -0.000000
    39  H    0.000000  -0.000000  -0.000001  -0.000003   0.000000  -0.000000
    40  H   -0.000000  -0.000000   0.000002   0.000008  -0.000000   0.000000
    41  H   -0.000000   0.000000   0.000001  -0.000007  -0.000001   0.000002
    42  H    0.000000  -0.000001  -0.000008   0.000039   0.000002  -0.000007
    43  H    0.000000   0.000000  -0.000011   0.000016  -0.000002   0.000005
    44  H   -0.000000  -0.000000   0.000028  -0.000048   0.000006  -0.000007
    45  H   -0.000041   0.000070  -0.000000   0.000000  -0.000001  -0.000004
    46  H    0.000061  -0.000092   0.000000  -0.000000   0.000001  -0.000000
    47  H   -0.000450   0.001160  -0.000000  -0.000000   0.000006   0.000027
    48  H    0.000135  -0.000614   0.000000   0.000000  -0.000012   0.000012
    49  H    0.000000  -0.000000   0.000166  -0.000593   0.000000  -0.000000
    50  H   -0.000000   0.000000  -0.000235   0.001362  -0.000000  -0.000000
              37         38         39         40         41         42
     1  Be  -0.001450  -0.002948   0.000634  -0.000256  -0.003109  -0.001347
     2  Be   0.000435  -0.000152  -0.000520  -0.003536  -0.001179  -0.001761
     3  Be  -0.004246  -0.007628  -0.000839  -0.004456  -0.005134  -0.014815
     4  Be  -0.001521  -0.001457   0.003336  -0.008658  -0.001207  -0.001353
     5  Be  -0.000016  -0.001107   0.000249  -0.000520  -0.001974   0.001723
     6  Be  -0.000357  -0.001488  -0.001027  -0.001295  -0.000871  -0.000583
     7  Be  -0.002879  -0.006885  -0.000528  -0.002003  -0.001248   0.003123
     8  Be  -0.000226  -0.000907  -0.004854  -0.000944   0.000440  -0.000469
     9  Be  -0.004173   0.008755  -0.004992   0.001041  -0.001109  -0.001262
    10  Be  -0.000403   0.001946  -0.006918   0.009919   0.000124   0.000418
    11  H   -0.000000   0.000002   0.000000  -0.000001   0.000611  -0.001092
    12  H    0.000001  -0.000001  -0.000000  -0.000000  -0.001365   0.001869
    13  H   -0.000007   0.000041   0.000021  -0.000408   0.000000  -0.000000
    14  H   -0.000040  -0.000317   0.000015  -0.000354   0.000000  -0.000000
    15  H   -0.000001   0.000003   0.000001  -0.000003  -0.000001   0.000004
    16  H    0.000001  -0.000007  -0.000001   0.000001   0.000002  -0.000010
    17  H   -0.002087   0.006772  -0.000003   0.000045   0.001146  -0.000257
    18  H    0.000403  -0.000898  -0.000006   0.000012  -0.002021   0.007580
    19  H    0.000000  -0.000000  -0.000011   0.000059   0.000005  -0.000020
    20  H    0.000000  -0.000000  -0.000003  -0.000001  -0.000004   0.000013
    21  H    0.000514  -0.001172  -0.000001  -0.000001   0.000046  -0.001087
    22  H   -0.001300   0.006412   0.000001  -0.000009  -0.000000   0.000128
    23  H   -0.000002   0.000022   0.000000  -0.000000  -0.001437   0.006543
    24  H   -0.000004   0.000018   0.000000  -0.000000  -0.000142   0.002093
    25  H   -0.000000   0.000001   0.001448  -0.003022   0.000000   0.000000
    26  H    0.000000  -0.000004  -0.001492   0.006130   0.000000  -0.000000
    27  H   -0.000002   0.000008  -0.000961   0.001830  -0.000002   0.000011
    28  H   -0.000001   0.000016  -0.002007   0.004990   0.000000  -0.000004
    29  H   -0.001728   0.004421   0.001553  -0.003592   0.000004  -0.000011
    30  H    0.001200  -0.001075  -0.001348   0.006229  -0.000002   0.000005
    31  H   -0.000003   0.000005   0.000000  -0.000000  -0.000000   0.000000
    32  H    0.000008  -0.000025  -0.000000  -0.000000   0.000000  -0.000001
    33  H   -0.000000   0.000000  -0.000001   0.000002   0.000001  -0.000008
    34  H    0.000000  -0.000001  -0.000003   0.000008  -0.000007   0.000039
    35  H    0.000000  -0.000000   0.000000  -0.000000  -0.000001   0.000002
    36  H   -0.000000  -0.000000  -0.000000   0.000000   0.000002  -0.000007
    37  H    0.592774   0.409218  -0.000001   0.000002  -0.000000  -0.000002
    38  H    0.409218   0.626589   0.000002  -0.000004   0.000001  -0.000007
    39  H   -0.000001   0.000002   0.596748   0.408142   0.000000   0.000000
    40  H    0.000002  -0.000004   0.408142   0.624972  -0.000000  -0.000000
    41  H   -0.000000   0.000001   0.000000  -0.000000   0.594132   0.410702
    42  H   -0.000002  -0.000007   0.000000  -0.000000   0.410702   0.624709
    43  H    0.000000  -0.000000  -0.000011  -0.000015   0.000000  -0.000000
    44  H    0.000000  -0.000000  -0.000022   0.000060  -0.000000   0.000000
    45  H    0.000000  -0.000000  -0.000002   0.000001  -0.000000   0.000000
    46  H   -0.000000   0.000000   0.000002   0.000004   0.000000  -0.000000
    47  H    0.000002  -0.000006  -0.000000  -0.000000   0.000003  -0.000012
    48  H   -0.000001   0.000002   0.000000  -0.000000  -0.000002   0.000005
    49  H    0.000055  -0.000315  -0.000031   0.000045  -0.000005   0.000013
    50  H   -0.000054   0.000588   0.000032  -0.000028   0.000009  -0.000036
              43         44         45         46         47         48
     1  Be  -0.000749  -0.000883  -0.000611  -0.000959   0.004154  -0.002906
     2  Be  -0.009984   0.005172  -0.001553   0.003725   0.000018  -0.000329
     3  Be  -0.000674  -0.000606   0.000421  -0.000806  -0.000428  -0.000694
     4  Be  -0.003356  -0.008730  -0.000547  -0.000625  -0.000249   0.000231
     5  Be  -0.002545   0.003547   0.000128   0.000451  -0.000265   0.000060
     6  Be  -0.000797  -0.002034  -0.000028  -0.011594  -0.003487  -0.000661
     7  Be   0.000400  -0.000206  -0.000590  -0.001093  -0.000889  -0.002345
     8  Be   0.003576  -0.000976  -0.003630   0.005317  -0.000430  -0.000031
     9  Be  -0.000997  -0.000488  -0.001056  -0.000664  -0.000701  -0.000086
    10  Be   0.000386  -0.000571  -0.005095  -0.000432  -0.000170   0.000068
    11  H   -0.000022  -0.000248   0.000000  -0.000000   0.000000  -0.000000
    12  H   -0.000001  -0.000017   0.000000  -0.000000   0.000001  -0.000000
    13  H    0.000000  -0.000001  -0.000358   0.001332   0.000013  -0.000003
    14  H   -0.000000   0.000000   0.000293  -0.001164   0.000007  -0.000006
    15  H   -0.000002   0.000006  -0.003100   0.009785  -0.000351   0.000205
    16  H   -0.000003   0.000016   0.000833  -0.001884   0.001886  -0.000605
    17  H   -0.000000   0.000001   0.000000   0.000000  -0.000001  -0.000000
    18  H   -0.000000   0.000001   0.000000  -0.000000   0.000004  -0.000002
    19  H   -0.000731   0.004400  -0.000049   0.000226   0.000004  -0.000001
    20  H    0.001265   0.000192   0.000183  -0.001099   0.000003  -0.000001
    21  H    0.000000  -0.000000  -0.000001   0.000004   0.001696  -0.000695
    22  H    0.000000  -0.000000   0.000001  -0.000001   0.000121   0.000329
    23  H   -0.000001   0.000002  -0.000000   0.000000   0.001555  -0.001076
    24  H    0.000002  -0.000008  -0.000001   0.000001  -0.000729   0.000386
    25  H   -0.002107   0.002255   0.001283  -0.001460   0.000000   0.000000
    26  H    0.000406  -0.000446  -0.002454   0.007678   0.000000  -0.000000
    27  H   -0.002144   0.006834  -0.000001   0.000004  -0.000000   0.000000
    28  H    0.001016  -0.002862  -0.000001   0.000001  -0.000000   0.000000
    29  H   -0.000001   0.000006  -0.000001   0.000005  -0.000000  -0.000000
    30  H   -0.000003   0.000015   0.000002  -0.000005   0.000000  -0.000000
    31  H    0.000000  -0.000000  -0.000041   0.000061  -0.000450   0.000135
    32  H    0.000000  -0.000000   0.000070  -0.000092   0.001160  -0.000614
    33  H   -0.000011   0.000028  -0.000000   0.000000  -0.000000   0.000000
    34  H    0.000016  -0.000048   0.000000  -0.000000  -0.000000   0.000000
    35  H   -0.000002   0.000006  -0.000001   0.000001   0.000006  -0.000012
    36  H    0.000005  -0.000007  -0.000004  -0.000000   0.000027   0.000012
    37  H    0.000000   0.000000   0.000000  -0.000000   0.000002  -0.000001
    38  H   -0.000000  -0.000000  -0.000000   0.000000  -0.000006   0.000002
    39  H   -0.000011  -0.000022  -0.000002   0.000002  -0.000000   0.000000
    40  H   -0.000015   0.000060   0.000001   0.000004  -0.000000  -0.000000
    41  H    0.000000  -0.000000  -0.000000   0.000000   0.000003  -0.000002
    42  H   -0.000000   0.000000   0.000000  -0.000000  -0.000012   0.000005
    43  H    0.587864   0.409855  -0.000000  -0.000001  -0.000000   0.000000
    44  H    0.409855   0.627197  -0.000001  -0.000004   0.000000  -0.000000
    45  H   -0.000000  -0.000001   0.596921   0.406476   0.000000  -0.000000
    46  H   -0.000001  -0.000004   0.406476   0.621042  -0.000001   0.000000
    47  H   -0.000000   0.000000   0.000000  -0.000001   0.582743   0.436706
    48  H    0.000000  -0.000000  -0.000000   0.000000   0.436706   0.558833
    49  H   -0.000000   0.000001   0.000000   0.000000  -0.000000   0.000000
    50  H    0.000000  -0.000001   0.000000  -0.000000   0.000000  -0.000000
              49         50
     1  Be  -0.000187  -0.001861
     2  Be  -0.000260  -0.000302
     3  Be  -0.009871  -0.006014
     4  Be  -0.003371  -0.001356
     5  Be  -0.000756   0.001876
     6  Be   0.000757  -0.001164
     7  Be   0.000203  -0.004940
     8  Be  -0.000487  -0.001130
     9  Be   0.000044  -0.004052
    10  Be   0.000357  -0.000576
    11  H   -0.000030   0.000092
    12  H    0.000014  -0.000084
    13  H   -0.000001   0.000002
    14  H   -0.000000   0.000002
    15  H    0.000000  -0.000000
    16  H    0.000000  -0.000000
    17  H   -0.003972   0.007637
    18  H   -0.000891   0.005990
    19  H    0.000000  -0.000003
    20  H   -0.000000   0.000000
    21  H   -0.000006  -0.000015
    22  H   -0.000023   0.000090
    23  H    0.000000   0.000001
    24  H   -0.000001   0.000005
    25  H   -0.000002   0.000006
    26  H   -0.000001   0.000001
    27  H    0.000535  -0.000543
    28  H   -0.000534   0.001162
    29  H   -0.006074   0.007222
    30  H    0.001451  -0.002344
    31  H    0.000000  -0.000000
    32  H   -0.000000   0.000000
    33  H    0.000166  -0.000235
    34  H   -0.000593   0.001362
    35  H    0.000000  -0.000000
    36  H   -0.000000  -0.000000
    37  H    0.000055  -0.000054
    38  H   -0.000315   0.000588
    39  H   -0.000031   0.000032
    40  H    0.000045  -0.000028
    41  H   -0.000005   0.000009
    42  H    0.000013  -0.000036
    43  H   -0.000000   0.000000
    44  H    0.000001  -0.000001
    45  H    0.000000   0.000000
    46  H    0.000000  -0.000000
    47  H   -0.000000   0.000000
    48  H    0.000000  -0.000000
    49  H    0.560936   0.428223
    50  H    0.428223   0.626881
 Mulliken charges:
               1
     1  Be  -0.140682
     2  Be   0.053371
     3  Be   0.117621
     4  Be   0.004691
     5  Be  -0.779861
     6  Be   0.047476
     7  Be  -0.020362
     8  Be  -0.189140
     9  Be  -0.016965
    10  Be  -0.823618
    11  H    0.097808
    12  H    0.138385
    13  H    0.130541
    14  H    0.106582
    15  H    0.093057
    16  H    0.098111
    17  H    0.066768
    18  H    0.098399
    19  H    0.077804
    20  H    0.069010
    21  H    0.066942
    22  H    0.106395
    23  H    0.088996
    24  H    0.104130
    25  H    0.086605
    26  H    0.097975
    27  H    0.094147
    28  H    0.104184
    29  H    0.087914
    30  H    0.109225
    31  H    0.019460
    32  H   -0.025922
    33  H    0.011273
    34  H   -0.018835
    35  H    0.017038
    36  H   -0.039303
    37  H    0.015893
    38  H   -0.038417
    39  H    0.013396
    40  H   -0.034385
    41  H    0.013592
    42  H   -0.034838
    43  H    0.019369
    44  H   -0.041436
    45  H    0.012513
    46  H   -0.034234
    47  H   -0.021940
    48  H    0.013100
    49  H    0.034611
    50  H   -0.056444
 Sum of Mulliken charges =  -0.00000
 Mulliken charges with hydrogens summed into heavy atoms:
               1
     1  Be   0.057196
     2  Be   0.155853
     3  Be   0.226118
     4  Be   0.216419
     5  Be  -0.551230
     6  Be   0.238644
     7  Be   0.130451
     8  Be  -0.060666
     9  Be   0.180174
    10  Be  -0.592957
 Electronic spatial extent (au):  <R**2>=           3168.2553
 Charge=             -0.0000 electrons
 Dipole moment (field-independent basis, Debye):
    X=             -0.2111    Y=              0.4517    Z=              0.1716  Tot=              0.5273
 Quadrupole moment (field-independent basis, Debye-Ang):
   XX=            -83.3251   YY=            -85.6648   ZZ=            -82.2970
   XY=              0.8672   XZ=             -1.5111   YZ=              2.0133
 Traceless Quadrupole moment (field-independent basis, Debye-Ang):
   XX=              0.4372   YY=             -1.9025   ZZ=              1.4653
   XY=              0.8672   XZ=             -1.5111   YZ=              2.0133
 Octapole moment (field-independent basis, Debye-Ang**2):
  XXX=             -2.2326  YYY=              3.2111  ZZZ=              6.3002  XYY=             -1.7651
  XXY=              4.0523  XXZ=              1.6470  XZZ=             -1.6876  YZZ=             -4.3829
  YYZ=             -4.0001  XYZ=             -0.5323
 Hexadecapole moment (field-independent basis, Debye-Ang**3):
 XXXX=          -1959.6373 YYYY=          -1693.4784 ZZZZ=          -1548.3699 XXXY=             29.8902
 XXXZ=             15.8575 YYYX=             32.9552 YYYZ=            -11.5706 ZZZX=             -6.6127
 ZZZY=             14.0391 XXYY=           -614.3945 XXZZ=           -551.4524 YYZZ=           -546.5648
 XXYZ=             11.6445 YYXZ=             11.3150 ZZXY=            -15.1028
 N-N= 4.561025196074D+02 E-N=-1.295548441350D+03  KE= 1.690864144666D+02
   1 Symmetry operations used in ECPInt.
 ECPInt:  NShTT=   31375 NPrTT=   80490 LenC2=   28606 LenP2D=   57590.
 LDataN:  DoStor=T MaxTD1= 5 Len=  102
 Calling FoFJK, ICntrl=      2127 FMM=F ISym2X=0 I1Cent= 0 IOpClX= 0 NMat=1 NMatS=1 NMatT=0.
 ***** Axes restored to original set *****
 -------------------------------------------------------------------
 Center     Atomic                   Forces (Hartrees/Bohr)
 Number     Number              X              Y              Z
 -------------------------------------------------------------------
      1        4          -0.000037004    0.000091903   -0.000066747
      2        4           0.000106614   -0.000095334   -0.000008823
      3        4           0.000275319   -0.000015416    0.000494571
      4        4           0.000106536   -0.000052819   -0.000006698
      5        4           0.000006879   -0.000127536   -0.000162888
      6        4           0.000046325   -0.000037432    0.000236078
      7        4           0.000014926   -0.000080004    0.000052352
      8        4          -0.000048301    0.000037036   -0.000059638
      9        4           0.000111325   -0.000021296    0.000397121
     10        4           0.000017865    0.000050580    0.000045835
     11        1          -0.000071416   -0.000105008   -0.000047348
     12        1           0.000004181    0.000096277    0.000055688
     13        1          -0.000011673   -0.000013127    0.000050637
     14        1          -0.000021275    0.000028672   -0.000039603
     15        1          -0.000008365   -0.000103827    0.000033147
     16        1           0.000064520    0.000049082   -0.000022857
     17        1           0.000232219   -0.000118911    0.000325877
     18        1          -0.000067244    0.000161633   -0.000032808
     19        1           0.000011690    0.000000417   -0.000016160
     20        1          -0.000018813   -0.000021339    0.000020899
     21        1          -0.000033815   -0.000023817    0.000025021
     22        1           0.000031318   -0.000027283    0.000047981
     23        1          -0.000067129    0.000056519   -0.000005922
     24        1           0.000152140   -0.000064774   -0.000005041
     25        1          -0.000041654   -0.000019580    0.000014209
     26        1           0.000017595   -0.000022716    0.000005002
     27        1          -0.000092353   -0.000112416   -0.000094630
     28        1           0.000014260    0.000080625    0.000099746
     29        1           0.000864423   -0.000058290    0.000142846
     30        1          -0.000522127    0.000031081   -0.000115609
     31        1          -0.000052194   -0.000033806    0.000034648
     32        1           0.000009248    0.000027974   -0.000006792
     33        1           0.000016654   -0.000012677   -0.000021762
     34        1           0.000032243   -0.000054803   -0.000028684
     35        1          -0.000006307   -0.000019348    0.000003775
     36        1           0.000007604    0.000021531    0.000013410
     37        1          -0.000013485    0.000016049    0.000005233
     38        1          -0.000038258    0.000058086   -0.000043412
     39        1          -0.000003774   -0.000007600    0.000005307
     40        1           0.000012616    0.000004783    0.000001240
     41        1           0.000010264    0.000012178   -0.000008787
     42        1          -0.000040393   -0.000030801    0.000035417
     43        1           0.000007932    0.000001018    0.000002300
     44        1           0.000003027   -0.000000913   -0.000009554
     45        1          -0.000003964   -0.000009290    0.000005558
     46        1           0.000019988    0.000016387   -0.000003234
     47        1          -0.040129111    0.098131440   -0.133518838
     48        1           0.040147347   -0.097886936    0.133290039
     49        1          -0.092405741    0.000758410   -0.144026933
     50        1           0.091389338   -0.000554581    0.142908832
 -------------------------------------------------------------------
 Cartesian Forces:  Max     0.144026933 RMS     0.027819395

 GradGradGradGradGradGradGradGradGradGradGradGradGradGradGradGradGradGrad
 Berny optimization.
 FormGI is forming the generalized inverse of G from B-inverse, IUseBI=4.
 Internal  Forces:  Max     0.171122135 RMS     0.008273080
 Search for a local minimum.
 Step number   1 out of a maximum of  300
 All quantities printed in internal units (Hartrees-Bohrs-Radians)
 Mixed Optimization -- RFO/linear search
 Second derivative matrix not updated -- first step.
 ITU=  0
     Eigenvalues ---    0.00230   0.00230   0.00230   0.00368   0.00467
     Eigenvalues ---    0.00479   0.00537   0.00548   0.00554   0.00676
     Eigenvalues ---    0.00812   0.00946   0.00955   0.01000   0.01058
     Eigenvalues ---    0.01084   0.01138   0.01240   0.01283   0.01376
     Eigenvalues ---    0.01405   0.01446   0.01464   0.01515   0.01539
     Eigenvalues ---    0.01589   0.01596   0.01648   0.01696   0.01750
     Eigenvalues ---    0.01798   0.01831   0.01870   0.01894   0.01906
     Eigenvalues ---    0.01946   0.01982   0.02004   0.02060   0.02090
     Eigenvalues ---    0.02100   0.02112   0.02196   0.02225   0.02276
     Eigenvalues ---    0.02292   0.02339   0.02385   0.02397   0.02458
     Eigenvalues ---    0.02512   0.02600   0.02648   0.02674   0.02720
     Eigenvalues ---    0.02766   0.02826   0.02847   0.02917   0.03003
     Eigenvalues ---    0.03160   0.03215   0.03257   0.03294   0.03362
     Eigenvalues ---    0.03506   0.03757   0.03880   0.04043   0.04057
     Eigenvalues ---    0.04147   0.04356   0.04548   0.04693   0.04814
     Eigenvalues ---    0.04985   0.05183   0.05407   0.05534   0.05592
     Eigenvalues ---    0.05753   0.05912   0.06112   0.06222   0.06320
     Eigenvalues ---    0.06630   0.06713   0.06905   0.07035   0.07161
     Eigenvalues ---    0.07328   0.07470   0.07739   0.07824   0.07965
     Eigenvalues ---    0.08090   0.08101   0.08284   0.08441   0.08564
     Eigenvalues ---    0.08685   0.08935   0.09005   0.09145   0.09292
     Eigenvalues ---    0.09448   0.09532   0.09983   0.10096   0.10223
     Eigenvalues ---    0.10242   0.10644   0.10664   0.11061   0.11116
     Eigenvalues ---    0.11310   0.11525   0.11765   0.11769   0.11921
     Eigenvalues ---    0.13427   0.15739   0.15907   0.16000   0.16000
     Eigenvalues ---    0.16219   0.16793   0.17154   0.17294   0.17410
     Eigenvalues ---    0.17426   0.17659   0.18021   0.18775   0.37711
     Eigenvalues ---    0.37772   0.37845   0.37852   0.37867   0.37897
     Eigenvalues ---    0.37908   0.37930   0.66291   0.66291
 RFO step:  Lambda=-7.85739188D-02 EMin= 2.30000000D-03
 Linear search not attempted -- first point.
 Maximum step size (   0.300) exceeded in Quadratic search.
    -- Step size scaled by   0.921
 Iteration  1 RMS(Cart)=  0.00968807 RMS(Int)=  0.00058138
 Iteration  2 RMS(Cart)=  0.00057940 RMS(Int)=  0.00000042
 Iteration  3 RMS(Cart)=  0.00000019 RMS(Int)=  0.00000032
 Variable       Old X    -DE/DX   Delta X   Delta X   Delta X     New X
                                 (Linear)    (Quad)   (Total)
    R1        4.20744  -0.00008   0.00000  -0.00048  -0.00048   4.20696
    R2        4.09910  -0.00004   0.00000  -0.00023  -0.00023   4.09887
    R3        4.02959  -0.00003   0.00000  -0.00011  -0.00011   4.02948
    R4        3.91680  -0.00008   0.00000  -0.00048  -0.00048   3.91632
    R5        3.86284  -0.00010   0.00000  -0.00049  -0.00049   3.86235
    R6        3.00295  -0.00033   0.00000  -0.00189  -0.00189   3.00106
    R7        3.00153  -0.00006   0.00000  -0.00011  -0.00011   3.00142
    R8        3.97813   0.00002   0.00000   0.00006   0.00006   3.97819
    R9        3.79480   0.00002   0.00000   0.00021   0.00021   3.79502
   R10        4.08779  -0.00001   0.00000  -0.00007  -0.00007   4.08772
   R11        4.01515  -0.00005   0.00000  -0.00022  -0.00022   4.01493
   R12        2.87408  -0.00001   0.00000  -0.00004  -0.00004   2.87404
   R13        2.90282  -0.00001   0.00000  -0.00004  -0.00004   2.90278
   R14        4.08759  -0.00010   0.00000  -0.00045  -0.00045   4.08713
   R15        3.88288  -0.00011   0.00000  -0.00078  -0.00078   3.88209
   R16        4.04781  -0.00001   0.00000  -0.00004  -0.00004   4.04777
   R17        3.93593  -0.00011   0.00000  -0.00034  -0.00034   3.93559
   R18        2.88070   0.00005   0.00000   0.00015   0.00015   2.88085
   R19        2.86337   0.00012   0.00000   0.00068   0.00068   2.86405
   R20        4.03140  -0.00004   0.00000  -0.00019  -0.00019   4.03121
   R21        4.07018  -0.00001   0.00000  -0.00006  -0.00006   4.07013
   R22        3.94550  -0.00010   0.00000  -0.00056  -0.00056   3.94494
   R23        3.03622  -0.00001   0.00000   0.00000   0.00000   3.03623
   R24        3.02988  -0.00004   0.00000  -0.00021  -0.00021   3.02967
   R25        2.83752   0.00001   0.00000   0.00009   0.00009   2.83761
   R26        2.82678   0.00001   0.00000   0.00005   0.00005   2.82683
   R27        4.21630   0.00002   0.00000   0.00004   0.00004   4.21634
   R28        3.89174   0.00004   0.00000   0.00022   0.00022   3.89196
   R29        4.03072   0.00000   0.00000  -0.00000  -0.00000   4.03071
   R30        2.97018  -0.00001   0.00000   0.00000   0.00000   2.97018
   R31        2.96539  -0.00001   0.00000   0.00004   0.00004   2.96542
   R32        3.98880   0.00003   0.00000   0.00017   0.00017   3.98898
   R33        3.97826  -0.00001   0.00000  -0.00004  -0.00004   3.97821
   R34        2.92690   0.00003   0.00000   0.00014   0.00014   2.92703
   R35        2.91646  -0.00002   0.00000  -0.00011  -0.00011   2.91635
   R36        4.38406   0.00002   0.00000   0.00005   0.00005   4.38411
   R37        3.81153  -0.00001   0.00000  -0.00005  -0.00005   3.81148
   R38        2.96082  -0.00002   0.00000  -0.00016  -0.00016   2.96067
   R39        2.94993  -0.00001   0.00000  -0.00006  -0.00006   2.94987
   R40        3.88109   0.00006   0.00000   0.00027   0.00027   3.88136
   R41        2.95184   0.00024   0.00000   0.00161   0.00161   2.95345
   R42        2.95726   0.00002   0.00000   0.00031   0.00031   2.95757
   R43        2.86506  -0.00002   0.00000  -0.00010  -0.00010   2.86496
   R44        2.87071  -0.00002   0.00000  -0.00007  -0.00007   2.87063
   R45        5.52874   0.00000   0.00000  -0.00002  -0.00002   5.52871
   R46        1.57837  -0.00005   0.00000  -0.00020  -0.00020   1.57817
   R47        4.97166   0.00000   0.00000   0.00010   0.00010   4.97177
   R48        1.55381  -0.00000   0.00000  -0.00001  -0.00001   1.55380
   R49        5.46368  -0.00001   0.00000  -0.00005  -0.00005   5.46363
   R50        5.32506   0.00001   0.00000   0.00016   0.00016   5.32521
   R51        1.51092  -0.00003   0.00000  -0.00013  -0.00013   1.51079
   R52        5.41301  -0.00002   0.00000  -0.00014  -0.00014   5.41287
   R53        4.94994   0.00001   0.00000   0.00011   0.00011   4.95005
   R54        5.24955  -0.00002   0.00000  -0.00012  -0.00012   5.24944
   R55        5.15104   0.00000   0.00000   0.00008   0.00008   5.15113
   R56        1.54919   0.00009   0.00000   0.00023   0.00023   1.54942
   R57        4.64380   0.00081   0.00000   0.00715   0.00716   4.65096
   R58        5.06429   0.00011   0.00000   0.00077   0.00077   5.06506
   R59        1.54227  -0.00001   0.00000  -0.00003  -0.00003   1.54224
   R60        1.52553  -0.00000   0.00000   0.00001   0.00001   1.52554
   R61        5.02605   0.00002   0.00000   0.00046   0.00046   5.02651
   R62        1.49988  -0.00007   0.00000  -0.00017  -0.00017   1.49971
   R63        5.15705  -0.00001   0.00000  -0.00001  -0.00001   5.15705
   R64        5.43557  -0.00018   0.00000  -0.00187  -0.00187   5.43370
   R65        5.33469   0.00000   0.00000  -0.00003  -0.00003   5.33466
   R66        1.51360   0.00001   0.00000   0.00004   0.00004   1.51364
   R67        5.01261   0.00004   0.00000   0.00027   0.00027   5.01288
   R68        1.49555  -0.00006   0.00000  -0.00021  -0.00021   1.49534
   R69        4.94692   0.00000   0.00000   0.00001   0.00001   4.94692
   R70        5.11065  -0.00005   0.00000  -0.00047  -0.00047   5.11019
   R71        5.18521   0.00000   0.00000   0.00003   0.00003   5.18524
   R72        1.51504  -0.00016   0.00000  -0.00076  -0.00075   1.51428
   R73        5.15690  -0.00006   0.00000  -0.00042  -0.00042   5.15648
   R74        4.53513   0.00078   0.00000   0.00687   0.00687   4.54201
   R75        1.41888  -0.00003   0.00000  -0.00005  -0.00005   1.41882
   R76        1.41798  -0.00002   0.00000  -0.00003  -0.00003   1.41795
   R77        1.41659  -0.00000   0.00000  -0.00001  -0.00001   1.41658
   R78        1.41615  -0.00002   0.00000  -0.00003  -0.00003   1.41612
   R79        1.41692  -0.00001   0.00000  -0.00002  -0.00002   1.41690
   R80        1.41680  -0.00002   0.00000  -0.00004  -0.00004   1.41677
   R81        1.41567   0.00000   0.00000   0.00000   0.00000   1.41567
   R82        1.41599  -0.00001   0.00000  -0.00001  -0.00001   1.41597
   R83        1.13384   0.17018   0.00000   0.21138   0.21138   1.34521
   R84        1.13384   0.17112   0.00000   0.21255   0.21255   1.34639
    A1        1.52780   0.00001   0.00000   0.00003   0.00003   1.52783
    A2        1.83010   0.00004   0.00000   0.00019   0.00019   1.83029
    A3        2.49353   0.00000   0.00000   0.00008   0.00008   2.49361
    A4        2.00700  -0.00000   0.00000   0.00001   0.00001   2.00701
    A5        1.83702   0.00004   0.00000   0.00024   0.00024   1.83726
    A6        2.12707   0.00000   0.00000   0.00002   0.00002   2.12709
    A7        2.28500  -0.00000   0.00000  -0.00000  -0.00000   2.28500
    A8        1.96064   0.00004   0.00000   0.00025   0.00025   1.96090
    A9        1.99726   0.00001   0.00000  -0.00000  -0.00000   1.99726
   A10        2.09146   0.00001   0.00000   0.00019   0.00019   2.09164
   A11        1.73967   0.00001   0.00000   0.00011   0.00011   1.73978
   A12        2.13986  -0.00006   0.00000  -0.00037  -0.00037   2.13949
   A13        2.16115  -0.00004   0.00000  -0.00023  -0.00023   2.16091
   A14        1.90520  -0.00005   0.00000  -0.00034  -0.00034   1.90487
   A15        2.40734  -0.00004   0.00000  -0.00021  -0.00022   2.40713
   A16        1.57706  -0.00001   0.00000  -0.00004  -0.00004   1.57702
   A17        1.71695  -0.00001   0.00000  -0.00002  -0.00002   1.71693
   A18        2.21880   0.00002   0.00000   0.00006   0.00006   2.21886
   A19        2.36537  -0.00000   0.00000  -0.00004  -0.00004   2.36533
   A20        1.75022   0.00002   0.00000   0.00008   0.00008   1.75030
   A21        2.17649   0.00000   0.00000   0.00002   0.00002   2.17651
   A22        2.33854   0.00001   0.00000   0.00008   0.00008   2.33862
   A23        1.98425  -0.00000   0.00000  -0.00002  -0.00002   1.98423
   A24        2.07327  -0.00001   0.00000  -0.00008  -0.00008   2.07319
   A25        1.73263   0.00002   0.00000   0.00009   0.00009   1.73273
   A26        2.27265   0.00001   0.00000   0.00009   0.00009   2.27273
   A27        2.32583  -0.00002   0.00000  -0.00009  -0.00009   2.32574
   A28        1.88781  -0.00002   0.00000  -0.00009  -0.00009   1.88772
   A29        2.30074  -0.00001   0.00000  -0.00004  -0.00004   2.30070
   A30        1.84714  -0.00000   0.00000  -0.00000  -0.00000   1.84714
   A31        1.57756   0.00000   0.00000   0.00002   0.00002   1.57758
   A32        1.74821  -0.00000   0.00000  -0.00004  -0.00004   1.74817
   A33        2.35017   0.00006   0.00000   0.00023   0.00023   2.35040
   A34        2.19797   0.00003   0.00000   0.00015   0.00015   2.19811
   A35        1.74451   0.00002   0.00000   0.00005   0.00005   1.74457
   A36        2.35191  -0.00006   0.00000  -0.00025  -0.00025   2.35166
   A37        2.17932  -0.00002   0.00000  -0.00008  -0.00008   2.17924
   A38        1.98237   0.00001   0.00000   0.00008   0.00008   1.98245
   A39        2.02057   0.00002   0.00000   0.00011   0.00011   2.02068
   A40        2.28054  -0.00000   0.00000  -0.00010  -0.00010   2.28044
   A41        1.73452  -0.00002   0.00000  -0.00010  -0.00010   1.73442
   A42        1.89215   0.00001   0.00000   0.00007   0.00007   1.89222
   A43        2.33395   0.00000   0.00000   0.00000   0.00000   2.33396
   A44        1.86676  -0.00005   0.00000  -0.00014  -0.00014   1.86661
   A45        2.30594  -0.00002   0.00000  -0.00010  -0.00010   2.30584
   A46        1.58582  -0.00000   0.00000  -0.00004  -0.00004   1.58578
   A47        1.85847   0.00000   0.00000   0.00003   0.00003   1.85850
   A48        2.00723   0.00003   0.00000   0.00016   0.00016   2.00739
   A49        2.50543   0.00001   0.00000   0.00010   0.00010   2.50553
   A50        1.82475   0.00000   0.00000   0.00006   0.00006   1.82481
   A51        2.46497  -0.00002   0.00000  -0.00016  -0.00016   2.46480
   A52        2.10016  -0.00001   0.00000  -0.00004  -0.00004   2.10012
   A53        1.95759  -0.00000   0.00000   0.00001   0.00001   1.95761
   A54        1.95887  -0.00001   0.00000  -0.00005  -0.00005   1.95882
   A55        1.96443   0.00001   0.00000   0.00002   0.00002   1.96445
   A56        2.14713   0.00000   0.00000   0.00002   0.00002   2.14715
   A57        1.97670   0.00002   0.00000   0.00011   0.00011   1.97680
   A58        2.11852   0.00001   0.00000   0.00001   0.00001   2.11853
   A59        2.27867  -0.00001   0.00000  -0.00009  -0.00009   2.27857
   A60        1.84945  -0.00001   0.00000  -0.00012  -0.00012   1.84933
   A61        1.60921  -0.00001   0.00000  -0.00007  -0.00007   1.60914
   A62        2.28385   0.00002   0.00000   0.00010   0.00010   2.28395
   A63        2.18599   0.00002   0.00000   0.00010   0.00010   2.18609
   A64        1.69139   0.00000   0.00000   0.00001   0.00001   1.69140
   A65        2.03132   0.00002   0.00000   0.00013   0.00013   2.03145
   A66        2.58765  -0.00000   0.00000   0.00003   0.00003   2.58767
   A67        2.56047  -0.00002   0.00000  -0.00014  -0.00014   2.56033
   A68        1.99889   0.00000   0.00000  -0.00005  -0.00005   1.99884
   A69        2.32912  -0.00000   0.00000  -0.00001  -0.00001   2.32911
   A70        2.40004  -0.00001   0.00000  -0.00001  -0.00001   2.40003
   A71        1.84509  -0.00004   0.00000  -0.00017  -0.00017   1.84492
   A72        1.93220  -0.00004   0.00000  -0.00014  -0.00014   1.93206
   A73        2.33329   0.00002   0.00000   0.00009   0.00009   2.33338
   A74        1.84429   0.00003   0.00000   0.00012   0.00012   1.84441
   A75        1.75966  -0.00002   0.00000  -0.00011  -0.00011   1.75955
   A76        1.95384  -0.00003   0.00000  -0.00014  -0.00014   1.95369
   A77        2.05529   0.00002   0.00000   0.00014   0.00014   2.05543
   A78        2.07406   0.00002   0.00000   0.00011   0.00011   2.07417
   A79        1.59890  -0.00002   0.00000  -0.00007  -0.00007   1.59883
   A80        2.45205  -0.00000   0.00000  -0.00003  -0.00003   2.45202
   A81        2.14737   0.00001   0.00000   0.00001   0.00001   2.14739
   A82        1.98785   0.00002   0.00000   0.00012   0.00012   1.98797
   A83        2.48618   0.00001   0.00000   0.00006   0.00006   2.48624
   A84        1.92612   0.00002   0.00000   0.00005   0.00005   1.92617
   A85        2.21067   0.00001   0.00000   0.00005   0.00005   2.21072
   A86        1.80517  -0.00003   0.00000  -0.00012  -0.00012   1.80506
   A87        1.97207  -0.00002   0.00000  -0.00013  -0.00013   1.97194
   A88        1.89323   0.00002   0.00000   0.00006   0.00006   1.89328
   A89        2.38900   0.00001   0.00000   0.00005   0.00005   2.38906
   A90        1.76031   0.00000   0.00000   0.00001   0.00001   1.76032
   A91        1.96140  -0.00002   0.00000  -0.00007  -0.00007   1.96133
   A92        1.97438   0.00001   0.00000   0.00002   0.00002   1.97440
   A93        2.26372   0.00001   0.00000   0.00002   0.00002   2.26374
   A94        1.58438   0.00001   0.00000   0.00007   0.00007   1.58444
   A95        2.28789  -0.00001   0.00000  -0.00005  -0.00005   2.28784
   A96        2.25388  -0.00001   0.00000  -0.00003  -0.00003   2.25386
   A97        2.38484   0.00000   0.00000   0.00002   0.00002   2.38485
   A98        2.05562   0.00001   0.00000   0.00006   0.00006   2.05568
   A99        2.24376   0.00001   0.00000   0.00006   0.00006   2.24382
   A100       1.73998   0.00001   0.00000   0.00006   0.00006   1.74004
   A101       1.71208  -0.00001   0.00000  -0.00007  -0.00007   1.71201
   A102       2.06891  -0.00001   0.00000  -0.00007  -0.00007   2.06884
   A103       1.79544   0.00000   0.00000   0.00002   0.00002   1.79546
   A104       2.29402   0.00000   0.00000   0.00004   0.00004   2.29406
   A105       1.78156   0.00001   0.00000   0.00003   0.00003   1.78159
   A106       1.91100  -0.00001   0.00000  -0.00008  -0.00008   1.91092
   A107       1.94030   0.00001   0.00000   0.00005   0.00005   1.94035
   A108       2.24783   0.00001   0.00000   0.00006   0.00006   2.24789
   A109       1.56432   0.00001   0.00000   0.00005   0.00005   1.56437
   A110       2.23529  -0.00001   0.00000  -0.00003  -0.00003   2.23526
   A111       2.22977  -0.00002   0.00000  -0.00007  -0.00007   2.22970
   A112       2.48038  -0.00000   0.00000  -0.00001  -0.00001   2.48037
   A113       2.20461   0.00001   0.00000   0.00004   0.00004   2.20465
   A114       2.31467   0.00001   0.00000   0.00004   0.00004   2.31471
   A115       1.80916   0.00000   0.00000   0.00000   0.00000   1.80916
   A116       1.77277   0.00000   0.00000  -0.00002  -0.00002   1.77275
   A117       2.04385  -0.00001   0.00000  -0.00008  -0.00008   2.04377
   A118       1.83877   0.00000   0.00000   0.00012   0.00012   1.83889
   A119       2.32058  -0.00006   0.00000  -0.00025  -0.00025   2.32033
   A120       1.80601   0.00001   0.00000   0.00003   0.00003   1.80603
   A121       1.93180  -0.00000   0.00000  -0.00001  -0.00001   1.93179
   A122       1.99065   0.00001   0.00000   0.00005   0.00005   1.99069
   A123       2.29412  -0.00005   0.00000  -0.00024  -0.00024   2.29388
   A124       1.53403  -0.00001   0.00000  -0.00005  -0.00005   1.53398
   A125       2.22766  -0.00000   0.00000   0.00003   0.00003   2.22769
   A126       2.17356   0.00003   0.00000   0.00017   0.00017   2.17373
   A127       2.49162   0.00001   0.00000  -0.00002  -0.00002   2.49160
   A128       2.16694   0.00005   0.00000   0.00020   0.00020   2.16715
   A129       2.24402  -0.00000   0.00000  -0.00005  -0.00005   2.24398
   A130       1.73962   0.00008   0.00000   0.00040   0.00040   1.74001
   A131       1.66153   0.00001   0.00000   0.00005   0.00005   1.66159
   A132       2.14300  -0.00002   0.00000  -0.00010  -0.00010   2.14289
   A133       2.45373  -0.00001   0.00000  -0.00002  -0.00002   2.45371
   A134       1.25954  -0.00001   0.00000  -0.00006  -0.00006   1.25948
   A135       1.68616   0.00001   0.00000   0.00002   0.00002   1.68618
   A136       2.53373  -0.00001   0.00000  -0.00006  -0.00006   2.53367
   A137       2.08371  -0.00001   0.00000   0.00000   0.00000   2.08371
   A138       1.34863  -0.00001   0.00000  -0.00009  -0.00009   1.34854
   A139       2.02873   0.00000   0.00000   0.00002   0.00002   2.02875
   A140       2.50472  -0.00000   0.00000  -0.00003  -0.00003   2.50468
   A141       2.22812   0.00001   0.00000   0.00006   0.00006   2.22817
   A142       2.43791   0.00001   0.00000   0.00007   0.00007   2.43797
   A143       2.11705  -0.00000   0.00000  -0.00003  -0.00003   2.11702
   A144       2.39632  -0.00001   0.00000  -0.00008  -0.00008   2.39625
   A145       1.50536  -0.00000   0.00000  -0.00010  -0.00010   1.50526
   A146       1.77846   0.00002   0.00000   0.00014   0.00014   1.77859
   A147       1.41597  -0.00001   0.00000  -0.00005  -0.00005   1.41592
   A148       1.88752  -0.00002   0.00000  -0.00007  -0.00007   1.88745
   A149       1.81372   0.00001   0.00000   0.00006   0.00007   1.81379
   A150       1.46824  -0.00001   0.00000  -0.00006  -0.00006   1.46818
   A151       1.73986   0.00001   0.00000   0.00006   0.00006   1.73992
   A152       1.99988   0.00002   0.00000   0.00009   0.00009   1.99996
   A153       2.74583  -0.00002   0.00000  -0.00009  -0.00009   2.74574
   A154       1.76039   0.00031   0.00000   0.00205   0.00205   1.76244
   A155       1.68167   0.00009   0.00000   0.00039   0.00039   1.68206
   A156       1.70403  -0.00006   0.00000  -0.00033  -0.00033   1.70371
   A157       1.96474   0.00000   0.00000  -0.00023  -0.00023   1.96452
   A158       1.66919  -0.00001   0.00000  -0.00008  -0.00008   1.66911
   A159       1.74977  -0.00000   0.00000   0.00002   0.00002   1.74980
   A160       1.66278   0.00008   0.00000   0.00046   0.00046   1.66323
   A161       1.93097  -0.00033   0.00000  -0.00237  -0.00237   1.92859
   A162       1.65796  -0.00000   0.00000  -0.00001  -0.00001   1.65795
   A163       2.31850  -0.00007   0.00000  -0.00026  -0.00026   2.31824
   A164       2.25415   0.00013   0.00000   0.00077   0.00077   2.25492
   A165       1.64288   0.00005   0.00000   0.00024   0.00024   1.64312
   A166       2.25100  -0.00003   0.00000  -0.00026  -0.00026   2.25074
   A167       1.75341   0.00000   0.00000   0.00001   0.00001   1.75342
   A168       1.75774   0.00002   0.00000   0.00009   0.00009   1.75782
   A169       1.81037   0.00000   0.00000   0.00007   0.00007   1.81044
   A170       2.82308  -0.00003   0.00000  -0.00019  -0.00019   2.82289
   A171       1.56181   0.00001   0.00000   0.00001   0.00001   1.56182
   A172       1.69165  -0.00003   0.00000  -0.00014  -0.00014   1.69151
   A173       1.57400   0.00001   0.00000   0.00013   0.00013   1.57413
   A174       1.80400   0.00001   0.00000   0.00004   0.00004   1.80405
   A175       1.63459  -0.00004   0.00000  -0.00029  -0.00029   1.63431
   A176       1.94571   0.00023   0.00000   0.00154   0.00154   1.94726
   A177       1.64300   0.00002   0.00000   0.00015   0.00015   1.64315
   A178       1.57074  -0.00001   0.00000  -0.00012  -0.00013   1.57062
   A179       1.11272   0.00001   0.00000   0.00004   0.00004   1.11276
   A180       1.24077   0.00000   0.00000   0.00004   0.00004   1.24081
   A181       2.46774   0.00001   0.00000   0.00005   0.00005   2.46779
   A182       1.31034   0.00000   0.00000  -0.00001  -0.00001   1.31032
   A183       1.54084  -0.00000   0.00000  -0.00002  -0.00002   1.54082
   A184       1.94063   0.00001   0.00000   0.00007   0.00007   1.94070
   A185       1.53450   0.00000   0.00000  -0.00000  -0.00000   1.53449
   A186       1.72760  -0.00000   0.00000   0.00000   0.00000   1.72760
   A187       1.99435   0.00001   0.00000   0.00005   0.00005   1.99440
   A188       2.07691  -0.00000   0.00000  -0.00001  -0.00001   2.07690
   A189       2.15196  -0.00001   0.00000  -0.00005  -0.00005   2.15191
   A190       1.76991  -0.00001   0.00000   0.00001   0.00001   1.76992
   A191       2.12701   0.00001   0.00000   0.00001   0.00001   2.12702
   A192       1.99643  -0.00002   0.00000  -0.00013  -0.00013   1.99630
   A193       1.31928  -0.00003   0.00000  -0.00020  -0.00020   1.31907
   A194       2.10687  -0.00004   0.00000  -0.00023  -0.00023   2.10664
   A195       2.38402   0.00003   0.00000   0.00005   0.00005   2.38407
   A196       1.59747   0.00006   0.00000   0.00034   0.00034   1.59781
   A197       2.27232  -0.00008   0.00000  -0.00037  -0.00037   2.27195
   A198       2.27469  -0.00001   0.00000  -0.00018  -0.00018   2.27451
   A199       2.01380  -0.00000   0.00000  -0.00002  -0.00002   2.01378
   A200       1.63562  -0.00004   0.00000  -0.00028  -0.00028   1.63534
   A201       2.45490  -0.00005   0.00000  -0.00010  -0.00010   2.45480
   A202       2.13675   0.00007   0.00000   0.00023   0.00023   2.13698
   A203       2.33241   0.00001   0.00000   0.00003   0.00003   2.33245
   A204       1.53999   0.00001   0.00000   0.00002   0.00002   1.54001
   A205       2.34749  -0.00001   0.00000  -0.00004  -0.00004   2.34745
   A206       2.28816   0.00001   0.00000   0.00003   0.00003   2.28819
   A207       2.34286  -0.00004   0.00000  -0.00017  -0.00017   2.34269
   A208       1.33143  -0.00032   0.00000  -0.00238  -0.00238   1.32905
   A209       2.56399   0.00000   0.00000   0.00012   0.00012   2.56411
   A210       2.24901   0.00030   0.00000   0.00186   0.00186   2.25087
   A211       3.19340  -0.00001   0.00000  -0.00006  -0.00006   3.19334
   A212       3.37801   0.00002   0.00000   0.00017   0.00017   3.37818
   A213       3.21374   0.00001   0.00000   0.00003   0.00003   3.21377
   A214       3.11685  -0.00000   0.00000  -0.00004  -0.00004   3.11680
   A215       3.19992  -0.00002   0.00000  -0.00014  -0.00014   3.19978
   A216       3.26503   0.00012   0.00000   0.00091   0.00091   3.26594
    D1       -0.12205  -0.00001   0.00000  -0.00010  -0.00010  -0.12215
    D2       -1.18564  -0.00001   0.00000  -0.00011  -0.00011  -1.18575
    D3        2.25088  -0.00001   0.00000  -0.00008  -0.00008   2.25080
    D4        2.95206  -0.00000   0.00000  -0.00004  -0.00004   2.95202
    D5        0.91006   0.00000   0.00000  -0.00004  -0.00003   0.91003
    D6       -0.15353  -0.00000   0.00000  -0.00004  -0.00004  -0.15357
    D7       -3.00020   0.00000   0.00000  -0.00001  -0.00001  -3.00021
    D8       -2.29901   0.00001   0.00000   0.00003   0.00003  -2.29899
    D9       -2.65201  -0.00004   0.00000  -0.00037  -0.00037  -2.65238
   D10        2.56758  -0.00004   0.00000  -0.00037  -0.00037   2.56721
   D11       -0.27909  -0.00003   0.00000  -0.00034  -0.00034  -0.27943
   D12        0.42210  -0.00002   0.00000  -0.00031  -0.00031   0.42179
   D13       -2.47288  -0.00001   0.00000  -0.00012  -0.00012  -2.47300
   D14        2.74672  -0.00001   0.00000  -0.00013  -0.00013   2.74659
   D15       -0.09995  -0.00001   0.00000  -0.00009  -0.00009  -0.10005
   D16        0.60123   0.00000   0.00000  -0.00006  -0.00006   0.60117
   D17        0.11877   0.00001   0.00000   0.00012   0.00012   0.11888
   D18        1.13806   0.00002   0.00000   0.00007   0.00007   1.13814
   D19       -2.93869  -0.00001   0.00000   0.00000   0.00000  -2.93869
   D20       -2.24286   0.00002   0.00000   0.00009   0.00009  -2.24277
   D21       -0.89828  -0.00000   0.00000   0.00003   0.00003  -0.89825
   D22        0.12102   0.00000   0.00000  -0.00001  -0.00001   0.12101
   D23        2.32745  -0.00003   0.00000  -0.00008  -0.00008   2.32737
   D24        3.02328   0.00001   0.00000   0.00001   0.00001   3.02329
   D25        2.83993   0.00003   0.00000   0.00033   0.00033   2.84026
   D26       -2.42395   0.00003   0.00000   0.00028   0.00028  -2.42367
   D27       -0.21752   0.00000   0.00000   0.00021   0.00021  -0.21731
   D28        0.47831   0.00004   0.00000   0.00030   0.00030   0.47861
   D29        2.23920   0.00002   0.00000   0.00016   0.00016   2.23936
   D30       -3.02469   0.00002   0.00000   0.00012   0.00012  -3.02457
   D31       -0.81826  -0.00001   0.00000   0.00005   0.00005  -0.81821
   D32       -0.12243   0.00002   0.00000   0.00014   0.00014  -0.12229
   D33        0.65228   0.00001   0.00000  -0.00001  -0.00001   0.65228
   D34       -2.15044   0.00000   0.00000  -0.00004  -0.00004  -2.15048
   D35       -2.86352   0.00002   0.00000   0.00002   0.00002  -2.86350
   D36       -0.61037  -0.00004   0.00000  -0.00029  -0.00029  -0.61066
   D37        2.87009  -0.00005   0.00000  -0.00032  -0.00032   2.86977
   D38        2.15701  -0.00004   0.00000  -0.00027  -0.00027   2.15674
   D39       -2.92363   0.00001   0.00000   0.00004   0.00004  -2.92359
   D40        0.55683  -0.00000   0.00000   0.00001   0.00001   0.55684
   D41       -0.15625   0.00001   0.00000   0.00007   0.00007  -0.15618
   D42        2.97159  -0.00000   0.00000  -0.00007  -0.00007   2.97153
   D43        0.16887  -0.00001   0.00000  -0.00010  -0.00010   0.16877
   D44       -0.54422   0.00000   0.00000  -0.00004  -0.00004  -0.54426
   D45        0.58920  -0.00001   0.00000  -0.00006  -0.00006   0.58914
   D46       -0.46879   0.00001   0.00000   0.00005   0.00005  -0.46874
   D47       -3.10586   0.00001   0.00000   0.00005   0.00005  -3.10581
   D48       -2.91688  -0.00000   0.00000  -0.00000  -0.00000  -2.91688
   D49       -0.46112  -0.00001   0.00000   0.00003   0.00003  -0.46109
   D50       -1.51911   0.00002   0.00000   0.00014   0.00014  -1.51897
   D51        2.12700   0.00001   0.00000   0.00015   0.00015   2.12715
   D52        2.31599   0.00000   0.00000   0.00009   0.00009   2.31608
   D53        3.12865  -0.00002   0.00000  -0.00018  -0.00018   3.12847
   D54        2.07066   0.00001   0.00000  -0.00007  -0.00007   2.07059
   D55       -0.56641   0.00000   0.00000  -0.00007  -0.00007  -0.56648
   D56       -0.37742  -0.00001   0.00000  -0.00013  -0.00013  -0.37755
   D57       -2.54865  -0.00003   0.00000  -0.00018  -0.00018  -2.54883
   D58        2.67654  -0.00000   0.00000  -0.00007  -0.00007   2.67648
   D59        0.03947  -0.00001   0.00000  -0.00006  -0.00006   0.03941
   D60        0.22846  -0.00002   0.00000  -0.00012  -0.00012   0.22834
   D61       -0.61765  -0.00001   0.00000   0.00001   0.00001  -0.61764
   D62        0.44626  -0.00000   0.00000   0.00002   0.00002   0.44629
   D63        3.04381   0.00000   0.00000   0.00005   0.00005   3.04386
   D64        2.82183  -0.00000   0.00000   0.00001   0.00001   2.82184
   D65        0.38948   0.00003   0.00000   0.00022   0.00022   0.38970
   D66        1.45338   0.00003   0.00000   0.00024   0.00024   1.45362
   D67       -2.23225   0.00004   0.00000   0.00026   0.00026  -2.23199
   D68       -2.45424   0.00004   0.00000   0.00023   0.00023  -2.45401
   D69        2.78786   0.00001   0.00000   0.00015   0.00015   2.78800
   D70       -2.43142   0.00001   0.00000   0.00017   0.00017  -2.43126
   D71        0.16613   0.00002   0.00000   0.00019   0.00019   0.16632
   D72       -0.05586   0.00001   0.00000   0.00015   0.00015  -0.05571
   D73        2.85318  -0.00001   0.00000   0.00004   0.00004   2.85322
   D74       -2.36610  -0.00000   0.00000   0.00006   0.00006  -2.36604
   D75        0.23145   0.00000   0.00000   0.00008   0.00008   0.23154
   D76        0.00947  -0.00000   0.00000   0.00005   0.00005   0.00951
   D77        1.97763   0.00004   0.00000   0.00036   0.00036   1.97799
   D78       -1.94200   0.00007   0.00000   0.00035   0.00035  -1.94165
   D79       -0.42229   0.00001   0.00000   0.00003   0.00003  -0.42226
   D80        1.94126   0.00004   0.00000   0.00001   0.00001   1.94128
   D81        0.75701  -0.00001   0.00000  -0.00010  -0.00010   0.75692
   D82        3.12057   0.00001   0.00000  -0.00011  -0.00011   3.12046
   D83       -2.86487   0.00001   0.00000   0.00014   0.00014  -2.86473
   D84       -0.50131   0.00003   0.00000   0.00012   0.00012  -0.50119
   D85       -1.59486   0.00001   0.00000   0.00010   0.00010  -1.59477
   D86        0.76869   0.00004   0.00000   0.00008   0.00008   0.76877
   D87       -0.66178   0.00000   0.00000   0.00005   0.00005  -0.66173
   D88       -2.58091  -0.00000   0.00000  -0.00001  -0.00001  -2.58092
   D89       -1.63157  -0.00003   0.00000  -0.00015  -0.00015  -1.63172
   D90        0.55590   0.00002   0.00000   0.00014   0.00014   0.55604
   D91        2.12780   0.00000   0.00000   0.00002   0.00002   2.12782
   D92        0.12230   0.00001   0.00000   0.00011   0.00011   0.12241
   D93       -0.88013   0.00002   0.00000   0.00008   0.00008  -0.88005
   D94        2.74312  -0.00000   0.00000  -0.00003  -0.00003   2.74310
   D95        2.74916   0.00002   0.00000   0.00010   0.00010   2.74926
   D96        1.09587  -0.00000   0.00000   0.00003   0.00003   1.09590
   D97        0.09345   0.00001   0.00000   0.00000   0.00001   0.09345
   D98       -2.56649  -0.00002   0.00000  -0.00010  -0.00010  -2.56659
   D99       -2.56045   0.00000   0.00000   0.00003   0.00003  -2.56043
   D100      -2.27943   0.00000   0.00000   0.00006   0.00006  -2.27937
   D101       3.00133   0.00001   0.00000   0.00003   0.00003   3.00136
   D102       0.34140  -0.00001   0.00000  -0.00008  -0.00008   0.34132
   D103       0.34743   0.00000   0.00000   0.00005   0.00005   0.34748
   D104      -2.95359   0.00000   0.00000   0.00006   0.00006  -2.95353
   D105       2.32717   0.00001   0.00000   0.00003   0.00003   2.32720
   D106      -0.33276  -0.00001   0.00000  -0.00008  -0.00008  -0.33284
   D107      -0.32673   0.00001   0.00000   0.00005   0.00005  -0.32668
   D108      -0.64044  -0.00002   0.00000  -0.00005  -0.00005  -0.64049
   D109       2.50384  -0.00001   0.00000  -0.00002  -0.00002   2.50382
   D110       2.36569  -0.00001   0.00000  -0.00011  -0.00011   2.36558
   D111       0.48561   0.00000   0.00000   0.00004   0.00004   0.48565
   D112      -2.65330   0.00001   0.00000   0.00008   0.00008  -2.65322
   D113      -2.79145   0.00001   0.00000  -0.00002  -0.00002  -2.79146
   D114       3.09299  -0.00001   0.00000   0.00000   0.00000   3.09299
   D115      -0.04591   0.00000   0.00000   0.00004   0.00004  -0.04588
   D116      -0.18406  -0.00000   0.00000  -0.00006  -0.00006  -0.18412
   D117       3.11624  -0.00000   0.00000   0.00005   0.00005   3.11629
   D118      -0.02266   0.00001   0.00000   0.00008   0.00008  -0.02258
   D119      -0.16081   0.00000   0.00000  -0.00001  -0.00001  -0.16082
   D120      -0.69505   0.00001   0.00000   0.00005   0.00005  -0.69500
   D121       0.33982  -0.00000   0.00000  -0.00001  -0.00001   0.33981
   D122       2.59984   0.00001   0.00000   0.00006   0.00006   2.59990
   D123      -3.09715   0.00001   0.00000   0.00005   0.00005  -3.09711
   D124       0.42673  -0.00000   0.00000  -0.00002  -0.00003   0.42670
   D125       1.46159  -0.00002   0.00000  -0.00008  -0.00008   1.46151
   D126      -2.56157  -0.00000   0.00000  -0.00001  -0.00001  -2.56159
   D127      -1.97538  -0.00001   0.00000  -0.00003  -0.00003  -1.97541
   D128       2.71105   0.00000   0.00000  -0.00000  -0.00000   2.71105
   D129      -2.53727  -0.00001   0.00000  -0.00006  -0.00006  -2.53733
   D130      -0.27725   0.00000   0.00000   0.00001   0.00001  -0.27724
   D131       0.30894  -0.00000   0.00000  -0.00000  -0.00000   0.30894
   D132       3.08608  -0.00001   0.00000  -0.00004  -0.00004   3.08604
   D133      -2.16224  -0.00002   0.00000  -0.00010  -0.00010  -2.16233
   D134       0.09778  -0.00000   0.00000  -0.00003  -0.00003   0.09775
   D135       0.68398  -0.00001   0.00000  -0.00005  -0.00005   0.68393
   D136       0.77995   0.00001   0.00000   0.00006   0.00006   0.78001
   D137      -0.18983  -0.00000   0.00000   0.00001   0.00001  -0.18983
   D138      -2.91601  -0.00000   0.00000   0.00001   0.00001  -2.91599
   D139      -2.75539   0.00001   0.00000   0.00007   0.00007  -2.75531
   D140      -0.27632   0.00001   0.00000   0.00004   0.00004  -0.27628
   D141      -1.24609  -0.00000   0.00000  -0.00002  -0.00002  -1.24611
   D142       2.31092  -0.00000   0.00000  -0.00001  -0.00001   2.31091
   D143       2.47153   0.00001   0.00000   0.00005   0.00005   2.47158
   D144      -2.67787   0.00001   0.00000   0.00006   0.00006  -2.67781
   D145       2.63554  -0.00000   0.00000  -0.00000  -0.00000   2.63553
   D146      -0.09064  -0.00000   0.00000   0.00001   0.00001  -0.09063
   D147       0.06998   0.00001   0.00000   0.00007   0.00007   0.07005
   D148      -3.01927   0.00000   0.00000   0.00000   0.00000  -3.01927
   D149       2.29413  -0.00001   0.00000  -0.00005  -0.00005   2.29408
   D150      -0.43204  -0.00001   0.00000  -0.00005  -0.00005  -0.43209
   D151      -0.27142   0.00000   0.00000   0.00001   0.00001  -0.27141
   D152      -0.12555  -0.00001   0.00000  -0.00011  -0.00011  -0.12565
   D153       0.90396  -0.00003   0.00000  -0.00019  -0.00019   0.90377
   D154      -2.46319  -0.00003   0.00000  -0.00015  -0.00015  -2.46333
   D155      -2.92143  -0.00002   0.00000  -0.00016  -0.00016  -2.92159
   D156      -1.10477   0.00001   0.00000  -0.00000  -0.00000  -1.10477
   D157      -0.07526  -0.00001   0.00000  -0.00009  -0.00009  -0.07535
   D158       2.84078  -0.00001   0.00000  -0.00004  -0.00004   2.84073
   D159       2.38253   0.00000   0.00000  -0.00006  -0.00006   2.38248
   D160       2.93177   0.00003   0.00000   0.00005   0.00005   2.93181
   D161      -2.32191   0.00001   0.00000  -0.00004  -0.00004  -2.32195
   D162       0.59412   0.00001   0.00000   0.00001   0.00001   0.59413
   D163       0.13588   0.00002   0.00000  -0.00001  -0.00001   0.13588
   D164       2.24902   0.00001   0.00000   0.00007   0.00007   2.24909
   D165      -3.00465  -0.00000   0.00000  -0.00002  -0.00002  -3.00467
   D166      -0.08862  -0.00001   0.00000   0.00003   0.00003  -0.08859
   D167      -0.54686   0.00001   0.00000   0.00002   0.00002  -0.54685
   D168       0.63504   0.00002   0.00000   0.00005   0.00005   0.63510
   D169      -2.51094   0.00001   0.00000  -0.00000  -0.00000  -2.51094
   D170      -2.42838   0.00002   0.00000   0.00008   0.00008  -2.42830
   D171      -0.52820  -0.00002   0.00000  -0.00012  -0.00012  -0.52832
   D172       2.60900  -0.00003   0.00000  -0.00018  -0.00018   2.60883
   D173       2.69156  -0.00002   0.00000  -0.00009  -0.00009   2.69147
   D174      -3.09944   0.00006   0.00000   0.00021   0.00021  -3.09923
   D175       0.03776   0.00004   0.00000   0.00016   0.00016   0.03792
   D176       0.12032   0.00006   0.00000   0.00024   0.00024   0.12056
   D177      -3.08644   0.00001   0.00000   0.00003   0.00003  -3.08641
   D178       0.05076  -0.00000   0.00000  -0.00002  -0.00002   0.05074
   D179       0.13332   0.00001   0.00000   0.00006   0.00006   0.13338
   D180       0.68586   0.00001   0.00000   0.00008   0.00008   0.68595
   D181      -0.37198   0.00000   0.00000   0.00008   0.00008  -0.37189
   D182      -3.08315   0.00000   0.00000   0.00003   0.00003  -3.08312
   D183      -2.55970   0.00001   0.00000   0.00004   0.00004  -2.55966
   D184      -0.40077  -0.00002   0.00000  -0.00007  -0.00007  -0.40083
   D185      -1.45860  -0.00002   0.00000  -0.00007  -0.00007  -1.45867
   D186       2.11341  -0.00003   0.00000  -0.00012  -0.00012   2.11329
   D187       2.63685  -0.00002   0.00000  -0.00011  -0.00011   2.63674
   D188      -3.07928  -0.00005   0.00000  -0.00014  -0.00014  -3.07941
   D189       2.14607  -0.00005   0.00000  -0.00014  -0.00014   2.14593
   D190      -0.56510  -0.00005   0.00000  -0.00019  -0.00019  -0.56529
   D191      -0.04166  -0.00005   0.00000  -0.00018  -0.00018  -0.04184
   D192      -2.69719  -0.00000   0.00000  -0.00001  -0.00001  -2.69720
   D193       2.52815  -0.00000   0.00000  -0.00001  -0.00001   2.52814
   D194      -0.18302  -0.00001   0.00000  -0.00006  -0.00006  -0.18308
   D195       0.34043  -0.00000   0.00000  -0.00005  -0.00005   0.34037
   D196      -0.69318   0.00000   0.00000   0.00004   0.00004  -0.69315
   D197       0.28218  -0.00001   0.00000  -0.00002  -0.00002   0.28216
   D198       2.90190  -0.00001   0.00000  -0.00004  -0.00004   2.90187
   D199       2.67790   0.00005   0.00000   0.00028   0.00028   2.67819
   D200       0.39083   0.00002   0.00000   0.00014   0.00014   0.39097
   D201       1.36619   0.00000   0.00000   0.00008   0.00008   1.36627
   D202      -2.29727  -0.00000   0.00000   0.00006   0.00006  -2.29720
   D203      -2.52127   0.00006   0.00000   0.00038   0.00038  -2.52088
   D204       3.08996  -0.00003   0.00000  -0.00013  -0.00013   3.08983
   D205      -2.21786  -0.00004   0.00000  -0.00018  -0.00018  -2.21805
   D206       0.40186  -0.00005   0.00000  -0.00020  -0.00020   0.40166
   D207       0.17786   0.00002   0.00000   0.00012   0.00012   0.17798
   D208       2.71016  -0.00001   0.00000  -0.00004  -0.00004   2.71012
   D209      -2.59766  -0.00002   0.00000  -0.00009  -0.00009  -2.59776
   D210       0.02206  -0.00003   0.00000  -0.00011  -0.00011   0.02195
   D211      -0.20194   0.00004   0.00000   0.00021   0.00021  -0.20173
   D212      -3.11737  -0.00000   0.00000  -0.00018  -0.00018  -3.11755
   D213       0.14284  -0.00005   0.00000  -0.00037  -0.00037   0.14247
   D214       1.65692  -0.00007   0.00000  -0.00046  -0.00045   1.65647
   D215      -2.05479  -0.00003   0.00000  -0.00029  -0.00029  -2.05508
   D216      -0.95143  -0.00001   0.00000  -0.00020  -0.00020  -0.95163
   D217      -0.12562  -0.00005   0.00000  -0.00040  -0.00040  -0.12602
   D218      -2.23761  -0.00007   0.00000  -0.00053  -0.00053  -2.23814
   D219      -1.17817  -0.00005   0.00000  -0.00043  -0.00043  -1.17861
   D220       1.19513  -0.00006   0.00000  -0.00043  -0.00043   1.19470
   D221       2.69596  -0.00004   0.00000  -0.00035  -0.00035   2.69561
   D222      -0.63641   0.00001   0.00000   0.00011   0.00011  -0.63629
   D223       2.15153   0.00003   0.00000   0.00018   0.00018   2.15171
   D224       2.96299  -0.00000   0.00000   0.00004   0.00004   2.96303
   D225       0.62708   0.00003   0.00000   0.00023   0.00023   0.62731
   D226      -2.86817   0.00005   0.00000   0.00030   0.00030  -2.86787
   D227      -2.05671   0.00002   0.00000   0.00016   0.00016  -2.05656
   D228      -2.88980  -0.00001   0.00000  -0.00007  -0.00007  -2.88986
   D229      -0.10186   0.00000   0.00000   0.00000   0.00000  -0.10186
   D230       0.70960  -0.00003   0.00000  -0.00014  -0.00014   0.70946
   D231       2.86676   0.00000   0.00000  -0.00000  -0.00000   2.86675
   D232      -0.62849   0.00002   0.00000   0.00007   0.00007  -0.62843
   D233       0.18296  -0.00001   0.00000  -0.00007  -0.00007   0.18289
   D234      -0.62119   0.00001   0.00000   0.00010   0.00010  -0.62109
   D235       0.52141   0.00001   0.00000   0.00008   0.00008   0.52148
   D236      -3.05394   0.00001   0.00000   0.00009   0.00009  -3.05386
   D237       2.74304  -0.00000   0.00000   0.00003   0.00003   2.74308
   D238       0.42645  -0.00000   0.00000  -0.00002  -0.00002   0.42643
   D239       1.56905  -0.00001   0.00000  -0.00005  -0.00005   1.56900
   D240      -2.00630  -0.00001   0.00000  -0.00004  -0.00004  -2.00634
   D241      -2.49250  -0.00001   0.00000  -0.00009  -0.00009  -2.49259
   D242       2.67343   0.00002   0.00000   0.00011   0.00011   2.67354
   D243      -2.46716   0.00001   0.00000   0.00008   0.00008  -2.46708
   D244       0.24067   0.00002   0.00000   0.00009   0.00009   0.24077
   D245      -0.24553   0.00001   0.00000   0.00004   0.00004  -0.24549
   D246      -3.06996   0.00001   0.00000   0.00009   0.00009  -3.06987
   D247      -1.92736   0.00000   0.00000   0.00007   0.00007  -1.92730
   D248       0.78047   0.00000   0.00000   0.00008   0.00008   0.78055
   D249       0.29427  -0.00000   0.00000   0.00002   0.00002   0.29429
   D250       0.58429  -0.00001   0.00000  -0.00005  -0.00005   0.58424
   D251      -0.52282  -0.00000   0.00000   0.00003   0.00003  -0.52279
   D252       3.07347  -0.00000   0.00000   0.00007   0.00007   3.07354
   D253      -2.70372  -0.00008   0.00000  -0.00037  -0.00037  -2.70409
   D254      -0.46296  -0.00002   0.00000  -0.00014  -0.00014  -0.46310
   D255      -1.57007  -0.00001   0.00000  -0.00006  -0.00006  -1.57013
   D256       2.02622  -0.00001   0.00000  -0.00002  -0.00002   2.02620
   D257       2.53221  -0.00009   0.00000  -0.00046  -0.00046   2.53175
   D258       3.14042   0.00003   0.00000   0.00019   0.00019   3.14061
   D259       2.03330   0.00004   0.00000   0.00027   0.00027   2.03357
   D260      -0.65359   0.00004   0.00000   0.00031   0.00031  -0.65328
   D261      -0.14760  -0.00004   0.00000  -0.00013  -0.00013  -0.14773
   D262      -2.85107  -0.00001   0.00000  -0.00001  -0.00001  -2.85108
   D263       2.32500   0.00001   0.00000   0.00007   0.00007   2.32507
   D264      -0.36189   0.00001   0.00000   0.00011   0.00011  -0.36179
   D265       0.14410  -0.00007   0.00000  -0.00033  -0.00033   0.14377
   D266       0.32073   0.00001   0.00000   0.00004   0.00004   0.32077
   D267       2.54414   0.00002   0.00000  -0.00000  -0.00000   2.54414
   D268       1.40815   0.00003   0.00000   0.00017   0.00017   1.40832
   D269      -0.83531   0.00001   0.00000   0.00004   0.00004  -0.83527
   D270      -2.19637  -0.00003   0.00000  -0.00017  -0.00017  -2.19654
   D271      -1.58779  -0.00004   0.00000  -0.00037  -0.00037  -1.58816
   D272       1.77052  -0.00002   0.00000  -0.00015  -0.00015   1.77037
   D273       0.94693  -0.00003   0.00000  -0.00036  -0.00036   0.94656
   D274      -1.97795  -0.00001   0.00000  -0.00015  -0.00015  -1.97809
   D275      -0.24535  -0.00002   0.00000  -0.00018  -0.00018  -0.24553
   D276       3.11296   0.00001   0.00000   0.00003   0.00003   3.11299
   D277      -2.99310  -0.00003   0.00000  -0.00031  -0.00031  -2.99340
   D278       0.36522  -0.00000   0.00000  -0.00009  -0.00009   0.36512
   D279       2.04011  -0.00005   0.00000  -0.00037  -0.00037   2.03973
   D280      -0.88477  -0.00002   0.00000  -0.00016  -0.00016  -0.88492
   D281      -2.51498   0.00002   0.00000   0.00021   0.00021  -2.51477
   D282       2.03883   0.00003   0.00000   0.00034   0.00034   2.03917
   D283      -1.25067   0.00004   0.00000   0.00028   0.00028  -1.25038
   D284       0.05523   0.00003   0.00000   0.00025   0.00025   0.05548
   D285      -0.00818   0.00000   0.00000  -0.00002  -0.00002  -0.00820
   D286       1.00719  -0.00003   0.00000  -0.00012  -0.00012   1.00707
   D287      -2.35128  -0.00000   0.00000  -0.00000  -0.00000  -2.35128
   D288      -3.04664   0.00000   0.00000   0.00002   0.00002  -3.04662
   D289      -1.05734   0.00002   0.00000   0.00007   0.00007  -1.05727
   D290      -0.04197  -0.00001   0.00000  -0.00003  -0.00003  -0.04200
   D291       2.88274   0.00002   0.00000   0.00009   0.00009   2.88283
   D292       2.18738   0.00002   0.00000   0.00011   0.00011   2.18749
   D293       2.91939   0.00001   0.00000  -0.00001  -0.00001   2.91938
   D294      -2.34842  -0.00003   0.00000  -0.00011  -0.00011  -2.34853
   D295       0.57629  -0.00000   0.00000   0.00001   0.00001   0.57630
   D296      -0.11907   0.00001   0.00000   0.00003   0.00003  -0.11904
   D297       2.35212   0.00002   0.00000   0.00003   0.00003   2.35215
   D298      -2.91569  -0.00002   0.00000  -0.00007  -0.00007  -2.91576
   D299       0.00902   0.00001   0.00000   0.00005   0.00005   0.00907
   D300      -0.68634   0.00001   0.00000   0.00007   0.00007  -0.68627
   D301       0.01851   0.00000   0.00000  -0.00003  -0.00003   0.01848
   D302      -0.93260   0.00003   0.00000   0.00012   0.00012  -0.93248
   D303       2.27956   0.00001   0.00000   0.00005   0.00005   2.27961
   D304       2.94066   0.00001   0.00000   0.00006   0.00006   2.94072
   D305       0.98929  -0.00002   0.00000  -0.00012  -0.00012   0.98917
   D306       0.03818   0.00001   0.00000   0.00003   0.00003   0.03821
   D307      -3.03284  -0.00001   0.00000  -0.00004  -0.00004  -3.03288
   D308      -2.37174  -0.00001   0.00000  -0.00003  -0.00003  -2.37177
   D309      -2.69434  -0.00002   0.00000  -0.00013  -0.00013  -2.69446
   D310       2.63774   0.00001   0.00000   0.00002   0.00002   2.63776
   D311      -0.43328  -0.00001   0.00000  -0.00005  -0.00005  -0.43333
   D312       0.22782  -0.00001   0.00000  -0.00004  -0.00004   0.22778
   D313      -2.52492  -0.00001   0.00000  -0.00009  -0.00009  -2.52502
   D314       2.80715   0.00001   0.00000   0.00005   0.00005   2.80721
   D315      -0.26387  -0.00000   0.00000  -0.00002  -0.00002  -0.26388
   D316       0.39723   0.00000   0.00000  -0.00000  -0.00000   0.39723
   D317       0.58349  -0.00002   0.00000  -0.00009  -0.00009   0.58340
   D318      -2.80663  -0.00001   0.00000  -0.00002  -0.00002  -2.80665
   D319      -2.18813  -0.00002   0.00000  -0.00011  -0.00011  -2.18824
   D320      -1.82922  -0.00001   0.00000   0.00000   0.00000  -1.82922
   D321      -0.61459   0.00001   0.00000   0.00005   0.00005  -0.61454
   D322       2.27847   0.00002   0.00000   0.00012   0.00012   2.27859
   D323       2.89698   0.00001   0.00000   0.00003   0.00003   2.89701
   D324      -3.02730   0.00002   0.00000   0.00014   0.00014  -3.02715
   D325      -2.94017  -0.00001   0.00000  -0.00007  -0.00007  -2.94023
   D326      -0.04710   0.00000   0.00000   0.00000   0.00000  -0.04710
   D327       0.57140  -0.00001   0.00000  -0.00009  -0.00009   0.57131
   D328       0.93031   0.00000   0.00000   0.00003   0.00003   0.93034
   D329       2.85052  -0.00000   0.00000  -0.00001  -0.00001   2.85050
   D330      -0.53961   0.00001   0.00000   0.00006   0.00006  -0.53955
   D331       0.07890  -0.00000   0.00000  -0.00004  -0.00004   0.07886
   D332       0.43781   0.00001   0.00000   0.00008   0.00008   0.43789
   D333       1.72909  -0.00001   0.00000  -0.00008  -0.00008   1.72901
   D334      -2.77679  -0.00000   0.00000  -0.00002  -0.00002  -2.77681
   D335       3.10108   0.00000   0.00000  -0.00001  -0.00001   3.10107
   D336      -1.40480   0.00001   0.00000   0.00005   0.00005  -1.40475
   D337       0.19747   0.00000   0.00000   0.00000   0.00000   0.19748
   D338       1.97478   0.00001   0.00000   0.00006   0.00006   1.97484
   D339      -1.99898  -0.00000   0.00000  -0.00002  -0.00002  -1.99900
   D340      -0.22167   0.00000   0.00000   0.00004   0.00004  -0.22164
   D341      -0.90924  -0.00000   0.00000  -0.00003  -0.00003  -0.90927
   D342       0.86807   0.00000   0.00000   0.00003   0.00003   0.86809
   D343       1.85895  -0.00002   0.00000  -0.00011  -0.00011   1.85885
   D344      -0.88876   0.00000   0.00000  -0.00001  -0.00001  -0.88877
   D345       3.04339  -0.00002   0.00000  -0.00011  -0.00011   3.04329
   D346       0.29568   0.00000   0.00000  -0.00001  -0.00001   0.29567
   D347       0.81191  -0.00001   0.00000  -0.00007  -0.00007   0.81184
   D348      -1.93580   0.00001   0.00000   0.00002   0.00002  -1.93578
   D349      -1.88065  -0.00002   0.00000  -0.00010  -0.00010  -1.88075
   D350       1.65482   0.00000   0.00000  -0.00000  -0.00000   1.65482
   D351      -0.44150  -0.00001   0.00000  -0.00008  -0.00008  -0.44158
   D352       3.09398   0.00001   0.00000   0.00002   0.00002   3.09399
   D353       0.04459  -0.00000   0.00000  -0.00004  -0.00004   0.04455
   D354       1.03209   0.00000   0.00000  -0.00003  -0.00003   1.03207
   D355      -2.32153  -0.00002   0.00000  -0.00019  -0.00019  -2.32172
   D356      -2.96384   0.00007   0.00000   0.00029   0.00029  -2.96355
   D357      -0.95023   0.00001   0.00000   0.00001   0.00001  -0.95022
   D358       0.03727   0.00001   0.00000   0.00003   0.00003   0.03730
   D359       2.96683  -0.00001   0.00000  -0.00014  -0.00014   2.96670
   D360       2.32452   0.00008   0.00000   0.00035   0.00035   2.32487
   D361       2.42985  -0.00002   0.00000  -0.00011  -0.00011   2.42974
   D362      -2.86584  -0.00002   0.00000  -0.00009  -0.00009  -2.86593
   D363       0.06372  -0.00004   0.00000  -0.00026  -0.00025   0.06347
   D364      -0.57859   0.00005   0.00000   0.00023   0.00023  -0.57836
   D365       2.95746  -0.00000   0.00000  -0.00004  -0.00004   2.95741
   D366      -2.33823  -0.00000   0.00000  -0.00002  -0.00002  -2.33826
   D367       0.59133  -0.00002   0.00000  -0.00019  -0.00019   0.59114
   D368      -0.05098   0.00006   0.00000   0.00030   0.00030  -0.05068
   D369      -0.52131   0.00001   0.00000   0.00001   0.00001  -0.52131
   D370       2.28963  -0.00000   0.00000  -0.00007  -0.00007   2.28956
   D371       2.72872   0.00001   0.00000   0.00008   0.00008   2.72880
   D372       1.69850   0.00001   0.00000   0.00006   0.00006   1.69857
   D373       0.67032  -0.00000   0.00000  -0.00004  -0.00004   0.67028
   D374      -2.80192  -0.00001   0.00000  -0.00011  -0.00011  -2.80203
   D375      -2.36283   0.00001   0.00000   0.00003   0.00003  -2.36279
   D376       2.89014   0.00001   0.00000   0.00002   0.00002   2.89016
   D377      -2.98419  -0.00000   0.00000   0.00000   0.00000  -2.98418
   D378      -0.17325  -0.00001   0.00000  -0.00007  -0.00007  -0.17332
   D379       0.26585   0.00001   0.00000   0.00007   0.00007   0.26592
   D380      -0.76437   0.00001   0.00000   0.00006   0.00006  -0.76431
   D381       3.12178   0.00000   0.00000  -0.00001  -0.00001   3.12177
   D382      -0.35047  -0.00001   0.00000  -0.00008  -0.00008  -0.35055
   D383       0.08863   0.00001   0.00000   0.00006   0.00006   0.08869
   D384      -0.94159   0.00001   0.00000   0.00005   0.00005  -0.94154
   D385       2.15765   0.00001   0.00000   0.00012   0.00012   2.15777
   D386       0.58215  -0.00001   0.00000   0.00004   0.00004   0.58218
   D387      -2.69124  -0.00001   0.00000  -0.00001  -0.00001  -2.69125
   D388      -0.65541   0.00002   0.00000   0.00014   0.00014  -0.65527
   D389      -1.68818   0.00000   0.00000   0.00005   0.00005  -1.68813
   D390      -0.06852  -0.00000   0.00000  -0.00003  -0.00003  -0.06855
   D391      -1.12027  -0.00001   0.00000  -0.00003  -0.00003  -1.12030
   D392       2.30031   0.00002   0.00000   0.00018   0.00018   2.30049
   D393       2.87050  -0.00006   0.00000  -0.00032  -0.00032   2.87018
   D394       1.01137  -0.00000   0.00000  -0.00003  -0.00003   1.01134
   D395      -0.04037  -0.00001   0.00000  -0.00003  -0.00003  -0.04040
   D396      -2.90298   0.00003   0.00000   0.00018   0.00018  -2.90280
   D397      -2.33279  -0.00006   0.00000  -0.00032  -0.00032  -2.33311
   D398      -2.22074   0.00002   0.00000   0.00006   0.00006  -2.22068
   D399       3.01070   0.00001   0.00000   0.00006   0.00006   3.01076
   D400       0.14810   0.00004   0.00000   0.00027   0.00027   0.14836
   D401       0.71829  -0.00004   0.00000  -0.00023  -0.00023   0.71805
   D402      -2.84513  -0.00000   0.00000  -0.00004  -0.00004  -2.84517
   D403       2.38631  -0.00001   0.00000  -0.00004  -0.00004   2.38627
   D404      -0.47629   0.00002   0.00000   0.00016   0.00016  -0.47613
   D405       0.09390  -0.00006   0.00000  -0.00034  -0.00034   0.09356
   D406       0.42585   0.00000   0.00000   0.00000   0.00000   0.42586
   D407      -2.50752   0.00001   0.00000   0.00007   0.00007  -2.50745
   D408      -2.87499  -0.00001   0.00000  -0.00009  -0.00009  -2.87508
   D409      -0.95300   0.00001   0.00000   0.00011   0.00011  -0.95289
   D410      -0.69993  -0.00001   0.00000  -0.00002  -0.00002  -0.69995
   D411       2.64988   0.00000   0.00000   0.00005   0.00005   2.64993
   D412       2.28241  -0.00001   0.00000  -0.00011  -0.00011   2.28230
   D413      -2.07879   0.00001   0.00000   0.00009   0.00009  -2.07870
   D414       3.00334  -0.00000   0.00000  -0.00002  -0.00002   3.00331
   D415       0.06996   0.00000   0.00000   0.00004   0.00004   0.07000
   D416      -0.29751  -0.00001   0.00000  -0.00012  -0.00012  -0.29763
   D417       1.62448   0.00001   0.00000   0.00008   0.00008   1.62456
   D418       3.13374  -0.00001   0.00000  -0.00003  -0.00003   3.13371
   D419       0.20037   0.00000   0.00000   0.00004   0.00004   0.20040
   D420      -0.16710  -0.00001   0.00000  -0.00012  -0.00012  -0.16723
   D421       1.75489   0.00001   0.00000   0.00008   0.00008   1.75496
   D422       1.39857  -0.00001   0.00000  -0.00003  -0.00003   1.39854
   D423       2.79513   0.00002   0.00000   0.00012   0.00012   2.79525
   D424      -0.06985   0.00000   0.00000   0.00002   0.00002  -0.06983
   D425      -2.23388  -0.00001   0.00000  -0.00004  -0.00004  -2.23391
   D426      -1.22813   0.00001   0.00000   0.00005   0.00005  -1.22808
   D427      -0.52974   0.00001   0.00000   0.00004   0.00004  -0.52971
   D428       2.93717  -0.00000   0.00000  -0.00001  -0.00001   2.93716
   D429       2.33984   0.00000   0.00000   0.00005   0.00005   2.33989
   D430       0.67830   0.00001   0.00000   0.00003   0.00003   0.67833
   D431       0.67111   0.00001   0.00000   0.00002   0.00002   0.67113
   D432      -2.14516  -0.00000   0.00000  -0.00003  -0.00003  -2.14519
   D433      -2.74249   0.00000   0.00000   0.00003   0.00003  -2.74246
   D434       1.87915   0.00001   0.00000   0.00001   0.00001   1.87917
   D435      -3.00912   0.00001   0.00000   0.00000   0.00001  -3.00912
   D436       0.45779   0.00000   0.00000  -0.00004  -0.00004   0.45775
   D437      -0.13954   0.00001   0.00000   0.00002   0.00002  -0.13952
   D438      -1.80108   0.00001   0.00000  -0.00000  -0.00000  -1.80108
   D439       3.13984   0.00001   0.00000   0.00002   0.00002   3.13985
   D440       0.32356  -0.00000   0.00000  -0.00003  -0.00003   0.32353
   D441      -0.27377   0.00000   0.00000   0.00003   0.00003  -0.27373
   D442      -1.93531   0.00001   0.00000   0.00001   0.00001  -1.93530
   D443      -1.17858  -0.00000   0.00000   0.00006   0.00006  -1.17852
   D444       0.41730  -0.00002   0.00000  -0.00007  -0.00008   0.41723
   D445      -2.33552  -0.00001   0.00000   0.00001   0.00001  -2.33552
   D446      -0.73964  -0.00002   0.00000  -0.00013  -0.00013  -0.73977
   D447      -0.03525   0.00001   0.00000   0.00016   0.00016  -0.03509
   D448       1.56063   0.00000   0.00000   0.00002   0.00002   1.56065
   D449       2.75143  -0.00003   0.00000  -0.00012  -0.00012   2.75131
   D450      -1.93587  -0.00004   0.00000  -0.00025  -0.00025  -1.93613
   D451       1.35943  -0.00001   0.00000   0.00004   0.00004   1.35947
   D452       2.95531  -0.00003   0.00000  -0.00010  -0.00010   2.95521
   D453      -0.47787   0.00000   0.00000  -0.00000  -0.00000  -0.47788
   D454      -0.20449  -0.00000   0.00000  -0.00003  -0.00003  -0.20452
   D455      -2.30006   0.00000   0.00000  -0.00002  -0.00002  -2.30008
   D456      -1.62907  -0.00001   0.00000  -0.00005  -0.00005  -1.62912
   D457      -1.35569  -0.00001   0.00000  -0.00008  -0.00008  -1.35577
   D458       2.83193  -0.00001   0.00000  -0.00007  -0.00007   2.83186
   D459      -0.08356  -0.00001   0.00000  -0.00011  -0.00011  -0.08367
   D460       0.18983  -0.00002   0.00000  -0.00014  -0.00014   0.18969
   D461      -1.90575  -0.00001   0.00000  -0.00013  -0.00013  -1.90587
   D462      -1.83887  -0.00001   0.00000  -0.00006  -0.00006  -1.83893
   D463      -1.56548  -0.00001   0.00000  -0.00009  -0.00009  -1.56557
   D464       2.62213  -0.00001   0.00000  -0.00008  -0.00008   2.62205
   D465      -0.15534  -0.00003   0.00000  -0.00025  -0.00025  -0.15559
   D466      -2.39671  -0.00000   0.00000  -0.00009  -0.00009  -2.39679
   D467       1.11836  -0.00002   0.00000  -0.00023  -0.00023   1.11813
   D468      -1.12301   0.00000   0.00000  -0.00006  -0.00006  -1.12307
   D469      -1.38008  -0.00000   0.00000   0.00001   0.00001  -1.38007
   D470      -1.49925  -0.00001   0.00000  -0.00006  -0.00006  -1.49930
   D471       1.17916  -0.00000   0.00000  -0.00003  -0.00003   1.17913
   D472       0.64513  -0.00000   0.00000  -0.00001  -0.00001   0.64513
   D473       1.16926  -0.00001   0.00000  -0.00000  -0.00000   1.16926
   D474       0.98616  -0.00000   0.00000   0.00001   0.00001   0.98617
   D475       3.02383   0.00001   0.00000   0.00007   0.00007   3.02390
   D476      -1.21580   0.00001   0.00000   0.00008   0.00008  -1.21572
   D477      -0.69168   0.00001   0.00000   0.00008   0.00008  -0.69159
   D478      -0.87478   0.00001   0.00000   0.00010   0.00010  -0.87468
   D479       1.16289   0.00002   0.00000   0.00016   0.00016   1.16305
   D480       0.16721  -0.00000   0.00000  -0.00004  -0.00004   0.16717
   D481       2.83947   0.00000   0.00000   0.00001   0.00001   2.83947
   D482       1.65194  -0.00001   0.00000  -0.00008  -0.00008   1.65186
   D483      -1.95899  -0.00001   0.00000  -0.00004  -0.00004  -1.95903
   D484       0.26732   0.00000   0.00000   0.00003   0.00003   0.26735
   D485       0.70992   0.00001   0.00000   0.00006   0.00006   0.70997
   D486       0.49003   0.00001   0.00000   0.00008   0.00008   0.49010
   D487       2.70643   0.00001   0.00000   0.00011   0.00011   2.70654
   D488       2.03177  -0.00000   0.00000   0.00001   0.00001   2.03178
   D489       2.47436   0.00000   0.00000   0.00003   0.00003   2.47440
   D490       2.25447   0.00000   0.00000   0.00005   0.00005   2.25453
   D491      -1.81231   0.00001   0.00000   0.00009   0.00009  -1.81222
   D492       0.99355  -0.00003   0.00000  -0.00009  -0.00009   0.99346
   D493      -2.91526  -0.00003   0.00000  -0.00021  -0.00021  -2.91547
   D494       2.36036  -0.00002   0.00000  -0.00005  -0.00005   2.36031
   D495      -1.54845  -0.00002   0.00000  -0.00017  -0.00017  -1.54863
   D496      -0.71685  -0.00002   0.00000  -0.00003  -0.00003  -0.71688
   D497       1.65752  -0.00002   0.00000  -0.00015  -0.00015   1.65737
   D498       2.93842  -0.00021   0.00000  -0.00162  -0.00162   2.93680
   D499       0.97634  -0.00011   0.00000  -0.00083  -0.00083   0.97551
   D500      -2.79476  -0.00008   0.00000  -0.00140  -0.00140  -2.79616
   D501       2.27836  -0.00004   0.00000  -0.00030  -0.00030   2.27806
   D502      -1.49274  -0.00000   0.00000  -0.00087  -0.00087  -1.49361
   D503      -0.08198   0.00006   0.00000   0.00043   0.00043  -0.08154
   D504      -2.83847   0.00012   0.00000   0.00091   0.00091  -2.83756
   D505       1.25920  -0.00002   0.00000  -0.00006  -0.00006   1.25914
   D506      -1.49729   0.00004   0.00000   0.00042   0.00042  -1.49688
   D507       0.53789  -0.00000   0.00000   0.00004   0.00004   0.53793
   D508      -3.11908  -0.00005   0.00000  -0.00029  -0.00029  -3.11938
   D509       1.86403   0.00003   0.00000   0.00019   0.00019   1.86422
   D510      -1.79294  -0.00002   0.00000  -0.00015  -0.00015  -1.79309
   D511      -3.10177  -0.00001   0.00000   0.00006   0.00006  -3.10171
   D512       0.37177  -0.00022   0.00000  -0.00165  -0.00165   0.37012
   D513       0.29797  -0.00003   0.00000  -0.00020  -0.00020   0.29777
   D514      -3.12965  -0.00010   0.00000  -0.00063  -0.00063  -3.13028
   D515       1.62161   0.00015   0.00000   0.00093   0.00093   1.62254
   D516      -1.80601   0.00008   0.00000   0.00050   0.00050  -1.80551
   D517      -1.83322   0.00029   0.00000   0.00225   0.00225  -1.83097
   D518       1.02234   0.00022   0.00000   0.00182   0.00182   1.02416
   D519       2.87634   0.00005   0.00000   0.00059   0.00059   2.87693
   D520       1.32163   0.00014   0.00000   0.00133   0.00133   1.32296
   D521      -1.38800  -0.00009   0.00000  -0.00067  -0.00067  -1.38867
   D522      -0.75928  -0.00001   0.00000  -0.00012  -0.00012  -0.75940
   D523      -2.84880   0.00008   0.00000   0.00043   0.00043  -2.84837
   D524       0.54582  -0.00021   0.00000  -0.00145  -0.00144   0.54438
   D525      -1.54370  -0.00011   0.00000  -0.00090  -0.00090  -1.54460
   D526      -0.04400   0.00000   0.00000   0.00001   0.00001  -0.04399
   D527      -2.74320   0.00000   0.00000  -0.00000  -0.00000  -2.74321
   D528       1.30178  -0.00001   0.00000  -0.00006  -0.00006   1.30172
   D529      -1.39742  -0.00001   0.00000  -0.00007  -0.00007  -1.39749
   D530       3.12945  -0.00001   0.00000  -0.00009  -0.00009   3.12935
   D531      -0.07048   0.00001   0.00000   0.00005   0.00005  -0.07043
   D532       2.99279  -0.00001   0.00000  -0.00010  -0.00010   2.99269
   D533       1.50482   0.00001   0.00000   0.00005   0.00005   1.50487
   D534       0.23972   0.00002   0.00000   0.00025   0.00025   0.23997
   D535       2.56219   0.00002   0.00000   0.00017   0.00017   2.56236
   D536      -1.08603  -0.00000   0.00000   0.00008   0.00008  -1.08595
   D537       1.23643  -0.00000   0.00000   0.00001   0.00001   1.23644
   D538      -2.76654   0.00000   0.00000   0.00005   0.00005  -2.76650
   D539      -0.36527   0.00000   0.00000   0.00002   0.00002  -0.36525
   D540      -2.94537  -0.00001   0.00000  -0.00013  -0.00013  -2.94551
   D541      -1.59874   0.00001   0.00000   0.00001   0.00001  -1.59873
   D542      -0.24983   0.00000   0.00000  -0.00005  -0.00005  -0.24989
   D543      -2.87490   0.00008   0.00000   0.00037   0.00037  -2.87453
   D544       1.06869  -0.00010   0.00000  -0.00067  -0.00067   1.06801
   D545      -1.55638  -0.00003   0.00000  -0.00025  -0.00025  -1.55663
   D546      -2.19635  -0.00023   0.00000  -0.00158  -0.00158  -2.19793
   D547       1.46177  -0.00015   0.00000  -0.00116  -0.00116   1.46061
   D548      -0.76492   0.00016   0.00000   0.00118   0.00118  -0.76374
   D549       2.80222   0.00025   0.00000   0.00214   0.00214   2.80436
   D550       0.87442   0.00012   0.00000   0.00087   0.00087   0.87528
   D551      -1.84162   0.00020   0.00000   0.00182   0.00182  -1.83980
         Item               Value     Threshold  Converged?
 Maximum Force            0.171122     0.000450     NO 
 RMS     Force            0.008273     0.000300     NO 
 Maximum Displacement     0.185966     0.001800     NO 
 RMS     Displacement     0.010266     0.001200     NO 
 Predicted change in Energy=-4.257961D-02
 GradGradGradGradGradGradGradGradGradGradGradGradGradGradGradGradGradGrad

                          Input orientation:                          
 ---------------------------------------------------------------------
 Center     Atomic      Atomic             Coordinates (Angstroms)
 Number     Number       Type             X           Y           Z
 ---------------------------------------------------------------------
      1          4           0       -0.593566   -0.738715    1.501468
      2          4           0       -0.238853    1.397242    0.983830
      3          4           0       -1.504747   -0.964172   -0.453936
      4          4           0       -0.901359    1.044272   -0.982952
      5          4           0       -2.068551    0.603923    0.747483
      6          4           0        1.335764   -0.078511    1.131655
      7          4           0        0.398993   -1.798708    0.063195
      8          4           0        1.206729    1.108821   -0.546223
      9          4           0        0.149726   -0.622626   -1.671882
     10          4           0        2.000491   -0.729581   -0.787660
     11          1           0       -3.197615    1.312154    1.439162
     12          1           0       -3.514176    0.602997    1.132027
     13          1           0        3.465369   -0.781625   -1.174830
     14          1           0        3.142956   -1.490732   -1.438049
     15          1           0        2.565394    0.252458    2.052999
     16          1           0        2.104307   -0.231845    2.491186
     17          1           0       -2.337939   -2.047377   -1.129585
     18          1           0       -2.868666   -1.561674   -0.736286
     19          1           0       -0.605833    2.616587    1.815449
     20          1           0        0.206956    2.651400    1.750576
     21          1           0        0.325886   -3.303246    0.423985
     22          1           0        0.924875   -3.238824   -0.113385
     23          1           0       -0.949536   -1.706632    2.709133
     24          1           0       -1.178561   -0.988296    2.956849
     25          1           0        1.784392    2.549857   -0.756756
     26          1           0        2.297660    2.060831   -1.129561
     27          1           0       -1.427191    2.344722   -1.766419
     28          1           0       -1.505902    1.754144   -2.287163
     29          1           0       -0.278808   -1.102032   -3.096377
     30          1           0        0.522031   -1.086522   -3.119522
     31          1           0        4.005255   -2.642499    1.420967
     32          1           0        3.327581   -2.382716    1.228652
     33          1           0       -4.506292    1.788753   -1.547376
     34          1           0       -4.001214    1.263784   -1.367579
     35          1           0        0.568705    1.245514    4.844509
     36          1           0        0.363912    1.053147    4.149536
     37          1           0       -0.431351   -4.347578   -2.785420
     38          1           0       -0.404202   -3.727872   -2.364949
     39          1           0        0.810866    2.280653   -4.339068
     40          1           0        0.831431    1.856955   -3.720809
     41          1           0       -3.855858   -2.890442    2.112187
     42          1           0       -3.401788   -2.418986    1.746632
     43          1           0       -0.386007    5.079893   -0.519167
     44          1           0       -0.419591    4.340356   -0.404414
     45          1           0        4.748547    2.277485    0.909555
     46          1           0        4.184006    1.822614    0.720246
     47          1           0        1.301084   -3.373274    3.360953
     48          1           0        1.470919   -3.782701    3.917968
     49          1           0       -3.051800   -1.057873   -3.960606
     50          1           0       -2.667420   -1.062045   -3.360722
 ---------------------------------------------------------------------
                    Distance matrix (angstroms):
                    1          2          3          4          5
     1  Be   0.000000
     2  Be   2.226226   0.000000
     3  Be   2.169029   3.040713   0.000000
     4  Be   3.073454   2.105168   2.162818   0.000000
     5  Be   2.132312   2.008235   2.054314   2.133225   0.000000
     6  Be   2.072425   2.163127   3.371498   3.276724   3.493232
     7  Be   2.043866   3.386520   2.141986   3.296646   3.511362
     8  Be   3.293553   2.124608   3.414370   2.153818   3.557536
     9  Be   3.261304   3.359117   2.082625   2.087571   3.504069
    10  Be   3.459671   3.560368   3.528895   3.406674   4.548847
    11  H    3.315270   2.994802   3.410466   3.348311   1.501597
    12  H    3.235218   3.373503   3.001516   3.390379   1.495896
    13  H    4.862033   4.809214   5.025442   4.736985   6.019909
    14  H    4.813303   5.063845   4.779842   4.794772   6.026934
    15  H    3.356433   3.212080   4.932643   4.675719   4.827148
    16  H    2.918044   3.227453   4.715434   4.767823   4.599104
    17  H    3.417290   4.553908   1.524481   3.412265   3.259654
    18  H    3.295585   4.316237   1.515587   3.274461   2.744370
    19  H    3.369984   1.520877   4.333589   3.223439   2.707566
    20  H    3.492245   1.536085   4.567512   3.359077   3.221225
    21  H    2.929706   4.767279   3.097294   4.731439   4.593904
    22  H    3.341251   4.904208   3.345606   4.736685   4.946555
    23  H    1.588091   3.621571   3.296136   4.604485   3.230934
    24  H    1.588283   3.235219   3.426431   4.441869   2.865055
    25  H    4.644240   2.907178   4.822710   3.087265   4.571057
    26  H    4.808218   3.367592   4.905652   3.359853   4.970883
    27  H    4.569638   3.142250   3.560534   1.606702   3.124328
    28  H    4.626059   3.525931   3.278714   1.603234   3.293730
    29  H    4.622904   4.784982   2.916235   3.075834   4.570418
    30  H    4.766452   4.856493   3.350843   3.336353   4.952014
    31  H    4.977954   5.875632   6.057406   6.591355   6.919824
    32  H    4.260582   5.202641   5.309874   5.875318   6.186257
    33  H    5.567132   4.977079   4.217046   3.724026   3.551447
    34  H    4.884004   4.438726   3.468556   3.131329   2.940083
    35  H    4.057581   3.947153   6.103723   6.013392   4.914507
    36  H    3.337634   3.240899   5.362222   5.286154   4.206263
    37  H    5.606033   6.873665   4.246814   5.704546   6.299142
    38  H    4.890818   6.124416   3.535705   4.993040   5.587642
    39  H    6.723159   5.496869   5.566436   3.965333   6.080745
    40  H    6.003357   4.846697   4.908049   3.340491   5.472259
    41  H    3.955434   5.721901   3.977842   5.812996   4.155415
    42  H    3.281695   5.014940   3.249269   5.069214   3.451637
    43  H    6.162974   3.980272   6.147077   4.094743   4.946682
    44  H    5.427671   3.259111   5.414614   3.380973   4.243450
    45  H    6.163278   5.065028   7.174339   6.084721   7.021389
    46  H    5.476852   4.451079   6.442577   5.419192   6.370277
    47  H    3.740092   5.547968   5.313176   6.575331   5.831189
    48  H    4.400843   6.193892   5.992682   7.276426   6.467016
    49  H    5.998251   6.195781   3.833912   4.232001   5.088658
    50  H    5.295876   5.551681   3.132218   3.634465   4.473415
                    6          7          8          9         10
     6  Be   0.000000
     7  Be   2.231193   0.000000
     8  Be   2.059534   3.078563   0.000000
     9  Be   3.092340   2.110876   2.319972   0.000000
    10  Be   2.132962   2.105180   2.016946   2.053928   0.000000
    11  H    4.751845   4.950387   4.835426   4.962525   6.012298
    12  H    4.897588   4.714178   5.035804   4.773702   5.989366
    13  H    3.217058   3.459743   3.011708   3.356460   1.516072
    14  H    3.444371   3.142915   3.361845   3.125334   1.519073
    15  H    1.571753   3.586069   3.055370   4.525037   3.058245
    16  H    1.569234   3.355338   3.439315   4.615651   3.318034
    17  H    4.741912   2.995891   4.781900   2.917615   4.547029
    18  H    4.833861   3.372381   4.876117   3.296641   4.940011
    19  H    3.391302   4.855399   3.337100   4.819217   4.976539
    20  H    3.018225   4.763150   2.941834   4.736638   4.592433
    21  H    3.452472   1.548918   4.602556   3.407258   3.300929
    22  H    3.421481   1.543265   4.378220   3.142334   2.812099
    23  H    3.218977   2.971194   4.813897   4.645077   4.678125
    24  H    3.237417   3.393917   4.728532   4.829410   4.918806
    25  H    3.267366   4.636989   1.566717   3.684323   3.286695
    26  H    3.258087   4.463592   1.561005   3.479753   2.826943
    27  H    4.680257   4.883692   3.154975   3.361660   4.707262
    28  H    4.808535   4.666430   3.287200   2.961201   4.551065
    29  H    4.640117   3.305703   3.687543   1.562900   3.265593
    30  H    4.444181   3.263746   3.451116   1.565079   2.784031
    31  H    3.712670   3.944699   5.076808   5.339541   3.543496
    32  H    3.047311   3.205616   4.454101   4.648631   2.925668
    33  H    6.692794   6.286942   5.839797   5.244879   7.018362
    34  H    6.044109   5.548675   5.274591   4.569622   6.350612
    35  H    4.015807   5.670719   5.430079   6.791822   6.137780
    36  H    3.366416   4.983221   4.771122   6.061601   5.498402
    37  H    6.057318   3.911626   6.121241   3.931016   4.795290
    38  H    5.345237   3.203543   5.412621   3.229510   4.154533
    39  H    5.980801   6.015875   3.989432   3.997502   4.805124
    40  H    5.248503   5.279164   3.283070   3.288031   4.081695
    41  H    5.985093   4.847062   6.977897   5.958764   6.882969
    42  H    5.319814   4.202933   6.240275   5.246560   6.201721
    43  H    5.683207   6.947699   4.278663   5.842472   6.286290
    44  H    4.996715   6.211027   3.620477   5.153814   5.630981
    45  H    4.152967   6.020821   4.003691   6.018606   4.413026
    46  H    3.449060   5.279395   3.313250   5.289319   3.681741
    47  H    3.978245   3.764071   5.946772   5.849881   4.968830
    48  H    4.637114   4.465929   6.627653   6.555764   5.634263
    49  H    6.792716   5.352363   5.872618   3.959478   5.975032
    50  H    6.097071   4.654973   5.257670   3.313847   5.340466
                   11         12         13         14         15
    11  H    0.000000
    12  H    0.835132   0.000000
    13  H    7.457360   7.480161   0.000000
    14  H    7.505821   7.436826   0.822233   0.000000
    15  H    5.891691   6.158915   3.506874   3.944579   0.000000
    16  H    5.621483   5.840516   3.948977   4.254700   0.799474
    17  H    4.315547   3.677349   5.939912   5.517718   6.281780
    18  H    3.619346   2.931395   6.396936   6.052859   6.371829
    19  H    2.925829   3.602787   6.088045   6.442727   3.962603
    20  H    3.671739   4.292480   5.564253   5.995388   3.377664
    21  H    5.894706   5.523235   4.332566   3.832526   4.506896
    22  H    6.333776   6.001317   3.690339   3.119366   4.424203
    23  H    3.972374   3.794605   5.952495   5.830456   4.077166
    24  H    3.416434   3.364117   6.219290   6.184098   4.046432
    25  H    5.583400   5.952527   3.754895   4.316968   3.712511
    26  H    6.112030   6.404490   3.073296   3.663781   3.670230
    27  H    3.804779   3.973675   5.836194   5.975347   5.908152
    28  H    4.116156   4.129063   5.690425   5.732547   6.137388
    29  H    5.909216   5.590538   4.220647   3.822252   6.036572
    30  H    6.353818   6.100910   3.540907   3.140061   5.720417
    31  H    8.217113   8.195033   3.239211   3.200640   3.294456
    32  H    7.501637   7.465484   2.891228   2.817980   2.864370
    33  H    3.295328   3.093462   8.384092   8.323339   8.082800
    34  H    2.919915   2.630946   7.744075   7.657120   7.472849
    35  H    5.077991   5.555652   6.980860   7.320133   3.572878
    36  H    4.483044   4.934325   6.429176   6.739104   3.143739
    37  H    7.584977   7.025552   5.522178   4.769973   7.317862
    38  H    6.904801   6.376300   5.007029   4.294912   6.646789
    39  H    7.098862   7.173102   5.141627   5.298858   6.931845
    40  H    6.569271   6.633756   4.514614   4.664885   6.238421
    41  H    4.306746   3.644390   8.297708   7.971622   7.149392
    42  H    3.749350   3.085895   7.640271   7.337406   6.545054
    43  H    5.092745   5.705653   7.044173   7.514721   6.215379
    44  H    4.504020   5.089691   6.474654   6.910986   5.626716
    45  H    8.022084   8.433622   3.917826   4.721083   3.189727
    46  H    7.434093   7.805065   3.299972   4.089045   2.619452
    47  H    6.773833   6.630653   5.654565   5.474201   4.056495
    48  H    7.341473   7.200484   6.238660   6.061002   4.578044
    49  H    5.898794   5.376540   7.092979   6.702661   8.332664
    50  H    5.381153   4.865609   6.516736   6.135219   7.643209
                   16         17         18         19         20
    16  H    0.000000
    17  H    6.011629   0.000000
    18  H    6.075812   0.819916   0.000000
    19  H    3.989367   5.781520   5.393481   0.000000
    20  H    3.530092   6.070446   5.778748   0.816117   0.000000
    21  H    4.107262   3.329677   3.818962   6.152129   6.101786
    22  H    4.149310   3.619139   4.194257   6.352111   6.219686
    23  H    3.398302   4.096282   3.946516   4.427983   4.609637
    24  H    3.400924   4.377756   4.101763   3.824394   4.077026
    25  H    4.288280   6.186046   6.209352   3.511960   2.964005
    26  H    4.289937   6.194042   6.322036   4.172795   3.607631
    27  H    6.102244   4.530513   4.289400   3.684877   3.890211
    28  H    6.309547   4.060028   3.906020   4.287815   4.476861
    29  H    6.136556   3.000328   3.533930   6.169368   6.149566
    30  H    5.891868   3.614211   4.171620   6.272083   6.147291
    31  H    3.251188   6.862623   7.285102   7.005408   6.523886
    32  H    2.777883   6.145881   6.551990   6.388200   5.945841
    33  H    8.005799   4.426307   3.816418   5.216079   5.816816
    34  H    7.375931   3.713073   3.108763   4.846685   5.418216
    35  H    3.174712   7.414951   7.130295   3.526271   3.417572
    36  H    2.725859   6.691963   6.415459   2.971988   2.886877
    37  H    7.156213   3.415816   4.230924   8.348535   8.364711
    38  H    6.488211   2.844210   3.663133   7.600563   7.616179
    39  H    7.391753   6.240801   6.425144   6.324395   6.130736
    40  H    6.676240   5.657134   5.855350   5.770002   5.563916
    41  H    6.537228   3.677489   3.294537   6.401413   6.881078
    42  H    5.971183   3.089092   2.680315   5.760130   6.223493
    43  H    6.593819   7.414892   7.093740   3.400975   3.376524
    44  H    5.971565   6.708880   6.398599   2.816710   2.808757
    45  H    3.973701   8.548731   8.687340   5.441049   4.633916
    46  H    3.417920   7.806054   7.957078   4.977190   4.191109
    47  H    3.357117   5.930044   6.120137   6.473280   6.331440
    48  H    3.878848   6.557174   6.739958   7.048714   6.906001
    49  H    8.300204   3.082758   3.268576   7.269609   7.549556
    50  H    7.596278   2.461181   2.679140   6.676468   6.940971
                   21         22         23         24         25
    21  H    0.000000
    22  H    0.807281   0.000000
    23  H    3.065580   3.718553   0.000000
    24  H    3.746699   4.349213   0.793614   0.000000
    25  H    6.146560   5.887404   6.132247   5.923552   0.000000
    26  H    5.922391   5.568079   6.282805   6.170902   0.800983
    27  H    6.306401   6.280185   6.055757   5.786197   3.372798
    28  H    6.023534   5.963532   6.103236   5.926869   3.715015
    29  H    4.195706   3.861732   5.875318   6.120786   4.802802
    30  H    4.184349   3.719079   6.043448   6.310621   4.516576
    31  H    3.868890   3.492647   5.204342   5.653960   6.052708
    32  H    3.241147   2.882183   4.576314   5.023583   5.536565
    33  H    7.291410   7.538597   6.556378   6.250906   6.385692
    34  H    6.541503   6.790643   5.895396   5.633818   5.958214
    35  H    6.347536   6.694540   3.947158   3.406774   5.878212
    36  H    5.732307   6.075212   3.378800   2.822980   5.322557
    37  H    3.458947   3.195067   6.118270   6.694531   7.523271
    38  H    2.914016   2.659917   5.488999   6.035432   6.840037
    39  H    7.355393   6.952268   8.287014   8.238583   3.721986
    40  H    6.637964   6.244134   7.564070   7.531708   3.189648
    41  H    4.528512   5.284879   3.194442   3.391096   8.345065
    42  H    4.053007   4.780357   2.728991   2.907617   7.606103
    43  H    8.466011   8.431140   7.536339   7.038021   3.341880
    44  H    7.724418   7.703004   6.822103   6.345758   2.861394
    45  H    7.137244   6.789443   7.181909   7.070172   3.411304
    46  H    6.422406   6.077420   6.539458   6.454512   2.910081
    47  H    3.095431   3.497232   2.875388   3.464111   7.229979
    48  H    3.707950   4.104360   3.410270   3.968903   7.877347
    49  H    5.972864   5.947403   7.023234   7.166941   6.831480
    50  H    5.320420   5.309251   6.341117   6.491058   6.296435
                   26         27         28         29         30
    26  H    0.000000
    27  H    3.789552   0.000000
    28  H    3.987630   0.791298   0.000000
    29  H    4.528825   3.868809   3.212215   0.000000
    30  H    4.125365   4.171785   3.588136   0.801324   0.000000
    31  H    5.616261   8.033883   7.965773   6.413472   5.930425
    32  H    5.134882   7.343499   7.268914   5.775125   5.334589
    33  H    6.822196   3.136549   3.090440   5.350482   6.001907
    34  H    6.353562   2.820122   2.704194   4.737312   5.390082
    35  H    6.272443   6.992584   7.444692   8.323876   8.298576
    36  H    5.711714   6.314645   6.739340   7.586906   7.579076
    37  H    7.159405   6.842291   6.215620   3.263976   3.413950
    38  H    6.506561   6.187176   5.592164   2.728690   2.898969
    39  H    3.543983   3.410503   3.139258   3.764867   3.592852
    40  H    2.984285   3.026373   2.743910   3.221514   3.020154
    41  H    8.537554   6.953341   6.815332   6.566798   7.056261
    42  H    7.799036   6.239669   6.105808   5.911185   6.391500
    43  H    4.085264   3.181330   3.929450   6.698484   6.753595
    44  H    3.620156   2.617799   3.378359   6.073390   6.140804
    45  H    3.195587   6.730906   7.043510   7.262432   6.738949
    46  H    2.652704   6.159679   6.436168   6.560250   6.051194
    47  H    7.119507   8.150393   8.128395   7.025077   6.916119
    48  H    7.765817   8.846276   8.832993   7.710290   7.595790
    49  H    6.808660   4.362506   3.619067   2.904880   3.671582
    50  H    6.275545   3.960559   3.229949   2.403527   3.198652
                   31         32         33         34         35
    31  H    0.000000
    32  H    0.750809   0.000000
    33  H   10.044575   9.299303   0.000000
    34  H    9.334805   8.587701   0.750349   0.000000
    35  H    6.216685   5.818065   8.179663   7.711973   0.000000
    36  H    5.861935   5.396301   7.530923   7.038270   0.749621
    37  H    6.347003   5.839779   7.469435   6.800116   9.513076
    38  H    5.912234   5.352534   6.923057   6.232967   8.812344
    39  H    8.223110   7.686375   6.025585   5.746292   9.244904
    40  H    7.533664   6.978734   5.763658   5.407772   8.591132
    41  H    7.895338   7.255358   5.975812   5.421024   6.644432
    42  H    7.417567   6.749372   5.456692   4.860084   6.228179
    43  H    9.092999   8.516815   5.372668   5.324679   6.662053
    44  H    8.465905   7.868157   4.951582   4.818817   6.173003
    45  H    5.002026   4.882462   9.587878   9.097870   5.832658
    46  H    4.523295   4.321659   8.981344   8.465762   5.514798
    47  H    3.407363   3.103966   9.190421   8.483849   4.906172
    48  H    3.736032   3.555218   9.830469   9.129527   5.191860
    49  H    9.015231   8.329472   4.005309   3.607667   9.795085
    50  H    8.359843   7.664630   3.846651   3.340824   9.117190
                   36         37         38         39         40
    36  H    0.000000
    37  H    8.825752   0.000000
    38  H    8.117061   0.749378   0.000000
    39  H    8.588536   6.920287   6.440179   0.000000
    40  H    7.925088   6.400454   5.878388   0.749791   0.000000
    41  H    6.124471   6.151183   5.714890   9.494063   8.861846
    42  H    5.657751   5.751735   5.253933   8.767486   8.129990
    43  H    6.210785   9.696142   8.999109   4.884659   4.703189
    44  H    5.670809   9.008304   8.303027   4.608461   4.327911
    45  H    5.587621   9.185622   8.563733   6.561508   6.079548
    46  H    5.190880   8.465370   7.834411   6.097913   5.564522
    47  H    4.592751   6.459759   5.984956   9.565434   8.816304
    48  H    4.966338   6.990932   6.556992  10.265407   9.516595
    49  H    9.049746   4.366919   4.084702   5.119490   4.861400
    50  H    8.370603   4.015683   3.635980   4.922323   4.570797
                   41         42         43         44         45
    41  H    0.000000
    42  H    0.749721   0.000000
    43  H    9.082408   8.394162   0.000000
    44  H    8.392000   7.694752   0.749140   0.000000
    45  H   10.108886   9.443807   6.021493   5.717657   0.000000
    46  H    9.422835   8.751509   5.747263   5.366283   0.749301
    47  H    5.327907   5.062974   9.452917   8.754359   7.058713
    48  H    5.694868   5.506150  10.083745   9.393672   7.517928
    49  H    6.394031   5.877728   7.524767   6.979678   9.782050
    50  H    5.891363   5.335321   7.141616   6.555794   9.186092
                   46         47         48         49         50
    46  H    0.000000
    47  H    6.502448   0.000000
    48  H    7.000416   0.711857   0.000000
    49  H    9.086500   8.826885   9.484282   0.000000
    50  H    8.480425   8.140744   8.803814   0.712479   0.000000
 Stoichiometry    Be10H40
 Framework group  C1[X(Be10H40)]
 Deg. of freedom   144
 Full point group                 C1      NOp   1
 Largest Abelian subgroup         C1      NOp   1
 Largest concise Abelian subgroup C1      NOp   1
                         Standard orientation:                         
 ---------------------------------------------------------------------
 Center     Atomic      Atomic             Coordinates (Angstroms)
 Number     Number       Type             X           Y           Z
 ---------------------------------------------------------------------
      1          4           0       -0.540659   -1.190677   -1.115401
      2          4           0        0.006789    0.919853   -1.564900
      3          4           0        1.200952   -1.269312    0.175062
      4          4           0        1.524241    0.850469   -0.107417
      5          4           0        1.389868   -0.526700   -1.730992
      6          4           0       -1.703999    0.353268   -0.368529
      7          4           0       -0.810876   -1.242436    0.909862
      8          4           0       -0.376469    1.753701    0.351286
      9          4           0        0.640866    0.108832    1.632577
     10          4           0       -1.344723    0.627579    1.715986
     11          1           0        2.089029   -0.632819   -3.055646
     12          1           0        2.328574   -1.294865   -2.606469
     13          1           0       -2.310828    1.360463    2.625929
     14          1           0       -2.090739    0.683869    3.038057
     15          1           0       -3.103983    0.947606   -0.765032
     16          1           0       -3.101484    0.207479   -1.067296
     17          1           0        1.958497   -2.384962    0.886041
     18          1           0        2.288704   -2.324030    0.138035
     19          1           0        0.153218    1.557888   -2.937684
     20          1           0       -0.448940    1.977772   -2.581106
     21          1           0       -1.335015   -2.646948    1.299439
     22          1           0       -1.499941   -2.171985    1.931034
     23          1           0       -1.167974   -2.500438   -1.758078
     24          1           0       -0.938446   -2.064784   -2.380448
     25          1           0       -0.352528    3.295189    0.072278
     26          1           0       -0.680951    3.217880    0.798732
     27          1           0        2.705012    1.922128   -0.304437
     28          1           0        2.902935    1.527442    0.352223
     29          1           0        1.641978   -0.107234    2.813147
     30          1           0        1.021475    0.279521    3.141044
     31          1           0       -4.641459   -0.670323    1.658170
     32          1           0       -3.930306   -0.709211    1.420549
     33          1           0        4.892589   -0.020153   -1.435806
     34          1           0        4.257935   -0.281448   -1.132552
     35          1           0       -2.795332    0.115243   -4.225865
     36          1           0       -2.299719    0.046928   -3.667624
     37          1           0        0.763940   -3.007946    4.024946
     38          1           0        0.669564   -2.585079    3.413518
     39          1           0        2.321259    3.592000    2.644426
     40          1           0        1.857087    3.075280    2.362058
     41          1           0        1.170110   -4.673533   -1.882498
     42          1           0        1.130014   -3.967187   -1.634410
     43          1           0        1.889715    4.376144   -2.157530
     44          1           0        1.664594    3.703820   -1.915640
     45          1           0       -3.695843    3.972655    0.055414
     46          1           0       -3.258804    3.380096    0.194420
     47          1           0       -3.742218   -3.055100   -0.603316
     48          1           0       -4.287867   -3.474668   -0.784892
     49          1           0        4.334310   -1.107579    2.378421
     50          1           0        3.697872   -1.097421    2.058313
 ---------------------------------------------------------------------
 Rotational constants (GHZ):           0.8003977           0.7273932           0.7083284
 Standard basis: def2TZVP (5D, 7F)
 There are   440 symmetry adapted cartesian basis functions of A   symmetry.
 There are   430 symmetry adapted basis functions of A   symmetry.
   430 basis functions,   610 primitive gaussians,   440 cartesian basis functions
    40 alpha electrons       40 beta electrons
       nuclear repulsion energy       455.6167144443 Hartrees.
 NAtoms=   50 NActive=   50 NUniq=   50 SFac= 1.00D+00 NAtFMM=   60 NAOKFM=F Big=F
 Integral buffers will be    131072 words long.
 Raffenetti 2 integral format.
 Two-electron integral symmetry is turned on.
 Nuclear repulsion after empirical dispersion term =      455.5601449054 Hartrees.
 One-electron integrals computed using PRISM.
   1 Symmetry operations used in ECPInt.
 ECPInt:  NShTT=   31375 NPrTT=   80490 LenC2=   28595 LenP2D=   57552.
 LDataN:  DoStor=T MaxTD1= 4 Len=   56
 NBasis=   430 RedAO= T EigKep=  9.34D-05  NBF=   430
 NBsUse=   430 1.00D-06 EigRej= -1.00D+00 NBFU=   430
 Initial guess from the checkpoint file:  "/home/asus/YCY/BeH/Be10/3/H20-Be10.chk"
 B after Tr=     0.000000    0.000000    0.000000
         Rot=    0.999984    0.000468   -0.004266    0.003758 Ang=   0.65 deg.
 ExpMin= 3.27D-02 ExpMax= 4.70D+03 ExpMxC= 1.60D+02 IAcc=3 IRadAn=         5 AccDes= 0.00D+00
 Harris functional with IExCor= 1009 and IRadAn=       5 diagonalized for initial guess.
 HarFok:  IExCor= 1009 AccDes= 0.00D+00 IRadAn=         5 IDoV= 1 UseB2=F ITyADJ=14
 ICtDFT=  3500011 ScaDFX=  1.000000  1.000000  1.000000  1.000000
 FoFCou: FMM=F IPFlag=           0 FMFlag=      100000 FMFlg1=           0
         NFxFlg=           0 DoJE=T BraDBF=F KetDBF=T FulRan=T
         wScrn=  0.000000 ICntrl=       500 IOpCl=  0 I1Cent=   200000004 NGrid=           0
         NMat0=    1 NMatS0=      1 NMatT0=    0 NMatD0=    1 NMtDS0=    0 NMtDT0=    0
 Petite list used in FoFCou.
 Requested convergence on RMS density matrix=1.00D-08 within 128 cycles.
 Requested convergence on MAX density matrix=1.00D-06.
 Requested convergence on             energy=1.00D-06.
 No special actions if energy rises.
 SCF Done:  E(RPBE1PBE) =  -170.629994567     A.U. after   11 cycles
            NFock= 11  Conv=0.95D-08     -V/T= 2.0107
   1 Symmetry operations used in ECPInt.
 ECPInt:  NShTT=   31375 NPrTT=   80490 LenC2=   28595 LenP2D=   57552.
 LDataN:  DoStor=T MaxTD1= 5 Len=  102
 Calling FoFJK, ICntrl=      2127 FMM=F ISym2X=0 I1Cent= 0 IOpClX= 0 NMat=1 NMatS=1 NMatT=0.
 ***** Axes restored to original set *****
 -------------------------------------------------------------------
 Center     Atomic                   Forces (Hartrees/Bohr)
 Number     Number              X              Y              Z
 -------------------------------------------------------------------
      1        4          -0.000053432    0.000094504    0.000010831
      2        4           0.000079500   -0.000113977    0.000004151
      3        4           0.000098970   -0.000150758    0.000318191
      4        4           0.000033648    0.000056007   -0.000028094
      5        4           0.000009280   -0.000029063   -0.000138652
      6        4           0.000088641   -0.000018203    0.000238862
      7        4           0.000053053   -0.000174103    0.000043646
      8        4          -0.000052282    0.000007497   -0.000055007
      9        4           0.000057901   -0.000135687    0.000224118
     10        4           0.000020237    0.000071220    0.000059293
     11        1          -0.000062310   -0.000109529   -0.000040909
     12        1          -0.000005640    0.000094567    0.000048359
     13        1          -0.000024002   -0.000021139    0.000025362
     14        1          -0.000008545    0.000029759   -0.000030681
     15        1           0.000015789   -0.000092822    0.000024117
     16        1           0.000053856    0.000038283   -0.000002286
     17        1           0.000181590   -0.000123530    0.000324019
     18        1          -0.000012720    0.000149945    0.000053725
     19        1           0.000010330   -0.000004139   -0.000016857
     20        1          -0.000015808   -0.000021319    0.000022804
     21        1          -0.000023629   -0.000020778    0.000001864
     22        1           0.000019341   -0.000029362    0.000034813
     23        1          -0.000064527   -0.000065626    0.000042496
     24        1           0.000121039    0.000014039   -0.000043340
     25        1          -0.000040374   -0.000017895    0.000017585
     26        1           0.000011470   -0.000025292    0.000004784
     27        1          -0.000094299   -0.000116933   -0.000076555
     28        1          -0.000007335    0.000057215    0.000058166
     29        1           0.000634335   -0.000058973    0.000162979
     30        1          -0.000285733    0.000031380   -0.000122430
     31        1          -0.000042311   -0.000033007    0.000032490
     32        1           0.000012410    0.000028627   -0.000011397
     33        1           0.000017565   -0.000006513   -0.000011248
     34        1           0.000026661   -0.000056402   -0.000038437
     35        1          -0.000008825   -0.000021630   -0.000005618
     36        1           0.000007450    0.000025396    0.000021339
     37        1          -0.000014037    0.000018254    0.000006775
     38        1          -0.000035382    0.000050382   -0.000045007
     39        1          -0.000003440   -0.000008380    0.000010461
     40        1           0.000015421    0.000012869   -0.000012457
     41        1           0.000011669    0.000015967   -0.000006816
     42        1          -0.000039876   -0.000031601    0.000032816
     43        1           0.000007535   -0.000008914    0.000002226
     44        1           0.000004037    0.000010657   -0.000009768
     45        1          -0.000006753   -0.000010596    0.000005316
     46        1           0.000012992    0.000011904   -0.000004361
     47        1          -0.006533893    0.016404414   -0.021994471
     48        1           0.006509290   -0.016047075    0.021668218
     49        1          -0.015456073   -0.000413627   -0.023817544
     50        1           0.014777214    0.000743984    0.023012129
 -------------------------------------------------------------------
 Cartesian Forces:  Max     0.023817544 RMS     0.004561422

 GradGradGradGradGradGradGradGradGradGradGradGradGradGradGradGradGradGrad
 Berny optimization.
 Using GEDIIS/GDIIS optimizer.
 FormGI is forming the generalized inverse of G from B-inverse, IUseBI=4.
 Internal  Forces:  Max     0.028389775 RMS     0.001361609
 Search for a local minimum.
 Step number   2 out of a maximum of  300
 All quantities printed in internal units (Hartrees-Bohrs-Radians)
 Mixed Optimization -- RFO/linear search
 Update second derivatives using D2CorX and points    1    2
 DE= -3.85D-02 DEPred=-4.26D-02 R= 9.04D-01
 TightC=F SS=  1.41D+00  RLast= 3.00D-01 DXNew= 5.0454D-01 9.0024D-01
 Trust test= 9.04D-01 RLast= 3.00D-01 DXMaxT set to 5.05D-01
 ITU=  1  0
 Use linear search instead of GDIIS.
     Eigenvalues ---    0.00230   0.00230   0.00230   0.00368   0.00467
     Eigenvalues ---    0.00479   0.00537   0.00548   0.00555   0.00678
     Eigenvalues ---    0.00812   0.00946   0.00955   0.01000   0.01058
     Eigenvalues ---    0.01084   0.01138   0.01240   0.01283   0.01376
     Eigenvalues ---    0.01405   0.01446   0.01463   0.01515   0.01539
     Eigenvalues ---    0.01589   0.01596   0.01648   0.01696   0.01750
     Eigenvalues ---    0.01798   0.01831   0.01870   0.01893   0.01906
     Eigenvalues ---    0.01946   0.01982   0.02004   0.02060   0.02090
     Eigenvalues ---    0.02100   0.02112   0.02196   0.02225   0.02276
     Eigenvalues ---    0.02292   0.02339   0.02384   0.02397   0.02458
     Eigenvalues ---    0.02512   0.02600   0.02647   0.02675   0.02720
     Eigenvalues ---    0.02766   0.02826   0.02848   0.02917   0.03003
     Eigenvalues ---    0.03160   0.03215   0.03257   0.03294   0.03362
     Eigenvalues ---    0.03506   0.03757   0.03880   0.04043   0.04057
     Eigenvalues ---    0.04147   0.04356   0.04548   0.04692   0.04814
     Eigenvalues ---    0.04984   0.05183   0.05406   0.05534   0.05592
     Eigenvalues ---    0.05752   0.05912   0.06112   0.06222   0.06319
     Eigenvalues ---    0.06630   0.06713   0.06904   0.07036   0.07161
     Eigenvalues ---    0.07328   0.07470   0.07738   0.07823   0.07966
     Eigenvalues ---    0.08089   0.08100   0.08284   0.08442   0.08564
     Eigenvalues ---    0.08685   0.08934   0.09004   0.09143   0.09284
     Eigenvalues ---    0.09448   0.09532   0.09977   0.10096   0.10223
     Eigenvalues ---    0.10243   0.10642   0.10663   0.11060   0.11116
     Eigenvalues ---    0.11309   0.11525   0.11764   0.11769   0.11921
     Eigenvalues ---    0.13420   0.15739   0.15907   0.16000   0.16000
     Eigenvalues ---    0.16219   0.16792   0.17153   0.17294   0.17410
     Eigenvalues ---    0.17426   0.17659   0.18018   0.18774   0.37711
     Eigenvalues ---    0.37772   0.37845   0.37852   0.37867   0.37897
     Eigenvalues ---    0.37908   0.37930   0.66278   0.67285
 RFO step:  Lambda=-3.55224096D-04 EMin= 2.29999915D-03
 Quartic linear search produced a step of  0.34981.
 Iteration  1 RMS(Cart)=  0.00853304 RMS(Int)=  0.00025036
 Iteration  2 RMS(Cart)=  0.00014536 RMS(Int)=  0.00004467
 Iteration  3 RMS(Cart)=  0.00000019 RMS(Int)=  0.00004467
 Variable       Old X    -DE/DX   Delta X   Delta X   Delta X     New X
                                 (Linear)    (Quad)   (Total)
    R1        4.20696  -0.00009  -0.00017  -0.00232  -0.00249   4.20447
    R2        4.09887  -0.00006  -0.00008  -0.00098  -0.00104   4.09783
    R3        4.02948  -0.00001  -0.00004  -0.00019  -0.00022   4.02927
    R4        3.91632  -0.00006  -0.00017  -0.00128  -0.00145   3.91486
    R5        3.86235  -0.00006  -0.00017   0.00085   0.00067   3.86302
    R6        3.00106  -0.00040  -0.00066  -0.00749  -0.00816   2.99290
    R7        3.00142  -0.00006  -0.00004   0.00039   0.00035   3.00177
    R8        3.97819   0.00002   0.00002   0.00089   0.00093   3.97912
    R9        3.79502   0.00002   0.00007   0.00107   0.00113   3.79615
   R10        4.08772   0.00001  -0.00002   0.00030   0.00028   4.08799
   R11        4.01493  -0.00003  -0.00008  -0.00056  -0.00065   4.01428
   R12        2.87404  -0.00001  -0.00001  -0.00016  -0.00017   2.87387
   R13        2.90278  -0.00001  -0.00002  -0.00011  -0.00012   2.90266
   R14        4.08713  -0.00004  -0.00016  -0.00010  -0.00031   4.08682
   R15        3.88209  -0.00009  -0.00027  -0.00288  -0.00314   3.87895
   R16        4.04777   0.00002  -0.00002  -0.00030  -0.00034   4.04743
   R17        3.93559  -0.00002  -0.00012   0.00318   0.00290   3.93849
   R18        2.88085  -0.00004   0.00005   0.00070   0.00073   2.88158
   R19        2.86405   0.00005   0.00024   0.00014   0.00029   2.86433
   R20        4.03121  -0.00002  -0.00007  -0.00031  -0.00041   4.03081
   R21        4.07013   0.00002  -0.00002   0.00067   0.00065   4.07078
   R22        3.94494  -0.00004  -0.00020  -0.00092  -0.00116   3.94377
   R23        3.03623  -0.00001   0.00000   0.00019   0.00019   3.03642
   R24        3.02967  -0.00002  -0.00007  -0.00056  -0.00063   3.02904
   R25        2.83761   0.00000   0.00003  -0.00009  -0.00006   2.83755
   R26        2.82683   0.00002   0.00002   0.00017   0.00019   2.82703
   R27        4.21634   0.00003   0.00002   0.00100   0.00102   4.21736
   R28        3.89196   0.00004   0.00008   0.00007   0.00015   3.89210
   R29        4.03071   0.00001  -0.00000  -0.00062  -0.00063   4.03008
   R30        2.97018  -0.00000   0.00000   0.00041   0.00041   2.97059
   R31        2.96542  -0.00001   0.00001   0.00064   0.00065   2.96607
   R32        3.98898   0.00004   0.00006   0.00042   0.00044   3.98941
   R33        3.97821  -0.00000  -0.00001   0.00026   0.00024   3.97845
   R34        2.92703   0.00002   0.00005   0.00020   0.00026   2.92729
   R35        2.91635  -0.00000  -0.00004  -0.00010  -0.00013   2.91622
   R36        4.38411  -0.00000   0.00002  -0.00025  -0.00022   4.38389
   R37        3.81148  -0.00001  -0.00002  -0.00012  -0.00014   3.81133
   R38        2.96067  -0.00003  -0.00006  -0.00064  -0.00069   2.95998
   R39        2.94987  -0.00002  -0.00002  -0.00017  -0.00018   2.94969
   R40        3.88136   0.00003   0.00009   0.00026   0.00038   3.88174
   R41        2.95345   0.00010   0.00056   0.00422   0.00471   2.95816
   R42        2.95757   0.00003   0.00011   0.00243   0.00249   2.96006
   R43        2.86496  -0.00002  -0.00003  -0.00017  -0.00020   2.86476
   R44        2.87063  -0.00001  -0.00003  -0.00001  -0.00004   2.87059
   R45        5.52871   0.00000  -0.00001  -0.00077  -0.00078   5.52794
   R46        1.57817  -0.00005  -0.00007  -0.00041  -0.00048   1.57770
   R47        4.97177   0.00001   0.00004   0.00454   0.00458   4.97635
   R48        1.55380  -0.00001  -0.00000  -0.00007  -0.00008   1.55372
   R49        5.46363  -0.00001  -0.00002  -0.00002  -0.00004   5.46359
   R50        5.32521   0.00001   0.00005   0.00182   0.00187   5.32709
   R51        1.51079  -0.00003  -0.00005  -0.00032  -0.00037   1.51042
   R52        5.41287  -0.00002  -0.00005  -0.00186  -0.00191   5.41097
   R53        4.95005   0.00000   0.00004   0.00013   0.00017   4.95022
   R54        5.24944  -0.00001  -0.00004  -0.00170  -0.00175   5.24769
   R55        5.15113   0.00001   0.00003  -0.00081  -0.00078   5.15035
   R56        1.54942   0.00005   0.00008  -0.00026  -0.00015   1.54926
   R57        4.65096   0.00062   0.00250   0.06688   0.06958   4.72053
   R58        5.06506   0.00012   0.00027  -0.00024   0.00004   5.06511
   R59        1.54224  -0.00001  -0.00001  -0.00005  -0.00006   1.54217
   R60        1.52554  -0.00001   0.00001   0.00008   0.00008   1.52562
   R61        5.02651   0.00002   0.00016   0.01077   0.01093   5.03744
   R62        1.49971  -0.00005  -0.00006   0.00044   0.00039   1.50010
   R63        5.15705  -0.00002  -0.00000   0.00062   0.00062   5.15767
   R64        5.43370  -0.00030  -0.00065  -0.05432  -0.05498   5.37872
   R65        5.33466   0.00000  -0.00001  -0.00116  -0.00117   5.33349
   R66        1.51364   0.00001   0.00001   0.00014   0.00015   1.51379
   R67        5.01288   0.00003   0.00009   0.00174   0.00184   5.01472
   R68        1.49534  -0.00005  -0.00008  -0.00038  -0.00045   1.49489
   R69        4.94692   0.00000   0.00000   0.00031   0.00031   4.94723
   R70        5.11019  -0.00005  -0.00016  -0.00351  -0.00368   5.10651
   R71        5.18524   0.00001   0.00001   0.00146   0.00147   5.18671
   R72        1.51428  -0.00010  -0.00026  -0.00197  -0.00219   1.51209
   R73        5.15648  -0.00005  -0.00015  -0.00542  -0.00559   5.15089
   R74        4.54201   0.00052   0.00240   0.05647   0.05908   4.60108
   R75        1.41882  -0.00002  -0.00002  -0.00006  -0.00007   1.41875
   R76        1.41795  -0.00001  -0.00001  -0.00004  -0.00005   1.41790
   R77        1.41658  -0.00001  -0.00000  -0.00005  -0.00005   1.41653
   R78        1.41612  -0.00002  -0.00001  -0.00006  -0.00007   1.41605
   R79        1.41690  -0.00001  -0.00001  -0.00004  -0.00005   1.41685
   R80        1.41677  -0.00002  -0.00001  -0.00007  -0.00008   1.41669
   R81        1.41567  -0.00001   0.00000  -0.00003  -0.00003   1.41564
   R82        1.41597  -0.00001  -0.00000  -0.00003  -0.00004   1.41594
   R83        1.34521   0.02774   0.07394  -0.00055   0.07339   1.41861
   R84        1.34639   0.02839   0.07435   0.00046   0.07481   1.42120
    A1        1.52783   0.00001   0.00001   0.00046   0.00046   1.52829
    A2        1.83029   0.00004   0.00007   0.00049   0.00056   1.83086
    A3        2.49361   0.00001   0.00003   0.00107   0.00109   2.49471
    A4        2.00701  -0.00001   0.00000   0.00072   0.00072   2.00774
    A5        1.83726   0.00005   0.00008   0.00086   0.00093   1.83819
    A6        2.12709  -0.00001   0.00001   0.00054   0.00056   2.12765
    A7        2.28500  -0.00002  -0.00000   0.00128   0.00129   2.28629
    A8        1.96090   0.00005   0.00009   0.00109   0.00117   1.96207
    A9        1.99726   0.00002  -0.00000  -0.00051  -0.00051   1.99674
   A10        2.09164   0.00001   0.00007   0.00288   0.00295   2.09459
   A11        1.73978  -0.00001   0.00004   0.00240   0.00244   1.74222
   A12        2.13949  -0.00006  -0.00013  -0.00323  -0.00336   2.13613
   A13        2.16091  -0.00003  -0.00008  -0.00213  -0.00221   2.15870
   A14        1.90487  -0.00006  -0.00012  -0.00254  -0.00266   1.90221
   A15        2.40713  -0.00003  -0.00008  -0.00179  -0.00187   2.40526
   A16        1.57702  -0.00000  -0.00001   0.00003   0.00001   1.57702
   A17        1.71693  -0.00001  -0.00001   0.00008   0.00007   1.71699
   A18        2.21886   0.00001   0.00002  -0.00002   0.00001   2.21887
   A19        2.36533  -0.00000  -0.00001  -0.00037  -0.00038   2.36495
   A20        1.75030   0.00002   0.00003   0.00006   0.00009   1.75039
   A21        2.17651  -0.00000   0.00001  -0.00019  -0.00019   2.17632
   A22        2.33862   0.00001   0.00003   0.00033   0.00036   2.33898
   A23        1.98423   0.00001  -0.00001   0.00003   0.00002   1.98425
   A24        2.07319  -0.00001  -0.00003  -0.00017  -0.00021   2.07299
   A25        1.73273   0.00001   0.00003  -0.00003   0.00001   1.73273
   A26        2.27273   0.00001   0.00003  -0.00003   0.00000   2.27274
   A27        2.32574  -0.00002  -0.00003   0.00018   0.00015   2.32589
   A28        1.88772  -0.00002  -0.00003  -0.00002  -0.00005   1.88766
   A29        2.30070  -0.00001  -0.00001  -0.00002  -0.00004   2.30067
   A30        1.84714  -0.00000  -0.00000   0.00019   0.00019   1.84733
   A31        1.57758   0.00000   0.00001  -0.00008  -0.00007   1.57751
   A32        1.74817  -0.00001  -0.00001  -0.00041  -0.00041   1.74775
   A33        2.35040   0.00004   0.00008   0.00031   0.00042   2.35082
   A34        2.19811   0.00001   0.00005  -0.00089  -0.00083   2.19729
   A35        1.74457   0.00002   0.00002  -0.00018  -0.00014   1.74443
   A36        2.35166  -0.00004  -0.00009  -0.00034  -0.00045   2.35121
   A37        2.17924  -0.00001  -0.00003   0.00024   0.00019   2.17943
   A38        1.98245   0.00002   0.00003   0.00097   0.00100   1.98345
   A39        2.02068   0.00001   0.00004  -0.00019  -0.00014   2.02054
   A40        2.28044  -0.00001  -0.00003  -0.00161  -0.00163   2.27881
   A41        1.73442  -0.00003  -0.00004  -0.00145  -0.00149   1.73293
   A42        1.89222   0.00001   0.00003   0.00080   0.00082   1.89304
   A43        2.33396  -0.00000   0.00000   0.00012   0.00012   2.33408
   A44        1.86661  -0.00002  -0.00005   0.00129   0.00120   1.86781
   A45        2.30584   0.00001  -0.00003   0.00151   0.00146   2.30730
   A46        1.58578  -0.00002  -0.00001  -0.00052  -0.00053   1.58525
   A47        1.85850  -0.00001   0.00001  -0.00002  -0.00002   1.85848
   A48        2.00739   0.00003   0.00005   0.00068   0.00074   2.00813
   A49        2.50553   0.00002   0.00003   0.00057   0.00060   2.50613
   A50        1.82481  -0.00001   0.00002   0.00015   0.00016   1.82497
   A51        2.46480  -0.00002  -0.00006  -0.00144  -0.00150   2.46330
   A52        2.10012   0.00000  -0.00002   0.00016   0.00014   2.10026
   A53        1.95761  -0.00001   0.00001  -0.00010  -0.00010   1.95751
   A54        1.95882  -0.00001  -0.00002   0.00040   0.00037   1.95919
   A55        1.96445   0.00000   0.00001  -0.00097  -0.00097   1.96348
   A56        2.14715   0.00000   0.00001   0.00043   0.00044   2.14758
   A57        1.97680   0.00003   0.00004   0.00153   0.00158   1.97838
   A58        2.11853   0.00001   0.00000  -0.00018  -0.00017   2.11835
   A59        2.27857  -0.00001  -0.00003  -0.00000  -0.00002   2.27855
   A60        1.84933  -0.00000  -0.00004  -0.00085  -0.00088   1.84845
   A61        1.60914  -0.00001  -0.00003  -0.00023  -0.00025   1.60888
   A62        2.28395   0.00002   0.00004   0.00120   0.00124   2.28519
   A63        2.18609   0.00002   0.00003  -0.00011  -0.00007   2.18602
   A64        1.69140  -0.00000   0.00000   0.00018   0.00018   1.69158
   A65        2.03145   0.00002   0.00004   0.00081   0.00085   2.03230
   A66        2.58767   0.00000   0.00001   0.00037   0.00037   2.58805
   A67        2.56033  -0.00002  -0.00005  -0.00099  -0.00103   2.55930
   A68        1.99884  -0.00000  -0.00002  -0.00068  -0.00068   1.99816
   A69        2.32911  -0.00000  -0.00000  -0.00079  -0.00080   2.32831
   A70        2.40003  -0.00001  -0.00000   0.00030   0.00029   2.40032
   A71        1.84492  -0.00004  -0.00006  -0.00044  -0.00050   1.84442
   A72        1.93206  -0.00003  -0.00005   0.00018   0.00012   1.93218
   A73        2.33338   0.00002   0.00003   0.00010   0.00013   2.33351
   A74        1.84441   0.00003   0.00004   0.00021   0.00025   1.84466
   A75        1.75955  -0.00002  -0.00004  -0.00039  -0.00043   1.75912
   A76        1.95369  -0.00003  -0.00005  -0.00019  -0.00024   1.95346
   A77        2.05543   0.00003   0.00005   0.00076   0.00081   2.05624
   A78        2.07417   0.00002   0.00004   0.00030   0.00034   2.07451
   A79        1.59883  -0.00001  -0.00002  -0.00021  -0.00024   1.59859
   A80        2.45202  -0.00001  -0.00001  -0.00035  -0.00036   2.45166
   A81        2.14739   0.00000   0.00001   0.00014   0.00015   2.14754
   A82        1.98797   0.00002   0.00004   0.00039   0.00044   1.98841
   A83        2.48624   0.00001   0.00002   0.00010   0.00012   2.48637
   A84        1.92617   0.00001   0.00002  -0.00030  -0.00028   1.92589
   A85        2.21072   0.00001   0.00002  -0.00009  -0.00008   2.21064
   A86        1.80506  -0.00003  -0.00004  -0.00017  -0.00023   1.80483
   A87        1.97194  -0.00003  -0.00004  -0.00096  -0.00101   1.97092
   A88        1.89328   0.00002   0.00002   0.00044   0.00047   1.89375
   A89        2.38906   0.00002   0.00002   0.00059   0.00061   2.38967
   A90        1.76032  -0.00001   0.00000  -0.00010  -0.00010   1.76022
   A91        1.96133  -0.00001  -0.00002   0.00061   0.00057   1.96190
   A92        1.97440   0.00001   0.00001  -0.00045  -0.00043   1.97397
   A93        2.26374   0.00001   0.00001  -0.00055  -0.00054   2.26319
   A94        1.58444   0.00000   0.00002  -0.00009  -0.00007   1.58438
   A95        2.28784  -0.00001  -0.00002   0.00004   0.00002   2.28786
   A96        2.25386  -0.00000  -0.00001   0.00059   0.00058   2.25444
   A97        2.38485   0.00001   0.00001   0.00005   0.00005   2.38491
   A98        2.05568   0.00001   0.00002  -0.00040  -0.00037   2.05531
   A99        2.24382   0.00001   0.00002   0.00026   0.00029   2.24411
   A100       1.74004   0.00001   0.00002   0.00044   0.00047   1.74051
   A101       1.71201  -0.00001  -0.00003   0.00019   0.00015   1.71216
   A102       2.06884  -0.00001  -0.00002  -0.00005  -0.00007   2.06877
   A103       1.79546   0.00000   0.00001  -0.00015  -0.00015   1.79531
   A104       2.29406   0.00001   0.00002   0.00002   0.00004   2.29409
   A105       1.78159   0.00001   0.00001   0.00019   0.00021   1.78180
   A106       1.91092  -0.00000  -0.00003  -0.00023  -0.00026   1.91066
   A107       1.94035  -0.00000   0.00002   0.00027   0.00029   1.94064
   A108       2.24789   0.00000   0.00002   0.00004   0.00006   2.24794
   A109       1.56437   0.00001   0.00002   0.00030   0.00032   1.56469
   A110       2.23526  -0.00001  -0.00001  -0.00030  -0.00031   2.23494
   A111       2.22970  -0.00002  -0.00002  -0.00014  -0.00017   2.22954
   A112       2.48037  -0.00000  -0.00000  -0.00002  -0.00001   2.48035
   A113       2.20465   0.00000   0.00001  -0.00027  -0.00024   2.20440
   A114       2.31471   0.00000   0.00001   0.00005   0.00007   2.31477
   A115       1.80916  -0.00000   0.00000   0.00000   0.00001   1.80917
   A116       1.77275  -0.00001  -0.00001  -0.00051  -0.00050   1.77225
   A117       2.04377  -0.00001  -0.00003  -0.00079  -0.00080   2.04297
   A118       1.83889   0.00002   0.00004   0.00298   0.00297   1.84186
   A119       2.32033  -0.00002  -0.00009   0.00120   0.00109   2.32143
   A120       1.80603   0.00001   0.00001  -0.00016  -0.00012   1.80592
   A121       1.93179   0.00001  -0.00000   0.00022   0.00021   1.93200
   A122       1.99069  -0.00001   0.00002  -0.00014  -0.00015   1.99054
   A123       2.29388  -0.00003  -0.00009   0.00013   0.00003   2.29390
   A124       1.53398  -0.00000  -0.00002   0.00003   0.00002   1.53400
   A125       2.22769   0.00001   0.00001   0.00188   0.00186   2.22955
   A126       2.17373   0.00001   0.00006   0.00007   0.00012   2.17385
   A127       2.49160  -0.00001  -0.00001  -0.00236  -0.00234   2.48926
   A128       2.16715   0.00002   0.00007  -0.00055  -0.00048   2.16666
   A129       2.24398  -0.00000  -0.00002  -0.00122  -0.00121   2.24276
   A130       1.74001   0.00004   0.00014  -0.00040  -0.00026   1.73976
   A131       1.66159   0.00001   0.00002   0.00039   0.00039   1.66198
   A132       2.14289  -0.00002  -0.00004  -0.00053  -0.00057   2.14233
   A133       2.45371  -0.00001  -0.00001   0.00030   0.00029   2.45400
   A134       1.25948  -0.00001  -0.00002  -0.00032  -0.00034   1.25914
   A135       1.68618   0.00001   0.00001   0.00003   0.00004   1.68622
   A136       2.53367  -0.00001  -0.00002  -0.00022  -0.00025   2.53342
   A137       2.08371  -0.00001   0.00000   0.00024   0.00023   2.08394
   A138       1.34854  -0.00001  -0.00003  -0.00056  -0.00060   1.34794
   A139       2.02875   0.00000   0.00001   0.00016   0.00017   2.02892
   A140       2.50468  -0.00000  -0.00001  -0.00038  -0.00039   2.50429
   A141       2.22817   0.00001   0.00002   0.00019   0.00021   2.22839
   A142       2.43797   0.00000   0.00002   0.00017   0.00021   2.43819
   A143       2.11702  -0.00000  -0.00001  -0.00047  -0.00047   2.11655
   A144       2.39625  -0.00000  -0.00003  -0.00052  -0.00056   2.39568
   A145       1.50526  -0.00000  -0.00004  -0.00188  -0.00192   1.50334
   A146       1.77859   0.00002   0.00005   0.00183   0.00188   1.78048
   A147       1.41592  -0.00000  -0.00002  -0.00020  -0.00021   1.41571
   A148       1.88745  -0.00001  -0.00002  -0.00010  -0.00013   1.88732
   A149       1.81379   0.00000   0.00002   0.00054   0.00057   1.81436
   A150       1.46818  -0.00001  -0.00002  -0.00030  -0.00032   1.46787
   A151       1.73992   0.00001   0.00002   0.00004   0.00006   1.73998
   A152       1.99996   0.00002   0.00003   0.00012   0.00015   2.00012
   A153       2.74574  -0.00001  -0.00003  -0.00004  -0.00007   2.74567
   A154       1.76244   0.00015   0.00072   0.00614   0.00686   1.76930
   A155       1.68206   0.00005   0.00014  -0.00026  -0.00005   1.68201
   A156       1.70371  -0.00002  -0.00011   0.00025   0.00013   1.70384
   A157       1.96452  -0.00000  -0.00008  -0.00208  -0.00213   1.96238
   A158       1.66911  -0.00003  -0.00003  -0.00203  -0.00205   1.66706
   A159       1.74980  -0.00001   0.00001   0.00025   0.00024   1.75004
   A160       1.66323   0.00011   0.00016   0.00102   0.00115   1.66439
   A161       1.92859  -0.00044  -0.00083  -0.01783  -0.01862   1.90997
   A162       1.65795  -0.00001  -0.00000   0.00074   0.00072   1.65867
   A163       2.31824  -0.00008  -0.00009   0.00245   0.00231   2.32055
   A164       2.25492   0.00016   0.00027   0.00287   0.00301   2.25793
   A165       1.64312   0.00004   0.00008   0.00080   0.00088   1.64400
   A166       2.25074  -0.00006  -0.00009  -0.00058  -0.00068   2.25007
   A167       1.75342   0.00000   0.00000   0.00003   0.00003   1.75345
   A168       1.75782   0.00001   0.00003   0.00034   0.00036   1.75819
   A169       1.81044  -0.00001   0.00002   0.00000   0.00003   1.81046
   A170       2.82289  -0.00003  -0.00007  -0.00082  -0.00088   2.82200
   A171       1.56182   0.00001   0.00000  -0.00093  -0.00093   1.56089
   A172       1.69151  -0.00001  -0.00005  -0.00008  -0.00012   1.69138
   A173       1.57413   0.00001   0.00004   0.00145   0.00149   1.57562
   A174       1.80405   0.00001   0.00002  -0.00016  -0.00015   1.80390
   A175       1.63431  -0.00004  -0.00010  -0.00087  -0.00094   1.63336
   A176       1.94726   0.00011   0.00054   0.00690   0.00747   1.95472
   A177       1.64315   0.00001   0.00005   0.00080   0.00087   1.64402
   A178       1.57062   0.00002  -0.00004   0.00006  -0.00002   1.57060
   A179       1.11276   0.00001   0.00001   0.00012   0.00013   1.11289
   A180       1.24081   0.00000   0.00001   0.00028   0.00030   1.24111
   A181       2.46779   0.00001   0.00002   0.00039   0.00041   2.46820
   A182       1.31032  -0.00000  -0.00000  -0.00035  -0.00036   1.30996
   A183       1.54082  -0.00001  -0.00001  -0.00018  -0.00019   1.54063
   A184       1.94070   0.00001   0.00002   0.00036   0.00039   1.94109
   A185       1.53449   0.00000  -0.00000  -0.00023  -0.00023   1.53426
   A186       1.72760  -0.00000   0.00000   0.00001   0.00001   1.72761
   A187       1.99440   0.00001   0.00002   0.00007   0.00009   1.99449
   A188       2.07690  -0.00000  -0.00000   0.00028   0.00028   2.07718
   A189       2.15191  -0.00001  -0.00002  -0.00002  -0.00003   2.15188
   A190       1.76992  -0.00000   0.00000   0.00013   0.00011   1.77003
   A191       2.12702   0.00000   0.00000  -0.00013  -0.00012   2.12690
   A192       1.99630  -0.00002  -0.00005  -0.00036  -0.00040   1.99590
   A193       1.31907  -0.00003  -0.00007  -0.00121  -0.00128   1.31779
   A194       2.10664  -0.00006  -0.00008  -0.00003  -0.00011   2.10653
   A195       2.38407   0.00003   0.00002  -0.00050  -0.00049   2.38358
   A196       1.59781   0.00005   0.00012   0.00035   0.00044   1.59825
   A197       2.27195  -0.00005  -0.00013   0.00005  -0.00006   2.27189
   A198       2.27451  -0.00002  -0.00006  -0.00026  -0.00031   2.27420
   A199       2.01378  -0.00000  -0.00001  -0.00004  -0.00005   2.01373
   A200       1.63534  -0.00009  -0.00010  -0.00134  -0.00144   1.63390
   A201       2.45480  -0.00004  -0.00004   0.00028   0.00024   2.45503
   A202       2.13698   0.00011   0.00008   0.00001   0.00010   2.13708
   A203       2.33245   0.00001   0.00001   0.00006   0.00008   2.33253
   A204       1.54001   0.00001   0.00001  -0.00015  -0.00015   1.53986
   A205       2.34745  -0.00001  -0.00001  -0.00005  -0.00007   2.34738
   A206       2.28819   0.00001   0.00001   0.00005   0.00006   2.28826
   A207       2.34269  -0.00007  -0.00006  -0.00061  -0.00067   2.34202
   A208       1.32905  -0.00020  -0.00083  -0.01647  -0.01719   1.31185
   A209       2.56411  -0.00010   0.00004  -0.00799  -0.00861   2.55550
   A210       2.25087   0.00024   0.00065  -0.00225  -0.00254   2.24832
   A211       3.19334  -0.00002  -0.00002  -0.00022  -0.00024   3.19310
   A212       3.37818   0.00001   0.00006   0.00129   0.00135   3.37953
   A213       3.21377   0.00003   0.00001   0.00086   0.00085   3.21462
   A214       3.11680  -0.00000  -0.00002  -0.00054  -0.00056   3.11625
   A215       3.19978  -0.00000  -0.00005  -0.00125  -0.00130   3.19849
   A216       3.26594   0.00009   0.00032   0.00639   0.00673   3.27268
    D1       -0.12215  -0.00001  -0.00004  -0.00051  -0.00053  -0.12269
    D2       -1.18575  -0.00002  -0.00004  -0.00066  -0.00068  -1.18643
    D3        2.25080  -0.00001  -0.00003  -0.00078  -0.00080   2.25000
    D4        2.95202  -0.00001  -0.00001  -0.00077  -0.00077   2.95125
    D5        0.91003   0.00001  -0.00001  -0.00051  -0.00052   0.90951
    D6       -0.15357   0.00000  -0.00001  -0.00065  -0.00067  -0.15423
    D7       -3.00021   0.00001  -0.00000  -0.00078  -0.00078  -3.00099
    D8       -2.29899   0.00001   0.00001  -0.00077  -0.00076  -2.29974
    D9       -2.65238  -0.00003  -0.00013  -0.00481  -0.00494  -2.65732
   D10        2.56721  -0.00004  -0.00013  -0.00496  -0.00509   2.56212
   D11       -0.27943  -0.00004  -0.00012  -0.00508  -0.00521  -0.28463
   D12        0.42179  -0.00003  -0.00011  -0.00507  -0.00518   0.41661
   D13       -2.47300   0.00000  -0.00004  -0.00258  -0.00262  -2.47562
   D14        2.74659  -0.00001  -0.00004  -0.00273  -0.00277   2.74382
   D15       -0.10005   0.00000  -0.00003  -0.00285  -0.00288  -0.10293
   D16        0.60117   0.00001  -0.00002  -0.00284  -0.00286   0.59831
   D17        0.11888   0.00002   0.00004   0.00052   0.00056   0.11944
   D18        1.13814   0.00001   0.00003  -0.00014  -0.00010   1.13804
   D19       -2.93869  -0.00000   0.00000   0.00179   0.00177  -2.93692
   D20       -2.24277   0.00002   0.00003   0.00092   0.00097  -2.24180
   D21       -0.89825  -0.00000   0.00001  -0.00010  -0.00010  -0.89835
   D22        0.12101  -0.00000  -0.00000  -0.00076  -0.00076   0.12025
   D23        2.32737  -0.00002  -0.00003   0.00117   0.00111   2.32848
   D24        3.02329   0.00001   0.00000   0.00030   0.00031   3.02360
   D25        2.84026   0.00004   0.00011   0.00375   0.00386   2.84412
   D26       -2.42367   0.00004   0.00010   0.00309   0.00320  -2.42047
   D27       -0.21731   0.00002   0.00007   0.00502   0.00507  -0.21224
   D28        0.47861   0.00005   0.00011   0.00415   0.00427   0.48288
   D29        2.23936   0.00001   0.00006   0.00261   0.00265   2.24201
   D30       -3.02457   0.00001   0.00004   0.00195   0.00200  -3.02258
   D31       -0.81821  -0.00001   0.00002   0.00387   0.00387  -0.81434
   D32       -0.12229   0.00002   0.00005   0.00300   0.00307  -0.11923
   D33        0.65228   0.00002  -0.00000  -0.00058  -0.00057   0.65171
   D34       -2.15048   0.00000  -0.00001  -0.00074  -0.00075  -2.15123
   D35       -2.86350   0.00002   0.00001  -0.00057  -0.00056  -2.86407
   D36       -0.61066  -0.00004  -0.00010  -0.00124  -0.00134  -0.61200
   D37        2.86977  -0.00005  -0.00011  -0.00140  -0.00152   2.86825
   D38        2.15674  -0.00004  -0.00009  -0.00123  -0.00133   2.15541
   D39       -2.92359   0.00001   0.00001   0.00020   0.00022  -2.92336
   D40        0.55684   0.00000   0.00000   0.00004   0.00004   0.55689
   D41       -0.15618   0.00001   0.00002   0.00020   0.00023  -0.15595
   D42        2.97153  -0.00000  -0.00002  -0.00083  -0.00084   2.97068
   D43        0.16877  -0.00001  -0.00003  -0.00099  -0.00102   0.16775
   D44       -0.54426  -0.00000  -0.00001  -0.00082  -0.00083  -0.54509
   D45        0.58914  -0.00001  -0.00002   0.00063   0.00061   0.58975
   D46       -0.46874   0.00001   0.00002   0.00068   0.00070  -0.46804
   D47       -3.10581   0.00001   0.00002   0.00083   0.00085  -3.10496
   D48       -2.91688   0.00000  -0.00000   0.00046   0.00046  -2.91642
   D49       -0.46109  -0.00001   0.00001   0.00098   0.00099  -0.46010
   D50       -1.51897   0.00001   0.00005   0.00103   0.00108  -1.51789
   D51        2.12715   0.00001   0.00005   0.00117   0.00122   2.12838
   D52        2.31608  -0.00000   0.00003   0.00081   0.00084   2.31692
   D53        3.12847  -0.00003  -0.00006  -0.00161  -0.00167   3.12680
   D54        2.07059  -0.00001  -0.00003  -0.00156  -0.00158   2.06901
   D55       -0.56648  -0.00001  -0.00002  -0.00142  -0.00144  -0.56791
   D56       -0.37755  -0.00002  -0.00004  -0.00178  -0.00182  -0.37937
   D57       -2.54883  -0.00002  -0.00006  -0.00184  -0.00190  -2.55073
   D58        2.67648   0.00000  -0.00002  -0.00179  -0.00181   2.67467
   D59        0.03941  -0.00000  -0.00002  -0.00164  -0.00166   0.03775
   D60        0.22834  -0.00001  -0.00004  -0.00200  -0.00204   0.22629
   D61       -0.61764  -0.00000   0.00000   0.00091   0.00090  -0.61674
   D62        0.44629  -0.00001   0.00001   0.00079   0.00080   0.44708
   D63        3.04386   0.00000   0.00002   0.00055   0.00057   3.04443
   D64        2.82184   0.00000   0.00000   0.00091   0.00091   2.82275
   D65        0.38970   0.00003   0.00008   0.00177   0.00183   0.39153
   D66        1.45362   0.00003   0.00008   0.00165   0.00173   1.45536
   D67       -2.23199   0.00004   0.00009   0.00141   0.00150  -2.23048
   D68       -2.45401   0.00004   0.00008   0.00177   0.00185  -2.45216
   D69        2.78800   0.00002   0.00005   0.00289   0.00292   2.79093
   D70       -2.43126   0.00001   0.00006   0.00277   0.00282  -2.42843
   D71        0.16632   0.00002   0.00007   0.00253   0.00259   0.16891
   D72       -0.05571   0.00002   0.00005   0.00289   0.00294  -0.05277
   D73        2.85322  -0.00000   0.00002   0.00299   0.00299   2.85621
   D74       -2.36604  -0.00001   0.00002   0.00287   0.00289  -2.36315
   D75        0.23154  -0.00000   0.00003   0.00263   0.00266   0.23419
   D76        0.00951  -0.00000   0.00002   0.00299   0.00300   0.01252
   D77        1.97799   0.00004   0.00013   0.00462   0.00475   1.98275
   D78       -1.94165   0.00008   0.00012  -0.00045  -0.00030  -1.94196
   D79       -0.42226   0.00000   0.00001  -0.00067  -0.00067  -0.42293
   D80        1.94128   0.00004   0.00001  -0.00575  -0.00572   1.93555
   D81        0.75692  -0.00001  -0.00003  -0.00001  -0.00005   0.75687
   D82        3.12046   0.00003  -0.00004  -0.00509  -0.00511   3.11535
   D83       -2.86473   0.00001   0.00005   0.00216   0.00220  -2.86253
   D84       -0.50119   0.00005   0.00004  -0.00291  -0.00285  -0.50405
   D85       -1.59477   0.00001   0.00003   0.00066   0.00070  -1.59406
   D86        0.76877   0.00004   0.00003  -0.00441  -0.00436   0.76442
   D87       -0.66173  -0.00001   0.00002   0.00199   0.00201  -0.65972
   D88       -2.58092  -0.00001  -0.00000  -0.00054  -0.00054  -2.58146
   D89       -1.63172  -0.00003  -0.00005   0.00030   0.00025  -1.63147
   D90        0.55604   0.00001   0.00005   0.00261   0.00266   0.55870
   D91        2.12782  -0.00000   0.00001  -0.00032  -0.00031   2.12751
   D92        0.12241   0.00001   0.00004   0.00049   0.00051   0.12292
   D93       -0.88005   0.00001   0.00003  -0.00045  -0.00040  -0.88045
   D94        2.74310  -0.00000  -0.00001  -0.00145  -0.00146   2.74164
   D95        2.74926   0.00001   0.00004   0.00089   0.00092   2.75018
   D96        1.09590   0.00000   0.00001   0.00041   0.00041   1.09631
   D97        0.09345   0.00000   0.00000  -0.00052  -0.00050   0.09295
   D98       -2.56659  -0.00001  -0.00004  -0.00152  -0.00157  -2.56816
   D99       -2.56043   0.00000   0.00001   0.00082   0.00082  -2.55961
   D100      -2.27937   0.00000   0.00002   0.00063   0.00064  -2.27873
   D101       3.00136  -0.00000   0.00001  -0.00030  -0.00027   3.00109
   D102       0.34132  -0.00001  -0.00003  -0.00131  -0.00134   0.33998
   D103       0.34748   0.00000   0.00002   0.00103   0.00105   0.34853
   D104      -2.95353   0.00001   0.00002   0.00078   0.00079  -2.95274
   D105       2.32720   0.00000   0.00001  -0.00015  -0.00012   2.32708
   D106      -0.33284  -0.00001  -0.00003  -0.00115  -0.00118  -0.33402
   D107      -0.32668   0.00001   0.00002   0.00119   0.00121  -0.32548
   D108      -0.64049  -0.00001  -0.00002   0.00063   0.00061  -0.63988
   D109       2.50382  -0.00001  -0.00001   0.00126   0.00126   2.50508
   D110       2.36558  -0.00001  -0.00004  -0.00110  -0.00113   2.36445
   D111       0.48565   0.00001   0.00001   0.00066   0.00067   0.48632
   D112      -2.65322   0.00001   0.00003   0.00129   0.00132  -2.65189
   D113      -2.79146   0.00000  -0.00001  -0.00106  -0.00106  -2.79253
   D114       3.09299   0.00001   0.00000   0.00037   0.00036   3.09336
   D115      -0.04588   0.00000   0.00001   0.00100   0.00102  -0.04486
   D116      -0.18412  -0.00000  -0.00002  -0.00136  -0.00137  -0.18549
   D117       3.11629   0.00001   0.00002   0.00068   0.00069   3.11698
   D118      -0.02258   0.00001   0.00003   0.00131   0.00134  -0.02124
   D119      -0.16082   0.00000  -0.00000  -0.00105  -0.00105  -0.16187
   D120      -0.69500   0.00001   0.00002   0.00028   0.00030  -0.69470
   D121       0.33981  -0.00001  -0.00000   0.00015   0.00015   0.33996
   D122       2.59990   0.00001   0.00002   0.00024   0.00027   2.60016
   D123      -3.09711   0.00001   0.00002   0.00020   0.00022  -3.09689
   D124       0.42670   0.00000  -0.00001  -0.00013  -0.00015   0.42656
   D125       1.46151  -0.00001  -0.00003  -0.00026  -0.00030   1.46121
   D126      -2.56159   0.00000  -0.00001  -0.00017  -0.00018  -2.56177
   D127      -1.97541   0.00000  -0.00001  -0.00021  -0.00023  -1.97564
   D128       2.71105   0.00000  -0.00000   0.00011   0.00011   2.71116
   D129      -2.53733  -0.00001  -0.00002  -0.00002  -0.00004  -2.53737
   D130      -0.27724   0.00000   0.00000   0.00008   0.00008  -0.27716
   D131       0.30894   0.00000  -0.00000   0.00003   0.00003   0.30897
   D132       3.08604  -0.00001  -0.00002  -0.00018  -0.00020   3.08585
   D133      -2.16233  -0.00002  -0.00003  -0.00031  -0.00035  -2.16268
   D134       0.09775  -0.00000  -0.00001  -0.00021  -0.00023   0.09752
   D135       0.68393  -0.00001  -0.00002  -0.00026  -0.00028   0.68365
   D136       0.78001   0.00001   0.00002   0.00043   0.00045   0.78046
   D137      -0.18983  -0.00000   0.00000   0.00016   0.00017  -0.18966
   D138      -2.91599  -0.00000   0.00000   0.00043   0.00043  -2.91556
   D139      -2.75531   0.00001   0.00003   0.00022   0.00024  -2.75507
   D140      -0.27628   0.00000   0.00001   0.00012   0.00014  -0.27614
   D141      -1.24611  -0.00001  -0.00001  -0.00014  -0.00015  -1.24626
   D142       2.31091  -0.00001  -0.00000   0.00013   0.00012   2.31103
   D143       2.47158   0.00000   0.00002  -0.00008  -0.00007   2.47152
   D144      -2.67781   0.00000   0.00002   0.00056   0.00058  -2.67723
   D145       2.63553  -0.00001  -0.00000   0.00030   0.00030   2.63583
   D146      -0.09063  -0.00000   0.00000   0.00057   0.00057  -0.09006
   D147       0.07005   0.00001   0.00002   0.00036   0.00038   0.07043
   D148      -3.01927  -0.00000   0.00000   0.00015   0.00015  -3.01912
   D149       2.29408  -0.00001  -0.00002  -0.00012  -0.00013   2.29394
   D150      -0.43209  -0.00001  -0.00002   0.00015   0.00013  -0.43196
   D151      -0.27141   0.00000   0.00001  -0.00006  -0.00006  -0.27147
   D152      -0.12565  -0.00001  -0.00004  -0.00046  -0.00048  -0.12614
   D153       0.90377  -0.00003  -0.00007  -0.00103  -0.00109   0.90268
   D154      -2.46333  -0.00002  -0.00005   0.00085   0.00079  -2.46255
   D155      -2.92159  -0.00002  -0.00006  -0.00096  -0.00101  -2.92260
   D156      -1.10477   0.00000  -0.00000  -0.00088  -0.00086  -1.10564
   D157      -0.07535  -0.00002  -0.00003  -0.00145  -0.00147  -0.07682
   D158       2.84073  -0.00001  -0.00002   0.00043   0.00041   2.84114
   D159       2.38248  -0.00001  -0.00002  -0.00138  -0.00139   2.38109
   D160       2.93181   0.00001   0.00002  -0.00167  -0.00163   2.93019
   D161      -2.32195  -0.00000  -0.00001  -0.00224  -0.00223  -2.32418
   D162       0.59413   0.00000   0.00000  -0.00037  -0.00036   0.59377
   D163       0.13588   0.00001  -0.00000  -0.00217  -0.00215   0.13372
   D164       2.24909  -0.00001   0.00002  -0.00163  -0.00159   2.24750
   D165      -3.00467  -0.00002  -0.00001  -0.00220  -0.00220  -3.00687
   D166      -0.08859  -0.00002   0.00001  -0.00032  -0.00032  -0.08891
   D167      -0.54685  -0.00001   0.00001  -0.00213  -0.00212  -0.54896
   D168       0.63510   0.00000   0.00002  -0.00096  -0.00092   0.63418
   D169      -2.51094   0.00001  -0.00000  -0.00198  -0.00197  -2.51291
   D170      -2.42830   0.00001   0.00003  -0.00003   0.00001  -2.42829
   D171      -0.52832  -0.00002  -0.00004  -0.00092  -0.00096  -0.52928
   D172       2.60883  -0.00001  -0.00006  -0.00194  -0.00201   2.60681
   D173       2.69147  -0.00001  -0.00003   0.00001  -0.00003   2.69143
   D174      -3.09923   0.00004   0.00008  -0.00021  -0.00010  -3.09933
   D175       0.03792   0.00004   0.00006  -0.00123  -0.00115   0.03676
   D176       0.12056   0.00004   0.00009   0.00071   0.00082   0.12138
   D177      -3.08641  -0.00001   0.00001  -0.00137  -0.00134  -3.08775
   D178       0.05074  -0.00000  -0.00001  -0.00239  -0.00239   0.04835
   D179       0.13338  -0.00001   0.00002  -0.00045  -0.00042   0.13296
   D180       0.68595   0.00002   0.00003   0.00118   0.00119   0.68714
   D181      -0.37189   0.00002   0.00003   0.00161   0.00163  -0.37026
   D182      -3.08312   0.00001   0.00001   0.00072   0.00073  -3.08239
   D183      -2.55966   0.00001   0.00001   0.00066   0.00067  -2.55899
   D184      -0.40083  -0.00000  -0.00002   0.00094   0.00089  -0.39994
   D185      -1.45867   0.00000  -0.00002   0.00137   0.00132  -1.45735
   D186       2.11329  -0.00001  -0.00004   0.00048   0.00042   2.11371
   D187       2.63674  -0.00001  -0.00004   0.00041   0.00037   2.63711
   D188      -3.07941  -0.00002  -0.00005   0.00121   0.00112  -3.07829
   D189       2.14593  -0.00002  -0.00005   0.00164   0.00155   2.14749
   D190      -0.56529  -0.00003  -0.00007   0.00075   0.00065  -0.56464
   D191      -0.04184  -0.00003  -0.00006   0.00068   0.00060  -0.04124
   D192      -2.69720   0.00002  -0.00000   0.00205   0.00203  -2.69517
   D193       2.52814   0.00003  -0.00000   0.00248   0.00246   2.53061
   D194      -0.18308   0.00001  -0.00002   0.00159   0.00157  -0.18151
   D195       0.34037   0.00001  -0.00002   0.00153   0.00151   0.34188
   D196      -0.69315   0.00001   0.00001   0.00064   0.00065  -0.69250
   D197       0.28216  -0.00000  -0.00001   0.00045   0.00044   0.28259
   D198       2.90187   0.00001  -0.00001   0.00156   0.00154   2.90340
   D199       2.67819   0.00003   0.00010   0.00015   0.00026   2.67844
   D200       0.39097   0.00002   0.00005   0.00101   0.00105   0.39202
   D201       1.36627   0.00001   0.00003   0.00082   0.00084   1.36711
   D202      -2.29720   0.00002   0.00002   0.00193   0.00194  -2.29526
   D203      -2.52088   0.00005   0.00013   0.00052   0.00066  -2.52022
   D204       3.08983  -0.00002  -0.00005  -0.00036  -0.00042   3.08941
   D205      -2.21805  -0.00003  -0.00006  -0.00055  -0.00063  -2.21868
   D206       0.40166  -0.00002  -0.00007   0.00056   0.00047   0.40213
   D207       0.17798   0.00001   0.00004  -0.00085  -0.00081   0.17717
   D208       2.71012  -0.00001  -0.00001   0.00002  -0.00001   2.71011
   D209      -2.59776  -0.00001  -0.00003  -0.00017  -0.00022  -2.59798
   D210       0.02195  -0.00000  -0.00004   0.00094   0.00088   0.02283
   D211      -0.20173   0.00002   0.00007  -0.00047  -0.00040  -0.20213
   D212      -3.11755  -0.00001  -0.00006  -0.00471  -0.00470  -3.12225
   D213       0.14247  -0.00005  -0.00013  -0.00296  -0.00304   0.13944
   D214       1.65647  -0.00007  -0.00016  -0.00424  -0.00435   1.65211
   D215      -2.05508  -0.00003  -0.00010  -0.00343  -0.00347  -2.05856
   D216      -0.95163  -0.00003  -0.00007  -0.00330  -0.00331  -0.95494
   D217      -0.12602  -0.00007  -0.00014  -0.00413  -0.00427  -0.13029
   D218      -2.23814  -0.00007  -0.00018  -0.00318  -0.00336  -2.24150
   D219      -1.17861  -0.00007  -0.00015  -0.00387  -0.00401  -1.18262
   D220       1.19470  -0.00008  -0.00015  -0.00418  -0.00433   1.19037
   D221       2.69561  -0.00006  -0.00012  -0.00317  -0.00328   2.69233
   D222      -0.63629   0.00002   0.00004   0.00054   0.00058  -0.63572
   D223       2.15171   0.00004   0.00006   0.00137   0.00144   2.15315
   D224       2.96303   0.00000   0.00001   0.00073   0.00075   2.96377
   D225       0.62731   0.00001   0.00008   0.00058   0.00067   0.62797
   D226      -2.86787   0.00003   0.00010   0.00141   0.00153  -2.86635
   D227      -2.05656   0.00000   0.00006   0.00077   0.00083  -2.05572
   D228      -2.88986  -0.00002  -0.00002  -0.00066  -0.00068  -2.89055
   D229      -0.10186   0.00000   0.00000   0.00017   0.00018  -0.10168
   D230       0.70946  -0.00003  -0.00005  -0.00047  -0.00052   0.70895
   D231       2.86675  -0.00000  -0.00000   0.00016   0.00015   2.86690
   D232      -0.62843   0.00002   0.00002   0.00099   0.00101  -0.62741
   D233       0.18289  -0.00001  -0.00003   0.00035   0.00032   0.18321
   D234      -0.62109   0.00001   0.00004   0.00110   0.00113  -0.61996
   D235       0.52148   0.00001   0.00003   0.00094   0.00096   0.52244
   D236      -3.05386   0.00001   0.00003   0.00112   0.00114  -3.05272
   D237       2.74308   0.00001   0.00001   0.00070   0.00070   2.74377
   D238       0.42643  -0.00001  -0.00001   0.00033   0.00032   0.42675
   D239       1.56900  -0.00001  -0.00002   0.00017   0.00016   1.56916
   D240      -2.00634  -0.00001  -0.00001   0.00034   0.00033  -2.00601
   D241      -2.49259  -0.00001  -0.00003  -0.00008  -0.00011  -2.49270
   D242       2.67354   0.00001   0.00004   0.00021   0.00025   2.67379
   D243      -2.46708   0.00001   0.00003   0.00006   0.00009  -2.46699
   D244       0.24077   0.00002   0.00003   0.00023   0.00026   0.24103
   D245      -0.24549   0.00001   0.00001  -0.00019  -0.00018  -0.24566
   D246      -3.06987   0.00001   0.00003   0.00085   0.00088  -3.06898
   D247      -1.92730   0.00001   0.00002   0.00069   0.00072  -1.92658
   D248       0.78055   0.00001   0.00003   0.00087   0.00090   0.78144
   D249       0.29429   0.00000   0.00001   0.00045   0.00045   0.29475
   D250       0.58424  -0.00000  -0.00002   0.00081   0.00077   0.58502
   D251      -0.52279   0.00001   0.00001   0.00086   0.00085  -0.52195
   D252       3.07354   0.00001   0.00002   0.00327   0.00324   3.07678
   D253      -2.70409  -0.00004  -0.00013   0.00112   0.00097  -2.70312
   D254      -0.46310  -0.00000  -0.00005   0.00052   0.00046  -0.46263
   D255      -1.57013   0.00000  -0.00002   0.00058   0.00054  -1.56960
   D256       2.02620   0.00001  -0.00001   0.00298   0.00293   2.02913
   D257       2.53175  -0.00005  -0.00016   0.00083   0.00066   2.53241
   D258       3.14061   0.00003   0.00007   0.00229   0.00236  -3.14022
   D259       2.03357   0.00004   0.00009   0.00235   0.00243   2.03601
   D260      -0.65328   0.00004   0.00011   0.00475   0.00483  -0.64845
   D261      -0.14773  -0.00001  -0.00005   0.00260   0.00256  -0.14517
   D262      -2.85108   0.00000  -0.00000   0.00035   0.00034  -2.85074
   D263       2.32507   0.00001   0.00002   0.00041   0.00042   2.32549
   D264      -0.36179   0.00002   0.00004   0.00281   0.00281  -0.35897
   D265       0.14377  -0.00004  -0.00012   0.00066   0.00054   0.14431
   D266       0.32077   0.00001   0.00002  -0.00206  -0.00205   0.31872
   D267       2.54414   0.00000  -0.00000  -0.00413  -0.00411   2.54003
   D268       1.40832   0.00002   0.00006  -0.00195  -0.00189   1.40642
   D269      -0.83527   0.00001   0.00001  -0.00230  -0.00228  -0.83755
   D270      -2.19654  -0.00001  -0.00006  -0.00344  -0.00352  -2.20006
   D271      -1.58816  -0.00003  -0.00013  -0.00616  -0.00629  -1.59445
   D272       1.77037  -0.00002  -0.00005  -0.00455  -0.00460   1.76577
   D273       0.94656  -0.00004  -0.00013  -0.00574  -0.00585   0.94072
   D274      -1.97809  -0.00002  -0.00005  -0.00413  -0.00416  -1.98226
   D275      -0.24553  -0.00001  -0.00006  -0.00503  -0.00510  -0.25063
   D276       3.11299   0.00000   0.00001  -0.00342  -0.00341   3.10958
   D277      -2.99340  -0.00003  -0.00011  -0.00549  -0.00559  -2.99900
   D278       0.36512  -0.00001  -0.00003  -0.00388  -0.00391   0.36122
   D279       2.03973  -0.00003  -0.00013  -0.00495  -0.00510   2.03463
   D280      -0.88492  -0.00001  -0.00006  -0.00334  -0.00342  -0.88834
   D281      -2.51477   0.00002   0.00007   0.00489   0.00496  -2.50982
   D282       2.03917   0.00003   0.00012   0.00649   0.00661   2.04578
   D283      -1.25038   0.00002   0.00010   0.00465   0.00476  -1.24562
   D284       0.05548   0.00003   0.00009   0.00468   0.00476   0.06024
   D285      -0.00820  -0.00001  -0.00001  -0.00076  -0.00075  -0.00895
   D286       1.00707  -0.00002  -0.00004   0.00015   0.00008   1.00715
   D287      -2.35128  -0.00001  -0.00000   0.00012   0.00012  -2.35117
   D288      -3.04662   0.00000   0.00001  -0.00014  -0.00014  -3.04676
   D289      -1.05727   0.00001   0.00002  -0.00052  -0.00048  -1.05775
   D290      -0.04200  -0.00000  -0.00001   0.00038   0.00036  -0.04165
   D291       2.88283   0.00001   0.00003   0.00036   0.00039   2.88322
   D292       2.18749   0.00002   0.00004   0.00010   0.00014   2.18763
   D293       2.91938  -0.00000  -0.00000  -0.00053  -0.00052   2.91886
   D294      -2.34853  -0.00002  -0.00004   0.00037   0.00031  -2.34822
   D295       0.57630  -0.00000   0.00000   0.00035   0.00035   0.57665
   D296      -0.11904   0.00001   0.00001   0.00008   0.00009  -0.11894
   D297       2.35215   0.00000   0.00001  -0.00060  -0.00057   2.35158
   D298      -2.91576  -0.00001  -0.00002   0.00030   0.00026  -2.91550
   D299       0.00907   0.00000   0.00002   0.00028   0.00029   0.00936
   D300      -0.68627   0.00001   0.00003   0.00001   0.00004  -0.68623
   D301       0.01848   0.00001  -0.00001  -0.00084  -0.00085   0.01763
   D302      -0.93248   0.00002   0.00004  -0.00059  -0.00053  -0.93301
   D303       2.27961   0.00001   0.00002  -0.00045  -0.00043   2.27918
   D304       2.94072   0.00001   0.00002  -0.00041  -0.00038   2.94034
   D305       0.98917  -0.00001  -0.00004  -0.00059  -0.00063   0.98854
   D306       0.03821   0.00000   0.00001  -0.00034  -0.00032   0.03789
   D307      -3.03288  -0.00000  -0.00001  -0.00020  -0.00021  -3.03310
   D308      -2.37177  -0.00000  -0.00001  -0.00016  -0.00017  -2.37194
   D309      -2.69446  -0.00001  -0.00004  -0.00094  -0.00099  -2.69545
   D310       2.63776  -0.00000   0.00001  -0.00070  -0.00068   2.63709
   D311      -0.43333  -0.00001  -0.00002  -0.00056  -0.00057  -0.43390
   D312       0.22778  -0.00001  -0.00001  -0.00051  -0.00053   0.22725
   D313      -2.52502  -0.00001  -0.00003  -0.00049  -0.00052  -2.52554
   D314       2.80721   0.00001   0.00002  -0.00024  -0.00021   2.80700
   D315      -0.26388  -0.00000  -0.00001  -0.00010  -0.00010  -0.26399
   D316       0.39723   0.00000  -0.00000  -0.00006  -0.00006   0.39717
   D317       0.58340  -0.00002  -0.00003  -0.00028  -0.00032   0.58308
   D318      -2.80665  -0.00001  -0.00001  -0.00012  -0.00012  -2.80677
   D319      -2.18824  -0.00003  -0.00004  -0.00095  -0.00098  -2.18922
   D320      -1.82922  -0.00001   0.00000   0.00036   0.00036  -1.82886
   D321      -0.61454   0.00001   0.00002   0.00032   0.00033  -0.61421
   D322       2.27859   0.00002   0.00004   0.00048   0.00053   2.27912
   D323       2.89701   0.00001   0.00001  -0.00035  -0.00033   2.89667
   D324      -3.02715   0.00002   0.00005   0.00096   0.00101  -3.02614
   D325      -2.94023  -0.00001  -0.00002  -0.00030  -0.00033  -2.94056
   D326      -0.04710  -0.00000   0.00000  -0.00014  -0.00014  -0.04723
   D327       0.57131  -0.00001  -0.00003  -0.00097  -0.00100   0.57032
   D328       0.93034  -0.00000   0.00001   0.00034   0.00035   0.93068
   D329       2.85050   0.00000  -0.00001   0.00019   0.00017   2.85067
   D330      -0.53955   0.00001   0.00002   0.00035   0.00037  -0.53918
   D331       0.07886  -0.00001  -0.00001  -0.00048  -0.00049   0.07837
   D332       0.43789   0.00001   0.00003   0.00083   0.00085   0.43874
   D333       1.72901  -0.00000  -0.00003  -0.00054  -0.00057   1.72844
   D334      -2.77681   0.00000  -0.00001  -0.00001  -0.00002  -2.77683
   D335       3.10107   0.00000  -0.00000  -0.00063  -0.00063   3.10044
   D336      -1.40475   0.00001   0.00002  -0.00010  -0.00008  -1.40483
   D337       0.19748   0.00000   0.00000  -0.00077  -0.00077   0.19671
   D338       1.97484   0.00001   0.00002  -0.00024  -0.00022   1.97462
   D339      -1.99900   0.00000  -0.00001  -0.00053  -0.00054  -1.99954
   D340      -0.22164   0.00001   0.00001  -0.00000   0.00001  -0.22163
   D341      -0.90927  -0.00000  -0.00001  -0.00049  -0.00051  -0.90978
   D342       0.86809   0.00000   0.00001   0.00003   0.00004   0.86813
   D343       1.85885  -0.00001  -0.00004  -0.00044  -0.00048   1.85836
   D344      -0.88877   0.00000  -0.00000  -0.00035  -0.00035  -0.88912
   D345       3.04329  -0.00002  -0.00004  -0.00094  -0.00098   3.04230
   D346       0.29567  -0.00000  -0.00000  -0.00085  -0.00085   0.29482
   D347       0.81184  -0.00001  -0.00003  -0.00084  -0.00087   0.81097
   D348      -1.93578   0.00000   0.00001  -0.00075  -0.00074  -1.93651
   D349      -1.88075  -0.00001  -0.00003  -0.00091  -0.00095  -1.88170
   D350       1.65482   0.00000  -0.00000  -0.00082  -0.00082   1.65400
   D351      -0.44158  -0.00001  -0.00003  -0.00089  -0.00092  -0.44249
   D352       3.09399   0.00001   0.00001  -0.00080  -0.00078   3.09321
   D353       0.04455  -0.00001  -0.00002  -0.00136  -0.00137   0.04318
   D354       1.03207  -0.00001  -0.00001  -0.00098  -0.00098   1.03109
   D355      -2.32172  -0.00002  -0.00007  -0.00304  -0.00307  -2.32479
   D356      -2.96355   0.00003   0.00010  -0.00166  -0.00154  -2.96509
   D357      -0.95022  -0.00000   0.00000  -0.00072  -0.00070  -0.95092
   D358       0.03730   0.00000   0.00001  -0.00034  -0.00031   0.03698
   D359       2.96670  -0.00001  -0.00005  -0.00239  -0.00241   2.96429
   D360       2.32487   0.00004   0.00012  -0.00101  -0.00088   2.32399
   D361       2.42974  -0.00002  -0.00004  -0.00069  -0.00073   2.42901
   D362      -2.86593  -0.00001  -0.00003  -0.00030  -0.00034  -2.86627
   D363       0.06347  -0.00003  -0.00009  -0.00236  -0.00243   0.06104
   D364      -0.57836   0.00003   0.00008  -0.00098  -0.00090  -0.57926
   D365       2.95741  -0.00001  -0.00001  -0.00117  -0.00118   2.95623
   D366      -2.33826  -0.00000  -0.00001  -0.00078  -0.00079  -2.33905
   D367       0.59114  -0.00002  -0.00007  -0.00284  -0.00288   0.58826
   D368      -0.05068   0.00003   0.00010  -0.00146  -0.00135  -0.05204
   D369      -0.52131   0.00001   0.00000  -0.00049  -0.00049  -0.52180
   D370       2.28956   0.00001  -0.00002  -0.00060  -0.00062   2.28894
   D371       2.72880   0.00002   0.00003   0.00027   0.00030   2.72910
   D372       1.69857   0.00002   0.00002  -0.00029  -0.00026   1.69831
   D373       0.67028  -0.00001  -0.00001  -0.00098  -0.00099   0.66929
   D374      -2.80203  -0.00002  -0.00004  -0.00109  -0.00112  -2.80316
   D375      -2.36279  -0.00001   0.00001  -0.00022  -0.00020  -2.36300
   D376       2.89016  -0.00001   0.00001  -0.00078  -0.00077   2.88939
   D377      -2.98418  -0.00000   0.00000  -0.00012  -0.00012  -2.98431
   D378      -0.17332  -0.00000  -0.00002  -0.00023  -0.00025  -0.17357
   D379       0.26592   0.00001   0.00003   0.00064   0.00067   0.26659
   D380      -0.76431   0.00001   0.00002   0.00009   0.00010  -0.76420
   D381       3.12177  -0.00000  -0.00000  -0.00086  -0.00087   3.12090
   D382      -0.35055  -0.00000  -0.00003  -0.00097  -0.00100  -0.35155
   D383       0.08869   0.00000   0.00002  -0.00010  -0.00008   0.08861
   D384      -0.94154   0.00001   0.00002  -0.00066  -0.00065  -0.94219
   D385       2.15777   0.00000   0.00004  -0.00003  -0.00001   2.15776
   D386       0.58218   0.00000   0.00001   0.00068   0.00065   0.58283
   D387      -2.69125  -0.00001  -0.00000  -0.00005  -0.00008  -2.69133
   D388      -0.65527   0.00001   0.00005  -0.00008  -0.00004  -0.65531
   D389      -1.68813  -0.00000   0.00002  -0.00034  -0.00034  -1.68847
   D390      -0.06855  -0.00000  -0.00001  -0.00040  -0.00040  -0.06896
   D391      -1.12030  -0.00001  -0.00001   0.00015   0.00013  -1.12017
   D392       2.30049   0.00001   0.00006   0.00158   0.00161   2.30209
   D393       2.87018  -0.00004  -0.00011   0.00034   0.00022   2.87040
   D394       1.01134   0.00000  -0.00001  -0.00019  -0.00020   1.01115
   D395      -0.04040  -0.00000  -0.00001   0.00036   0.00033  -0.04007
   D396      -2.90280   0.00001   0.00006   0.00179   0.00181  -2.90099
   D397      -2.33311  -0.00003  -0.00011   0.00054   0.00042  -2.33269
   D398      -2.22068   0.00001   0.00002  -0.00039  -0.00035  -2.22103
   D399       3.01076   0.00001   0.00002   0.00016   0.00018   3.01094
   D400       0.14836   0.00002   0.00009   0.00158   0.00166   0.15002
   D401       0.71805  -0.00002  -0.00008   0.00034   0.00027   0.71832
   D402      -2.84517  -0.00001  -0.00002  -0.00029  -0.00030  -2.84547
   D403       2.38627  -0.00001  -0.00002   0.00026   0.00023   2.38650
   D404      -0.47613   0.00001   0.00006   0.00169   0.00171  -0.47442
   D405       0.09356  -0.00004  -0.00012   0.00044   0.00032   0.09388
   D406       0.42586  -0.00000   0.00000   0.00039   0.00040   0.42625
   D407      -2.50745   0.00000   0.00002   0.00054   0.00057  -2.50688
   D408      -2.87508  -0.00001  -0.00003  -0.00063  -0.00066  -2.87574
   D409      -0.95289   0.00001   0.00004   0.00109   0.00113  -0.95177
   D410      -0.69995  -0.00000  -0.00001   0.00023   0.00022  -0.69973
   D411       2.64993  -0.00000   0.00002   0.00038   0.00039   2.65032
   D412       2.28230  -0.00001  -0.00004  -0.00079  -0.00084   2.28146
   D413      -2.07870   0.00000   0.00003   0.00093   0.00095  -2.07775
   D414       3.00331  -0.00000  -0.00001  -0.00004  -0.00005   3.00326
   D415       0.07000   0.00000   0.00001   0.00011   0.00012   0.07013
   D416      -0.29763  -0.00001  -0.00004  -0.00107  -0.00111  -0.29873
   D417       1.62456   0.00001   0.00003   0.00065   0.00068   1.62524
   D418       3.13371  -0.00000  -0.00001   0.00036   0.00035   3.13407
   D419       0.20040   0.00000   0.00001   0.00051   0.00053   0.20093
   D420      -0.16723  -0.00001  -0.00004  -0.00066  -0.00070  -0.16793
   D421       1.75496   0.00001   0.00003   0.00106   0.00108   1.75605
   D422       1.39854  -0.00000  -0.00001   0.00078   0.00077   1.39931
   D423       2.79525   0.00001   0.00004   0.00117   0.00122   2.79647
   D424      -0.06983   0.00000   0.00001   0.00062   0.00063  -0.06920
   D425      -2.23391  -0.00000  -0.00001   0.00064   0.00062  -2.23329
   D426      -1.22808   0.00001   0.00002   0.00084   0.00086  -1.22722
   D427      -0.52971   0.00000   0.00001   0.00002   0.00003  -0.52967
   D428       2.93716   0.00000  -0.00000  -0.00001  -0.00002   2.93714
   D429       2.33989   0.00001   0.00002   0.00068   0.00069   2.34058
   D430       0.67833   0.00001   0.00001   0.00014   0.00015   0.67847
   D431       0.67113   0.00000   0.00001  -0.00049  -0.00045   0.67068
   D432      -2.14519  -0.00000  -0.00001  -0.00051  -0.00051  -2.14570
   D433      -2.74246   0.00000   0.00001   0.00018   0.00020  -2.74225
   D434       1.87917   0.00000   0.00000  -0.00036  -0.00034   1.87882
   D435      -3.00912  -0.00001   0.00000  -0.00288  -0.00284  -3.01196
   D436       0.45775  -0.00001  -0.00001  -0.00291  -0.00290   0.45485
   D437      -0.13952  -0.00001   0.00001  -0.00222  -0.00219  -0.14171
   D438      -1.80108  -0.00001  -0.00000  -0.00276  -0.00273  -1.80382
   D439       3.13985   0.00000   0.00001  -0.00048  -0.00047   3.13938
   D440       0.32353  -0.00000  -0.00001  -0.00051  -0.00053   0.32301
   D441      -0.27373   0.00000   0.00001   0.00018   0.00019  -0.27355
   D442      -1.93530   0.00000   0.00000  -0.00036  -0.00036  -1.93566
   D443      -1.17852   0.00001   0.00002   0.00357   0.00357  -1.17495
   D444       0.41723   0.00003  -0.00003   0.00380   0.00372   0.42095
   D445      -2.33552   0.00001   0.00000   0.00291   0.00290  -2.33262
   D446      -0.73977   0.00003  -0.00005   0.00314   0.00304  -0.73673
   D447      -0.03509   0.00003   0.00005   0.00485   0.00488  -0.03021
   D448       1.56065   0.00005   0.00001   0.00507   0.00502   1.56568
   D449       2.75131   0.00000  -0.00004   0.00246   0.00243   2.75374
   D450      -1.93613   0.00002  -0.00009   0.00269   0.00257  -1.93356
   D451       1.35947   0.00002   0.00001   0.00530   0.00528   1.36474
   D452       2.95521   0.00003  -0.00003   0.00552   0.00542   2.96063
   D453      -0.47788   0.00000  -0.00000  -0.00041  -0.00041  -0.47828
   D454      -0.20452  -0.00000  -0.00001  -0.00047  -0.00048  -0.20500
   D455      -2.30008   0.00000  -0.00001  -0.00092  -0.00093  -2.30101
   D456      -1.62912  -0.00001  -0.00002  -0.00095  -0.00098  -1.63010
   D457      -1.35577  -0.00001  -0.00003  -0.00102  -0.00105  -1.35682
   D458       2.83186  -0.00001  -0.00002  -0.00147  -0.00150   2.83036
   D459      -0.08367  -0.00001  -0.00004  -0.00140  -0.00144  -0.08511
   D460       0.18969  -0.00002  -0.00005  -0.00147  -0.00152   0.18817
   D461      -1.90587  -0.00001  -0.00004  -0.00192  -0.00196  -1.90784
   D462      -1.83893  -0.00001  -0.00002  -0.00094  -0.00095  -1.83988
   D463      -1.56557  -0.00001  -0.00003  -0.00100  -0.00102  -1.56660
   D464       2.62205  -0.00001  -0.00003  -0.00145  -0.00147   2.62058
   D465      -0.15559  -0.00003  -0.00009  -0.00556  -0.00565  -0.16124
   D466      -2.39679   0.00000  -0.00003  -0.00508  -0.00510  -2.40190
   D467       1.11813  -0.00003  -0.00008  -0.00634  -0.00643   1.11170
   D468      -1.12307   0.00000  -0.00002  -0.00586  -0.00588  -1.12895
   D469      -1.38007  -0.00000   0.00000   0.00057   0.00057  -1.37949
   D470      -1.49930  -0.00000  -0.00002   0.00031   0.00029  -1.49901
   D471       1.17913   0.00000  -0.00001  -0.00011  -0.00012   1.17900
   D472       0.64513  -0.00000  -0.00000   0.00032   0.00031   0.64544
   D473       1.16926  -0.00001  -0.00000   0.00055   0.00055   1.16981
   D474       0.98617  -0.00000   0.00001   0.00075   0.00075   0.98692
   D475       3.02390   0.00001   0.00002   0.00076   0.00078   3.02468
   D476      -1.21572   0.00001   0.00003   0.00051   0.00054  -1.21518
   D477      -0.69159   0.00001   0.00003   0.00075   0.00078  -0.69081
   D478      -0.87468   0.00002   0.00004   0.00095   0.00098  -0.87370
   D479       1.16305   0.00002   0.00005   0.00096   0.00101   1.16406
   D480       0.16717  -0.00001  -0.00001   0.00016   0.00015   0.16732
   D481       2.83947   0.00000   0.00000  -0.00015  -0.00014   2.83933
   D482       1.65186  -0.00001  -0.00003   0.00009   0.00006   1.65192
   D483      -1.95903  -0.00000  -0.00001  -0.00021  -0.00023  -1.95926
   D484       0.26735   0.00000   0.00001   0.00050   0.00051   0.26786
   D485       0.70997   0.00000   0.00002   0.00084   0.00085   0.71083
   D486       0.49010   0.00001   0.00003   0.00105   0.00107   0.49117
   D487       2.70654   0.00001   0.00004   0.00115   0.00119   2.70773
   D488       2.03178  -0.00000   0.00000  -0.00013  -0.00013   2.03165
   D489       2.47440  -0.00000   0.00001   0.00020   0.00021   2.47461
   D490       2.25453   0.00000   0.00002   0.00041   0.00043   2.25495
   D491      -1.81222   0.00000   0.00003   0.00051   0.00054  -1.81167
   D492       0.99346  -0.00003  -0.00003   0.00096   0.00092   0.99438
   D493      -2.91547  -0.00003  -0.00007  -0.00036  -0.00044  -2.91591
   D494       2.36031  -0.00002  -0.00002   0.00093   0.00091   2.36122
   D495      -1.54863  -0.00001  -0.00006  -0.00039  -0.00045  -1.54907
   D496      -0.71688  -0.00002  -0.00001   0.00167   0.00166  -0.71523
   D497       1.65737  -0.00002  -0.00005   0.00035   0.00030   1.65767
   D498       2.93680  -0.00010  -0.00057  -0.00745  -0.00798   2.92882
   D499       0.97551  -0.00003  -0.00029  -0.00297  -0.00322   0.97229
   D500      -2.79616  -0.00007  -0.00049  -0.05939  -0.05967  -2.85583
   D501       2.27806   0.00003  -0.00011  -0.00290  -0.00301   2.27505
   D502      -1.49361  -0.00001  -0.00031  -0.05932  -0.05946  -1.55307
   D503      -0.08154   0.00008   0.00015   0.00350   0.00365  -0.07789
   D504      -2.83756   0.00014   0.00032   0.00712   0.00744  -2.83012
   D505       1.25914   0.00000  -0.00002   0.00400   0.00400   1.26314
   D506      -1.49688   0.00007   0.00015   0.00762   0.00779  -1.48909
   D507       0.53793   0.00001   0.00001   0.00292   0.00292   0.54085
   D508      -3.11938  -0.00002  -0.00010   0.00308   0.00298  -3.11640
   D509       1.86422   0.00002   0.00007   0.00279   0.00284   1.86706
   D510      -1.79309  -0.00001  -0.00005   0.00295   0.00290  -1.79019
   D511      -3.10171  -0.00002   0.00002   0.00215   0.00219  -3.09953
   D512       0.37012  -0.00030  -0.00058  -0.01683  -0.01739   0.35273
   D513       0.29777  -0.00003  -0.00007  -0.00136  -0.00142   0.29635
   D514      -3.13028  -0.00012  -0.00022  -0.00388  -0.00410  -3.13438
   D515       1.62254   0.00018   0.00032   0.00351   0.00384   1.62638
   D516      -1.80551   0.00010   0.00018   0.00098   0.00116  -1.80435
   D517      -1.83097   0.00038   0.00079   0.02134   0.02216  -1.80881
   D518       1.02416   0.00029   0.00064   0.01881   0.01948   1.04364
   D519       2.87693   0.00005   0.00021   0.03603   0.03623   2.91316
   D520       1.32296   0.00020   0.00046   0.04493   0.04542   1.36838
   D521      -1.38867  -0.00012  -0.00023   0.02058   0.02033  -1.36834
   D522      -0.75940  -0.00001  -0.00004  -0.00244  -0.00248  -0.76187
   D523      -2.84837   0.00010   0.00015  -0.00094  -0.00080  -2.84917
   D524       0.54438  -0.00026  -0.00051  -0.00878  -0.00928   0.53510
   D525      -1.54460  -0.00015  -0.00032  -0.00729  -0.00760  -1.55220
   D526      -0.04399   0.00000   0.00000  -0.00042  -0.00042  -0.04441
   D527      -2.74321   0.00000  -0.00000  -0.00009  -0.00009  -2.74330
   D528       1.30172  -0.00001  -0.00002  -0.00074  -0.00076   1.30096
   D529      -1.39749  -0.00001  -0.00002  -0.00041  -0.00043  -1.39793
   D530       3.12935  -0.00000  -0.00003  -0.00242  -0.00246   3.12690
   D531      -0.07043   0.00000   0.00002  -0.00118  -0.00116  -0.07159
   D532       2.99269  -0.00001  -0.00004  -0.00284  -0.00288   2.98981
   D533       1.50487   0.00000   0.00002  -0.00146  -0.00144   1.50343
   D534       0.23997   0.00002   0.00009   0.00606   0.00614   0.24611
   D535       2.56236   0.00001   0.00006   0.00574   0.00579   2.56816
   D536      -1.08595   0.00001   0.00003   0.00554   0.00557  -1.08038
   D537       1.23644  -0.00000   0.00000   0.00522   0.00522   1.24166
   D538      -2.76650   0.00001   0.00002   0.00229   0.00231  -2.76419
   D539      -0.36525  -0.00000   0.00001   0.00231   0.00232  -0.36293
   D540      -2.94551  -0.00001  -0.00005  -0.00358  -0.00363  -2.94913
   D541      -1.59873   0.00000   0.00000  -0.00306  -0.00305  -1.60178
   D542      -0.24989  -0.00002  -0.00002  -0.00383  -0.00382  -0.25371
   D543      -2.87453   0.00002   0.00013  -0.00415  -0.00401  -2.87854
   D544       1.06801  -0.00004  -0.00024  -0.00434  -0.00455   1.06346
   D545      -1.55663   0.00000  -0.00009  -0.00466  -0.00473  -1.56136
   D546      -2.19793  -0.00013  -0.00055  -0.01073  -0.01128  -2.20921
   D547       1.46061  -0.00009  -0.00041  -0.01105  -0.01147   1.44915
   D548      -0.76374   0.00007   0.00041   0.00318   0.00354  -0.76020
   D549       2.80436   0.00025   0.00075   0.04307   0.04377   2.84813
   D550       0.87528   0.00004   0.00030   0.00245   0.00272   0.87800
   D551      -1.83980   0.00022   0.00064   0.04234   0.04295  -1.79685
         Item               Value     Threshold  Converged?
 Maximum Force            0.028390     0.000450     NO 
 RMS     Force            0.001362     0.000300     NO 
 Maximum Displacement     0.126091     0.001800     NO 
 RMS     Displacement     0.008532     0.001200     NO 
 Predicted change in Energy=-4.729158D-04
 GradGradGradGradGradGradGradGradGradGradGradGradGradGradGradGradGradGrad

                          Input orientation:                          
 ---------------------------------------------------------------------
 Center     Atomic      Atomic             Coordinates (Angstroms)
 Number     Number       Type             X           Y           Z
 ---------------------------------------------------------------------
      1          4           0       -0.593621   -0.735678    1.506296
      2          4           0       -0.237345    1.398246    0.987017
      3          4           0       -1.505164   -0.963008   -0.448110
      4          4           0       -0.899479    1.043769   -0.980142
      5          4           0       -2.068033    0.605967    0.749754
      6          4           0        1.336121   -0.078714    1.137172
      7          4           0        0.397721   -1.798977    0.069122
      8          4           0        1.208638    1.107466   -0.541734
      9          4           0        0.150935   -0.623605   -1.667073
     10          4           0        2.000999   -0.731733   -0.781056
     11          1           0       -3.198112    1.315685    1.438178
     12          1           0       -3.513981    0.605464    1.133483
     13          1           0        3.466142   -0.785586   -1.166560
     14          1           0        3.143077   -1.493967   -1.430810
     15          1           0        2.566095    0.251018    2.058873
     16          1           0        2.104164   -0.231845    2.497407
     17          1           0       -2.341090   -2.045616   -1.122208
     18          1           0       -2.870349   -1.559131   -0.728068
     19          1           0       -0.604016    2.618620    1.817094
     20          1           0        0.208858    2.652512    1.753230
     21          1           0        0.322549   -3.303298    0.430971
     22          1           0        0.921354   -3.239919   -0.106793
     23          1           0       -0.945159   -1.701429    2.711322
     24          1           0       -1.175943   -0.984818    2.963025
     25          1           0        1.787542    2.547548   -0.752657
     26          1           0        2.300640    2.058011   -1.125197
     27          1           0       -1.426272    2.342900   -1.765358
     28          1           0       -1.502057    1.751959   -2.285764
     29          1           0       -0.274929   -1.101893   -3.095476
     30          1           0        0.524880   -1.088714   -3.115326
     31          1           0        4.000000   -2.646723    1.430543
     32          1           0        3.323179   -2.385433    1.237421
     33          1           0       -4.503280    1.772178   -1.557934
     34          1           0       -3.995897    1.251051   -1.373628
     35          1           0        0.570616    1.250060    4.848561
     36          1           0        0.365712    1.057574    4.153682
     37          1           0       -0.443369   -4.343438   -2.783406
     38          1           0       -0.413053   -3.723772   -2.363160
     39          1           0        0.819150    2.281650   -4.332926
     40          1           0        0.839702    1.860029   -3.713280
     41          1           0       -3.849051   -2.894977    2.120116
     42          1           0       -3.398022   -2.420661    1.754580
     43          1           0       -0.391237    5.080659   -0.518200
     44          1           0       -0.425029    4.341309   -0.402418
     45          1           0        4.752357    2.272337    0.914689
     46          1           0        4.187289    1.818113    0.725479
     47          1           0        1.310034   -3.332792    3.306435
     48          1           0        1.494528   -3.781767    3.879082
     49          1           0       -3.089291   -1.077978   -4.027330
     50          1           0       -2.691497   -1.057194   -3.389416
 ---------------------------------------------------------------------
                    Distance matrix (angstroms):
                    1          2          3          4          5
     1  Be   0.000000
     2  Be   2.224908   0.000000
     3  Be   2.168477   3.040144   0.000000
     4  Be   3.072843   2.105658   2.162653   0.000000
     5  Be   2.132196   2.008836   2.052653   2.133010   0.000000
     6  Be   2.071656   2.163273   3.371646   3.277331   3.493873
     7  Be   2.044220   3.386455   2.141808   3.296193   3.510977
     8  Be   3.292377   2.124264   3.414725   2.154163   3.557530
     9  Be   3.261472   3.358994   2.084162   2.086955   3.503816
    10  Be   3.458908   3.559926   3.529521   3.406584   4.548609
    11  H    3.316037   2.996082   3.408313   3.347525   1.501567
    12  H    3.235144   3.374359   2.999481   3.390448   1.495998
    13  H    4.860898   4.808621   5.026085   4.737082   6.019616
    14  H    4.812952   5.063401   4.780560   4.794316   6.026629
    15  H    3.355997   3.213141   4.932947   4.676994   4.828553
    16  H    2.917909   3.228179   4.715709   4.768901   4.600375
    17  H    3.417400   4.553544   1.524868   3.412144   3.257252
    18  H    3.294533   4.315125   1.515741   3.274593   2.741408
    19  H    3.368683   1.520786   4.332583   3.223660   2.708013
    20  H    3.490671   1.536021   4.566810   3.359730   3.221730
    21  H    2.930591   4.767304   3.096817   4.730918   4.593349
    22  H    3.341920   4.904241   3.344968   4.735838   4.945801
    23  H    1.583774   3.616935   3.292549   4.600556   3.229965
    24  H    1.588468   3.234899   3.427055   4.442991   2.867924
    25  H    4.642455   2.906463   4.822724   3.087585   4.570825
    26  H    4.806891   3.367210   4.906031   3.360132   4.970833
    27  H    4.568881   3.143484   3.559550   1.606803   3.123233
    28  H    4.625291   3.526430   3.278419   1.602898   3.293630
    29  H    4.627309   4.787365   2.922552   3.077103   4.573599
    30  H    4.768130   4.857486   3.354239   3.336958   4.953179
    31  H    4.975860   5.874826   6.055663   6.590602   6.918417
    32  H    4.258557   5.201563   5.308220   5.874339   6.184776
    33  H    5.564557   4.981447   4.207334   3.721801   3.551887
    34  H    4.880219   4.440836   3.458670   3.128194   2.939651
    35  H    4.058244   3.947947   6.104200   6.014775   4.917067
    36  H    3.338371   3.241527   5.362780   5.287443   4.208775
    37  H    5.607143   6.872079   4.243621   5.699280   6.294391
    38  H    4.892239   6.122877   3.532979   4.987865   5.583532
    39  H    6.722850   5.495305   5.569743   3.965752   6.080903
    40  H    6.003007   4.844179   4.912155   3.340819   5.472319
    41  H    3.954386   5.723644   3.977700   5.815952   4.160111
    42  H    3.281079   5.016282   3.249540   5.071854   3.455289
    43  H    6.161926   3.981146   6.145865   4.094897   4.943908
    44  H    5.426547   3.259966   5.413369   3.381219   4.240254
    45  H    6.162600   5.066201   7.175043   6.086298   7.022942
    46  H    5.476187   4.452199   6.443288   5.420698   6.371730
    47  H    3.689092   5.491521   5.257169   6.512371   5.784615
    48  H    4.389662   6.180288   5.972281   7.254594   6.460398
    49  H    6.080013   6.277656   3.915801   4.310735   5.167124
    50  H    5.335959   5.586163   3.172939   3.664693   4.504170
                    6          7          8          9         10
     6  Be   0.000000
     7  Be   2.231733   0.000000
     8  Be   2.059611   3.078659   0.000000
     9  Be   3.092792   2.111107   2.319856   0.000000
    10  Be   2.132626   2.105306   2.016870   2.054131   0.000000
    11  H    4.753338   4.950298   4.835582   4.961809   6.012293
    12  H    4.898122   4.713344   5.036018   4.773399   5.989036
    13  H    3.216184   3.459636   3.011707   3.356687   1.515968
    14  H    3.444207   3.143216   3.361542   3.125102   1.519053
    15  H    1.571970   3.586563   3.056034   4.525553   3.057830
    16  H    1.569579   3.356251   3.439782   4.616435   3.317959
    17  H    4.742930   2.996862   4.783246   2.920476   4.549331
    18  H    4.833751   3.372435   4.876842   3.299257   4.941399
    19  H    3.391466   4.855312   3.336671   4.818859   4.976078
    20  H    3.018252   4.763155   2.941698   4.736536   4.592111
    21  H    3.453113   1.549053   4.602841   3.407637   3.301386
    22  H    3.422382   1.543195   4.378522   3.142151   2.812696
    23  H    3.211759   2.965479   4.807401   4.640417   4.670853
    24  H    3.235001   3.393221   4.727284   4.829999   4.916824
    25  H    3.266877   4.636724   1.566351   3.683864   3.286344
    26  H    3.257945   4.463615   1.560908   3.479357   2.826816
    27  H    4.681849   4.883382   3.156946   3.361161   4.708334
    28  H    4.808650   4.665168   3.287078   2.959471   4.550195
    29  H    4.643026   3.309541   3.688338   1.565393   3.267018
    30  H    4.445441   3.265172   3.451681   1.566396   2.784812
    31  H    3.711737   3.943166   5.076959   5.338870   3.543214
    32  H    3.046211   3.204241   4.453877   4.647930   2.925258
    33  H    6.692385   6.278557   5.839565   5.235782   7.012757
    34  H    6.041755   5.539682   5.272556   4.560336   6.343921
    35  H    4.015725   5.671822   5.429796   6.792661   6.137271
    36  H    3.366329   4.984430   4.770738   6.062481   5.497947
    37  H    6.060148   3.913902   6.120994   3.928937   4.798828
    38  H    5.347745   3.205960   5.411869   3.227019   4.157282
    39  H    5.980012   6.017237   3.987925   3.999224   4.805520
    40  H    5.247098   5.281121   3.280422   3.290866   4.082129
    41  H    5.981933   4.841783   6.977479   5.958340   6.878917
    42  H    5.317708   4.199396   6.240357   5.247115   6.199303
    43  H    5.687104   6.949590   4.283272   5.844013   6.290929
    44  H    5.000859   6.213082   3.625744   5.155722   5.636021
    45  H    4.153024   6.021083   4.004502   6.018726   4.412478
    46  H    3.449145   5.279676   3.314093   5.289466   3.681199
    47  H    3.910934   3.696634   5.876612   5.780916   4.893927
    48  H    4.610398   4.432859   6.597723   6.522198   5.592504
    49  H    6.874219   5.427708   5.949600   4.034394   6.047250
    50  H    6.137519   4.696274   5.292079   3.351699   5.378567
                   11         12         13         14         15
    11  H    0.000000
    12  H    0.834881   0.000000
    13  H    7.457364   7.479795   0.000000
    14  H    7.505725   7.436372   0.822193   0.000000
    15  H    5.894477   6.160300   3.505432   3.944080   0.000000
    16  H    5.624140   5.841655   3.947945   4.254783   0.799280
    17  H    4.311428   3.673151   5.942524   5.520475   6.282855
    18  H    3.614501   2.926620   6.398575   6.054699   6.371703
    19  H    2.927550   3.603889   6.087446   6.442279   3.964039
    20  H    3.673392   4.293486   5.563775   5.995084   3.378928
    21  H    5.894448   5.521857   4.332800   3.833443   4.507407
    22  H    6.333282   5.999788   3.690908   3.120484   4.425146
    23  H    3.974880   3.796074   5.944436   5.823571   4.070214
    24  H    3.421497   3.367885   6.216279   6.182148   4.043220
    25  H    5.583368   5.952760   3.754837   4.316388   3.712801
    26  H    6.112137   6.404790   3.073459   3.663283   3.670693
    27  H    3.802266   3.972466   5.837954   5.975987   5.910982
    28  H    4.115178   4.129593   5.689882   5.730990   6.138286
    29  H    5.911320   5.593801   4.220946   3.821990   6.038965
    30  H    6.354227   6.102050   3.541270   3.139551   5.721343
    31  H    8.216663   8.192977   3.239410   3.201641   3.293598
    32  H    7.501054   7.463446   2.891206   2.818972   2.863360
    33  H    3.299779   3.095749   8.378963   8.315687   8.085251
    34  H    2.923507   2.633369   7.737751   7.648748   7.472741
    35  H    5.083142   5.558889   6.979227   7.319682   3.572448
    36  H    4.487920   4.937411   6.427665   6.738743   3.143317
    37  H    7.578658   7.018711   5.527818   4.776149   7.322128
    38  H    6.899482   6.370600   5.011281   4.299694   6.650462
    39  H    7.097684   7.174067   5.142021   5.298886   6.930395
    40  H    6.567935   6.634726   4.514781   4.665243   6.235951
    41  H    4.314909   3.652233   8.292395   7.966289   7.145287
    42  H    3.755044   3.091382   7.636968   7.334265   6.542259
    43  H    5.087337   5.701487   7.050714   7.519969   6.221941
    44  H    4.498020   5.084993   6.481526   6.916604   5.633405
    45  H    8.024910   8.435560   3.916228   4.719766   3.189770
    46  H    7.436701   7.806827   3.298351   4.087766   2.619541
    47  H    6.739592   6.595658   5.580747   5.402112   3.997223
    48  H    7.345944   7.202171   6.190547   6.012212   4.552447
    49  H    5.967683   5.445028   7.158436   6.764420   8.413768
    50  H    5.403044   4.888510   6.552204   6.170021   7.683589
                   16         17         18         19         20
    16  H    0.000000
    17  H    6.012625   0.000000
    18  H    6.075455   0.819835   0.000000
    19  H    3.990266   5.780313   5.391449   0.000000
    20  H    3.530652   6.069826   5.777221   0.816083   0.000000
    21  H    4.108300   3.330031   3.818388   6.152152   6.101882
    22  H    4.150832   3.619526   4.193810   6.352211   6.219974
    23  H    3.391727   4.094270   3.944111   4.424800   4.605052
    24  H    3.397480   4.378584   4.101831   3.824268   4.075715
    25  H    4.288146   6.187029   6.209780   3.511157   2.963567
    26  H    4.290140   6.195597   6.323018   4.172336   3.607537
    27  H    6.104462   4.528753   4.288027   3.685931   3.892296
    28  H    6.310233   4.059484   3.906656   4.288476   4.477912
    29  H    6.139822   3.008890   3.542583   6.171212   6.151386
    30  H    5.893312   3.619663   4.177065   6.272758   6.148128
    31  H    3.250235   6.862018   7.283141   7.005015   6.523709
    32  H    2.776959   6.145508   6.550245   6.387443   5.945246
    33  H    8.007511   4.409136   3.801679   5.226044   5.826065
    34  H    7.375272   3.697244   3.095275   4.853432   5.424140
    35  H    3.174231   7.415497   7.129557   3.527395   3.417429
    36  H    2.725447   6.692651   6.414882   2.972689   2.886278
    37  H    7.161152   3.411878   4.226939   8.346296   8.363598
    38  H    6.492692   2.841390   3.660260   7.598482   7.615014
    39  H    7.390695   6.246683   6.431096   6.321526   6.127910
    40  H    6.674386   5.664376   5.862306   5.765832   5.559561
    41  H    6.532640   3.675327   3.294616   6.404829   6.883013
    42  H    5.967978   3.087665   2.680338   5.762355   6.224683
    43  H    6.598758   7.412864   7.090617   3.400075   3.378669
    44  H    5.976583   6.706877   6.395376   2.815302   2.810812
    45  H    3.973519   8.550477   8.688178   5.442884   4.635846
    46  H    3.417816   7.807822   7.957941   4.978860   4.192900
    47  H    3.301672   5.882212   6.074429   6.426588   6.280836
    48  H    3.857801   6.537514   6.724440   7.044192   6.897257
    49  H    8.382131   3.152120   3.341344   7.348382   7.629496
    50  H    7.637686   2.497998   2.714167   6.706485   6.972861
                   21         22         23         24         25
    21  H    0.000000
    22  H    0.807325   0.000000
    23  H    3.061547   3.713838   0.000000
    24  H    3.745948   4.348324   0.793818   0.000000
    25  H    6.146510   5.887461   6.125408   5.921668   0.000000
    26  H    5.922680   5.568450   6.275945   6.169198   0.801063
    27  H    6.305695   6.279336   6.052168   5.787399   3.375803
    28  H    6.022081   5.961517   6.099746   5.928414   3.715487
    29  H    4.199880   3.864515   5.876015   6.126253   4.802188
    30  H    4.185874   3.719697   6.040386   6.312681   4.516516
    31  H    3.867024   3.491896   5.195053   5.648081   6.053246
    32  H    3.239848   2.881982   4.567161   5.018120   5.536506
    33  H    7.280442   7.526858   6.553833   6.253901   6.389375
    34  H    6.530517   6.778867   5.891601   5.635407   5.959419
    35  H    6.348993   6.696153   3.946727   3.405935   5.876907
    36  H    5.733903   6.076909   3.378000   2.822362   5.321070
    37  H    3.464209   3.200700   6.117519   6.696153   7.522406
    38  H    2.919774   2.665699   5.488477   6.037559   6.838552
    39  H    7.357511   6.954018   8.282460   8.239000   3.718442
    40  H    6.640949   6.246830   7.559446   7.531868   3.183766
    41  H    4.519091   5.275876   3.194788   3.391859   8.345363
    42  H    4.046435   4.774191   2.729320   2.908543   7.606538
    43  H    8.467653   8.433514   7.532156   7.037379   3.349432
    44  H    7.726152   7.705528   6.817668   6.344897   2.869794
    45  H    7.137568   6.790064   7.174985   7.067495   3.412611
    46  H    6.422756   6.078050   6.532440   6.451922   2.911314
    47  H    3.040442   3.436542   2.846296   3.436712   7.161190
    48  H    3.673137   4.063167   3.412263   3.974103   7.848509
    49  H    6.038970   6.010814   7.098974   7.248079   6.903001
    50  H    5.359554   5.347204   6.378381   6.531130   6.325224
                   26         27         28         29         30
    26  H    0.000000
    27  H    3.792208   0.000000
    28  H    3.987617   0.791061   0.000000
    29  H    4.527754   3.867998   3.210288   0.000000
    30  H    4.125023   4.171976   3.586930   0.800164   0.000000
    31  H    5.617309   8.034585   7.964419   6.414543   5.930326
    32  H    5.135342   7.343780   7.267307   5.776491   5.334638
    33  H    6.823657   3.136356   3.088282   5.338846   5.991041
    34  H    6.352895   2.819318   2.702247   4.727230   5.380096
    35  H    6.271487   6.994697   7.446239   8.327927   8.300328
    36  H    5.710637   6.316510   6.740712   7.591048   7.580920
    37  H    7.159454   6.834445   6.206636   3.260885   3.411877
    38  H    6.505820   6.179684   5.583507   2.725731   2.896377
    39  H    3.540389   3.411463   3.139975   3.765190   3.595622
    40  H    2.978541   3.026914   2.744689   3.224449   3.025185
    41  H    8.537145   6.957163   6.820130   6.572054   7.057174
    42  H    7.799126   6.242538   6.109814   5.917423   6.393686
    43  H    4.092804   3.181513   3.929179   6.699241   6.756145
    44  H    3.628379   2.617964   3.378124   6.074829   6.143887
    45  H    3.196558   6.735213   7.044955   7.262263   6.738638
    46  H    2.653676   6.163744   6.437439   6.560300   6.051005
    47  H    7.048504   8.088506   8.064443   6.962290   6.847727
    48  H    7.732764   8.826229   8.809482   7.678357   7.557413
    49  H    6.878093   4.425444   3.682513   2.964719   3.727479
    50  H    6.304968   3.974796   3.244096   2.434789   3.228188
                   31         32         33         34         35
    31  H    0.000000
    32  H    0.750770   0.000000
    33  H   10.038100   9.292643   0.000000
    34  H    9.326864   8.579654   0.750320   0.000000
    35  H    6.215179   5.816679   8.189030   7.718075   0.000000
    36  H    5.860491   5.394950   7.539251   7.043594   0.749596
    37  H    6.354505   5.847026   7.442138   6.775414   9.516423
    38  H    5.918382   5.358615   6.898102   6.210057   8.815641
    39  H    8.223396   7.686390   6.023985   5.744932   9.242600
    40  H    7.533738   6.978613   5.762005   5.406278   8.587758
    41  H    7.883193   7.244285   5.978161   5.423778   6.645239
    42  H    7.408565   6.741160   5.456579   4.860516   6.228724
    43  H    9.099066   8.521832   5.379219   5.328342   6.663391
    44  H    8.471908   7.873195   4.956590   4.821207   6.174132
    45  H    5.002930   4.882779   9.593271   9.100075   5.831583
    46  H    4.524042   4.321871   8.985660   8.467133   5.513875
    47  H    3.350459   3.038266   9.138787   8.430155   4.891567
    48  H    3.682534   3.503154   9.817391   9.114000   5.206995
    49  H    9.083358   8.399215   4.027489   3.645332   9.879075
    50  H    8.398496   7.703776   3.826518   3.330594   9.155822
                   36         37         38         39         40
    36  H    0.000000
    37  H    8.828858   0.000000
    38  H    8.120158   0.749341   0.000000
    39  H    8.586412   6.920025   6.439207   0.000000
    40  H    7.921975   6.402651   5.879715   0.749765   0.000000
    41  H    6.125543   6.143390   5.709006   9.499016   8.866961
    42  H    5.658578   5.746335   5.250136   8.772343   8.135116
    43  H    6.211656   9.692651   8.995685   4.883812   4.700660
    44  H    5.671528   9.005236   8.300011   4.608587   4.326443
    45  H    5.586535   9.189121   8.566158   6.558023   6.074287
    46  H    5.189937   8.468765   7.836793   6.094809   5.559737
    47  H    4.569998   6.417320   5.938536   9.493301   8.744312
    48  H    4.976832   6.961297   6.527466  10.230261   9.481699
    49  H    9.133816   4.383091   4.114844   5.162983   4.916045
    50  H    8.409346   4.027496   3.654469   4.935861   4.591780
                   41         42         43         44         45
    41  H    0.000000
    42  H    0.749679   0.000000
    43  H    9.084490   8.395004   0.000000
    44  H    8.393506   7.695166   0.749123   0.000000
    45  H   10.106355   9.442369   6.032943   5.728939   0.000000
    46  H    9.420244   8.750040   5.757937   5.377002   0.749281
    47  H    5.311798   5.040440   9.397250   8.698153   6.999107
    48  H    5.695102   5.504831  10.071484   9.380848   7.486872
    49  H    6.455216   5.943787   7.584345   7.043221   9.855943
    50  H    5.922189   5.368326   7.155999   6.572890   9.220741
                   46         47         48         49         50
    46  H    0.000000
    47  H    6.439856   0.000000
    48  H    6.968130   0.750694   0.000000
    49  H    9.161068   8.844341   9.530647   0.000000
    50  H    8.515718   8.125578   8.819136   0.752068   0.000000
 Stoichiometry    Be10H40
 Framework group  C1[X(Be10H40)]
 Deg. of freedom   144
 Full point group                 C1      NOp   1
 Largest Abelian subgroup         C1      NOp   1
 Largest concise Abelian subgroup C1      NOp   1
                         Standard orientation:                         
 ---------------------------------------------------------------------
 Center     Atomic      Atomic             Coordinates (Angstroms)
 Number     Number       Type             X           Y           Z
 ---------------------------------------------------------------------
      1          4           0       -0.532072   -1.181389   -1.131938
      2          4           0       -0.014256    0.940867   -1.553973
      3          4           0        1.216179   -1.256661    0.148783
      4          4           0        1.510845    0.870880   -0.103813
      5          4           0        1.387545   -0.485190   -1.745643
      6          4           0       -1.712384    0.335278   -0.358409
      7          4           0       -0.791803   -1.266218    0.893939
      8          4           0       -0.399851    1.742950    0.374881
      9          4           0        0.644974    0.094641    1.629133
     10          4           0       -1.347228    0.585409    1.727782
     11          1           0        2.084235   -0.563772   -3.073481
     12          1           0        2.332181   -1.229715   -2.635225
     13          1           0       -2.319400    1.292434    2.651446
     14          1           0       -2.087498    0.614039    3.053943
     15          1           0       -3.122468    0.915964   -0.739926
     16          1           0       -3.111385    0.180634   -1.053001
     17          1           0        1.992720   -2.372831    0.838978
     18          1           0        2.316902   -2.297045    0.089784
     19          1           0        0.118067    1.599705   -2.918235
     20          1           0       -0.488345    2.006332   -2.553665
     21          1           0       -1.295190   -2.683127    1.266144
     22          1           0       -1.462753   -2.219299    1.905331
     23          1           0       -1.147721   -2.486066   -1.785493
     24          1           0       -0.928030   -2.042920   -2.406383
     25          1           0       -0.397664    3.287913    0.116926
     26          1           0       -0.721547    3.196563    0.843876
     27          1           0        2.678483    1.958694   -0.291167
     28          1           0        2.882045    1.559029    0.360453
     29          1           0        1.654961   -0.120747    2.805563
     30          1           0        1.029770    0.250580    3.139501
     31          1           0       -4.625209   -0.758220    1.665623
     32          1           0       -3.914708   -0.783202    1.424335
     33          1           0        4.885637    0.050254   -1.441408
     34          1           0        4.252461   -0.219792   -1.142841
     35          1           0       -2.819428    0.138219   -4.213492
     36          1           0       -2.320172    0.068817   -3.658676
     37          1           0        0.832574   -3.051546    3.974950
     38          1           0        0.727393   -2.620654    3.370980
     39          1           0        2.280740    3.589902    2.678520
     40          1           0        1.821412    3.072440    2.389730
     41          1           0        1.209314   -4.636528   -1.948490
     42          1           0        1.164732   -3.932895   -1.693671
     43          1           0        1.828705    4.425347   -2.112025
     44          1           0        1.612905    3.746979   -1.878716
     45          1           0       -3.751039    3.920932    0.125925
     46          1           0       -3.305382    3.332485    0.254542
     47          1           0       -3.672858   -3.040526   -0.594837
     48          1           0       -4.244008   -3.496084   -0.767450
     49          1           0        4.422743   -1.098960    2.390785
     50          1           0        3.759028   -1.075607    2.037877
 ---------------------------------------------------------------------
 Rotational constants (GHZ):           0.8009663           0.7263810           0.7084649
 Standard basis: def2TZVP (5D, 7F)
 There are   440 symmetry adapted cartesian basis functions of A   symmetry.
 There are   430 symmetry adapted basis functions of A   symmetry.
   430 basis functions,   610 primitive gaussians,   440 cartesian basis functions
    40 alpha electrons       40 beta electrons
       nuclear repulsion energy       455.5077667545 Hartrees.
 NAtoms=   50 NActive=   50 NUniq=   50 SFac= 1.00D+00 NAtFMM=   60 NAOKFM=F Big=F
 Integral buffers will be    131072 words long.
 Raffenetti 2 integral format.
 Two-electron integral symmetry is turned on.
 Nuclear repulsion after empirical dispersion term =      455.4511850310 Hartrees.
 One-electron integrals computed using PRISM.
   1 Symmetry operations used in ECPInt.
 ECPInt:  NShTT=   31375 NPrTT=   80490 LenC2=   28589 LenP2D=   57543.
 LDataN:  DoStor=T MaxTD1= 4 Len=   56
 NBasis=   430 RedAO= T EigKep=  9.34D-05  NBF=   430
 NBsUse=   430 1.00D-06 EigRej= -1.00D+00 NBFU=   430
 Initial guess from the checkpoint file:  "/home/asus/YCY/BeH/Be10/3/H20-Be10.chk"
 B after Tr=    -0.000000   -0.000000   -0.000000
         Rot=    0.999956   -0.006510   -0.002449   -0.006329 Ang=  -1.08 deg.
 ExpMin= 3.27D-02 ExpMax= 4.70D+03 ExpMxC= 1.60D+02 IAcc=3 IRadAn=         5 AccDes= 0.00D+00
 Harris functional with IExCor= 1009 and IRadAn=       5 diagonalized for initial guess.
 HarFok:  IExCor= 1009 AccDes= 0.00D+00 IRadAn=         5 IDoV= 1 UseB2=F ITyADJ=14
 ICtDFT=  3500011 ScaDFX=  1.000000  1.000000  1.000000  1.000000
 FoFCou: FMM=F IPFlag=           0 FMFlag=      100000 FMFlg1=           0
         NFxFlg=           0 DoJE=T BraDBF=F KetDBF=T FulRan=T
         wScrn=  0.000000 ICntrl=       500 IOpCl=  0 I1Cent=   200000004 NGrid=           0
         NMat0=    1 NMatS0=      1 NMatT0=    0 NMatD0=    1 NMtDS0=    0 NMtDT0=    0
 Petite list used in FoFCou.
 Requested convergence on RMS density matrix=1.00D-08 within 128 cycles.
 Requested convergence on MAX density matrix=1.00D-06.
 Requested convergence on             energy=1.00D-06.
 No special actions if energy rises.
 SCF Done:  E(RPBE1PBE) =  -170.632001571     A.U. after   11 cycles
            NFock= 11  Conv=0.60D-08     -V/T= 2.0112
   1 Symmetry operations used in ECPInt.
 ECPInt:  NShTT=   31375 NPrTT=   80490 LenC2=   28589 LenP2D=   57543.
 LDataN:  DoStor=T MaxTD1= 5 Len=  102
 Calling FoFJK, ICntrl=      2127 FMM=F ISym2X=0 I1Cent= 0 IOpClX= 0 NMat=1 NMatS=1 NMatT=0.
 ***** Axes restored to original set *****
 -------------------------------------------------------------------
 Center     Atomic                   Forces (Hartrees/Bohr)
 Number     Number              X              Y              Z
 -------------------------------------------------------------------
      1        4          -0.000104822    0.000185047   -0.000014812
      2        4           0.000015172   -0.000119770   -0.000029951
      3        4           0.000091841   -0.000339766    0.000036252
      4        4           0.000018212    0.000181172    0.000005463
      5        4           0.000003176    0.000120339   -0.000025270
      6        4           0.000141201    0.000028729    0.000226104
      7        4           0.000052176   -0.000129014    0.000040196
      8        4          -0.000037370    0.000020046   -0.000071747
      9        4          -0.000094635   -0.000265049    0.000131970
     10        4           0.000028732    0.000033434    0.000056763
     11        1          -0.000029217   -0.000019269    0.000038251
     12        1          -0.000004605    0.000026030   -0.000023621
     13        1          -0.000012597   -0.000014753    0.000003624
     14        1          -0.000001649    0.000018825   -0.000020879
     15        1           0.000055147   -0.000045332   -0.000029401
     16        1          -0.000019880    0.000010044   -0.000004191
     17        1           0.000220281   -0.000175489    0.000246615
     18        1           0.000001821    0.000185017    0.000074059
     19        1           0.000002527   -0.000004488    0.000006318
     20        1          -0.000008395   -0.000009367   -0.000000167
     21        1           0.000012605   -0.000009861   -0.000045830
     22        1           0.000003013   -0.000049626    0.000081776
     23        1          -0.000202922   -0.000284430    0.000336058
     24        1           0.000186187   -0.000006508   -0.000245860
     25        1          -0.000020989   -0.000010656    0.000006258
     26        1          -0.000021126   -0.000018235    0.000005213
     27        1          -0.000045367   -0.000012362   -0.000006734
     28        1          -0.000041920   -0.000013783   -0.000045601
     29        1           0.000175398   -0.000041603    0.000271032
     30        1           0.000133202    0.000029061   -0.000117299
     31        1          -0.000017548   -0.000033644    0.000029593
     32        1           0.000005987    0.000048045   -0.000038831
     33        1          -0.000014013    0.000026195   -0.000018334
     34        1           0.000046529   -0.000076136   -0.000028444
     35        1          -0.000005778   -0.000017743    0.000003016
     36        1           0.000004167    0.000018629    0.000011803
     37        1          -0.000007919   -0.000002068   -0.000010871
     38        1          -0.000043060    0.000069145   -0.000017275
     39        1           0.000001892    0.000007433    0.000007213
     40        1           0.000001848   -0.000010874   -0.000007534
     41        1          -0.000004948    0.000014531    0.000001339
     42        1          -0.000023558   -0.000031435    0.000022503
     43        1           0.000006849   -0.000006717    0.000002847
     44        1           0.000012290   -0.000002692   -0.000005494
     45        1           0.000001848   -0.000004647    0.000008040
     46        1           0.000006798    0.000009757   -0.000005920
     47        1           0.000552816   -0.000722874    0.001223100
     48        1          -0.000603384    0.001097133   -0.001545894
     49        1           0.000844875   -0.000421865    0.001661313
     50        1          -0.001260886    0.000771440   -0.002176758
 -------------------------------------------------------------------
 Cartesian Forces:  Max     0.002176758 RMS     0.000346404

 GradGradGradGradGradGradGradGradGradGradGradGradGradGradGradGradGradGrad
 Berny optimization.
 Using GEDIIS/GDIIS optimizer.
 FormGI is forming the generalized inverse of G from B-inverse, IUseBI=4.
 Internal  Forces:  Max     0.001983829 RMS     0.000101850
 Search for a local minimum.
 Step number   3 out of a maximum of  300
 All quantities printed in internal units (Hartrees-Bohrs-Radians)
 Mixed Optimization -- En-DIIS/RFO-DIIS
 Update second derivatives using D2CorX and points    1    2    3
 DE= -2.01D-03 DEPred=-4.73D-04 R= 4.24D+00
 TightC=F SS=  1.41D+00  RLast= 2.05D-01 DXNew= 8.4853D-01 6.1627D-01
 Trust test= 4.24D+00 RLast= 2.05D-01 DXMaxT set to 6.16D-01
 ITU=  1  1  0
 Use linear search instead of GDIIS.
     Eigenvalues ---    0.00229   0.00230   0.00230   0.00371   0.00468
     Eigenvalues ---    0.00479   0.00538   0.00548   0.00554   0.00742
     Eigenvalues ---    0.00819   0.00939   0.00956   0.01002   0.01057
     Eigenvalues ---    0.01084   0.01133   0.01240   0.01280   0.01374
     Eigenvalues ---    0.01405   0.01445   0.01458   0.01515   0.01539
     Eigenvalues ---    0.01589   0.01594   0.01650   0.01694   0.01750
     Eigenvalues ---    0.01797   0.01832   0.01869   0.01889   0.01903
     Eigenvalues ---    0.01937   0.01982   0.02000   0.02060   0.02083
     Eigenvalues ---    0.02100   0.02112   0.02191   0.02226   0.02270
     Eigenvalues ---    0.02291   0.02334   0.02378   0.02398   0.02456
     Eigenvalues ---    0.02512   0.02597   0.02650   0.02678   0.02720
     Eigenvalues ---    0.02766   0.02828   0.02848   0.02919   0.03005
     Eigenvalues ---    0.03162   0.03214   0.03260   0.03289   0.03363
     Eigenvalues ---    0.03505   0.03754   0.03879   0.04043   0.04057
     Eigenvalues ---    0.04145   0.04350   0.04545   0.04691   0.04807
     Eigenvalues ---    0.04972   0.05180   0.05401   0.05527   0.05591
     Eigenvalues ---    0.05726   0.05905   0.06085   0.06220   0.06318
     Eigenvalues ---    0.06637   0.06707   0.06892   0.07035   0.07159
     Eigenvalues ---    0.07310   0.07444   0.07702   0.07804   0.07961
     Eigenvalues ---    0.08077   0.08096   0.08278   0.08432   0.08564
     Eigenvalues ---    0.08677   0.08817   0.08962   0.09049   0.09180
     Eigenvalues ---    0.09442   0.09529   0.09861   0.10094   0.10224
     Eigenvalues ---    0.10253   0.10603   0.10661   0.11048   0.11112
     Eigenvalues ---    0.11304   0.11521   0.11762   0.11769   0.11918
     Eigenvalues ---    0.13373   0.15736   0.15907   0.15999   0.16000
     Eigenvalues ---    0.16220   0.16791   0.17154   0.17294   0.17409
     Eigenvalues ---    0.17426   0.17661   0.18003   0.18771   0.37711
     Eigenvalues ---    0.37772   0.37845   0.37852   0.37867   0.37897
     Eigenvalues ---    0.37908   0.37930   0.43468   0.66293
 RFO step:  Lambda=-5.47580773D-05 EMin= 2.29412572D-03
 Quartic linear search produced a step of -0.03612.
 Iteration  1 RMS(Cart)=  0.00350547 RMS(Int)=  0.00001311
 Iteration  2 RMS(Cart)=  0.00002006 RMS(Int)=  0.00000263
 Iteration  3 RMS(Cart)=  0.00000000 RMS(Int)=  0.00000263
 Variable       Old X    -DE/DX   Delta X   Delta X   Delta X     New X
                                 (Linear)    (Quad)   (Total)
    R1        4.20447  -0.00004   0.00009  -0.00062  -0.00053   4.20394
    R2        4.09783  -0.00007   0.00004  -0.00069  -0.00065   4.09718
    R3        4.02927   0.00000   0.00001   0.00002   0.00003   4.02930
    R4        3.91486  -0.00000   0.00005   0.00022   0.00027   3.91514
    R5        3.86302  -0.00003  -0.00002   0.00028   0.00026   3.86327
    R6        2.99290  -0.00024   0.00029  -0.00141  -0.00112   2.99178
    R7        3.00177  -0.00004  -0.00001  -0.00154  -0.00155   3.00022
    R8        3.97912  -0.00001  -0.00003   0.00019   0.00016   3.97927
    R9        3.79615  -0.00001  -0.00004  -0.00005  -0.00010   3.79605
   R10        4.08799   0.00002  -0.00001   0.00033   0.00032   4.08831
   R11        4.01428  -0.00001   0.00002   0.00000   0.00002   4.01430
   R12        2.87387  -0.00000   0.00001  -0.00000   0.00000   2.87387
   R13        2.90266  -0.00001   0.00000  -0.00009  -0.00008   2.90258
   R14        4.08682   0.00002   0.00001   0.00051   0.00052   4.08734
   R15        3.87895  -0.00000   0.00011   0.00032   0.00044   3.87939
   R16        4.04743   0.00001   0.00001  -0.00035  -0.00034   4.04709
   R17        3.93849  -0.00002  -0.00010   0.00024   0.00013   3.93863
   R18        2.88158  -0.00007  -0.00003  -0.00100  -0.00103   2.88056
   R19        2.86433  -0.00001  -0.00001  -0.00029  -0.00031   2.86403
   R20        4.03081  -0.00000   0.00001  -0.00009  -0.00007   4.03073
   R21        4.07078   0.00002  -0.00002  -0.00007  -0.00010   4.07068
   R22        3.94377   0.00001   0.00004   0.00038   0.00042   3.94420
   R23        3.03642  -0.00000  -0.00001  -0.00011  -0.00012   3.03630
   R24        3.02904   0.00003   0.00002   0.00027   0.00029   3.02933
   R25        2.83755   0.00002   0.00000   0.00023   0.00023   2.83778
   R26        2.82703   0.00000  -0.00001  -0.00012  -0.00013   2.82690
   R27        4.21736   0.00004  -0.00004   0.00060   0.00056   4.21792
   R28        3.89210   0.00003  -0.00001   0.00019   0.00019   3.89229
   R29        4.03008   0.00000   0.00002  -0.00010  -0.00008   4.03000
   R30        2.97059  -0.00001  -0.00001   0.00013   0.00011   2.97070
   R31        2.96607  -0.00004  -0.00002  -0.00022  -0.00024   2.96583
   R32        3.98941   0.00002  -0.00002  -0.00022  -0.00024   3.98918
   R33        3.97845   0.00001  -0.00001   0.00024   0.00024   3.97869
   R34        2.92729   0.00001  -0.00001   0.00004   0.00003   2.92732
   R35        2.91622   0.00001   0.00000   0.00009   0.00010   2.91631
   R36        4.38389  -0.00001   0.00001   0.00014   0.00015   4.38404
   R37        3.81133   0.00000   0.00001   0.00012   0.00012   3.81145
   R38        2.95998  -0.00002   0.00002  -0.00020  -0.00018   2.95980
   R39        2.94969  -0.00002   0.00001  -0.00024  -0.00023   2.94946
   R40        3.88174   0.00002  -0.00001   0.00000  -0.00001   3.88173
   R41        2.95816  -0.00002  -0.00017  -0.00030  -0.00047   2.95769
   R42        2.96006   0.00004  -0.00009   0.00125   0.00116   2.96122
   R43        2.86476  -0.00001   0.00001  -0.00004  -0.00004   2.86473
   R44        2.87059   0.00000   0.00000   0.00001   0.00001   2.87060
   R45        5.52794  -0.00001   0.00003  -0.00064  -0.00061   5.52733
   R46        1.57770   0.00000   0.00002  -0.00000   0.00002   1.57771
   R47        4.97635   0.00002  -0.00017   0.00159   0.00143   4.97777
   R48        1.55372  -0.00000   0.00000  -0.00005  -0.00004   1.55368
   R49        5.46359  -0.00001   0.00000  -0.00038  -0.00038   5.46321
   R50        5.32709  -0.00001  -0.00007  -0.00002  -0.00009   5.32700
   R51        1.51042  -0.00000   0.00001   0.00003   0.00004   1.51046
   R52        5.41097  -0.00001   0.00007  -0.00059  -0.00052   5.41045
   R53        4.95022   0.00000  -0.00001   0.00013   0.00012   4.95034
   R54        5.24769  -0.00000   0.00006  -0.00026  -0.00020   5.24750
   R55        5.15035  -0.00000   0.00003  -0.00008  -0.00005   5.15030
   R56        1.54926   0.00005   0.00001   0.00022   0.00023   1.54950
   R57        4.72053   0.00041  -0.00251   0.02139   0.01889   4.73942
   R58        5.06511   0.00011  -0.00000   0.00108   0.00108   5.06619
   R59        1.54217  -0.00000   0.00000  -0.00001  -0.00001   1.54216
   R60        1.52562  -0.00003  -0.00000  -0.00014  -0.00015   1.52548
   R61        5.03744   0.00002  -0.00039   0.00408   0.00368   5.04112
   R62        1.50010  -0.00005  -0.00001   0.00009   0.00007   1.50017
   R63        5.15767  -0.00002  -0.00002  -0.00071  -0.00074   5.15693
   R64        5.37872  -0.00032   0.00199  -0.03141  -0.02942   5.34930
   R65        5.33349   0.00002   0.00004   0.00020   0.00025   5.33374
   R66        1.51379   0.00000  -0.00001   0.00002   0.00002   1.51381
   R67        5.01472   0.00002  -0.00007   0.00066   0.00059   5.01531
   R68        1.49489   0.00001   0.00002   0.00008   0.00010   1.49499
   R69        4.94723  -0.00000  -0.00001  -0.00002  -0.00003   4.94720
   R70        5.10651  -0.00004   0.00013  -0.00187  -0.00173   5.10477
   R71        5.18671   0.00000  -0.00005   0.00016   0.00010   5.18681
   R72        1.51209   0.00005   0.00008   0.00009   0.00018   1.51227
   R73        5.15089  -0.00006   0.00020  -0.00286  -0.00266   5.14823
   R74        4.60108   0.00030  -0.00213   0.01553   0.01341   4.61449
   R75        1.41875   0.00000   0.00000   0.00001   0.00001   1.41876
   R76        1.41790   0.00003   0.00000   0.00008   0.00008   1.41798
   R77        1.41653  -0.00000   0.00000  -0.00001  -0.00001   1.41652
   R78        1.41605   0.00001   0.00000   0.00002   0.00002   1.41607
   R79        1.41685  -0.00000   0.00000  -0.00001  -0.00000   1.41685
   R80        1.41669  -0.00001   0.00000  -0.00002  -0.00001   1.41668
   R81        1.41564  -0.00001   0.00000  -0.00002  -0.00002   1.41562
   R82        1.41594   0.00000   0.00000   0.00000   0.00000   1.41594
   R83        1.41861  -0.00198  -0.00265  -0.00029  -0.00294   1.41567
   R84        1.42120  -0.00184  -0.00270  -0.00004  -0.00274   1.41846
    A1        1.52829   0.00001  -0.00002   0.00030   0.00029   1.52858
    A2        1.83086   0.00003  -0.00002   0.00024   0.00022   1.83108
    A3        2.49471   0.00001  -0.00004   0.00061   0.00057   2.49527
    A4        2.00774   0.00001  -0.00003   0.00058   0.00055   2.00829
    A5        1.83819   0.00003  -0.00003   0.00024   0.00021   1.83840
    A6        2.12765  -0.00002  -0.00002   0.00017   0.00015   2.12780
    A7        2.28629  -0.00002  -0.00005   0.00039   0.00034   2.28663
    A8        1.96207   0.00002  -0.00004   0.00024   0.00020   1.96227
    A9        1.99674   0.00003   0.00002   0.00015   0.00017   1.99692
   A10        2.09459   0.00001  -0.00011   0.00141   0.00131   2.09590
   A11        1.74222  -0.00000  -0.00009   0.00095   0.00086   1.74307
   A12        2.13613  -0.00003   0.00012  -0.00140  -0.00128   2.13485
   A13        2.15870  -0.00001   0.00008  -0.00063  -0.00055   2.15815
   A14        1.90221  -0.00005   0.00010  -0.00136  -0.00126   1.90095
   A15        2.40526  -0.00004   0.00007  -0.00105  -0.00099   2.40427
   A16        1.57702   0.00000  -0.00000  -0.00003  -0.00003   1.57700
   A17        1.71699  -0.00000  -0.00000  -0.00000  -0.00001   1.71699
   A18        2.21887   0.00001  -0.00000  -0.00001  -0.00001   2.21886
   A19        2.36495   0.00001   0.00001   0.00001   0.00003   2.36497
   A20        1.75039   0.00002  -0.00000   0.00005   0.00005   1.75044
   A21        2.17632  -0.00001   0.00001   0.00005   0.00005   2.17637
   A22        2.33898  -0.00001  -0.00001   0.00002   0.00001   2.33899
   A23        1.98425   0.00002  -0.00000   0.00023   0.00023   1.98448
   A24        2.07299   0.00001   0.00001  -0.00003  -0.00003   2.07296
   A25        1.73273  -0.00001  -0.00000  -0.00006  -0.00006   1.73268
   A26        2.27274  -0.00001  -0.00000  -0.00005  -0.00005   2.27269
   A27        2.32589  -0.00001  -0.00001  -0.00011  -0.00012   2.32577
   A28        1.88766  -0.00001   0.00000  -0.00012  -0.00012   1.88754
   A29        2.30067  -0.00000   0.00000   0.00002   0.00002   2.30069
   A30        1.84733  -0.00000  -0.00001   0.00001   0.00000   1.84734
   A31        1.57751   0.00000   0.00000  -0.00009  -0.00009   1.57742
   A32        1.74775  -0.00001   0.00001  -0.00000   0.00001   1.74777
   A33        2.35082   0.00002  -0.00002   0.00076   0.00074   2.35157
   A34        2.19729  -0.00001   0.00003  -0.00052  -0.00049   2.19680
   A35        1.74443   0.00002   0.00000   0.00008   0.00008   1.74451
   A36        2.35121  -0.00002   0.00002  -0.00069  -0.00068   2.35053
   A37        2.17943  -0.00001  -0.00001   0.00010   0.00009   2.17952
   A38        1.98345   0.00002  -0.00004   0.00028   0.00025   1.98369
   A39        2.02054  -0.00000   0.00001  -0.00009  -0.00008   2.02045
   A40        2.27881   0.00000   0.00006  -0.00024  -0.00018   2.27863
   A41        1.73293  -0.00002   0.00005  -0.00048  -0.00042   1.73251
   A42        1.89304  -0.00001  -0.00003   0.00042   0.00039   1.89342
   A43        2.33408  -0.00000  -0.00000  -0.00004  -0.00004   2.33404
   A44        1.86781  -0.00001  -0.00004  -0.00015  -0.00020   1.86761
   A45        2.30730   0.00002  -0.00005   0.00059   0.00053   2.30784
   A46        1.58525  -0.00002   0.00002  -0.00017  -0.00016   1.58509
   A47        1.85848  -0.00002   0.00000  -0.00009  -0.00009   1.85839
   A48        2.00813   0.00001  -0.00003   0.00034   0.00031   2.00844
   A49        2.50613   0.00002  -0.00002   0.00035   0.00033   2.50646
   A50        1.82497  -0.00002  -0.00001  -0.00012  -0.00012   1.82485
   A51        2.46330   0.00000   0.00005  -0.00018  -0.00013   2.46317
   A52        2.10026   0.00000  -0.00001  -0.00008  -0.00009   2.10017
   A53        1.95751  -0.00000   0.00000   0.00001   0.00001   1.95752
   A54        1.95919  -0.00001  -0.00001   0.00002   0.00001   1.95920
   A55        1.96348   0.00000   0.00004  -0.00009  -0.00006   1.96342
   A56        2.14758   0.00000  -0.00002   0.00006   0.00004   2.14762
   A57        1.97838   0.00001  -0.00006   0.00028   0.00022   1.97860
   A58        2.11835   0.00001   0.00001   0.00002   0.00003   2.11838
   A59        2.27855   0.00001   0.00000  -0.00007  -0.00007   2.27849
   A60        1.84845   0.00000   0.00003  -0.00022  -0.00019   1.84826
   A61        1.60888  -0.00001   0.00001  -0.00013  -0.00012   1.60877
   A62        2.28519   0.00002  -0.00004   0.00032   0.00028   2.28546
   A63        2.18602   0.00002   0.00000   0.00003   0.00004   2.18606
   A64        1.69158  -0.00001  -0.00001  -0.00008  -0.00008   1.69150
   A65        2.03230   0.00002  -0.00003   0.00028   0.00025   2.03255
   A66        2.58805   0.00001  -0.00001   0.00022   0.00021   2.58825
   A67        2.55930  -0.00001   0.00004  -0.00020  -0.00016   2.55913
   A68        1.99816  -0.00001   0.00002  -0.00018  -0.00015   1.99800
   A69        2.32831  -0.00000   0.00003  -0.00008  -0.00005   2.32826
   A70        2.40032  -0.00001  -0.00001  -0.00004  -0.00005   2.40027
   A71        1.84442  -0.00003   0.00002  -0.00035  -0.00033   1.84409
   A72        1.93218  -0.00002  -0.00000  -0.00011  -0.00011   1.93207
   A73        2.33351   0.00003  -0.00000   0.00026   0.00025   2.33376
   A74        1.84466   0.00002  -0.00001   0.00020   0.00019   1.84486
   A75        1.75912  -0.00001   0.00002  -0.00015  -0.00014   1.75899
   A76        1.95346  -0.00002   0.00001  -0.00006  -0.00005   1.95340
   A77        2.05624   0.00002  -0.00003   0.00030   0.00027   2.05651
   A78        2.07451   0.00002  -0.00001   0.00011   0.00010   2.07461
   A79        1.59859  -0.00001   0.00001  -0.00009  -0.00008   1.59851
   A80        2.45166  -0.00001   0.00001  -0.00014  -0.00012   2.45154
   A81        2.14754  -0.00000  -0.00001  -0.00001  -0.00001   2.14753
   A82        1.98841   0.00001  -0.00002   0.00015   0.00013   1.98854
   A83        2.48637   0.00001  -0.00000   0.00012   0.00012   2.48649
   A84        1.92589  -0.00000   0.00001  -0.00013  -0.00012   1.92577
   A85        2.21064   0.00000   0.00000  -0.00001  -0.00001   2.21063
   A86        1.80483  -0.00003   0.00001  -0.00017  -0.00016   1.80467
   A87        1.97092  -0.00002   0.00004  -0.00027  -0.00024   1.97069
   A88        1.89375   0.00002  -0.00002   0.00012   0.00010   1.89385
   A89        2.38967   0.00001  -0.00002   0.00032   0.00030   2.38997
   A90        1.76022  -0.00000   0.00000   0.00000   0.00001   1.76022
   A91        1.96190  -0.00001  -0.00002   0.00007   0.00005   1.96195
   A92        1.97397   0.00001   0.00002  -0.00001   0.00001   1.97398
   A93        2.26319   0.00000   0.00002  -0.00054  -0.00052   2.26267
   A94        1.58438  -0.00001   0.00000  -0.00002  -0.00001   1.58436
   A95        2.28786   0.00000  -0.00000  -0.00012  -0.00012   2.28774
   A96        2.25444  -0.00000  -0.00002   0.00054   0.00052   2.25496
   A97        2.38491   0.00001  -0.00000   0.00012   0.00012   2.38503
   A98        2.05531   0.00002   0.00001  -0.00031  -0.00029   2.05502
   A99        2.24411   0.00000  -0.00001   0.00009   0.00008   2.24419
   A100       1.74051   0.00002  -0.00002   0.00036   0.00034   1.74085
   A101       1.71216  -0.00001  -0.00001   0.00005   0.00004   1.71220
   A102       2.06877  -0.00001   0.00000  -0.00002  -0.00002   2.06875
   A103       1.79531   0.00000   0.00001  -0.00003  -0.00002   1.79529
   A104       2.29409   0.00001  -0.00000   0.00003   0.00003   2.29412
   A105       1.78180   0.00001  -0.00001   0.00018   0.00017   1.78197
   A106       1.91066   0.00001   0.00001   0.00007   0.00008   1.91074
   A107       1.94064  -0.00001  -0.00001  -0.00008  -0.00009   1.94054
   A108       2.24794  -0.00000  -0.00000  -0.00011  -0.00011   2.24783
   A109       1.56469   0.00000  -0.00001   0.00000  -0.00001   1.56468
   A110       2.23494  -0.00001   0.00001  -0.00005  -0.00004   2.23490
   A111       2.22954  -0.00001   0.00001  -0.00005  -0.00004   2.22949
   A112       2.48035   0.00000   0.00000   0.00004   0.00005   2.48040
   A113       2.20440   0.00000   0.00001  -0.00006  -0.00005   2.20436
   A114       2.31477   0.00000  -0.00000   0.00002   0.00002   2.31479
   A115       1.80917  -0.00000  -0.00000  -0.00001  -0.00001   1.80916
   A116       1.77225   0.00001   0.00002  -0.00009  -0.00007   1.77218
   A117       2.04297  -0.00000   0.00003  -0.00007  -0.00004   2.04293
   A118       1.84186  -0.00000  -0.00011   0.00074   0.00063   1.84249
   A119       2.32143   0.00001  -0.00004   0.00034   0.00030   2.32172
   A120       1.80592   0.00002   0.00000   0.00008   0.00009   1.80600
   A121       1.93200   0.00001  -0.00001  -0.00005  -0.00006   1.93194
   A122       1.99054  -0.00003   0.00001  -0.00044  -0.00043   1.99011
   A123       2.29390  -0.00001  -0.00000   0.00015   0.00015   2.29405
   A124       1.53400   0.00001  -0.00000   0.00012   0.00012   1.53412
   A125       2.22955   0.00001  -0.00007   0.00087   0.00080   2.23035
   A126       2.17385  -0.00001  -0.00000  -0.00019  -0.00019   2.17365
   A127       2.48926  -0.00002   0.00008  -0.00101  -0.00092   2.48834
   A128       2.16666  -0.00002   0.00002  -0.00019  -0.00017   2.16649
   A129       2.24276   0.00001   0.00004  -0.00010  -0.00005   2.24271
   A130       1.73976  -0.00001   0.00001  -0.00031  -0.00030   1.73946
   A131       1.66198   0.00000  -0.00001   0.00012   0.00010   1.66209
   A132       2.14233  -0.00001   0.00002  -0.00009  -0.00007   2.14225
   A133       2.45400  -0.00000  -0.00001   0.00011   0.00010   2.45410
   A134       1.25914  -0.00000   0.00001   0.00000   0.00001   1.25916
   A135       1.68622   0.00001  -0.00000   0.00002   0.00002   1.68624
   A136       2.53342  -0.00001   0.00001   0.00003   0.00004   2.53346
   A137       2.08394  -0.00000  -0.00001   0.00009   0.00008   2.08402
   A138       1.34794  -0.00000   0.00002  -0.00003  -0.00001   1.34793
   A139       2.02892   0.00000  -0.00001  -0.00000  -0.00001   2.02891
   A140       2.50429  -0.00000   0.00001  -0.00016  -0.00014   2.50415
   A141       2.22839   0.00001  -0.00001   0.00014   0.00013   2.22852
   A142       2.43819   0.00001  -0.00001  -0.00001  -0.00002   2.43817
   A143       2.11655   0.00000   0.00002  -0.00017  -0.00015   2.11640
   A144       2.39568  -0.00000   0.00002  -0.00015  -0.00013   2.39555
   A145       1.50334   0.00000   0.00007  -0.00043  -0.00036   1.50298
   A146       1.78048   0.00003  -0.00007   0.00069   0.00062   1.78109
   A147       1.41571   0.00000   0.00001  -0.00002  -0.00001   1.41570
   A148       1.88732  -0.00000   0.00000  -0.00004  -0.00004   1.88729
   A149       1.81436   0.00000  -0.00002   0.00014   0.00012   1.81448
   A150       1.46787   0.00000   0.00001  -0.00007  -0.00006   1.46781
   A151       1.73998  -0.00000  -0.00000  -0.00009  -0.00009   1.73988
   A152       2.00012   0.00002  -0.00001   0.00026   0.00025   2.00037
   A153       2.74567  -0.00001   0.00000  -0.00003  -0.00002   2.74564
   A154       1.76930   0.00004  -0.00025   0.00039   0.00014   1.76944
   A155       1.68201  -0.00001   0.00000  -0.00051  -0.00050   1.68151
   A156       1.70384   0.00002  -0.00000   0.00027   0.00026   1.70410
   A157       1.96238  -0.00001   0.00008  -0.00050  -0.00042   1.96196
   A158       1.66706  -0.00005   0.00007  -0.00139  -0.00132   1.66574
   A159       1.75004  -0.00002  -0.00001  -0.00028  -0.00029   1.74974
   A160       1.66439   0.00010  -0.00004   0.00064   0.00060   1.66499
   A161       1.90997  -0.00039   0.00067  -0.01005  -0.00937   1.90061
   A162       1.65867   0.00000  -0.00003   0.00085   0.00082   1.65949
   A163       2.32055  -0.00007  -0.00008   0.00112   0.00100   2.32155
   A164       2.25793   0.00015  -0.00011   0.00206   0.00192   2.25985
   A165       1.64400   0.00000  -0.00003   0.00023   0.00020   1.64420
   A166       2.25007  -0.00003   0.00002  -0.00043  -0.00041   2.24966
   A167       1.75345   0.00001  -0.00000   0.00004   0.00003   1.75349
   A168       1.75819   0.00001  -0.00001   0.00008   0.00006   1.75825
   A169       1.81046  -0.00002  -0.00000  -0.00038  -0.00038   1.81008
   A170       2.82200  -0.00002   0.00003  -0.00053  -0.00050   2.82150
   A171       1.56089   0.00000   0.00003  -0.00009  -0.00005   1.56084
   A172       1.69138  -0.00000   0.00000  -0.00009  -0.00009   1.69130
   A173       1.57562   0.00001  -0.00005   0.00067   0.00062   1.57624
   A174       1.80390   0.00000   0.00001   0.00006   0.00006   1.80397
   A175       1.63336  -0.00002   0.00003  -0.00028  -0.00025   1.63312
   A176       1.95472   0.00006  -0.00027   0.00140   0.00113   1.95585
   A177       1.64402   0.00000  -0.00003   0.00064   0.00061   1.64463
   A178       1.57060   0.00003   0.00000   0.00102   0.00102   1.57162
   A179       1.11289   0.00000  -0.00000   0.00009   0.00008   1.11297
   A180       1.24111  -0.00000  -0.00001   0.00005   0.00004   1.24115
   A181       2.46820   0.00001  -0.00001   0.00019   0.00017   2.46837
   A182       1.30996  -0.00000   0.00001  -0.00002  -0.00000   1.30996
   A183       1.54063  -0.00001   0.00001  -0.00000   0.00000   1.54063
   A184       1.94109   0.00001  -0.00001   0.00014   0.00013   1.94122
   A185       1.53426  -0.00000   0.00001   0.00003   0.00004   1.53430
   A186       1.72761  -0.00000  -0.00000   0.00004   0.00004   1.72765
   A187       1.99449   0.00001  -0.00000   0.00006   0.00006   1.99455
   A188       2.07718  -0.00000  -0.00001   0.00005   0.00004   2.07721
   A189       2.15188   0.00000   0.00000   0.00004   0.00004   2.15192
   A190       1.77003   0.00000  -0.00000   0.00009   0.00009   1.77011
   A191       2.12690  -0.00001   0.00000  -0.00012  -0.00012   2.12678
   A192       1.99590  -0.00001   0.00001  -0.00023  -0.00022   1.99568
   A193       1.31779  -0.00001   0.00005  -0.00049  -0.00045   1.31735
   A194       2.10653  -0.00005   0.00000  -0.00009  -0.00009   2.10644
   A195       2.38358   0.00001   0.00002  -0.00018  -0.00016   2.38343
   A196       1.59825   0.00003  -0.00002  -0.00011  -0.00013   1.59812
   A197       2.27189  -0.00002   0.00000  -0.00021  -0.00021   2.27168
   A198       2.27420  -0.00002   0.00001  -0.00028  -0.00027   2.27393
   A199       2.01373  -0.00000   0.00000  -0.00001  -0.00001   2.01372
   A200       1.63390  -0.00009   0.00005  -0.00055  -0.00050   1.63340
   A201       2.45503  -0.00003  -0.00001   0.00020   0.00019   2.45523
   A202       2.13708   0.00010  -0.00000   0.00029   0.00029   2.13736
   A203       2.33253   0.00001  -0.00000   0.00005   0.00005   2.33257
   A204       1.53986  -0.00000   0.00001  -0.00005  -0.00005   1.53981
   A205       2.34738  -0.00000   0.00000  -0.00002  -0.00002   2.34736
   A206       2.28826   0.00001  -0.00000   0.00007   0.00006   2.28832
   A207       2.34202  -0.00009   0.00002  -0.00057  -0.00055   2.34147
   A208       1.31185  -0.00014   0.00062  -0.00571  -0.00509   1.30676
   A209       2.55550  -0.00014   0.00031  -0.00350  -0.00320   2.55230
   A210       2.24832   0.00018   0.00009   0.00018   0.00023   2.24855
   A211       3.19310  -0.00002   0.00001  -0.00043  -0.00042   3.19268
   A212       3.37953   0.00001  -0.00005   0.00073   0.00068   3.38021
   A213       3.21462   0.00003  -0.00003   0.00166   0.00163   3.21625
   A214       3.11625   0.00000   0.00002  -0.00013  -0.00011   3.11614
   A215       3.19849  -0.00001   0.00005  -0.00042  -0.00038   3.19811
   A216       3.27268   0.00009  -0.00024   0.00249   0.00225   3.27492
    D1       -0.12269  -0.00000   0.00002   0.00001   0.00003  -0.12266
    D2       -1.18643  -0.00001   0.00002   0.00006   0.00009  -1.18634
    D3        2.25000  -0.00001   0.00003   0.00004   0.00007   2.25007
    D4        2.95125  -0.00000   0.00003   0.00004   0.00007   2.95132
    D5        0.90951   0.00002   0.00002   0.00003   0.00005   0.90955
    D6       -0.15423   0.00001   0.00002   0.00008   0.00011  -0.15413
    D7       -3.00099   0.00001   0.00003   0.00006   0.00009  -3.00090
    D8       -2.29974   0.00002   0.00003   0.00006   0.00008  -2.29966
    D9       -2.65732  -0.00001   0.00018  -0.00222  -0.00204  -2.65936
   D10        2.56212  -0.00002   0.00018  -0.00216  -0.00198   2.56014
   D11       -0.28463  -0.00002   0.00019  -0.00219  -0.00200  -0.28663
   D12        0.41661  -0.00001   0.00019  -0.00219  -0.00200   0.41461
   D13       -2.47562   0.00001   0.00009  -0.00087  -0.00077  -2.47640
   D14        2.74382  -0.00000   0.00010  -0.00081  -0.00071   2.74311
   D15       -0.10293   0.00000   0.00010  -0.00084  -0.00073  -0.10367
   D16        0.59831   0.00001   0.00010  -0.00084  -0.00073   0.59758
   D17        0.11944   0.00000  -0.00002  -0.00002  -0.00004   0.11940
   D18        1.13804   0.00000   0.00000  -0.00004  -0.00003   1.13801
   D19       -2.93692  -0.00001  -0.00006   0.00042   0.00036  -2.93656
   D20       -2.24180   0.00002  -0.00003   0.00032   0.00029  -2.24151
   D21       -0.89835  -0.00001   0.00000  -0.00024  -0.00024  -0.89859
   D22        0.12025  -0.00001   0.00003  -0.00026  -0.00023   0.12002
   D23        2.32848  -0.00002  -0.00004   0.00019   0.00015   2.32864
   D24        3.02360   0.00001  -0.00001   0.00010   0.00008   3.02368
   D25        2.84412   0.00002  -0.00014   0.00171   0.00157   2.84569
   D26       -2.42047   0.00002  -0.00012   0.00169   0.00158  -2.41889
   D27       -0.21224   0.00001  -0.00018   0.00215   0.00196  -0.21027
   D28        0.48288   0.00004  -0.00015   0.00205   0.00190   0.48478
   D29        2.24201   0.00002  -0.00010   0.00129   0.00119   2.24320
   D30       -3.02258   0.00002  -0.00007   0.00127   0.00120  -3.02138
   D31       -0.81434   0.00001  -0.00014   0.00172   0.00158  -0.81276
   D32       -0.11923   0.00004  -0.00011   0.00163   0.00152  -0.11771
   D33        0.65171   0.00002   0.00002   0.00010   0.00012   0.65182
   D34       -2.15123   0.00001   0.00003  -0.00015  -0.00012  -2.15135
   D35       -2.86407   0.00000   0.00002  -0.00018  -0.00016  -2.86423
   D36       -0.61200  -0.00001   0.00005  -0.00014  -0.00009  -0.61209
   D37        2.86825  -0.00002   0.00005  -0.00039  -0.00034   2.86791
   D38        2.15541  -0.00003   0.00005  -0.00042  -0.00037   2.15504
   D39       -2.92336   0.00002  -0.00001   0.00027   0.00026  -2.92311
   D40        0.55689   0.00001  -0.00000   0.00002   0.00001   0.55690
   D41       -0.15595  -0.00000  -0.00001  -0.00001  -0.00002  -0.15597
   D42        2.97068   0.00002   0.00003   0.00014   0.00018   2.97086
   D43        0.16775   0.00001   0.00004  -0.00010  -0.00007   0.16768
   D44       -0.54509  -0.00000   0.00003  -0.00013  -0.00010  -0.54519
   D45        0.58975  -0.00000  -0.00002   0.00029   0.00027   0.59002
   D46       -0.46804   0.00001  -0.00003   0.00037   0.00035  -0.46770
   D47       -3.10496   0.00001  -0.00003   0.00040   0.00037  -3.10459
   D48       -2.91642   0.00001  -0.00002   0.00030   0.00028  -2.91614
   D49       -0.46010  -0.00002  -0.00004  -0.00000  -0.00004  -0.46014
   D50       -1.51789  -0.00001  -0.00004   0.00008   0.00004  -1.51785
   D51        2.12838  -0.00001  -0.00004   0.00011   0.00006   2.12844
   D52        2.31692  -0.00001  -0.00003   0.00001  -0.00003   2.31690
   D53        3.12680  -0.00003   0.00006  -0.00099  -0.00093   3.12587
   D54        2.06901  -0.00001   0.00006  -0.00091  -0.00085   2.06816
   D55       -0.56791  -0.00002   0.00005  -0.00088  -0.00083  -0.56874
   D56       -0.37937  -0.00002   0.00007  -0.00098  -0.00092  -0.38028
   D57       -2.55073  -0.00003   0.00007  -0.00110  -0.00103  -2.55176
   D58        2.67467  -0.00002   0.00007  -0.00102  -0.00095   2.67372
   D59        0.03775  -0.00002   0.00006  -0.00099  -0.00093   0.03682
   D60        0.22629  -0.00002   0.00007  -0.00109  -0.00102   0.22528
   D61       -0.61674  -0.00000  -0.00003   0.00001  -0.00002  -0.61676
   D62        0.44708  -0.00001  -0.00003  -0.00006  -0.00009   0.44700
   D63        3.04443  -0.00000  -0.00002  -0.00011  -0.00013   3.04430
   D64        2.82275   0.00000  -0.00003   0.00076   0.00073   2.82348
   D65        0.39153   0.00001  -0.00007   0.00018   0.00012   0.39165
   D66        1.45536  -0.00000  -0.00006   0.00011   0.00005   1.45541
   D67       -2.23048   0.00001  -0.00005   0.00006   0.00001  -2.23048
   D68       -2.45216   0.00002  -0.00007   0.00093   0.00087  -2.45129
   D69        2.79093   0.00000  -0.00011   0.00102   0.00091   2.79184
   D70       -2.42843  -0.00001  -0.00010   0.00095   0.00084  -2.42759
   D71        0.16891   0.00001  -0.00009   0.00089   0.00080   0.16971
   D72       -0.05277   0.00001  -0.00011   0.00177   0.00166  -0.05110
   D73        2.85621  -0.00001  -0.00011   0.00076   0.00065   2.85686
   D74       -2.36315  -0.00002  -0.00010   0.00069   0.00058  -2.36257
   D75        0.23419  -0.00001  -0.00010   0.00064   0.00054   0.23473
   D76        0.01252  -0.00000  -0.00011   0.00151   0.00140   0.01392
   D77        1.98275   0.00002  -0.00017   0.00306   0.00289   1.98564
   D78       -1.94196   0.00006   0.00001   0.00094   0.00096  -1.94100
   D79       -0.42293  -0.00000   0.00002   0.00027   0.00029  -0.42264
   D80        1.93555   0.00004   0.00021  -0.00185  -0.00164   1.93391
   D81        0.75687   0.00000   0.00000   0.00117   0.00117   0.75804
   D82        3.11535   0.00004   0.00018  -0.00095  -0.00076   3.11459
   D83       -2.86253   0.00001  -0.00008   0.00187   0.00179  -2.86074
   D84       -0.50405   0.00005   0.00010  -0.00025  -0.00015  -0.50419
   D85       -1.59406   0.00000  -0.00003   0.00100   0.00098  -1.59309
   D86        0.76442   0.00004   0.00016  -0.00111  -0.00096   0.76346
   D87       -0.65972  -0.00000  -0.00007   0.00088   0.00081  -0.65891
   D88       -2.58146  -0.00002   0.00002  -0.00054  -0.00052  -2.58199
   D89       -1.63147  -0.00000  -0.00001   0.00045   0.00044  -1.63103
   D90        0.55870   0.00002  -0.00010   0.00123   0.00114   0.55984
   D91        2.12751   0.00000   0.00001  -0.00000   0.00001   2.12753
   D92        0.12292  -0.00000  -0.00002  -0.00004  -0.00006   0.12286
   D93       -0.88045   0.00001   0.00001   0.00006   0.00007  -0.88037
   D94        2.74164   0.00000   0.00005  -0.00018  -0.00013   2.74151
   D95        2.75018   0.00000  -0.00003   0.00006   0.00003   2.75021
   D96        1.09631  -0.00000  -0.00001   0.00005   0.00004   1.09635
   D97        0.09295   0.00001   0.00002   0.00015   0.00017   0.09312
   D98       -2.56816   0.00000   0.00006  -0.00009  -0.00003  -2.56819
   D99       -2.55961   0.00000  -0.00003   0.00016   0.00013  -2.55948
   D100      -2.27873  -0.00001  -0.00002  -0.00004  -0.00006  -2.27879
   D101       3.00109   0.00001   0.00001   0.00006   0.00008   3.00116
   D102       0.33998  -0.00000   0.00005  -0.00018  -0.00013   0.33986
   D103       0.34853  -0.00000  -0.00004   0.00007   0.00003   0.34856
   D104      -2.95274  -0.00000  -0.00003  -0.00007  -0.00010  -2.95284
   D105       2.32708   0.00001   0.00000   0.00003   0.00004   2.32712
   D106      -0.33402   0.00000   0.00004  -0.00021  -0.00017  -0.33419
   D107      -0.32548   0.00000  -0.00004   0.00004  -0.00001  -0.32548
   D108      -0.63988   0.00000  -0.00002   0.00034   0.00031  -0.63957
   D109       2.50508  -0.00001  -0.00005   0.00025   0.00020   2.50529
   D110       2.36445  -0.00000   0.00004  -0.00016  -0.00012   2.36433
   D111       0.48632   0.00002  -0.00002   0.00043   0.00041   0.48673
   D112      -2.65189   0.00001  -0.00005   0.00034   0.00030  -2.65160
   D113      -2.79253   0.00001   0.00004  -0.00007  -0.00003  -2.79256
   D114       3.09336   0.00001  -0.00001   0.00034   0.00033   3.09369
   D115      -0.04486   0.00000  -0.00004   0.00026   0.00022  -0.04464
   D116      -0.18549   0.00001   0.00005  -0.00015  -0.00010  -0.18560
   D117       3.11698   0.00001  -0.00002   0.00025   0.00022   3.11720
   D118      -0.02124  -0.00000  -0.00005   0.00016   0.00011  -0.02113
   D119      -0.16187   0.00000   0.00004  -0.00025  -0.00021  -0.16208
   D120      -0.69470  -0.00001  -0.00001  -0.00008  -0.00009  -0.69479
   D121       0.33996  -0.00001  -0.00001  -0.00014  -0.00014   0.33981
   D122       2.60016  -0.00001  -0.00001  -0.00011  -0.00012   2.60004
   D123      -3.09689   0.00000  -0.00001  -0.00002  -0.00002  -3.09692
   D124       0.42656   0.00000   0.00001  -0.00012  -0.00011   0.42644
   D125       1.46121  -0.00000   0.00001  -0.00018  -0.00017   1.46105
   D126      -2.56177  -0.00000   0.00001  -0.00015  -0.00014  -2.56191
   D127      -1.97564   0.00001   0.00001  -0.00005  -0.00004  -1.97568
   D128       2.71116  -0.00000  -0.00000  -0.00002  -0.00002   2.71114
   D129      -2.53737  -0.00001   0.00000  -0.00008  -0.00007  -2.53744
   D130      -0.27716  -0.00000  -0.00000  -0.00005  -0.00005  -0.27721
   D131       0.30897   0.00001  -0.00000   0.00005   0.00005   0.30901
   D132       3.08585  -0.00000   0.00001  -0.00005  -0.00005   3.08580
   D133      -2.16268  -0.00001   0.00001  -0.00011  -0.00010  -2.16278
   D134       0.09752  -0.00001   0.00001  -0.00008  -0.00007   0.09745
   D135       0.68365   0.00000   0.00001   0.00001   0.00002   0.68368
   D136       0.78046  -0.00000  -0.00002  -0.00018  -0.00020   0.78026
   D137      -0.18966  -0.00001  -0.00001  -0.00017  -0.00018  -0.18984
   D138      -2.91556  -0.00001  -0.00002  -0.00012  -0.00013  -2.91569
   D139      -2.75507  -0.00000  -0.00001  -0.00015  -0.00016  -2.75523
   D140      -0.27614  -0.00001  -0.00000  -0.00032  -0.00033  -0.27647
   D141      -1.24626  -0.00001   0.00001  -0.00031  -0.00031  -1.24657
   D142       2.31103  -0.00001  -0.00000  -0.00025  -0.00026   2.31077
   D143       2.47152  -0.00001   0.00000  -0.00029  -0.00029   2.47123
   D144      -2.67723  -0.00000  -0.00002  -0.00016  -0.00018  -2.67742
   D145       2.63583  -0.00000  -0.00001  -0.00016  -0.00017   2.63567
   D146      -0.09006  -0.00001  -0.00002  -0.00010  -0.00012  -0.09018
   D147       0.07043  -0.00000  -0.00001  -0.00014  -0.00015   0.07028
   D148      -3.01912  -0.00000  -0.00001  -0.00016  -0.00017  -3.01929
   D149       2.29394  -0.00000   0.00000  -0.00016  -0.00015   2.29379
   D150      -0.43196  -0.00000  -0.00000  -0.00010  -0.00010  -0.43206
   D151      -0.27147  -0.00000   0.00000  -0.00014  -0.00013  -0.27160
   D152      -0.12614  -0.00000   0.00002   0.00004   0.00006  -0.12608
   D153       0.90268  -0.00001   0.00004  -0.00001   0.00003   0.90271
   D154      -2.46255  -0.00001  -0.00003  -0.00011  -0.00013  -2.46268
   D155      -2.92260  -0.00001   0.00004  -0.00021  -0.00018  -2.92277
   D156      -1.10564   0.00000   0.00003  -0.00015  -0.00012  -1.10576
   D157      -0.07682  -0.00001   0.00005  -0.00020  -0.00015  -0.07697
   D158       2.84114  -0.00000  -0.00001  -0.00030  -0.00031   2.84082
   D159       2.38109  -0.00001   0.00005  -0.00041  -0.00036   2.38073
   D160       2.93019   0.00001   0.00006  -0.00027  -0.00021   2.92997
   D161      -2.32418   0.00001   0.00008  -0.00032  -0.00024  -2.32443
   D162       0.59377   0.00001   0.00001  -0.00042  -0.00041   0.59337
   D163       0.13372   0.00000   0.00008  -0.00053  -0.00045   0.13327
   D164       2.24750  -0.00002   0.00006  -0.00072  -0.00066   2.24684
   D165      -3.00687  -0.00003   0.00008  -0.00077  -0.00069  -3.00756
   D166      -0.08891  -0.00002   0.00001  -0.00087  -0.00085  -0.08977
   D167      -0.54896  -0.00003   0.00008  -0.00097  -0.00090  -0.54986
   D168       0.63418  -0.00000   0.00003  -0.00036  -0.00033   0.63385
   D169      -2.51291   0.00001   0.00007  -0.00021  -0.00014  -2.51305
   D170      -2.42829  -0.00000  -0.00000  -0.00011  -0.00011  -2.42840
   D171      -0.52928  -0.00002   0.00003  -0.00038  -0.00034  -0.52963
   D172       2.60681   0.00000   0.00007  -0.00023  -0.00016   2.60665
   D173       2.69143  -0.00001   0.00000  -0.00013  -0.00013   2.69131
   D174      -3.09933   0.00002   0.00000   0.00077   0.00077  -3.09856
   D175       0.03676   0.00003   0.00004   0.00092   0.00096   0.03772
   D176       0.12138   0.00002  -0.00003   0.00102   0.00099   0.12237
   D177      -3.08775  -0.00002   0.00005  -0.00064  -0.00059  -3.08834
   D178       0.04835   0.00000   0.00009  -0.00049  -0.00041   0.04794
   D179       0.13296  -0.00001   0.00002  -0.00039  -0.00037   0.13259
   D180       0.68714   0.00000  -0.00004   0.00013   0.00008   0.68722
   D181      -0.37026   0.00001  -0.00006   0.00029   0.00023  -0.37004
   D182      -3.08239   0.00001  -0.00003  -0.00004  -0.00007  -3.08245
   D183      -2.55899  -0.00001  -0.00002   0.00018   0.00016  -2.55883
   D184      -0.39994   0.00000  -0.00003   0.00027   0.00024  -0.39971
   D185      -1.45735   0.00001  -0.00005   0.00043   0.00038  -1.45697
   D186       2.11371   0.00001  -0.00002   0.00010   0.00009   2.11380
   D187       2.63711  -0.00001  -0.00001   0.00032   0.00031   2.63742
   D188      -3.07829  -0.00001  -0.00004  -0.00040  -0.00044  -3.07873
   D189       2.14749  -0.00001  -0.00006  -0.00024  -0.00029   2.14719
   D190      -0.56464  -0.00001  -0.00002  -0.00056  -0.00059  -0.56522
   D191      -0.04124  -0.00003  -0.00002  -0.00034  -0.00036  -0.04160
   D192      -2.69517   0.00003  -0.00007   0.00080   0.00073  -2.69445
   D193       2.53061   0.00003  -0.00009   0.00096   0.00087   2.53148
   D194      -0.18151   0.00003  -0.00006   0.00063   0.00058  -0.18094
   D195       0.34188   0.00001  -0.00005   0.00085   0.00080   0.34268
   D196      -0.69250   0.00000  -0.00002   0.00012   0.00010  -0.69240
   D197       0.28259   0.00001  -0.00002   0.00010   0.00008   0.28267
   D198       2.90340   0.00002  -0.00006   0.00093   0.00088   2.90428
   D199       2.67844   0.00000  -0.00001  -0.00013  -0.00014   2.67830
   D200       0.39202   0.00001  -0.00004   0.00020   0.00017   0.39219
   D201       1.36711   0.00002  -0.00003   0.00018   0.00015   1.36726
   D202      -2.29526   0.00003  -0.00007   0.00102   0.00095  -2.29431
   D203      -2.52022   0.00001  -0.00002  -0.00005  -0.00007  -2.52029
   D204       3.08941  -0.00001   0.00002  -0.00072  -0.00071   3.08870
   D205      -2.21868  -0.00000   0.00002  -0.00075  -0.00073  -2.21940
   D206       0.40213   0.00001  -0.00002   0.00009   0.00007   0.40220
   D207       0.17717  -0.00001   0.00003  -0.00097  -0.00094   0.17623
   D208       2.71011  -0.00001   0.00000  -0.00003  -0.00003   2.71008
   D209      -2.59798  -0.00000   0.00001  -0.00005  -0.00005  -2.59803
   D210       0.02283   0.00001  -0.00003   0.00078   0.00075   0.02358
   D211      -0.20213  -0.00001   0.00001  -0.00028  -0.00026  -0.20240
   D212      -3.12225  -0.00004   0.00017  -0.00278  -0.00261  -3.12485
   D213       0.13944  -0.00006   0.00011  -0.00224  -0.00213   0.13731
   D214       1.65211  -0.00008   0.00016  -0.00327  -0.00311   1.64901
   D215      -2.05856  -0.00006   0.00013  -0.00220  -0.00208  -2.06063
   D216      -0.95494  -0.00005   0.00012  -0.00221  -0.00209  -0.95703
   D217      -0.13029  -0.00006   0.00015  -0.00281  -0.00266  -0.13295
   D218      -2.24150  -0.00004   0.00012  -0.00212  -0.00200  -2.24350
   D219      -1.18262  -0.00006   0.00014  -0.00267  -0.00252  -1.18514
   D220       1.19037  -0.00007   0.00016  -0.00293  -0.00277   1.18760
   D221       2.69233  -0.00004   0.00012  -0.00250  -0.00238   2.68995
   D222      -0.63572   0.00000  -0.00002  -0.00004  -0.00006  -0.63577
   D223       2.15315   0.00002  -0.00005   0.00035   0.00030   2.15345
   D224       2.96377   0.00001  -0.00003   0.00028   0.00025   2.96403
   D225       0.62797  -0.00001  -0.00002  -0.00003  -0.00006   0.62792
   D226      -2.86635   0.00001  -0.00006   0.00036   0.00030  -2.86604
   D227      -2.05572   0.00000  -0.00003   0.00028   0.00025  -2.05547
   D228      -2.89055  -0.00001   0.00002  -0.00035  -0.00032  -2.89087
   D229      -0.10168   0.00001  -0.00001   0.00004   0.00004  -0.10164
   D230       0.70895  -0.00000   0.00002  -0.00003  -0.00001   0.70893
   D231       2.86690  -0.00001  -0.00001  -0.00029  -0.00030   2.86660
   D232      -0.62741   0.00000  -0.00004   0.00010   0.00006  -0.62735
   D233       0.18321  -0.00001  -0.00001   0.00002   0.00001   0.18322
   D234      -0.61996   0.00000  -0.00004   0.00012   0.00008  -0.61988
   D235       0.52244   0.00000  -0.00003   0.00009   0.00005   0.52250
   D236      -3.05272   0.00000  -0.00004   0.00011   0.00007  -3.05266
   D237       2.74377   0.00000  -0.00003   0.00004   0.00002   2.74379
   D238       0.42675  -0.00001  -0.00001   0.00012   0.00011   0.42686
   D239       1.56916  -0.00001  -0.00001   0.00009   0.00008   1.56924
   D240      -2.00601  -0.00000  -0.00001   0.00011   0.00009  -2.00591
   D241      -2.49270  -0.00001   0.00000   0.00004   0.00005  -2.49265
   D242       2.67379   0.00000  -0.00001   0.00024   0.00023   2.67402
   D243      -2.46699   0.00000  -0.00000   0.00021   0.00020  -2.46679
   D244       0.24103   0.00000  -0.00001   0.00023   0.00022   0.24125
   D245      -0.24566   0.00000   0.00001   0.00016   0.00017  -0.24549
   D246      -3.06898   0.00001  -0.00003   0.00038   0.00035  -3.06864
   D247      -1.92658   0.00001  -0.00003   0.00035   0.00032  -1.92626
   D248       0.78144   0.00001  -0.00003   0.00037   0.00034   0.78178
   D249       0.29475   0.00001  -0.00002   0.00030   0.00029   0.29504
   D250       0.58502  -0.00000  -0.00003   0.00000  -0.00003   0.58499
   D251      -0.52195  -0.00001  -0.00003  -0.00013  -0.00016  -0.52211
   D252       3.07678   0.00000  -0.00012   0.00094   0.00082   3.07760
   D253      -2.70312   0.00001  -0.00004   0.00031   0.00027  -2.70285
   D254      -0.46263   0.00000  -0.00002   0.00006   0.00004  -0.46259
   D255      -1.56960  -0.00000  -0.00002  -0.00007  -0.00009  -1.56969
   D256       2.02913   0.00001  -0.00011   0.00099   0.00088   2.03002
   D257       2.53241   0.00002  -0.00002   0.00037   0.00034   2.53275
   D258      -3.14022   0.00001  -0.00009   0.00045   0.00036  -3.13986
   D259       2.03601   0.00000  -0.00009   0.00031   0.00023   2.03623
   D260      -0.64845   0.00002  -0.00017   0.00138   0.00121  -0.64725
   D261      -0.14517   0.00002  -0.00009   0.00075   0.00066  -0.14451
   D262      -2.85074   0.00001  -0.00001   0.00016   0.00015  -2.85059
   D263       2.32549   0.00000  -0.00002   0.00003   0.00001   2.32550
   D264      -0.35897   0.00001  -0.00010   0.00109   0.00099  -0.35798
   D265       0.14431   0.00002  -0.00002   0.00047   0.00045   0.14476
   D266       0.31872   0.00001   0.00007   0.00022   0.00029   0.31902
   D267       2.54003   0.00001   0.00015   0.00020   0.00035   2.54038
   D268       1.40642   0.00002   0.00007   0.00023   0.00030   1.40672
   D269      -0.83755   0.00001   0.00008   0.00006   0.00014  -0.83741
   D270      -2.20006   0.00001   0.00013  -0.00013  -0.00001  -2.20007
   D271      -1.59445  -0.00002   0.00023  -0.00118  -0.00095  -1.59540
   D272       1.76577  -0.00000   0.00017  -0.00040  -0.00023   1.76553
   D273       0.94072  -0.00001   0.00021  -0.00101  -0.00080   0.93991
   D274      -1.98226   0.00000   0.00015  -0.00024  -0.00008  -1.98234
   D275      -0.25063  -0.00001   0.00018  -0.00103  -0.00085  -0.25148
   D276       3.10958   0.00000   0.00012  -0.00026  -0.00013   3.10945
   D277      -2.99900  -0.00003   0.00020  -0.00131  -0.00111  -3.00011
   D278       0.36122  -0.00001   0.00014  -0.00054  -0.00040   0.36082
   D279       2.03463  -0.00002   0.00018  -0.00119  -0.00101   2.03363
   D280      -0.88834  -0.00001   0.00012  -0.00041  -0.00029  -0.88863
   D281      -2.50982   0.00003  -0.00018   0.00138   0.00120  -2.50862
   D282       2.04578   0.00001  -0.00024   0.00149   0.00126   2.04704
   D283      -1.24562   0.00001  -0.00017   0.00096   0.00079  -1.24483
   D284       0.06024   0.00001  -0.00017   0.00095   0.00077   0.06102
   D285      -0.00895  -0.00000   0.00003  -0.00006  -0.00004  -0.00899
   D286       1.00715  -0.00001  -0.00000   0.00009   0.00008   1.00723
   D287      -2.35117  -0.00001  -0.00000   0.00007   0.00007  -2.35110
   D288      -3.04676   0.00001   0.00000  -0.00003  -0.00002  -3.04678
   D289      -1.05775   0.00001   0.00002   0.00002   0.00004  -1.05771
   D290      -0.04165  -0.00000  -0.00001   0.00017   0.00016  -0.04149
   D291       2.88322   0.00000  -0.00001   0.00016   0.00014   2.88336
   D292       2.18763   0.00002  -0.00000   0.00006   0.00006   2.18768
   D293       2.91886   0.00001   0.00002   0.00005   0.00007   2.91893
   D294      -2.34822  -0.00000  -0.00001   0.00020   0.00018  -2.34803
   D295       0.57665  -0.00000  -0.00001   0.00018   0.00017   0.57682
   D296      -0.11894   0.00002  -0.00000   0.00009   0.00008  -0.11886
   D297       2.35158   0.00000   0.00002  -0.00007  -0.00005   2.35153
   D298      -2.91550  -0.00001  -0.00001   0.00008   0.00007  -2.91543
   D299       0.00936  -0.00001  -0.00001   0.00006   0.00005   0.00942
   D300      -0.68623   0.00001  -0.00000  -0.00003  -0.00003  -0.68626
   D301       0.01763   0.00001   0.00003  -0.00008  -0.00005   0.01758
   D302      -0.93301   0.00001   0.00002  -0.00015  -0.00013  -0.93314
   D303       2.27918   0.00001   0.00002  -0.00005  -0.00004   2.27914
   D304       2.94034   0.00001   0.00001  -0.00002  -0.00001   2.94033
   D305       0.98854   0.00000   0.00002  -0.00009  -0.00007   0.98847
   D306       0.03789   0.00000   0.00001  -0.00016  -0.00015   0.03775
   D307      -3.03310  -0.00000   0.00001  -0.00007  -0.00006  -3.03315
   D308      -2.37194   0.00000   0.00001  -0.00003  -0.00003  -2.37196
   D309      -2.69545  -0.00001   0.00004  -0.00025  -0.00021  -2.69566
   D310       2.63709  -0.00001   0.00002  -0.00031  -0.00029   2.63680
   D311      -0.43390  -0.00001   0.00002  -0.00022  -0.00020  -0.43410
   D312       0.22725  -0.00001   0.00002  -0.00019  -0.00017   0.22709
   D313      -2.52554   0.00000   0.00002  -0.00003  -0.00001  -2.52555
   D314       2.80700   0.00000   0.00001  -0.00009  -0.00008   2.80692
   D315      -0.26399   0.00000   0.00000   0.00000   0.00001  -0.26398
   D316       0.39717   0.00000   0.00000   0.00004   0.00004   0.39721
   D317       0.58308  -0.00002   0.00001  -0.00032  -0.00031   0.58277
   D318      -2.80677  -0.00001   0.00000  -0.00029  -0.00028  -2.80706
   D319      -2.18922  -0.00002   0.00004  -0.00049  -0.00045  -2.18967
   D320      -1.82886  -0.00001  -0.00001  -0.00011  -0.00012  -1.82898
   D321      -0.61421   0.00001  -0.00001   0.00002   0.00001  -0.61420
   D322       2.27912   0.00001  -0.00002   0.00006   0.00004   2.27916
   D323       2.89667   0.00000   0.00001  -0.00014  -0.00013   2.89654
   D324      -3.02614   0.00002  -0.00004   0.00023   0.00020  -3.02595
   D325      -2.94056  -0.00000   0.00001  -0.00022  -0.00021  -2.94078
   D326      -0.04723  -0.00000   0.00000  -0.00019  -0.00018  -0.04742
   D327       0.57032  -0.00001   0.00004  -0.00039  -0.00035   0.56996
   D328       0.93068  -0.00000  -0.00001  -0.00001  -0.00003   0.93066
   D329       2.85067  -0.00001  -0.00001  -0.00014  -0.00014   2.85053
[truncated: 7,684,280 more chars]
