# Supplementary material for: A DFT Study on Ben(n = 10–12) Clusters with Hydrogen Storage Capacity
Source: Molecules. 2026 Feb 6;31(3):566. doi: 10.3390/molecules31030566 (PMC12899933; doi:10.3390/molecules31030566)
Supplement: Supplementary file 1 [file molecules-31-00566-s001.zip › Supplementary Information/Be10/H22-Be10.gjf]

%chk=C:\Users\18823\Desktop\BeH\BeH10\out\12H\H22-Be10.chk
# opt freq def2tzvp em=gd3bj pbe1pbe

Title Card Required

0 1
 Be                -0.59443900   -0.74024600    1.50091300
 Be                -0.23960300    1.39595500    0.98327200
 Be                -1.50535600   -0.96564900   -0.45475700
 Be                -0.90198300    1.04311800   -0.98354000
 Be                -2.06922500    0.60272800    0.74697400
 Be                 1.33505500   -0.07982700    1.13090600
 Be                 0.39847100   -1.80004900    0.06237100
 Be                 1.20613700    1.10755600   -0.54680200
 Be                 0.14938600   -0.62392400   -1.67259200
 Be                 1.99999300   -0.73081900   -0.78836500
 H                 -3.19808600    1.31104200    1.43879900
 H                 -3.51481000    0.60188200    1.13155300
 H                  3.46491300   -0.78274100   -1.17559100
 H                  3.14256800   -1.49192400   -1.43870600
 H                  2.56463100    0.25126500    2.05227700
 H                  2.10353900   -0.23316100    2.49044800
 H                 -2.33838700   -2.04896500   -1.13024200
 H                 -2.86889600   -1.56312300   -0.73707300
 H                 -0.60666700    2.61526100    1.81494800
 H                  0.20613400    2.65015100    1.75004300
 H                  0.32547700   -3.30455700    0.42299900
 H                  0.92449600   -3.24016300   -0.11432800
 H                 -0.95107300   -1.70864400    2.70931100
 H                 -1.17970600   -0.98981500    2.95624800
 H                  1.78381800    2.54868700   -0.75725400
 H                  2.29705100    2.05967200   -1.13007800
 H                 -1.42763400    2.34377500   -1.76678200
 H                 -1.50654600    1.75325500   -2.28773400
 H                 -0.27890600   -1.10301400   -3.09633100
 H                  0.52232500   -1.08774800   -3.11991300
 H                  4.00502900   -2.64352800    1.42022100
 H                  3.32727900   -2.38385000    1.22792100
 H                 -4.50710300    1.78862200   -1.54729400
 H                 -4.00208700    1.26349000   -1.36773200
 H                  0.56754900    1.24427500    4.84358500
 H                  0.36294200    1.05170900    4.14860900
 H                 -0.43171700   -4.34895800   -2.78628900
 H                 -0.40435300   -3.72931100   -2.36571600
 H                  0.80994100    2.28003400   -4.33988800
 H                  0.83054900    1.85617200   -3.72173200
 H                 -3.85768200   -2.89076200    2.11097300
 H                 -3.40314300   -2.41973700    1.74540500
 H                 -0.38625400    5.07848700   -0.51874000
 H                 -0.41988300    4.33892300   -0.40418400
 H                  4.74772700    2.27642000    0.90904400
 H                  4.18322300    1.82150300    0.71970700
 H                  1.29619419   -3.37928382    3.36680962
 H                  1.43808195   -3.72407463    3.83690233
 H                 -2.98771200   -1.05695907   -3.86219664
 H                 -2.66425340   -1.06169003   -3.35687283
 H                 -2.97670843    1.26101114    3.90872215
 H                 -3.33492458    1.52926687    4.30837206
 H                  3.92640341    0.93211122   -3.74328527
 H                  3.43097947    0.91071650   -3.40550223
