# Supplementary material for: A DFT Study on Ben(n = 10–12) Clusters with Hydrogen Storage Capacity
Source: Molecules. 2026 Feb 6;31(3):566. doi: 10.3390/molecules31030566 (PMC12899933; doi:10.3390/molecules31030566)
Supplement: Supplementary file 1 [file molecules-31-00566-s001.zip › Supplementary Information/Be10/H22-Be10.out]

 Entering Gaussian System, Link 0=g16
 Initial command:
 /home/asus/g16/l1.exe "/home/asus/g16/scratch/Gau-475046.inp" -scrdir="/home/asus/g16/scratch/"
 Default is to use a total of  18 processors:
                               18 via shared-memory
                                1 via Linda
 Entering Link 1 = /home/asus/g16/l1.exe PID=    475047.
  
 Copyright (c) 1988,1990,1992,1993,1995,1998,2003,2009,2016,
            Gaussian, Inc.  All Rights Reserved.
  
 This is part of the Gaussian(R) 16 program.  It is based on
 the Gaussian(R) 09 system (copyright 2009, Gaussian, Inc.),
 the Gaussian(R) 03 system (copyright 2003, Gaussian, Inc.),
 the Gaussian(R) 98 system (copyright 1998, Gaussian, Inc.),
 the Gaussian(R) 94 system (copyright 1995, Gaussian, Inc.),
 the Gaussian 92(TM) system (copyright 1992, Gaussian, Inc.),
 the Gaussian 90(TM) system (copyright 1990, Gaussian, Inc.),
 the Gaussian 88(TM) system (copyright 1988, Gaussian, Inc.),
 the Gaussian 86(TM) system (copyright 1986, Carnegie Mellon
 University), and the Gaussian 82(TM) system (copyright 1983,
 Carnegie Mellon University). Gaussian is a federally registered
 trademark of Gaussian, Inc.
  
 This software contains proprietary and confidential information,
 including trade secrets, belonging to Gaussian, Inc.
  
 This software is provided under written license and may be
 used, copied, transmitted, or stored only in accord with that
 written license.
  
 The following legend is applicable only to US Government
 contracts under FAR:
  
                    RESTRICTED RIGHTS LEGEND
  
 Use, reproduction and disclosure by the US Government is
 subject to restrictions as set forth in subparagraphs (a)
 and (c) of the Commercial Computer Software - Restricted
 Rights clause in FAR 52.227-19.
  
 Gaussian, Inc.
 340 Quinnipiac St., Bldg. 40, Wallingford CT 06492
  
  
 ---------------------------------------------------------------
 Warning -- This program may not be used in any manner that
 competes with the business of Gaussian, Inc. or will provide
 assistance to any competitor of Gaussian, Inc.  The licensee
 of this program is prohibited from giving any competitor of
 Gaussian, Inc. access to this program.  By using this program,
 the user acknowledges that Gaussian, Inc. is engaged in the
 business of creating and licensing software in the field of
 computational chemistry and represents and warrants to the
 licensee that it is not a competitor of Gaussian, Inc. and that
 it will not use this program in any manner prohibited above.
 ---------------------------------------------------------------
  

 Cite this work as:
 Gaussian 16, Revision A.03,
 M. J. Frisch, G. W. Trucks, H. B. Schlegel, G. E. Scuseria, 
 M. A. Robb, J. R. Cheeseman, G. Scalmani, V. Barone, 
 G. A. Petersson, H. Nakatsuji, X. Li, M. Caricato, A. V. Marenich, 
 J. Bloino, B. G. Janesko, R. Gomperts, B. Mennucci, H. P. Hratchian, 
 J. V. Ortiz, A. F. Izmaylov, J. L. Sonnenberg, D. Williams-Young, 
 F. Ding, F. Lipparini, F. Egidi, J. Goings, B. Peng, A. Petrone, 
 T. Henderson, D. Ranasinghe, V. G. Zakrzewski, J. Gao, N. Rega, 
 G. Zheng, W. Liang, M. Hada, M. Ehara, K. Toyota, R. Fukuda, 
 J. Hasegawa, M. Ishida, T. Nakajima, Y. Honda, O. Kitao, H. Nakai, 
 T. Vreven, K. Throssell, J. A. Montgomery, Jr., J. E. Peralta, 
 F. Ogliaro, M. J. Bearpark, J. J. Heyd, E. N. Brothers, K. N. Kudin, 
 V. N. Staroverov, T. A. Keith, R. Kobayashi, J. Normand, 
 K. Raghavachari, A. P. Rendell, J. C. Burant, S. S. Iyengar, 
 J. Tomasi, M. Cossi, J. M. Millam, M. Klene, C. Adamo, R. Cammi, 
 J. W. Ochterski, R. L. Martin, K. Morokuma, O. Farkas, 
 J. B. Foresman, and D. J. Fox, Gaussian, Inc., Wallingford CT, 2016.
 
 ******************************************
 Gaussian 16:  ES64L-G16RevA.03 25-Dec-2016
                 4-Sep-2024 
 ******************************************
 %chk=/home/asus/YCY/BeH/Be10/3/H22-Be10.chk
 ------------------------------------
 # opt freq def2tzvp em=gd3bj pbe1pbe
 ------------------------------------
 1/18=20,19=15,26=3,38=1/1,3;
 2/9=110,12=2,17=6,18=5,40=1/2;
 3/5=44,7=101,11=2,25=1,30=1,71=1,74=-13,124=41/1,2,3;
 4//1;
 5/5=2,38=5/2;
 6/7=2,8=2,9=2,10=2,28=1/1;
 7//1,2,3,16;
 1/18=20,19=15,26=3/3(2);
 2/9=110/2;
 99//99;
 2/9=110/2;
 3/5=44,7=101,11=2,25=1,30=1,71=1,74=-13,124=41/1,2,3;
 4/5=5,16=3,69=1/1;
 5/5=2,38=5/2;
 7//1,2,3,16;
 1/18=20,19=15,26=3/3(-5);
 2/9=110/2;
 6/7=2,8=2,9=2,10=2,19=2,28=1/1;
 99/9=1/99;
 -------------------
 Title Card Required
 -------------------
 Symbolic Z-matrix:
 Charge =  0 Multiplicity = 1
 Be                   -0.59444  -0.74025   1.50091 
 Be                   -0.2396    1.39596   0.98327 
 Be                   -1.50536  -0.96565  -0.45476 
 Be                   -0.90198   1.04312  -0.98354 
 Be                   -2.06922   0.60273   0.74697 
 Be                    1.33506  -0.07983   1.13091 
 Be                    0.39847  -1.80005   0.06237 
 Be                    1.20614   1.10756  -0.5468 
 Be                    0.14939  -0.62392  -1.67259 
 Be                    1.99999  -0.73082  -0.78837 
 H                    -3.19809   1.31104   1.4388 
 H                    -3.51481   0.60188   1.13155 
 H                     3.46491  -0.78274  -1.17559 
 H                     3.14257  -1.49192  -1.43871 
 H                     2.56463   0.25127   2.05228 
 H                     2.10354  -0.23316   2.49045 
 H                    -2.33839  -2.04896  -1.13024 
 H                    -2.8689   -1.56312  -0.73707 
 H                    -0.60667   2.61526   1.81495 
 H                     0.20613   2.65015   1.75004 
 H                     0.32548  -3.30456   0.423 
 H                     0.9245   -3.24016  -0.11433 
 H                    -0.95107  -1.70864   2.70931 
 H                    -1.17971  -0.98982   2.95625 
 H                     1.78382   2.54869  -0.75725 
 H                     2.29705   2.05967  -1.13008 
 H                    -1.42763   2.34377  -1.76678 
 H                    -1.50655   1.75326  -2.28773 
 H                    -0.27891  -1.10301  -3.09633 
 H                     0.52233  -1.08775  -3.11991 
 H                     4.00503  -2.64353   1.42022 
 H                     3.32728  -2.38385   1.22792 
 H                    -4.5071    1.78862  -1.54729 
 H                    -4.00209   1.26349  -1.36773 
 H                     0.56755   1.24428   4.84359 
 H                     0.36294   1.05171   4.14861 
 H                    -0.43172  -4.34896  -2.78629 
 H                    -0.40435  -3.72931  -2.36572 
 H                     0.80994   2.28003  -4.33989 
 H                     0.83055   1.85617  -3.72173 
 H                    -3.85768  -2.89076   2.11097 
 H                    -3.40314  -2.41974   1.74541 
 H                    -0.38625   5.07849  -0.51874 
 H                    -0.41988   4.33892  -0.40418 
 H                     4.74773   2.27642   0.90904 
 H                     4.18322   1.8215    0.71971 
 H                     1.29619  -3.37928   3.36681 
 H                     1.43808  -3.72407   3.8369 
 H                    -2.98771  -1.05696  -3.8622 
 H                    -2.66425  -1.06169  -3.35687 
 H                    -2.97671   1.26101   3.90872 
 H                    -3.33492   1.52927   4.30837 
 H                     3.9264    0.93211  -3.74329 
 H                     3.43098   0.91072  -3.4055 
 
 Add virtual bond connecting atoms H27        and Be4        Dist= 3.04D+00.
 Add virtual bond connecting atoms H28        and Be4        Dist= 3.03D+00.
 Add virtual bond connecting atoms H50        and H17        Dist= 4.64D+00.
 Add virtual bond connecting atoms H50        and H29        Dist= 4.54D+00.
 Add virtual bond connecting atoms H51        and H11        Dist= 4.69D+00.
 Add virtual bond connecting atoms H44        and H27        Dist= 4.95D+00.
 Add virtual bond connecting atoms H46        and H15        Dist= 4.95D+00.
 Add virtual bond connecting atoms H46        and H26        Dist= 5.01D+00.
 Add virtual bond connecting atoms H34        and H12        Dist= 4.97D+00.
 Add virtual bond connecting atoms H34        and H28        Dist= 5.11D+00.
 Add virtual bond connecting atoms H38        and H22        Dist= 5.03D+00.
 Add virtual bond connecting atoms H38        and H29        Dist= 5.16D+00.
 Add virtual bond connecting atoms H42        and H18        Dist= 5.06D+00.
 Add virtual bond connecting atoms H42        and H23        Dist= 5.16D+00.
 Add virtual bond connecting atoms H36        and H16        Dist= 5.15D+00.
 Add virtual bond connecting atoms H36        and H24        Dist= 5.33D+00.
 Add virtual bond connecting atoms H40        and H28        Dist= 5.19D+00.
 Add virtual bond connecting atoms H32        and Be10       Dist= 5.53D+00.
 Add virtual bond connecting atoms H32        and H13        Dist= 5.46D+00.
 Add virtual bond connecting atoms H32        and H14        Dist= 5.33D+00.
 Add virtual bond connecting atoms H32        and H15        Dist= 5.41D+00.
 Add virtual bond connecting atoms H32        and H16        Dist= 5.25D+00.
 Add virtual bond connecting atoms H54        and H13        Dist= 5.29D+00.
 Add virtual bond connecting atoms H54        and H26        Dist= 5.27D+00.
 Add virtual bond connecting atoms H54        and H40        Dist= 5.26D+00.
 Add virtual bond connecting atoms H47        and H23        Dist= 5.44D+00.

 GradGradGradGradGradGradGradGradGradGradGradGradGradGradGradGradGradGrad
 Berny optimization.
 Initialization pass.
                           ----------------------------
                           !    Initial Parameters    !
                           ! (Angstroms and Degrees)  !
 --------------------------                            --------------------------
 ! Name  Definition              Value          Derivative Info.                !
 --------------------------------------------------------------------------------
 ! R1    R(1,2)                  2.2265         estimate D2E/DX2                !
 ! R2    R(1,3)                  2.1692         estimate D2E/DX2                !
 ! R3    R(1,5)                  2.1324         estimate D2E/DX2                !
 ! R4    R(1,6)                  2.0727         estimate D2E/DX2                !
 ! R5    R(1,7)                  2.0441         estimate D2E/DX2                !
 ! R6    R(1,23)                 1.5891         estimate D2E/DX2                !
 ! R7    R(1,24)                 1.5883         estimate D2E/DX2                !
 ! R8    R(2,4)                  2.1051         estimate D2E/DX2                !
 ! R9    R(2,5)                  2.0081         estimate D2E/DX2                !
 ! R10   R(2,6)                  2.1632         estimate D2E/DX2                !
 ! R11   R(2,8)                  2.1247         estimate D2E/DX2                !
 ! R12   R(2,19)                 1.5209         estimate D2E/DX2                !
 ! R13   R(2,20)                 1.5361         estimate D2E/DX2                !
 ! R14   R(3,4)                  2.1631         estimate D2E/DX2                !
 ! R15   R(3,5)                  2.0547         estimate D2E/DX2                !
 ! R16   R(3,7)                  2.142          estimate D2E/DX2                !
 ! R17   R(3,9)                  2.0828         estimate D2E/DX2                !
 ! R18   R(3,17)                 1.5244         estimate D2E/DX2                !
 ! R19   R(3,18)                 1.5152         estimate D2E/DX2                !
 ! R20   R(4,5)                  2.1333         estimate D2E/DX2                !
 ! R21   R(4,8)                  2.1538         estimate D2E/DX2                !
 ! R22   R(4,9)                  2.0879         estimate D2E/DX2                !
 ! R23   R(4,27)                 1.6067         estimate D2E/DX2                !
 ! R24   R(4,28)                 1.6033         estimate D2E/DX2                !
 ! R25   R(5,11)                 1.5016         estimate D2E/DX2                !
 ! R26   R(5,12)                 1.4959         estimate D2E/DX2                !
 ! R27   R(6,7)                  2.2312         estimate D2E/DX2                !
 ! R28   R(6,8)                  2.0594         estimate D2E/DX2                !
 ! R29   R(6,10)                 2.133          estimate D2E/DX2                !
 ! R30   R(6,15)                 1.5718         estimate D2E/DX2                !
 ! R31   R(6,16)                 1.5692         estimate D2E/DX2                !
 ! R32   R(7,9)                  2.1108         estimate D2E/DX2                !
 ! R33   R(7,10)                 2.1052         estimate D2E/DX2                !
 ! R34   R(7,21)                 1.5488         estimate D2E/DX2                !
 ! R35   R(7,22)                 1.5433         estimate D2E/DX2                !
 ! R36   R(8,9)                  2.3199         estimate D2E/DX2                !
 ! R37   R(8,10)                 2.017          estimate D2E/DX2                !
 ! R38   R(8,25)                 1.5668         estimate D2E/DX2                !
 ! R39   R(8,26)                 1.561          estimate D2E/DX2                !
 ! R40   R(9,10)                 2.0538         estimate D2E/DX2                !
 ! R41   R(9,29)                 1.562          estimate D2E/DX2                !
 ! R42   R(9,30)                 1.5649         estimate D2E/DX2                !
 ! R43   R(10,13)                1.5161         estimate D2E/DX2                !
 ! R44   R(10,14)                1.5191         estimate D2E/DX2                !
 ! R45   R(10,32)                2.9257         estimate D2E/DX2                !
 ! R46   R(11,12)                0.8352         estimate D2E/DX2                !
 ! R47   R(11,51)                2.4803         estimate D2E/DX2                !
 ! R48   R(12,34)                2.6309         estimate D2E/DX2                !
 ! R49   R(13,14)                0.8222         estimate D2E/DX2                !
 ! R50   R(13,32)                2.8913         estimate D2E/DX2                !
 ! R51   R(13,54)                2.8003         estimate D2E/DX2                !
 ! R52   R(14,32)                2.8179         estimate D2E/DX2                !
 ! R53   R(15,16)                0.7995         estimate D2E/DX2                !
 ! R54   R(15,32)                2.8644         estimate D2E/DX2                !
 ! R55   R(15,46)                2.6194         estimate D2E/DX2                !
 ! R56   R(16,32)                2.7779         estimate D2E/DX2                !
 ! R57   R(16,36)                2.7258         estimate D2E/DX2                !
 ! R58   R(17,18)                0.8198         estimate D2E/DX2                !
 ! R59   R(17,50)                2.4574         estimate D2E/DX2                !
 ! R60   R(18,42)                2.6799         estimate D2E/DX2                !
 ! R61   R(19,20)                0.8161         estimate D2E/DX2                !
 ! R62   R(21,22)                0.8073         estimate D2E/DX2                !
 ! R63   R(22,38)                2.6597         estimate D2E/DX2                !
 ! R64   R(23,24)                0.7937         estimate D2E/DX2                !
 ! R65   R(23,42)                2.729          estimate D2E/DX2                !
 ! R66   R(23,47)                2.8764         estimate D2E/DX2                !
 ! R67   R(24,36)                2.823          estimate D2E/DX2                !
 ! R68   R(25,26)                0.801          estimate D2E/DX2                !
 ! R69   R(26,46)                2.6526         estimate D2E/DX2                !
 ! R70   R(26,54)                2.7899         estimate D2E/DX2                !
 ! R71   R(27,28)                0.7914         estimate D2E/DX2                !
 ! R72   R(27,44)                2.6178         estimate D2E/DX2                !
 ! R73   R(28,34)                2.7044         estimate D2E/DX2                !
 ! R74   R(28,40)                2.7439         estimate D2E/DX2                !
 ! R75   R(29,30)                0.8017         estimate D2E/DX2                !
 ! R76   R(29,38)                2.7289         estimate D2E/DX2                !
 ! R77   R(29,50)                2.3999         estimate D2E/DX2                !
 ! R78   R(31,32)                0.7508         estimate D2E/DX2                !
 ! R79   R(33,34)                0.7504         estimate D2E/DX2                !
 ! R80   R(35,36)                0.7496         estimate D2E/DX2                !
 ! R81   R(37,38)                0.7494         estimate D2E/DX2                !
 ! R82   R(39,40)                0.7498         estimate D2E/DX2                !
 ! R83   R(40,54)                2.785          estimate D2E/DX2                !
 ! R84   R(41,42)                0.7497         estimate D2E/DX2                !
 ! R85   R(43,44)                0.7491         estimate D2E/DX2                !
 ! R86   R(45,46)                0.7493         estimate D2E/DX2                !
 ! R87   R(47,48)                0.6            estimate D2E/DX2                !
 ! R88   R(49,50)                0.6            estimate D2E/DX2                !
 ! R89   R(51,52)                0.6            estimate D2E/DX2                !
 ! R90   R(53,54)                0.6            estimate D2E/DX2                !
 ! A1    A(2,1,3)               87.5363         estimate D2E/DX2                !
 ! A2    A(2,1,7)              104.8573         estimate D2E/DX2                !
 ! A3    A(2,1,23)             142.8689         estimate D2E/DX2                !
 ! A4    A(2,1,24)             114.9927         estimate D2E/DX2                !
 ! A5    A(3,1,6)              105.2537         estimate D2E/DX2                !
 ! A6    A(3,1,23)             121.872          estimate D2E/DX2                !
 ! A7    A(3,1,24)             130.9211         estimate D2E/DX2                !
 ! A8    A(5,1,6)              112.3366         estimate D2E/DX2                !
 ! A9    A(5,1,7)              114.4345         estimate D2E/DX2                !
 ! A10   A(5,1,23)             119.8316         estimate D2E/DX2                !
 ! A11   A(5,1,24)              99.6759         estimate D2E/DX2                !
 ! A12   A(6,1,23)             122.6052         estimate D2E/DX2                !
 ! A13   A(6,1,24)             123.8247         estimate D2E/DX2                !
 ! A14   A(7,1,23)             109.1602         estimate D2E/DX2                !
 ! A15   A(7,1,24)             137.9306         estimate D2E/DX2                !
 ! A16   A(1,2,4)               90.3586         estimate D2E/DX2                !
 ! A17   A(1,2,8)               98.3741         estimate D2E/DX2                !
 ! A18   A(1,2,19)             127.1279         estimate D2E/DX2                !
 ! A19   A(1,2,20)             135.5255         estimate D2E/DX2                !
 ! A20   A(4,2,6)              100.2803         estimate D2E/DX2                !
 ! A21   A(4,2,19)             124.7038         estimate D2E/DX2                !
 ! A22   A(4,2,20)             133.9887         estimate D2E/DX2                !
 ! A23   A(5,2,6)              113.6894         estimate D2E/DX2                !
 ! A24   A(5,2,8)              118.7898         estimate D2E/DX2                !
 ! A25   A(5,2,19)              99.2726         estimate D2E/DX2                !
 ! A26   A(5,2,20)             130.2131         estimate D2E/DX2                !
 ! A27   A(6,2,19)             133.2603         estimate D2E/DX2                !
 ! A28   A(6,2,20)             108.1636         estimate D2E/DX2                !
 ! A29   A(8,2,19)             131.8228         estimate D2E/DX2                !
 ! A30   A(8,2,20)             105.8335         estimate D2E/DX2                !
 ! A31   A(1,3,4)               90.3874         estimate D2E/DX2                !
 ! A32   A(1,3,9)              100.1648         estimate D2E/DX2                !
 ! A33   A(1,3,17)             134.6548         estimate D2E/DX2                !
 ! A34   A(1,3,18)             125.9343         estimate D2E/DX2                !
 ! A35   A(4,3,7)               99.9533         estimate D2E/DX2                !
 ! A36   A(4,3,17)             134.7544         estimate D2E/DX2                !
 ! A37   A(4,3,18)             124.8659         estimate D2E/DX2                !
 ! A38   A(5,3,7)              113.5812         estimate D2E/DX2                !
 ! A39   A(5,3,9)              115.7703         estimate D2E/DX2                !
 ! A40   A(5,3,17)             130.6652         estimate D2E/DX2                !
 ! A41   A(5,3,18)              99.3809         estimate D2E/DX2                !
 ! A42   A(7,3,17)             108.4122         estimate D2E/DX2                !
 ! A43   A(7,3,18)             133.7257         estimate D2E/DX2                !
 ! A44   A(9,3,17)             106.9572         estimate D2E/DX2                !
 ! A45   A(9,3,18)             132.1208         estimate D2E/DX2                !
 ! A46   A(2,4,3)               90.8609         estimate D2E/DX2                !
 ! A47   A(2,4,9)              106.4824         estimate D2E/DX2                !
 ! A48   A(2,4,27)             115.006          estimate D2E/DX2                !
 ! A49   A(2,4,28)             143.5505         estimate D2E/DX2                !
 ! A50   A(3,4,8)              104.5507         estimate D2E/DX2                !
 ! A51   A(3,4,27)             141.2321         estimate D2E/DX2                !
 ! A52   A(3,4,28)             120.3305         estimate D2E/DX2                !
 ! A53   A(5,4,8)              112.1617         estimate D2E/DX2                !
 ! A54   A(5,4,9)              112.2351         estimate D2E/DX2                !
 ! A55   A(5,4,27)             112.5535         estimate D2E/DX2                !
 ! A56   A(5,4,28)             123.0215         estimate D2E/DX2                !
 ! A57   A(8,4,27)             113.2563         estimate D2E/DX2                !
 ! A58   A(8,4,28)             121.3823         estimate D2E/DX2                !
 ! A59   A(9,4,27)             130.558          estimate D2E/DX2                !
 ! A60   A(9,4,28)             105.9657         estimate D2E/DX2                !
 ! A61   A(1,5,4)               92.2009         estimate D2E/DX2                !
 ! A62   A(1,5,11)             130.8548         estimate D2E/DX2                !
 ! A63   A(1,5,12)             125.2478         estimate D2E/DX2                !
 ! A64   A(2,5,3)               96.9095         estimate D2E/DX2                !
 ! A65   A(2,5,11)             116.3862         estimate D2E/DX2                !
 ! A66   A(2,5,12)             148.2612         estimate D2E/DX2                !
 ! A67   A(3,5,11)             146.704          estimate D2E/DX2                !
 ! A68   A(3,5,12)             114.5277         estimate D2E/DX2                !
 ! A69   A(4,5,11)             133.4489         estimate D2E/DX2                !
 ! A70   A(4,5,12)             137.5123         estimate D2E/DX2                !
 ! A71   A(1,6,8)              105.7157         estimate D2E/DX2                !
 ! A72   A(1,6,10)             110.7071         estimate D2E/DX2                !
 ! A73   A(1,6,15)             133.6876         estimate D2E/DX2                !
 ! A74   A(1,6,16)             105.67           estimate D2E/DX2                !
 ! A75   A(2,6,7)              100.8211         estimate D2E/DX2                !
 ! A76   A(2,6,10)             111.9465         estimate D2E/DX2                !
 ! A77   A(2,6,15)             117.7595         estimate D2E/DX2                !
 ! A78   A(2,6,16)             118.8348         estimate D2E/DX2                !
 ! A79   A(7,6,8)               91.6104         estimate D2E/DX2                !
 ! A80   A(7,6,15)             140.4923         estimate D2E/DX2                !
 ! A81   A(7,6,16)             123.0355         estimate D2E/DX2                !
 ! A82   A(8,6,15)             113.8956         estimate D2E/DX2                !
 ! A83   A(8,6,16)             142.4475         estimate D2E/DX2                !
 ! A84   A(10,6,15)            110.3585         estimate D2E/DX2                !
 ! A85   A(10,6,16)            126.662          estimate D2E/DX2                !
 ! A86   A(1,7,9)              103.4288         estimate D2E/DX2                !
 ! A87   A(1,7,10)             112.991          estimate D2E/DX2                !
 ! A88   A(1,7,21)             108.4738         estimate D2E/DX2                !
 ! A89   A(1,7,22)             136.8798         estimate D2E/DX2                !
 ! A90   A(3,7,6)              100.8583         estimate D2E/DX2                !
 ! A91   A(3,7,10)             112.3798         estimate D2E/DX2                !
 ! A92   A(3,7,21)             113.1235         estimate D2E/DX2                !
 ! A93   A(3,7,22)             129.7015         estimate D2E/DX2                !
 ! A94   A(6,7,9)               90.7782         estimate D2E/DX2                !
 ! A95   A(6,7,21)             131.0866         estimate D2E/DX2                !
 ! A96   A(6,7,22)             129.1381         estimate D2E/DX2                !
 ! A97   A(9,7,21)             136.641          estimate D2E/DX2                !
 ! A98   A(9,7,22)             117.7781         estimate D2E/DX2                !
 ! A99   A(10,7,21)            128.5578         estimate D2E/DX2                !
 ! A100  A(10,7,22)             99.6933         estimate D2E/DX2                !
 ! A101  A(2,8,9)               98.095          estimate D2E/DX2                !
 ! A102  A(2,8,10)             118.54           estimate D2E/DX2                !
 ! A103  A(2,8,25)             102.871          estimate D2E/DX2                !
 ! A104  A(2,8,26)             131.4374         estimate D2E/DX2                !
 ! A105  A(4,8,6)              102.076          estimate D2E/DX2                !
 ! A106  A(4,8,10)             109.4922         estimate D2E/DX2                !
 ! A107  A(4,8,25)             111.1711         estimate D2E/DX2                !
 ! A108  A(4,8,26)             128.7913         estimate D2E/DX2                !
 ! A109  A(6,8,9)               89.6289         estimate D2E/DX2                !
 ! A110  A(6,8,25)             128.0727         estimate D2E/DX2                !
 ! A111  A(6,8,26)             127.7564         estimate D2E/DX2                !
 ! A112  A(9,8,25)             142.1152         estimate D2E/DX2                !
 ! A113  A(9,8,26)             126.315          estimate D2E/DX2                !
 ! A114  A(10,8,25)            132.6208         estimate D2E/DX2                !
 ! A115  A(10,8,26)            103.6573         estimate D2E/DX2                !
 ! A116  A(3,9,8)              101.5722         estimate D2E/DX2                !
 ! A117  A(3,9,10)             117.1038         estimate D2E/DX2                !
 ! A118  A(3,9,29)             105.354          estimate D2E/DX2                !
 ! A119  A(3,9,30)             132.9593         estimate D2E/DX2                !
 ! A120  A(4,9,7)              103.4766         estimate D2E/DX2                !
 ! A121  A(4,9,10)             110.684          estimate D2E/DX2                !
 ! A122  A(4,9,29)             114.0556         estimate D2E/DX2                !
 ! A123  A(4,9,30)             131.4436         estimate D2E/DX2                !
 ! A124  A(7,9,8)               87.8936         estimate D2E/DX2                !
 ! A125  A(7,9,29)             127.6353         estimate D2E/DX2                !
 ! A126  A(7,9,30)             124.5356         estimate D2E/DX2                !
 ! A127  A(8,9,29)             142.7594         estimate D2E/DX2                !
 ! A128  A(8,9,30)             124.1566         estimate D2E/DX2                !
 ! A129  A(10,9,29)            128.5731         estimate D2E/DX2                !
 ! A130  A(10,9,30)             99.6727         estimate D2E/DX2                !
 ! A131  A(6,10,9)              95.1989         estimate D2E/DX2                !
 ! A132  A(6,10,13)            122.7848         estimate D2E/DX2                !
 ! A133  A(6,10,14)            140.5882         estimate D2E/DX2                !
 ! A134  A(6,10,32)             72.1665         estimate D2E/DX2                !
 ! A135  A(7,10,8)              96.6098         estimate D2E/DX2                !
 ! A136  A(7,10,13)            145.1721         estimate D2E/DX2                !
 ! A137  A(7,10,14)            119.3877         estimate D2E/DX2                !
 ! A138  A(7,10,32)             77.2709         estimate D2E/DX2                !
 ! A139  A(8,10,13)            116.2378         estimate D2E/DX2                !
 ! A140  A(8,10,14)            143.5097         estimate D2E/DX2                !
 ! A141  A(8,10,32)            127.6616         estimate D2E/DX2                !
 ! A142  A(9,10,13)            139.6817         estimate D2E/DX2                !
 ! A143  A(9,10,14)            121.2979         estimate D2E/DX2                !
 ! A144  A(9,10,32)            137.2992         estimate D2E/DX2                !
 ! A145  A(5,11,51)            112.4695         estimate D2E/DX2                !
 ! A146  A(12,11,51)           112.5215         estimate D2E/DX2                !
 ! A147  A(5,12,34)             86.2509         estimate D2E/DX2                !
 ! A148  A(11,12,34)           101.898          estimate D2E/DX2                !
 ! A149  A(10,13,54)            99.844          estimate D2E/DX2                !
 ! A150  A(14,13,54)           105.1903         estimate D2E/DX2                !
 ! A151  A(6,15,32)             81.1292         estimate D2E/DX2                !
 ! A152  A(6,15,46)            108.1471         estimate D2E/DX2                !
 ! A153  A(32,15,46)           103.9187         estimate D2E/DX2                !
 ! A154  A(6,16,32)             84.1242         estimate D2E/DX2                !
 ! A155  A(6,16,36)             99.6865         estimate D2E/DX2                !
 ! A156  A(15,16,36)           114.5845         estimate D2E/DX2                !
 ! A157  A(32,16,36)           157.3247         estimate D2E/DX2                !
 ! A158  A(3,17,50)            100.8629         estimate D2E/DX2                !
 ! A159  A(18,17,50)            96.3527         estimate D2E/DX2                !
 ! A160  A(3,18,42)             97.6339         estimate D2E/DX2                !
 ! A161  A(17,18,42)           112.5715         estimate D2E/DX2                !
 ! A162  A(7,22,38)             95.6377         estimate D2E/DX2                !
 ! A163  A(21,22,38)           100.2546         estimate D2E/DX2                !
 ! A164  A(1,23,42)             95.2702         estimate D2E/DX2                !
 ! A165  A(1,23,47)            110.6362         estimate D2E/DX2                !
 ! A166  A(24,23,42)            94.994          estimate D2E/DX2                !
 ! A167  A(24,23,47)           132.8405         estimate D2E/DX2                !
 ! A168  A(42,23,47)           129.1534         estimate D2E/DX2                !
 ! A169  A(1,24,36)             94.1299         estimate D2E/DX2                !
 ! A170  A(23,24,36)           128.9728         estimate D2E/DX2                !
 ! A171  A(8,26,46)            100.4629         estimate D2E/DX2                !
 ! A172  A(8,26,54)            109.7307         estimate D2E/DX2                !
 ! A173  A(25,26,46)           100.711          estimate D2E/DX2                !
 ! A174  A(25,26,54)           153.0634         estimate D2E/DX2                !
 ! A175  A(46,26,54)           104.0504         estimate D2E/DX2                !
 ! A176  A(4,27,44)            103.7265         estimate D2E/DX2                !
 ! A177  A(28,27,44)           161.7504         estimate D2E/DX2                !
 ! A178  A(4,28,34)             89.4853         estimate D2E/DX2                !
 ! A179  A(4,28,40)             96.9242         estimate D2E/DX2                !
 ! A180  A(27,28,34)            90.1838         estimate D2E/DX2                !
 ! A181  A(27,28,40)           103.3618         estimate D2E/DX2                !
 ! A182  A(9,29,38)             93.6552         estimate D2E/DX2                !
 ! A183  A(9,29,50)            111.4811         estimate D2E/DX2                !
 ! A184  A(30,29,38)            94.137          estimate D2E/DX2                !
 ! A185  A(38,29,50)            89.9969         estimate D2E/DX2                !
 ! A186  A(10,32,15)            63.7541         estimate D2E/DX2                !
 ! A187  A(10,32,16)            71.0911         estimate D2E/DX2                !
 ! A188  A(10,32,31)           141.3908         estimate D2E/DX2                !
 ! A189  A(13,32,15)            75.0767         estimate D2E/DX2                !
 ! A190  A(13,32,16)            88.2837         estimate D2E/DX2                !
 ! A191  A(13,32,31)           111.1901         estimate D2E/DX2                !
 ! A192  A(14,32,15)            87.9201         estimate D2E/DX2                !
 ! A193  A(14,32,16)            98.9839         estimate D2E/DX2                !
 ! A194  A(14,32,31)           114.2679         estimate D2E/DX2                !
 ! A195  A(15,32,31)           118.9984         estimate D2E/DX2                !
 ! A196  A(16,32,31)           123.2983         estimate D2E/DX2                !
 ! A197  A(12,34,28)           101.4083         estimate D2E/DX2                !
 ! A198  A(12,34,33)           121.8688         estimate D2E/DX2                !
 ! A199  A(28,34,33)           114.387          estimate D2E/DX2                !
 ! A200  A(16,36,24)            75.589          estimate D2E/DX2                !
 ! A201  A(16,36,35)           120.7148         estimate D2E/DX2                !
 ! A202  A(24,36,35)           136.5944         estimate D2E/DX2                !
 ! A203  A(22,38,29)            91.5281         estimate D2E/DX2                !
 ! A204  A(22,38,37)           130.1941         estimate D2E/DX2                !
 ! A205  A(29,38,37)           130.3303         estimate D2E/DX2                !
 ! A206  A(28,40,39)           115.382          estimate D2E/DX2                !
 ! A207  A(28,40,54)           136.3215         estimate D2E/DX2                !
 ! A208  A(39,40,54)           108.1307         estimate D2E/DX2                !
 ! A209  A(18,42,23)            93.714          estimate D2E/DX2                !
 ! A210  A(18,42,41)           140.6555         estimate D2E/DX2                !
 ! A211  A(23,42,41)           122.4268         estimate D2E/DX2                !
 ! A212  A(27,44,43)           133.6375         estimate D2E/DX2                !
 ! A213  A(15,46,26)            88.2351         estimate D2E/DX2                !
 ! A214  A(15,46,45)           134.5011         estimate D2E/DX2                !
 ! A215  A(26,46,45)           131.1018         estimate D2E/DX2                !
 ! A216  A(23,47,48)           134.2361         estimate D2E/DX2                !
 ! A217  A(17,50,29)            76.2851         estimate D2E/DX2                !
 ! A218  A(17,50,49)           146.9058         estimate D2E/DX2                !
 ! A219  A(29,50,49)           128.8586         estimate D2E/DX2                !
 ! A220  A(11,51,52)           126.9404         estimate D2E/DX2                !
 ! A221  A(13,54,26)            66.7028         estimate D2E/DX2                !
 ! A222  A(13,54,40)           107.8809         estimate D2E/DX2                !
 ! A223  A(13,54,53)           117.3784         estimate D2E/DX2                !
 ! A224  A(26,54,40)            64.7411         estimate D2E/DX2                !
 ! A225  A(26,54,53)           141.2676         estimate D2E/DX2                !
 ! A226  A(40,54,53)           134.024          estimate D2E/DX2                !
 ! A227  L(32,13,54,2,-1)      175.1067         estimate D2E/DX2                !
 ! A228  L(16,15,46,2,-1)      182.9686         estimate D2E/DX2                !
 ! A229  L(34,28,40,27,-1)     193.5457         estimate D2E/DX2                !
 ! A230  L(30,29,50,38,-1)     184.134          estimate D2E/DX2                !
 ! A231  L(32,13,54,2,-2)      179.4244         estimate D2E/DX2                !
 ! A232  L(16,15,46,2,-2)      178.5823         estimate D2E/DX2                !
 ! A233  L(34,28,40,27,-2)     183.342          estimate D2E/DX2                !
 ! A234  L(30,29,50,38,-2)     187.0727         estimate D2E/DX2                !
 ! D1    D(3,1,2,4)             -6.9929         estimate D2E/DX2                !
 ! D2    D(3,1,2,8)            -67.9321         estimate D2E/DX2                !
 ! D3    D(3,1,2,19)           128.9657         estimate D2E/DX2                !
 ! D4    D(3,1,2,20)           169.1407         estimate D2E/DX2                !
 ! D5    D(7,1,2,4)             52.1426         estimate D2E/DX2                !
 ! D6    D(7,1,2,8)             -8.7965         estimate D2E/DX2                !
 ! D7    D(7,1,2,19)          -171.8987         estimate D2E/DX2                !
 ! D8    D(7,1,2,20)          -131.7237         estimate D2E/DX2                !
 ! D9    D(23,1,2,4)          -151.9492         estimate D2E/DX2                !
 ! D10   D(23,1,2,8)           147.1116         estimate D2E/DX2                !
 ! D11   D(23,1,2,19)          -15.9906         estimate D2E/DX2                !
 ! D12   D(23,1,2,20)           24.1844         estimate D2E/DX2                !
 ! D13   D(24,1,2,4)          -141.6856         estimate D2E/DX2                !
 ! D14   D(24,1,2,8)           157.3752         estimate D2E/DX2                !
 ! D15   D(24,1,2,19)           -5.727          estimate D2E/DX2                !
 ! D16   D(24,1,2,20)           34.448          estimate D2E/DX2                !
 ! D17   D(2,1,3,4)              6.8048         estimate D2E/DX2                !
 ! D18   D(2,1,3,9)             65.2063         estimate D2E/DX2                !
 ! D19   D(2,1,3,17)          -168.3745         estimate D2E/DX2                !
 ! D20   D(2,1,3,18)          -128.5064         estimate D2E/DX2                !
 ! D21   D(6,1,3,4)            -51.4677         estimate D2E/DX2                !
 ! D22   D(6,1,3,9)              6.9338         estimate D2E/DX2                !
 ! D23   D(6,1,3,17)           133.353          estimate D2E/DX2                !
 ! D24   D(6,1,3,18)           173.2211         estimate D2E/DX2                !
 ! D25   D(23,1,3,4)           162.7163         estimate D2E/DX2                !
 ! D26   D(23,1,3,9)          -138.8822         estimate D2E/DX2                !
 ! D27   D(23,1,3,17)          -12.4631         estimate D2E/DX2                !
 ! D28   D(23,1,3,18)           27.405          estimate D2E/DX2                !
 ! D29   D(24,1,3,4)           128.2964         estimate D2E/DX2                !
 ! D30   D(24,1,3,9)          -173.3021         estimate D2E/DX2                !
 ! D31   D(24,1,3,17)          -46.8829         estimate D2E/DX2                !
 ! D32   D(24,1,3,18)           -7.0148         estimate D2E/DX2                !
 ! D33   D(6,1,5,4)             37.3731         estimate D2E/DX2                !
 ! D34   D(6,1,5,11)          -123.2112         estimate D2E/DX2                !
 ! D35   D(6,1,5,12)          -164.0678         estimate D2E/DX2                !
 ! D36   D(7,1,5,4)            -34.9717         estimate D2E/DX2                !
 ! D37   D(7,1,5,11)           164.444          estimate D2E/DX2                !
 ! D38   D(7,1,5,12)           123.5874         estimate D2E/DX2                !
 ! D39   D(23,1,5,4)          -167.5117         estimate D2E/DX2                !
 ! D40   D(23,1,5,11)           31.904          estimate D2E/DX2                !
 ! D41   D(23,1,5,12)           -8.9526         estimate D2E/DX2                !
 ! D42   D(24,1,5,4)           170.2597         estimate D2E/DX2                !
 ! D43   D(24,1,5,11)            9.6754         estimate D2E/DX2                !
 ! D44   D(24,1,5,12)          -31.1813         estimate D2E/DX2                !
 ! D45   D(3,1,6,8)             33.7584         estimate D2E/DX2                !
 ! D46   D(3,1,6,10)           -26.8599         estimate D2E/DX2                !
 ! D47   D(3,1,6,15)          -177.9529         estimate D2E/DX2                !
 ! D48   D(3,1,6,16)          -167.1249         estimate D2E/DX2                !
 ! D49   D(5,1,6,8)            -26.4202         estimate D2E/DX2                !
 ! D50   D(5,1,6,10)           -87.0386         estimate D2E/DX2                !
 ! D51   D(5,1,6,15)           121.8684         estimate D2E/DX2                !
 ! D52   D(5,1,6,16)           132.6964         estimate D2E/DX2                !
 ! D53   D(23,1,6,8)           179.2586         estimate D2E/DX2                !
 ! D54   D(23,1,6,10)          118.6403         estimate D2E/DX2                !
 ! D55   D(23,1,6,15)          -32.4528         estimate D2E/DX2                !
 ! D56   D(23,1,6,16)          -21.6248         estimate D2E/DX2                !
 ! D57   D(24,1,6,8)          -146.027          estimate D2E/DX2                !
 ! D58   D(24,1,6,10)          153.3547         estimate D2E/DX2                !
 ! D59   D(24,1,6,15)            2.2616         estimate D2E/DX2                !
 ! D60   D(24,1,6,16)           13.0897         estimate D2E/DX2                !
 ! D61   D(2,1,7,9)            -35.3885         estimate D2E/DX2                !
 ! D62   D(2,1,7,10)            25.5689         estimate D2E/DX2                !
 ! D63   D(2,1,7,21)           174.3977         estimate D2E/DX2                !
 ! D64   D(2,1,7,22)           161.6788         estimate D2E/DX2                !
 ! D65   D(5,1,7,9)             22.3153         estimate D2E/DX2                !
 ! D66   D(5,1,7,10)            83.2727         estimate D2E/DX2                !
 ! D67   D(5,1,7,21)          -127.8985         estimate D2E/DX2                !
 ! D68   D(5,1,7,22)          -140.6174         estimate D2E/DX2                !
 ! D69   D(23,1,7,9)           159.7324         estimate D2E/DX2                !
 ! D70   D(23,1,7,10)         -139.3102         estimate D2E/DX2                !
 ! D71   D(23,1,7,21)            9.5186         estimate D2E/DX2                !
 ! D72   D(23,1,7,22)           -3.2003         estimate D2E/DX2                !
 ! D73   D(24,1,7,9)           163.4751         estimate D2E/DX2                !
 ! D74   D(24,1,7,10)         -135.5675         estimate D2E/DX2                !
 ! D75   D(24,1,7,21)           13.2613         estimate D2E/DX2                !
 ! D76   D(24,1,7,22)            0.5424         estimate D2E/DX2                !
 ! D77   D(2,1,23,42)          113.3099         estimate D2E/DX2                !
 ! D78   D(2,1,23,47)         -111.2684         estimate D2E/DX2                !
 ! D79   D(3,1,23,42)          -24.1956         estimate D2E/DX2                !
 ! D80   D(3,1,23,47)          111.2261         estimate D2E/DX2                !
 ! D81   D(5,1,23,42)           43.3737         estimate D2E/DX2                !
 ! D82   D(5,1,23,47)          178.7954         estimate D2E/DX2                !
 ! D83   D(6,1,23,42)         -164.1449         estimate D2E/DX2                !
 ! D84   D(6,1,23,47)          -28.7232         estimate D2E/DX2                !
 ! D85   D(7,1,23,42)          -91.379          estimate D2E/DX2                !
 ! D86   D(7,1,23,47)           44.0427         estimate D2E/DX2                !
 ! D87   D(2,1,24,36)          -37.9172         estimate D2E/DX2                !
 ! D88   D(3,1,24,36)         -147.8751         estimate D2E/DX2                !
 ! D89   D(5,1,24,36)          -93.482          estimate D2E/DX2                !
 ! D90   D(6,1,24,36)           31.8509         estimate D2E/DX2                !
 ! D91   D(7,1,24,36)          121.9137         estimate D2E/DX2                !
 ! D92   D(1,2,4,3)              7.007          estimate D2E/DX2                !
 ! D93   D(1,2,4,9)            -50.4277         estimate D2E/DX2                !
 ! D94   D(1,2,4,27)           157.1694         estimate D2E/DX2                !
 ! D95   D(1,2,4,28)           157.515          estimate D2E/DX2                !
 ! D96   D(6,2,4,3)             62.7888         estimate D2E/DX2                !
 ! D97   D(6,2,4,9)              5.3541         estimate D2E/DX2                !
 ! D98   D(6,2,4,27)          -147.0488         estimate D2E/DX2                !
 ! D99   D(6,2,4,28)          -146.7032         estimate D2E/DX2                !
 ! D100  D(19,2,4,3)          -130.6015         estimate D2E/DX2                !
 ! D101  D(19,2,4,9)           171.9638         estimate D2E/DX2                !
 ! D102  D(19,2,4,27)           19.5609         estimate D2E/DX2                !
 ! D103  D(19,2,4,28)           19.9065         estimate D2E/DX2                !
 ! D104  D(20,2,4,3)          -169.2282         estimate D2E/DX2                !
 ! D105  D(20,2,4,9)           133.337          estimate D2E/DX2                !
 ! D106  D(20,2,4,27)          -19.0658         estimate D2E/DX2                !
 ! D107  D(20,2,4,28)          -18.7203         estimate D2E/DX2                !
 ! D108  D(6,2,5,3)            -36.6948         estimate D2E/DX2                !
 ! D109  D(6,2,5,11)           143.4593         estimate D2E/DX2                !
 ! D110  D(6,2,5,12)           135.5439         estimate D2E/DX2                !
 ! D111  D(8,2,5,3)             27.8232         estimate D2E/DX2                !
 ! D112  D(8,2,5,11)          -152.0227         estimate D2E/DX2                !
 ! D113  D(8,2,5,12)          -159.9381         estimate D2E/DX2                !
 ! D114  D(19,2,5,3)           177.2152         estimate D2E/DX2                !
 ! D115  D(19,2,5,11)           -2.6306         estimate D2E/DX2                !
 ! D116  D(19,2,5,12)          -10.5461         estimate D2E/DX2                !
 ! D117  D(20,2,5,3)           178.5476         estimate D2E/DX2                !
 ! D118  D(20,2,5,11)           -1.2982         estimate D2E/DX2                !
 ! D119  D(20,2,5,12)           -9.2137         estimate D2E/DX2                !
 ! D120  D(4,2,6,7)            -39.8233         estimate D2E/DX2                !
 ! D121  D(4,2,6,10)            19.4701         estimate D2E/DX2                !
 ! D122  D(4,2,6,15)           148.9596         estimate D2E/DX2                !
 ! D123  D(4,2,6,16)          -177.4539         estimate D2E/DX2                !
 ! D124  D(5,2,6,7)             24.4498         estimate D2E/DX2                !
 ! D125  D(5,2,6,10)            83.7432         estimate D2E/DX2                !
 ! D126  D(5,2,6,15)          -146.7673         estimate D2E/DX2                !
 ! D127  D(5,2,6,16)          -113.1808         estimate D2E/DX2                !
 ! D128  D(19,2,6,7)           155.3316         estimate D2E/DX2                !
 ! D129  D(19,2,6,10)         -145.375          estimate D2E/DX2                !
 ! D130  D(19,2,6,15)          -15.8854         estimate D2E/DX2                !
 ! D131  D(19,2,6,16)           17.701          estimate D2E/DX2                !
 ! D132  D(20,2,6,7)           176.8196         estimate D2E/DX2                !
 ! D133  D(20,2,6,10)         -123.887          estimate D2E/DX2                !
 ! D134  D(20,2,6,15)            5.6026         estimate D2E/DX2                !
 ! D135  D(20,2,6,16)           39.189          estimate D2E/DX2                !
 ! D136  D(1,2,8,9)             44.6876         estimate D2E/DX2                !
 ! D137  D(1,2,8,10)           -10.8767         estimate D2E/DX2                !
 ! D138  D(1,2,8,25)          -167.075          estimate D2E/DX2                !
 ! D139  D(1,2,8,26)          -157.8722         estimate D2E/DX2                !
 ! D140  D(5,2,8,9)            -15.8317         estimate D2E/DX2                !
 ! D141  D(5,2,8,10)           -71.396          estimate D2E/DX2                !
 ! D142  D(5,2,8,25)           132.4058         estimate D2E/DX2                !
 ! D143  D(5,2,8,26)           141.6085         estimate D2E/DX2                !
 ! D144  D(19,2,8,9)          -153.4306         estimate D2E/DX2                !
 ! D145  D(19,2,8,10)          151.0051         estimate D2E/DX2                !
 ! D146  D(19,2,8,25)           -5.1932         estimate D2E/DX2                !
 ! D147  D(19,2,8,26)            4.0096         estimate D2E/DX2                !
 ! D148  D(20,2,8,9)          -172.9917         estimate D2E/DX2                !
 ! D149  D(20,2,8,10)          131.444          estimate D2E/DX2                !
 ! D150  D(20,2,8,25)          -24.7542         estimate D2E/DX2                !
 ! D151  D(20,2,8,26)          -15.5515         estimate D2E/DX2                !
 ! D152  D(1,3,4,2)             -7.1932         estimate D2E/DX2                !
 ! D153  D(1,3,4,8)             51.7934         estimate D2E/DX2                !
 ! D154  D(1,3,4,27)          -141.1301         estimate D2E/DX2                !
 ! D155  D(1,3,4,28)          -167.3855         estimate D2E/DX2                !
 ! D156  D(7,3,4,2)            -63.2986         estimate D2E/DX2                !
 ! D157  D(7,3,4,8)             -4.312          estimate D2E/DX2                !
 ! D158  D(7,3,4,27)           162.7645         estimate D2E/DX2                !
 ! D159  D(7,3,4,28)           136.5091         estimate D2E/DX2                !
 ! D160  D(17,3,4,2)           167.9778         estimate D2E/DX2                !
 ! D161  D(17,3,4,8)          -133.0357         estimate D2E/DX2                !
 ! D162  D(17,3,4,27)           34.0408         estimate D2E/DX2                !
 ! D163  D(17,3,4,28)            7.7855         estimate D2E/DX2                !
 ! D164  D(18,3,4,2)           128.8594         estimate D2E/DX2                !
 ! D165  D(18,3,4,8)          -172.154          estimate D2E/DX2                !
 ! D166  D(18,3,4,27)           -5.0775         estimate D2E/DX2                !
 ! D167  D(18,3,4,28)          -31.3328         estimate D2E/DX2                !
 ! D168  D(7,3,5,2)             36.3853         estimate D2E/DX2                !
 ! D169  D(7,3,5,11)          -143.8662         estimate D2E/DX2                !
 ! D170  D(7,3,5,12)          -139.136          estimate D2E/DX2                !
 ! D171  D(9,3,5,2)            -30.2637         estimate D2E/DX2                !
 ! D172  D(9,3,5,11)           149.4848         estimate D2E/DX2                !
 ! D173  D(9,3,5,12)           154.215          estimate D2E/DX2                !
 ! D174  D(17,3,5,2)          -177.5851         estimate D2E/DX2                !
 ! D175  D(17,3,5,11)            2.1634         estimate D2E/DX2                !
 ! D176  D(17,3,5,12)            6.8935         estimate D2E/DX2                !
 ! D177  D(18,3,5,2)          -176.84           estimate D2E/DX2                !
 ! D178  D(18,3,5,11)            2.9085         estimate D2E/DX2                !
 ! D179  D(18,3,5,12)            7.6386         estimate D2E/DX2                !
 ! D180  D(4,3,7,6)             39.2969         estimate D2E/DX2                !
 ! D181  D(4,3,7,10)           -21.3127         estimate D2E/DX2                !
 ! D182  D(4,3,7,21)          -176.6513         estimate D2E/DX2                !
 ! D183  D(4,3,7,22)          -146.6603         estimate D2E/DX2                !
 ! D184  D(5,3,7,6)            -22.9622         estimate D2E/DX2                !
 ! D185  D(5,3,7,10)           -83.5718         estimate D2E/DX2                !
 ! D186  D(5,3,7,21)           121.0896         estimate D2E/DX2                !
 ! D187  D(5,3,7,22)           151.0806         estimate D2E/DX2                !
 ! D188  D(17,3,7,6)          -176.4295         estimate D2E/DX2                !
 ! D189  D(17,3,7,10)          122.9608         estimate D2E/DX2                !
 ! D190  D(17,3,7,21)          -32.3778         estimate D2E/DX2                !
 ! D191  D(17,3,7,22)           -2.3867         estimate D2E/DX2                !
 ! D192  D(18,3,7,6)          -154.5378         estimate D2E/DX2                !
 ! D193  D(18,3,7,10)          144.8526         estimate D2E/DX2                !
 ! D194  D(18,3,7,21)          -10.486          estimate D2E/DX2                !
 ! D195  D(18,3,7,22)           19.505          estimate D2E/DX2                !
 ! D196  D(1,3,9,8)            -39.7165         estimate D2E/DX2                !
 ! D197  D(1,3,9,10)            16.1675         estimate D2E/DX2                !
 ! D198  D(1,3,9,29)           166.2668         estimate D2E/DX2                !
 ! D199  D(1,3,9,30)           153.4326         estimate D2E/DX2                !
 ! D200  D(5,3,9,8)             22.393          estimate D2E/DX2                !
 ! D201  D(5,3,9,10)            78.277          estimate D2E/DX2                !
 ! D202  D(5,3,9,29)          -131.6237         estimate D2E/DX2                !
 ! D203  D(5,3,9,30)          -144.4579         estimate D2E/DX2                !
 ! D204  D(17,3,9,8)           177.0418         estimate D2E/DX2                !
 ! D205  D(17,3,9,10)         -127.0741         estimate D2E/DX2                !
 ! D206  D(17,3,9,29)           23.0251         estimate D2E/DX2                !
 ! D207  D(17,3,9,30)           10.1909         estimate D2E/DX2                !
 ! D208  D(18,3,9,8)           155.2807         estimate D2E/DX2                !
 ! D209  D(18,3,9,10)         -148.8352         estimate D2E/DX2                !
 ! D210  D(18,3,9,29)            1.2641         estimate D2E/DX2                !
 ! D211  D(18,3,9,30)          -11.5702         estimate D2E/DX2                !
 ! D212  D(1,3,17,50)         -178.6122         estimate D2E/DX2                !
 ! D213  D(4,3,17,50)            8.184          estimate D2E/DX2                !
 ! D214  D(5,3,17,50)           94.9347         estimate D2E/DX2                !
 ! D215  D(7,3,17,50)         -117.7309         estimate D2E/DX2                !
 ! D216  D(9,3,17,50)          -54.5128         estimate D2E/DX2                !
 ! D217  D(1,3,18,42)           -7.1974         estimate D2E/DX2                !
 ! D218  D(4,3,18,42)         -128.2054         estimate D2E/DX2                !
 ! D219  D(5,3,18,42)          -67.5044         estimate D2E/DX2                !
 ! D220  D(7,3,18,42)           68.476          estimate D2E/DX2                !
 ! D221  D(9,3,18,42)          154.4672         estimate D2E/DX2                !
 ! D222  D(8,4,5,1)            -36.4633         estimate D2E/DX2                !
 ! D223  D(8,4,5,11)           123.2736         estimate D2E/DX2                !
 ! D224  D(8,4,5,12)           169.7667         estimate D2E/DX2                !
 ! D225  D(9,4,5,1)             35.9289         estimate D2E/DX2                !
 ! D226  D(9,4,5,11)          -164.3341         estimate D2E/DX2                !
 ! D227  D(9,4,5,12)          -117.8411         estimate D2E/DX2                !
 ! D228  D(27,4,5,1)          -165.5731         estimate D2E/DX2                !
 ! D229  D(27,4,5,11)           -5.8361         estimate D2E/DX2                !
 ! D230  D(27,4,5,12)           40.6569         estimate D2E/DX2                !
 ! D231  D(28,4,5,1)           164.253          estimate D2E/DX2                !
 ! D232  D(28,4,5,11)          -36.01           estimate D2E/DX2                !
 ! D233  D(28,4,5,12)           10.483          estimate D2E/DX2                !
 ! D234  D(3,4,8,6)            -35.5916         estimate D2E/DX2                !
 ! D235  D(3,4,8,10)            29.8744         estimate D2E/DX2                !
 ! D236  D(3,4,8,25)          -174.9781         estimate D2E/DX2                !
 ! D237  D(3,4,8,26)           157.1648         estimate D2E/DX2                !
 ! D238  D(5,4,8,6)             24.434          estimate D2E/DX2                !
 ! D239  D(5,4,8,10)            89.9            estimate D2E/DX2                !
 ! D240  D(5,4,8,25)          -114.9526         estimate D2E/DX2                !
 ! D241  D(5,4,8,26)          -142.8096         estimate D2E/DX2                !
 ! D242  D(27,4,8,6)           153.176          estimate D2E/DX2                !
 ! D243  D(27,4,8,10)         -141.3579         estimate D2E/DX2                !
 ! D244  D(27,4,8,25)           13.7895         estimate D2E/DX2                !
 ! D245  D(27,4,8,26)          -14.0676         estimate D2E/DX2                !
 ! D246  D(28,4,8,6)          -175.8959         estimate D2E/DX2                !
 ! D247  D(28,4,8,10)         -110.4299         estimate D2E/DX2                !
 ! D248  D(28,4,8,25)           44.7176         estimate D2E/DX2                !
 ! D249  D(28,4,8,26)           16.8605         estimate D2E/DX2                !
 ! D250  D(2,4,9,7)             33.4775         estimate D2E/DX2                !
 ! D251  D(2,4,9,10)           -29.9554         estimate D2E/DX2                !
 ! D252  D(2,4,9,29)           176.0968         estimate D2E/DX2                !
 ! D253  D(2,4,9,30)          -154.9118         estimate D2E/DX2                !
 ! D254  D(5,4,9,7)            -26.5256         estimate D2E/DX2                !
 ! D255  D(5,4,9,10)           -89.9585         estimate D2E/DX2                !
 ! D256  D(5,4,9,29)           116.0937         estimate D2E/DX2                !
 ! D257  D(5,4,9,30)           145.0851         estimate D2E/DX2                !
 ! D258  D(27,4,9,7)           179.9326         estimate D2E/DX2                !
 ! D259  D(27,4,9,10)          116.4997         estimate D2E/DX2                !
 ! D260  D(27,4,9,29)          -37.448          estimate D2E/DX2                !
 ! D261  D(27,4,9,30)           -8.4566         estimate D2E/DX2                !
 ! D262  D(28,4,9,7)          -163.3544         estimate D2E/DX2                !
 ! D263  D(28,4,9,10)          133.2127         estimate D2E/DX2                !
 ! D264  D(28,4,9,29)          -20.735          estimate D2E/DX2                !
 ! D265  D(28,4,9,30)            8.2564         estimate D2E/DX2                !
 ! D266  D(2,4,27,44)           18.3763         estimate D2E/DX2                !
 ! D267  D(3,4,27,44)          145.7686         estimate D2E/DX2                !
 ! D268  D(5,4,27,44)           80.6809         estimate D2E/DX2                !
 ! D269  D(8,4,27,44)          -47.8597         estimate D2E/DX2                !
 ! D270  D(9,4,27,44)         -125.8428         estimate D2E/DX2                !
 ! D271  D(2,4,28,34)          -90.9736         estimate D2E/DX2                !
 ! D272  D(2,4,28,40)          101.4436         estimate D2E/DX2                !
 ! D273  D(3,4,28,34)           54.2548         estimate D2E/DX2                !
 ! D274  D(3,4,28,40)         -113.328          estimate D2E/DX2                !
 ! D275  D(5,4,28,34)          -14.0577         estimate D2E/DX2                !
 ! D276  D(5,4,28,40)          178.3594         estimate D2E/DX2                !
 ! D277  D(8,4,28,34)         -171.4918         estimate D2E/DX2                !
 ! D278  D(8,4,28,40)           20.9253         estimate D2E/DX2                !
 ! D279  D(9,4,28,34)          116.8895         estimate D2E/DX2                !
 ! D280  D(9,4,28,40)          -50.6933         estimate D2E/DX2                !
 ! D281  D(1,5,11,51)           14.5515         estimate D2E/DX2                !
 ! D282  D(2,5,11,51)          -64.1928         estimate D2E/DX2                !
 ! D283  D(3,5,11,51)          116.0859         estimate D2E/DX2                !
 ! D284  D(4,5,11,51)         -138.2195         estimate D2E/DX2                !
 ! D285  D(1,5,12,34)         -144.0977         estimate D2E/DX2                !
 ! D286  D(2,5,12,34)          116.8163         estimate D2E/DX2                !
 ! D287  D(3,5,12,34)          -71.6579         estimate D2E/DX2                !
 ! D288  D(4,5,12,34)            3.1644         estimate D2E/DX2                !
 ! D289  D(2,6,7,3)             -0.4687         estimate D2E/DX2                !
 ! D290  D(2,6,7,9)             57.7079         estimate D2E/DX2                !
 ! D291  D(2,6,7,21)          -134.7185         estimate D2E/DX2                !
 ! D292  D(2,6,7,22)          -174.5596         estimate D2E/DX2                !
 ! D293  D(8,6,7,3)            -60.5814         estimate D2E/DX2                !
 ! D294  D(8,6,7,9)             -2.4048         estimate D2E/DX2                !
 ! D295  D(8,6,7,21)           165.1688         estimate D2E/DX2                !
 ! D296  D(8,6,7,22)           125.3277         estimate D2E/DX2                !
 ! D297  D(15,6,7,3)           167.2689         estimate D2E/DX2                !
 ! D298  D(15,6,7,9)          -134.5545         estimate D2E/DX2                !
 ! D299  D(15,6,7,21)           33.0191         estimate D2E/DX2                !
 ! D300  D(15,6,7,22)           -6.822          estimate D2E/DX2                !
 ! D301  D(16,6,7,3)           134.7665         estimate D2E/DX2                !
 ! D302  D(16,6,7,9)          -167.0569         estimate D2E/DX2                !
 ! D303  D(16,6,7,21)            0.5167         estimate D2E/DX2                !
 ! D304  D(16,6,7,22)          -39.3244         estimate D2E/DX2                !
 ! D305  D(1,6,8,4)              1.0604         estimate D2E/DX2                !
 ! D306  D(1,6,8,9)            -53.4341         estimate D2E/DX2                !
 ! D307  D(1,6,8,25)           130.6093         estimate D2E/DX2                !
 ! D308  D(1,6,8,26)           168.4875         estimate D2E/DX2                !
 ! D309  D(7,6,8,4)             56.6822         estimate D2E/DX2                !
 ! D310  D(7,6,8,9)              2.1877         estimate D2E/DX2                !
 ! D311  D(7,6,8,25)          -173.7689         estimate D2E/DX2                !
 ! D312  D(7,6,8,26)          -135.8907         estimate D2E/DX2                !
 ! D313  D(15,6,8,4)          -154.3741         estimate D2E/DX2                !
 ! D314  D(15,6,8,9)           151.1315         estimate D2E/DX2                !
 ! D315  D(15,6,8,25)          -24.8251         estimate D2E/DX2                !
 ! D316  D(15,6,8,26)           13.053          estimate D2E/DX2                !
 ! D317  D(16,6,8,4)          -144.6675         estimate D2E/DX2                !
 ! D318  D(16,6,8,9)           160.8381         estimate D2E/DX2                !
 ! D319  D(16,6,8,25)          -15.1185         estimate D2E/DX2                !
 ! D320  D(16,6,8,26)           22.7596         estimate D2E/DX2                !
 ! D321  D(1,6,10,9)            33.4316         estimate D2E/DX2                !
 ! D322  D(1,6,10,13)         -160.8082         estimate D2E/DX2                !
 ! D323  D(1,6,10,14)         -125.3705         estimate D2E/DX2                !
 ! D324  D(1,6,10,32)         -104.8064         estimate D2E/DX2                !
 ! D325  D(2,6,10,9)           -35.2134         estimate D2E/DX2                !
 ! D326  D(2,6,10,13)          130.5468         estimate D2E/DX2                !
 ! D327  D(2,6,10,14)          165.9845         estimate D2E/DX2                !
 ! D328  D(2,6,10,32)         -173.4513         estimate D2E/DX2                !
 ! D329  D(15,6,10,9)         -168.4591         estimate D2E/DX2                !
 ! D330  D(15,6,10,13)          -2.6988         estimate D2E/DX2                !
 ! D331  D(15,6,10,14)          32.7389         estimate D2E/DX2                !
 ! D332  D(15,6,10,32)          53.303          estimate D2E/DX2                !
 ! D333  D(16,6,10,9)          163.3226         estimate D2E/DX2                !
 ! D334  D(16,6,10,13)         -30.9172         estimate D2E/DX2                !
 ! D335  D(16,6,10,14)           4.5205         estimate D2E/DX2                !
 ! D336  D(16,6,10,32)          25.0846         estimate D2E/DX2                !
 ! D337  D(1,6,15,32)           99.0694         estimate D2E/DX2                !
 ! D338  D(1,6,15,46)         -159.0984         estimate D2E/DX2                !
 ! D339  D(2,6,15,32)          177.6789         estimate D2E/DX2                !
 ! D340  D(2,6,15,46)          -80.489          estimate D2E/DX2                !
 ! D341  D(7,6,15,32)           11.3144         estimate D2E/DX2                !
 ! D342  D(7,6,15,46)          113.1465         estimate D2E/DX2                !
 ! D343  D(8,6,15,32)         -114.533          estimate D2E/DX2                !
 ! D344  D(8,6,15,46)          -12.7009         estimate D2E/DX2                !
 ! D345  D(10,6,15,32)         -52.0956         estimate D2E/DX2                !
 ! D346  D(10,6,15,46)          49.7365         estimate D2E/DX2                !
 ! D347  D(1,6,16,32)          106.5102         estimate D2E/DX2                !
 ! D348  D(1,6,16,36)          -50.9221         estimate D2E/DX2                !
 ! D349  D(2,6,16,32)          174.3736         estimate D2E/DX2                !
 ! D350  D(2,6,16,36)           16.9413         estimate D2E/DX2                !
 ! D351  D(7,6,16,32)           46.5192         estimate D2E/DX2                !
 ! D352  D(7,6,16,36)         -110.9131         estimate D2E/DX2                !
 ! D353  D(8,6,16,32)         -107.7532         estimate D2E/DX2                !
 ! D354  D(8,6,16,36)           94.8145         estimate D2E/DX2                !
 ! D355  D(10,6,16,32)         -25.2959         estimate D2E/DX2                !
 ! D356  D(10,6,16,36)         177.2717         estimate D2E/DX2                !
 ! D357  D(1,7,9,4)              2.5551         estimate D2E/DX2                !
 ! D358  D(1,7,9,8)             59.1344         estimate D2E/DX2                !
 ! D359  D(1,7,9,29)          -133.0138         estimate D2E/DX2                !
 ! D360  D(1,7,9,30)          -169.8157         estimate D2E/DX2                !
 ! D361  D(6,7,9,4)            -54.4442         estimate D2E/DX2                !
 ! D362  D(6,7,9,8)              2.1352         estimate D2E/DX2                !
 ! D363  D(6,7,9,29)           169.987          estimate D2E/DX2                !
 ! D364  D(6,7,9,30)           133.1851         estimate D2E/DX2                !
 ! D365  D(21,7,9,4)           139.22           estimate D2E/DX2                !
 ! D366  D(21,7,9,8)          -164.2006         estimate D2E/DX2                !
 ! D367  D(21,7,9,29)            3.6512         estimate D2E/DX2                !
 ! D368  D(21,7,9,30)          -33.1508         estimate D2E/DX2                !
 ! D369  D(22,7,9,4)           169.4497         estimate D2E/DX2                !
 ! D370  D(22,7,9,8)          -133.9709         estimate D2E/DX2                !
 ! D371  D(22,7,9,29)           33.8808         estimate D2E/DX2                !
 ! D372  D(22,7,9,30)           -2.9211         estimate D2E/DX2                !
 ! D373  D(1,7,10,8)           -29.869          estimate D2E/DX2                !
 ! D374  D(1,7,10,13)          131.1859         estimate D2E/DX2                !
 ! D375  D(1,7,10,14)          156.3444         estimate D2E/DX2                !
 ! D376  D(1,7,10,32)           97.3172         estimate D2E/DX2                !
 ! D377  D(3,7,10,8)            38.4066         estimate D2E/DX2                !
 ! D378  D(3,7,10,13)         -160.5384         estimate D2E/DX2                !
 ! D379  D(3,7,10,14)         -135.3799         estimate D2E/DX2                !
 ! D380  D(3,7,10,32)          165.5928         estimate D2E/DX2                !
 ! D381  D(21,7,10,8)         -170.9812         estimate D2E/DX2                !
 ! D382  D(21,7,10,13)          -9.9263         estimate D2E/DX2                !
 ! D383  D(21,7,10,14)          15.2322         estimate D2E/DX2                !
 ! D384  D(21,7,10,32)         -43.7951         estimate D2E/DX2                !
 ! D385  D(22,7,10,8)          178.8647         estimate D2E/DX2                !
 ! D386  D(22,7,10,13)         -20.0803         estimate D2E/DX2                !
 ! D387  D(22,7,10,14)           5.0782         estimate D2E/DX2                !
 ! D388  D(22,7,10,32)         -53.9491         estimate D2E/DX2                !
 ! D389  D(1,7,22,38)          123.6242         estimate D2E/DX2                !
 ! D390  D(3,7,22,38)           33.3545         estimate D2E/DX2                !
 ! D391  D(6,7,22,38)         -154.1968         estimate D2E/DX2                !
 ! D392  D(9,7,22,38)          -37.5523         estimate D2E/DX2                !
 ! D393  D(10,7,22,38)         -96.7255         estimate D2E/DX2                !
 ! D394  D(2,8,9,3)             -3.9262         estimate D2E/DX2                !
 ! D395  D(2,8,9,7)            -64.1868         estimate D2E/DX2                !
 ! D396  D(2,8,9,29)           131.798          estimate D2E/DX2                !
 ! D397  D(2,8,9,30)           164.4675         estimate D2E/DX2                !
 ! D398  D(6,8,9,3)             57.9475         estimate D2E/DX2                !
 ! D399  D(6,8,9,7)             -2.3132         estimate D2E/DX2                !
 ! D400  D(6,8,9,29)          -166.3284         estimate D2E/DX2                !
 ! D401  D(6,8,9,30)          -133.6589         estimate D2E/DX2                !
 ! D402  D(25,8,9,3)          -127.2389         estimate D2E/DX2                !
 ! D403  D(25,8,9,7)           172.5005         estimate D2E/DX2                !
 ! D404  D(25,8,9,29)            8.4853         estimate D2E/DX2                !
 ! D405  D(25,8,9,30)           41.1548         estimate D2E/DX2                !
 ! D406  D(26,8,9,3)          -163.0138         estimate D2E/DX2                !
 ! D407  D(26,8,9,7)           136.7255         estimate D2E/DX2                !
 ! D408  D(26,8,9,29)          -27.2896         estimate D2E/DX2                !
 ! D409  D(26,8,9,30)            5.3799         estimate D2E/DX2                !
 ! D410  D(2,8,10,7)            24.3996         estimate D2E/DX2                !
 ! D411  D(2,8,10,13)         -143.6703         estimate D2E/DX2                !
 ! D412  D(2,8,10,14)         -164.7248         estimate D2E/DX2                !
 ! D413  D(2,8,10,32)          -54.603          estimate D2E/DX2                !
 ! D414  D(4,8,10,7)           -40.1031         estimate D2E/DX2                !
 ! D415  D(4,8,10,13)          151.8269         estimate D2E/DX2                !
 ! D416  D(4,8,10,14)          130.7724         estimate D2E/DX2                !
 ! D417  D(4,8,10,32)         -119.1057         estimate D2E/DX2                !
 ! D418  D(25,8,10,7)          172.0785         estimate D2E/DX2                !
 ! D419  D(25,8,10,13)           4.0086         estimate D2E/DX2                !
 ! D420  D(25,8,10,14)         -17.0459         estimate D2E/DX2                !
 ! D421  D(25,8,10,32)          93.0759         estimate D2E/DX2                !
 ! D422  D(26,8,10,7)          179.5502         estimate D2E/DX2                !
 ! D423  D(26,8,10,13)          11.4802         estimate D2E/DX2                !
 ! D424  D(26,8,10,14)          -9.5743         estimate D2E/DX2                !
 ! D425  D(26,8,10,32)         100.5476         estimate D2E/DX2                !
 ! D426  D(2,8,26,46)           80.1322         estimate D2E/DX2                !
 ! D427  D(2,8,26,54)         -170.6893         estimate D2E/DX2                !
 ! D428  D(4,8,26,46)          160.149          estimate D2E/DX2                !
 ! D429  D(4,8,26,54)          -90.6726         estimate D2E/DX2                !
 ! D430  D(6,8,26,46)           -4.002          estimate D2E/DX2                !
 ! D431  D(6,8,26,54)          105.1764         estimate D2E/DX2                !
 ! D432  D(9,8,26,46)         -127.9916         estimate D2E/DX2                !
 ! D433  D(9,8,26,54)          -18.8132         estimate D2E/DX2                !
 ! D434  D(10,8,26,46)         -70.3669         estimate D2E/DX2                !
 ! D435  D(10,8,26,54)          38.8116         estimate D2E/DX2                !
 ! D436  D(3,9,10,6)           -30.3519         estimate D2E/DX2                !
 ! D437  D(3,9,10,13)          168.2874         estimate D2E/DX2                !
 ! D438  D(3,9,10,14)          134.0631         estimate D2E/DX2                !
 ! D439  D(3,9,10,32)           38.8637         estimate D2E/DX2                !
 ! D440  D(4,9,10,6)            38.4518         estimate D2E/DX2                !
 ! D441  D(4,9,10,13)         -122.9088         estimate D2E/DX2                !
 ! D442  D(4,9,10,14)         -157.1332         estimate D2E/DX2                !
 ! D443  D(4,9,10,32)          107.6674         estimate D2E/DX2                !
 ! D444  D(29,9,10,6)         -172.4101         estimate D2E/DX2                !
 ! D445  D(29,9,10,13)          26.2293         estimate D2E/DX2                !
 ! D446  D(29,9,10,14)          -7.9951         estimate D2E/DX2                !
 ! D447  D(29,9,10,32)        -103.1945         estimate D2E/DX2                !
 ! D448  D(30,9,10,6)          179.8994         estimate D2E/DX2                !
 ! D449  D(30,9,10,13)          18.5387         estimate D2E/DX2                !
 ! D450  D(30,9,10,14)         -15.6856         estimate D2E/DX2                !
 ! D451  D(30,9,10,32)        -110.885          estimate D2E/DX2                !
 ! D452  D(3,9,29,38)          -67.5275         estimate D2E/DX2                !
 ! D453  D(3,9,29,50)           23.9097         estimate D2E/DX2                !
 ! D454  D(4,9,29,38)         -133.8156         estimate D2E/DX2                !
 ! D455  D(4,9,29,50)          -42.3783         estimate D2E/DX2                !
 ! D456  D(7,9,29,38)           -2.0197         estimate D2E/DX2                !
 ! D457  D(7,9,29,50)           89.4176         estimate D2E/DX2                !
 ! D458  D(8,9,29,38)          157.6453         estimate D2E/DX2                !
 ! D459  D(8,9,29,50)         -110.9175         estimate D2E/DX2                !
 ! D460  D(10,9,29,38)          77.8897         estimate D2E/DX2                !
 ! D461  D(10,9,29,50)         169.3269         estimate D2E/DX2                !
 ! D462  D(6,10,13,54)        -121.7286         estimate D2E/DX2                !
 ! D463  D(7,10,13,54)         148.4242         estimate D2E/DX2                !
 ! D464  D(8,10,13,54)         -52.6483         estimate D2E/DX2                !
 ! D465  D(9,10,13,54)          36.0243         estimate D2E/DX2                !
 ! D466  D(6,10,32,15)         -27.3801         estimate D2E/DX2                !
 ! D467  D(6,10,32,16)         -11.7164         estimate D2E/DX2                !
 ! D468  D(6,10,32,31)        -131.784          estimate D2E/DX2                !
 ! D469  D(7,10,32,15)         -93.3387         estimate D2E/DX2                !
 ! D470  D(7,10,32,16)         -77.6751         estimate D2E/DX2                !
 ! D471  D(7,10,32,31)         162.2574         estimate D2E/DX2                !
 ! D472  D(8,10,32,15)          -4.7874         estimate D2E/DX2                !
 ! D473  D(8,10,32,16)          10.8763         estimate D2E/DX2                !
 ! D474  D(8,10,32,31)        -109.1912         estimate D2E/DX2                !
 ! D475  D(9,10,32,15)        -105.3593         estimate D2E/DX2                !
 ! D476  D(9,10,32,16)         -89.6956         estimate D2E/DX2                !
 ! D477  D(9,10,32,31)         150.2368         estimate D2E/DX2                !
 ! D478  D(51,11,12,34)        169.455          estimate D2E/DX2                !
 ! D479  D(5,11,51,52)         176.1838         estimate D2E/DX2                !
 ! D480  D(12,11,51,52)       -103.1558         estimate D2E/DX2                !
 ! D481  D(5,12,34,28)          -8.9003         estimate D2E/DX2                !
 ! D482  D(5,12,34,33)        -137.3211         estimate D2E/DX2                !
 ! D483  D(11,12,34,28)         64.0773         estimate D2E/DX2                !
 ! D484  D(11,12,34,33)        -64.3435         estimate D2E/DX2                !
 ! D485  D(32,13,14,10)         79.0727         estimate D2E/DX2                !
 ! D486  D(36,16,46,26)        -85.9005         estimate D2E/DX2                !
 ! D487  D(36,16,46,45)         67.5607         estimate D2E/DX2                !
 ! D488  D(15,32,54,26)         -9.7413         estimate D2E/DX2                !
 ! D489  D(15,32,54,40)        -60.8315         estimate D2E/DX2                !
 ! D490  D(15,32,54,53)        126.5018         estimate D2E/DX2                !
 ! D491  D(16,32,54,26)          0.0425         estimate D2E/DX2                !
 ! D492  D(16,32,54,40)        -51.0478         estimate D2E/DX2                !
 ! D493  D(16,32,54,53)        136.2855         estimate D2E/DX2                !
 ! D494  D(31,32,54,26)       -124.5938         estimate D2E/DX2                !
 ! D495  D(31,32,54,40)       -175.684          estimate D2E/DX2                !
 ! D496  D(31,32,54,53)         11.6493         estimate D2E/DX2                !
 ! D497  D(10,13,54,26)         52.7695         estimate D2E/DX2                !
 ! D498  D(10,13,54,40)          1.6055         estimate D2E/DX2                !
 ! D499  D(10,13,54,53)       -170.0533         estimate D2E/DX2                !
 ! D500  D(14,13,54,26)        129.2226         estimate D2E/DX2                !
 ! D501  D(14,13,54,40)         78.0586         estimate D2E/DX2                !
 ! D502  D(14,13,54,53)        -93.6002         estimate D2E/DX2                !
 ! D503  D(6,15,32,10)          36.9634         estimate D2E/DX2                !
 ! D504  D(6,15,32,13)          66.9936         estimate D2E/DX2                !
 ! D505  D(6,15,32,14)          56.5027         estimate D2E/DX2                !
 ! D506  D(6,15,32,31)         173.2525         estimate D2E/DX2                !
 ! D507  D(46,15,32,10)        -69.6603         estimate D2E/DX2                !
 ! D508  D(46,15,32,13)        -39.6301         estimate D2E/DX2                !
 ! D509  D(46,15,32,14)        -50.1211         estimate D2E/DX2                !
 ! D510  D(46,15,32,31)         66.6287         estimate D2E/DX2                !
 ! D511  D(6,15,46,26)           9.5805         estimate D2E/DX2                !
 ! D512  D(6,15,46,45)         162.6895         estimate D2E/DX2                !
 ! D513  D(32,15,46,26)         94.6492         estimate D2E/DX2                !
 ! D514  D(32,15,46,45)       -112.2418         estimate D2E/DX2                !
 ! D515  D(6,16,32,10)          15.3162         estimate D2E/DX2                !
 ! D516  D(6,16,32,13)          40.6752         estimate D2E/DX2                !
 ! D517  D(6,16,32,14)          28.0764         estimate D2E/DX2                !
 ! D518  D(6,16,32,31)         155.0671         estimate D2E/DX2                !
 ! D519  D(36,16,32,10)        116.4116         estimate D2E/DX2                !
 ! D520  D(36,16,32,13)        141.7706         estimate D2E/DX2                !
 ! D521  D(36,16,32,14)        129.1718         estimate D2E/DX2                !
 ! D522  D(36,16,32,31)       -103.8375         estimate D2E/DX2                !
 ! D523  D(6,16,36,24)          56.9262         estimate D2E/DX2                !
 ! D524  D(6,16,36,35)        -167.0324         estimate D2E/DX2                !
 ! D525  D(15,16,36,24)        135.2388         estimate D2E/DX2                !
 ! D526  D(15,16,36,35)        -88.7197         estimate D2E/DX2                !
 ! D527  D(32,16,36,24)        -41.0727         estimate D2E/DX2                !
 ! D528  D(32,16,36,35)         94.9688         estimate D2E/DX2                !
 ! D529  D(50,17,18,42)        168.359          estimate D2E/DX2                !
 ! D530  D(3,17,50,29)          55.9401         estimate D2E/DX2                !
 ! D531  D(3,17,50,49)        -160.1279         estimate D2E/DX2                !
 ! D532  D(18,17,50,29)        130.5404         estimate D2E/DX2                !
 ! D533  D(18,17,50,49)        -85.5275         estimate D2E/DX2                !
 ! D534  D(3,18,42,23)          -4.6969         estimate D2E/DX2                !
 ! D535  D(3,18,42,41)        -162.6325         estimate D2E/DX2                !
 ! D536  D(17,18,42,23)         72.1469         estimate D2E/DX2                !
 ! D537  D(17,18,42,41)        -85.7887         estimate D2E/DX2                !
 ! D538  D(7,22,38,29)          30.8188         estimate D2E/DX2                !
 ! D539  D(7,22,38,37)        -178.7103         estimate D2E/DX2                !
 ! D540  D(21,22,38,29)        106.8013         estimate D2E/DX2                !
 ! D541  D(21,22,38,37)       -102.7279         estimate D2E/DX2                !
 ! D542  D(42,23,24,36)       -177.7184         estimate D2E/DX2                !
 ! D543  D(47,23,24,36)         21.3006         estimate D2E/DX2                !
 ! D544  D(1,23,42,18)          17.0725         estimate D2E/DX2                !
 ! D545  D(1,23,42,41)        -179.316          estimate D2E/DX2                !
 ! D546  D(24,23,42,18)         92.9116         estimate D2E/DX2                !
 ! D547  D(24,23,42,41)       -103.4768         estimate D2E/DX2                !
 ! D548  D(47,23,42,18)       -105.0358         estimate D2E/DX2                !
 ! D549  D(47,23,42,41)         58.5758         estimate D2E/DX2                !
 ! D550  D(1,23,47,48)         164.802          estimate D2E/DX2                !
 ! D551  D(24,23,47,48)         75.7239         estimate D2E/DX2                !
 ! D552  D(42,23,47,48)        -79.5268         estimate D2E/DX2                !
 ! D553  D(1,24,36,16)         -43.5036         estimate D2E/DX2                !
 ! D554  D(1,24,36,35)        -163.2243         estimate D2E/DX2                !
 ! D555  D(23,24,36,16)         31.2733         estimate D2E/DX2                !
 ! D556  D(23,24,36,35)        -88.4474         estimate D2E/DX2                !
 ! D557  D(8,26,46,15)          -2.5213         estimate D2E/DX2                !
 ! D558  D(8,26,46,45)        -157.1741         estimate D2E/DX2                !
 ! D559  D(25,26,46,15)         74.5865         estimate D2E/DX2                !
 ! D560  D(25,26,46,45)        -80.0663         estimate D2E/DX2                !
 ! D561  D(54,26,46,15)       -116.1064         estimate D2E/DX2                !
 ! D562  D(54,26,46,45)         89.2408         estimate D2E/DX2                !
 ! D563  D(8,26,54,13)         -52.6579         estimate D2E/DX2                !
 ! D564  D(8,26,54,40)          72.2883         estimate D2E/DX2                !
 ! D565  D(8,26,54,53)        -157.9274         estimate D2E/DX2                !
 ! D566  D(25,26,54,13)       -149.6132         estimate D2E/DX2                !
 ! D567  D(25,26,54,40)        -24.667          estimate D2E/DX2                !
 ! D568  D(25,26,54,53)        105.1172         estimate D2E/DX2                !
 ! D569  D(46,26,54,13)         54.1182         estimate D2E/DX2                !
 ! D570  D(46,26,54,40)        179.0644         estimate D2E/DX2                !
 ! D571  D(46,26,54,53)        -51.1513         estimate D2E/DX2                !
 ! D572  D(44,27,28,34)        179.304          estimate D2E/DX2                !
 ! D573  D(44,27,28,40)         -4.038          estimate D2E/DX2                !
 ! D574  D(4,27,44,43)         171.4744         estimate D2E/DX2                !
 ! D575  D(28,27,44,43)         86.2201         estimate D2E/DX2                !
 ! D576  D(4,28,34,12)          13.7351         estimate D2E/DX2                !
 ! D577  D(4,28,34,33)         146.8027         estimate D2E/DX2                !
 ! D578  D(27,28,34,12)        -62.2252         estimate D2E/DX2                !
 ! D579  D(27,28,34,33)         70.8424         estimate D2E/DX2                !
 ! D580  D(12,34,40,39)       -158.5114         estimate D2E/DX2                !
 ! D581  D(12,34,40,54)         26.294          estimate D2E/DX2                !
 ! D582  D(33,34,40,39)        -20.9283         estimate D2E/DX2                !
 ! D583  D(33,34,40,54)        163.877          estimate D2E/DX2                !
 ! D584  D(4,28,40,39)        -168.7575         estimate D2E/DX2                !
 ! D585  D(4,28,40,54)           5.8617         estimate D2E/DX2                !
 ! D586  D(27,28,40,39)        -91.6011         estimate D2E/DX2                !
 ! D587  D(27,28,40,54)         83.0181         estimate D2E/DX2                !
 ! D588  D(9,29,38,22)         -14.3144         estimate D2E/DX2                !
 ! D589  D(9,29,38,37)        -164.7199         estimate D2E/DX2                !
 ! D590  D(30,29,38,22)         61.2314         estimate D2E/DX2                !
 ! D591  D(30,29,38,37)        -89.174          estimate D2E/DX2                !
 ! D592  D(50,29,38,22)       -125.8413         estimate D2E/DX2                !
 ! D593  D(50,29,38,37)         83.7532         estimate D2E/DX2                !
 ! D594  D(9,29,50,17)         -43.8269         estimate D2E/DX2                !
 ! D595  D(9,29,50,49)         160.5554         estimate D2E/DX2                !
 ! D596  D(38,29,50,17)         50.1004         estimate D2E/DX2                !
 ! D597  D(38,29,50,49)       -105.5173         estimate D2E/DX2                !
 ! D598  D(28,40,54,13)          8.1653         estimate D2E/DX2                !
 ! D599  D(28,40,54,26)        -44.1202         estimate D2E/DX2                !
 ! D600  D(28,40,54,53)        177.845          estimate D2E/DX2                !
 ! D601  D(39,40,54,13)       -176.9494         estimate D2E/DX2                !
 ! D602  D(39,40,54,26)        130.7651         estimate D2E/DX2                !
 ! D603  D(39,40,54,53)         -7.2697         estimate D2E/DX2                !
 --------------------------------------------------------------------------------
 Trust Radius=3.00D-01 FncErr=1.00D-07 GrdErr=1.00D-06 EigMax=2.50D+02 EigMin=1.00D-04
 Number of steps in this run=    324 maximum allowed number of steps=    324.
 GradGradGradGradGradGradGradGradGradGradGradGradGradGradGradGradGradGrad

 Stoichiometry    Be10H44
 Framework group  C1[X(Be10H44)]
 Deg. of freedom   156
 Full point group                 C1      NOp   1
 Largest Abelian subgroup         C1      NOp   1
 Largest concise Abelian subgroup C1      NOp   1
                         Standard orientation:                         
 ---------------------------------------------------------------------
 Center     Atomic      Atomic             Coordinates (Angstroms)
 Number     Number       Type             X           Y           Z
 ---------------------------------------------------------------------
      1          4           0       -1.315628    1.086648    0.317831
      2          4           0       -0.677861    0.179892   -1.613039
      3          4           0       -1.003436   -0.858029    1.226670
      4          4           0       -0.155623   -1.600997   -0.619414
      5          4           0       -2.094510   -0.718071   -0.508806
      6          4           0        0.514959    1.604226   -0.505011
      7          4           0        0.277241    0.823940    1.571709
      8          4           0        1.363529   -0.163584   -1.134277
      9          4           0        1.056851   -1.048769    0.988115
     10          4           0        2.110074    0.658912    0.549277
     11          1           0       -3.398516   -1.000305   -1.197697
     12          1           0       -3.512095   -1.180654   -0.390110
     13          1           0        3.543846    1.146642    0.478235
     14          1           0        3.401256    0.997974    1.274251
     15          1           0        1.041369    2.871434   -1.271483
     16          1           0        0.402505    3.127534   -0.864623
     17          1           0       -1.354560   -1.480108    2.573342
     18          1           0       -2.000833   -1.608595    2.085605
     19          1           0       -1.410089    0.245884   -2.944436
     20          1           0       -0.695525    0.613699   -3.086514
     21          1           0       -0.022216    1.553061    2.904988
     22          1           0        0.775209    1.427381    2.902024
     23          1           0       -2.304691    2.158594    0.948619
     24          1           0       -2.612440    1.999962    0.234412
     25          1           0        1.999444   -0.487388   -2.529134
     26          1           0        2.620011   -0.351046   -2.041437
     27          1           0       -0.127905   -2.912954   -1.546499
     28          1           0        0.077772   -3.173482   -0.828060
     29          1           0        1.471663   -2.238790    1.911031
     30          1           0        2.153283   -1.838333    1.777658
     31          1           0        2.514379    4.069693    1.420818
     32          1           0        2.062000    3.476516    1.335664
     33          1           0       -2.831817   -4.191000   -0.600475
     34          1           0       -2.523502   -3.613702   -0.233436
     35          1           0       -2.136306    3.686438   -2.687094
     36          1           0       -1.929012    3.094604   -2.276363
     37          1           0        1.087426   -1.030678    4.919097
     38          1           0        0.894853   -0.885610    4.209545
     39          1           0        3.154675   -3.728745   -1.109654
     40          1           0        2.819950   -3.096008   -0.886485
     41          1           0       -4.430294    0.531889    2.692015
     42          1           0       -3.837265    0.333639    2.278344
     43          1           0        0.125130   -2.263074   -4.650425
     44          1           0        0.014371   -1.952709   -3.977658
     45          1           0        3.545739    2.476540   -3.207027
     46          1           0        3.167259    2.175779   -2.634525
     47          1           0       -0.837088    4.401822    1.991511
     48          1           0       -0.986970    4.957009    2.162691
     49          1           0       -0.364134   -4.287977    2.508511
     50          1           0       -0.373004   -3.718607    2.319463
     51          1           0       -4.576496    1.072025   -1.883148
     52          1           0       -5.088409    1.109863   -2.193814
     53          1           0        5.389283   -1.177431   -0.491193
     54          1           0        4.789371   -1.167454   -0.488761
 ---------------------------------------------------------------------
 Rotational constants (GHZ):           0.7327939           0.6609420           0.6248818
 Standard basis: def2TZVP (5D, 7F)
 There are   464 symmetry adapted cartesian basis functions of A   symmetry.
 There are   454 symmetry adapted basis functions of A   symmetry.
   454 basis functions,   642 primitive gaussians,   464 cartesian basis functions
    42 alpha electrons       42 beta electrons
       nuclear repulsion energy       489.0131764852 Hartrees.
 NAtoms=   54 NActive=   54 NUniq=   54 SFac= 1.00D+00 NAtFMM=   60 NAOKFM=F Big=F
 Integral buffers will be    131072 words long.
 Raffenetti 2 integral format.
 Two-electron integral symmetry is turned on.
 Nuclear repulsion after empirical dispersion term =      488.9541857460 Hartrees.
 One-electron integrals computed using PRISM.
   1 Symmetry operations used in ECPInt.
 ECPInt:  NShTT=   35511 NPrTT=   90402 LenC2=   31974 LenP2D=   63504.
 LDataN:  DoStor=T MaxTD1= 4 Len=   56
 NBasis=   454 RedAO= T EigKep=  8.85D-05  NBF=   454
 NBsUse=   454 1.00D-06 EigRej= -1.00D+00 NBFU=   454
 ExpMin= 3.27D-02 ExpMax= 4.70D+03 ExpMxC= 1.60D+02 IAcc=3 IRadAn=         5 AccDes= 0.00D+00
 Harris functional with IExCor= 1009 and IRadAn=       5 diagonalized for initial guess.
 HarFok:  IExCor= 1009 AccDes= 0.00D+00 IRadAn=         5 IDoV= 1 UseB2=F ITyADJ=14
 ICtDFT=  3500011 ScaDFX=  1.000000  1.000000  1.000000  1.000000
 FoFCou: FMM=F IPFlag=           0 FMFlag=      100000 FMFlg1=           0
         NFxFlg=           0 DoJE=T BraDBF=F KetDBF=T FulRan=T
         wScrn=  0.000000 ICntrl=       500 IOpCl=  0 I1Cent=   200000004 NGrid=           0
         NMat0=    1 NMatS0=      1 NMatT0=    0 NMatD0=    1 NMtDS0=    0 NMtDT0=    0
 Petite list used in FoFCou.
 Requested convergence on RMS density matrix=1.00D-08 within 128 cycles.
 Requested convergence on MAX density matrix=1.00D-06.
 Requested convergence on             energy=1.00D-06.
 No special actions if energy rises.
 SCF Done:  E(RPBE1PBE) =  -172.891045297     A.U. after   15 cycles
            NFock= 15  Conv=0.62D-08     -V/T= 2.0070

 **********************************************************************

            Population analysis using the SCF density.

 **********************************************************************

 Orbital symmetries:
       Occupied  (A) (A) (A) (A) (A) (A) (A) (A) (A) (A) (A) (A)
                 (A) (A) (A) (A) (A) (A) (A) (A) (A) (A) (A) (A)
                 (A) (A) (A) (A) (A) (A) (A) (A) (A) (A) (A) (A)
                 (A) (A) (A) (A) (A) (A)
       Virtual   (A) (A) (A) (A) (A) (A) (A) (A) (A) (A) (A) (A)
                 (A) (A) (A) (A) (A) (A) (A) (A) (A) (A) (A) (A)
                 (A) (A) (A) (A) (A) (A) (A) (A) (A) (A) (A) (A)
                 (A) (A) (A) (A) (A) (A) (A) (A) (A) (A) (A) (A)
                 (A) (A) (A) (A) (A) (A) (A) (A) (A) (A) (A) (A)
                 (A) (A) (A) (A) (A) (A) (A) (A) (A) (A) (A) (A)
                 (A) (A) (A) (A) (A) (A) (A) (A) (A) (A) (A) (A)
                 (A) (A) (A) (A) (A) (A) (A) (A) (A) (A) (A) (A)
                 (A) (A) (A) (A) (A) (A) (A) (A) (A) (A) (A) (A)
                 (A) (A) (A) (A) (A) (A) (A) (A) (A) (A) (A) (A)
                 (A) (A) (A) (A) (A) (A) (A) (A) (A) (A) (A) (A)
                 (A) (A) (A) (A) (A) (A) (A) (A) (A) (A) (A) (A)
                 (A) (A) (A) (A) (A) (A) (A) (A) (A) (A) (A) (A)
                 (A) (A) (A) (A) (A) (A) (A) (A) (A) (A) (A) (A)
                 (A) (A) (A) (A) (A) (A) (A) (A) (A) (A) (A) (A)
                 (A) (A) (A) (A) (A) (A) (A) (A) (A) (A) (A) (A)
                 (A) (A) (A) (A) (A) (A) (A) (A) (A) (A) (A) (A)
                 (A) (A) (A) (A) (A) (A) (A) (A) (A) (A) (A) (A)
                 (A) (A) (A) (A) (A) (A) (A) (A) (A) (A) (A) (A)
                 (A) (A) (A) (A) (A) (A) (A) (A) (A) (A) (A) (A)
                 (A) (A) (A) (A) (A) (A) (A) (A) (A) (A) (A) (A)
                 (A) (A) (A) (A) (A) (A) (A) (A) (A) (A) (A) (A)
                 (A) (A) (A) (A) (A) (A) (A) (A) (A) (A) (A) (A)
                 (A) (A) (A) (A) (A) (A) (A) (A) (A) (A) (A) (A)
                 (A) (A) (A) (A) (A) (A) (A) (A) (A) (A) (A) (A)
                 (A) (A) (A) (A) (A) (A) (A) (A) (A) (A) (A) (A)
                 (A) (A) (A) (A) (A) (A) (A) (A) (A) (A) (A) (A)
                 (A) (A) (A) (A) (A) (A) (A) (A) (A) (A) (A) (A)
                 (A) (A) (A) (A) (A) (A) (A) (A) (A) (A) (A) (A)
                 (A) (A) (A) (A) (A) (A) (A) (A) (A) (A) (A) (A)
                 (A) (A) (A) (A) (A) (A) (A) (A) (A) (A) (A) (A)
                 (A) (A) (A) (A) (A) (A) (A) (A) (A) (A) (A) (A)
                 (A) (A) (A) (A) (A) (A) (A) (A) (A) (A) (A) (A)
                 (A) (A) (A) (A) (A) (A) (A) (A) (A) (A) (A) (A)
                 (A) (A) (A) (A)
 The electronic state is 1-A.
 Alpha  occ. eigenvalues --   -3.99209  -3.99071  -3.98784  -3.98299  -3.98108
 Alpha  occ. eigenvalues --   -3.97961  -3.97932  -3.97285  -3.96986  -3.96395
 Alpha  occ. eigenvalues --   -0.54729  -0.53825  -0.53113  -0.52912  -0.52644
 Alpha  occ. eigenvalues --   -0.51829  -0.51740  -0.51396  -0.51059  -0.50778
 Alpha  occ. eigenvalues --   -0.47301  -0.47296  -0.46968  -0.46650  -0.43511
 Alpha  occ. eigenvalues --   -0.43459  -0.43409  -0.43317  -0.43182  -0.43155
 Alpha  occ. eigenvalues --   -0.43030  -0.42914  -0.41944  -0.31603  -0.26429
 Alpha  occ. eigenvalues --   -0.26186  -0.21433  -0.20235  -0.18262  -0.17637
 Alpha  occ. eigenvalues --   -0.17477  -0.16433
 Alpha virt. eigenvalues --   -0.08448  -0.02922  -0.00706   0.01780   0.02104
 Alpha virt. eigenvalues --    0.02331   0.02652   0.02832   0.03094   0.03388
 Alpha virt. eigenvalues --    0.03807   0.04011   0.04419   0.04694   0.04836
 Alpha virt. eigenvalues --    0.05341   0.05379   0.05611   0.06028   0.06308
 Alpha virt. eigenvalues --    0.06744   0.07290   0.07634   0.07684   0.08492
 Alpha virt. eigenvalues --    0.08852   0.09419   0.09810   0.09945   0.10340
 Alpha virt. eigenvalues --    0.10914   0.11227   0.11814   0.12424   0.12640
 Alpha virt. eigenvalues --    0.12903   0.13247   0.13495   0.13763   0.14257
 Alpha virt. eigenvalues --    0.14659   0.15093   0.15573   0.15891   0.16483
 Alpha virt. eigenvalues --    0.16836   0.17505   0.17856   0.18146   0.18253
 Alpha virt. eigenvalues --    0.18763   0.19833   0.19993   0.21086   0.21274
 Alpha virt. eigenvalues --    0.22270   0.23509   0.23757   0.24243   0.24823
 Alpha virt. eigenvalues --    0.25518   0.26007   0.27064   0.27320   0.27502
 Alpha virt. eigenvalues --    0.28115   0.28637   0.29243   0.29398   0.30471
 Alpha virt. eigenvalues --    0.30660   0.31565   0.31694   0.32327   0.32602
 Alpha virt. eigenvalues --    0.33252   0.33591   0.33725   0.33935   0.34385
 Alpha virt. eigenvalues --    0.34753   0.35072   0.35581   0.35869   0.36202
 Alpha virt. eigenvalues --    0.36606   0.37220   0.37850   0.39356   0.39784
 Alpha virt. eigenvalues --    0.39817   0.40140   0.41006   0.41544   0.42496
 Alpha virt. eigenvalues --    0.42848   0.43960   0.44576   0.45183   0.45280
 Alpha virt. eigenvalues --    0.45568   0.46338   0.46665   0.47095   0.47484
 Alpha virt. eigenvalues --    0.47773   0.49727   0.50200   0.51174   0.51389
 Alpha virt. eigenvalues --    0.52248   0.52361   0.52991   0.53530   0.54049
 Alpha virt. eigenvalues --    0.54564   0.54950   0.55614   0.55797   0.56622
 Alpha virt. eigenvalues --    0.56711   0.57198   0.57467   0.57577   0.57947
 Alpha virt. eigenvalues --    0.58165   0.58919   0.59282   0.59543   0.59903
 Alpha virt. eigenvalues --    0.60555   0.60792   0.61122   0.61702   0.62272
 Alpha virt. eigenvalues --    0.62691   0.63199   0.63522   0.64201   0.64538
 Alpha virt. eigenvalues --    0.65858   0.66258   0.66852   0.67180   0.67693
 Alpha virt. eigenvalues --    0.68309   0.68939   0.71159   0.71774   0.72677
 Alpha virt. eigenvalues --    0.73062   0.73812   0.74477   0.75154   0.75761
 Alpha virt. eigenvalues --    0.76774   0.76928   0.77553   0.78510   0.79047
 Alpha virt. eigenvalues --    0.80489   0.81165   0.81478   0.81879   0.82722
 Alpha virt. eigenvalues --    0.83331   0.84759   0.85027   0.85807   0.86905
 Alpha virt. eigenvalues --    0.87885   0.88564   0.89727   0.90070   0.90826
 Alpha virt. eigenvalues --    0.92256   0.93118   0.95463   0.96761   0.97235
 Alpha virt. eigenvalues --    0.97937   0.99479   1.00505   1.03135   1.04447
 Alpha virt. eigenvalues --    1.06287   1.07102   1.11473   1.11636   1.12370
 Alpha virt. eigenvalues --    1.15460   1.17422   1.20409   1.21338   1.21586
 Alpha virt. eigenvalues --    1.22215   1.22393   1.23572   1.23634   1.24348
 Alpha virt. eigenvalues --    1.24802   1.25304   1.25831   1.26419   1.27282
 Alpha virt. eigenvalues --    1.28013   1.28666   1.29285   1.30081   1.30398
 Alpha virt. eigenvalues --    1.31011   1.31249   1.31353   1.32066   1.32718
 Alpha virt. eigenvalues --    1.32982   1.33867   1.34783   1.35392   1.36853
 Alpha virt. eigenvalues --    1.48089   1.51598   1.54772   1.55376   1.58176
 Alpha virt. eigenvalues --    1.58569   1.61324   1.62987   1.63348   1.64669
 Alpha virt. eigenvalues --    1.67966   1.69176   1.69185   1.70258   1.70660
 Alpha virt. eigenvalues --    1.71432   1.71628   1.72185   1.72670   1.73833
 Alpha virt. eigenvalues --    1.74235   1.75023   1.75993   1.76674   1.77069
 Alpha virt. eigenvalues --    1.77240   1.77759   1.78850   1.79194   1.79849
 Alpha virt. eigenvalues --    1.81347   1.82252   1.83162   1.83637   1.84525
 Alpha virt. eigenvalues --    1.85718   1.87033   1.88335   1.88996   1.91350
 Alpha virt. eigenvalues --    1.92287   1.92661   1.94270   1.94720   1.95502
 Alpha virt. eigenvalues --    1.96159   1.96732   1.97602   1.97702   1.97891
 Alpha virt. eigenvalues --    1.98475   1.98788   1.98912   1.99136   1.99215
 Alpha virt. eigenvalues --    1.99520   1.99624   1.99848   1.99996   2.00187
 Alpha virt. eigenvalues --    2.00230   2.01067   2.01563   2.01952   2.02165
 Alpha virt. eigenvalues --    2.02731   2.03334   2.04475   2.04719   2.05624
 Alpha virt. eigenvalues --    2.06225   2.07405   2.08436   2.08593   2.08737
 Alpha virt. eigenvalues --    2.08955   2.09119   2.09575   2.10738   2.11830
 Alpha virt. eigenvalues --    2.12254   2.12847   2.13061   2.13651   2.14218
 Alpha virt. eigenvalues --    2.14669   2.15937   2.16214   2.16471   2.17318
 Alpha virt. eigenvalues --    2.17676   2.17915   2.18718   2.19230   2.19896
 Alpha virt. eigenvalues --    2.20003   2.21733   2.23537   2.51968   2.53245
 Alpha virt. eigenvalues --    2.54464   2.57911   2.59791   2.59868   2.61761
 Alpha virt. eigenvalues --    2.62482   2.63839   2.63910   2.65300   2.66536
 Alpha virt. eigenvalues --    2.67288   2.68399   2.69449   2.70177   2.70646
 Alpha virt. eigenvalues --    2.71513   2.72437   2.73196   2.74210   2.81251
 Alpha virt. eigenvalues --    2.91699   2.95222   2.95411   2.98021   3.05951
 Alpha virt. eigenvalues --    3.06700   3.09032   3.11675   3.11926   3.12848
 Alpha virt. eigenvalues --    3.13418   3.14327   3.16442   3.17129   3.18398
 Alpha virt. eigenvalues --    3.18867   3.19507   3.19668   3.21680   3.22927
 Alpha virt. eigenvalues --    3.44428   3.44570   3.44744   3.44863   3.44895
 Alpha virt. eigenvalues --    3.44983   3.45136   3.45252   4.50765   4.51014
 Alpha virt. eigenvalues --    4.51109   4.51487   5.54090   5.56102   5.57502
 Alpha virt. eigenvalues --    5.59943   5.60783   5.66494   5.69582   5.70989
 Alpha virt. eigenvalues --    5.75331   5.79644   5.84015   5.88683   5.93392
 Alpha virt. eigenvalues --    5.97696   6.00894   6.02368   6.03754   6.09366
 Alpha virt. eigenvalues --    6.15109   6.17004   6.17588   6.21874   6.23075
 Alpha virt. eigenvalues --    6.28343   6.28484   6.32795   6.35037   6.37760
 Alpha virt. eigenvalues --    6.40840   6.46201   7.91942   7.94046   7.99998
 Alpha virt. eigenvalues --    8.00972   8.06293   8.09169   8.14481   8.16794
 Alpha virt. eigenvalues --    8.22257   8.25309
          Condensed to atoms (all electrons):
 Mulliken charges:
               1
     1  Be  -0.142658
     2  Be   0.064735
     3  Be   0.116321
     4  Be  -0.031308
     5  Be  -0.750645
     6  Be  -0.001769
     7  Be  -0.040671
     8  Be  -0.207094
     9  Be  -0.024175
    10  Be  -0.774815
    11  H    0.103490
    12  H    0.142937
    13  H    0.136627
    14  H    0.112310
    15  H    0.092329
    16  H    0.099557
    17  H    0.067036
    18  H    0.094801
    19  H    0.087010
    20  H    0.062968
    21  H    0.064969
    22  H    0.106830
    23  H    0.086807
    24  H    0.112427
    25  H    0.086387
    26  H    0.113287
    27  H    0.091596
    28  H    0.107834
    29  H    0.086338
    30  H    0.116067
    31  H    0.019708
    32  H   -0.025746
    33  H    0.011501
    34  H   -0.018975
    35  H    0.017343
    36  H   -0.037786
    37  H    0.016312
    38  H   -0.038640
    39  H    0.015850
    40  H   -0.033943
    41  H    0.014129
    42  H   -0.035198
    43  H    0.019953
    44  H   -0.041932
    45  H    0.012911
    46  H   -0.034475
    47  H   -0.021982
    48  H    0.013377
    49  H    0.034953
    50  H   -0.056916
    51  H   -0.026173
    52  H    0.020350
    53  H    0.015300
    54  H   -0.019445
 Sum of Mulliken charges =  -0.00000
 Mulliken charges with hydrogens summed into heavy atoms:
               1
     1  Be   0.062100
     2  Be   0.172290
     3  Be   0.220997
     4  Be   0.183971
     5  Be  -0.517514
     6  Be   0.190117
     7  Be   0.108799
     8  Be  -0.062928
     9  Be   0.178229
    10  Be  -0.536061
 Electronic spatial extent (au):  <R**2>=           3580.0449
 Charge=             -0.0000 electrons
 Dipole moment (field-independent basis, Debye):
    X=              0.4450    Y=              0.0445    Z=             -0.2810  Tot=              0.5281
 Quadrupole moment (field-independent basis, Debye-Ang):
   XX=            -84.6890   YY=            -87.1060   ZZ=            -90.0655
   XY=              0.0766   XZ=              1.7614   YZ=              0.9806
 Traceless Quadrupole moment (field-independent basis, Debye-Ang):
   XX=              2.5978   YY=              0.1809   ZZ=             -2.7787
   XY=              0.0766   XZ=              1.7614   YZ=              0.9806
 Octapole moment (field-independent basis, Debye-Ang**2):
  XXX=              0.9868  YYY=             -0.9235  ZZZ=             -4.2461  XYY=              0.9339
  XXY=              5.2820  XXZ=             -0.5267  XZZ=              4.6871  YZZ=             -0.5187
  YYZ=             -2.0733  XYZ=             -1.6227
 Hexadecapole moment (field-independent basis, Debye-Ang**3):
 XXXX=          -2099.0476 YYYY=          -1886.6523 ZZZZ=          -1696.0217 XXXY=              9.6850
 XXXZ=             44.8365 YYYX=            -29.8812 YYYZ=              5.0079 ZZZX=            -13.1219
 ZZZY=             -1.9421 XXYY=           -696.5119 XXZZ=           -658.2613 YYZZ=           -597.4021
 XXYZ=             15.0856 YYXZ=              2.1603 ZZXY=            -14.7306
 N-N= 4.889541857460D+02 E-N=-1.365722474312D+03  KE= 1.716883058389D+02
   1 Symmetry operations used in ECPInt.
 ECPInt:  NShTT=   35511 NPrTT=   90402 LenC2=   31974 LenP2D=   63504.
 LDataN:  DoStor=T MaxTD1= 5 Len=  102
 Calling FoFJK, ICntrl=      2127 FMM=F ISym2X=0 I1Cent= 0 IOpClX= 0 NMat=1 NMatS=1 NMatT=0.
 ***** Axes restored to original set *****
 -------------------------------------------------------------------
 Center     Atomic                   Forces (Hartrees/Bohr)
 Number     Number              X              Y              Z
 -------------------------------------------------------------------
      1        4          -0.000182393    0.000114737    0.000135603
      2        4           0.000036950   -0.000094326    0.000049111
      3        4           0.000324090   -0.000028466    0.000483550
      4        4           0.000039653   -0.000048440   -0.000117067
      5        4           0.000033374   -0.000226866   -0.000319445
      6        4           0.000053013   -0.000011391    0.000235411
      7        4          -0.000075385   -0.000023168    0.000010375
      8        4          -0.000033976    0.000023385   -0.000066858
      9        4           0.000180684   -0.000036318    0.000369461
     10        4           0.000035748   -0.000027108    0.000092922
     11        1          -0.000047949   -0.000263534   -0.000708107
     12        1           0.000058247    0.000353762    0.000195932
     13        1          -0.000099792   -0.000123511    0.000138058
     14        1           0.000068922    0.000211434   -0.000094096
     15        1           0.000004904   -0.000100308    0.000066041
     16        1           0.000080612    0.000081114   -0.000031787
     17        1           0.000288670   -0.000115803    0.000314279
     18        1          -0.000049223    0.000146359    0.000012478
     19        1          -0.000015488   -0.000018684   -0.000041973
     20        1          -0.000019244   -0.000025311    0.000050132
     21        1          -0.000046657    0.000013040    0.000007698
     22        1           0.000031848   -0.000008193    0.000071283
     23        1          -0.000077768    0.000054677    0.000002276
     24        1           0.000199556   -0.000109624   -0.000023012
     25        1          -0.000059742   -0.000026135   -0.000071465
     26        1           0.000007259    0.000012372    0.000147311
     27        1          -0.000088758   -0.000106087   -0.000078599
     28        1           0.000028943    0.000061217    0.000098016
     29        1           0.000892544    0.000001364    0.000161344
     30        1          -0.000505120    0.000016988   -0.000176324
     31        1          -0.000059753   -0.000023751    0.000026923
     32        1           0.000010234    0.000027131   -0.000002667
     33        1           0.000027859   -0.000020254   -0.000010149
     34        1           0.000013155   -0.000031305   -0.000044514
     35        1          -0.000066656   -0.000015014    0.000017548
     36        1          -0.000007707    0.000015632   -0.000025157
     37        1          -0.000009268    0.000019063    0.000007237
     38        1          -0.000059757    0.000030057   -0.000070685
     39        1           0.000057980   -0.000040083    0.000030743
     40        1          -0.000192516    0.000065148    0.000002926
     41        1           0.000025192    0.000018935   -0.000013258
     42        1          -0.000024653   -0.000012548    0.000025068
     43        1           0.000015549   -0.000010276    0.000000051
     44        1          -0.000002130    0.000019430    0.000007832
     45        1          -0.000014357   -0.000015233   -0.000000160
     46        1           0.000002621   -0.000015973   -0.000026443
     47        1          -0.040121605    0.098096393   -0.133489618
     48        1           0.040143865   -0.097883198    0.133290357
     49        1          -0.092401410    0.000763696   -0.144022452
     50        1           0.091390578   -0.000552771    0.142908497
     51        1           0.101864553   -0.075717221   -0.112955410
     52        1          -0.101652410    0.075692021    0.113461939
     53        1           0.140639327    0.006111841   -0.095912449
     54        1          -0.140642212   -0.006218899    0.095881291
 -------------------------------------------------------------------
 Cartesian Forces:  Max     0.144022452 RMS     0.037835204

 GradGradGradGradGradGradGradGradGradGradGradGradGradGradGradGradGradGrad
 Berny optimization.
 FormGI is forming the generalized inverse of G from B-inverse, IUseBI=4.
 Internal  Forces:  Max     0.171116071 RMS     0.011195796
 Search for a local minimum.
 Step number   1 out of a maximum of  324
 All quantities printed in internal units (Hartrees-Bohrs-Radians)
 Mixed Optimization -- RFO/linear search
 Second derivative matrix not updated -- first step.
 ITU=  0
     Eigenvalues ---    0.00230   0.00230   0.00230   0.00233   0.00368
     Eigenvalues ---    0.00398   0.00455   0.00464   0.00547   0.00552
     Eigenvalues ---    0.00628   0.00676   0.00798   0.00815   0.00946
     Eigenvalues ---    0.00991   0.01023   0.01084   0.01124   0.01168
     Eigenvalues ---    0.01240   0.01241   0.01278   0.01341   0.01375
     Eigenvalues ---    0.01392   0.01429   0.01446   0.01466   0.01481
     Eigenvalues ---    0.01531   0.01567   0.01606   0.01669   0.01679
     Eigenvalues ---    0.01754   0.01782   0.01818   0.01834   0.01872
     Eigenvalues ---    0.01894   0.01937   0.01950   0.01983   0.02002
     Eigenvalues ---    0.02026   0.02054   0.02114   0.02125   0.02178
     Eigenvalues ---    0.02206   0.02244   0.02290   0.02322   0.02397
     Eigenvalues ---    0.02421   0.02452   0.02614   0.02619   0.02666
     Eigenvalues ---    0.02684   0.02740   0.02748   0.02801   0.02854
     Eigenvalues ---    0.02901   0.02949   0.03149   0.03163   0.03185
     Eigenvalues ---    0.03240   0.03314   0.03452   0.03529   0.03693
     Eigenvalues ---    0.03723   0.03798   0.03926   0.04076   0.04181
     Eigenvalues ---    0.04549   0.04590   0.04763   0.04887   0.05000
     Eigenvalues ---    0.05137   0.05244   0.05440   0.05597   0.05640
     Eigenvalues ---    0.05818   0.05971   0.06071   0.06252   0.06640
     Eigenvalues ---    0.06733   0.06963   0.07181   0.07365   0.07608
     Eigenvalues ---    0.07719   0.07782   0.07837   0.07943   0.08043
     Eigenvalues ---    0.08212   0.08381   0.08422   0.08462   0.08580
     Eigenvalues ---    0.08777   0.08782   0.08835   0.09172   0.09275
     Eigenvalues ---    0.09450   0.09522   0.09896   0.10009   0.10138
     Eigenvalues ---    0.10416   0.10649   0.10659   0.10933   0.11007
     Eigenvalues ---    0.11570   0.11652   0.11738   0.11844   0.13426
     Eigenvalues ---    0.15702   0.15863   0.16000   0.16000   0.16000
     Eigenvalues ---    0.16201   0.16243   0.16831   0.16999   0.17255
     Eigenvalues ---    0.17408   0.17590   0.17997   0.18439   0.37711
     Eigenvalues ---    0.37772   0.37845   0.37852   0.37867   0.37897
     Eigenvalues ---    0.37908   0.37930   0.66291   0.66291   0.66291
     Eigenvalues ---    0.66291
 RFO step:  Lambda=-1.44013207D-01 EMin= 2.30000000D-03
 Linear search not attempted -- first point.
 Maximum step size (   0.300) exceeded in Quadratic search.
    -- Step size scaled by   0.710
 Iteration  1 RMS(Cart)=  0.00976898 RMS(Int)=  0.00001431
 Iteration  2 RMS(Cart)=  0.00001302 RMS(Int)=  0.00000007
 Iteration  3 RMS(Cart)=  0.00000000 RMS(Int)=  0.00000007
 Variable       Old X    -DE/DX   Delta X   Delta X   Delta X     New X
                                 (Linear)    (Quad)   (Total)
    R1        4.20744  -0.00008   0.00000  -0.00027  -0.00027   4.20717
    R2        4.09910  -0.00002   0.00000  -0.00007  -0.00007   4.09903
    R3        4.02959  -0.00010   0.00000  -0.00031  -0.00031   4.02928
    R4        3.91680  -0.00009   0.00000  -0.00028  -0.00028   3.91652
    R5        3.86284  -0.00009   0.00000  -0.00026  -0.00026   3.86258
    R6        3.00295  -0.00030   0.00000  -0.00092  -0.00092   3.00203
    R7        3.00153  -0.00007   0.00000  -0.00015  -0.00015   3.00138
    R8        3.97813   0.00004   0.00000   0.00010   0.00010   3.97822
    R9        3.79480  -0.00010   0.00000  -0.00028  -0.00028   3.79453
   R10        4.08779  -0.00003   0.00000  -0.00012  -0.00012   4.08767
   R11        4.01515  -0.00004   0.00000  -0.00012  -0.00012   4.01503
   R12        2.87408  -0.00003   0.00000  -0.00009  -0.00009   2.87399
   R13        2.90282   0.00000   0.00000   0.00000   0.00000   2.90282
   R14        4.08759  -0.00011   0.00000  -0.00032  -0.00032   4.08726
   R15        3.88288  -0.00014   0.00000  -0.00044  -0.00044   3.88244
   R16        4.04781  -0.00006   0.00000  -0.00020  -0.00020   4.04761
   R17        3.93593  -0.00013   0.00000  -0.00028  -0.00028   3.93564
   R18        2.88070   0.00002   0.00000   0.00002   0.00002   2.88072
   R19        2.86337   0.00009   0.00000   0.00027   0.00026   2.86363
   R20        4.03140  -0.00012   0.00000  -0.00033  -0.00033   4.03107
   R21        4.07018   0.00001   0.00000   0.00001   0.00001   4.07019
   R22        3.94550  -0.00007   0.00000  -0.00022  -0.00022   3.94528
   R23        3.03622  -0.00002   0.00000  -0.00005  -0.00005   3.03618
   R24        3.02988  -0.00001   0.00000  -0.00004  -0.00004   3.02984
   R25        2.83752  -0.00022   0.00000  -0.00054  -0.00054   2.83698
   R26        2.82678  -0.00010   0.00000  -0.00021  -0.00021   2.82656
   R27        4.21630   0.00001   0.00000   0.00004   0.00004   4.21634
   R28        3.89174   0.00004   0.00000   0.00013   0.00013   3.89186
   R29        4.03072   0.00001   0.00000   0.00000   0.00000   4.03072
   R30        2.97018  -0.00001   0.00000  -0.00001  -0.00001   2.97017
   R31        2.96539  -0.00002   0.00000  -0.00005  -0.00005   2.96533
   R32        3.98880   0.00003   0.00000   0.00010   0.00010   3.98890
   R33        3.97826  -0.00002   0.00000  -0.00006  -0.00006   3.97819
   R34        2.92690  -0.00001   0.00000  -0.00001  -0.00001   2.92688
   R35        2.91646  -0.00003   0.00000  -0.00010  -0.00010   2.91637
   R36        4.38406   0.00001   0.00000  -0.00000  -0.00000   4.38406
   R37        3.81153  -0.00001   0.00000  -0.00003  -0.00003   3.81150
   R38        2.96082  -0.00003   0.00000  -0.00008  -0.00008   2.96074
   R39        2.94993  -0.00007   0.00000  -0.00022  -0.00022   2.94971
   R40        3.88109   0.00006   0.00000   0.00017   0.00017   3.88126
   R41        2.95184   0.00023   0.00000   0.00080   0.00080   2.95264
   R42        2.95726   0.00005   0.00000   0.00025   0.00025   2.95750
   R43        2.86506  -0.00007   0.00000  -0.00018  -0.00018   2.86488
   R44        2.87071  -0.00004   0.00000  -0.00007  -0.00007   2.87063
   R45        5.52874   0.00001   0.00000   0.00001   0.00001   5.52874
   R46        1.57837  -0.00016   0.00000  -0.00036  -0.00036   1.57801
   R47        4.68714   0.00052   0.00000   0.00234   0.00234   4.68949
   R48        4.97166   0.00001   0.00000   0.00005   0.00005   4.97172
   R49        1.55381  -0.00009   0.00000  -0.00020  -0.00020   1.55360
   R50        5.46368  -0.00003   0.00000  -0.00008  -0.00008   5.46360
   R51        5.29172  -0.00002   0.00000  -0.00009  -0.00009   5.29164
   R52        5.32506   0.00004   0.00000   0.00015   0.00015   5.32520
   R53        1.51092  -0.00004   0.00000  -0.00010  -0.00010   1.51082
   R54        5.41301  -0.00002   0.00000  -0.00009  -0.00009   5.41292
   R55        4.94994  -0.00001   0.00000  -0.00003  -0.00003   4.94991
   R56        5.24955  -0.00001   0.00000  -0.00004  -0.00004   5.24951
   R57        5.15104   0.00004   0.00000   0.00018   0.00018   5.15122
   R58        1.54919   0.00009   0.00000   0.00018   0.00018   1.54936
   R59        4.64380   0.00082   0.00000   0.00341   0.00341   4.64721
   R60        5.06429   0.00008   0.00000   0.00028   0.00028   5.06457
   R61        1.54227  -0.00001   0.00000  -0.00001  -0.00001   1.54226
   R62        1.52553  -0.00001   0.00000  -0.00001  -0.00001   1.52552
   R63        5.02605   0.00005   0.00000   0.00029   0.00029   5.02634
   R64        1.49988  -0.00009   0.00000  -0.00017  -0.00017   1.49972
   R65        5.15705  -0.00004   0.00000  -0.00014  -0.00014   5.15691
   R66        5.43557  -0.00015   0.00000  -0.00071  -0.00071   5.43486
   R67        5.33469  -0.00004   0.00000  -0.00019  -0.00019   5.33450
   R68        1.51360  -0.00002   0.00000  -0.00003  -0.00003   1.51357
   R69        5.01261   0.00001   0.00000   0.00003   0.00003   5.01265
   R70        5.27212   0.00002   0.00000   0.00009   0.00009   5.27221
   R71        1.49555  -0.00006   0.00000  -0.00013  -0.00013   1.49542
   R72        4.94692   0.00002   0.00000   0.00007   0.00007   4.94699
   R73        5.11065   0.00000   0.00000  -0.00008  -0.00008   5.11057
   R74        5.18521  -0.00010   0.00000  -0.00042  -0.00042   5.18479
   R75        1.51504  -0.00016   0.00000  -0.00043  -0.00043   1.51461
   R76        5.15690  -0.00004   0.00000  -0.00015  -0.00015   5.15675
   R77        4.53513   0.00077   0.00000   0.00320   0.00320   4.53833
   R78        1.41888  -0.00004   0.00000  -0.00005  -0.00005   1.41882
   R79        1.41798  -0.00003   0.00000  -0.00004  -0.00004   1.41794
   R80        1.41659  -0.00001   0.00000  -0.00001  -0.00001   1.41658
   R81        1.41615  -0.00002   0.00000  -0.00003  -0.00003   1.41612
   R82        1.41692  -0.00005   0.00000  -0.00007  -0.00007   1.41685
   R83        5.26285   0.00005   0.00000   0.00026   0.00026   5.26311
   R84        1.41680  -0.00003   0.00000  -0.00005  -0.00005   1.41676
   R85        1.41567  -0.00001   0.00000  -0.00001  -0.00001   1.41565
   R86        1.41599  -0.00002   0.00000  -0.00003  -0.00003   1.41596
   R87        1.13384   0.17017   0.00000   0.14974   0.14974   1.28357
   R88        1.13384   0.17112   0.00000   0.15057   0.15057   1.28440
   R89        1.13384   0.17011   0.00000   0.14968   0.14968   1.28351
   R90        1.13384   0.17034   0.00000   0.14988   0.14988   1.28372
    A1        1.52780  -0.00001   0.00000  -0.00001  -0.00001   1.52779
    A2        1.83010   0.00002   0.00000   0.00007   0.00007   1.83018
    A3        2.49353   0.00000   0.00000   0.00003   0.00003   2.49356
    A4        2.00700   0.00000   0.00000   0.00002   0.00002   2.00702
    A5        1.83702   0.00002   0.00000   0.00007   0.00007   1.83709
    A6        2.12707   0.00002   0.00000   0.00005   0.00005   2.12711
    A7        2.28500   0.00001   0.00000   0.00002   0.00002   2.28503
    A8        1.96064   0.00001   0.00000   0.00004   0.00004   1.96068
    A9        1.99726  -0.00002   0.00000  -0.00006  -0.00006   1.99720
   A10        2.09146   0.00004   0.00000   0.00014   0.00014   2.09160
   A11        1.73967   0.00003   0.00000   0.00010   0.00010   1.73977
   A12        2.13986  -0.00005   0.00000  -0.00016  -0.00016   2.13970
   A13        2.16115  -0.00003   0.00000  -0.00010  -0.00010   2.16105
   A14        1.90520  -0.00003   0.00000  -0.00012  -0.00012   1.90508
   A15        2.40734  -0.00003   0.00000  -0.00008  -0.00008   2.40726
   A16        1.57706  -0.00000   0.00000  -0.00000  -0.00000   1.57705
   A17        1.71695  -0.00000   0.00000  -0.00000  -0.00000   1.71695
   A18        2.21880   0.00000   0.00000   0.00000   0.00000   2.21880
   A19        2.36537  -0.00002   0.00000  -0.00006  -0.00006   2.36530
   A20        1.75022   0.00003   0.00000   0.00007   0.00007   1.75029
   A21        2.17649  -0.00001   0.00000  -0.00002  -0.00002   2.17647
   A22        2.33854   0.00002   0.00000   0.00006   0.00006   2.33861
   A23        1.98425  -0.00001   0.00000  -0.00004  -0.00004   1.98422
   A24        2.07327  -0.00003   0.00000  -0.00008  -0.00008   2.07319
   A25        1.73263   0.00002   0.00000   0.00005   0.00005   1.73269
   A26        2.27265   0.00002   0.00000   0.00006   0.00006   2.27271
   A27        2.32583  -0.00002   0.00000  -0.00004  -0.00004   2.32579
   A28        1.88781  -0.00002   0.00000  -0.00006  -0.00006   1.88775
   A29        2.30074   0.00000   0.00000   0.00001   0.00001   2.30075
   A30        1.84714   0.00001   0.00000   0.00004   0.00004   1.84718
   A31        1.57756   0.00002   0.00000   0.00005   0.00005   1.57761
   A32        1.74821   0.00002   0.00000   0.00005   0.00005   1.74825
   A33        2.35017   0.00005   0.00000   0.00012   0.00012   2.35029
   A34        2.19797   0.00001   0.00000   0.00003   0.00003   2.19800
   A35        1.74451   0.00004   0.00000   0.00010   0.00010   1.74461
   A36        2.35191  -0.00006   0.00000  -0.00016  -0.00016   2.35174
   A37        2.17932  -0.00003   0.00000  -0.00008  -0.00008   2.17924
   A38        1.98237  -0.00001   0.00000  -0.00004  -0.00004   1.98233
   A39        2.02057   0.00001   0.00000   0.00002   0.00002   2.02060
   A40        2.28054   0.00003   0.00000   0.00005   0.00005   2.28059
   A41        1.73452   0.00000   0.00000   0.00002   0.00002   1.73454
   A42        1.89215   0.00000   0.00000   0.00001   0.00001   1.89216
   A43        2.33395  -0.00000   0.00000  -0.00002  -0.00002   2.33394
   A44        1.86676  -0.00006   0.00000  -0.00013  -0.00013   1.86662
   A45        2.30594  -0.00003   0.00000  -0.00007  -0.00007   2.30587
   A46        1.58582  -0.00001   0.00000  -0.00004  -0.00004   1.58578
   A47        1.85847  -0.00001   0.00000  -0.00001  -0.00001   1.85846
   A48        2.00723   0.00002   0.00000   0.00006   0.00006   2.00729
   A49        2.50543   0.00001   0.00000   0.00002   0.00002   2.50545
   A50        1.82475  -0.00002   0.00000  -0.00003  -0.00003   1.82473
   A51        2.46497  -0.00001   0.00000  -0.00002  -0.00002   2.46494
   A52        2.10016   0.00000   0.00000   0.00000   0.00000   2.10017
   A53        1.95759  -0.00004   0.00000  -0.00010  -0.00010   1.95749
   A54        1.95887  -0.00002   0.00000  -0.00005  -0.00005   1.95883
   A55        1.96443   0.00002   0.00000   0.00005   0.00005   1.96448
   A56        2.14713   0.00001   0.00000   0.00003   0.00003   2.14716
   A57        1.97670   0.00002   0.00000   0.00006   0.00006   1.97675
   A58        2.11852   0.00003   0.00000   0.00007   0.00007   2.11859
   A59        2.27867  -0.00001   0.00000  -0.00002  -0.00002   2.27865
   A60        1.84945   0.00001   0.00000   0.00001   0.00001   1.84946
   A61        1.60921   0.00005   0.00000   0.00012   0.00012   1.60933
   A62        2.28385  -0.00004   0.00000  -0.00015  -0.00015   2.28370
   A63        2.18599  -0.00000   0.00000  -0.00003  -0.00003   2.18596
   A64        1.69139   0.00004   0.00000   0.00010   0.00010   1.69149
   A65        2.03132  -0.00003   0.00000  -0.00011  -0.00011   2.03122
   A66        2.58765  -0.00005   0.00000  -0.00016  -0.00016   2.58749
   A67        2.56047  -0.00001   0.00000   0.00000   0.00000   2.56047
   A68        1.99889   0.00001   0.00000   0.00005   0.00005   1.99893
   A69        2.32912  -0.00000   0.00000   0.00002   0.00002   2.32914
   A70        2.40004  -0.00002   0.00000  -0.00003  -0.00003   2.40001
   A71        1.84509  -0.00003   0.00000  -0.00007  -0.00007   1.84501
   A72        1.93220  -0.00003   0.00000  -0.00007  -0.00007   1.93213
   A73        2.33329   0.00001   0.00000   0.00002   0.00002   2.33331
   A74        1.84429   0.00002   0.00000   0.00004   0.00004   1.84433
   A75        1.75966  -0.00002   0.00000  -0.00007  -0.00007   1.75959
   A76        1.95384  -0.00002   0.00000  -0.00006  -0.00006   1.95377
   A77        2.05529   0.00002   0.00000   0.00006   0.00006   2.05535
   A78        2.07406   0.00001   0.00000   0.00002   0.00002   2.07408
   A79        1.59890  -0.00002   0.00000  -0.00007  -0.00007   1.59884
   A80        2.45205   0.00000   0.00000   0.00001   0.00001   2.45206
   A81        2.14737   0.00002   0.00000   0.00004   0.00004   2.14742
   A82        1.98785   0.00003   0.00000   0.00008   0.00008   1.98793
   A83        2.48618   0.00001   0.00000   0.00004   0.00004   2.48622
   A84        1.92612   0.00002   0.00000   0.00004   0.00004   1.92616
   A85        2.21067   0.00002   0.00000   0.00005   0.00005   2.21071
   A86        1.80517  -0.00001   0.00000  -0.00001  -0.00001   1.80516
   A87        1.97207  -0.00002   0.00000  -0.00006  -0.00006   1.97201
   A88        1.89323   0.00000   0.00000   0.00000   0.00000   1.89323
   A89        2.38900  -0.00000   0.00000  -0.00000  -0.00000   2.38900
   A90        1.76031   0.00000   0.00000   0.00001   0.00001   1.76032
   A91        1.96140  -0.00002   0.00000  -0.00003  -0.00003   1.96137
   A92        1.97438   0.00001   0.00000   0.00000   0.00000   1.97438
   A93        2.26372   0.00000   0.00000   0.00000   0.00000   2.26372
   A94        1.58438   0.00002   0.00000   0.00006   0.00006   1.58443
   A95        2.28789  -0.00001   0.00000  -0.00002  -0.00002   2.28787
   A96        2.25388  -0.00000   0.00000  -0.00001  -0.00001   2.25388
   A97        2.38484  -0.00001   0.00000  -0.00002  -0.00002   2.38482
   A98        2.05562   0.00001   0.00000   0.00001   0.00001   2.05563
   A99        2.24376   0.00001   0.00000   0.00004   0.00004   2.24379
   A100       1.73998   0.00001   0.00000   0.00003   0.00003   1.74001
   A101       1.71208  -0.00000   0.00000  -0.00001  -0.00001   1.71207
   A102       2.06891  -0.00001   0.00000  -0.00005  -0.00005   2.06886
   A103       1.79544   0.00000   0.00000   0.00001   0.00001   1.79545
   A104       2.29402   0.00000   0.00000   0.00001   0.00001   2.29403
   A105       1.78156   0.00001   0.00000   0.00002   0.00002   1.78159
   A106       1.91100  -0.00000   0.00000  -0.00002  -0.00002   1.91098
   A107       1.94030  -0.00001   0.00000  -0.00001  -0.00001   1.94029
   A108       2.24783   0.00000   0.00000   0.00001   0.00001   2.24785
   A109       1.56432   0.00002   0.00000   0.00006   0.00006   1.56438
   A110       2.23529  -0.00001   0.00000  -0.00001  -0.00001   2.23528
   A111       2.22977  -0.00001   0.00000  -0.00004  -0.00004   2.22973
   A112       2.48038  -0.00001   0.00000  -0.00005  -0.00005   2.48033
   A113       2.20461   0.00000   0.00000   0.00000   0.00000   2.20461
   A114       2.31467   0.00001   0.00000   0.00003   0.00003   2.31470
   A115       1.80916   0.00000   0.00000   0.00001   0.00001   1.80917
   A116       1.77277  -0.00001   0.00000  -0.00004  -0.00004   1.77273
   A117       2.04385  -0.00003   0.00000  -0.00010  -0.00010   2.04375
   A118       1.83877   0.00002   0.00000   0.00009   0.00009   1.83886
   A119       2.32058  -0.00005   0.00000  -0.00012  -0.00012   2.32046
   A120       1.80601  -0.00000   0.00000  -0.00002  -0.00002   1.80599
   A121       1.93180  -0.00000   0.00000  -0.00001  -0.00001   1.93179
   A122       1.99065   0.00000   0.00000   0.00001   0.00001   1.99066
   A123       2.29412  -0.00005   0.00000  -0.00013  -0.00013   2.29399
   A124       1.53403  -0.00002   0.00000  -0.00005  -0.00005   1.53399
   A125       2.22766   0.00001   0.00000   0.00004   0.00004   2.22769
   A126       2.17356   0.00004   0.00000   0.00012   0.00012   2.17368
   A127       2.49162   0.00001   0.00000  -0.00001  -0.00001   2.49161
   A128       2.16694   0.00005   0.00000   0.00013   0.00013   2.16707
   A129       2.24402   0.00000   0.00000   0.00000   0.00000   2.24403
   A130       1.73962   0.00009   0.00000   0.00025   0.00025   1.73987
   A131       1.66153   0.00002   0.00000   0.00005   0.00005   1.66158
   A132       2.14300  -0.00001   0.00000  -0.00005  -0.00005   2.14295
   A133       2.45373  -0.00001   0.00000  -0.00001  -0.00001   2.45372
   A134       1.25954  -0.00001   0.00000  -0.00004  -0.00004   1.25950
   A135       1.68616  -0.00000   0.00000  -0.00000  -0.00000   1.68616
   A136       2.53373  -0.00002   0.00000  -0.00003  -0.00003   2.53370
   A137       2.08371   0.00002   0.00000   0.00005   0.00005   2.08376
   A138       1.34863  -0.00001   0.00000  -0.00002  -0.00002   1.34861
   A139       2.02873   0.00002   0.00000   0.00004   0.00004   2.02877
   A140       2.50472  -0.00002   0.00000  -0.00005  -0.00005   2.50467
   A141       2.22812   0.00001   0.00000   0.00002   0.00002   2.22814
   A142       2.43791   0.00000   0.00000   0.00001   0.00001   2.43791
   A143       2.11705  -0.00000   0.00000  -0.00002  -0.00002   2.11703
   A144       2.39632  -0.00000   0.00000  -0.00000  -0.00000   2.39632
   A145       1.96296  -0.00047   0.00000  -0.00145  -0.00145   1.96151
   A146       1.96387  -0.00004   0.00000  -0.00006  -0.00006   1.96381
   A147       1.50536   0.00006   0.00000   0.00010   0.00010   1.50546
   A148       1.77846   0.00005   0.00000   0.00016   0.00016   1.77862
   A149       1.74261  -0.00003   0.00000  -0.00010  -0.00010   1.74251
   A150       1.83592  -0.00007   0.00000  -0.00027  -0.00027   1.83565
   A151       1.41597  -0.00001   0.00000  -0.00002  -0.00002   1.41595
   A152       1.88752  -0.00003   0.00000  -0.00009  -0.00009   1.88744
   A153       1.81372  -0.00000   0.00000  -0.00001  -0.00001   1.81371
   A154       1.46824  -0.00001   0.00000  -0.00003  -0.00003   1.46822
   A155       1.73986   0.00001   0.00000   0.00002   0.00002   1.73987
   A156       1.99988   0.00002   0.00000   0.00009   0.00009   1.99996
   A157       2.74583  -0.00002   0.00000  -0.00007  -0.00007   2.74576
   A158       1.76039   0.00031   0.00000   0.00105   0.00105   1.76144
   A159       1.68167   0.00009   0.00000   0.00023   0.00023   1.68190
   A160       1.70403  -0.00005   0.00000  -0.00016  -0.00016   1.70387
   A161       1.96474   0.00002   0.00000  -0.00002  -0.00002   1.96472
   A162       1.66919  -0.00000   0.00000  -0.00001  -0.00001   1.66918
   A163       1.74977  -0.00000   0.00000   0.00000   0.00000   1.74977
   A164       1.66278   0.00005   0.00000   0.00017   0.00017   1.66295
   A165       1.93097  -0.00028   0.00000  -0.00101  -0.00101   1.92995
   A166       1.65796  -0.00001   0.00000  -0.00003  -0.00003   1.65793
   A167       2.31850  -0.00006   0.00000  -0.00013  -0.00013   2.31837
   A168       2.25415   0.00011   0.00000   0.00037   0.00037   2.25453
   A169       1.64288   0.00005   0.00000   0.00013   0.00013   1.64301
   A170       2.25100  -0.00001   0.00000  -0.00005  -0.00005   2.25095
   A171       1.75341   0.00001   0.00000   0.00002   0.00002   1.75342
   A172       1.91516  -0.00003   0.00000  -0.00010  -0.00010   1.91506
   A173       1.75774   0.00003   0.00000   0.00010   0.00010   1.75784
   A174       2.67146  -0.00003   0.00000  -0.00009  -0.00009   2.67137
   A175       1.81602   0.00000   0.00000   0.00000   0.00000   1.81602
   A176       1.81037  -0.00002   0.00000  -0.00004  -0.00004   1.81033
   A177       2.82308  -0.00000   0.00000  -0.00002  -0.00002   2.82306
   A178       1.56181   0.00002   0.00000   0.00005   0.00005   1.56186
   A179       1.69165  -0.00001   0.00000  -0.00003  -0.00003   1.69161
   A180       1.57400   0.00001   0.00000   0.00003   0.00003   1.57403
   A181       1.80400   0.00001   0.00000   0.00004   0.00004   1.80404
   A182       1.63459  -0.00004   0.00000  -0.00015  -0.00015   1.63444
   A183       1.94571   0.00021   0.00000   0.00075   0.00075   1.94647
   A184       1.64300   0.00003   0.00000   0.00008   0.00008   1.64309
   A185       1.57074  -0.00002   0.00000  -0.00009  -0.00009   1.57066
   A186       1.11272   0.00001   0.00000   0.00003   0.00003   1.11274
   A187       1.24077   0.00000   0.00000   0.00001   0.00001   1.24078
   A188       2.46774   0.00001   0.00000   0.00002   0.00002   2.46776
   A189       1.31034   0.00000   0.00000   0.00000   0.00000   1.31034
   A190       1.54084  -0.00001   0.00000  -0.00002  -0.00002   1.54082
   A191       1.94063   0.00002   0.00000   0.00005   0.00005   1.94069
   A192       1.53450  -0.00000   0.00000  -0.00001  -0.00001   1.53448
   A193       1.72760  -0.00001   0.00000  -0.00002  -0.00002   1.72757
   A194       1.99435   0.00001   0.00000   0.00003   0.00003   1.99438
   A195       2.07691  -0.00000   0.00000  -0.00001  -0.00001   2.07690
   A196       2.15196  -0.00001   0.00000  -0.00002  -0.00002   2.15195
   A197       1.76991  -0.00007   0.00000  -0.00015  -0.00015   1.76976
   A198       2.12701   0.00005   0.00000   0.00009   0.00009   2.12710
   A199       1.99643  -0.00000   0.00000  -0.00003  -0.00003   1.99639
   A200       1.31928  -0.00004   0.00000  -0.00012  -0.00012   1.31915
   A201       2.10687  -0.00001   0.00000  -0.00003  -0.00003   2.10684
   A202       2.38402   0.00001   0.00000  -0.00002  -0.00002   2.38400
   A203       1.59747   0.00005   0.00000   0.00015   0.00015   1.59761
   A204       2.27232  -0.00007   0.00000  -0.00018  -0.00018   2.27214
   A205       2.27469  -0.00001   0.00000  -0.00006  -0.00006   2.27463
   A206       2.01380   0.00005   0.00000   0.00012   0.00012   2.01391
   A207       2.37926  -0.00002   0.00000  -0.00004  -0.00004   2.37922
   A208       1.88724  -0.00003   0.00000  -0.00008  -0.00008   1.88716
   A209       1.63562  -0.00002   0.00000  -0.00009  -0.00009   1.63553
   A210       2.45490  -0.00004   0.00000  -0.00008  -0.00008   2.45482
   A211       2.13675   0.00005   0.00000   0.00010   0.00010   2.13685
   A212       2.33241   0.00001   0.00000   0.00002   0.00002   2.33244
   A213       1.53999   0.00001   0.00000   0.00003   0.00003   1.54002
   A214       2.34749  -0.00000   0.00000  -0.00001  -0.00001   2.34747
   A215       2.28816  -0.00001   0.00000  -0.00002  -0.00002   2.28814
   A216       2.34286  -0.00005   0.00000  -0.00012  -0.00012   2.34274
   A217       1.33143  -0.00032   0.00000  -0.00118  -0.00118   1.33024
   A218       2.56399   0.00001   0.00000   0.00006   0.00006   2.56405
   A219       2.24901   0.00030   0.00000   0.00099   0.00099   2.24999
   A220       2.21553   0.00022   0.00000   0.00051   0.00051   2.21604
   A221       1.16418  -0.00000   0.00000  -0.00001  -0.00001   1.16418
   A222       1.88288   0.00002   0.00000   0.00005   0.00005   1.88293
   A223       2.04864  -0.00000   0.00000  -0.00001  -0.00001   2.04863
   A224       1.12995   0.00001   0.00000   0.00003   0.00003   1.12998
   A225       2.46558  -0.00001   0.00000  -0.00004  -0.00004   2.46554
   A226       2.33916  -0.00001   0.00000  -0.00003  -0.00003   2.33913
   A227       3.05619   0.00000   0.00000   0.00001   0.00001   3.05620
   A228       3.19340  -0.00003   0.00000  -0.00010  -0.00010   3.19331
   A229       3.37801   0.00001   0.00000   0.00006   0.00006   3.37807
   A230       3.21374   0.00001   0.00000  -0.00000  -0.00000   3.21374
   A231       3.13155   0.00003   0.00000   0.00012   0.00012   3.13167
   A232       3.11685   0.00001   0.00000   0.00004   0.00004   3.11689
   A233       3.19992   0.00001   0.00000   0.00000   0.00000   3.19992
   A234       3.26503   0.00014   0.00000   0.00051   0.00051   3.26554
    D1       -0.12205   0.00001   0.00000   0.00001   0.00001  -0.12204
    D2       -1.18564   0.00000   0.00000   0.00000   0.00000  -1.18564
    D3        2.25088  -0.00000   0.00000  -0.00002  -0.00002   2.25086
    D4        2.95206   0.00000   0.00000  -0.00001  -0.00001   2.95205
    D5        0.91006  -0.00000   0.00000  -0.00002  -0.00002   0.91004
    D6       -0.15353  -0.00001   0.00000  -0.00003  -0.00003  -0.15356
    D7       -3.00020  -0.00001   0.00000  -0.00005  -0.00005  -3.00025
    D8       -2.29901  -0.00001   0.00000  -0.00004  -0.00004  -2.29905
    D9       -2.65201  -0.00003   0.00000  -0.00013  -0.00013  -2.65215
   D10        2.56758  -0.00003   0.00000  -0.00014  -0.00014   2.56744
   D11       -0.27909  -0.00003   0.00000  -0.00016  -0.00016  -0.27925
   D12        0.42210  -0.00003   0.00000  -0.00015  -0.00015   0.42195
   D13       -2.47288  -0.00000   0.00000  -0.00002  -0.00002  -2.47290
   D14        2.74672  -0.00001   0.00000  -0.00003  -0.00003   2.74669
   D15       -0.09995  -0.00001   0.00000  -0.00005  -0.00005  -0.10000
   D16        0.60123  -0.00001   0.00000  -0.00004  -0.00004   0.60119
   D17        0.11877  -0.00000   0.00000   0.00001   0.00001   0.11877
   D18        1.13806   0.00001   0.00000   0.00003   0.00003   1.13810
   D19       -2.93869  -0.00002   0.00000  -0.00002  -0.00002  -2.93871
   D20       -2.24286   0.00002   0.00000   0.00005   0.00005  -2.24281
   D21       -0.89828  -0.00001   0.00000  -0.00002  -0.00002  -0.89830
   D22        0.12102   0.00000   0.00000   0.00001   0.00001   0.12102
   D23        2.32745  -0.00003   0.00000  -0.00005  -0.00005   2.32740
   D24        3.02328   0.00001   0.00000   0.00002   0.00002   3.02330
   D25        2.83993   0.00001   0.00000   0.00010   0.00010   2.84003
   D26       -2.42395   0.00003   0.00000   0.00013   0.00013  -2.42382
   D27       -0.21752   0.00000   0.00000   0.00008   0.00008  -0.21745
   D28        0.47831   0.00004   0.00000   0.00014   0.00014   0.47845
   D29        2.23920   0.00000   0.00000   0.00003   0.00003   2.23922
   D30       -3.02469   0.00002   0.00000   0.00006   0.00006  -3.02463
   D31       -0.81826  -0.00001   0.00000   0.00001   0.00001  -0.81825
   D32       -0.12243   0.00003   0.00000   0.00007   0.00007  -0.12236
   D33        0.65228   0.00002   0.00000   0.00006   0.00006   0.65234
   D34       -2.15044   0.00001   0.00000   0.00007   0.00007  -2.15037
   D35       -2.86352   0.00005   0.00000   0.00017   0.00017  -2.86335
   D36       -0.61037  -0.00001   0.00000  -0.00006  -0.00006  -0.61043
   D37        2.87009  -0.00003   0.00000  -0.00004  -0.00004   2.87005
   D38        2.15701   0.00002   0.00000   0.00006   0.00006   2.15706
   D39       -2.92363   0.00001   0.00000   0.00005   0.00005  -2.92358
   D40        0.55683   0.00000   0.00000   0.00007   0.00007   0.55690
   D41       -0.15625   0.00004   0.00000   0.00017   0.00017  -0.15609
   D42        2.97159   0.00001   0.00000   0.00003   0.00003   2.97162
   D43        0.16887   0.00000   0.00000   0.00005   0.00005   0.16891
   D44       -0.54422   0.00004   0.00000   0.00014   0.00014  -0.54407
   D45        0.58920  -0.00002   0.00000  -0.00005  -0.00005   0.58914
   D46       -0.46879   0.00000   0.00000   0.00000   0.00000  -0.46879
   D47       -3.10586   0.00000   0.00000   0.00002   0.00002  -3.10585
   D48       -2.91688  -0.00001   0.00000  -0.00003  -0.00003  -2.91691
   D49       -0.46112  -0.00000   0.00000  -0.00000  -0.00000  -0.46112
   D50       -1.51911   0.00002   0.00000   0.00005   0.00005  -1.51905
   D51        2.12700   0.00002   0.00000   0.00007   0.00007   2.12707
   D52        2.31599   0.00001   0.00000   0.00002   0.00002   2.31601
   D53        3.12865  -0.00002   0.00000  -0.00009  -0.00009   3.12857
   D54        2.07066   0.00001   0.00000  -0.00003  -0.00003   2.07063
   D55       -0.56641   0.00001   0.00000  -0.00002  -0.00002  -0.56642
   D56       -0.37742  -0.00001   0.00000  -0.00007  -0.00007  -0.37749
   D57       -2.54865  -0.00003   0.00000  -0.00010  -0.00010  -2.54875
   D58        2.67654  -0.00001   0.00000  -0.00004  -0.00004   2.67650
   D59        0.03947  -0.00001   0.00000  -0.00003  -0.00003   0.03944
   D60        0.22846  -0.00003   0.00000  -0.00008  -0.00008   0.22838
   D61       -0.61765   0.00000   0.00000   0.00002   0.00002  -0.61762
   D62        0.44626   0.00002   0.00000   0.00006   0.00006   0.44633
   D63        3.04381   0.00001   0.00000   0.00005   0.00005   3.04387
   D64        2.82183   0.00000   0.00000   0.00002   0.00002   2.82184
   D65        0.38948   0.00000   0.00000   0.00004   0.00004   0.38952
   D66        1.45338   0.00002   0.00000   0.00009   0.00009   1.45347
   D67       -2.23225   0.00002   0.00000   0.00008   0.00008  -2.23217
   D68       -2.45424   0.00001   0.00000   0.00004   0.00004  -2.45420
   D69        2.78786   0.00001   0.00000   0.00007   0.00007   2.78792
   D70       -2.43142   0.00003   0.00000   0.00011   0.00011  -2.43131
   D71        0.16613   0.00003   0.00000   0.00010   0.00010   0.16623
   D72       -0.05586   0.00001   0.00000   0.00006   0.00006  -0.05579
   D73        2.85318  -0.00001   0.00000  -0.00002  -0.00002   2.85316
   D74       -2.36610   0.00000   0.00000   0.00003   0.00003  -2.36607
   D75        0.23145   0.00000   0.00000   0.00002   0.00002   0.23147
   D76        0.00947  -0.00001   0.00000  -0.00002  -0.00002   0.00945
   D77        1.97763   0.00003   0.00000   0.00016   0.00016   1.97779
   D78       -1.94200   0.00006   0.00000   0.00019   0.00019  -1.94181
   D79       -0.42229   0.00000   0.00000  -0.00000  -0.00000  -0.42230
   D80        1.94126   0.00003   0.00000   0.00003   0.00003   1.94129
   D81        0.75701  -0.00000   0.00000  -0.00001  -0.00001   0.75700
   D82        3.12057   0.00002   0.00000   0.00002   0.00002   3.12059
   D83       -2.86487   0.00000   0.00000   0.00005   0.00005  -2.86482
   D84       -0.50131   0.00003   0.00000   0.00008   0.00008  -0.50124
   D85       -1.59486   0.00002   0.00000   0.00007   0.00007  -1.59479
   D86        0.76869   0.00004   0.00000   0.00010   0.00010   0.76879
   D87       -0.66178   0.00002   0.00000   0.00009   0.00009  -0.66169
   D88       -2.58091   0.00002   0.00000   0.00007   0.00007  -2.58084
   D89       -1.63157   0.00001   0.00000   0.00005   0.00005  -1.63152
   D90        0.55590   0.00003   0.00000   0.00013   0.00013   0.55603
   D91        2.12780   0.00004   0.00000   0.00013   0.00013   2.12793
   D92        0.12230  -0.00000   0.00000   0.00000   0.00000   0.12230
   D93       -0.88013   0.00001   0.00000   0.00002   0.00002  -0.88011
   D94        2.74312  -0.00001   0.00000  -0.00002  -0.00002   2.74310
   D95        2.74916  -0.00001   0.00000  -0.00005  -0.00005   2.74910
   D96        1.09587  -0.00002   0.00000  -0.00003  -0.00003   1.09584
   D97        0.09345  -0.00000   0.00000  -0.00002  -0.00002   0.09343
   D98       -2.56649  -0.00002   0.00000  -0.00006  -0.00006  -2.56654
   D99       -2.56045  -0.00003   0.00000  -0.00009  -0.00009  -2.56054
   D100      -2.27943  -0.00000   0.00000   0.00001   0.00001  -2.27941
   D101       3.00133   0.00001   0.00000   0.00003   0.00003   3.00136
   D102       0.34140  -0.00001   0.00000  -0.00001  -0.00001   0.34139
   D103       0.34743  -0.00001   0.00000  -0.00004  -0.00004   0.34739
   D104      -2.95359   0.00000   0.00000   0.00002   0.00002  -2.95357
   D105       2.32717   0.00002   0.00000   0.00004   0.00004   2.32721
   D106      -0.33276  -0.00000   0.00000  -0.00000  -0.00000  -0.33276
   D107      -0.32673  -0.00001   0.00000  -0.00003  -0.00003  -0.32676
   D108      -0.64044  -0.00002   0.00000  -0.00006  -0.00006  -0.64050
   D109       2.50384  -0.00004   0.00000  -0.00015  -0.00015   2.50369
   D110       2.36569  -0.00001   0.00000  -0.00009  -0.00009   2.36560
   D111       0.48561  -0.00000   0.00000  -0.00001  -0.00001   0.48560
   D112      -2.65330  -0.00002   0.00000  -0.00010  -0.00010  -2.65340
   D113      -2.79145   0.00000   0.00000  -0.00004  -0.00004  -2.79149
   D114       3.09299  -0.00001   0.00000  -0.00002  -0.00002   3.09297
   D115      -0.04591  -0.00003   0.00000  -0.00012  -0.00012  -0.04603
   D116      -0.18406  -0.00000   0.00000  -0.00005  -0.00005  -0.18412
   D117       3.11624   0.00001   0.00000   0.00004   0.00004   3.11629
   D118      -0.02266  -0.00001   0.00000  -0.00005  -0.00005  -0.02271
   D119      -0.16081   0.00001   0.00000   0.00001   0.00001  -0.16079
   D120      -0.69505   0.00001   0.00000   0.00004   0.00004  -0.69501
   D121       0.33982  -0.00000   0.00000  -0.00001  -0.00001   0.33981
   D122       2.59984   0.00002   0.00000   0.00005   0.00005   2.59988
   D123      -3.09715   0.00001   0.00000   0.00003   0.00003  -3.09713
   D124       0.42673  -0.00001   0.00000  -0.00001  -0.00001   0.42672
   D125       1.46159  -0.00003   0.00000  -0.00006  -0.00006   1.46153
   D126      -2.56157  -0.00001   0.00000  -0.00001  -0.00001  -2.56158
   D127      -1.97538  -0.00002   0.00000  -0.00003  -0.00003  -1.97540
   D128       2.71105  -0.00000   0.00000  -0.00002  -0.00002   2.71103
   D129      -2.53727  -0.00002   0.00000  -0.00007  -0.00007  -2.53734
   D130      -0.27725  -0.00000   0.00000  -0.00001  -0.00001  -0.27727
   D131       0.30894  -0.00001   0.00000  -0.00003  -0.00003   0.30891
   D132       3.08608  -0.00001   0.00000  -0.00005  -0.00005   3.08603
   D133      -2.16224  -0.00003   0.00000  -0.00010  -0.00010  -2.16234
   D134       0.09778  -0.00001   0.00000  -0.00005  -0.00005   0.09774
   D135       0.68398  -0.00002   0.00000  -0.00006  -0.00006   0.68391
   D136       0.77995   0.00001   0.00000   0.00004   0.00004   0.77998
   D137      -0.18983  -0.00001   0.00000  -0.00003  -0.00003  -0.18986
   D138      -2.91601  -0.00001   0.00000  -0.00002  -0.00002  -2.91603
   D139      -2.75539   0.00001   0.00000   0.00005   0.00005  -2.75534
   D140      -0.27632   0.00001   0.00000   0.00004   0.00004  -0.27627
   D141      -1.24609  -0.00001   0.00000  -0.00002  -0.00002  -1.24612
   D142       2.31092  -0.00000   0.00000  -0.00001  -0.00001   2.31090
   D143       2.47153   0.00001   0.00000   0.00005   0.00005   2.47158
   D144      -2.67787   0.00002   0.00000   0.00006   0.00006  -2.67781
   D145       2.63554  -0.00000   0.00000  -0.00000  -0.00000   2.63553
   D146      -0.09064  -0.00000   0.00000   0.00000   0.00000  -0.09063
   D147       0.06998   0.00002   0.00000   0.00007   0.00007   0.07005
   D148      -3.01927  -0.00000   0.00000  -0.00001  -0.00001  -3.01929
   D149       2.29413  -0.00002   0.00000  -0.00008  -0.00008   2.29405
   D150      -0.43204  -0.00002   0.00000  -0.00007  -0.00007  -0.43211
   D151      -0.27142  -0.00000   0.00000  -0.00001  -0.00001  -0.27143
   D152      -0.12555   0.00001   0.00000   0.00001   0.00001  -0.12554
   D153       0.90396  -0.00002   0.00000  -0.00005  -0.00005   0.90391
   D154      -2.46319  -0.00001   0.00000  -0.00001  -0.00001  -2.46320
   D155      -2.92143   0.00001   0.00000   0.00003   0.00003  -2.92140
   D156      -1.10477   0.00002   0.00000   0.00004   0.00004  -1.10472
   D157      -0.07526  -0.00000   0.00000  -0.00001  -0.00001  -0.07527
   D158       2.84078   0.00000   0.00000   0.00003   0.00003   2.84081
   D159       2.38253   0.00003   0.00000   0.00007   0.00007   2.38260
   D160       2.93177   0.00003   0.00000   0.00005   0.00005   2.93182
   D161      -2.32191   0.00001   0.00000  -0.00000  -0.00000  -2.32192
   D162       0.59412   0.00001   0.00000   0.00004   0.00004   0.59416
   D163       0.13588   0.00003   0.00000   0.00008   0.00008   0.13596
   D164       2.24902   0.00001   0.00000   0.00004   0.00004   2.24906
   D165      -3.00465  -0.00001   0.00000  -0.00002  -0.00002  -3.00467
   D166      -0.08862  -0.00000   0.00000   0.00003   0.00003  -0.08859
   D167      -0.54686   0.00002   0.00000   0.00006   0.00006  -0.54680
   D168       0.63504   0.00002   0.00000   0.00006   0.00006   0.63511
   D169      -2.51094   0.00005   0.00000   0.00021   0.00021  -2.51073
   D170      -2.42838   0.00003   0.00000   0.00010   0.00010  -2.42828
   D171      -0.52820  -0.00002   0.00000  -0.00004  -0.00004  -0.52824
   D172       2.60900   0.00001   0.00000   0.00011   0.00011   2.60911
   D173       2.69156  -0.00001   0.00000  -0.00001  -0.00001   2.69155
   D174      -3.09944   0.00005   0.00000   0.00012   0.00012  -3.09932
   D175       0.03776   0.00008   0.00000   0.00027   0.00027   0.03803
   D176       0.12032   0.00006   0.00000   0.00016   0.00016   0.12048
   D177      -3.08644   0.00001   0.00000   0.00002   0.00002  -3.08642
   D178       0.05076   0.00004   0.00000   0.00017   0.00017   0.05093
   D179       0.13332   0.00001   0.00000   0.00006   0.00006   0.13338
   D180       0.68586   0.00001   0.00000   0.00003   0.00003   0.68589
   D181      -0.37198   0.00000   0.00000   0.00002   0.00002  -0.37195
   D182      -3.08315   0.00000   0.00000   0.00001   0.00001  -3.08314
   D183      -2.55970   0.00000   0.00000   0.00002   0.00002  -2.55969
   D184      -0.40077  -0.00001   0.00000  -0.00003  -0.00003  -0.40079
   D185      -1.45860  -0.00002   0.00000  -0.00003  -0.00003  -1.45864
   D186       2.11341  -0.00002   0.00000  -0.00005  -0.00005   2.11336
   D187       2.63685  -0.00001   0.00000  -0.00004  -0.00004   2.63681
   D188      -3.07928  -0.00005   0.00000  -0.00009  -0.00009  -3.07937
   D189       2.14607  -0.00005   0.00000  -0.00010  -0.00010   2.14597
   D190      -0.56510  -0.00005   0.00000  -0.00012  -0.00012  -0.56522
   D191      -0.04166  -0.00005   0.00000  -0.00011  -0.00011  -0.04177
   D192      -2.69719   0.00001   0.00000   0.00002   0.00002  -2.69717
   D193       2.52815   0.00000   0.00000   0.00002   0.00002   2.52817
   D194      -0.18302   0.00000   0.00000  -0.00000  -0.00000  -0.18302
   D195       0.34043   0.00001   0.00000   0.00001   0.00001   0.34044
   D196      -0.69318   0.00001   0.00000   0.00002   0.00002  -0.69316
   D197       0.28218  -0.00001   0.00000  -0.00001  -0.00001   0.28216
   D198       2.90190  -0.00001   0.00000  -0.00001  -0.00001   2.90189
   D199       2.67790   0.00005   0.00000   0.00015   0.00015   2.67806
   D200       0.39083   0.00001   0.00000   0.00002   0.00002   0.39085
   D201       1.36619  -0.00001   0.00000  -0.00002  -0.00002   1.36618
   D202      -2.29727  -0.00001   0.00000  -0.00002  -0.00002  -2.29728
   D203      -2.52127   0.00005   0.00000   0.00015   0.00015  -2.52112
   D204       3.08996  -0.00002   0.00000  -0.00006  -0.00006   3.08990
   D205      -2.21786  -0.00004   0.00000  -0.00010  -0.00010  -2.21796
   D206       0.40186  -0.00004   0.00000  -0.00010  -0.00010   0.40177
   D207       0.17786   0.00002   0.00000   0.00006   0.00006   0.17793
   D208       2.71016  -0.00001   0.00000  -0.00001  -0.00001   2.71015
   D209      -2.59766  -0.00002   0.00000  -0.00005  -0.00005  -2.59772
   D210       0.02206  -0.00003   0.00000  -0.00005  -0.00005   0.02201
   D211      -0.20194   0.00003   0.00000   0.00011   0.00011  -0.20182
   D212      -3.11737  -0.00002   0.00000  -0.00012  -0.00012  -3.11749
   D213       0.14284  -0.00005   0.00000  -0.00017  -0.00017   0.14266
   D214       1.65692  -0.00007   0.00000  -0.00023  -0.00023   1.65669
   D215      -2.05479  -0.00005   0.00000  -0.00018  -0.00018  -2.05497
   D216      -0.95143  -0.00002   0.00000  -0.00010  -0.00010  -0.95153
   D217      -0.12562  -0.00004   0.00000  -0.00017  -0.00017  -0.12578
   D218      -2.23761  -0.00005   0.00000  -0.00019  -0.00019  -2.23780
   D219      -1.17817  -0.00003   0.00000  -0.00014  -0.00014  -1.17832
   D220       1.19513  -0.00006   0.00000  -0.00020  -0.00020   1.19493
   D221       2.69596  -0.00003   0.00000  -0.00012  -0.00012   2.69584
   D222      -0.63641   0.00001   0.00000   0.00003   0.00003  -0.63638
   D223       2.15153   0.00001   0.00000  -0.00004  -0.00004   2.15149
   D224       2.96299  -0.00004   0.00000  -0.00012  -0.00012   2.96286
   D225       0.62708   0.00000   0.00000   0.00002   0.00002   0.62710
   D226      -2.86817   0.00001   0.00000  -0.00005  -0.00005  -2.86822
   D227      -2.05671  -0.00004   0.00000  -0.00013  -0.00013  -2.05684
   D228      -2.88980  -0.00001   0.00000  -0.00001  -0.00001  -2.88981
   D229      -0.10186  -0.00001   0.00000  -0.00008  -0.00008  -0.10194
   D230       0.70960  -0.00006   0.00000  -0.00016  -0.00016   0.70944
   D231       2.86676   0.00001   0.00000   0.00001   0.00001   2.86677
   D232      -0.62849   0.00001   0.00000  -0.00006  -0.00006  -0.62855
   D233       0.18296  -0.00004   0.00000  -0.00014  -0.00014   0.18283
   D234      -0.62119  -0.00000   0.00000   0.00001   0.00001  -0.62118
   D235       0.52141  -0.00000   0.00000  -0.00000  -0.00000   0.52140
   D236      -3.05394  -0.00000   0.00000   0.00001   0.00001  -3.05394
   D237       2.74304   0.00000   0.00000   0.00001   0.00001   2.74305
   D238       0.42645  -0.00002   0.00000  -0.00005  -0.00005   0.42641
   D239       1.56905  -0.00002   0.00000  -0.00006  -0.00006   1.56899
   D240      -2.00630  -0.00002   0.00000  -0.00004  -0.00004  -2.00635
   D241      -2.49250  -0.00002   0.00000  -0.00005  -0.00005  -2.49255
   D242       2.67343  -0.00000   0.00000  -0.00001  -0.00001   2.67341
   D243      -2.46716  -0.00000   0.00000  -0.00002  -0.00002  -2.46718
   D244       0.24067  -0.00000   0.00000  -0.00001  -0.00001   0.24066
   D245      -0.24553   0.00000   0.00000  -0.00001  -0.00001  -0.24554
   D246      -3.06996  -0.00002   0.00000  -0.00004  -0.00004  -3.07000
   D247      -1.92736  -0.00002   0.00000  -0.00005  -0.00005  -1.92742
   D248       0.78047  -0.00002   0.00000  -0.00004  -0.00004   0.78043
   D249       0.29427  -0.00001   0.00000  -0.00004  -0.00004   0.29423
   D250       0.58429  -0.00001   0.00000  -0.00000  -0.00000   0.58429
   D251      -0.52282   0.00001   0.00000   0.00007   0.00007  -0.52275
   D252       3.07347   0.00000   0.00000   0.00005   0.00005   3.07352
   D253      -2.70372  -0.00008   0.00000  -0.00022  -0.00022  -2.70394
   D254      -0.46296   0.00001   0.00000   0.00005   0.00005  -0.46291
   D255      -1.57007   0.00004   0.00000   0.00012   0.00012  -1.56995
   D256       2.02622   0.00003   0.00000   0.00010   0.00010   2.02632
   D257       2.53221  -0.00006   0.00000  -0.00016  -0.00016   2.53206
   D258       3.14042   0.00002   0.00000   0.00007   0.00007   3.14049
   D259       2.03330   0.00005   0.00000   0.00014   0.00014   2.03345
   D260      -0.65359   0.00004   0.00000   0.00012   0.00012  -0.65347
   D261      -0.14760  -0.00005   0.00000  -0.00014  -0.00014  -0.14773
   D262      -2.85107   0.00001   0.00000   0.00004   0.00004  -2.85103
   D263       2.32500   0.00003   0.00000   0.00011   0.00011   2.32511
   D264      -0.36189   0.00002   0.00000   0.00009   0.00009  -0.36180
   D265       0.14410  -0.00007   0.00000  -0.00017  -0.00017   0.14393
   D266       0.32073   0.00001   0.00000   0.00005   0.00005   0.32078
   D267       2.54414   0.00002   0.00000   0.00004   0.00004   2.54418
   D268       1.40815   0.00000   0.00000   0.00003   0.00003   1.40818
   D269      -0.83531   0.00002   0.00000   0.00007   0.00007  -0.83523
   D270      -2.19637  -0.00001   0.00000  -0.00001  -0.00001  -2.19638
   D271      -1.58779   0.00001   0.00000   0.00004   0.00004  -1.58775
   D272       1.77052   0.00003   0.00000   0.00010   0.00010   1.77062
   D273       0.94693   0.00000   0.00000  -0.00003  -0.00003   0.94690
   D274      -1.97795   0.00001   0.00000   0.00003   0.00003  -1.97791
   D275      -0.24535   0.00000   0.00000   0.00000   0.00000  -0.24535
   D276       3.11296   0.00002   0.00000   0.00006   0.00006   3.11302
   D277      -2.99310   0.00001   0.00000   0.00002   0.00002  -2.99307
   D278       0.36522   0.00002   0.00000   0.00008   0.00008   0.36530
   D279       2.04011  -0.00001   0.00000  -0.00003  -0.00003   2.04008
   D280      -0.88477   0.00000   0.00000   0.00003   0.00003  -0.88473
   D281       0.25397   0.00004   0.00000   0.00014   0.00014   0.25412
   D282      -1.12038   0.00006   0.00000   0.00026   0.00026  -1.12012
   D283       2.02608   0.00003   0.00000   0.00009   0.00009   2.02617
   D284      -2.41238   0.00002   0.00000   0.00017   0.00017  -2.41221
   D285      -2.51498  -0.00003   0.00000  -0.00008  -0.00008  -2.51506
   D286       2.03883   0.00001   0.00000   0.00009   0.00009   2.03892
   D287      -1.25067   0.00002   0.00000   0.00006   0.00006  -1.25061
   D288       0.05523   0.00004   0.00000   0.00013   0.00013   0.05536
   D289      -0.00818   0.00001   0.00000   0.00001   0.00001  -0.00817
   D290       1.00719  -0.00002   0.00000  -0.00004  -0.00004   1.00715
   D291      -2.35128   0.00000   0.00000   0.00003   0.00003  -2.35125
   D292      -3.04664   0.00001   0.00000   0.00003   0.00003  -3.04661
   D293      -1.05734   0.00003   0.00000   0.00005   0.00005  -1.05729
   D294      -0.04197  -0.00000   0.00000  -0.00000  -0.00000  -0.04197
   D295       2.88274   0.00002   0.00000   0.00007   0.00007   2.88281
   D296       2.18738   0.00003   0.00000   0.00007   0.00007   2.18745
   D297       2.91939   0.00001   0.00000   0.00001   0.00001   2.91940
   D298      -2.34842  -0.00002   0.00000  -0.00005  -0.00005  -2.34847
   D299       0.57629   0.00000   0.00000   0.00002   0.00002   0.57631
   D300      -0.11907   0.00001   0.00000   0.00002   0.00002  -0.11905
   D301       2.35212   0.00001   0.00000   0.00001   0.00001   2.35213
   D302      -2.91569  -0.00002   0.00000  -0.00005  -0.00005  -2.91574
   D303       0.00902   0.00001   0.00000   0.00003   0.00003   0.00904
   D304      -0.68634   0.00001   0.00000   0.00002   0.00002  -0.68632
   D305       0.01851   0.00001   0.00000   0.00001   0.00001   0.01852
   D306      -0.93260   0.00002   0.00000   0.00006   0.00006  -0.93254
   D307       2.27956   0.00001   0.00000   0.00001   0.00001   2.27958
   D308       2.94066   0.00001   0.00000   0.00002   0.00002   2.94068
   D309       0.98929  -0.00001   0.00000  -0.00005  -0.00005   0.98924
   D310       0.03818   0.00000   0.00000   0.00000   0.00000   0.03819
   D311      -3.03284  -0.00001   0.00000  -0.00005  -0.00005  -3.03289
   D312      -2.37174  -0.00001   0.00000  -0.00004  -0.00004  -2.37178
   D313      -2.69434  -0.00001   0.00000  -0.00003  -0.00003  -2.69437
   D314       2.63774   0.00001   0.00000   0.00002   0.00002   2.63776
   D315      -0.43328  -0.00001   0.00000  -0.00003  -0.00003  -0.43331
   D316       0.22782  -0.00001   0.00000  -0.00002  -0.00002   0.22779
   D317      -2.52492   0.00000   0.00000   0.00000   0.00000  -2.52492
   D318       2.80715   0.00002   0.00000   0.00005   0.00005   2.80721
   D319      -0.26387   0.00000   0.00000   0.00000   0.00000  -0.26386
   D320       0.39723   0.00000   0.00000   0.00001   0.00001   0.39725
   D321       0.58349  -0.00001   0.00000  -0.00001  -0.00001   0.58349
   D322      -2.80663   0.00001   0.00000   0.00003   0.00003  -2.80660
   D323      -2.18813  -0.00004   0.00000  -0.00010  -0.00010  -2.18823
   D324      -1.82922  -0.00000   0.00000   0.00001   0.00001  -1.82921
   D325      -0.61459   0.00001   0.00000   0.00005   0.00005  -0.61454
   D326       2.27847   0.00003   0.00000   0.00009   0.00009   2.27856
   D327       2.89698  -0.00002   0.00000  -0.00004  -0.00004   2.89693
   D328      -3.02730   0.00002   0.00000   0.00007   0.00007  -3.02723
   D329      -2.94017  -0.00001   0.00000  -0.00001  -0.00001  -2.94018
   D330      -0.04710   0.00001   0.00000   0.00003   0.00003  -0.04708
   D331       0.57140  -0.00004   0.00000  -0.00011  -0.00011   0.57129
   D332       0.93031  -0.00000   0.00000   0.00000   0.00000   0.93031
   D333       2.85052   0.00000   0.00000   0.00002   0.00002   2.85053
   D334      -0.53961   0.00002   0.00000   0.00006   0.00006  -0.53955
   D335       0.07890  -0.00003   0.00000  -0.00007  -0.00007   0.07882
   D336       0.43781   0.00001   0.00000   0.00003   0.00003   0.43784
   D337       1.72909  -0.00001   0.00000  -0.00005  -0.00005   1.72904
   D338      -2.77679  -0.00002   0.00000  -0.00006  -0.00006  -2.77685
   D339       3.10108  -0.00000   0.00000  -0.00002  -0.00002   3.10106
   D340      -1.40480  -0.00001   0.00000  -0.00003  -0.00003  -1.40483
   D341       0.19747   0.00000   0.00000  -0.00000  -0.00000   0.19747
   D342       1.97478  -0.00000   0.00000  -0.00001  -0.00001   1.97477
   D343      -1.99898  -0.00000   0.00000  -0.00001  -0.00001  -1.99899
   D344      -0.22167  -0.00001   0.00000  -0.00002  -0.00002  -0.22169
   D345      -0.90924  -0.00000   0.00000  -0.00001  -0.00001  -0.90925
   D346       0.86807  -0.00001   0.00000  -0.00002  -0.00002   0.86804
   D347       1.85895  -0.00002   0.00000  -0.00005  -0.00005   1.85890
   D348      -0.88876   0.00001   0.00000   0.00002   0.00002  -0.88874
   D349       3.04339  -0.00001   0.00000  -0.00005  -0.00005   3.04334
   D350       0.29568   0.00001   0.00000   0.00002   0.00002   0.29570
   D351       0.81191  -0.00001   0.00000  -0.00002  -0.00002   0.81189
   D352      -1.93580   0.00002   0.00000   0.00006   0.00006  -1.93574
   D353      -1.88065  -0.00002   0.00000  -0.00007  -0.00007  -1.88072
   D354       1.65482   0.00000   0.00000   0.00001   0.00001   1.65483
   D355      -0.44150  -0.00001   0.00000  -0.00003  -0.00003  -0.44153
   D356       3.09398   0.00001   0.00000   0.00004   0.00004   3.09402
   D357       0.04459  -0.00001   0.00000  -0.00005  -0.00005   0.04454
   D358       1.03209  -0.00001   0.00000  -0.00004  -0.00004   1.03205
   D359      -2.32153  -0.00002   0.00000  -0.00010  -0.00010  -2.32162
   D360      -2.96384   0.00006   0.00000   0.00017   0.00017  -2.96368
   D361      -0.95023   0.00000   0.00000  -0.00001  -0.00001  -0.95024
   D362       0.03727   0.00000   0.00000   0.00000   0.00000   0.03727
   D363       2.96683  -0.00001   0.00000  -0.00006  -0.00005   2.96678
   D364       2.32452   0.00007   0.00000   0.00021   0.00021   2.32472
   D365       2.42985  -0.00003   0.00000  -0.00009  -0.00009   2.42976
   D366      -2.86584  -0.00002   0.00000  -0.00007  -0.00007  -2.86592
   D367       0.06372  -0.00004   0.00000  -0.00013  -0.00013   0.06359
   D368      -0.57859   0.00005   0.00000   0.00013   0.00013  -0.57846
   D369       2.95746  -0.00001   0.00000  -0.00005  -0.00005   2.95740
   D370      -2.33823  -0.00001   0.00000  -0.00004  -0.00004  -2.33827
   D371       0.59133  -0.00003   0.00000  -0.00009  -0.00009   0.59124
   D372      -0.05098   0.00006   0.00000   0.00017   0.00017  -0.05082
   D373      -0.52131  -0.00002   0.00000  -0.00006  -0.00006  -0.52138
   D374       2.28963  -0.00001   0.00000  -0.00005  -0.00005   2.28957
   D375       2.72872  -0.00000   0.00000  -0.00001  -0.00001   2.72872
   D376       1.69850  -0.00001   0.00000  -0.00004  -0.00004   1.69847
   D377       0.67032  -0.00000   0.00000  -0.00003  -0.00003   0.67029
   D378      -2.80192  -0.00000   0.00000  -0.00002  -0.00002  -2.80195
   D379      -2.36283   0.00001   0.00000   0.00002   0.00002  -2.36280
   D380       2.89014   0.00000   0.00000  -0.00001  -0.00001   2.89013
   D381      -2.98419  -0.00001   0.00000  -0.00003  -0.00003  -2.98421
   D382      -0.17325  -0.00000   0.00000  -0.00002  -0.00002  -0.17326
   D383       0.26585   0.00000   0.00000   0.00003   0.00003   0.26588
   D384      -0.76437  -0.00000   0.00000  -0.00000  -0.00000  -0.76437
   D385       3.12178  -0.00001   0.00000  -0.00003  -0.00003   3.12175
   D386      -0.35047  -0.00000   0.00000  -0.00002  -0.00002  -0.35049
   D387       0.08863   0.00001   0.00000   0.00002   0.00002   0.08865
   D388      -0.94159  -0.00000   0.00000  -0.00001  -0.00001  -0.94160
   D389       2.15765   0.00002   0.00000   0.00008   0.00008   2.15773
   D390       0.58215  -0.00001   0.00000  -0.00000  -0.00000   0.58214
   D391      -2.69124  -0.00001   0.00000  -0.00002  -0.00002  -2.69126
   D392      -0.65541   0.00002   0.00000   0.00007   0.00007  -0.65534
   D393      -1.68818   0.00000   0.00000   0.00001   0.00001  -1.68817
   D394      -0.06852  -0.00001   0.00000  -0.00002  -0.00002  -0.06854
   D395      -1.12027   0.00000   0.00000   0.00002   0.00002  -1.12025
   D396       2.30031   0.00003   0.00000   0.00009   0.00009   2.30040
   D397       2.87050  -0.00006   0.00000  -0.00017  -0.00017   2.87033
   D398       1.01137  -0.00001   0.00000  -0.00004  -0.00004   1.01133
   D399      -0.04037  -0.00000   0.00000  -0.00000  -0.00000  -0.04038
   D400      -2.90298   0.00002   0.00000   0.00006   0.00006  -2.90291
   D401      -2.33279  -0.00006   0.00000  -0.00020  -0.00020  -2.33298
   D402      -2.22074   0.00001   0.00000   0.00003   0.00003  -2.22071
   D403       3.01070   0.00002   0.00000   0.00007   0.00007   3.01077
   D404       0.14810   0.00004   0.00000   0.00013   0.00013   0.14823
   D405       0.71829  -0.00004   0.00000  -0.00013  -0.00013   0.71816
   D406      -2.84513  -0.00001   0.00000  -0.00003  -0.00003  -2.84515
   D407       2.38631   0.00000   0.00000   0.00001   0.00001   2.38632
   D408      -0.47629   0.00002   0.00000   0.00008   0.00008  -0.47622
   D409       0.09390  -0.00006   0.00000  -0.00018  -0.00018   0.09372
   D410       0.42585   0.00001   0.00000   0.00005   0.00005   0.42591
   D411      -2.50752   0.00002   0.00000   0.00006   0.00006  -2.50746
   D412      -2.87499   0.00000   0.00000  -0.00001  -0.00001  -2.87500
   D413      -0.95300   0.00002   0.00000   0.00008   0.00008  -0.95292
   D414      -0.69993  -0.00000   0.00000   0.00002   0.00002  -0.69991
   D415       2.64988   0.00000   0.00000   0.00003   0.00003   2.64991
   D416       2.28241  -0.00001   0.00000  -0.00005  -0.00005   2.28236
   D417      -2.07879   0.00001   0.00000   0.00005   0.00005  -2.07874
   D418       3.00334   0.00001   0.00000   0.00003   0.00003   3.00336
   D419       0.06996   0.00001   0.00000   0.00003   0.00003   0.07000
   D420      -0.29751  -0.00001   0.00000  -0.00004  -0.00004  -0.29755
   D421       1.62448   0.00001   0.00000   0.00005   0.00005   1.62453
   D422       3.13374  -0.00000   0.00000   0.00001   0.00001   3.13375
   D423       0.20037   0.00000   0.00000   0.00002   0.00002   0.20038
   D424      -0.16710  -0.00001   0.00000  -0.00006  -0.00006  -0.16716
   D425       1.75489   0.00001   0.00000   0.00003   0.00003   1.75492
   D426       1.39857  -0.00000   0.00000  -0.00001  -0.00001   1.39856
   D427      -2.97909  -0.00001   0.00000  -0.00003  -0.00003  -2.97913
   D428       2.79513   0.00002   0.00000   0.00007   0.00007   2.79520
   D429      -1.58253   0.00002   0.00000   0.00005   0.00005  -1.58249
   D430      -0.06985   0.00002   0.00000   0.00006   0.00006  -0.06979
   D431       1.83567   0.00001   0.00000   0.00004   0.00004   1.83571
   D432      -2.23388  -0.00000   0.00000  -0.00000  -0.00000  -2.23388
   D433      -0.32835  -0.00001   0.00000  -0.00003  -0.00003  -0.32838
   D434      -1.22813   0.00002   0.00000   0.00007   0.00007  -1.22806
   D435       0.67739   0.00001   0.00000   0.00005   0.00005   0.67744
   D436      -0.52974   0.00001   0.00000   0.00001   0.00001  -0.52973
   D437       2.93717  -0.00001   0.00000  -0.00003  -0.00003   2.93714
   D438       2.33984   0.00003   0.00000   0.00008   0.00008   2.33992
   D439       0.67830   0.00001   0.00000   0.00001   0.00001   0.67831
   D440       0.67111  -0.00000   0.00000  -0.00004  -0.00004   0.67108
   D441      -2.14516  -0.00002   0.00000  -0.00007  -0.00007  -2.14524
   D442      -2.74249   0.00002   0.00000   0.00003   0.00003  -2.74246
   D443       1.87915  -0.00000   0.00000  -0.00004  -0.00004   1.87911
   D444      -3.00912   0.00001   0.00000  -0.00001  -0.00001  -3.00913
   D445       0.45779  -0.00001   0.00000  -0.00005  -0.00005   0.45774
   D446      -0.13954   0.00003   0.00000   0.00006   0.00006  -0.13948
   D447      -1.80108   0.00001   0.00000  -0.00001  -0.00001  -1.80110
   D448       3.13984   0.00000   0.00000  -0.00000  -0.00000   3.13983
   D449       0.32356  -0.00002   0.00000  -0.00004  -0.00004   0.32352
   D450      -0.27377   0.00002   0.00000   0.00006   0.00006  -0.27370
   D451      -1.93531   0.00000   0.00000  -0.00001  -0.00001  -1.93532
   D452      -1.17858   0.00001   0.00000   0.00005   0.00005  -1.17852
   D453       0.41730  -0.00002   0.00000  -0.00004  -0.00004   0.41726
   D454      -2.33552   0.00000   0.00000   0.00004   0.00004  -2.33548
   D455      -0.73964  -0.00002   0.00000  -0.00006  -0.00006  -0.73970
   D456      -0.03525   0.00002   0.00000   0.00007   0.00007  -0.03518
   D457       1.56063  -0.00001   0.00000  -0.00002  -0.00002   1.56061
   D458       2.75143  -0.00001   0.00000  -0.00002  -0.00002   2.75141
   D459      -1.93587  -0.00004   0.00000  -0.00012  -0.00012  -1.93599
   D460       1.35943  -0.00001   0.00000   0.00002   0.00002   1.35945
   D461       2.95531  -0.00003   0.00000  -0.00008  -0.00008   2.95523
   D462      -2.12456  -0.00004   0.00000  -0.00015  -0.00015  -2.12471
   D463       2.59049  -0.00002   0.00000  -0.00010  -0.00010   2.59040
   D464      -0.91889  -0.00002   0.00000  -0.00009  -0.00009  -0.91898
   D465       0.62874  -0.00001   0.00000  -0.00008  -0.00008   0.62866
   D466      -0.47787   0.00001   0.00000   0.00001   0.00001  -0.47787
   D467      -0.20449  -0.00000   0.00000  -0.00000  -0.00000  -0.20449
   D468      -2.30006   0.00000   0.00000   0.00000   0.00000  -2.30006
   D469      -1.62907  -0.00000   0.00000  -0.00002  -0.00002  -1.62909
   D470      -1.35569  -0.00001   0.00000  -0.00003  -0.00003  -1.35572
   D471       2.83193  -0.00001   0.00000  -0.00003  -0.00003   2.83190
   D472      -0.08356  -0.00001   0.00000  -0.00005  -0.00005  -0.08360
   D473       0.18983  -0.00002   0.00000  -0.00006  -0.00006   0.18977
   D474      -1.90575  -0.00001   0.00000  -0.00005  -0.00005  -1.90580
   D475      -1.83887  -0.00001   0.00000  -0.00003  -0.00003  -1.83889
   D476      -1.56548  -0.00001   0.00000  -0.00004  -0.00004  -1.56552
   D477       2.62213  -0.00001   0.00000  -0.00003  -0.00003   2.62209
   D478       2.95755   0.00044   0.00000   0.00150   0.00150   2.95905
   D479       3.07499   0.00020   0.00000   0.00092   0.00092   3.07590
   D480      -1.80041   0.00012   0.00000   0.00064   0.00064  -1.79977
   D481      -0.15534  -0.00002   0.00000  -0.00007  -0.00007  -0.15541
   D482      -2.39671   0.00002   0.00000   0.00005   0.00005  -2.39665
   D483       1.11836  -0.00007   0.00000  -0.00025  -0.00025   1.11811
   D484      -1.12301  -0.00003   0.00000  -0.00012  -0.00012  -1.12313
   D485       1.38008   0.00000   0.00000  -0.00000  -0.00000   1.38008
   D486      -1.49925   0.00001   0.00000   0.00006   0.00006  -1.49919
   D487       1.17916   0.00001   0.00000   0.00004   0.00004   1.17920
   D488      -0.17002   0.00000   0.00000   0.00002   0.00002  -0.17000
   D489      -1.06171  -0.00001   0.00000  -0.00002  -0.00002  -1.06173
   D490       2.20787  -0.00001   0.00000  -0.00003  -0.00003   2.20785
   D491       0.00074   0.00001   0.00000   0.00003   0.00003   0.00077
   D492      -0.89095  -0.00000   0.00000  -0.00000  -0.00000  -0.89096
   D493       2.37863  -0.00000   0.00000  -0.00001  -0.00001   2.37862
   D494      -2.17457   0.00001   0.00000   0.00003   0.00003  -2.17454
   D495      -3.06626  -0.00000   0.00000  -0.00001  -0.00001  -3.06627
   D496       0.20332  -0.00000   0.00000  -0.00001  -0.00001   0.20330
   D497       0.92100   0.00001   0.00000   0.00006   0.00006   0.92106
   D498       0.02802   0.00001   0.00000   0.00007   0.00007   0.02809
   D499      -2.96799  -0.00000   0.00000   0.00001   0.00001  -2.96798
   D500       2.25536   0.00003   0.00000   0.00010   0.00010   2.25546
   D501       1.36238   0.00002   0.00000   0.00011   0.00011   1.36249
   D502      -1.63363   0.00001   0.00000   0.00005   0.00005  -1.63358
   D503       0.64513  -0.00001   0.00000  -0.00001  -0.00001   0.64512
   D504       1.16926  -0.00002   0.00000  -0.00004  -0.00004   1.16922
   D505       0.98616  -0.00001   0.00000  -0.00000  -0.00000   0.98616
   D506       3.02383   0.00000   0.00000   0.00002   0.00002   3.02385
   D507      -1.21580   0.00002   0.00000   0.00008   0.00008  -1.21572
   D508      -0.69168   0.00001   0.00000   0.00005   0.00005  -0.69163
   D509      -0.87478   0.00003   0.00000   0.00009   0.00009  -0.87469
   D510       1.16289   0.00003   0.00000   0.00011   0.00011   1.16300
   D511       0.16721   0.00001   0.00000   0.00003   0.00003   0.16725
   D512       2.83947   0.00001   0.00000   0.00003   0.00003   2.83950
   D513       1.65194  -0.00000   0.00000  -0.00001  -0.00001   1.65193
   D514      -1.95899  -0.00000   0.00000  -0.00001  -0.00001  -1.95900
   D515       0.26732   0.00000   0.00000   0.00001   0.00001   0.26733
   D516       0.70992  -0.00001   0.00000  -0.00001  -0.00001   0.70991
   D517       0.49003   0.00001   0.00000   0.00003   0.00003   0.49006
   D518       2.70643   0.00001   0.00000   0.00004   0.00004   2.70647
   D519       2.03177  -0.00001   0.00000  -0.00004  -0.00004   2.03172
   D520       2.47436  -0.00002   0.00000  -0.00006  -0.00006   2.47430
   D521       2.25447  -0.00000   0.00000  -0.00002  -0.00002   2.25445
   D522      -1.81231  -0.00000   0.00000  -0.00001  -0.00001  -1.81232
   D523       0.99355  -0.00002   0.00000  -0.00003  -0.00003   0.99352
   D524      -2.91526  -0.00004   0.00000  -0.00014  -0.00014  -2.91540
   D525       2.36036   0.00000   0.00000   0.00003   0.00003   2.36039
   D526      -1.54845  -0.00002   0.00000  -0.00008  -0.00008  -1.54853
   D527      -0.71685  -0.00000   0.00000   0.00004   0.00004  -0.71681
   D528       1.65752  -0.00002   0.00000  -0.00007  -0.00007   1.65745
   D529       2.93842  -0.00022   0.00000  -0.00080  -0.00080   2.93762
   D530       0.97634  -0.00010   0.00000  -0.00037  -0.00037   0.97597
   D531      -2.79476  -0.00007   0.00000  -0.00051  -0.00051  -2.79526
   D532       2.27836  -0.00003   0.00000  -0.00013  -0.00013   2.27823
   D533      -1.49274  -0.00001   0.00000  -0.00027  -0.00027  -1.49300
   D534      -0.08198   0.00005   0.00000   0.00018   0.00018  -0.08179
   D535      -2.83847   0.00010   0.00000   0.00039   0.00039  -2.83808
   D536       1.25920  -0.00002   0.00000  -0.00006  -0.00006   1.25914
   D537      -1.49729   0.00003   0.00000   0.00015   0.00015  -1.49715
   D538       0.53789   0.00000   0.00000   0.00002   0.00002   0.53791
   D539      -3.11908  -0.00004   0.00000  -0.00013  -0.00013  -3.11921
   D540       1.86403   0.00002   0.00000   0.00007   0.00007   1.86410
   D541      -1.79294  -0.00002   0.00000  -0.00008  -0.00008  -1.79302
   D542      -3.10177  -0.00001   0.00000   0.00002   0.00002  -3.10176
   D543       0.37177  -0.00019   0.00000  -0.00072  -0.00072   0.37105
   D544       0.29797  -0.00002   0.00000  -0.00008  -0.00008   0.29789
   D545      -3.12965  -0.00008   0.00000  -0.00028  -0.00028  -3.12993
   D546       1.62161   0.00013   0.00000   0.00041   0.00041   1.62203
   D547      -1.80601   0.00006   0.00000   0.00021   0.00021  -1.80580
   D548      -1.83322   0.00025   0.00000   0.00096   0.00096  -1.83226
   D549       1.02234   0.00019   0.00000   0.00076   0.00076   1.02311
   D550       2.87634   0.00006   0.00000   0.00025   0.00025   2.87659
   D551       1.32163   0.00013   0.00000   0.00056   0.00056   1.32219
   D552      -1.38800  -0.00007   0.00000  -0.00028  -0.00028  -1.38829
   D553      -0.75928  -0.00002   0.00000  -0.00007  -0.00007  -0.75935
   D554      -2.84880   0.00004   0.00000   0.00012   0.00012  -2.84869
   D555       0.54582  -0.00017   0.00000  -0.00062  -0.00062   0.54520
   D556      -1.54370  -0.00011   0.00000  -0.00043  -0.00043  -1.54413
   D557      -0.04400  -0.00002   0.00000  -0.00005  -0.00005  -0.04406
   D558      -2.74320  -0.00002   0.00000  -0.00005  -0.00005  -2.74326
   D559       1.30178   0.00002   0.00000   0.00005   0.00005   1.30183
   D560      -1.39742   0.00002   0.00000   0.00005   0.00005  -1.39737
   D561      -2.02644   0.00001   0.00000   0.00005   0.00005  -2.02638
   D562       1.55755   0.00001   0.00000   0.00005   0.00005   1.55760
   D563      -0.91905  -0.00002   0.00000  -0.00008  -0.00008  -0.91913
   D564       1.26167  -0.00000   0.00000  -0.00002  -0.00002   1.26164
   D565      -2.75635  -0.00001   0.00000  -0.00005  -0.00005  -2.75641
   D566      -2.61124  -0.00000   0.00000  -0.00000  -0.00000  -2.61124
   D567      -0.43052   0.00002   0.00000   0.00005   0.00005  -0.43047
   D568       1.83464   0.00001   0.00000   0.00002   0.00002   1.83466
   D569       0.94454  -0.00002   0.00000  -0.00010  -0.00010   0.94444
   D570       3.12526  -0.00001   0.00000  -0.00004  -0.00004   3.12522
   D571      -0.89276  -0.00002   0.00000  -0.00007  -0.00007  -0.89283
   D572       3.12945   0.00000   0.00000  -0.00002  -0.00002   3.12943
   D573      -0.07048  -0.00001   0.00000  -0.00002  -0.00002  -0.07050
   D574       2.99279  -0.00002   0.00000  -0.00007  -0.00007   2.99273
   D575       1.50482  -0.00000   0.00000  -0.00001  -0.00001   1.50481
   D576       0.23972  -0.00000   0.00000   0.00001   0.00001   0.23974
   D577       2.56219  -0.00000   0.00000  -0.00002  -0.00002   2.56217
   D578      -1.08603  -0.00001   0.00000  -0.00000  -0.00000  -1.08604
   D579       1.23643  -0.00001   0.00000  -0.00004  -0.00004   1.23640
   D580      -2.76654  -0.00001   0.00000  -0.00002  -0.00002  -2.76657
   D581       0.45892   0.00001   0.00000   0.00004   0.00004   0.45896
   D582      -0.36527  -0.00001   0.00000  -0.00005  -0.00005  -0.36532
   D583       2.86019   0.00000   0.00000   0.00001   0.00001   2.86020
   D584      -2.94537   0.00000   0.00000  -0.00001  -0.00001  -2.94538
   D585       0.10231  -0.00000   0.00000  -0.00000  -0.00000   0.10230
   D586      -1.59874   0.00000   0.00000   0.00001   0.00001  -1.59873
   D587       1.44894   0.00000   0.00000   0.00001   0.00001   1.44895
   D588      -0.24983  -0.00000   0.00000  -0.00002  -0.00002  -0.24985
   D589      -2.87490   0.00007   0.00000   0.00019   0.00019  -2.87471
   D590       1.06869  -0.00008   0.00000  -0.00025  -0.00025   1.06844
   D591      -1.55638  -0.00001   0.00000  -0.00004  -0.00004  -1.55642
   D592      -2.19635  -0.00021   0.00000  -0.00076  -0.00076  -2.19711
   D593       1.46177  -0.00015   0.00000  -0.00055  -0.00055   1.46122
   D594      -0.76492   0.00016   0.00000   0.00060   0.00060  -0.76433
   D595       2.80222   0.00025   0.00000   0.00100   0.00100   2.80323
   D596       0.87442   0.00011   0.00000   0.00043   0.00043   0.87484
   D597      -1.84162   0.00020   0.00000   0.00083   0.00083  -1.84079
   D598       0.14251  -0.00002   0.00000  -0.00007  -0.00007   0.14244
   D599      -0.77004  -0.00001   0.00000  -0.00004  -0.00004  -0.77008
   D600       3.10398  -0.00000   0.00000   0.00000   0.00000   3.10398
   D601      -3.08835  -0.00002   0.00000  -0.00006  -0.00006  -3.08841
   D602       2.28228  -0.00001   0.00000  -0.00003  -0.00003   2.28225
   D603      -0.12688   0.00000   0.00000   0.00001   0.00001  -0.12687
         Item               Value     Threshold  Converged?
 Maximum Force            0.171116     0.000450     NO 
 RMS     Force            0.011196     0.000300     NO 
 Maximum Displacement     0.130362     0.001800     NO 
 RMS     Displacement     0.009769     0.001200     NO 
 Predicted change in Energy=-7.243315D-02
 GradGradGradGradGradGradGradGradGradGradGradGradGradGradGradGradGradGrad

 Stoichiometry    Be10H44
 Framework group  C1[X(Be10H44)]
 Deg. of freedom   156
 Full point group                 C1      NOp   1
 Largest Abelian subgroup         C1      NOp   1
 Largest concise Abelian subgroup C1      NOp   1
                         Standard orientation:                         
 ---------------------------------------------------------------------
 Center     Atomic      Atomic             Coordinates (Angstroms)
 Number     Number       Type             X           Y           Z
 ---------------------------------------------------------------------
      1          4           0       -1.323510    1.074839    0.324628
      2          4           0       -0.683694    0.179514   -1.610729
      3          4           0       -0.993063   -0.870098    1.226339
      4          4           0       -0.144312   -1.600277   -0.624211
      5          4           0       -2.089784   -0.733445   -0.505564
      6          4           0        0.500390    1.610028   -0.501416
      7          4           0        0.274639    0.821123    1.573403
      8          4           0        1.361650   -0.148872   -1.138579
      9          4           0        1.067906   -1.043359    0.981739
     10          4           0        2.105971    0.674369    0.545577
     11          1           0       -3.393095   -1.023895   -1.191727
     12          1           0       -3.503155   -1.207833   -0.384658
     13          1           0        3.535407    1.174050    0.472316
     14          1           0        3.396294    1.021609    1.268123
     15          1           0        1.014342    2.883962   -1.265178
     16          1           0        0.374518    3.133474   -0.855842
     17          1           0       -1.335364   -1.499464    2.571910
     18          1           0       -1.982070   -1.631624    2.085575
     19          1           0       -1.420036    0.243771   -2.939883
     20          1           0       -0.708936    0.617938   -3.082726
     21          1           0       -0.027229    1.543486    2.909804
     22          1           0        0.771180    1.424340    2.904295
     23          1           0       -2.319111    2.136455    0.961350
     24          1           0       -2.627828    1.977835    0.247656
     25          1           0        1.996375   -0.463067   -2.536127
     26          1           0        2.617071   -0.323157   -2.049628
     27          1           0       -0.108478   -2.909039   -1.555483
     28          1           0        0.101224   -3.170130   -0.838488
     29          1           0        1.495050   -2.233218    1.899943
     30          1           0        2.172735   -1.826802    1.765915
     31          1           0        2.484641    4.085529    1.427044
     32          1           0        2.036936    3.488955    1.341168
     33          1           0       -2.799292   -4.211998   -0.606350
     34          1           0       -2.494716   -3.633397   -0.238289
     35          1           0       -2.173835    3.677475   -2.669612
     36          1           0       -1.960578    3.086007   -2.261422
     37          1           0        1.108990   -1.037564    4.912619
     38          1           0        0.913254   -0.891923    4.204066
     39          1           0        3.181614   -3.699423   -1.129914
     40          1           0        2.842297   -3.070205   -0.903871
     41          1           0       -4.426764    0.487631    2.705687
     42          1           0       -3.833446    0.295410    2.289636
     43          1           0        0.130998   -2.247260   -4.658015
     44          1           0        0.019506   -1.939958   -3.983972
     45          1           0        3.516679    2.515591   -3.208515
     46          1           0        3.142180    2.209942   -2.636002
     47          1           0       -0.864417    4.386672    2.006237
     48          1           0       -1.038056    5.013291    2.202605
     49          1           0       -0.320924   -4.376757    2.522632
     50          1           0       -0.336596   -3.731395    2.309978
     51          1           0       -4.587306    1.044096   -1.866603
     52          1           0       -5.168242    1.084708   -2.216150
     53          1           0        5.476344   -1.132582   -0.509711
     54          1           0        4.797069   -1.126817   -0.505136
 ---------------------------------------------------------------------
 Rotational constants (GHZ):           0.7307620           0.6594088           0.6226094
 Standard basis: def2TZVP (5D, 7F)
 There are   464 symmetry adapted cartesian basis functions of A   symmetry.
 There are   454 symmetry adapted basis functions of A   symmetry.
   454 basis functions,   642 primitive gaussians,   464 cartesian basis functions
    42 alpha electrons       42 beta electrons
       nuclear repulsion energy       488.2319575580 Hartrees.
 NAtoms=   54 NActive=   54 NUniq=   54 SFac= 1.00D+00 NAtFMM=   60 NAOKFM=F Big=F
 Integral buffers will be    131072 words long.
 Raffenetti 2 integral format.
 Two-electron integral symmetry is turned on.
 Nuclear repulsion after empirical dispersion term =      488.1730771434 Hartrees.
 One-electron integrals computed using PRISM.
   1 Symmetry operations used in ECPInt.
 ECPInt:  NShTT=   35511 NPrTT=   90402 LenC2=   31960 LenP2D=   63467.
 LDataN:  DoStor=T MaxTD1= 4 Len=   56
 NBasis=   454 RedAO= T EigKep=  8.87D-05  NBF=   454
 NBsUse=   454 1.00D-06 EigRej= -1.00D+00 NBFU=   454
 Initial guess from the checkpoint file:  "/home/asus/YCY/BeH/Be10/3/H22-Be10.chk"
 B after Tr=    -0.000000   -0.000000   -0.000000
         Rot=    0.999989   -0.001606   -0.001269   -0.004158 Ang=  -0.53 deg.
 ExpMin= 3.27D-02 ExpMax= 4.70D+03 ExpMxC= 1.60D+02 IAcc=3 IRadAn=         5 AccDes= 0.00D+00
 Harris functional with IExCor= 1009 and IRadAn=       5 diagonalized for initial guess.
 HarFok:  IExCor= 1009 AccDes= 0.00D+00 IRadAn=         5 IDoV= 1 UseB2=F ITyADJ=14
 ICtDFT=  3500011 ScaDFX=  1.000000  1.000000  1.000000  1.000000
 FoFCou: FMM=F IPFlag=           0 FMFlag=      100000 FMFlg1=           0
         NFxFlg=           0 DoJE=T BraDBF=F KetDBF=T FulRan=T
         wScrn=  0.000000 ICntrl=       500 IOpCl=  0 I1Cent=   200000004 NGrid=           0
         NMat0=    1 NMatS0=      1 NMatT0=    0 NMatD0=    1 NMtDS0=    0 NMtDT0=    0
 Petite list used in FoFCou.
 Requested convergence on RMS density matrix=1.00D-08 within 128 cycles.
 Requested convergence on MAX density matrix=1.00D-06.
 Requested convergence on             energy=1.00D-06.
 No special actions if energy rises.
 SCF Done:  E(RPBE1PBE) =  -172.957152466     A.U. after   12 cycles
            NFock= 12  Conv=0.57D-08     -V/T= 2.0097
   1 Symmetry operations used in ECPInt.
 ECPInt:  NShTT=   35511 NPrTT=   90402 LenC2=   31960 LenP2D=   63467.
 LDataN:  DoStor=T MaxTD1= 5 Len=  102
 Calling FoFJK, ICntrl=      2127 FMM=F ISym2X=0 I1Cent= 0 IOpClX= 0 NMat=1 NMatS=1 NMatT=0.
 ***** Axes restored to original set *****
 -------------------------------------------------------------------
 Center     Atomic                   Forces (Hartrees/Bohr)
 Number     Number              X              Y              Z
 -------------------------------------------------------------------
      1        4          -0.000200063    0.000072262    0.000207293
      2        4           0.000010893   -0.000081579    0.000057330
      3        4           0.000222433   -0.000084614    0.000367969
      4        4          -0.000041069    0.000012274   -0.000111530
      5        4          -0.000010126   -0.000168466   -0.000282737
      6        4           0.000106382   -0.000014235    0.000232057
      7        4          -0.000053415   -0.000078377    0.000018627
      8        4           0.000043965    0.000020166   -0.000093371
      9        4           0.000146977   -0.000134991    0.000207364
     10        4           0.000080188   -0.000008512    0.000062640
     11        1          -0.000070882   -0.000221262   -0.000624975
     12        1           0.000026048    0.000306307    0.000129898
     13        1          -0.000089380   -0.000125247    0.000104382
     14        1           0.000075361    0.000196314   -0.000072606
     15        1           0.000013228   -0.000091729    0.000052913
     16        1           0.000069864    0.000075738   -0.000019080
     17        1           0.000246854   -0.000107511    0.000324630
     18        1          -0.000013526    0.000137628    0.000056424
     19        1           0.000006695   -0.000008843   -0.000038365
     20        1          -0.000038792   -0.000033256    0.000062517
     21        1          -0.000042238    0.000013053   -0.000000985
     22        1           0.000031626   -0.000005519    0.000060529
     23        1          -0.000053171   -0.000042423    0.000006001
     24        1           0.000153272   -0.000044692   -0.000035193
     25        1          -0.000073261   -0.000016775   -0.000050390
     26        1           0.000022698    0.000019205    0.000132224
     27        1          -0.000089446   -0.000111450   -0.000070604
     28        1           0.000014724    0.000055822    0.000084450
     29        1           0.000749730    0.000003284    0.000173612
     30        1          -0.000361140    0.000012621   -0.000163398
     31        1          -0.000053524   -0.000023221    0.000025754
     32        1           0.000012076    0.000027886   -0.000006628
     33        1           0.000028886   -0.000014876   -0.000004111
     34        1           0.000008349   -0.000032321   -0.000054689
     35        1          -0.000067927   -0.000018880    0.000006522
     36        1          -0.000002263    0.000022355   -0.000007223
     37        1          -0.000009432    0.000023328    0.000010065
     38        1          -0.000057439    0.000021990   -0.000074765
     39        1           0.000054526   -0.000028482    0.000019012
     40        1          -0.000202285    0.000059780    0.000009181
     41        1           0.000024899    0.000020586   -0.000010265
     42        1          -0.000031693   -0.000017880    0.000026647
     43        1           0.000016277   -0.000016679   -0.000000362
     44        1          -0.000004519    0.000025143    0.000001511
     45        1          -0.000015504   -0.000015084    0.000000884
     46        1           0.000004611   -0.000016966   -0.000025256
     47        1          -0.013972330    0.034455241   -0.046636463
     48        1           0.013968949   -0.034160753    0.046367388
     49        1          -0.032458607   -0.000165671   -0.050353730
     50        1           0.031670665    0.000461027    0.049443838
     51        1           0.035731994   -0.026050099   -0.039293936
     52        1          -0.035444244    0.026036982    0.039705798
     53        1           0.049015650    0.002157728   -0.033439840
     54        1          -0.049101545   -0.002296326    0.033513043
 -------------------------------------------------------------------
 Cartesian Forces:  Max     0.050353730 RMS     0.013189906

 GradGradGradGradGradGradGradGradGradGradGradGradGradGradGradGradGradGrad
 Berny optimization.
 Using GEDIIS/GDIIS optimizer.
 FormGI is forming the generalized inverse of G from B-inverse, IUseBI=4.
 Internal  Forces:  Max     0.059906007 RMS     0.003905649
 Search for a local minimum.
 Step number   2 out of a maximum of  324
 All quantities printed in internal units (Hartrees-Bohrs-Radians)
 Mixed Optimization -- RFO/linear search
 Update second derivatives using D2CorX and points    1    2
 DE= -6.61D-02 DEPred=-7.24D-02 R= 9.13D-01
 TightC=F SS=  1.41D+00  RLast= 3.00D-01 DXNew= 5.0454D-01 9.0007D-01
 Trust test= 9.13D-01 RLast= 3.00D-01 DXMaxT set to 5.05D-01
 ITU=  1  0
 Use linear search instead of GDIIS.
     Eigenvalues ---    0.00230   0.00230   0.00230   0.00233   0.00368
     Eigenvalues ---    0.00398   0.00455   0.00464   0.00547   0.00552
     Eigenvalues ---    0.00628   0.00677   0.00798   0.00815   0.00946
     Eigenvalues ---    0.00991   0.01023   0.01084   0.01124   0.01168
     Eigenvalues ---    0.01240   0.01241   0.01278   0.01341   0.01375
     Eigenvalues ---    0.01392   0.01429   0.01446   0.01466   0.01481
     Eigenvalues ---    0.01531   0.01567   0.01607   0.01669   0.01679
     Eigenvalues ---    0.01754   0.01782   0.01818   0.01834   0.01872
     Eigenvalues ---    0.01894   0.01937   0.01950   0.01983   0.02002
     Eigenvalues ---    0.02026   0.02054   0.02114   0.02125   0.02178
     Eigenvalues ---    0.02206   0.02244   0.02290   0.02321   0.02397
     Eigenvalues ---    0.02421   0.02453   0.02614   0.02619   0.02666
     Eigenvalues ---    0.02684   0.02741   0.02749   0.02801   0.02854
     Eigenvalues ---    0.02901   0.02949   0.03150   0.03163   0.03185
     Eigenvalues ---    0.03240   0.03314   0.03452   0.03529   0.03693
     Eigenvalues ---    0.03723   0.03797   0.03926   0.04076   0.04181
     Eigenvalues ---    0.04549   0.04590   0.04763   0.04886   0.04999
     Eigenvalues ---    0.05137   0.05245   0.05440   0.05597   0.05640
     Eigenvalues ---    0.05818   0.05971   0.06070   0.06252   0.06641
     Eigenvalues ---    0.06733   0.06963   0.07181   0.07365   0.07608
     Eigenvalues ---    0.07719   0.07782   0.07837   0.07943   0.08042
     Eigenvalues ---    0.08213   0.08381   0.08422   0.08462   0.08580
     Eigenvalues ---    0.08777   0.08782   0.08836   0.09171   0.09272
     Eigenvalues ---    0.09449   0.09522   0.09894   0.10007   0.10138
     Eigenvalues ---    0.10415   0.10649   0.10659   0.10932   0.11007
     Eigenvalues ---    0.11570   0.11652   0.11738   0.11844   0.13423
     Eigenvalues ---    0.15701   0.15863   0.16000   0.16000   0.16000
     Eigenvalues ---    0.16201   0.16243   0.16831   0.16998   0.17255
     Eigenvalues ---    0.17407   0.17590   0.17995   0.18439   0.37711
     Eigenvalues ---    0.37772   0.37845   0.37852   0.37867   0.37897
     Eigenvalues ---    0.37908   0.37930   0.66290   0.66291   0.66291
     Eigenvalues ---    0.74010
 RFO step:  Lambda=-7.78851030D-04 EMin= 2.29999624D-03
 Quartic linear search produced a step of  0.95779.
 Iteration  1 RMS(Cart)=  0.01383813 RMS(Int)=  0.00092080
 Iteration  2 RMS(Cart)=  0.00074447 RMS(Int)=  0.00005518
 Iteration  3 RMS(Cart)=  0.00000781 RMS(Int)=  0.00005457
 Iteration  4 RMS(Cart)=  0.00000000 RMS(Int)=  0.00005457
 Variable       Old X    -DE/DX   Delta X   Delta X   Delta X     New X
                                 (Linear)    (Quad)   (Total)
    R1        4.20717  -0.00007  -0.00026  -0.00259  -0.00286   4.20431
    R2        4.09903  -0.00004  -0.00007  -0.00119  -0.00124   4.09780
    R3        4.02928  -0.00008  -0.00030  -0.00266  -0.00295   4.02633
    R4        3.91652  -0.00007  -0.00027  -0.00188  -0.00216   3.91436
    R5        3.86258  -0.00007  -0.00025   0.00026   0.00000   3.86258
    R6        3.00203  -0.00035  -0.00088  -0.00866  -0.00954   2.99248
    R7        3.00138  -0.00007  -0.00014   0.00021   0.00005   3.00143
    R8        3.97822   0.00005   0.00009   0.00137   0.00148   3.97970
    R9        3.79453  -0.00010  -0.00027  -0.00160  -0.00188   3.79265
   R10        4.08767  -0.00000  -0.00012  -0.00100  -0.00111   4.08656
   R11        4.01503  -0.00003  -0.00011  -0.00076  -0.00089   4.01414
   R12        2.87399  -0.00003  -0.00009  -0.00040  -0.00049   2.87350
   R13        2.90282  -0.00000   0.00000  -0.00001  -0.00001   2.90282
   R14        4.08726  -0.00008  -0.00031  -0.00155  -0.00194   4.08532
   R15        3.88244  -0.00014  -0.00042  -0.00297  -0.00337   3.87907
   R16        4.04761  -0.00003  -0.00019  -0.00153  -0.00175   4.04586
   R17        3.93564  -0.00006  -0.00027   0.00425   0.00375   3.93939
   R18        2.88072  -0.00003   0.00002   0.00025   0.00024   2.88096
   R19        2.86363   0.00004   0.00025   0.00022   0.00036   2.86399
   R20        4.03107  -0.00014  -0.00031  -0.00173  -0.00208   4.02899
   R21        4.07019   0.00005   0.00001   0.00208   0.00209   4.07228
   R22        3.94528  -0.00001  -0.00021  -0.00028  -0.00055   3.94473
   R23        3.03618  -0.00001  -0.00004   0.00022   0.00018   3.03636
   R24        3.02984  -0.00000  -0.00004  -0.00113  -0.00117   3.02867
   R25        2.83698  -0.00025  -0.00052  -0.00449  -0.00502   2.83196
   R26        2.82656  -0.00011  -0.00020  -0.00039  -0.00059   2.82598
   R27        4.21634   0.00002   0.00004   0.00176   0.00181   4.21814
   R28        3.89186   0.00004   0.00012   0.00054   0.00066   3.89252
   R29        4.03072   0.00002   0.00000  -0.00121  -0.00121   4.02951
   R30        2.97017  -0.00001  -0.00001   0.00037   0.00037   2.97054
   R31        2.96533  -0.00002  -0.00005  -0.00012  -0.00017   2.96517
   R32        3.98890   0.00004   0.00010   0.00072   0.00076   3.98966
   R33        3.97819  -0.00002  -0.00006   0.00009   0.00002   3.97822
   R34        2.92688  -0.00001  -0.00001  -0.00038  -0.00038   2.92650
   R35        2.91637  -0.00002  -0.00009  -0.00030  -0.00038   2.91599
   R36        4.38406   0.00001  -0.00000  -0.00122  -0.00120   4.38286
   R37        3.81150   0.00001  -0.00003   0.00009   0.00005   3.81155
   R38        2.96074  -0.00003  -0.00008  -0.00051  -0.00059   2.96016
   R39        2.94971  -0.00010  -0.00021  -0.00251  -0.00272   2.94699
   R40        3.88126   0.00006   0.00016   0.00082   0.00103   3.88229
   R41        2.95264   0.00013   0.00076   0.00534   0.00600   2.95864
   R42        2.95750   0.00004   0.00023   0.00393   0.00410   2.96160
   R43        2.86488  -0.00008  -0.00017  -0.00209  -0.00227   2.86261
   R44        2.87063  -0.00004  -0.00007   0.00030   0.00024   2.87087
   R45        5.52874   0.00001   0.00001  -0.00107  -0.00106   5.52768
   R46        1.57801  -0.00013  -0.00034  -0.00084  -0.00118   1.57683
   R47        4.68949   0.00044   0.00225   0.07104   0.07328   4.76277
   R48        4.97172   0.00001   0.00005   0.00439   0.00443   4.97615
   R49        1.55360  -0.00009  -0.00020  -0.00086  -0.00105   1.55255
   R50        5.46360  -0.00004  -0.00008   0.00255   0.00246   5.46606
   R51        5.29164  -0.00007  -0.00008  -0.00958  -0.00966   5.28197
   R52        5.32520   0.00003   0.00014   0.00088   0.00102   5.32622
   R53        1.51082  -0.00004  -0.00009  -0.00025  -0.00034   1.51048
   R54        5.41292  -0.00002  -0.00008  -0.00328  -0.00336   5.40956
   R55        4.94991  -0.00001  -0.00003  -0.00161  -0.00164   4.94828
   R56        5.24951  -0.00000  -0.00004  -0.00296  -0.00301   5.24650
   R57        5.15122   0.00005   0.00017   0.00530   0.00547   5.15670
   R58        1.54936   0.00007   0.00017  -0.00025  -0.00004   1.54933
   R59        4.64721   0.00069   0.00327   0.08145   0.08498   4.73219
   R60        5.06457   0.00009   0.00027  -0.00131  -0.00102   5.06355
   R61        1.54226  -0.00001  -0.00001  -0.00015  -0.00015   1.54211
   R62        1.52552  -0.00001  -0.00001   0.00013   0.00012   1.52563
   R63        5.02634   0.00005   0.00028   0.01568   0.01594   5.04228
   R64        1.49972  -0.00006  -0.00016   0.00036   0.00021   1.49993
   R65        5.15691  -0.00004  -0.00014  -0.00181  -0.00194   5.15497
   R66        5.43486  -0.00024  -0.00068  -0.05234  -0.05302   5.38184
   R67        5.33450  -0.00003  -0.00018  -0.00692  -0.00709   5.32741
   R68        1.51357  -0.00002  -0.00003   0.00022   0.00019   1.51377
   R69        5.01265   0.00001   0.00003   0.00046   0.00049   5.01314
   R70        5.27221  -0.00004   0.00009  -0.00152  -0.00142   5.27079
   R71        1.49542  -0.00006  -0.00012  -0.00043  -0.00055   1.49487
   R72        4.94699   0.00001   0.00007   0.00230   0.00237   4.94936
   R73        5.11057   0.00002  -0.00008  -0.00366  -0.00375   5.10682
   R74        5.18479  -0.00012  -0.00040  -0.02202  -0.02243   5.16236
   R75        1.51461  -0.00013  -0.00041  -0.00266  -0.00301   1.51159
   R76        5.15675  -0.00004  -0.00014  -0.00485  -0.00502   5.15173
   R77        4.53833   0.00060   0.00306   0.06916   0.07249   4.61082
   R78        1.41882  -0.00003  -0.00005  -0.00012  -0.00017   1.41865
   R79        1.41794  -0.00003  -0.00004  -0.00011  -0.00015   1.41780
   R80        1.41658  -0.00002  -0.00001  -0.00008  -0.00009   1.41649
   R81        1.41612  -0.00002  -0.00003  -0.00010  -0.00012   1.41600
   R82        1.41685  -0.00003  -0.00006  -0.00010  -0.00017   1.41668
   R83        5.26311   0.00005   0.00025   0.01424   0.01448   5.27759
   R84        1.41676  -0.00003  -0.00004  -0.00012  -0.00017   1.41659
   R85        1.41565  -0.00002  -0.00001  -0.00007  -0.00008   1.41557
   R86        1.41596  -0.00002  -0.00003  -0.00008  -0.00010   1.41586
   R87        1.28357   0.05926   0.14342  -0.00028   0.14314   1.42671
   R88        1.28440   0.05991   0.14421   0.00065   0.14486   1.42926
   R89        1.28351   0.05925   0.14336  -0.00025   0.14311   1.42663
   R90        1.28372   0.05938   0.14356  -0.00012   0.14344   1.42716
    A1        1.52779  -0.00000  -0.00001   0.00035   0.00033   1.52811
    A2        1.83018   0.00003   0.00007   0.00040   0.00048   1.83066
    A3        2.49356   0.00001   0.00003   0.00140   0.00142   2.49498
    A4        2.00702  -0.00000   0.00002   0.00117   0.00119   2.00821
    A5        1.83709   0.00003   0.00007   0.00093   0.00098   1.83808
    A6        2.12711   0.00001   0.00004   0.00073   0.00079   2.12790
    A7        2.28503  -0.00000   0.00002   0.00090   0.00094   2.28597
    A8        1.96068   0.00001   0.00004   0.00060   0.00064   1.96132
    A9        1.99720  -0.00001  -0.00006  -0.00052  -0.00058   1.99662
   A10        2.09160   0.00005   0.00014   0.00356   0.00370   2.09530
   A11        1.73977   0.00003   0.00009   0.00234   0.00244   1.74221
   A12        2.13970  -0.00005  -0.00015  -0.00361  -0.00377   2.13594
   A13        2.16105  -0.00003  -0.00009  -0.00182  -0.00192   2.15913
   A14        1.90508  -0.00004  -0.00012  -0.00287  -0.00300   1.90208
   A15        2.40726  -0.00002  -0.00008  -0.00194  -0.00203   2.40523
   A16        1.57705  -0.00000  -0.00000  -0.00010  -0.00011   1.57695
   A17        1.71695  -0.00001  -0.00000   0.00024   0.00023   1.71718
   A18        2.21880   0.00001   0.00000  -0.00018  -0.00017   2.21863
   A19        2.36530  -0.00002  -0.00006  -0.00108  -0.00113   2.36417
   A20        1.75029   0.00003   0.00007   0.00058   0.00065   1.75094
   A21        2.17647  -0.00001  -0.00002  -0.00054  -0.00056   2.17591
   A22        2.33861   0.00002   0.00006   0.00110   0.00116   2.33977
   A23        1.98422  -0.00001  -0.00004  -0.00013  -0.00016   1.98406
   A24        2.07319  -0.00003  -0.00008  -0.00000  -0.00009   2.07311
   A25        1.73269   0.00002   0.00005  -0.00031  -0.00025   1.73243
   A26        2.27271   0.00002   0.00006  -0.00038  -0.00032   2.27238
   A27        2.32579  -0.00002  -0.00004   0.00019   0.00015   2.32595
   A28        1.88775  -0.00002  -0.00006  -0.00027  -0.00033   1.88742
   A29        2.30075   0.00000   0.00001   0.00011   0.00012   2.30087
   A30        1.84718   0.00001   0.00004   0.00076   0.00080   1.84799
   A31        1.57761   0.00002   0.00005   0.00025   0.00031   1.57791
   A32        1.74825   0.00001   0.00005  -0.00033  -0.00027   1.74799
   A33        2.35029   0.00003   0.00011   0.00012   0.00027   2.35055
   A34        2.19800  -0.00000   0.00003  -0.00139  -0.00135   2.19665
   A35        1.74461   0.00004   0.00009   0.00037   0.00050   1.74511
   A36        2.35174  -0.00006  -0.00016  -0.00051  -0.00071   2.35104
   A37        2.17924  -0.00003  -0.00008   0.00015   0.00003   2.17927
   A38        1.98233  -0.00001  -0.00003   0.00028   0.00025   1.98258
   A39        2.02060   0.00000   0.00002  -0.00051  -0.00047   2.02013
   A40        2.28059   0.00002   0.00005  -0.00105  -0.00097   2.27962
   A41        1.73454  -0.00000   0.00002  -0.00093  -0.00092   1.73362
   A42        1.89216  -0.00000   0.00001   0.00069   0.00069   1.89285
   A43        2.33394  -0.00001  -0.00001  -0.00023  -0.00024   2.33370
   A44        1.86662  -0.00005  -0.00013   0.00139   0.00121   1.86783
   A45        2.30587  -0.00001  -0.00007   0.00186   0.00177   2.30764
   A46        1.58578  -0.00002  -0.00004  -0.00050  -0.00053   1.58525
   A47        1.85846  -0.00002  -0.00001  -0.00045  -0.00047   1.85799
   A48        2.00729   0.00002   0.00005   0.00042   0.00047   2.00776
   A49        2.50545   0.00001   0.00002   0.00035   0.00037   2.50582
   A50        1.82473  -0.00003  -0.00003  -0.00009  -0.00013   1.82460
   A51        2.46494  -0.00000  -0.00002  -0.00086  -0.00088   2.46406
   A52        2.10017   0.00001   0.00000  -0.00047  -0.00048   2.09969
   A53        1.95749  -0.00004  -0.00010  -0.00103  -0.00113   1.95636
   A54        1.95883  -0.00002  -0.00004   0.00077   0.00070   1.95953
   A55        1.96448   0.00002   0.00005  -0.00051  -0.00046   1.96402
   A56        2.14716   0.00001   0.00003  -0.00057  -0.00054   2.14662
   A57        1.97675   0.00003   0.00006   0.00121   0.00128   1.97803
   A58        2.11859   0.00003   0.00007   0.00153   0.00161   2.12020
   A59        2.27865  -0.00000  -0.00002  -0.00004  -0.00003   2.27862
   A60        1.84946   0.00002   0.00001   0.00025   0.00027   1.84973
   A61        1.60933   0.00005   0.00011   0.00069   0.00081   1.61014
   A62        2.28370  -0.00004  -0.00014  -0.00236  -0.00250   2.28120
   A63        2.18596  -0.00000  -0.00003  -0.00171  -0.00174   2.18421
   A64        1.69149   0.00004   0.00010   0.00073   0.00082   1.69231
   A65        2.03122  -0.00003  -0.00010  -0.00276  -0.00287   2.02835
   A66        2.58749  -0.00004  -0.00015  -0.00288  -0.00304   2.58446
   A67        2.56047  -0.00000   0.00000   0.00204   0.00205   2.56253
   A68        1.99893   0.00000   0.00005   0.00180   0.00186   2.00079
   A69        2.32914  -0.00001   0.00002   0.00057   0.00058   2.32972
   A70        2.40001  -0.00003  -0.00003   0.00229   0.00225   2.40226
   A71        1.84501  -0.00003  -0.00007  -0.00036  -0.00044   1.84457
   A72        1.93213  -0.00003  -0.00007   0.00012   0.00004   1.93217
   A73        2.33331   0.00001   0.00002  -0.00006  -0.00003   2.33328
   A74        1.84433   0.00002   0.00004  -0.00015  -0.00011   1.84422
   A75        1.75959  -0.00002  -0.00007  -0.00058  -0.00064   1.75895
   A76        1.95377  -0.00002  -0.00006   0.00005  -0.00002   1.95376
   A77        2.05535   0.00002   0.00006   0.00054   0.00060   2.05595
   A78        2.07408   0.00001   0.00002  -0.00025  -0.00022   2.07386
   A79        1.59884  -0.00002  -0.00006  -0.00057  -0.00064   1.59820
   A80        2.45206   0.00000   0.00001   0.00004   0.00005   2.45212
   A81        2.14742   0.00001   0.00004   0.00061   0.00065   2.14807
   A82        1.98793   0.00003   0.00007   0.00053   0.00060   1.98853
   A83        2.48622   0.00001   0.00004   0.00022   0.00026   2.48648
   A84        1.92616   0.00001   0.00004  -0.00020  -0.00016   1.92600
   A85        2.21071   0.00001   0.00004   0.00025   0.00030   2.21101
   A86        1.80516  -0.00001  -0.00001   0.00028   0.00024   1.80541
   A87        1.97201  -0.00002  -0.00005  -0.00118  -0.00124   1.97076
   A88        1.89323   0.00001   0.00000   0.00018   0.00019   1.89342
   A89        2.38900   0.00000  -0.00000   0.00027   0.00027   2.38927
   A90        1.76032  -0.00000   0.00001  -0.00014  -0.00014   1.76017
   A91        1.96137  -0.00001  -0.00003   0.00106   0.00100   1.96236
   A92        1.97438   0.00001   0.00000  -0.00082  -0.00080   1.97358
   A93        2.26372   0.00001   0.00000  -0.00054  -0.00054   2.26318
   A94        1.58443   0.00002   0.00005  -0.00018  -0.00012   1.58431
   A95        2.28787  -0.00001  -0.00002   0.00021   0.00019   2.28806
   A96        2.25388  -0.00000  -0.00001   0.00059   0.00058   2.25446
   A97        2.38482  -0.00001  -0.00002  -0.00001  -0.00003   2.38479
   A98        2.05563   0.00000   0.00001  -0.00039  -0.00036   2.05527
   A99        2.24379   0.00001   0.00004   0.00040   0.00043   2.24423
   A100       1.74001   0.00001   0.00003   0.00048   0.00052   1.74053
   A101       1.71207  -0.00000  -0.00001   0.00048   0.00045   1.71251
   A102       2.06886  -0.00001  -0.00005  -0.00057  -0.00062   2.06824
   A103       1.79545  -0.00000   0.00001   0.00009   0.00010   1.79555
   A104       2.29403  -0.00000   0.00001   0.00041   0.00041   2.29444
   A105       1.78159   0.00002   0.00002  -0.00011  -0.00009   1.78150
   A106       1.91098   0.00000  -0.00002  -0.00005  -0.00007   1.91091
   A107       1.94029  -0.00001  -0.00001   0.00035   0.00034   1.94063
   A108       2.24785  -0.00000   0.00001   0.00039   0.00040   2.24824
   A109       1.56438   0.00002   0.00006   0.00062   0.00067   1.56505
   A110       2.23528  -0.00001  -0.00001  -0.00021  -0.00022   2.23506
   A111       2.22973  -0.00001  -0.00003  -0.00016  -0.00020   2.22954
   A112       2.48033  -0.00001  -0.00004  -0.00043  -0.00047   2.47987
   A113       2.20461   0.00000   0.00000  -0.00079  -0.00076   2.20385
   A114       2.31470   0.00001   0.00003   0.00007   0.00010   2.31480
   A115       1.80917   0.00001   0.00001  -0.00017  -0.00016   1.80901
   A116       1.77273  -0.00002  -0.00004  -0.00076  -0.00078   1.77195
   A117       2.04375  -0.00003  -0.00009  -0.00155  -0.00161   2.04214
   A118       1.83886   0.00003   0.00008   0.00388   0.00389   1.84275
   A119       2.32046  -0.00003  -0.00012   0.00150   0.00136   2.32182
   A120       1.80599  -0.00000  -0.00002  -0.00071  -0.00069   1.80530
   A121       1.93179   0.00001  -0.00001   0.00056   0.00055   1.93234
   A122       1.99066  -0.00001   0.00001  -0.00043  -0.00044   1.99022
   A123       2.29399  -0.00003  -0.00012   0.00017   0.00003   2.29402
   A124       1.53399  -0.00002  -0.00005   0.00017   0.00013   1.53411
   A125       2.22769   0.00002   0.00004   0.00254   0.00254   2.23023
   A126       2.17368   0.00003   0.00012   0.00045   0.00055   2.17423
   A127       2.49161  -0.00000  -0.00001  -0.00315  -0.00312   2.48849
   A128       2.16707   0.00004   0.00013  -0.00064  -0.00051   2.16656
   A129       2.24403   0.00000   0.00000  -0.00117  -0.00113   2.24290
   A130       1.73987   0.00006   0.00024   0.00003   0.00028   1.74015
   A131       1.66158   0.00002   0.00005   0.00059   0.00062   1.66221
   A132       2.14295  -0.00001  -0.00004  -0.00014  -0.00019   2.14277
   A133       2.45372  -0.00001  -0.00001  -0.00042  -0.00043   2.45329
   A134       1.25950  -0.00001  -0.00004  -0.00066  -0.00069   1.25881
   A135       1.68616  -0.00000  -0.00000  -0.00002  -0.00002   1.68614
   A136       2.53370  -0.00002  -0.00003   0.00075   0.00071   2.53441
   A137       2.08376   0.00001   0.00005   0.00029   0.00033   2.08408
   A138       1.34861  -0.00000  -0.00002  -0.00041  -0.00043   1.34819
   A139       2.02877   0.00002   0.00004  -0.00037  -0.00033   2.02844
   A140       2.50467  -0.00001  -0.00005  -0.00034  -0.00039   2.50427
   A141       2.22814   0.00000   0.00002   0.00018   0.00020   2.22834
   A142       2.43791   0.00000   0.00001  -0.00081  -0.00078   2.43713
   A143       2.11703  -0.00000  -0.00001   0.00017   0.00017   2.11720
   A144       2.39632   0.00000  -0.00000  -0.00024  -0.00026   2.39606
   A145       1.96151  -0.00062  -0.00139  -0.01618  -0.01756   1.94395
   A146       1.96381  -0.00002  -0.00005   0.00451   0.00448   1.96829
   A147       1.50546   0.00008   0.00009  -0.00270  -0.00260   1.50286
   A148       1.77862   0.00005   0.00016   0.00136   0.00150   1.78011
   A149       1.74251  -0.00006  -0.00009  -0.00211  -0.00221   1.74030
   A150       1.83565  -0.00008  -0.00025  -0.00291  -0.00316   1.83249
   A151       1.41595  -0.00000  -0.00002  -0.00037  -0.00039   1.41556
   A152       1.88744  -0.00003  -0.00008  -0.00090  -0.00098   1.88645
   A153       1.81371  -0.00000  -0.00001  -0.00040  -0.00041   1.81330
   A154       1.46822  -0.00001  -0.00003  -0.00041  -0.00044   1.46778
   A155       1.73987   0.00001   0.00002  -0.00155  -0.00154   1.73834
   A156       1.99996   0.00003   0.00008   0.00092   0.00100   2.00097
   A157       2.74576  -0.00002  -0.00007  -0.00079  -0.00087   2.74489
   A158       1.76144   0.00021   0.00101   0.00795   0.00893   1.77038
   A159       1.68190   0.00006   0.00022   0.00012   0.00044   1.68234
   A160       1.70387  -0.00002  -0.00015   0.00019   0.00003   1.70390
   A161       1.96472   0.00001  -0.00002  -0.00259  -0.00257   1.96215
   A162       1.66918  -0.00001  -0.00001  -0.00214  -0.00215   1.66703
   A163       1.74977  -0.00001   0.00000   0.00028   0.00025   1.75003
   A164       1.66295   0.00008   0.00016   0.00119   0.00133   1.66428
   A165       1.92995  -0.00036  -0.00097  -0.01858  -0.01951   1.91045
   A166       1.65793  -0.00002  -0.00003  -0.00000  -0.00004   1.65789
   A167       2.31837  -0.00006  -0.00013   0.00255   0.00238   2.32076
   A168       2.25453   0.00014   0.00036   0.00353   0.00375   2.25827
   A169       1.64301   0.00004   0.00013   0.00066   0.00079   1.64380
   A170       2.25095  -0.00003  -0.00005   0.00064   0.00058   2.25153
   A171       1.75342   0.00001   0.00002  -0.00007  -0.00005   1.75337
   A172       1.91506  -0.00005  -0.00010  -0.00348  -0.00359   1.91147
   A173       1.75784   0.00003   0.00009   0.00119   0.00128   1.75912
   A174       2.67137  -0.00003  -0.00008  -0.00023  -0.00032   2.67106
   A175       1.81602   0.00001   0.00000   0.00010   0.00010   1.81612
   A176       1.81033  -0.00003  -0.00004  -0.00013  -0.00017   1.81016
   A177       2.82306  -0.00000  -0.00002  -0.00074  -0.00076   2.82229
   A178       1.56186   0.00004   0.00004   0.00007   0.00012   1.56198
   A179       1.69161  -0.00002  -0.00003  -0.00074  -0.00078   1.69083
   A180       1.57403   0.00001   0.00002   0.00158   0.00160   1.57563
   A181       1.80404   0.00001   0.00004   0.00077   0.00081   1.80485
   A182       1.63444  -0.00004  -0.00014  -0.00085  -0.00095   1.63350
   A183       1.94647   0.00014   0.00072   0.00846   0.00920   1.95567
   A184       1.64309   0.00001   0.00008   0.00062   0.00073   1.64381
   A185       1.57066   0.00000  -0.00008  -0.00051  -0.00066   1.57000
   A186       1.11274   0.00001   0.00002   0.00024   0.00026   1.11300
   A187       1.24078   0.00000   0.00001   0.00033   0.00034   1.24113
   A188       2.46776   0.00000   0.00002   0.00036   0.00038   2.46814
   A189       1.31034   0.00000   0.00000  -0.00058  -0.00058   1.30976
   A190       1.54082  -0.00000  -0.00002  -0.00047  -0.00048   1.54034
   A191       1.94069   0.00002   0.00005   0.00079   0.00085   1.94153
   A192       1.53448  -0.00000  -0.00001  -0.00022  -0.00023   1.53426
   A193       1.72757  -0.00001  -0.00002   0.00006   0.00004   1.72761
   A194       1.99438   0.00001   0.00003  -0.00018  -0.00015   1.99422
   A195       2.07690  -0.00000  -0.00001   0.00017   0.00016   2.07706
   A196       2.15195  -0.00000  -0.00002   0.00001  -0.00001   2.15194
   A197       1.76976  -0.00009  -0.00014  -0.00004  -0.00020   1.76956
   A198       2.12710   0.00006   0.00008  -0.00037  -0.00028   2.12681
   A199       1.99639   0.00000  -0.00003  -0.00056  -0.00059   1.99580
   A200       1.31915  -0.00003  -0.00012  -0.00153  -0.00166   1.31749
   A201       2.10684  -0.00003  -0.00003   0.00071   0.00068   2.10752
   A202       2.38400   0.00001  -0.00002  -0.00109  -0.00110   2.38290
   A203       1.59761   0.00004   0.00014  -0.00012  -0.00001   1.59760
   A204       2.27214  -0.00005  -0.00017  -0.00005  -0.00020   2.27194
   A205       2.27463  -0.00001  -0.00006  -0.00035  -0.00039   2.27424
   A206       2.01391   0.00005   0.00011   0.00045   0.00056   2.01447
   A207       2.37922  -0.00003  -0.00004   0.00011   0.00007   2.37929
   A208       1.88716  -0.00002  -0.00007  -0.00041  -0.00048   1.88668
   A209       1.63553  -0.00006  -0.00008  -0.00100  -0.00109   1.63444
   A210       2.45482  -0.00004  -0.00008   0.00024   0.00016   2.45498
   A211       2.13685   0.00008   0.00009  -0.00007   0.00003   2.13687
   A212       2.33244   0.00001   0.00002   0.00009   0.00011   2.33254
   A213       1.54002   0.00000   0.00003   0.00030   0.00032   1.54035
   A214       2.34747   0.00001  -0.00001  -0.00026  -0.00027   2.34720
   A215       2.28814  -0.00001  -0.00002  -0.00015  -0.00016   2.28798
   A216       2.34274  -0.00007  -0.00011  -0.00079  -0.00091   2.34184
   A217       1.33024  -0.00025  -0.00113  -0.01999  -0.02093   1.30931
   A218       2.56405  -0.00006   0.00005  -0.00821  -0.00897   2.55508
   A219       2.24999   0.00026   0.00094  -0.00106  -0.00129   2.24870
   A220       2.21604   0.00022   0.00049   0.00236   0.00286   2.21890
   A221       1.16418   0.00002  -0.00001   0.00071   0.00070   1.16488
   A222       1.88293   0.00006   0.00005   0.00144   0.00149   1.88442
   A223       2.04863  -0.00003  -0.00001  -0.00044  -0.00045   2.04818
   A224       1.12998   0.00003   0.00003   0.00014   0.00018   1.13016
   A225       2.46554  -0.00003  -0.00004  -0.00065  -0.00070   2.46485
   A226       2.33913  -0.00003  -0.00003  -0.00083  -0.00086   2.33827
   A227       3.05620  -0.00002   0.00001  -0.00107  -0.00106   3.05513
   A228       3.19331  -0.00003  -0.00009  -0.00081  -0.00090   3.19241
   A229       3.37807   0.00002   0.00006   0.00235   0.00241   3.38048
   A230       3.21374   0.00002  -0.00000   0.00012   0.00007   3.21381
   A231       3.13167   0.00004   0.00011   0.00451   0.00463   3.13630
   A232       3.11689   0.00001   0.00004   0.00086   0.00090   3.11779
   A233       3.19992   0.00001   0.00000  -0.00107  -0.00107   3.19885
   A234       3.26554   0.00011   0.00049   0.00839   0.00890   3.27444
    D1       -0.12204   0.00001   0.00001  -0.00001   0.00001  -0.12203
    D2       -1.18564  -0.00001   0.00000  -0.00050  -0.00048  -1.18612
    D3        2.25086  -0.00001  -0.00002  -0.00107  -0.00107   2.24978
    D4        2.95205  -0.00000  -0.00001  -0.00118  -0.00117   2.95089
    D5        0.91004   0.00001  -0.00002  -0.00029  -0.00031   0.90973
    D6       -0.15356  -0.00001  -0.00003  -0.00078  -0.00080  -0.15436
    D7       -3.00025  -0.00001  -0.00005  -0.00134  -0.00139  -3.00164
    D8       -2.29905  -0.00000  -0.00004  -0.00145  -0.00149  -2.30054
    D9       -2.65215  -0.00002  -0.00013  -0.00512  -0.00525  -2.65739
   D10        2.56744  -0.00004  -0.00013  -0.00561  -0.00574   2.56170
   D11       -0.27925  -0.00004  -0.00015  -0.00618  -0.00633  -0.28558
   D12        0.42195  -0.00004  -0.00014  -0.00628  -0.00643   0.41552
   D13       -2.47290   0.00001  -0.00002  -0.00176  -0.00177  -2.47468
   D14        2.74669  -0.00000  -0.00003  -0.00225  -0.00227   2.74442
   D15       -0.10000  -0.00000  -0.00005  -0.00281  -0.00286  -0.10286
   D16        0.60119  -0.00000  -0.00003  -0.00292  -0.00295   0.59824
   D17        0.11877  -0.00000   0.00001   0.00010   0.00009   0.11886
   D18        1.13810   0.00002   0.00003  -0.00024  -0.00019   1.13790
   D19       -2.93871  -0.00001  -0.00002   0.00180   0.00175  -2.93696
   D20       -2.24281   0.00002   0.00005   0.00066   0.00073  -2.24209
   D21       -0.89830  -0.00002  -0.00002  -0.00020  -0.00024  -0.89855
   D22        0.12102   0.00000   0.00001  -0.00054  -0.00053   0.12050
   D23        2.32740  -0.00002  -0.00004   0.00149   0.00142   2.32882
   D24        3.02330   0.00001   0.00002   0.00036   0.00039   3.02369
   D25        2.84003   0.00002   0.00010   0.00397   0.00406   2.84409
   D26       -2.42382   0.00004   0.00012   0.00364   0.00377  -2.42005
   D27       -0.21745   0.00001   0.00007   0.00567   0.00572  -0.21172
   D28        0.47845   0.00004   0.00014   0.00454   0.00469   0.48314
   D29        2.23922  -0.00001   0.00003   0.00253   0.00254   2.24177
   D30       -3.02463   0.00001   0.00006   0.00219   0.00226  -3.02237
   D31       -0.81825  -0.00001   0.00001   0.00423   0.00421  -0.81405
   D32       -0.12236   0.00002   0.00007   0.00309   0.00318  -0.11918
   D33        0.65234   0.00002   0.00005   0.00062   0.00069   0.65302
   D34       -2.15037   0.00002   0.00007   0.00316   0.00323  -2.14714
   D35       -2.86335   0.00004   0.00016   0.00395   0.00411  -2.85925
   D36       -0.61043  -0.00001  -0.00005  -0.00036  -0.00041  -0.61084
   D37        2.87005  -0.00001  -0.00004   0.00218   0.00213   2.87218
   D38        2.15706   0.00001   0.00005   0.00297   0.00301   2.16008
   D39       -2.92358   0.00002   0.00005   0.00086   0.00092  -2.92266
   D40        0.55690   0.00002   0.00007   0.00339   0.00346   0.56036
   D41       -0.15609   0.00004   0.00016   0.00418   0.00434  -0.15174
   D42        2.97162   0.00001   0.00003   0.00041   0.00045   2.97207
   D43        0.16891   0.00001   0.00004   0.00295   0.00299   0.17190
   D44       -0.54407   0.00003   0.00014   0.00373   0.00387  -0.54020
   D45        0.58914  -0.00002  -0.00005   0.00011   0.00006   0.58920
   D46       -0.46879   0.00000   0.00000   0.00006   0.00006  -0.46873
   D47       -3.10585   0.00000   0.00002   0.00048   0.00049  -3.10536
   D48       -2.91691  -0.00001  -0.00003  -0.00026  -0.00029  -2.91721
   D49       -0.46112  -0.00000  -0.00000   0.00012   0.00012  -0.46100
   D50       -1.51905   0.00002   0.00005   0.00006   0.00012  -1.51893
   D51        2.12707   0.00002   0.00007   0.00048   0.00055   2.12763
   D52        2.31601   0.00000   0.00002  -0.00026  -0.00023   2.31577
   D53        3.12857  -0.00003  -0.00008  -0.00222  -0.00230   3.12627
   D54        2.07063  -0.00001  -0.00003  -0.00227  -0.00229   2.06834
   D55       -0.56642  -0.00001  -0.00002  -0.00185  -0.00186  -0.56829
   D56       -0.37749  -0.00002  -0.00006  -0.00259  -0.00265  -0.38014
   D57       -2.54875  -0.00003  -0.00010  -0.00238  -0.00248  -2.55123
   D58        2.67650  -0.00001  -0.00004  -0.00244  -0.00248   2.67402
   D59        0.03944  -0.00001  -0.00003  -0.00202  -0.00205   0.03740
   D60        0.22838  -0.00002  -0.00008  -0.00276  -0.00283   0.22554
   D61       -0.61762   0.00000   0.00002   0.00146   0.00146  -0.61616
   D62        0.44633   0.00001   0.00006   0.00164   0.00170   0.44803
   D63        3.04387   0.00001   0.00005   0.00098   0.00104   3.04491
   D64        2.82184   0.00000   0.00002   0.00085   0.00088   2.82272
   D65        0.38952   0.00000   0.00004   0.00184   0.00186   0.39138
   D66        1.45347   0.00002   0.00008   0.00202   0.00210   1.45557
   D67       -2.23217   0.00001   0.00007   0.00136   0.00144  -2.23074
   D68       -2.45420   0.00001   0.00004   0.00123   0.00127  -2.45292
   D69        2.78792   0.00001   0.00006   0.00361   0.00365   2.79157
   D70       -2.43131   0.00003   0.00010   0.00379   0.00389  -2.42742
   D71        0.16623   0.00002   0.00009   0.00313   0.00322   0.16945
   D72       -0.05579   0.00002   0.00006   0.00300   0.00306  -0.05273
   D73        2.85316  -0.00001  -0.00002   0.00258   0.00254   2.85570
   D74       -2.36607   0.00000   0.00002   0.00276   0.00278  -2.36330
   D75        0.23147  -0.00000   0.00002   0.00210   0.00211   0.23358
   D76        0.00945  -0.00001  -0.00002   0.00197   0.00195   0.01140
   D77        1.97779   0.00003   0.00015   0.00593   0.00609   1.98387
   D78       -1.94181   0.00007   0.00018   0.00134   0.00155  -1.94026
   D79       -0.42230  -0.00000  -0.00000  -0.00030  -0.00032  -0.42261
   D80        1.94129   0.00003   0.00003  -0.00490  -0.00486   1.93643
   D81        0.75700  -0.00001  -0.00001   0.00112   0.00110   0.75810
   D82        3.12059   0.00003   0.00002  -0.00348  -0.00344   3.11715
   D83       -2.86482   0.00001   0.00004   0.00271   0.00275  -2.86207
   D84       -0.50124   0.00004   0.00007  -0.00188  -0.00179  -0.50303
   D85       -1.59479   0.00001   0.00007   0.00147   0.00155  -1.59324
   D86        0.76879   0.00005   0.00010  -0.00312  -0.00299   0.76581
   D87       -0.66169   0.00001   0.00008   0.00466   0.00475  -0.65695
   D88       -2.58084   0.00001   0.00006   0.00211   0.00217  -2.57867
   D89       -1.63152   0.00001   0.00005   0.00350   0.00355  -1.62797
   D90        0.55603   0.00003   0.00012   0.00529   0.00541   0.56144
   D91        2.12793   0.00003   0.00013   0.00330   0.00343   2.13136
   D92        0.12230  -0.00001   0.00000   0.00002   0.00001   0.12231
   D93       -0.88011   0.00000   0.00002  -0.00144  -0.00140  -0.88152
   D94        2.74310  -0.00001  -0.00002  -0.00130  -0.00133   2.74177
   D95        2.74910  -0.00002  -0.00005  -0.00191  -0.00196   2.74715
   D96        1.09584  -0.00002  -0.00003  -0.00011  -0.00016   1.09568
   D97        0.09343  -0.00001  -0.00002  -0.00157  -0.00157   0.09186
   D98       -2.56654  -0.00002  -0.00006  -0.00143  -0.00150  -2.56804
   D99       -2.56054  -0.00003  -0.00008  -0.00204  -0.00212  -2.56266
   D100      -2.27941  -0.00001   0.00001   0.00080   0.00080  -2.27862
   D101       3.00136   0.00000   0.00003  -0.00067  -0.00062   3.00074
   D102       0.34139  -0.00001  -0.00001  -0.00053  -0.00054   0.34085
   D103       0.34739  -0.00002  -0.00004  -0.00113  -0.00117   0.34622
   D104      -2.95357   0.00001   0.00002   0.00130   0.00131  -2.95225
   D105       2.32721   0.00002   0.00004  -0.00017  -0.00010   2.32711
   D106      -0.33276   0.00001  -0.00000  -0.00002  -0.00003  -0.33279
   D107      -0.32676  -0.00001  -0.00003  -0.00063  -0.00065  -0.32741
   D108      -0.64050  -0.00001  -0.00005  -0.00028  -0.00034  -0.64084
   D109       2.50369  -0.00003  -0.00014  -0.00227  -0.00240   2.50129
   D110       2.36560  -0.00001  -0.00008  -0.00447  -0.00453   2.36107
   D111       0.48560   0.00000  -0.00001   0.00013   0.00011   0.48571
   D112      -2.65340  -0.00002  -0.00010  -0.00187  -0.00196  -2.65535
   D113      -2.79149  -0.00000  -0.00004  -0.00406  -0.00409  -2.79557
   D114       3.09297   0.00000  -0.00002  -0.00011  -0.00014   3.09282
   D115      -0.04603  -0.00003  -0.00011  -0.00211  -0.00221  -0.04824
   D116      -0.18412  -0.00000  -0.00005  -0.00430  -0.00434  -0.18846
   D117       3.11629   0.00002   0.00004   0.00137   0.00140   3.11769
   D118      -0.02271  -0.00001  -0.00005  -0.00062  -0.00067  -0.02337
   D119      -0.16079   0.00001   0.00001  -0.00282  -0.00280  -0.16359
   D120      -0.69501   0.00001   0.00004   0.00085   0.00089  -0.69412
   D121       0.33981  -0.00000  -0.00001   0.00056   0.00055   0.34036
   D122       2.59988   0.00002   0.00004   0.00082   0.00087   2.60075
   D123      -3.09713   0.00001   0.00003   0.00077   0.00081  -3.09632
   D124       0.42672  -0.00001  -0.00001   0.00052   0.00050   0.42721
   D125       1.46153  -0.00003  -0.00006   0.00023   0.00016   1.46169
   D126      -2.56158  -0.00001  -0.00001   0.00049   0.00048  -2.56110
   D127      -1.97540  -0.00001  -0.00002   0.00044   0.00041  -1.97499
   D128       2.71103  -0.00000  -0.00002  -0.00003  -0.00005   2.71098
   D129      -2.53734  -0.00002  -0.00006  -0.00032  -0.00039  -2.53773
   D130      -0.27727   0.00000  -0.00001  -0.00006  -0.00007  -0.27734
   D131       0.30891  -0.00001  -0.00003  -0.00011  -0.00013   0.30878
   D132       3.08603  -0.00002  -0.00005  -0.00082  -0.00087   3.08516
   D133      -2.16234  -0.00003  -0.00010  -0.00111  -0.00121  -2.16355
   D134       0.09774  -0.00001  -0.00004  -0.00085  -0.00089   0.09684
   D135       0.68391  -0.00002  -0.00006  -0.00090  -0.00096   0.68295
   D136       0.77998   0.00001   0.00004   0.00037   0.00040   0.78039
   D137      -0.18986  -0.00001  -0.00002  -0.00050  -0.00052  -0.19038
   D138      -2.91603  -0.00000  -0.00002   0.00022   0.00020  -2.91583
   D139      -2.75534   0.00001   0.00004   0.00041   0.00045  -2.75489
   D140      -0.27627   0.00001   0.00004   0.00040   0.00044  -0.27584
   D141      -1.24612  -0.00001  -0.00002  -0.00046  -0.00049  -1.24661
   D142       2.31090  -0.00000  -0.00001   0.00025   0.00023   2.31113
   D143       2.47158   0.00001   0.00005   0.00044   0.00048   2.47207
   D144      -2.67781   0.00001   0.00006   0.00090   0.00096  -2.67684
   D145       2.63553  -0.00000  -0.00000   0.00004   0.00004   2.63557
   D146      -0.09063  -0.00000   0.00000   0.00075   0.00076  -0.08988
   D147       0.07005   0.00001   0.00006   0.00095   0.00101   0.07106
   D148      -3.01929  -0.00000  -0.00001  -0.00031  -0.00032  -3.01961
   D149       2.29405  -0.00002  -0.00007  -0.00117  -0.00125   2.29281
   D150      -0.43211  -0.00002  -0.00007  -0.00046  -0.00053  -0.43264
   D151      -0.27143  -0.00001  -0.00001  -0.00027  -0.00027  -0.27171
   D152      -0.12554   0.00001   0.00001   0.00002   0.00004  -0.12550
   D153       0.90391  -0.00002  -0.00005  -0.00087  -0.00090   0.90301
   D154      -2.46320  -0.00001  -0.00001   0.00110   0.00108  -2.46211
   D155      -2.92140   0.00002   0.00003   0.00097   0.00101  -2.92039
   D156      -1.10472   0.00002   0.00004  -0.00044  -0.00037  -1.10510
   D157      -0.07527  -0.00001  -0.00001  -0.00132  -0.00131  -0.07659
   D158       2.84081   0.00001   0.00003   0.00065   0.00067   2.84148
   D159       2.38260   0.00003   0.00007   0.00052   0.00059   2.38320
   D160       2.93182   0.00002   0.00005  -0.00163  -0.00154   2.93027
   D161      -2.32192  -0.00001  -0.00000  -0.00252  -0.00248  -2.32440
   D162       0.59416   0.00001   0.00004  -0.00055  -0.00050   0.59366
   D163       0.13596   0.00003   0.00007  -0.00067  -0.00058   0.13538
   D164       2.24906   0.00000   0.00004  -0.00160  -0.00155   2.24751
   D165      -3.00467  -0.00002  -0.00002  -0.00248  -0.00249  -3.00716
   D166      -0.08859  -0.00001   0.00002  -0.00052  -0.00050  -0.08910
   D167      -0.54680   0.00001   0.00006  -0.00064  -0.00058  -0.54738
   D168       0.63511   0.00001   0.00006  -0.00037  -0.00029   0.63482
   D169      -2.51073   0.00005   0.00020   0.00287   0.00308  -2.50764
   D170      -2.42828   0.00001   0.00010   0.00247   0.00259  -2.42569
   D171      -0.52824  -0.00002  -0.00004  -0.00016  -0.00020  -0.52845
   D172       2.60911   0.00002   0.00010   0.00308   0.00317   2.61227
   D173       2.69155  -0.00001  -0.00001   0.00268   0.00268   2.69423
   D174      -3.09932   0.00004   0.00012  -0.00024  -0.00007  -3.09939
   D175       0.03803   0.00008   0.00026   0.00300   0.00330   0.04133
   D176       0.12048   0.00005   0.00016   0.00260   0.00281   0.12328
   D177      -3.08642  -0.00001   0.00002  -0.00141  -0.00136  -3.08778
   D178       0.05093   0.00004   0.00016   0.00183   0.00201   0.05294
   D179       0.13338  -0.00000   0.00006   0.00143   0.00151   0.13489
   D180       0.68589   0.00001   0.00003   0.00130   0.00131   0.68720
   D181      -0.37195   0.00001   0.00002   0.00203   0.00203  -0.36992
   D182      -3.08314   0.00000   0.00001   0.00069   0.00070  -3.08245
   D183      -2.55969   0.00001   0.00001   0.00041   0.00043  -2.55926
   D184      -0.40079   0.00000  -0.00003   0.00100   0.00094  -0.39985
   D185      -1.45864   0.00000  -0.00003   0.00173   0.00167  -1.45697
   D186       2.11336  -0.00001  -0.00005   0.00040   0.00033   2.11369
   D187       2.63681  -0.00000  -0.00004   0.00011   0.00006   2.63688
   D188      -3.07937  -0.00003  -0.00009   0.00146   0.00131  -3.07806
   D189       2.14597  -0.00003  -0.00010   0.00219   0.00204   2.14801
   D190      -0.56522  -0.00004  -0.00011   0.00086   0.00070  -0.56452
   D191      -0.04177  -0.00004  -0.00010   0.00057   0.00044  -0.04133
   D192      -2.69717   0.00002   0.00002   0.00271   0.00271  -2.69446
   D193       2.52817   0.00002   0.00002   0.00344   0.00344   2.53161
   D194      -0.18302   0.00002  -0.00000   0.00211   0.00210  -0.18092
   D195       0.34044   0.00002   0.00001   0.00182   0.00183   0.34227
   D196      -0.69316   0.00000   0.00002   0.00056   0.00058  -0.69258
   D197       0.28216  -0.00001  -0.00001   0.00050   0.00048   0.28264
   D198       2.90189  -0.00000  -0.00001   0.00197   0.00194   2.90383
   D199       2.67806   0.00003   0.00015   0.00023   0.00039   2.67844
   D200       0.39085   0.00001   0.00002   0.00024   0.00025   0.39110
   D201       1.36618  -0.00000  -0.00002   0.00017   0.00015   1.36633
   D202      -2.29728   0.00001  -0.00001   0.00164   0.00161  -2.29567
   D203      -2.52112   0.00004   0.00014  -0.00010   0.00006  -2.52106
   D204       3.08990  -0.00002  -0.00006  -0.00033  -0.00042   3.08948
   D205      -2.21796  -0.00003  -0.00010  -0.00040  -0.00052  -2.21848
   D206       0.40177  -0.00002  -0.00009   0.00107   0.00095   0.40271
   D207       0.17793   0.00001   0.00006  -0.00067  -0.00061   0.17732
   D208       2.71015  -0.00000  -0.00001   0.00029   0.00026   2.71040
   D209      -2.59772  -0.00001  -0.00005   0.00023   0.00016  -2.59756
   D210       0.02201  -0.00001  -0.00005   0.00170   0.00162   0.02363
   D211      -0.20182   0.00003   0.00011  -0.00004   0.00007  -0.20176
   D212      -3.11749  -0.00002  -0.00012  -0.00549  -0.00550  -3.12299
   D213       0.14266  -0.00004  -0.00017  -0.00315  -0.00324   0.13943
   D214       1.65669  -0.00007  -0.00022  -0.00431  -0.00446   1.65223
   D215      -2.05497  -0.00004  -0.00017  -0.00425  -0.00434  -2.05931
   D216      -0.95153  -0.00003  -0.00010  -0.00399  -0.00399  -0.95553
   D217      -0.12578  -0.00005  -0.00016  -0.00502  -0.00518  -0.13097
   D218      -2.23780  -0.00005  -0.00018  -0.00391  -0.00408  -2.24187
   D219      -1.17832  -0.00005  -0.00014  -0.00441  -0.00454  -1.18286
   D220       1.19493  -0.00007  -0.00020  -0.00561  -0.00580   1.18912
   D221       2.69584  -0.00005  -0.00012  -0.00438  -0.00448   2.69136
   D222      -0.63638   0.00001   0.00003  -0.00013  -0.00011  -0.63649
   D223       2.15149   0.00000  -0.00004  -0.00374  -0.00378   2.14770
   D224       2.96286  -0.00003  -0.00012  -0.00248  -0.00260   2.96026
   D225       0.62710  -0.00001   0.00002  -0.00096  -0.00094   0.62616
   D226      -2.86822  -0.00002  -0.00005  -0.00457  -0.00461  -2.87284
   D227      -2.05684  -0.00005  -0.00012  -0.00331  -0.00343  -2.06028
   D228      -2.88981  -0.00001  -0.00001  -0.00049  -0.00050  -2.89031
   D229      -0.10194  -0.00002  -0.00008  -0.00410  -0.00417  -0.10612
   D230       0.70944  -0.00005  -0.00015  -0.00283  -0.00299   0.70644
   D231       2.86677   0.00000   0.00001  -0.00027  -0.00026   2.86651
   D232      -0.62855  -0.00000  -0.00006  -0.00388  -0.00393  -0.63249
   D233       0.18283  -0.00003  -0.00013  -0.00262  -0.00275   0.18007
   D234      -0.62118   0.00000   0.00001   0.00072   0.00071  -0.62048
   D235       0.52140   0.00000  -0.00000   0.00018   0.00016   0.52157
   D236      -3.05394   0.00001   0.00001   0.00082   0.00081  -3.05312
   D237       2.74305   0.00001   0.00001   0.00024   0.00023   2.74328
   D238       0.42641  -0.00002  -0.00004   0.00019   0.00015   0.42656
   D239       1.56899  -0.00002  -0.00005  -0.00034  -0.00039   1.56860
   D240      -2.00635  -0.00001  -0.00004   0.00030   0.00026  -2.00609
   D241      -2.49255  -0.00001  -0.00005  -0.00028  -0.00032  -2.49287
   D242       2.67341  -0.00000  -0.00001  -0.00036  -0.00037   2.67304
   D243      -2.46718  -0.00000  -0.00002  -0.00090  -0.00092  -2.46810
   D244       0.24066   0.00000  -0.00001  -0.00026  -0.00027   0.24039
   D245      -0.24554   0.00000  -0.00001  -0.00083  -0.00085  -0.24639
   D246      -3.07000  -0.00002  -0.00004  -0.00016  -0.00019  -3.07020
   D247      -1.92742  -0.00002  -0.00005  -0.00069  -0.00074  -1.92815
   D248       0.78043  -0.00001  -0.00004  -0.00005  -0.00009   0.78034
   D249       0.29423  -0.00001  -0.00004  -0.00063  -0.00067   0.29356
   D250       0.58429   0.00000  -0.00000   0.00212   0.00209   0.58638
   D251      -0.52275   0.00003   0.00006   0.00250   0.00253  -0.52022
   D252       3.07352   0.00002   0.00004   0.00469   0.00467   3.07819
   D253      -2.70394  -0.00006  -0.00021   0.00151   0.00128  -2.70265
   D254      -0.46291   0.00003   0.00005   0.00260   0.00264  -0.46027
   D255      -1.56995   0.00005   0.00012   0.00299   0.00308  -1.56687
   D256       2.02632   0.00004   0.00010   0.00518   0.00522   2.03154
   D257       2.53206  -0.00003  -0.00015   0.00200   0.00183   2.53389
   D258       3.14049   0.00003   0.00007   0.00209   0.00216  -3.14053
   D259       2.03345   0.00005   0.00014   0.00247   0.00260   2.03605
   D260      -0.65347   0.00004   0.00012   0.00466   0.00474  -0.64873
   D261      -0.14773  -0.00004  -0.00013   0.00148   0.00136  -0.14638
   D262      -2.85103   0.00002   0.00004   0.00251   0.00253  -2.84850
   D263       2.32511   0.00004   0.00011   0.00289   0.00298   2.32809
   D264      -0.36180   0.00003   0.00009   0.00508   0.00512  -0.35669
   D265       0.14393  -0.00004  -0.00016   0.00190   0.00173   0.14566
   D266       0.32078   0.00001   0.00005   0.00151   0.00156   0.32233
   D267       2.54418   0.00001   0.00004  -0.00013  -0.00006   2.54411
   D268       1.40818   0.00001   0.00003   0.00100   0.00102   1.40920
   D269      -0.83523   0.00002   0.00007   0.00182   0.00189  -0.83334
   D270      -2.19638   0.00000  -0.00001   0.00178   0.00174  -2.19464
   D271      -1.58775   0.00002   0.00003  -0.00045  -0.00042  -1.58817
   D272       1.77062   0.00003   0.00009   0.00218   0.00227   1.77290
   D273       0.94690  -0.00000  -0.00003  -0.00264  -0.00264   0.94425
   D274      -1.97791   0.00001   0.00003  -0.00001   0.00005  -1.97787
   D275      -0.24535   0.00000   0.00000  -0.00172  -0.00171  -0.24706
   D276       3.11302   0.00002   0.00006   0.00092   0.00098   3.11400
   D277      -2.99307   0.00001   0.00002  -0.00130  -0.00128  -2.99436
   D278       0.36530   0.00003   0.00008   0.00133   0.00141   0.36671
   D279       2.04008   0.00000  -0.00003  -0.00081  -0.00086   2.03922
   D280      -0.88473   0.00002   0.00003   0.00183   0.00184  -0.88290
   D281       0.25412   0.00007   0.00014   0.00833   0.00847   0.26258
   D282      -1.12012   0.00010   0.00025   0.01138   0.01162  -1.10849
   D283       2.02617   0.00005   0.00009   0.00779   0.00789   2.03406
   D284      -2.41221   0.00007   0.00017   0.01230   0.01245  -2.39976
   D285      -2.51506  -0.00003  -0.00008   0.00063   0.00056  -2.51450
   D286       2.03892   0.00001   0.00009   0.00659   0.00667   2.04559
   D287      -1.25061   0.00000   0.00006   0.00190   0.00197  -1.24864
   D288       0.05536   0.00003   0.00013   0.00448   0.00461   0.05997
   D289      -0.00817   0.00000   0.00001  -0.00092  -0.00089  -0.00906
   D290       1.00715  -0.00001  -0.00004   0.00042   0.00035   1.00750
   D291      -2.35125   0.00000   0.00003   0.00047   0.00050  -2.35076
   D292      -3.04661   0.00001   0.00002   0.00005   0.00008  -3.04654
   D293      -1.05729   0.00002   0.00005  -0.00071  -0.00063  -1.05792
   D294      -0.04197   0.00000  -0.00000   0.00063   0.00060  -0.04137
   D295       2.88281   0.00002   0.00007   0.00069   0.00075   2.88356
   D296       2.18745   0.00002   0.00006   0.00027   0.00034   2.18778
   D297       2.91940  -0.00000   0.00001  -0.00084  -0.00080   2.91860
   D298      -2.34847  -0.00002  -0.00005   0.00050   0.00043  -2.34804
   D299       0.57631   0.00000   0.00002   0.00056   0.00058   0.57689
   D300      -0.11905   0.00001   0.00002   0.00014   0.00016  -0.11888
   D301       2.35213   0.00000   0.00001  -0.00137  -0.00134   2.35079
   D302      -2.91574  -0.00001  -0.00004  -0.00003  -0.00010  -2.91584
   D303       0.00904   0.00000   0.00002   0.00003   0.00005   0.00909
   D304      -0.68632   0.00001   0.00002  -0.00040  -0.00037  -0.68669
   D305       0.01852   0.00001   0.00001  -0.00041  -0.00039   0.01813
   D306      -0.93254   0.00002   0.00006  -0.00046  -0.00038  -0.93292
   D307       2.27958   0.00000   0.00001  -0.00019  -0.00017   2.27940
   D308       2.94068   0.00000   0.00002   0.00016   0.00018   2.94087
   D309       0.98924  -0.00001  -0.00004  -0.00050  -0.00055   0.98869
   D310       0.03819  -0.00000   0.00000  -0.00056  -0.00053   0.03765
   D311      -3.03289  -0.00002  -0.00004  -0.00028  -0.00033  -3.03321
   D312      -2.37178  -0.00001  -0.00004   0.00006   0.00003  -2.37175
   D313      -2.69437  -0.00001  -0.00003  -0.00054  -0.00058  -2.69495
   D314       2.63776   0.00000   0.00001  -0.00059  -0.00056   2.63720
   D315      -0.43331  -0.00001  -0.00003  -0.00032  -0.00035  -0.43367
   D316       0.22779  -0.00001  -0.00002   0.00002  -0.00000   0.22779
   D317      -2.52492   0.00001   0.00000   0.00049   0.00049  -2.52443
   D318       2.80721   0.00002   0.00005   0.00043   0.00050   2.80771
   D319      -0.26386   0.00000   0.00000   0.00070   0.00071  -0.26315
   D320       0.39725   0.00000   0.00001   0.00105   0.00106   0.39831
   D321       0.58349  -0.00000  -0.00001   0.00049   0.00047   0.58395
   D322      -2.80660   0.00001   0.00003  -0.00070  -0.00067  -2.80727
   D323      -2.18823  -0.00004  -0.00009  -0.00085  -0.00095  -2.18917
   D324      -1.82921  -0.00000   0.00001   0.00082   0.00083  -1.82838
   D325      -0.61454   0.00002   0.00005   0.00080   0.00084  -0.61370
   D326       2.27856   0.00004   0.00009  -0.00039  -0.00030   2.27826
   D327       2.89693  -0.00001  -0.00004  -0.00054  -0.00057   2.89636
   D328      -3.02723   0.00002   0.00006   0.00114   0.00120  -3.02603
   D329      -2.94018  -0.00000  -0.00001   0.00019   0.00017  -2.94001
   D330      -0.04708   0.00001   0.00003  -0.00100  -0.00098  -0.04805
   D331       0.57129  -0.00003  -0.00010  -0.00115  -0.00125   0.57005
   D332       0.93031  -0.00000   0.00000   0.00052   0.00053   0.93084
   D333       2.85053   0.00001   0.00002   0.00068   0.00068   2.85121
   D334      -0.53955   0.00002   0.00006  -0.00052  -0.00046  -0.54001
   D335       0.07882  -0.00002  -0.00007  -0.00067  -0.00074   0.07808
   D336       0.43784   0.00001   0.00003   0.00101   0.00104   0.43888
   D337       1.72904  -0.00001  -0.00005  -0.00119  -0.00124   1.72780
   D338      -2.77685  -0.00001  -0.00006  -0.00164  -0.00169  -2.77855
   D339       3.10106  -0.00000  -0.00002  -0.00120  -0.00122   3.09984
   D340      -1.40483  -0.00001  -0.00003  -0.00165  -0.00168  -1.40650
   D341       0.19747   0.00000  -0.00000  -0.00120  -0.00121   0.19626
   D342       1.97477  -0.00000  -0.00001  -0.00165  -0.00167   1.97310
   D343      -1.99899  -0.00000  -0.00001  -0.00102  -0.00103  -2.00002
   D344      -0.22169  -0.00001  -0.00002  -0.00147  -0.00149  -0.22318
   D345      -0.90925   0.00000  -0.00001  -0.00083  -0.00085  -0.91010
   D346       0.86804  -0.00000  -0.00002  -0.00128  -0.00131   0.86674
   D347       1.85890  -0.00002  -0.00005  -0.00084  -0.00090   1.85800
   D348      -0.88874   0.00001   0.00002   0.00027   0.00029  -0.88844
   D349       3.04334  -0.00002  -0.00005  -0.00131  -0.00136   3.04198
   D350       0.29570   0.00001   0.00002  -0.00020  -0.00017   0.29553
   D351       0.81189  -0.00001  -0.00002  -0.00076  -0.00078   0.81112
   D352      -1.93574   0.00002   0.00005   0.00035   0.00041  -1.93533
   D353      -1.88072  -0.00002  -0.00006  -0.00178  -0.00184  -1.88256
   D354       1.65483   0.00000   0.00001  -0.00067  -0.00065   1.65418
   D355      -0.44153  -0.00001  -0.00003  -0.00112  -0.00114  -0.44267
   D356       3.09402   0.00002   0.00004  -0.00000   0.00005   3.09406
   D357       0.04454  -0.00002  -0.00005  -0.00253  -0.00256   0.04198
   D358       1.03205  -0.00001  -0.00004  -0.00150  -0.00152   1.03054
   D359      -2.32162  -0.00002  -0.00009  -0.00372  -0.00377  -2.32539
   D360      -2.96368   0.00004   0.00016  -0.00196  -0.00178  -2.96546
   D361      -0.95024  -0.00001  -0.00001  -0.00157  -0.00157  -0.95181
   D362       0.03727  -0.00000   0.00000  -0.00054  -0.00052   0.03675
   D363       2.96678  -0.00001  -0.00005  -0.00277  -0.00277   2.96401
   D364       2.32472   0.00005   0.00020  -0.00100  -0.00079   2.32394
   D365       2.42976  -0.00003  -0.00009  -0.00168  -0.00178   2.42798
   D366      -2.86592  -0.00002  -0.00007  -0.00065  -0.00073  -2.86665
   D367       0.06359  -0.00003  -0.00013  -0.00288  -0.00298   0.06061
   D368      -0.57846   0.00003   0.00012  -0.00111  -0.00100  -0.57946
   D369       2.95740  -0.00002  -0.00005  -0.00196  -0.00201   2.95540
   D370      -2.33827  -0.00001  -0.00003  -0.00093  -0.00096  -2.33923
   D371       0.59124  -0.00002  -0.00009  -0.00315  -0.00321   0.58803
   D372      -0.05082   0.00004   0.00016  -0.00139  -0.00123  -0.05204
   D373      -0.52138  -0.00001  -0.00006  -0.00173  -0.00179  -0.52316
   D374       2.28957  -0.00000  -0.00005  -0.00022  -0.00026   2.28931
   D375       2.72872  -0.00000  -0.00001  -0.00123  -0.00124   2.72748
   D376       1.69847  -0.00000  -0.00004  -0.00153  -0.00157   1.69690
   D377       0.67029  -0.00001  -0.00003  -0.00190  -0.00193   0.66836
   D378      -2.80195  -0.00001  -0.00002  -0.00040  -0.00040  -2.80235
   D379      -2.36280  -0.00000   0.00002  -0.00140  -0.00138  -2.36418
   D380       2.89013  -0.00001  -0.00001  -0.00171  -0.00171   2.88842
   D381      -2.98421  -0.00001  -0.00003  -0.00064  -0.00067  -2.98489
   D382      -0.17326  -0.00000  -0.00002   0.00086   0.00085  -0.17241
   D383       0.26588   0.00000   0.00003  -0.00014  -0.00012   0.26576
   D384      -0.76437  -0.00000  -0.00000  -0.00045  -0.00045  -0.76482
   D385       3.12175  -0.00001  -0.00003  -0.00139  -0.00143   3.12032
   D386      -0.35049  -0.00000  -0.00002   0.00012   0.00010  -0.35039
   D387       0.08865   0.00000   0.00002  -0.00089  -0.00088   0.08778
   D388      -0.94160  -0.00000  -0.00001  -0.00120  -0.00121  -0.94280
   D389       2.15773   0.00001   0.00007   0.00097   0.00101   2.15873
   D390       0.58214  -0.00001  -0.00000   0.00156   0.00149   0.58363
   D391      -2.69126  -0.00001  -0.00002   0.00036   0.00031  -2.69095
   D392      -0.65534   0.00002   0.00007   0.00021   0.00027  -0.65507
   D393      -1.68817  -0.00000   0.00001  -0.00023  -0.00025  -1.68841
   D394      -0.06854  -0.00001  -0.00002  -0.00029  -0.00030  -0.06884
   D395      -1.12025   0.00000   0.00002   0.00077   0.00077  -1.11948
   D396       2.30040   0.00001   0.00008   0.00198   0.00201   2.30241
   D397       2.87033  -0.00004  -0.00016   0.00038   0.00020   2.87053
   D398       1.01133  -0.00001  -0.00004  -0.00048  -0.00051   1.01082
   D399      -0.04038   0.00000  -0.00000   0.00058   0.00055  -0.03982
   D400      -2.90291   0.00001   0.00006   0.00179   0.00180  -2.90111
   D401      -2.33298  -0.00004  -0.00019   0.00019  -0.00001  -2.33299
   D402      -2.22071   0.00001   0.00003  -0.00079  -0.00074  -2.22145
   D403       3.01077   0.00002   0.00006   0.00026   0.00033   3.01109
   D404       0.14823   0.00003   0.00013   0.00147   0.00157   0.14980
   D405       0.71816  -0.00002  -0.00012  -0.00013  -0.00024   0.71792
   D406      -2.84515  -0.00000  -0.00003  -0.00068  -0.00070  -2.84585
   D407       2.38632   0.00000   0.00001   0.00038   0.00037   2.38669
   D408      -0.47622   0.00002   0.00007   0.00158   0.00161  -0.47460
   D409       0.09372  -0.00004  -0.00017  -0.00001  -0.00019   0.09352
   D410       0.42591   0.00001   0.00005   0.00150   0.00155   0.42746
   D411      -2.50746   0.00001   0.00006   0.00031   0.00037  -2.50709
   D412      -2.87500   0.00000  -0.00001   0.00087   0.00086  -2.87415
   D413      -0.95292   0.00002   0.00008   0.00204   0.00211  -0.95081
   D414      -0.69991   0.00000   0.00002   0.00137   0.00138  -0.69853
   D415       2.64991   0.00000   0.00003   0.00018   0.00020   2.65010
   D416       2.28236  -0.00001  -0.00004   0.00074   0.00069   2.28305
   D417      -2.07874   0.00001   0.00004   0.00191   0.00195  -2.07680
   D418       3.00336   0.00000   0.00002   0.00045   0.00048   3.00384
   D419       0.07000   0.00000   0.00003  -0.00074  -0.00071   0.06929
   D420      -0.29755  -0.00001  -0.00004  -0.00018  -0.00022  -0.29777
   D421       1.62453   0.00001   0.00005   0.00099   0.00104   1.62557
   D422       3.13375  -0.00000   0.00001   0.00104   0.00105   3.13480
   D423       0.20038   0.00000   0.00001  -0.00016  -0.00014   0.20024
   D424      -0.16716  -0.00001  -0.00006   0.00040   0.00035  -0.16681
   D425       1.75492   0.00001   0.00003   0.00158   0.00161   1.75653
   D426       1.39856   0.00001  -0.00001   0.00123   0.00122   1.39979
   D427      -2.97913   0.00000  -0.00003   0.00020   0.00016  -2.97896
   D428       2.79520   0.00002   0.00007   0.00209   0.00216   2.79736
   D429      -1.58249   0.00001   0.00005   0.00105   0.00110  -1.58139
   D430      -0.06979   0.00002   0.00006   0.00146   0.00152  -0.06826
   D431       1.83571   0.00002   0.00004   0.00043   0.00046   1.83617
   D432      -2.23388   0.00000  -0.00000   0.00163   0.00162  -2.23226
   D433      -0.32838  -0.00000  -0.00003   0.00060   0.00056  -0.32782
   D434      -1.22806   0.00002   0.00007   0.00217   0.00224  -1.22582
   D435       0.67744   0.00002   0.00004   0.00114   0.00118   0.67861
   D436      -0.52973   0.00001   0.00001  -0.00036  -0.00035  -0.53008
   D437       2.93714  -0.00001  -0.00003   0.00094   0.00090   2.93804
   D438       2.33992   0.00003   0.00007   0.00043   0.00050   2.34041
   D439       0.67831   0.00001   0.00001  -0.00061  -0.00061   0.67770
   D440       0.67108  -0.00001  -0.00003  -0.00167  -0.00168   0.66940
   D441      -2.14524  -0.00003  -0.00007  -0.00038  -0.00043  -2.14567
   D442      -2.74246   0.00001   0.00003  -0.00088  -0.00083  -2.74329
   D443       1.87911  -0.00001  -0.00004  -0.00192  -0.00194   1.87717
   D444      -3.00913  -0.00001  -0.00001  -0.00391  -0.00387  -3.01300
   D445       0.45774  -0.00003  -0.00005  -0.00261  -0.00262   0.45512
   D446      -0.13948   0.00001   0.00006  -0.00311  -0.00302  -0.14250
   D447      -1.80110  -0.00001  -0.00001  -0.00415  -0.00413  -1.80522
   D448       3.13983  -0.00000  -0.00000  -0.00100  -0.00100   3.13883
   D449       0.32352  -0.00002  -0.00004   0.00029   0.00025   0.32376
   D450      -0.27370   0.00002   0.00006  -0.00021  -0.00016  -0.27386
   D451      -1.93532  -0.00000  -0.00001  -0.00125  -0.00126  -1.93658
   D452      -1.17852   0.00001   0.00005   0.00410   0.00412  -1.17440
   D453       0.41726   0.00001  -0.00004   0.00384   0.00371   0.42097
   D454      -2.33548   0.00002   0.00004   0.00390   0.00392  -2.33157
   D455      -0.73970   0.00002  -0.00005   0.00363   0.00350  -0.73620
   D456      -0.03518   0.00003   0.00007   0.00528   0.00532  -0.02985
   D457       1.56061   0.00002  -0.00002   0.00502   0.00491   1.56552
   D458       2.75141   0.00000  -0.00002   0.00299   0.00298   2.75438
   D459      -1.93599   0.00000  -0.00011   0.00273   0.00256  -1.93343
   D460       1.35945   0.00001   0.00002   0.00595   0.00593   1.36538
   D461       2.95523   0.00001  -0.00007   0.00569   0.00551   2.96075
   D462      -2.12471  -0.00004  -0.00014  -0.00288  -0.00302  -2.12773
   D463       2.59040  -0.00003  -0.00009  -0.00445  -0.00454   2.58585
   D464      -0.91898  -0.00002  -0.00009  -0.00269  -0.00277  -0.92175
   D465       0.62866  -0.00001  -0.00008  -0.00439  -0.00446   0.62420
   D466      -0.47787   0.00001   0.00001  -0.00056  -0.00055  -0.47842
   D467      -0.20449   0.00000  -0.00000  -0.00049  -0.00050  -0.20499
   D468      -2.30006   0.00000   0.00000  -0.00104  -0.00104  -2.30110
   D469      -1.62909  -0.00000  -0.00002  -0.00146  -0.00149  -1.63058
   D470      -1.35572  -0.00001  -0.00003  -0.00140  -0.00143  -1.35715
   D471       2.83190  -0.00001  -0.00003  -0.00194  -0.00198   2.82992
   D472      -0.08360  -0.00001  -0.00004  -0.00185  -0.00190  -0.08550
   D473       0.18977  -0.00002  -0.00006  -0.00178  -0.00184   0.18793
   D474      -1.90580  -0.00002  -0.00005  -0.00233  -0.00238  -1.90818
   D475      -1.83889  -0.00001  -0.00002  -0.00086  -0.00087  -1.83976
   D476      -1.56552  -0.00001  -0.00004  -0.00079  -0.00081  -1.56633
   D477       2.62209  -0.00001  -0.00003  -0.00134  -0.00135   2.62074
   D478       2.95905   0.00059   0.00143   0.02170   0.02313   2.98218
   D479       3.07590   0.00025   0.00088   0.15112   0.15205  -3.05523
   D480      -1.79977   0.00013   0.00062   0.14972   0.15029  -1.64948
   D481      -0.15541  -0.00001  -0.00007  -0.00382  -0.00389  -0.15930
   D482      -2.39665   0.00003   0.00005  -0.00272  -0.00266  -2.39932
   D483       1.11811  -0.00008  -0.00024  -0.00732  -0.00758   1.11053
   D484      -1.12313  -0.00004  -0.00012  -0.00622  -0.00636  -1.12949
   D485       1.38008   0.00001  -0.00000  -0.00109  -0.00109   1.37898
   D486      -1.49919   0.00002   0.00006   0.00385   0.00391  -1.49528
   D487       1.17920   0.00001   0.00004   0.00360   0.00365   1.18285
   D488      -0.17000   0.00002   0.00002   0.00141   0.00143  -0.16857
   D489      -1.06173  -0.00000  -0.00002   0.00022   0.00020  -1.06153
   D490       2.20785  -0.00001  -0.00002   0.00093   0.00091   2.20876
   D491       0.00077   0.00002   0.00003   0.00199   0.00201   0.00279
   D492      -0.89096   0.00000  -0.00000   0.00080   0.00078  -0.89017
   D493       2.37862  -0.00000  -0.00001   0.00150   0.00149   2.38012
   D494      -2.17454   0.00002   0.00003   0.00147   0.00149  -2.17306
   D495      -3.06627   0.00000  -0.00001   0.00028   0.00026  -3.06602
   D496       0.20330  -0.00000  -0.00001   0.00099   0.00097   0.20427
   D497       0.92106   0.00002   0.00006   0.00296   0.00301   0.92408
   D498       0.02809   0.00001   0.00006   0.00340   0.00346   0.03154
   D499      -2.96798  -0.00000   0.00001   0.00246   0.00247  -2.96551
   D500       2.25546   0.00003   0.00010   0.00375   0.00385   2.25931
   D501       1.36249   0.00003   0.00010   0.00419   0.00429   1.36678
   D502      -1.63358   0.00001   0.00005   0.00326   0.00331  -1.63027
   D503       0.64512  -0.00001  -0.00001   0.00038   0.00036   0.64548
   D504       1.16922  -0.00002  -0.00004   0.00024   0.00019   1.16941
   D505       0.98616  -0.00000  -0.00000   0.00114   0.00113   0.98729
   D506       3.02385   0.00000   0.00002   0.00084   0.00085   3.02470
   D507      -1.21572   0.00002   0.00008   0.00135   0.00143  -1.21430
   D508      -0.69163   0.00001   0.00005   0.00121   0.00125  -0.69037
   D509      -0.87469   0.00003   0.00009   0.00211   0.00220  -0.87249
   D510       1.16300   0.00003   0.00011   0.00181   0.00192   1.16492
   D511       0.16725   0.00001   0.00003   0.00177   0.00180   0.16905
   D512       2.83950   0.00001   0.00003   0.00158   0.00161   2.84111
   D513       1.65193  -0.00000  -0.00001   0.00105   0.00104   1.65297
   D514      -1.95900  -0.00000  -0.00001   0.00086   0.00084  -1.95816
   D515       0.26733   0.00000   0.00001   0.00053   0.00054   0.26787
   D516       0.70991  -0.00001  -0.00001   0.00053   0.00052   0.71043
   D517       0.49006   0.00001   0.00003   0.00136   0.00139   0.49145
   D518       2.70647   0.00001   0.00004   0.00118   0.00121   2.70768
   D519       2.03172  -0.00001  -0.00004  -0.00481  -0.00485   2.02687
   D520       2.47430  -0.00002  -0.00006  -0.00481  -0.00487   2.46943
   D521       2.25445  -0.00000  -0.00002  -0.00398  -0.00400   2.25045
   D522      -1.81232  -0.00000  -0.00001  -0.00416  -0.00418  -1.81650
   D523       0.99352  -0.00002  -0.00003   0.00217   0.00214   0.99565
   D524      -2.91540  -0.00004  -0.00013   0.00015   0.00002  -2.91539
   D525       2.36039  -0.00000   0.00003   0.00199   0.00200   2.36239
   D526      -1.54853  -0.00002  -0.00008  -0.00004  -0.00012  -1.54865
   D527      -0.71681  -0.00001   0.00004   0.00744   0.00747  -0.70934
   D528       1.65745  -0.00002  -0.00006   0.00542   0.00535   1.66280
   D529       2.93762  -0.00015  -0.00077  -0.00917  -0.00987   2.92774
   D530       0.97597  -0.00005  -0.00036  -0.00387  -0.00415   0.97182
   D531      -2.79526  -0.00007  -0.00049  -0.06573  -0.06595  -2.86122
   D532       2.27823   0.00001  -0.00013  -0.00330  -0.00341   2.27482
   D533      -1.49300  -0.00001  -0.00026  -0.06517  -0.06522  -1.55822
   D534      -0.08179   0.00006   0.00018   0.00444   0.00462  -0.07718
   D535      -2.83808   0.00012   0.00038   0.00735   0.00772  -2.83035
   D536       1.25914  -0.00001  -0.00006   0.00451   0.00448   1.26362
   D537      -1.49715   0.00005   0.00014   0.00742   0.00759  -1.48955
   D538       0.53791   0.00001   0.00002   0.00294   0.00293   0.54084
   D539      -3.11921  -0.00002  -0.00013   0.00194   0.00181  -3.11740
   D540       1.86410   0.00002   0.00007   0.00250   0.00254   1.86664
   D541      -1.79302  -0.00001  -0.00008   0.00150   0.00142  -1.79160
   D542      -3.10176  -0.00001   0.00002   0.00293   0.00298  -3.09878
   D543       0.37105  -0.00025  -0.00069  -0.01615  -0.01680   0.35424
   D544       0.29789  -0.00003  -0.00008  -0.00206  -0.00213   0.29577
   D545      -3.12993  -0.00010  -0.00027  -0.00406  -0.00433  -3.13426
   D546       1.62203   0.00015   0.00039   0.00336   0.00375   1.62578
   D547      -1.80580   0.00008   0.00020   0.00135   0.00155  -1.80425
   D548      -1.83226   0.00032   0.00092   0.02113   0.02209  -1.81016
   D549       1.02311   0.00024   0.00073   0.01912   0.01989   1.04300
   D550       2.87659   0.00006   0.00024   0.03520   0.03543   2.91202
   D551       1.32219   0.00017   0.00053   0.04392   0.04449   1.36668
   D552      -1.38829  -0.00010  -0.00027   0.01972   0.01942  -1.36887
   D553      -0.75935  -0.00001  -0.00007  -0.00383  -0.00390  -0.76325
   D554      -2.84869   0.00006   0.00011  -0.00291  -0.00280  -2.85149
   D555       0.54520  -0.00021  -0.00059  -0.01135  -0.01193   0.53327
   D556      -1.54413  -0.00014  -0.00041  -0.01042  -0.01083  -1.55496
   D557      -0.04406  -0.00002  -0.00005  -0.00167  -0.00172  -0.04578
   D558      -2.74326  -0.00002  -0.00005  -0.00143  -0.00148  -2.74474
   D559       1.30183   0.00003   0.00005  -0.00037  -0.00032   1.30150
   D560      -1.39737   0.00003   0.00005  -0.00013  -0.00009  -1.39746
   D561      -2.02638   0.00003   0.00005   0.00207   0.00213  -2.02426
   D562       1.55760   0.00003   0.00005   0.00231   0.00237   1.55997
   D563      -0.91913  -0.00004  -0.00007  -0.00286  -0.00293  -0.92206
   D564       1.26164   0.00000  -0.00002  -0.00159  -0.00161   1.26003
   D565      -2.75641  -0.00002  -0.00005  -0.00306  -0.00312  -2.75952
   D566      -2.61124  -0.00001  -0.00000   0.00181   0.00181  -2.60944
   D567      -0.43047   0.00003   0.00005   0.00308   0.00313  -0.42734
   D568       1.83466   0.00001   0.00002   0.00161   0.00163   1.83629
   D569       0.94444  -0.00004  -0.00009  -0.00418  -0.00427   0.94017
   D570       3.12522   0.00000  -0.00004  -0.00291  -0.00295   3.12227
   D571      -0.89283  -0.00002  -0.00007  -0.00438  -0.00445  -0.89728
   D572       3.12943   0.00001  -0.00002  -0.00308  -0.00309   3.12634
   D573      -0.07050  -0.00000  -0.00002  -0.00200  -0.00202  -0.07252
   D574       2.99273  -0.00002  -0.00006  -0.00841  -0.00847   2.98425
   D575       1.50481   0.00000  -0.00001  -0.00534  -0.00535   1.49946
   D576       0.23974  -0.00001   0.00001   0.00321   0.00322   0.24296
   D577       2.56217  -0.00001  -0.00002   0.00230   0.00228   2.56445
   D578      -1.08604  -0.00001  -0.00000   0.00231   0.00231  -1.08373
   D579       1.23640  -0.00001  -0.00003   0.00140   0.00136   1.23776
   D580      -2.76657  -0.00002  -0.00002   0.00102   0.00099  -2.76557
   D581       0.45896  -0.00000   0.00004   0.00572   0.00576   0.46472
   D582      -0.36532  -0.00002  -0.00005   0.00066   0.00060  -0.36472
   D583       2.86020  -0.00000   0.00001   0.00537   0.00537   2.86558
   D584      -2.94538   0.00000  -0.00001  -0.00133  -0.00134  -2.94672
   D585       0.10230   0.00000  -0.00000   0.00108   0.00108   0.10338
   D586      -1.59873  -0.00000   0.00001  -0.00050  -0.00049  -1.59923
   D587       1.44895  -0.00000   0.00001   0.00192   0.00193   1.45088
   D588      -0.24985  -0.00001  -0.00002  -0.00392  -0.00390  -0.25375
   D589      -2.87471   0.00003   0.00018  -0.00307  -0.00287  -2.87758
   D590       1.06844  -0.00004  -0.00024  -0.00396  -0.00416   1.06428
   D591      -1.55642   0.00001  -0.00004  -0.00310  -0.00313  -1.55955
   D592      -2.19711  -0.00015  -0.00073  -0.01235  -0.01305  -2.21016
   D593       1.46122  -0.00010  -0.00053  -0.01149  -0.01203   1.44919
   D594      -0.76433   0.00010   0.00057   0.00479   0.00528  -0.75905
   D595       2.80323   0.00025   0.00096   0.04865   0.04956   2.85279
   D596       0.87484   0.00007   0.00041   0.00390   0.00424   0.87908
   D597      -1.84079   0.00022   0.00080   0.04776   0.04852  -1.79227
   D598       0.14244  -0.00002  -0.00007  -0.00338  -0.00345   0.13899
   D599      -0.77008  -0.00002  -0.00004  -0.00323  -0.00327  -0.77335
   D600       3.10398  -0.00000   0.00000  -0.00211  -0.00211   3.10187
   D601      -3.08841  -0.00002  -0.00006  -0.00105  -0.00111  -3.08952
   D602       2.28225  -0.00002  -0.00003  -0.00090  -0.00093   2.28132
   D603      -0.12687   0.00000   0.00001   0.00022   0.00022  -0.12664
         Item               Value     Threshold  Converged?
 Maximum Force            0.059906     0.000450     NO 
 RMS     Force            0.003906     0.000300     NO 
 Maximum Displacement     0.211675     0.001800     NO 
 RMS     Displacement     0.013983     0.001200     NO 
 Predicted change in Energy=-3.609545D-03
 GradGradGradGradGradGradGradGradGradGradGradGradGradGradGradGradGradGrad

 Stoichiometry    Be10H44
 Framework group  C1[X(Be10H44)]
 Deg. of freedom   156
 Full point group                 C1      NOp   1
 Largest Abelian subgroup         C1      NOp   1
 Largest concise Abelian subgroup C1      NOp   1
                         Standard orientation:                         
 ---------------------------------------------------------------------
 Center     Atomic      Atomic             Coordinates (Angstroms)
 Number     Number       Type             X           Y           Z
 ---------------------------------------------------------------------
      1          4           0       -1.335371    1.050841    0.354756
      2          4           0       -0.692559    0.214843   -1.604262
      3          4           0       -0.980330   -0.912546    1.204038
      4          4           0       -0.129735   -1.584767   -0.666320
      5          4           0       -2.082956   -0.742816   -0.519055
      6          4           0        0.478022    1.629641   -0.462096
      7          4           0        0.269047    0.782175    1.592315
      8          4           0        1.357779   -0.101890   -1.148200
      9          4           0        1.083540   -1.055948    0.947929
     10          4           0        2.098031    0.686609    0.554303
     11          1           0       -3.382612   -1.025679   -1.209492
     12          1           0       -3.491734   -1.232158   -0.408417
     13          1           0        3.519959    1.204835    0.488968
     14          1           0        3.387018    1.030985    1.280858
     15          1           0        0.973968    2.929908   -1.193082
     16          1           0        0.332112    3.160077   -0.776022
     17          1           0       -1.312611   -1.581655    2.532987
     18          1           0       -1.959729   -1.706304    2.045252
     19          1           0       -1.434775    0.304863   -2.928348
     20          1           0       -0.729626    0.692652   -3.063695
     21          1           0       -0.037323    1.464190    2.948513
     22          1           0        0.762467    1.354640    2.937641
     23          1           0       -2.333215    2.083717    1.021928
     24          1           0       -2.648470    1.943121    0.307191
     25          1           0        1.990839   -0.371407   -2.555450
     26          1           0        2.610948   -0.236886   -2.066521
     27          1           0       -0.083990   -2.868948   -1.630946
     28          1           0        0.130916   -3.145391   -0.921608
     29          1           0        1.533719   -2.267822    1.831074
     30          1           0        2.202951   -1.847572    1.707139
     31          1           0        2.434487    4.077136    1.525939
     32          1           0        1.994566    3.477285    1.424804
     33          1           0       -2.754401   -4.224366   -0.700890
     34          1           0       -2.454857   -3.651099   -0.320709
     35          1           0       -2.233371    3.714629   -2.567885
     36          1           0       -2.010090    3.116262   -2.175504
     37          1           0        1.134899   -1.168546    4.875538
     38          1           0        0.936250   -1.004611    4.171879
     39          1           0        3.204608   -3.633971   -1.232582
     40          1           0        2.858715   -3.014491   -0.990475
     41          1           0       -4.414561    0.376927    2.739968
     42          1           0       -3.824047    0.199497    2.313645
     43          1           0        0.143865   -2.123977   -4.716732
     44          1           0        0.026964   -1.835976   -4.035170
     45          1           0        3.476329    2.642763   -3.148382
     46          1           0        3.106346    2.317410   -2.583921
     47          1           0       -0.857640    4.269603    2.096821
     48          1           0       -1.044025    4.954780    2.353314
     49          1           0       -0.251695   -4.559490    2.464053
     50          1           0       -0.287268   -3.844674    2.219493
     51          1           0       -4.571827    1.105607   -1.838416
     52          1           0       -5.258889    1.170881   -2.144383
     53          1           0        5.554078   -1.055158   -0.549049
     54          1           0        4.798885   -1.056153   -0.542953
 ---------------------------------------------------------------------
 Rotational constants (GHZ):           0.7289660           0.6590063           0.6211010
 Standard basis: def2TZVP (5D, 7F)
 There are   464 symmetry adapted cartesian basis functions of A   symmetry.
 There are   454 symmetry adapted basis functions of A   symmetry.
   454 basis functions,   642 primitive gaussians,   464 cartesian basis functions
    42 alpha electrons       42 beta electrons
       nuclear repulsion energy       487.7134726556 Hartrees.
 NAtoms=   54 NActive=   54 NUniq=   54 SFac= 1.00D+00 NAtFMM=   60 NAOKFM=F Big=F
 Integral buffers will be    131072 words long.
 Raffenetti 2 integral format.
 Two-electron integral symmetry is turned on.
 Nuclear repulsion after empirical dispersion term =      487.6545952149 Hartrees.
 One-electron integrals computed using PRISM.
   1 Symmetry operations used in ECPInt.
 ECPInt:  NShTT=   35511 NPrTT=   90402 LenC2=   31943 LenP2D=   63412.
 LDataN:  DoStor=T MaxTD1= 4 Len=   56
 NBasis=   454 RedAO= T EigKep=  8.90D-05  NBF=   454
 NBsUse=   454 1.00D-06 EigRej= -1.00D+00 NBFU=   454
 Initial guess from the checkpoint file:  "/home/asus/YCY/BeH/Be10/3/H22-Be10.chk"
 B after Tr=     0.000000    0.000000    0.000000
         Rot=    0.999894   -0.013565   -0.001991   -0.004979 Ang=  -1.67 deg.
 ExpMin= 3.27D-02 ExpMax= 4.70D+03 ExpMxC= 1.60D+02 IAcc=3 IRadAn=         5 AccDes= 0.00D+00
 Harris functional with IExCor= 1009 and IRadAn=       5 diagonalized for initial guess.
 HarFok:  IExCor= 1009 AccDes= 0.00D+00 IRadAn=         5 IDoV= 1 UseB2=F ITyADJ=14
 ICtDFT=  3500011 ScaDFX=  1.000000  1.000000  1.000000  1.000000
 FoFCou: FMM=F IPFlag=           0 FMFlag=      100000 FMFlg1=           0
         NFxFlg=           0 DoJE=T BraDBF=F KetDBF=T FulRan=T
         wScrn=  0.000000 ICntrl=       500 IOpCl=  0 I1Cent=   200000004 NGrid=           0
         NMat0=    1 NMatS0=      1 NMatT0=    0 NMatD0=    1 NMtDS0=    0 NMtDT0=    0
 Petite list used in FoFCou.
 Requested convergence on RMS density matrix=1.00D-08 within 128 cycles.
 Requested convergence on MAX density matrix=1.00D-06.
 Requested convergence on             energy=1.00D-06.
 No special actions if energy rises.
 SCF Done:  E(RPBE1PBE) =  -172.971646085     A.U. after   12 cycles
            NFock= 12  Conv=0.56D-08     -V/T= 2.0116
   1 Symmetry operations used in ECPInt.
 ECPInt:  NShTT=   35511 NPrTT=   90402 LenC2=   31943 LenP2D=   63412.
 LDataN:  DoStor=T MaxTD1= 5 Len=  102
 Calling FoFJK, ICntrl=      2127 FMM=F ISym2X=0 I1Cent= 0 IOpClX= 0 NMat=1 NMatS=1 NMatT=0.
 ***** Axes restored to original set *****
 -------------------------------------------------------------------
 Center     Atomic                   Forces (Hartrees/Bohr)
 Number     Number              X              Y              Z
 -------------------------------------------------------------------
      1        4          -0.000187774    0.000091062    0.000203778
      2        4           0.000028792    0.000022122    0.000086516
      3        4           0.000167657   -0.000252049    0.000007207
      4        4           0.000020007    0.000197017   -0.000104032
      5        4          -0.000197533   -0.000113903   -0.000174943
      6        4           0.000241446    0.000029676    0.000170400
      7        4           0.000014361   -0.000083460   -0.000038244
      8        4          -0.000003384   -0.000038539   -0.000115261
      9        4          -0.000065403   -0.000318770    0.000040944
     10        4           0.000007660   -0.000028790   -0.000012015
     11        1          -0.000233917    0.000159175   -0.000250947
     12        1          -0.000017086    0.000052084   -0.000047415
     13        1           0.000154680   -0.000010193    0.000109230
     14        1          -0.000024056    0.000082474   -0.000096758
     15        1           0.000034610   -0.000058103   -0.000014863
     16        1           0.000016954    0.000035042    0.000034387
     17        1           0.000204607   -0.000130894    0.000285938
     18        1           0.000039008    0.000156635    0.000059018
     19        1          -0.000011653    0.000016489    0.000001082
     20        1           0.000001311   -0.000022299    0.000031059
     21        1           0.000001113   -0.000005583   -0.000047850
     22        1           0.000021719   -0.000016341    0.000105357
     23        1          -0.000156719   -0.000332857    0.000316516
     24        1           0.000170234   -0.000023750   -0.000245288
     25        1          -0.000069887   -0.000069269   -0.000025995
     26        1           0.000108899    0.000121834    0.000071540
     27        1          -0.000044647   -0.000017529    0.000025934
     28        1          -0.000034874   -0.000011575   -0.000033480
     29        1           0.000098249    0.000008494    0.000285615
     30        1           0.000222803    0.000011967   -0.000069432
     31        1          -0.000003439   -0.000031357    0.000027413
     32        1          -0.000010996    0.000043110   -0.000026260
     33        1          -0.000008707    0.000028093   -0.000013158
     34        1           0.000038720   -0.000063420   -0.000041730
     35        1          -0.000064593   -0.000012579    0.000030648
     36        1           0.000005879    0.000014765   -0.000020656
     37        1          -0.000006527   -0.000000147   -0.000009592
     38        1          -0.000048681    0.000037421   -0.000040694
     39        1           0.000048036    0.000018149   -0.000054440
     40        1          -0.000188550    0.000020202    0.000064807
     41        1          -0.000002500    0.000008057    0.000005716
     42        1          -0.000030237   -0.000021222    0.000019688
     43        1           0.000009337   -0.000004237    0.000002142
     44        1          -0.000000487    0.000003612   -0.000015335
     45        1           0.000011346    0.000007355    0.000012257
     46        1          -0.000011983   -0.000031696   -0.000028323
     47        1           0.001259655   -0.002433772    0.003414815
     48        1          -0.001306704    0.002804712   -0.003732462
     49        1           0.002333800   -0.000313305    0.004060996
     50        1          -0.002730005    0.000665474   -0.004553565
     51        1          -0.002679696    0.001956368    0.003426567
     52        1           0.003064013   -0.001983889   -0.003272505
     53        1          -0.004012478   -0.000138581    0.002735096
     54        1           0.003827619   -0.000023279   -0.002549424
 -------------------------------------------------------------------
 Cartesian Forces:  Max     0.004553565 RMS     0.001072678

 GradGradGradGradGradGradGradGradGradGradGradGradGradGradGradGradGradGrad
 Berny optimization.
 Using GEDIIS/GDIIS optimizer.
 FormGI is forming the generalized inverse of G from B-inverse, IUseBI=4.
 Internal  Forces:  Max     0.004889833 RMS     0.000322079
 Search for a local minimum.
 Step number   3 out of a maximum of  324
 All quantities printed in internal units (Hartrees-Bohrs-Radians)
 Mixed Optimization -- En-DIIS/RFO-DIIS
 Update second derivatives using D2CorX and points    2    3
 DE= -1.45D-02 DEPred=-3.61D-03 R= 4.02D+00
 TightC=F SS=  1.41D+00  RLast= 4.19D-01 DXNew= 8.4853D-01 1.2559D+00
 Trust test= 4.02D+00 RLast= 4.19D-01 DXMaxT set to 8.49D-01
 ITU=  1  1  0
 Use linear search instead of GDIIS.
     Eigenvalues ---    0.00229   0.00230   0.00230   0.00233   0.00370
     Eigenvalues ---    0.00399   0.00456   0.00465   0.00547   0.00553
     Eigenvalues ---    0.00629   0.00763   0.00798   0.00827   0.00945
     Eigenvalues ---    0.00994   0.01025   0.01083   0.01121   0.01167
     Eigenvalues ---    0.01239   0.01240   0.01279   0.01339   0.01376
     Eigenvalues ---    0.01393   0.01429   0.01442   0.01465   0.01482
     Eigenvalues ---    0.01531   0.01566   0.01608   0.01671   0.01681
     Eigenvalues ---    0.01754   0.01779   0.01820   0.01835   0.01871
     Eigenvalues ---    0.01893   0.01936   0.01949   0.01985   0.02001
     Eigenvalues ---    0.02027   0.02050   0.02112   0.02126   0.02176
     Eigenvalues ---    0.02207   0.02245   0.02289   0.02318   0.02397
     Eigenvalues ---    0.02412   0.02461   0.02619   0.02625   0.02665
     Eigenvalues ---    0.02687   0.02743   0.02748   0.02805   0.02858
     Eigenvalues ---    0.02902   0.02952   0.03150   0.03168   0.03186
     Eigenvalues ---    0.03238   0.03314   0.03455   0.03532   0.03697
     Eigenvalues ---    0.03725   0.03792   0.03924   0.04074   0.04179
     Eigenvalues ---    0.04545   0.04586   0.04761   0.04876   0.04994
     Eigenvalues ---    0.05135   0.05242   0.05427   0.05597   0.05636
     Eigenvalues ---    0.05813   0.05964   0.06050   0.06254   0.06641
     Eigenvalues ---    0.06728   0.06953   0.07171   0.07323   0.07602
     Eigenvalues ---    0.07689   0.07772   0.07810   0.07942   0.08035
     Eigenvalues ---    0.08217   0.08386   0.08418   0.08457   0.08579
     Eigenvalues ---    0.08696   0.08782   0.08790   0.08951   0.09212
     Eigenvalues ---    0.09449   0.09526   0.09812   0.09956   0.10149
     Eigenvalues ---    0.10377   0.10649   0.10659   0.10894   0.11003
     Eigenvalues ---    0.11565   0.11647   0.11727   0.11840   0.13387
     Eigenvalues ---    0.15698   0.15859   0.15999   0.16000   0.16000
     Eigenvalues ---    0.16204   0.16245   0.16832   0.16992   0.17257
     Eigenvalues ---    0.17406   0.17594   0.17978   0.18435   0.37711
     Eigenvalues ---    0.37772   0.37845   0.37852   0.37867   0.37897
     Eigenvalues ---    0.37908   0.37930   0.45624   0.66291   0.66291
     Eigenvalues ---    0.66292
 RFO step:  Lambda=-1.87648687D-04 EMin= 2.28946911D-03
 Quartic linear search produced a step of -0.08594.
 Iteration  1 RMS(Cart)=  0.00754903 RMS(Int)=  0.00050757
 Iteration  2 RMS(Cart)=  0.00054276 RMS(Int)=  0.00000352
 Iteration  3 RMS(Cart)=  0.00000322 RMS(Int)=  0.00000249
 Iteration  4 RMS(Cart)=  0.00000000 RMS(Int)=  0.00000249
 Variable       Old X    -DE/DX   Delta X   Delta X   Delta X     New X
                                 (Linear)    (Quad)   (Total)
    R1        4.20431   0.00001   0.00025   0.00025   0.00050   4.20481
    R2        4.09780  -0.00005   0.00011  -0.00048  -0.00038   4.09742
    R3        4.02633   0.00002   0.00025   0.00047   0.00073   4.02705
    R4        3.91436   0.00002   0.00019   0.00048   0.00067   3.91502
    R5        3.86258  -0.00002  -0.00000  -0.00019  -0.00019   3.86239
    R6        2.99248  -0.00023   0.00082  -0.00096  -0.00014   2.99235
    R7        3.00143  -0.00004  -0.00000  -0.00151  -0.00152   2.99991
    R8        3.97970   0.00005  -0.00013   0.00034   0.00021   3.97991
    R9        3.79265  -0.00002   0.00016   0.00001   0.00017   3.79282
   R10        4.08656   0.00005   0.00010   0.00046   0.00056   4.08711
   R11        4.01414  -0.00001   0.00008   0.00044   0.00051   4.01466
   R12        2.87350   0.00002   0.00004   0.00013   0.00017   2.87366
   R13        2.90282  -0.00000   0.00000  -0.00004  -0.00004   2.90278
   R14        4.08532   0.00000   0.00017   0.00023   0.00040   4.08573
   R15        3.87907  -0.00004   0.00029   0.00016   0.00045   3.87952
   R16        4.04586   0.00000   0.00015   0.00003   0.00019   4.04605
   R17        3.93939  -0.00003  -0.00032   0.00004  -0.00027   3.93912
   R18        2.88096  -0.00010  -0.00002  -0.00237  -0.00240   2.87857
   R19        2.86399  -0.00003  -0.00003   0.00075   0.00072   2.86471
   R20        4.02899  -0.00009   0.00018  -0.00053  -0.00035   4.02864
   R21        4.07228   0.00009  -0.00018   0.00056   0.00038   4.07266
   R22        3.94473   0.00006   0.00005   0.00118   0.00123   3.94596
   R23        3.03636   0.00002  -0.00002  -0.00021  -0.00023   3.03613
   R24        3.02867   0.00004   0.00010   0.00023   0.00033   3.02900
   R25        2.83196  -0.00014   0.00043  -0.00060  -0.00017   2.83179
   R26        2.82598  -0.00008   0.00005  -0.00100  -0.00095   2.82503
   R27        4.21814   0.00004  -0.00016   0.00038   0.00022   4.21837
   R28        3.89252   0.00002  -0.00006   0.00034   0.00028   3.89280
   R29        4.02951   0.00001   0.00010   0.00004   0.00015   4.02966
   R30        2.97054  -0.00001  -0.00003  -0.00002  -0.00005   2.97048
   R31        2.96517  -0.00002   0.00001  -0.00015  -0.00014   2.96503
   R32        3.98966   0.00001  -0.00007  -0.00019  -0.00025   3.98941
   R33        3.97822  -0.00001  -0.00000   0.00006   0.00006   3.97828
   R34        2.92650   0.00000   0.00003  -0.00003   0.00000   2.92651
   R35        2.91599   0.00000   0.00003  -0.00003   0.00000   2.91599
   R36        4.38286   0.00001   0.00010   0.00017   0.00027   4.38313
   R37        3.81155   0.00003  -0.00000   0.00016   0.00016   3.81171
   R38        2.96016  -0.00001   0.00005  -0.00031  -0.00026   2.95990
   R39        2.94699  -0.00007   0.00023  -0.00050  -0.00026   2.94672
   R40        3.88229   0.00004  -0.00009   0.00015   0.00006   3.88235
   R41        2.95864  -0.00004  -0.00052  -0.00080  -0.00131   2.95733
   R42        2.96160   0.00002  -0.00035   0.00052   0.00017   2.96177
   R43        2.86261   0.00001   0.00019   0.00016   0.00035   2.86296
   R44        2.87087  -0.00000  -0.00002  -0.00041  -0.00043   2.87044
   R45        5.52768   0.00001   0.00009   0.00037   0.00046   5.52815
   R46        1.57683   0.00003   0.00010   0.00042   0.00052   1.57736
   R47        4.76277   0.00020  -0.00630  -0.00494  -0.01123   4.75154
   R48        4.97615   0.00002  -0.00038   0.00036  -0.00002   4.97613
   R49        1.55255  -0.00002   0.00009  -0.00003   0.00006   1.55261
   R50        5.46606  -0.00004  -0.00021  -0.00085  -0.00106   5.46500
   R51        5.28197  -0.00011   0.00083  -0.00478  -0.00395   5.27802
   R52        5.32622   0.00002  -0.00009   0.00008  -0.00000   5.32622
   R53        1.51048  -0.00000   0.00003   0.00002   0.00005   1.51053
   R54        5.40956  -0.00001   0.00029  -0.00005   0.00024   5.40980
   R55        4.94828   0.00000   0.00014   0.00043   0.00057   4.94884
   R56        5.24650   0.00000   0.00026   0.00017   0.00043   5.24693
   R57        5.15670   0.00004  -0.00047   0.00156   0.00109   5.15778
   R58        1.54933   0.00003   0.00000   0.00019   0.00019   1.54952
   R59        4.73219   0.00039  -0.00730   0.00033  -0.00698   4.72521
   R60        5.06355   0.00012   0.00009   0.00264   0.00273   5.06627
   R61        1.54211   0.00000   0.00001   0.00002   0.00003   1.54214
   R62        1.52563  -0.00003  -0.00001  -0.00016  -0.00017   1.52547
   R63        5.04228   0.00004  -0.00137   0.00084  -0.00053   5.04175
   R64        1.49993  -0.00004  -0.00002   0.00003   0.00001   1.49994
   R65        5.15497  -0.00001   0.00017  -0.00076  -0.00059   5.15438
   R66        5.38184  -0.00032   0.00456  -0.01056  -0.00600   5.37584
   R67        5.32741   0.00000   0.00061   0.00164   0.00225   5.32965
   R68        1.51377  -0.00002  -0.00002  -0.00004  -0.00005   1.51371
   R69        5.01314   0.00001  -0.00004   0.00018   0.00013   5.01327
   R70        5.27079  -0.00010   0.00012  -0.00367  -0.00355   5.26724
   R71        1.49487   0.00000   0.00005   0.00001   0.00005   1.49493
   R72        4.94936  -0.00000  -0.00020  -0.00100  -0.00120   4.94816
   R73        5.10682   0.00007   0.00032  -0.00025   0.00007   5.10690
   R74        5.16236  -0.00012   0.00193  -0.00323  -0.00130   5.16106
   R75        1.51159   0.00008   0.00026   0.00050   0.00075   1.51235
   R76        5.15173  -0.00004   0.00043  -0.00007   0.00036   5.15209
   R77        4.61082   0.00028  -0.00623  -0.00226  -0.00850   4.60232
   R78        1.41865   0.00001   0.00001   0.00003   0.00004   1.41870
   R79        1.41780   0.00003   0.00001   0.00006   0.00008   1.41787
   R80        1.41649   0.00001   0.00001   0.00002   0.00002   1.41651
   R81        1.41600   0.00001   0.00001   0.00001   0.00002   1.41602
   R82        1.41668   0.00005   0.00001   0.00012   0.00014   1.41682
   R83        5.27759   0.00005  -0.00124   0.00053  -0.00072   5.27687
   R84        1.41659  -0.00000   0.00001  -0.00001   0.00001   1.41660
   R85        1.41557  -0.00000   0.00001  -0.00001  -0.00001   1.41557
   R86        1.41586   0.00002   0.00001   0.00004   0.00004   1.41590
   R87        1.42671  -0.00485  -0.01230   0.00004  -0.01226   1.41445
   R88        1.42926  -0.00467  -0.01245   0.00036  -0.01209   1.41717
   R89        1.42663  -0.00489  -0.01230  -0.00002  -0.01232   1.41431
   R90        1.42716  -0.00486  -0.01233   0.00004  -0.01229   1.41487
    A1        1.52811   0.00000  -0.00003   0.00009   0.00006   1.52817
    A2        1.83066   0.00002  -0.00004   0.00014   0.00009   1.83075
    A3        2.49498   0.00001  -0.00012   0.00049   0.00037   2.49535
    A4        2.00821   0.00001  -0.00010   0.00046   0.00036   2.00856
    A5        1.83808   0.00002  -0.00008   0.00015   0.00006   1.83814
    A6        2.12790  -0.00001  -0.00007   0.00000  -0.00006   2.12783
    A7        2.28597  -0.00001  -0.00008  -0.00012  -0.00020   2.28577
    A8        1.96132   0.00000  -0.00005  -0.00004  -0.00009   1.96123
    A9        1.99662   0.00000   0.00005   0.00013   0.00018   1.99680
   A10        2.09530   0.00004  -0.00032   0.00089   0.00057   2.09587
   A11        1.74221   0.00002  -0.00021   0.00041   0.00020   1.74241
   A12        2.13594  -0.00003   0.00032  -0.00069  -0.00036   2.13557
   A13        2.15913  -0.00001   0.00016  -0.00003   0.00014   2.15927
   A14        1.90208  -0.00004   0.00026  -0.00089  -0.00063   1.90145
   A15        2.40523  -0.00003   0.00017  -0.00063  -0.00045   2.40478
   A16        1.57695  -0.00000   0.00001  -0.00008  -0.00007   1.57688
   A17        1.71718  -0.00002  -0.00002  -0.00015  -0.00017   1.71701
   A18        2.21863   0.00001   0.00001   0.00001   0.00002   2.21866
   A19        2.36417  -0.00000   0.00010  -0.00018  -0.00009   2.36408
   A20        1.75094   0.00003  -0.00006   0.00015   0.00009   1.75103
   A21        2.17591  -0.00002   0.00005   0.00012   0.00016   2.17607
   A22        2.33977   0.00000  -0.00010   0.00027   0.00017   2.33993
   A23        1.98406   0.00000   0.00001   0.00014   0.00016   1.98421
   A24        2.07311  -0.00002   0.00001  -0.00017  -0.00016   2.07294
   A25        1.73243   0.00001   0.00002   0.00013   0.00015   1.73259
   A26        2.27238   0.00001   0.00003   0.00012   0.00015   2.27254
   A27        2.32595  -0.00001  -0.00001  -0.00026  -0.00027   2.32567
   A28        1.88742  -0.00001   0.00003  -0.00032  -0.00029   1.88713
   A29        2.30087   0.00001  -0.00001   0.00009   0.00008   2.30095
   A30        1.84799   0.00001  -0.00007   0.00012   0.00005   1.84804
   A31        1.57791   0.00002  -0.00003   0.00013   0.00010   1.57801
   A32        1.74799   0.00000   0.00002   0.00004   0.00006   1.74805
   A33        2.35055   0.00000  -0.00002   0.00067   0.00064   2.35119
   A34        2.19665  -0.00002   0.00012  -0.00023  -0.00011   2.19654
   A35        1.74511   0.00004  -0.00004   0.00023   0.00019   1.74530
   A36        2.35104  -0.00002   0.00006  -0.00076  -0.00070   2.35033
   A37        2.17927  -0.00002  -0.00000   0.00013   0.00013   2.17940
   A38        1.98258   0.00002  -0.00002   0.00016   0.00014   1.98272
   A39        2.02013  -0.00000   0.00004   0.00008   0.00012   2.02024
   A40        2.27962   0.00000   0.00008   0.00033   0.00041   2.28003
   A41        1.73362  -0.00002   0.00008   0.00007   0.00015   1.73377
   A42        1.89285  -0.00001  -0.00006   0.00002  -0.00004   1.89281
   A43        2.33370  -0.00001   0.00002  -0.00033  -0.00031   2.33339
   A44        1.86783  -0.00001  -0.00010  -0.00077  -0.00087   1.86696
   A45        2.30764   0.00002  -0.00015   0.00006  -0.00009   2.30755
   A46        1.58525  -0.00002   0.00005  -0.00010  -0.00006   1.58519
   A47        1.85799  -0.00003   0.00004  -0.00024  -0.00020   1.85779
   A48        2.00776   0.00001  -0.00004   0.00020   0.00016   2.00792
   A49        2.50582   0.00001  -0.00003   0.00021   0.00017   2.50600
   A50        1.82460  -0.00004   0.00001  -0.00029  -0.00028   1.82432
   A51        2.46406   0.00001   0.00008   0.00021   0.00028   2.46434
   A52        2.09969   0.00001   0.00004  -0.00019  -0.00015   2.09954
   A53        1.95636  -0.00003   0.00010   0.00001   0.00010   1.95646
   A54        1.95953  -0.00002  -0.00006  -0.00009  -0.00015   1.95937
   A55        1.96402  -0.00000   0.00004   0.00019   0.00023   1.96425
   A56        2.14662  -0.00001   0.00005  -0.00032  -0.00027   2.14635
   A57        1.97803   0.00003  -0.00011   0.00002  -0.00009   1.97794
   A58        2.12020   0.00004  -0.00014   0.00041   0.00027   2.12047
   A59        2.27862   0.00003   0.00000  -0.00005  -0.00005   2.27857
   A60        1.84973   0.00004  -0.00002   0.00020   0.00018   1.84991
   A61        1.61014   0.00003  -0.00007   0.00008   0.00001   1.61015
   A62        2.28120  -0.00002   0.00021  -0.00094  -0.00073   2.28047
   A63        2.18421   0.00000   0.00015  -0.00038  -0.00023   2.18399
   A64        1.69231   0.00001  -0.00007  -0.00001  -0.00008   1.69223
   A65        2.02835  -0.00005   0.00025  -0.00091  -0.00067   2.02768
   A66        2.58446  -0.00001   0.00026  -0.00061  -0.00035   2.58411
   A67        2.56253   0.00003  -0.00018   0.00092   0.00074   2.56327
   A68        2.00079  -0.00000  -0.00016   0.00051   0.00035   2.00114
   A69        2.32972  -0.00002  -0.00005   0.00047   0.00042   2.33014
   A70        2.40226  -0.00003  -0.00019   0.00054   0.00034   2.40261
   A71        1.84457  -0.00003   0.00004  -0.00023  -0.00019   1.84438
   A72        1.93217  -0.00003  -0.00000  -0.00021  -0.00022   1.93196
   A73        2.33328   0.00002   0.00000   0.00010   0.00011   2.33339
   A74        1.84422   0.00001   0.00001   0.00008   0.00009   1.84431
   A75        1.75895  -0.00001   0.00006  -0.00010  -0.00004   1.75890
   A76        1.95376  -0.00001   0.00000   0.00001   0.00002   1.95377
   A77        2.05595   0.00002  -0.00005   0.00007   0.00001   2.05596
   A78        2.07386   0.00001   0.00002   0.00004   0.00006   2.07392
   A79        1.59820  -0.00001   0.00005  -0.00014  -0.00008   1.59811
   A80        2.45212  -0.00000  -0.00000   0.00001   0.00001   2.45212
   A81        2.14807   0.00000  -0.00006  -0.00006  -0.00012   2.14795
   A82        1.98853   0.00002  -0.00005   0.00020   0.00014   1.98868
   A83        2.48648   0.00002  -0.00002   0.00023   0.00020   2.48668
   A84        1.92600   0.00000   0.00001   0.00008   0.00009   1.92609
   A85        2.21101   0.00001  -0.00003   0.00001  -0.00001   2.21100
   A86        1.80541  -0.00002  -0.00002   0.00002   0.00000   1.80541
   A87        1.97076  -0.00001   0.00011   0.00002   0.00013   1.97089
   A88        1.89342   0.00001  -0.00002  -0.00014  -0.00015   1.89326
   A89        2.38927  -0.00000  -0.00002  -0.00002  -0.00004   2.38923
   A90        1.76017  -0.00000   0.00001   0.00001   0.00002   1.76019
   A91        1.96236  -0.00000  -0.00009   0.00003  -0.00005   1.96231
   A92        1.97358   0.00001   0.00007   0.00010   0.00017   1.97374
   A93        2.26318   0.00001   0.00005  -0.00022  -0.00017   2.26301
   A94        1.58431   0.00000   0.00001   0.00009   0.00010   1.58441
   A95        2.28806  -0.00000  -0.00002  -0.00022  -0.00024   2.28782
   A96        2.25446  -0.00001  -0.00005   0.00020   0.00015   2.25461
   A97        2.38479   0.00000   0.00000   0.00013   0.00013   2.38492
   A98        2.05527   0.00002   0.00003  -0.00012  -0.00009   2.05518
   A99        2.24423  -0.00000  -0.00004   0.00001  -0.00003   2.24420
   A100       1.74053   0.00001  -0.00004   0.00019   0.00014   1.74067
   A101       1.71251   0.00000  -0.00004   0.00007   0.00003   1.71255
   A102       2.06824   0.00000   0.00005  -0.00003   0.00002   2.06826
   A103       1.79555  -0.00001  -0.00001  -0.00002  -0.00003   1.79552
   A104       2.29444  -0.00001  -0.00004  -0.00002  -0.00005   2.29439
   A105       1.78150   0.00002   0.00001   0.00012   0.00012   1.78162
   A106       1.91091   0.00001   0.00001   0.00022   0.00023   1.91114
   A107       1.94063  -0.00001  -0.00003  -0.00024  -0.00026   1.94036
   A108       2.24824  -0.00001  -0.00003  -0.00000  -0.00004   2.24820
   A109       1.56505   0.00001  -0.00006   0.00002  -0.00004   1.56501
   A110       2.23506  -0.00001   0.00002   0.00004   0.00006   2.23511
   A111       2.22954  -0.00001   0.00002  -0.00015  -0.00013   2.22941
   A112       2.47987   0.00000   0.00004  -0.00005  -0.00002   2.47985
   A113       2.20385   0.00001   0.00007   0.00002   0.00009   2.20394
   A114       2.31480   0.00000  -0.00001   0.00004   0.00003   2.31483
   A115       1.80901   0.00001   0.00001  -0.00005  -0.00003   1.80898
   A116       1.77195  -0.00001   0.00007  -0.00010  -0.00003   1.77192
   A117       2.04214  -0.00001   0.00014  -0.00000   0.00013   2.04227
   A118       1.84275   0.00000  -0.00033  -0.00007  -0.00040   1.84235
   A119       2.32182   0.00002  -0.00012  -0.00002  -0.00014   2.32168
   A120       1.80530   0.00002   0.00006   0.00001   0.00007   1.80537
   A121       1.93234   0.00002  -0.00005   0.00000  -0.00005   1.93230
   A122       1.99022  -0.00004   0.00004  -0.00047  -0.00043   1.98979
   A123       2.29402  -0.00001  -0.00000   0.00005   0.00004   2.29406
   A124       1.53411   0.00000  -0.00001   0.00004   0.00003   1.53414
   A125       2.23023   0.00001  -0.00022   0.00033   0.00011   2.23034
   A126       2.17423  -0.00001  -0.00005  -0.00008  -0.00013   2.17410
   A127       2.48849  -0.00001   0.00027  -0.00024   0.00003   2.48852
   A128       2.16656  -0.00002   0.00004   0.00011   0.00015   2.16672
   A129       2.24290   0.00001   0.00010   0.00037   0.00046   2.24336
   A130       1.74015  -0.00002  -0.00002   0.00006   0.00003   1.74018
   A131       1.66221   0.00001  -0.00005   0.00010   0.00004   1.66225
   A132       2.14277  -0.00002   0.00002  -0.00025  -0.00023   2.14253
   A133       2.45329  -0.00000   0.00004   0.00004   0.00008   2.45336
   A134       1.25881  -0.00000   0.00006   0.00008   0.00014   1.25895
   A135       1.68614  -0.00000   0.00000  -0.00002  -0.00001   1.68612
   A136       2.53441  -0.00002  -0.00006  -0.00005  -0.00012   2.53429
   A137       2.08408   0.00000  -0.00003   0.00011   0.00008   2.08417
   A138       1.34819   0.00000   0.00004   0.00033   0.00037   1.34856
   A139       2.02844   0.00001   0.00003   0.00004   0.00006   2.02850
   A140       2.50427  -0.00000   0.00003  -0.00012  -0.00009   2.50418
   A141       2.22834   0.00000  -0.00002   0.00009   0.00007   2.22841
   A142       2.43713   0.00002   0.00007   0.00019   0.00025   2.43739
   A143       2.11720   0.00000  -0.00001  -0.00009  -0.00010   2.11710
   A144       2.39606   0.00000   0.00002   0.00023   0.00025   2.39631
   A145       1.94395  -0.00084   0.00151  -0.01006  -0.00854   1.93541
   A146       1.96829   0.00001  -0.00038   0.00223   0.00184   1.97013
   A147       1.50286   0.00009   0.00022   0.00005   0.00027   1.50313
   A148       1.78011   0.00006  -0.00013  -0.00002  -0.00015   1.77997
   A149       1.74030  -0.00009   0.00019  -0.00108  -0.00089   1.73941
   A150       1.83249  -0.00008   0.00027  -0.00102  -0.00075   1.83174
   A151       1.41556   0.00000   0.00003   0.00024   0.00027   1.41583
   A152       1.88645  -0.00001   0.00008  -0.00013  -0.00005   1.88640
   A153       1.81330   0.00000   0.00004  -0.00004  -0.00001   1.81330
   A154       1.46778   0.00000   0.00004   0.00019   0.00023   1.46801
   A155       1.73834  -0.00000   0.00013   0.00051   0.00064   1.73898
   A156       2.00097   0.00003  -0.00009   0.00048   0.00039   2.00136
   A157       2.74489  -0.00002   0.00007  -0.00029  -0.00021   2.74468
   A158       1.77038   0.00003  -0.00077  -0.00138  -0.00214   1.76824
   A159       1.68234  -0.00002  -0.00004  -0.00043  -0.00047   1.68187
   A160       1.70390   0.00003  -0.00000   0.00001   0.00001   1.70391
   A161       1.96215  -0.00001   0.00022   0.00008   0.00029   1.96245
   A162       1.66703  -0.00004   0.00018  -0.00057  -0.00039   1.66664
   A163       1.75003  -0.00003  -0.00002  -0.00039  -0.00041   1.74962
   A164       1.66428   0.00009  -0.00011   0.00103   0.00092   1.66520
   A165       1.91045  -0.00038   0.00168  -0.00723  -0.00556   1.90489
   A166       1.65789  -0.00001   0.00000   0.00045   0.00046   1.65834
   A167       2.32076  -0.00006  -0.00020   0.00024   0.00002   2.32078
   A168       2.25827   0.00016  -0.00032   0.00206   0.00174   2.26001
   A169       1.64380   0.00001  -0.00007   0.00057   0.00050   1.64430
   A170       2.25153  -0.00003  -0.00005  -0.00076  -0.00082   2.25071
   A171       1.75337   0.00002   0.00000   0.00019   0.00020   1.75357
   A172       1.91147  -0.00007   0.00031  -0.00101  -0.00070   1.91077
   A173       1.75912   0.00002  -0.00011   0.00015   0.00004   1.75916
   A174       2.67106  -0.00002   0.00003  -0.00005  -0.00002   2.67103
   A175       1.81612   0.00001  -0.00001   0.00024   0.00023   1.81635
   A176       1.81016  -0.00002   0.00001   0.00026   0.00027   1.81044
   A177       2.82229   0.00001   0.00007  -0.00023  -0.00016   2.82213
   A178       1.56198   0.00005  -0.00001   0.00045   0.00044   1.56243
   A179       1.69083  -0.00003   0.00007  -0.00063  -0.00057   1.69027
   A180       1.57563   0.00003  -0.00014  -0.00007  -0.00021   1.57542
   A181       1.80485  -0.00001  -0.00007  -0.00000  -0.00007   1.80478
   A182       1.63350  -0.00001   0.00008  -0.00021  -0.00013   1.63337
   A183       1.95567   0.00005  -0.00079  -0.00123  -0.00202   1.95365
   A184       1.64381  -0.00001  -0.00006   0.00026   0.00019   1.64401
   A185       1.57000   0.00004   0.00006   0.00139   0.00145   1.57145
   A186       1.11300   0.00000  -0.00002  -0.00000  -0.00003   1.11298
   A187       1.24113  -0.00000  -0.00003  -0.00009  -0.00012   1.24101
   A188       2.46814   0.00001  -0.00003   0.00008   0.00005   2.46819
   A189       1.30976   0.00000   0.00005   0.00006   0.00011   1.30986
   A190       1.54034  -0.00000   0.00004   0.00001   0.00005   1.54039
   A191       1.94153   0.00001  -0.00007   0.00003  -0.00004   1.94149
   A192       1.53426  -0.00000   0.00002  -0.00003  -0.00001   1.53424
   A193       1.72761  -0.00001  -0.00000  -0.00013  -0.00014   1.72748
   A194       1.99422   0.00001   0.00001   0.00022   0.00023   1.99446
   A195       2.07706   0.00000  -0.00001  -0.00003  -0.00004   2.07702
   A196       2.15194   0.00000   0.00000   0.00005   0.00005   2.15199
   A197       1.76956  -0.00009   0.00002  -0.00028  -0.00026   1.76930
   A198       2.12681   0.00005   0.00002  -0.00020  -0.00018   2.12664
   A199       1.99580   0.00002   0.00005  -0.00039  -0.00034   1.99546
   A200       1.31749  -0.00001   0.00014  -0.00056  -0.00041   1.31708
   A201       2.10752  -0.00003  -0.00006  -0.00002  -0.00008   2.10744
   A202       2.38290  -0.00001   0.00009  -0.00049  -0.00040   2.38250
   A203       1.59760   0.00002   0.00000  -0.00022  -0.00021   1.59739
   A204       2.27194  -0.00002   0.00002  -0.00065  -0.00064   2.27130
   A205       2.27424  -0.00001   0.00003  -0.00058  -0.00055   2.27369
   A206       2.01447   0.00005  -0.00005   0.00018   0.00013   2.01460
   A207       2.37929  -0.00004  -0.00001  -0.00004  -0.00004   2.37925
   A208       1.88668  -0.00002   0.00004  -0.00026  -0.00022   1.88646
   A209       1.63444  -0.00009   0.00009  -0.00063  -0.00053   1.63391
   A210       2.45498  -0.00002  -0.00001   0.00016   0.00015   2.45513
   A211       2.13687   0.00010  -0.00000   0.00041   0.00041   2.13728
   A212       2.33254   0.00001  -0.00001   0.00005   0.00004   2.33258
   A213       1.54035  -0.00001  -0.00003  -0.00006  -0.00009   1.54026
   A214       2.34720   0.00001   0.00002  -0.00010  -0.00008   2.34713
   A215       2.28798  -0.00001   0.00001  -0.00011  -0.00009   2.28789
   A216       2.34184  -0.00010   0.00008  -0.00059  -0.00052   2.34132
   A217       1.30931  -0.00014   0.00180  -0.00056   0.00122   1.31053
   A218       2.55508  -0.00013   0.00077   0.00193   0.00268   2.55776
   A219       2.24870   0.00017   0.00011   0.00603   0.00618   2.25488
   A220       2.21890   0.00015  -0.00025   0.00091   0.00067   2.21956
   A221       1.16488   0.00004  -0.00006   0.00107   0.00102   1.16589
   A222       1.88442   0.00010  -0.00013   0.00119   0.00106   1.88548
   A223       2.04818  -0.00005   0.00004  -0.00067  -0.00064   2.04755
   A224       1.13016   0.00005  -0.00002   0.00089   0.00087   1.13103
   A225       2.46485  -0.00004   0.00006  -0.00054  -0.00048   2.46437
   A226       2.33827  -0.00005   0.00007  -0.00064  -0.00057   2.33770
   A227       3.05513  -0.00005   0.00009  -0.00049  -0.00040   3.05474
   A228       3.19241  -0.00003   0.00008  -0.00026  -0.00018   3.19222
   A229       3.38048   0.00002  -0.00021  -0.00007  -0.00028   3.38020
   A230       3.21381   0.00003  -0.00001   0.00164   0.00164   3.21545
   A231       3.13630   0.00006  -0.00040   0.00055   0.00015   3.13645
   A232       3.11779   0.00001  -0.00008   0.00003  -0.00005   3.11774
   A233       3.19885   0.00001   0.00009  -0.00025  -0.00016   3.19869
   A234       3.27444   0.00008  -0.00076  -0.00040  -0.00116   3.27328
    D1       -0.12203   0.00002  -0.00000   0.00012   0.00012  -0.12192
    D2       -1.18612  -0.00000   0.00004   0.00007   0.00011  -1.18601
    D3        2.24978  -0.00001   0.00009   0.00021   0.00030   2.25008
    D4        2.95089   0.00000   0.00010   0.00022   0.00032   2.95120
    D5        0.90973   0.00002   0.00003   0.00024   0.00026   0.90999
    D6       -0.15436   0.00000   0.00007   0.00019   0.00026  -0.15410
    D7       -3.00164   0.00000   0.00012   0.00033   0.00045  -3.00119
    D8       -2.30054   0.00001   0.00013   0.00034   0.00047  -2.30007
    D9       -2.65739  -0.00001   0.00045  -0.00099  -0.00054  -2.65794
   D10        2.56170  -0.00003   0.00049  -0.00104  -0.00055   2.56115
   D11       -0.28558  -0.00003   0.00054  -0.00090  -0.00036  -0.28594
   D12        0.41552  -0.00002   0.00055  -0.00089  -0.00034   0.41518
   D13       -2.47468   0.00002   0.00015   0.00002   0.00017  -2.47451
   D14        2.74442   0.00000   0.00020  -0.00003   0.00016   2.74458
   D15       -0.10286  -0.00000   0.00025   0.00011   0.00035  -0.10251
   D16        0.59824   0.00001   0.00025   0.00012   0.00037   0.59861
   D17        0.11886  -0.00001  -0.00001  -0.00011  -0.00012   0.11874
   D18        1.13790   0.00001   0.00002   0.00022   0.00023   1.13814
   D19       -2.93696  -0.00000  -0.00015  -0.00040  -0.00055  -2.93751
   D20       -2.24209   0.00001  -0.00006  -0.00026  -0.00032  -2.24241
   D21       -0.89855  -0.00002   0.00002  -0.00014  -0.00012  -0.89867
   D22        0.12050   0.00000   0.00005   0.00018   0.00023   0.12072
   D23        2.32882  -0.00001  -0.00012  -0.00043  -0.00055   2.32827
   D24        3.02369   0.00001  -0.00003  -0.00029  -0.00033   3.02336
   D25        2.84409   0.00001  -0.00035   0.00089   0.00054   2.84463
   D26       -2.42005   0.00004  -0.00032   0.00121   0.00089  -2.41916
   D27       -0.21172   0.00002  -0.00049   0.00059   0.00010  -0.21162
   D28        0.48314   0.00004  -0.00040   0.00073   0.00033   0.48347
   D29        2.24177   0.00000  -0.00022   0.00057   0.00035   2.24212
   D30       -3.02237   0.00003  -0.00019   0.00089   0.00070  -3.02168
   D31       -0.81405   0.00001  -0.00036   0.00028  -0.00009  -0.81413
   D32       -0.11918   0.00003  -0.00027   0.00042   0.00014  -0.11904
   D33        0.65302   0.00002  -0.00006   0.00021   0.00015   0.65318
   D34       -2.14714   0.00005  -0.00028   0.00103   0.00076  -2.14639
   D35       -2.85925   0.00001  -0.00035   0.00088   0.00052  -2.85872
   D36       -0.61084   0.00000   0.00004   0.00011   0.00015  -0.61069
   D37        2.87218   0.00003  -0.00018   0.00094   0.00075   2.87293
   D38        2.16008  -0.00001  -0.00026   0.00078   0.00052   2.16060
   D39       -2.92266   0.00002  -0.00008   0.00039   0.00031  -2.92234
   D40        0.56036   0.00006  -0.00030   0.00121   0.00091   0.56128
   D41       -0.15174   0.00001  -0.00037   0.00106   0.00068  -0.15106
   D42        2.97207   0.00002  -0.00004   0.00045   0.00042   2.97248
   D43        0.17190   0.00005  -0.00026   0.00127   0.00102   0.17292
   D44       -0.54020   0.00001  -0.00033   0.00112   0.00078  -0.53942
   D45        0.58920  -0.00001  -0.00000  -0.00015  -0.00016   0.58904
   D46       -0.46873  -0.00000  -0.00001  -0.00006  -0.00007  -0.46880
   D47       -3.10536   0.00001  -0.00004   0.00003  -0.00002  -3.10537
   D48       -2.91721  -0.00000   0.00003   0.00004   0.00006  -2.91715
   D49       -0.46100  -0.00001  -0.00001  -0.00025  -0.00026  -0.46126
   D50       -1.51893  -0.00000  -0.00001  -0.00016  -0.00017  -1.51910
   D51        2.12763   0.00001  -0.00005  -0.00007  -0.00012   2.12751
   D52        2.31577  -0.00000   0.00002  -0.00006  -0.00004   2.31573
   D53        3.12627  -0.00003   0.00020  -0.00089  -0.00069   3.12558
   D54        2.06834  -0.00002   0.00020  -0.00080  -0.00060   2.06774
   D55       -0.56829  -0.00001   0.00016  -0.00071  -0.00055  -0.56883
   D56       -0.38014  -0.00002   0.00023  -0.00070  -0.00047  -0.38061
   D57       -2.55123  -0.00003   0.00021  -0.00080  -0.00058  -2.55182
   D58        2.67402  -0.00002   0.00021  -0.00071  -0.00049   2.67353
   D59        0.03740  -0.00001   0.00018  -0.00062  -0.00044   0.03696
   D60        0.22554  -0.00002   0.00024  -0.00061  -0.00036   0.22518
   D61       -0.61616  -0.00001  -0.00013  -0.00015  -0.00027  -0.61644
   D62        0.44803   0.00000  -0.00015  -0.00007  -0.00022   0.44781
   D63        3.04491  -0.00000  -0.00009  -0.00022  -0.00030   3.04460
   D64        2.82272  -0.00000  -0.00008   0.00037   0.00029   2.82301
   D65        0.39138  -0.00001  -0.00016  -0.00019  -0.00035   0.39103
   D66        1.45557  -0.00000  -0.00018  -0.00012  -0.00030   1.45527
   D67       -2.23074  -0.00000  -0.00012  -0.00026  -0.00038  -2.23112
   D68       -2.45292  -0.00000  -0.00011   0.00033   0.00022  -2.45271
   D69        2.79157   0.00000  -0.00031   0.00033   0.00002   2.79159
   D70       -2.42742   0.00001  -0.00033   0.00040   0.00007  -2.42735
   D71        0.16945   0.00001  -0.00028   0.00026  -0.00001   0.16944
   D72       -0.05273   0.00001  -0.00026   0.00085   0.00058  -0.05215
   D73        2.85570  -0.00001  -0.00022  -0.00015  -0.00037   2.85533
   D74       -2.36330  -0.00001  -0.00024  -0.00008  -0.00032  -2.36361
   D75        0.23358  -0.00001  -0.00018  -0.00022  -0.00040   0.23318
   D76        0.01140  -0.00001  -0.00017   0.00036   0.00020   0.01159
   D77        1.98387   0.00002  -0.00052   0.00193   0.00140   1.98528
   D78       -1.94026   0.00007  -0.00013   0.00141   0.00127  -1.93899
   D79       -0.42261  -0.00001   0.00003   0.00048   0.00051  -0.42210
   D80        1.93643   0.00004   0.00042  -0.00003   0.00038   1.93681
   D81        0.75810  -0.00001  -0.00009   0.00093   0.00084   0.75894
   D82        3.11715   0.00004   0.00030   0.00042   0.00071   3.11786
   D83       -2.86207   0.00001  -0.00024   0.00135   0.00111  -2.86096
   D84       -0.50303   0.00006   0.00015   0.00083   0.00099  -0.50204
   D85       -1.59324  -0.00000  -0.00013   0.00082   0.00069  -1.59255
   D86        0.76581   0.00005   0.00026   0.00031   0.00056   0.76636
   D87       -0.65695   0.00001  -0.00041   0.00003  -0.00037  -0.65732
   D88       -2.57867  -0.00000  -0.00019  -0.00051  -0.00070  -2.57936
   D89       -1.62797   0.00001  -0.00030  -0.00000  -0.00031  -1.62828
   D90        0.56144   0.00002  -0.00047   0.00031  -0.00015   0.56129
   D91        2.13136   0.00002  -0.00030  -0.00003  -0.00032   2.13104
   D92        0.12231  -0.00002  -0.00000  -0.00014  -0.00014   0.12217
   D93       -0.88152   0.00000   0.00012   0.00004   0.00016  -0.88135
   D94        2.74177  -0.00001   0.00011   0.00021   0.00033   2.74210
   D95        2.74715  -0.00003   0.00017  -0.00051  -0.00034   2.74681
   D96        1.09568  -0.00002   0.00001  -0.00013  -0.00012   1.09556
   D97        0.09186  -0.00001   0.00013   0.00005   0.00019   0.09204
   D98       -2.56804  -0.00002   0.00013   0.00022   0.00035  -2.56769
   D99       -2.56266  -0.00003   0.00018  -0.00050  -0.00032  -2.56298
   D100      -2.27862  -0.00001  -0.00007  -0.00016  -0.00023  -2.27884
   D101       3.00074   0.00001   0.00005   0.00003   0.00008   3.00082
   D102       0.34085  -0.00000   0.00005   0.00019   0.00024   0.34109
   D103       0.34622  -0.00002   0.00010  -0.00053  -0.00042   0.34580
   D104      -2.95225  -0.00000  -0.00011  -0.00021  -0.00032  -2.95257
   D105       2.32711   0.00002   0.00001  -0.00002  -0.00002   2.32709
   D106      -0.33279   0.00001   0.00000   0.00015   0.00015  -0.33264
   D107      -0.32741  -0.00001   0.00006  -0.00057  -0.00052  -0.32793
   D108      -0.64084   0.00002   0.00003   0.00027   0.00030  -0.64054
   D109       2.50129  -0.00002   0.00021  -0.00089  -0.00068   2.50061
   D110       2.36107   0.00000   0.00039  -0.00093  -0.00054   2.36052
   D111       0.48571   0.00002  -0.00001   0.00026   0.00025   0.48596
   D112      -2.65535  -0.00002   0.00017  -0.00090  -0.00073  -2.65609
   D113      -2.79557   0.00000   0.00035  -0.00095  -0.00059  -2.79617
   D114       3.09282   0.00002   0.00001   0.00038   0.00039   3.09321
   D115      -0.04824  -0.00002   0.00019  -0.00078  -0.00059  -0.04883
   D116      -0.18846   0.00000   0.00037  -0.00082  -0.00045  -0.18891
   D117       3.11769   0.00002  -0.00012   0.00048   0.00036   3.11805
   D118      -0.02337  -0.00002   0.00006  -0.00068  -0.00062  -0.02399
   D119      -0.16359   0.00001   0.00024  -0.00072  -0.00048  -0.16407
   D120      -0.69412   0.00001  -0.00008  -0.00001  -0.00008  -0.69420
   D121       0.34036  -0.00000  -0.00005  -0.00009  -0.00013   0.34023
   D122       2.60075   0.00001  -0.00007   0.00010   0.00003   2.60078
   D123      -3.09632   0.00001  -0.00007   0.00015   0.00008  -3.09624
   D124       0.42721  -0.00001  -0.00004  -0.00018  -0.00023   0.42699
   D125       1.46169  -0.00003  -0.00001  -0.00026  -0.00028   1.46141
   D126      -2.56110  -0.00002  -0.00004  -0.00008  -0.00012  -2.56122
   D127      -1.97499  -0.00001  -0.00004  -0.00003  -0.00007  -1.97506
   D128       2.71098  -0.00000   0.00000  -0.00006  -0.00006   2.71092
   D129      -2.53773  -0.00002   0.00003  -0.00014  -0.00011  -2.53784
   D130      -0.27734  -0.00000   0.00001   0.00005   0.00005  -0.27728
   D131       0.30878   0.00000   0.00001   0.00009   0.00010   0.30888
   D132       3.08516  -0.00001   0.00008  -0.00023  -0.00016   3.08500
   D133      -2.16355  -0.00002   0.00010  -0.00031  -0.00021  -2.16376
   D134       0.09684  -0.00001   0.00008  -0.00012  -0.00005   0.09680
   D135       0.68295  -0.00001   0.00008  -0.00008   0.00000   0.68296
   D136       0.78039  -0.00000  -0.00003  -0.00023  -0.00026   0.78013
   D137      -0.19038  -0.00001   0.00004  -0.00027  -0.00023  -0.19061
   D138      -2.91583  -0.00000  -0.00002  -0.00026  -0.00028  -2.91611
   D139      -2.75489  -0.00000  -0.00004  -0.00003  -0.00007  -2.75496
   D140      -0.27584  -0.00000  -0.00004  -0.00027  -0.00031  -0.27615
   D141      -1.24661  -0.00001   0.00004  -0.00032  -0.00028  -1.24688
   D142       2.31113  -0.00000  -0.00002  -0.00031  -0.00033   2.31080
   D143       2.47207  -0.00001  -0.00004  -0.00008  -0.00012   2.47195
   D144      -2.67684   0.00000  -0.00008  -0.00040  -0.00049  -2.67733
   D145       2.63557  -0.00001  -0.00000  -0.00045  -0.00045   2.63512
   D146      -0.08988   0.00000  -0.00007  -0.00044  -0.00050  -0.09038
   D147       0.07106  -0.00000  -0.00009  -0.00021  -0.00029   0.07077
   D148      -3.01961  -0.00001   0.00003  -0.00047  -0.00044  -3.02005
   D149       2.29281  -0.00002   0.00011  -0.00052  -0.00041   2.29240
   D150      -0.43264  -0.00001   0.00005  -0.00051  -0.00046  -0.43310
   D151      -0.27171  -0.00001   0.00002  -0.00027  -0.00025  -0.27196
   D152      -0.12550   0.00002  -0.00000   0.00012   0.00012  -0.12539
   D153       0.90301  -0.00001   0.00008   0.00012   0.00020   0.90321
   D154      -2.46211   0.00001  -0.00009  -0.00035  -0.00044  -2.46255
   D155      -2.92039   0.00002  -0.00009   0.00021   0.00012  -2.92027
   D156      -1.10510   0.00002   0.00003   0.00011   0.00014  -1.10496
   D157      -0.07659  -0.00001   0.00011   0.00012   0.00023  -0.07636
   D158       2.84148   0.00001  -0.00006  -0.00036  -0.00042   2.84106
   D159       2.38320   0.00002  -0.00005   0.00020   0.00015   2.38335
   D160       2.93027   0.00001   0.00013   0.00053   0.00066   2.93094
   D161      -2.32440  -0.00001   0.00021   0.00054   0.00075  -2.32365
   D162       0.59366   0.00000   0.00004   0.00006   0.00011   0.59377
   D163       0.13538   0.00001   0.00005   0.00062   0.00067   0.13606
   D164       2.24751  -0.00001   0.00013   0.00002   0.00015   2.24767
   D165      -3.00716  -0.00003   0.00021   0.00002   0.00024  -3.00692
   D166      -0.08910  -0.00001   0.00004  -0.00045  -0.00041  -0.08950
   D167      -0.54738  -0.00001   0.00005   0.00011   0.00016  -0.54722
   D168       0.63482  -0.00001   0.00002  -0.00022  -0.00020   0.63462
   D169      -2.50764   0.00005  -0.00026   0.00167   0.00141  -2.50623
   D170      -2.42569  -0.00001  -0.00022   0.00057   0.00035  -2.42534
   D171      -0.52845  -0.00003   0.00002  -0.00022  -0.00020  -0.52865
   D172       2.61227   0.00003  -0.00027   0.00167   0.00140   2.61368
   D173       2.69423  -0.00002  -0.00023   0.00057   0.00034   2.69457
   D174      -3.09939   0.00000   0.00001   0.00086   0.00086  -3.09853
   D175       0.04133   0.00006  -0.00028   0.00275   0.00247   0.04380
   D176       0.12328   0.00001  -0.00024   0.00165   0.00141   0.12469
   D177      -3.08778  -0.00003   0.00012  -0.00047  -0.00035  -3.08814
   D178       0.05294   0.00003  -0.00017   0.00143   0.00126   0.05420
   D179       0.13489  -0.00002  -0.00013   0.00033   0.00019   0.13509
   D180       0.68720   0.00001  -0.00011  -0.00003  -0.00014   0.68705
   D181      -0.36992   0.00001  -0.00017   0.00002  -0.00015  -0.37007
   D182      -3.08245   0.00000  -0.00006  -0.00025  -0.00031  -3.08275
   D183      -2.55926  -0.00001  -0.00004  -0.00010  -0.00014  -2.55940
   D184      -0.39985   0.00001  -0.00008   0.00011   0.00003  -0.39982
   D185      -1.45697   0.00002  -0.00014   0.00017   0.00003  -1.45694
   D186       2.11369   0.00001  -0.00003  -0.00010  -0.00013   2.11356
   D187       2.63688  -0.00000  -0.00001   0.00004   0.00004   2.63691
   D188      -3.07806  -0.00000  -0.00011  -0.00083  -0.00094  -3.07899
   D189       2.14801   0.00000  -0.00018  -0.00077  -0.00094   2.14707
   D190      -0.56452  -0.00001  -0.00006  -0.00104  -0.00110  -0.56562
   D191      -0.04133  -0.00002  -0.00004  -0.00090  -0.00093  -0.04226
   D192      -2.69446   0.00003  -0.00023   0.00017  -0.00006  -2.69452
   D193       2.53161   0.00004  -0.00030   0.00023  -0.00007   2.53154
   D194      -0.18092   0.00003  -0.00018  -0.00004  -0.00022  -0.18114
   D195       0.34227   0.00002  -0.00016   0.00010  -0.00005   0.34221
   D196      -0.69258  -0.00000  -0.00005  -0.00021  -0.00026  -0.69284
   D197       0.28264  -0.00000  -0.00004  -0.00025  -0.00029   0.28235
   D198       2.90383   0.00001  -0.00017   0.00031   0.00015   2.90398
   D199       2.67844  -0.00002  -0.00003  -0.00017  -0.00021   2.67824
   D200       0.39110   0.00002  -0.00002   0.00002  -0.00000   0.39110
   D201       1.36633   0.00002  -0.00001  -0.00002  -0.00003   1.36629
   D202      -2.29567   0.00004  -0.00014   0.00054   0.00040  -2.29526
   D203      -2.52106   0.00001  -0.00001   0.00006   0.00005  -2.52101
   D204       3.08948   0.00000   0.00004  -0.00053  -0.00050   3.08899
   D205      -2.21848   0.00000   0.00004  -0.00057  -0.00053  -2.21901
   D206       0.40271   0.00002  -0.00008  -0.00001  -0.00009   0.40262
   D207       0.17732  -0.00001   0.00005  -0.00050  -0.00045   0.17688
   D208       2.71040   0.00000  -0.00002   0.00038   0.00036   2.71076
   D209      -2.59756   0.00000  -0.00001   0.00034   0.00032  -2.59723
   D210       0.02363   0.00002  -0.00014   0.00090   0.00076   0.02439
   D211      -0.20176  -0.00001  -0.00001   0.00041   0.00041  -0.20135
   D212      -3.12299  -0.00005   0.00047  -0.00111  -0.00065  -3.12364
   D213       0.13943  -0.00004   0.00028  -0.00162  -0.00134   0.13808
   D214       1.65223  -0.00009   0.00038  -0.00227  -0.00189   1.65034
   D215      -2.05931  -0.00006   0.00037  -0.00120  -0.00083  -2.06014
   D216      -0.95553  -0.00006   0.00034  -0.00143  -0.00109  -0.95662
   D217      -0.13097  -0.00005   0.00045  -0.00161  -0.00117  -0.13213
   D218      -2.24187  -0.00003   0.00035  -0.00171  -0.00136  -2.24324
   D219      -1.18286  -0.00007   0.00039  -0.00195  -0.00156  -1.18442
   D220       1.18912  -0.00007   0.00050  -0.00195  -0.00145   1.18768
   D221       2.69136  -0.00005   0.00038  -0.00228  -0.00189   2.68947
   D222      -0.63649   0.00001   0.00001   0.00004   0.00005  -0.63644
   D223       2.14770  -0.00002   0.00033  -0.00129  -0.00096   2.14674
   D224       2.96026   0.00001   0.00022  -0.00037  -0.00015   2.96011
   D225       0.62616  -0.00003   0.00008  -0.00024  -0.00016   0.62600
   D226      -2.87284  -0.00006   0.00040  -0.00157  -0.00118  -2.87401
   D227      -2.06028  -0.00003   0.00029  -0.00066  -0.00036  -2.06064
   D228      -2.89031  -0.00001   0.00004  -0.00015  -0.00011  -2.89041
   D229      -0.10612  -0.00004   0.00036  -0.00148  -0.00112  -0.10724
   D230       0.70644  -0.00001   0.00026  -0.00057  -0.00031   0.70614
   D231       2.86651  -0.00001   0.00002  -0.00035  -0.00033   2.86618
   D232      -0.63249  -0.00004   0.00034  -0.00169  -0.00135  -0.63383
   D233       0.18007  -0.00001   0.00024  -0.00077  -0.00053   0.17954
   D234      -0.62048  -0.00000  -0.00006  -0.00018  -0.00024  -0.62072
   D235       0.52157  -0.00000  -0.00001  -0.00021  -0.00022   0.52135
   D236      -3.05312   0.00001  -0.00007  -0.00015  -0.00022  -3.05334
   D237       2.74328   0.00002  -0.00002  -0.00000  -0.00002   2.74326
   D238       0.42656  -0.00002  -0.00001  -0.00019  -0.00020   0.42636
   D239       1.56860  -0.00002   0.00003  -0.00021  -0.00018   1.56843
   D240      -2.00609  -0.00001  -0.00002  -0.00015  -0.00017  -2.00626
   D241      -2.49287  -0.00000   0.00003  -0.00001   0.00002  -2.49285
   D242       2.67304  -0.00001   0.00003   0.00010   0.00013   2.67317
   D243      -2.46810  -0.00001   0.00008   0.00007   0.00015  -2.46795
   D244       0.24039  -0.00000   0.00002   0.00013   0.00016   0.24055
   D245      -0.24639   0.00000   0.00007   0.00028   0.00035  -0.24604
   D246      -3.07020  -0.00001   0.00002   0.00003   0.00005  -3.07015
   D247      -1.92815  -0.00001   0.00006   0.00001   0.00007  -1.92808
   D248       0.78034  -0.00000   0.00001   0.00007   0.00007   0.78042
   D249       0.29356   0.00001   0.00006   0.00021   0.00027   0.29383
   D250       0.58638   0.00001  -0.00018   0.00002  -0.00016   0.58622
   D251      -0.52022   0.00001  -0.00022  -0.00001  -0.00023  -0.52045
   D252       3.07819   0.00001  -0.00040   0.00006  -0.00034   3.07785
   D253      -2.70265   0.00002  -0.00011  -0.00016  -0.00027  -2.70292
   D254      -0.46027   0.00002  -0.00023   0.00007  -0.00015  -0.46042
   D255      -1.56687   0.00002  -0.00026   0.00004  -0.00022  -1.56709
   D256       2.03154   0.00002  -0.00045   0.00011  -0.00034   2.03120
   D257       2.53389   0.00004  -0.00016  -0.00011  -0.00026   2.53362
   D258      -3.14053   0.00001  -0.00019  -0.00010  -0.00029  -3.14082
   D259       2.03605   0.00001  -0.00022  -0.00013  -0.00036   2.03569
   D260      -0.64873   0.00001  -0.00041  -0.00007  -0.00047  -0.64920
   D261      -0.14638   0.00002  -0.00012  -0.00028  -0.00040  -0.14678
   D262      -2.84850   0.00003  -0.00022   0.00040   0.00019  -2.84831
   D263       2.32809   0.00003  -0.00026   0.00037   0.00012   2.32820
   D264      -0.35669   0.00003  -0.00044   0.00044   0.00000  -0.35669
   D265       0.14566   0.00004  -0.00015   0.00022   0.00008   0.14574
   D266       0.32233   0.00001  -0.00013   0.00115   0.00102   0.32335
   D267       2.54411   0.00001   0.00001   0.00162   0.00163   2.54574
   D268       1.40920   0.00001  -0.00009   0.00129   0.00120   1.41040
   D269      -0.83334   0.00002  -0.00016   0.00110   0.00094  -0.83240
   D270      -2.19464   0.00002  -0.00015   0.00141   0.00126  -2.19338
   D271      -1.58817   0.00002   0.00004   0.00155   0.00159  -1.58658
   D272       1.77290   0.00004  -0.00020   0.00149   0.00130   1.77419
   D273       0.94425   0.00001   0.00023   0.00118   0.00140   0.94566
   D274      -1.97787   0.00002  -0.00000   0.00112   0.00111  -1.97675
   D275      -0.24706   0.00001   0.00015   0.00128   0.00143  -0.24563
   D276       3.11400   0.00002  -0.00008   0.00122   0.00114   3.11514
   D277      -2.99436   0.00000   0.00011   0.00095   0.00106  -2.99329
   D278       0.36671   0.00002  -0.00012   0.00089   0.00077   0.36748
   D279       2.03922   0.00000   0.00007   0.00107   0.00115   2.04037
   D280      -0.88290   0.00002  -0.00016   0.00101   0.00085  -0.88204
   D281       0.26258   0.00010  -0.00073   0.00318   0.00246   0.26504
   D282      -1.10849   0.00014  -0.00100   0.00421   0.00322  -1.10528
   D283       2.03406   0.00008  -0.00068   0.00211   0.00144   2.03550
   D284      -2.39976   0.00014  -0.00107   0.00461   0.00355  -2.39622
   D285      -2.51450  -0.00001  -0.00005  -0.00124  -0.00129  -2.51579
   D286       2.04559  -0.00001  -0.00057   0.00002  -0.00056   2.04504
   D287      -1.24864  -0.00002  -0.00017  -0.00134  -0.00151  -1.25015
   D288       0.05997  -0.00000  -0.00040  -0.00052  -0.00092   0.05905
   D289      -0.00906  -0.00000   0.00008   0.00004   0.00012  -0.00894
   D290       1.00750  -0.00001  -0.00003   0.00009   0.00007   1.00756
   D291      -2.35076  -0.00001  -0.00004   0.00011   0.00007  -2.35069
   D292      -3.04654   0.00001  -0.00001   0.00015   0.00014  -3.04640
   D293      -1.05792   0.00001   0.00005   0.00006   0.00011  -1.05781
   D294      -0.04137   0.00000  -0.00005   0.00011   0.00006  -0.04131
   D295       2.88356   0.00001  -0.00006   0.00012   0.00006   2.88362
   D296       2.18778   0.00003  -0.00003   0.00016   0.00013   2.18791
   D297       2.91860   0.00000   0.00007  -0.00010  -0.00004   2.91856
   D298      -2.34804  -0.00001  -0.00004  -0.00005  -0.00009  -2.34813
   D299       0.57689  -0.00000  -0.00005  -0.00004  -0.00009   0.57681
   D300      -0.11888   0.00002  -0.00001   0.00000  -0.00001  -0.11890
   D301       2.35079  -0.00000   0.00011  -0.00006   0.00006   2.35085
   D302      -2.91584  -0.00001   0.00001  -0.00001   0.00000  -2.91584
   D303       0.00909  -0.00001  -0.00000   0.00001   0.00000   0.00909
   D304      -0.68669   0.00001   0.00003   0.00005   0.00008  -0.68661
   D305       0.01813   0.00002   0.00003   0.00031   0.00034   0.01847
   D306      -0.93292   0.00001   0.00003   0.00008   0.00011  -0.93280
   D307       2.27940   0.00001   0.00001   0.00011   0.00013   2.27953
   D308       2.94087   0.00000  -0.00002   0.00015   0.00014   2.94100
   D309       0.98869   0.00000   0.00005   0.00013   0.00017   0.98887
   D310       0.03765  -0.00000   0.00005  -0.00010  -0.00006   0.03760
   D311      -3.03321  -0.00000   0.00003  -0.00007  -0.00004  -3.03325
   D312      -2.37175  -0.00001  -0.00000  -0.00003  -0.00003  -2.37178
   D313      -2.69495   0.00000   0.00005   0.00017   0.00022  -2.69473
   D314       2.63720  -0.00000   0.00005  -0.00006  -0.00001   2.63719
   D315      -0.43367  -0.00001   0.00003  -0.00003   0.00000  -0.43367
   D316       0.22779  -0.00001   0.00000   0.00001   0.00001   0.22781
   D317      -2.52443   0.00002  -0.00004   0.00016   0.00011  -2.52432
   D318       2.80771   0.00001  -0.00004  -0.00007  -0.00011   2.80760
   D319      -0.26315   0.00001  -0.00006  -0.00004  -0.00010  -0.26325
   D320       0.39831   0.00000  -0.00009   0.00000  -0.00009   0.39822
   D321       0.58395  -0.00000  -0.00004  -0.00011  -0.00015   0.58380
   D322      -2.80727   0.00001   0.00006   0.00004   0.00010  -2.80718
   D323      -2.18917  -0.00002   0.00008  -0.00026  -0.00018  -2.18935
   D324      -1.82838  -0.00000  -0.00007  -0.00030  -0.00037  -1.82875
   D325      -0.61370   0.00001  -0.00007   0.00002  -0.00005  -0.61374
   D326       2.27826   0.00003   0.00003   0.00018   0.00020   2.27846
   D327       2.89636  -0.00000   0.00005  -0.00012  -0.00007   2.89629
   D328      -3.02603   0.00001  -0.00010  -0.00017  -0.00027  -3.02630
   D329      -2.94001  -0.00000  -0.00001  -0.00015  -0.00016  -2.94017
   D330      -0.04805   0.00001   0.00008   0.00000   0.00009  -0.04797
   D331       0.57005  -0.00002   0.00011  -0.00029  -0.00019   0.56986
   D332       0.93084  -0.00000  -0.00005  -0.00034  -0.00038   0.93046
   D333       2.85121  -0.00001  -0.00006  -0.00024  -0.00030   2.85092
   D334      -0.54001   0.00001   0.00004  -0.00009  -0.00005  -0.54006
   D335       0.07808  -0.00002   0.00006  -0.00038  -0.00032   0.07776
   D336       0.43888  -0.00001  -0.00009  -0.00043  -0.00052   0.43836
   D337       1.72780  -0.00001   0.00011   0.00009   0.00020   1.72800
   D338      -2.77855  -0.00001   0.00015   0.00013   0.00027  -2.77827
   D339       3.09984  -0.00000   0.00010   0.00008   0.00019   3.10003
   D340      -1.40650   0.00000   0.00014   0.00012   0.00026  -1.40624
   D341       0.19626  -0.00001   0.00010   0.00026   0.00036   0.19663
   D342       1.97310  -0.00000   0.00014   0.00030   0.00044   1.97354
   D343      -2.00002  -0.00001   0.00009   0.00018   0.00027  -1.99975
   D344      -0.22318  -0.00000   0.00013   0.00022   0.00035  -0.22283
   D345      -0.91010   0.00000   0.00007   0.00024   0.00031  -0.90979
   D346       0.86674   0.00001   0.00011   0.00028   0.00039   0.86713
   D347       1.85800  -0.00001   0.00008   0.00018   0.00026   1.85826
   D348      -0.88844   0.00001  -0.00003   0.00037   0.00034  -0.88810
   D349       3.04198  -0.00001   0.00012   0.00014   0.00026   3.04224
   D350       0.29553   0.00001   0.00001   0.00033   0.00034   0.29588
   D351       0.81112  -0.00000   0.00007   0.00033   0.00039   0.81151
   D352      -1.93533   0.00002  -0.00004   0.00052   0.00048  -1.93485
   D353      -1.88256  -0.00002   0.00016   0.00027   0.00043  -1.88213
   D354       1.65418   0.00001   0.00006   0.00046   0.00052   1.65470
   D355      -0.44267   0.00001   0.00010   0.00041   0.00051  -0.44216
   D356       3.09406   0.00003  -0.00000   0.00060   0.00060   3.09466
   D357       0.04198  -0.00001   0.00022   0.00002   0.00024   0.04222
   D358       1.03054   0.00000   0.00013   0.00003   0.00016   1.03070
   D359      -2.32539   0.00001   0.00032   0.00043   0.00075  -2.32464
   D360      -2.96546  -0.00002   0.00015   0.00017   0.00032  -2.96514
   D361      -0.95181  -0.00002   0.00013  -0.00010   0.00003  -0.95178
   D362       0.03675  -0.00000   0.00004  -0.00009  -0.00005   0.03670
   D363       2.96401   0.00001   0.00024   0.00031   0.00054   2.96455
   D364       2.32394  -0.00003   0.00007   0.00005   0.00011   2.32405
   D365       2.42798  -0.00002   0.00015  -0.00004   0.00012   2.42810
   D366      -2.86665  -0.00001   0.00006  -0.00003   0.00003  -2.86661
   D367       0.06061   0.00000   0.00026   0.00037   0.00063   0.06124
   D368      -0.57946  -0.00003   0.00009   0.00011   0.00020  -0.57926
   D369       2.95540  -0.00002   0.00017  -0.00036  -0.00019   2.95521
   D370      -2.33923  -0.00001   0.00008  -0.00035  -0.00027  -2.33950
   D371       0.58803   0.00000   0.00028   0.00005   0.00032   0.58835
   D372      -0.05204  -0.00003   0.00011  -0.00021  -0.00010  -0.05215
   D373      -0.52316  -0.00000   0.00015  -0.00007   0.00009  -0.52308
   D374       2.28931  -0.00001   0.00002  -0.00022  -0.00020   2.28911
   D375       2.72748   0.00001   0.00011   0.00014   0.00025   2.72773
   D376       1.69690   0.00000   0.00013   0.00002   0.00015   1.69705
   D377       0.66836  -0.00002   0.00017  -0.00019  -0.00002   0.66834
   D378      -2.80235  -0.00002   0.00003  -0.00034  -0.00031  -2.80266
   D379      -2.36418  -0.00000   0.00012   0.00002   0.00014  -2.36404
   D380       2.88842  -0.00001   0.00015  -0.00010   0.00004   2.88847
   D381      -2.98489  -0.00000   0.00006   0.00016   0.00022  -2.98466
   D382      -0.17241  -0.00001  -0.00007   0.00001  -0.00006  -0.17248
   D383       0.26576   0.00001   0.00001   0.00038   0.00039   0.26614
   D384      -0.76482   0.00000   0.00004   0.00025   0.00029  -0.76453
   D385       3.12032   0.00000   0.00012  -0.00029  -0.00017   3.12015
   D386      -0.35039  -0.00000  -0.00001  -0.00044  -0.00045  -0.35085
   D387       0.08778   0.00001   0.00008  -0.00008  -0.00000   0.08777
   D388      -0.94280   0.00001   0.00010  -0.00021  -0.00010  -0.94290
   D389       2.15873  -0.00001  -0.00009  -0.00137  -0.00146   2.15728
   D390       0.58363  -0.00000  -0.00013  -0.00092  -0.00104   0.58259
   D391      -2.69095  -0.00002  -0.00003  -0.00103  -0.00105  -2.69201
   D392      -0.65507  -0.00000  -0.00002  -0.00082  -0.00085  -0.65591
   D393      -1.68841  -0.00002   0.00002  -0.00100  -0.00098  -1.68939
   D394      -0.06884  -0.00001   0.00003   0.00015   0.00017  -0.06867
   D395      -1.11948  -0.00001  -0.00007   0.00008   0.00002  -1.11946
   D396       2.30241  -0.00003  -0.00017  -0.00061  -0.00078   2.30163
   D397       2.87053   0.00001  -0.00002   0.00010   0.00008   2.87061
   D398       1.01082   0.00001   0.00004   0.00016   0.00020   1.01103
   D399      -0.03982   0.00000  -0.00005   0.00010   0.00005  -0.03977
   D400      -2.90111  -0.00002  -0.00015  -0.00059  -0.00074  -2.90186
   D401      -2.33299   0.00002   0.00000   0.00011   0.00011  -2.33288
   D402      -2.22145   0.00001   0.00006   0.00013   0.00019  -2.22125
   D403       3.01109   0.00000  -0.00003   0.00007   0.00004   3.01114
   D404       0.14980  -0.00002  -0.00014  -0.00062  -0.00075   0.14905
   D405       0.71792   0.00003   0.00002   0.00008   0.00010   0.71803
   D406      -2.84585   0.00000   0.00006  -0.00002   0.00004  -2.84581
   D407       2.38669  -0.00000  -0.00003  -0.00008  -0.00011   2.38658
   D408      -0.47460  -0.00002  -0.00014  -0.00077  -0.00091  -0.47551
   D409       0.09352   0.00002   0.00002  -0.00007  -0.00006   0.09346
   D410       0.42746   0.00001  -0.00013   0.00021   0.00008   0.42754
   D411      -2.50709   0.00002  -0.00003   0.00032   0.00029  -2.50680
   D412      -2.87415  -0.00001  -0.00007  -0.00006  -0.00014  -2.87429
   D413      -0.95081   0.00001  -0.00018  -0.00019  -0.00038  -0.95118
   D414      -0.69853   0.00000  -0.00012   0.00017   0.00005  -0.69848
   D415       2.65010   0.00001  -0.00002   0.00028   0.00027   2.65037
   D416       2.28305  -0.00001  -0.00006  -0.00011  -0.00016   2.28289
   D417      -2.07680  -0.00000  -0.00017  -0.00024  -0.00040  -2.07720
   D418       3.00384  -0.00000  -0.00004   0.00017   0.00013   3.00397
   D419       0.06929   0.00001   0.00006   0.00029   0.00035   0.06963
   D420      -0.29777  -0.00002   0.00002  -0.00010  -0.00008  -0.29785
   D421       1.62557  -0.00001  -0.00009  -0.00023  -0.00032   1.62525
   D422       3.13480  -0.00000  -0.00009   0.00004  -0.00005   3.13474
   D423       0.20024   0.00001   0.00001   0.00015   0.00016   0.20041
   D424      -0.16681  -0.00002  -0.00003  -0.00024  -0.00027  -0.16708
   D425       1.75653  -0.00000  -0.00014  -0.00037  -0.00051   1.75602
   D426       1.39979   0.00002  -0.00011  -0.00031  -0.00042   1.39937
   D427      -2.97896   0.00002  -0.00001  -0.00029  -0.00030  -2.97926
   D428       2.79736   0.00001  -0.00019  -0.00039  -0.00058   2.79678
   D429      -1.58139   0.00001  -0.00009  -0.00037  -0.00046  -1.58185
   D430      -0.06826   0.00002  -0.00013  -0.00021  -0.00034  -0.06860
   D431       1.83617   0.00002  -0.00004  -0.00018  -0.00022   1.83595
   D432      -2.23226   0.00001  -0.00014  -0.00006  -0.00020  -2.23246
   D433      -0.32782   0.00001  -0.00005  -0.00004  -0.00009  -0.32791
   D434      -1.22582   0.00002  -0.00019  -0.00010  -0.00029  -1.22611
   D435       0.67861   0.00002  -0.00010  -0.00008  -0.00018   0.67844
   D436      -0.53008  -0.00000   0.00003   0.00015   0.00018  -0.52989
   D437       2.93804  -0.00001  -0.00008   0.00008   0.00001   2.93804
   D438       2.34041   0.00001  -0.00004   0.00029   0.00025   2.34066
   D439       0.67770  -0.00000   0.00005   0.00032   0.00037   0.67806
   D440       0.66940  -0.00000   0.00014   0.00002   0.00016   0.66956
   D441      -2.14567  -0.00001   0.00004  -0.00005  -0.00002  -2.14569
   D442      -2.74329   0.00001   0.00007   0.00015   0.00022  -2.74307
   D443       1.87717  -0.00000   0.00017   0.00018   0.00035   1.87752
   D444      -3.01300  -0.00002   0.00033  -0.00036  -0.00003  -3.01303
   D445       0.45512  -0.00003   0.00023  -0.00044  -0.00021   0.45491
   D446      -0.14250  -0.00001   0.00026  -0.00023   0.00003  -0.14248
   D447      -1.80522  -0.00002   0.00035  -0.00020   0.00015  -1.80507
   D448       3.13883  -0.00001   0.00009   0.00013   0.00021   3.13904
   D449       0.32376  -0.00002  -0.00002   0.00005   0.00003   0.32380
   D450      -0.27386   0.00000   0.00001   0.00026   0.00027  -0.27359
   D451      -1.93658  -0.00001   0.00011   0.00029   0.00040  -1.93618
   D452      -1.17440   0.00001  -0.00035   0.00098   0.00063  -1.17377
   D453       0.42097   0.00005  -0.00032   0.00231   0.00200   0.42296
   D454      -2.33157   0.00002  -0.00034   0.00119   0.00085  -2.33071
   D455      -0.73620   0.00006  -0.00030   0.00252   0.00222  -0.73398
   D456      -0.02985   0.00002  -0.00046   0.00096   0.00050  -0.02935
   D457       1.56552   0.00006  -0.00042   0.00229   0.00187   1.56739
   D458       2.75438   0.00004  -0.00026   0.00176   0.00150   2.75589
   D459      -1.93343   0.00008  -0.00022   0.00309   0.00287  -1.93056
   D460       1.36538   0.00002  -0.00051   0.00146   0.00095   1.36633
   D461       2.96075   0.00006  -0.00047   0.00278   0.00231   2.96306
   D462      -2.12773  -0.00003   0.00026  -0.00036  -0.00010  -2.12782
   D463       2.58585  -0.00002   0.00039  -0.00014   0.00025   2.58610
   D464      -0.92175  -0.00003   0.00024  -0.00032  -0.00008  -0.92183
   D465       0.62420  -0.00002   0.00038  -0.00020   0.00018   0.62438
   D466      -0.47842   0.00000   0.00005   0.00014   0.00019  -0.47823
   D467      -0.20499   0.00001   0.00004   0.00020   0.00025  -0.20475
   D468      -2.30110  -0.00000   0.00009   0.00021   0.00030  -2.30080
   D469      -1.63058  -0.00001   0.00013   0.00014   0.00026  -1.63032
   D470      -1.35715  -0.00001   0.00012   0.00019   0.00032  -1.35684
   D471       2.82992  -0.00001   0.00017   0.00020   0.00037   2.83029
   D472      -0.08550  -0.00001   0.00016   0.00035   0.00051  -0.08498
   D473       0.18793  -0.00001   0.00016   0.00041   0.00057   0.18850
   D474      -1.90818  -0.00002   0.00020   0.00042   0.00062  -1.90756
   D475      -1.83976  -0.00000   0.00007   0.00002   0.00010  -1.83966
   D476      -1.56633   0.00000   0.00007   0.00008   0.00015  -1.56618
   D477       2.62074  -0.00000   0.00012   0.00009   0.00021   2.62095
   D478       2.98218   0.00084  -0.00199   0.01152   0.00953   2.99171
   D479      -3.05523   0.00032  -0.01307  -0.16101  -0.17408   3.05388
   D480      -1.64948   0.00005  -0.01292  -0.16437  -0.17729  -1.82677
   D481      -0.15930   0.00001   0.00033   0.00098   0.00131  -0.15799
   D482      -2.39932   0.00003   0.00023   0.00194   0.00217  -2.39715
   D483       1.11053  -0.00003   0.00065   0.00108   0.00173   1.11226
   D484      -1.12949  -0.00002   0.00055   0.00204   0.00259  -1.12689
   D485       1.37898   0.00001   0.00009   0.00034   0.00043   1.37942
   D486      -1.49528   0.00003  -0.00034  -0.00069  -0.00103  -1.49631
   D487       1.18285   0.00002  -0.00031  -0.00130  -0.00161   1.18124
   D488      -0.16857   0.00003  -0.00012   0.00062   0.00049  -0.16808
   D489      -1.06153  -0.00000  -0.00002  -0.00058  -0.00059  -1.06213
   D490       2.20876  -0.00000  -0.00008   0.00033   0.00026   2.20901
   D491       0.00279   0.00004  -0.00017   0.00078   0.00061   0.00339
   D492      -0.89017   0.00001  -0.00007  -0.00041  -0.00048  -0.89066
   D493       2.38012   0.00001  -0.00013   0.00050   0.00037   2.38048
   D494      -2.17306   0.00003  -0.00013   0.00069   0.00057  -2.17249
   D495      -3.06602   0.00000  -0.00002  -0.00050  -0.00052  -3.06654
   D496       0.20427   0.00000  -0.00008   0.00041   0.00033   0.20460
   D497       0.92408   0.00004  -0.00026   0.00056   0.00031   0.92438
   D498       0.03154   0.00003  -0.00030  -0.00047  -0.00076   0.03078
   D499      -2.96551   0.00001  -0.00021   0.00032   0.00011  -2.96540
   D500       2.25931   0.00000  -0.00033  -0.00017  -0.00050   2.25881
   D501       1.36678  -0.00001  -0.00037  -0.00120  -0.00157   1.36521
   D502      -1.63027  -0.00002  -0.00028  -0.00041  -0.00070  -1.63097
   D503       0.64548  -0.00000  -0.00003  -0.00020  -0.00023   0.64525
   D504       1.16941   0.00000  -0.00002  -0.00018  -0.00019   1.16921
   D505       0.98729  -0.00000  -0.00010  -0.00034  -0.00044   0.98685
   D506       3.02470   0.00001  -0.00007  -0.00011  -0.00018   3.02452
   D507      -1.21430   0.00001  -0.00012  -0.00012  -0.00024  -1.21454
   D508      -0.69037   0.00001  -0.00011  -0.00009  -0.00020  -0.69057
   D509      -0.87249   0.00001  -0.00019  -0.00026  -0.00044  -0.87294
   D510       1.16492   0.00002  -0.00016  -0.00003  -0.00019   1.16473
   D511       0.16905   0.00001  -0.00015  -0.00030  -0.00045   0.16859
   D512       2.84111   0.00001  -0.00014  -0.00087  -0.00100   2.84010
   D513       1.65297   0.00001  -0.00009  -0.00009  -0.00018   1.65279
   D514      -1.95816   0.00001  -0.00007  -0.00066  -0.00073  -1.95888
   D515       0.26787  -0.00000  -0.00005  -0.00025  -0.00029   0.26757
   D516       0.71043  -0.00000  -0.00004  -0.00025  -0.00030   0.71013
   D517       0.49145  -0.00000  -0.00012  -0.00041  -0.00053   0.49092
   D518       2.70768   0.00001  -0.00010  -0.00020  -0.00030   2.70738
   D519       2.02687  -0.00002   0.00042   0.00145   0.00187   2.02874
   D520       2.46943  -0.00001   0.00042   0.00145   0.00187   2.47130
   D521       2.25045  -0.00001   0.00034   0.00129   0.00164   2.25209
   D522      -1.81650  -0.00001   0.00036   0.00150   0.00186  -1.81463
   D523       0.99565  -0.00001  -0.00018  -0.00057  -0.00076   0.99490
   D524      -2.91539  -0.00003  -0.00000  -0.00149  -0.00149  -2.91688
   D525       2.36239   0.00000  -0.00017  -0.00023  -0.00041   2.36199
   D526      -1.54865  -0.00002   0.00001  -0.00115  -0.00114  -1.54979
   D527      -0.70934   0.00000  -0.00064  -0.00218  -0.00282  -0.71217
   D528       1.66280  -0.00002  -0.00046  -0.00310  -0.00356   1.65925
   D529       2.92774  -0.00005   0.00085   0.00205   0.00289   2.93063
   D530       0.97182   0.00003   0.00036   0.00281   0.00316   0.97498
   D531      -2.86122  -0.00004   0.00567   0.01817   0.02382  -2.83740
   D532       2.27482   0.00006   0.00029   0.00452   0.00481   2.27962
   D533      -1.55822  -0.00001   0.00560   0.01987   0.02546  -1.53276
   D534      -0.07718   0.00006  -0.00040   0.00160   0.00121  -0.07597
   D535      -2.83035   0.00011  -0.00066   0.00176   0.00110  -2.82925
   D536       1.26362   0.00001  -0.00039  -0.00062  -0.00101   1.26261
   D537      -1.48955   0.00006  -0.00065  -0.00046  -0.00112  -1.49067
   D538       0.54084   0.00001  -0.00025   0.00111   0.00085   0.54170
   D539      -3.11740  -0.00001  -0.00016  -0.00145  -0.00161  -3.11901
   D540       1.86664   0.00001  -0.00022   0.00102   0.00080   1.86744
   D541      -1.79160  -0.00001  -0.00012  -0.00153  -0.00166  -1.79326
   D542      -3.09878  -0.00001  -0.00026  -0.00216  -0.00242  -3.10120
   D543       0.35424  -0.00031   0.00144  -0.01156  -0.01011   0.34413
   D544       0.29577  -0.00002   0.00018  -0.00117  -0.00099   0.29478
   D545      -3.13426  -0.00009   0.00037  -0.00130  -0.00093  -3.13520
   D546       1.62578   0.00011  -0.00032  -0.00154  -0.00186   1.62391
   D547      -1.80425   0.00004  -0.00013  -0.00167  -0.00181  -1.80606
   D548      -1.81016   0.00033  -0.00190   0.00686   0.00497  -1.80519
   D549       1.04300   0.00027  -0.00171   0.00673   0.00502   1.04802
   D550       2.91202   0.00003  -0.00304  -0.03518  -0.03822   2.87380
   D551       1.36668   0.00023  -0.00382  -0.02793  -0.03175   1.33493
   D552      -1.36887  -0.00012  -0.00167  -0.03976  -0.04143  -1.41030
   D553      -0.76325  -0.00001   0.00034   0.00009   0.00042  -0.76283
   D554      -2.85149   0.00004   0.00024   0.00086   0.00110  -2.85039
   D555       0.53327  -0.00017   0.00103   0.00099   0.00201   0.53528
   D556      -1.55496  -0.00012   0.00093   0.00176   0.00269  -1.55227
   D557      -0.04578  -0.00002   0.00015   0.00026   0.00040  -0.04537
   D558      -2.74474  -0.00002   0.00013   0.00079   0.00092  -2.74382
   D559       1.30150   0.00003   0.00003   0.00040   0.00043   1.30194
   D560      -1.39746   0.00002   0.00001   0.00094   0.00095  -1.39651
   D561      -2.02426   0.00005  -0.00018   0.00121   0.00102  -2.02323
   D562       1.55997   0.00004  -0.00020   0.00174   0.00154   1.56150
   D563      -0.92206  -0.00006   0.00025  -0.00064  -0.00039  -0.92246
   D564       1.26003   0.00001   0.00014  -0.00068  -0.00054   1.25948
   D565      -2.75952  -0.00003   0.00027  -0.00088  -0.00062  -2.76014
   D566      -2.60944  -0.00001  -0.00016   0.00122   0.00107  -2.60837
   D567      -0.42734   0.00006  -0.00027   0.00118   0.00091  -0.42643
   D568       1.83629   0.00003  -0.00014   0.00098   0.00084   1.83713
   D569       0.94017  -0.00006   0.00037  -0.00069  -0.00033   0.93985
   D570       3.12227   0.00001   0.00025  -0.00073  -0.00048   3.12179
   D571      -0.89728  -0.00002   0.00038  -0.00093  -0.00055  -0.89784
   D572       3.12634   0.00001   0.00027   0.00224   0.00251   3.12884
   D573      -0.07252   0.00000   0.00017   0.00249   0.00266  -0.06985
   D574       2.98425  -0.00002   0.00073   0.00999   0.01072   2.99497
   D575       1.49946   0.00001   0.00046   0.00829   0.00875   1.50822
   D576       0.24296  -0.00002  -0.00028  -0.00133  -0.00161   0.24134
   D577       2.56445  -0.00001  -0.00020  -0.00209  -0.00229   2.56216
   D578      -1.08373  -0.00001  -0.00020  -0.00105  -0.00125  -1.08498
   D579       1.23776  -0.00000  -0.00012  -0.00181  -0.00193   1.23584
   D580      -2.76557  -0.00003  -0.00009  -0.00158  -0.00167  -2.76724
   D581       0.46472  -0.00001  -0.00050  -0.00357  -0.00406   0.46066
   D582      -0.36472  -0.00002  -0.00005  -0.00245  -0.00250  -0.36722
   D583       2.86558  -0.00000  -0.00046  -0.00444  -0.00490   2.86068
   D584      -2.94672   0.00000   0.00011  -0.00012  -0.00001  -2.94672
   D585       0.10338   0.00000  -0.00009  -0.00205  -0.00215   0.10124
   D586      -1.59923  -0.00001   0.00004  -0.00055  -0.00051  -1.59974
   D587       1.45088  -0.00001  -0.00017  -0.00249  -0.00265   1.44822
   D588      -0.25375  -0.00002   0.00034  -0.00110  -0.00076  -0.25452
   D589      -2.87758   0.00000   0.00025   0.00150   0.00175  -2.87584
   D590       1.06428   0.00001   0.00036  -0.00035   0.00000   1.06428
   D591      -1.55955   0.00003   0.00027   0.00224   0.00251  -1.55704
   D592      -2.21016  -0.00007   0.00112   0.00005   0.00116  -2.20900
   D593       1.44919  -0.00005   0.00103   0.00264   0.00367   1.45286
   D594      -0.75905  -0.00002  -0.00045  -0.00256  -0.00300  -0.76205
   D595       2.85279   0.00020  -0.00426  -0.01100  -0.01528   2.83751
   D596       0.87908  -0.00001  -0.00036  -0.00225  -0.00261   0.87648
   D597      -1.79227   0.00020  -0.00417  -0.01069  -0.01488  -1.80715
   D598       0.13899  -0.00002   0.00030   0.00213   0.00243   0.14142
   D599      -0.77335  -0.00003   0.00028   0.00100   0.00128  -0.77207
   D600       3.10187  -0.00000   0.00018   0.00120   0.00138   3.10325
   D601      -3.08952  -0.00002   0.00010   0.00031   0.00041  -3.08911
   D602       2.28132  -0.00003   0.00008  -0.00082  -0.00074   2.28058
   D603      -0.12664  -0.00000  -0.00002  -0.00062  -0.00064  -0.12729
         Item               Value     Threshold  Converged?
 Maximum Force            0.004890     0.000450     NO 
 RMS     Force            0.000322     0.000300     NO 
 Maximum Displacement     0.147181     0.001800     NO 
 RMS     Displacement     0.007642     0.001200     NO 
 Predicted change in Energy=-3.754956D-05
 GradGradGradGradGradGradGradGradGradGradGradGradGradGradGradGradGradGrad

 Stoichiometry    Be10H44
 Framework group  C1[X(Be10H44)]
 Deg. of freedom   156
 Full point group                 C1      NOp   1
 Largest Abelian subgroup         C1      NOp   1
 Largest concise Abelian subgroup C1      NOp   1
                         Standard orientation:                         
 ---------------------------------------------------------------------
 Center     Atomic      Atomic             Coordinates (Angstroms)
 Number     Number       Type             X           Y           Z
 ---------------------------------------------------------------------
      1          4           0       -1.329817    1.056347    0.364808
      2          4           0       -0.698576    0.223487   -1.599600
      3          4           0       -0.982282   -0.911562    1.206181
      4          4           0       -0.142228   -1.582415   -0.669672
      5          4           0       -2.090201   -0.730593   -0.512649
      6          4           0        0.483937    1.628352   -0.456904
      7          4           0        0.277572    0.775254    1.595568
      8          4           0        1.351843   -0.105885   -1.151663
      9          4           0        1.079768   -1.065080    0.942560
     10          4           0        2.102380    0.673179    0.550781
     11          1           0       -3.393712   -1.002898   -1.199861
     12          1           0       -3.500895   -1.212107   -0.398944
     13          1           0        3.526916    1.184301    0.482061
     14          1           0        3.395645    1.008000    1.273719
     15          1           0        0.984256    2.928317   -1.185381
     16          1           0        0.345194    3.160536   -0.765131
     17          1           0       -1.312096   -1.583396    2.532913
     18          1           0       -1.963083   -1.702769    2.048853
     19          1           0       -1.444967    0.322276   -2.920812
     20          1           0       -0.738152    0.706694   -3.057168
     21          1           0       -0.020362    1.454792    2.954888
     22          1           0        0.778629    1.340491    2.941127
     23          1           0       -2.318975    2.092529    1.039573
     24          1           0       -2.637619    1.955364    0.325666
     25          1           0        1.978409   -0.374423   -2.561852
     26          1           0        2.600919   -0.244575   -2.074762
     27          1           0       -0.106439   -2.863530   -1.638582
     28          1           0        0.108745   -3.143834   -0.930815
     29          1           0        1.525649   -2.281989    1.819710
     30          1           0        2.197457   -1.865154    1.695607
     31          1           0        2.461734    4.059022    1.531540
     32          1           0        2.018062    3.461928    1.430305
     33          1           0       -2.782154   -4.207032   -0.708575
     34          1           0       -2.478415   -3.637642   -0.325825
     35          1           0       -2.224784    3.737493   -2.544369
     36          1           0       -2.003175    3.135982   -2.155843
     37          1           0        1.141604   -1.191023    4.868990
     38          1           0        0.940965   -1.023793    4.166660
     39          1           0        3.178490   -3.647477   -1.251088
     40          1           0        2.836323   -3.026990   -1.006052
     41          1           0       -4.402425    0.394275    2.763353
     42          1           0       -3.815248    0.214534    2.333398
     43          1           0        0.112490   -2.111507   -4.722671
     44          1           0        0.004697   -1.824151   -4.039342
     45          1           0        3.477384    2.633588   -3.151773
     46          1           0        3.108092    2.308600   -2.586619
     47          1           0       -0.815012    4.257935    2.108142
     48          1           0       -0.988735    4.945869    2.346493
     49          1           0       -0.274486   -4.559483    2.431921
     50          1           0       -0.301484   -3.846382    2.201356
     51          1           0       -4.549949    1.144167   -1.812607
     52          1           0       -5.182372    1.221072   -2.205364
     53          1           0        5.535978   -1.082521   -0.569568
     54          1           0        4.787317   -1.079433   -0.560916
 ---------------------------------------------------------------------
 Rotational constants (GHZ):           0.7291176           0.6599009           0.6221272
 Standard basis: def2TZVP (5D, 7F)
 There are   464 symmetry adapted cartesian basis functions of A   symmetry.
 There are   454 symmetry adapted basis functions of A   symmetry.
   454 basis functions,   642 primitive gaussians,   464 cartesian basis functions
    42 alpha electrons       42 beta electrons
       nuclear repulsion energy       487.8807173362 Hartrees.
 NAtoms=   54 NActive=   54 NUniq=   54 SFac= 1.00D+00 NAtFMM=   60 NAOKFM=F Big=F
 Integral buffers will be    131072 words long.
 Raffenetti 2 integral format.
 Two-electron integral symmetry is turned on.
 Nuclear repulsion after empirical dispersion term =      487.8218036321 Hartrees.
 One-electron integrals computed using PRISM.
   1 Symmetry operations used in ECPInt.
 ECPInt:  NShTT=   35511 NPrTT=   90402 LenC2=   31949 LenP2D=   63435.
 LDataN:  DoStor=T MaxTD1= 4 Len=   56
 NBasis=   454 RedAO= T EigKep=  8.85D-05  NBF=   454
 NBsUse=   454 1.00D-06 EigRej= -1.00D+00 NBFU=   454
 Initial guess from the checkpoint file:  "/home/asus/YCY/BeH/Be10/3/H22-Be10.chk"
 B after Tr=    -0.000000   -0.000000   -0.000000
         Rot=    0.999993   -0.001566   -0.001282    0.003046 Ang=  -0.42 deg.
 ExpMin= 3.27D-02 ExpMax= 4.70D+03 ExpMxC= 1.60D+02 IAcc=3 IRadAn=         5 AccDes= 0.00D+00
 Harris functional with IExCor= 1009 and IRadAn=       5 diagonalized for initial guess.
 HarFok:  IExCor= 1009 AccDes= 0.00D+00 IRadAn=         5 IDoV= 1 UseB2=F ITyADJ=14
 ICtDFT=  3500011 ScaDFX=  1.000000  1.000000  1.000000  1.000000
 FoFCou: FMM=F IPFlag=           0 FMFlag=      100000 FMFlg1=           0
         NFxFlg=           0 DoJE=T BraDBF=F KetDBF=T FulRan=T
         wScrn=  0.000000 ICntrl=       500 IOpCl=  0 I1Cent=   200000004 NGrid=           0
         NMat0=    1 NMatS0=      1 NMatT0=    0 NMatD0=    1 NMtDS0=    0 NMtDT0=    0
 Petite list used in FoFCou.
 Requested convergence on RMS density matrix=1.00D-08 within 128 cycles.
 Requested convergence on MAX density matrix=1.00D-06.
 Requested convergence on             energy=1.00D-06.
 No special actions if energy rises.
 SCF Done:  E(RPBE1PBE) =  -172.971717606     A.U. after   10 cycles
            NFock= 10  Conv=0.66D-08     -V/T= 2.0115
   1 Symmetry operations used in ECPInt.
 ECPInt:  NShTT=   35511 NPrTT=   90402 LenC2=   31949 LenP2D=   63435.
 LDataN:  DoStor=T MaxTD1= 5 Len=  102
 Calling FoFJK, ICntrl=      2127 FMM=F ISym2X=0 I1Cent= 0 IOpClX= 0 NMat=1 NMatS=1 NMatT=0.
 ***** Axes restored to original set *****
 -------------------------------------------------------------------
 Center     Atomic                   Forces (Hartrees/Bohr)
 Number     Number              X              Y              Z
 -------------------------------------------------------------------
      1        4          -0.000167175    0.000140111    0.000159886
      2        4           0.000045099   -0.000018266    0.000038618
      3        4           0.000149362   -0.000160890    0.000057254
      4        4           0.000075692    0.000122260   -0.000088349
      5        4          -0.000076150   -0.000178010   -0.000204092
      6        4           0.000191130    0.000038756    0.000148035
      7        4           0.000005248   -0.000081271   -0.000025784
      8        4          -0.000027882   -0.000063431   -0.000096774
      9        4          -0.000058845   -0.000232209    0.000074238
     10        4          -0.000002250    0.000016140    0.000001272
     11        1          -0.000243221    0.000104213   -0.000328634
     12        1          -0.000057679    0.000116557    0.000017511
     13        1           0.000107927   -0.000013066    0.000105073
     14        1           0.000013461    0.000063227   -0.000101254
     15        1           0.000029978   -0.000073234   -0.000008620
     16        1           0.000024088    0.000045589    0.000039586
     17        1           0.000104794   -0.000253042    0.000227898
     18        1           0.000157718    0.000197586    0.000061372
     19        1           0.000000281    0.000006902   -0.000001648
     20        1          -0.000030981   -0.000019354    0.000046618
     21        1          -0.000040632   -0.000009365   -0.000025428
     22        1           0.000058635   -0.000013339    0.000079202
     23        1          -0.000133802   -0.000339343    0.000271411
     24        1           0.000159724   -0.000010989   -0.000164056
     25        1          -0.000087465   -0.000049222   -0.000010772
     26        1           0.000138144    0.000101072    0.000048658
     27        1          -0.000058454   -0.000017030    0.000003095
     28        1          -0.000016514   -0.000007046   -0.000004988
     29        1           0.000254441   -0.000016494    0.000228967
     30        1           0.000047607    0.000029471   -0.000029064
     31        1          -0.000021980   -0.000022134    0.000019665
     32        1           0.000010166    0.000037663   -0.000024626
     33        1           0.000012644    0.000004496   -0.000005509
     34        1           0.000018710   -0.000041798   -0.000046601
     35        1          -0.000065265   -0.000015846    0.000010778
     36        1           0.000009178    0.000015964   -0.000007919
     37        1          -0.000006453    0.000000137   -0.000007538
     38        1          -0.000047301    0.000037148   -0.000043723
     39        1           0.000047405   -0.000006421   -0.000020547
     40        1          -0.000182719    0.000046291    0.000028325
     41        1           0.000001112    0.000014936    0.000003679
     42        1          -0.000031533   -0.000023098    0.000018444
     43        1           0.000020028   -0.000002422   -0.000005043
     44        1          -0.000011461   -0.000001841   -0.000003253
     45        1          -0.000000146   -0.000003325    0.000007950
     46        1          -0.000001485   -0.000020733   -0.000023595
     47        1           0.000204360    0.000194032    0.000124199
     48        1          -0.000255799    0.000164464   -0.000409718
     49        1           0.000102631   -0.000479813    0.000444748
     50        1          -0.000542916    0.000830593   -0.000978459
     51        1           0.000192675    0.000634630    0.000470750
     52        1           0.000161732   -0.000631576   -0.000242639
     53        1          -0.000425335    0.000006840    0.000280297
     54        1           0.000249476   -0.000164470   -0.000108898
 -------------------------------------------------------------------
 Cartesian Forces:  Max     0.000978459 RMS     0.000185327

 GradGradGradGradGradGradGradGradGradGradGradGradGradGradGradGradGradGrad
 Berny optimization.
 Using GEDIIS/GDIIS optimizer.
 FormGI is forming the generalized inverse of G from B-inverse, IUseBI=4.
 Internal  Forces:  Max     0.000744035 RMS     0.000064646
 Search for a local minimum.
 Step number   4 out of a maximum of  324
 All quantities printed in internal units (Hartrees-Bohrs-Radians)
 Mixed Optimization -- En-DIIS/RFO-DIIS
 Swapping is turned off.
 Update second derivatives using D2CorX and points    1    2    3    4
 DE= -7.15D-05 DEPred=-3.75D-05 R= 1.90D+00
 TightC=F SS=  1.41D+00  RLast= 2.64D-01 DXNew= 1.4270D+00 7.9174D-01
 Trust test= 1.90D+00 RLast= 2.64D-01 DXMaxT set to 8.49D-01
 ITU=  1  1  1  0
     Eigenvalues ---    0.00114   0.00230   0.00230   0.00233   0.00370
     Eigenvalues ---    0.00398   0.00456   0.00465   0.00549   0.00555
     Eigenvalues ---    0.00629   0.00715   0.00798   0.00822   0.00943
     Eigenvalues ---    0.00993   0.01025   0.01083   0.01118   0.01167
     Eigenvalues ---    0.01237   0.01240   0.01280   0.01338   0.01375
     Eigenvalues ---    0.01393   0.01430   0.01443   0.01464   0.01482
     Eigenvalues ---    0.01531   0.01564   0.01606   0.01670   0.01681
     Eigenvalues ---    0.01754   0.01778   0.01819   0.01830   0.01867
     Eigenvalues ---    0.01893   0.01936   0.01947   0.01984   0.02000
     Eigenvalues ---    0.02027   0.02048   0.02112   0.02126   0.02169
     Eigenvalues ---    0.02205   0.02244   0.02289   0.02317   0.02397
     Eigenvalues ---    0.02413   0.02458   0.02621   0.02626   0.02665
     Eigenvalues ---    0.02687   0.02744   0.02748   0.02801   0.02857
     Eigenvalues ---    0.02902   0.02947   0.03150   0.03167   0.03186
     Eigenvalues ---    0.03238   0.03315   0.03458   0.03530   0.03699
     Eigenvalues ---    0.03727   0.03781   0.03926   0.04074   0.04180
     Eigenvalues ---    0.04539   0.04583   0.04752   0.04853   0.04994
     Eigenvalues ---    0.05136   0.05238   0.05397   0.05593   0.05636
     Eigenvalues ---    0.05812   0.05961   0.06005   0.06248   0.06641
     Eigenvalues ---    0.06728   0.06911   0.07155   0.07335   0.07601
     Eigenvalues ---    0.07662   0.07765   0.07813   0.07924   0.08032
     Eigenvalues ---    0.08214   0.08379   0.08417   0.08447   0.08580
     Eigenvalues ---    0.08704   0.08776   0.08781   0.08991   0.09210
     Eigenvalues ---    0.09448   0.09518   0.09827   0.09951   0.10153
     Eigenvalues ---    0.10374   0.10635   0.10659   0.10899   0.10988
     Eigenvalues ---    0.11562   0.11635   0.11692   0.11839   0.13380
     Eigenvalues ---    0.15698   0.15859   0.15989   0.16000   0.16000
     Eigenvalues ---    0.16204   0.16243   0.16832   0.16992   0.17258
     Eigenvalues ---    0.17406   0.17595   0.17974   0.18435   0.37711
     Eigenvalues ---    0.37772   0.37845   0.37852   0.37867   0.37897
     Eigenvalues ---    0.37908   0.37930   0.50822   0.66288   0.66291
     Eigenvalues ---    0.66294
 En-DIIS/RFO-DIIS/Sim-DIIS IScMMF=       -3 using points:     4    3
 RFO step:  Lambda=-1.46385851D-04.
 DidBck=T Rises=F RFO-DIIS coefs:    0.13448    0.86552
 Iteration  1 RMS(Cart)=  0.00586611 RMS(Int)=  0.00040120
 Iteration  2 RMS(Cart)=  0.00044630 RMS(Int)=  0.00000615
 Iteration  3 RMS(Cart)=  0.00000231 RMS(Int)=  0.00000584
 Iteration  4 RMS(Cart)=  0.00000000 RMS(Int)=  0.00000584
 Variable       Old X    -DE/DX   Delta X   Delta X   Delta X     New X
                                 (Linear)    (Quad)   (Total)
    R1        4.20481  -0.00001  -0.00043   0.00005  -0.00039   4.20442
    R2        4.09742  -0.00004   0.00033  -0.00053  -0.00020   4.09722
    R3        4.02705   0.00000  -0.00063   0.00025  -0.00038   4.02667
    R4        3.91502  -0.00000  -0.00058   0.00063   0.00005   3.91507
    R5        3.86239  -0.00003   0.00016   0.00017   0.00033   3.86272
    R6        2.99235  -0.00020   0.00012  -0.00122  -0.00110   2.99125
    R7        2.99991  -0.00001   0.00131  -0.00192  -0.00061   2.99931
    R8        3.97991   0.00003  -0.00018   0.00065   0.00047   3.98038
    R9        3.79282  -0.00004  -0.00015  -0.00008  -0.00023   3.79259
   R10        4.08711   0.00003  -0.00048   0.00040  -0.00008   4.08703
   R11        4.01466  -0.00002  -0.00044   0.00024  -0.00020   4.01445
   R12        2.87366   0.00001  -0.00015   0.00018   0.00004   2.87370
   R13        2.90278   0.00000   0.00003   0.00000   0.00003   2.90282
   R14        4.08573  -0.00002  -0.00035   0.00015  -0.00020   4.08552
   R15        3.87952  -0.00005  -0.00039   0.00051   0.00013   3.87964
   R16        4.04605  -0.00001  -0.00016  -0.00034  -0.00051   4.04554
   R17        3.93912  -0.00005   0.00024   0.00007   0.00029   3.93941
   R18        2.87857  -0.00003   0.00207  -0.00123   0.00085   2.87941
   R19        2.86471  -0.00005  -0.00062  -0.00086  -0.00149   2.86322
   R20        4.02864  -0.00009   0.00030  -0.00078  -0.00048   4.02816
   R21        4.07266   0.00006  -0.00033   0.00089   0.00056   4.07322
   R22        3.94596   0.00003  -0.00106   0.00118   0.00011   3.94606
   R23        3.03613   0.00002   0.00020   0.00001   0.00021   3.03634
   R24        3.02900   0.00003  -0.00028  -0.00004  -0.00032   3.02867
   R25        2.83179  -0.00009   0.00015  -0.00057  -0.00043   2.83136
   R26        2.82503  -0.00004   0.00083  -0.00101  -0.00019   2.82484
   R27        4.21837   0.00004  -0.00019   0.00088   0.00068   4.21905
   R28        3.89280   0.00002  -0.00024   0.00029   0.00005   3.89285
   R29        4.02966   0.00000  -0.00013  -0.00038  -0.00051   4.02915
   R30        2.97048  -0.00000   0.00005  -0.00003   0.00001   2.97050
   R31        2.96503  -0.00002   0.00012  -0.00003   0.00009   2.96512
   R32        3.98941   0.00001   0.00022  -0.00038  -0.00017   3.98924
   R33        3.97828  -0.00001  -0.00005   0.00004  -0.00001   3.97826
   R34        2.92651   0.00001  -0.00000   0.00000  -0.00000   2.92651
   R35        2.91599   0.00000  -0.00000  -0.00001  -0.00001   2.91598
   R36        4.38313  -0.00000  -0.00023   0.00006  -0.00017   4.38296
   R37        3.81171   0.00002  -0.00014   0.00002  -0.00012   3.81158
   R38        2.95990  -0.00000   0.00022  -0.00063  -0.00041   2.95949
   R39        2.94672  -0.00006   0.00023  -0.00048  -0.00025   2.94647
   R40        3.88235   0.00004  -0.00005   0.00039   0.00034   3.88269
   R41        2.95733  -0.00001   0.00113  -0.00075   0.00038   2.95771
   R42        2.96177  -0.00001  -0.00015   0.00057   0.00042   2.96219
   R43        2.86296   0.00000  -0.00031  -0.00005  -0.00035   2.86261
   R44        2.87044   0.00001   0.00037  -0.00026   0.00011   2.87055
   R45        5.52815   0.00001  -0.00040  -0.00011  -0.00051   5.52764
   R46        1.57736   0.00001  -0.00045   0.00057   0.00011   1.57747
   R47        4.75154   0.00027   0.00972   0.01113   0.02085   4.77239
   R48        4.97613   0.00002   0.00002   0.00164   0.00165   4.97778
   R49        1.55261  -0.00002  -0.00005   0.00002  -0.00003   1.55258
   R50        5.46500  -0.00004   0.00092   0.00004   0.00095   5.46595
   R51        5.27802  -0.00011   0.00342  -0.00927  -0.00585   5.27217
   R52        5.32622   0.00002   0.00000  -0.00014  -0.00014   5.32608
   R53        1.51053  -0.00001  -0.00004   0.00006   0.00002   1.51055
   R54        5.40980  -0.00001  -0.00021  -0.00107  -0.00128   5.40852
   R55        4.94884   0.00000  -0.00049   0.00010  -0.00039   4.94845
   R56        5.24693   0.00001  -0.00037  -0.00044  -0.00081   5.24612
   R57        5.15778   0.00003  -0.00094   0.00298   0.00204   5.15982
   R58        1.54952   0.00003  -0.00016   0.00013  -0.00003   1.54949
   R59        4.72521   0.00042   0.00604   0.01893   0.02499   4.75020
   R60        5.06627   0.00011  -0.00236   0.00228  -0.00008   5.06620
   R61        1.54214  -0.00001  -0.00002  -0.00003  -0.00005   1.54208
   R62        1.52547  -0.00001   0.00014  -0.00012   0.00003   1.52549
   R63        5.04175   0.00004   0.00045   0.00500   0.00545   5.04720
   R64        1.49994  -0.00003  -0.00001   0.00017   0.00016   1.50010
   R65        5.15438  -0.00002   0.00051  -0.00109  -0.00058   5.15380
   R66        5.37584  -0.00030   0.00520  -0.03450  -0.02930   5.34654
   R67        5.32965  -0.00000  -0.00194  -0.00039  -0.00233   5.32732
   R68        1.51371  -0.00001   0.00005   0.00010   0.00015   1.51386
   R69        5.01327   0.00001  -0.00011   0.00033   0.00021   5.01348
   R70        5.26724  -0.00010   0.00307  -0.00533  -0.00226   5.26498
   R71        1.49493  -0.00001  -0.00005   0.00005   0.00000   1.49493
   R72        4.94816  -0.00000   0.00104  -0.00101   0.00003   4.94820
   R73        5.10690   0.00006  -0.00006  -0.00028  -0.00034   5.10656
   R74        5.16106  -0.00012   0.00113  -0.01184  -0.01071   5.15035
   R75        1.51235   0.00001  -0.00065   0.00041  -0.00024   1.51211
   R76        5.15209  -0.00004  -0.00031  -0.00206  -0.00238   5.14971
   R77        4.60232   0.00031   0.00736   0.01266   0.02004   4.62236
   R78        1.41870  -0.00001  -0.00004   0.00002  -0.00002   1.41868
   R79        1.41787  -0.00000  -0.00007   0.00005  -0.00002   1.41785
   R80        1.41651  -0.00001  -0.00002  -0.00001  -0.00003   1.41648
   R81        1.41602   0.00000  -0.00002   0.00002   0.00001   1.41603
   R82        1.41682   0.00001  -0.00012   0.00013   0.00001   1.41683
   R83        5.27687   0.00004   0.00062   0.00472   0.00535   5.28222
   R84        1.41660  -0.00001  -0.00001  -0.00001  -0.00002   1.41658
   R85        1.41557  -0.00000   0.00000  -0.00001  -0.00000   1.41557
   R86        1.41590  -0.00000  -0.00004   0.00003  -0.00001   1.41589
   R87        1.41445  -0.00048   0.01061  -0.00863   0.00198   1.41643
   R88        1.41717  -0.00042   0.01046  -0.00843   0.00203   1.41921
   R89        1.41431  -0.00055   0.01066  -0.00876   0.00190   1.41621
   R90        1.41487  -0.00051   0.01063  -0.00869   0.00195   1.41682
    A1        1.52817   0.00000  -0.00005   0.00022   0.00016   1.52834
    A2        1.83075   0.00002  -0.00008   0.00015   0.00007   1.83082
    A3        2.49535   0.00001  -0.00032   0.00087   0.00054   2.49589
    A4        2.00856   0.00001  -0.00031   0.00093   0.00062   2.00918
    A5        1.83814   0.00002  -0.00005   0.00018   0.00013   1.83827
    A6        2.12783  -0.00000   0.00006   0.00025   0.00031   2.12814
    A7        2.28577  -0.00001   0.00017   0.00015   0.00032   2.28609
    A8        1.96123   0.00000   0.00008  -0.00000   0.00008   1.96131
    A9        1.99680  -0.00000  -0.00015   0.00010  -0.00005   1.99675
   A10        2.09587   0.00003  -0.00050   0.00186   0.00136   2.09723
   A11        1.74241   0.00002  -0.00017   0.00104   0.00086   1.74327
   A12        2.13557  -0.00003   0.00031  -0.00156  -0.00125   2.13432
   A13        2.15927  -0.00001  -0.00012  -0.00033  -0.00045   2.15883
   A14        1.90145  -0.00004   0.00055  -0.00162  -0.00107   1.90038
   A15        2.40478  -0.00003   0.00039  -0.00122  -0.00083   2.40395
   A16        1.57688  -0.00000   0.00006  -0.00016  -0.00010   1.57678
   A17        1.71701  -0.00001   0.00015  -0.00012   0.00003   1.71703
   A18        2.21866   0.00001  -0.00002  -0.00005  -0.00007   2.21859
   A19        2.36408  -0.00001   0.00007  -0.00033  -0.00026   2.36383
   A20        1.75103   0.00002  -0.00008   0.00022   0.00014   1.75117
   A21        2.17607  -0.00001  -0.00014   0.00003  -0.00011   2.17597
   A22        2.33993   0.00001  -0.00015   0.00047   0.00033   2.34026
   A23        1.98421   0.00000  -0.00013   0.00021   0.00007   1.98428
   A24        2.07294  -0.00002   0.00014  -0.00018  -0.00004   2.07290
   A25        1.73259   0.00001  -0.00013   0.00000  -0.00013   1.73246
   A26        2.27254   0.00001  -0.00013  -0.00004  -0.00017   2.27237
   A27        2.32567  -0.00001   0.00024  -0.00021   0.00003   2.32570
   A28        1.88713  -0.00001   0.00025  -0.00033  -0.00008   1.88706
   A29        2.30095   0.00001  -0.00007   0.00018   0.00010   2.30105
   A30        1.84804   0.00001  -0.00005   0.00033   0.00029   1.84833
   A31        1.57801   0.00002  -0.00009   0.00010   0.00001   1.57803
   A32        1.74805   0.00001  -0.00005   0.00005   0.00000   1.74805
   A33        2.35119   0.00001  -0.00056   0.00089   0.00033   2.35153
   A34        2.19654  -0.00001   0.00010  -0.00064  -0.00055   2.19599
   A35        1.74530   0.00003  -0.00016   0.00034   0.00018   1.74548
   A36        2.35033  -0.00002   0.00061  -0.00101  -0.00041   2.34993
   A37        2.17940  -0.00002  -0.00011   0.00012   0.00000   2.17941
   A38        1.98272   0.00001  -0.00012   0.00020   0.00008   1.98279
   A39        2.02024  -0.00000  -0.00010  -0.00006  -0.00016   2.02009
   A40        2.28003   0.00001  -0.00036   0.00007  -0.00029   2.27974
   A41        1.73377  -0.00001  -0.00013  -0.00022  -0.00034   1.73342
   A42        1.89281  -0.00001   0.00003   0.00034   0.00037   1.89318
   A43        2.33339  -0.00001   0.00027  -0.00030  -0.00004   2.33335
   A44        1.86696  -0.00002   0.00075  -0.00053   0.00022   1.86718
   A45        2.30755   0.00001   0.00008   0.00053   0.00061   2.30816
   A46        1.58519  -0.00001   0.00005  -0.00009  -0.00003   1.58516
   A47        1.85779  -0.00003   0.00018  -0.00036  -0.00018   1.85761
   A48        2.00792   0.00001  -0.00014   0.00033   0.00020   2.00812
   A49        2.50600   0.00000  -0.00015   0.00036   0.00021   2.50620
   A50        1.82432  -0.00003   0.00024  -0.00038  -0.00014   1.82418
   A51        2.46434   0.00001  -0.00024  -0.00013  -0.00038   2.46396
   A52        2.09954   0.00000   0.00013  -0.00046  -0.00033   2.09921
   A53        1.95646  -0.00002  -0.00009  -0.00014  -0.00023   1.95623
   A54        1.95937  -0.00002   0.00013   0.00002   0.00015   1.95953
   A55        1.96425  -0.00000  -0.00020  -0.00014  -0.00034   1.96391
   A56        2.14635  -0.00001   0.00023  -0.00056  -0.00033   2.14603
   A57        1.97794   0.00003   0.00008   0.00047   0.00055   1.97849
   A58        2.12047   0.00004  -0.00024   0.00081   0.00058   2.12105
   A59        2.27857   0.00002   0.00004   0.00009   0.00013   2.27870
   A60        1.84991   0.00003  -0.00016   0.00027   0.00011   1.85002
   A61        1.61015   0.00003  -0.00001   0.00015   0.00014   1.61028
   A62        2.28047  -0.00002   0.00063  -0.00109  -0.00046   2.28001
   A63        2.18399   0.00000   0.00020  -0.00099  -0.00080   2.18319
   A64        1.69223   0.00001   0.00007  -0.00000   0.00006   1.69230
   A65        2.02768  -0.00004   0.00058  -0.00161  -0.00103   2.02665
   A66        2.58411  -0.00002   0.00030  -0.00144  -0.00114   2.58297
   A67        2.56327   0.00002  -0.00064   0.00161   0.00096   2.56424
   A68        2.00114   0.00000  -0.00030   0.00121   0.00091   2.00205
   A69        2.33014  -0.00001  -0.00037   0.00027  -0.00009   2.33005
   A70        2.40261  -0.00003  -0.00030   0.00145   0.00115   2.40375
   A71        1.84438  -0.00003   0.00017  -0.00036  -0.00019   1.84419
   A72        1.93196  -0.00002   0.00019  -0.00022  -0.00003   1.93193
   A73        2.33339   0.00002  -0.00009   0.00014   0.00005   2.33344
   A74        1.84431   0.00001  -0.00008   0.00004  -0.00004   1.84427
   A75        1.75890  -0.00001   0.00004  -0.00017  -0.00014   1.75877
   A76        1.95377  -0.00001  -0.00001   0.00003   0.00001   1.95378
   A77        2.05596   0.00002  -0.00001   0.00018   0.00017   2.05613
   A78        2.07392   0.00001  -0.00005  -0.00011  -0.00016   2.07376
   A79        1.59811  -0.00001   0.00007  -0.00025  -0.00018   1.59793
   A80        2.45212  -0.00000  -0.00000  -0.00003  -0.00003   2.45209
   A81        2.14795   0.00000   0.00010   0.00009   0.00019   2.14814
   A82        1.98868   0.00002  -0.00012   0.00032   0.00020   1.98887
   A83        2.48668   0.00002  -0.00018   0.00028   0.00010   2.48679
   A84        1.92609   0.00001  -0.00008   0.00001  -0.00006   1.92603
   A85        2.21100   0.00001   0.00001   0.00016   0.00017   2.21117
   A86        1.80541  -0.00002  -0.00000  -0.00002  -0.00002   1.80538
   A87        1.97089  -0.00001  -0.00011  -0.00022  -0.00033   1.97057
   A88        1.89326   0.00001   0.00013  -0.00008   0.00005   1.89332
   A89        2.38923   0.00000   0.00004   0.00014   0.00017   2.38940
   A90        1.76019  -0.00000  -0.00002   0.00003   0.00001   1.76021
   A91        1.96231  -0.00001   0.00005   0.00016   0.00020   1.96251
   A92        1.97374   0.00001  -0.00014  -0.00001  -0.00015   1.97359
   A93        2.26301   0.00001   0.00015  -0.00051  -0.00036   2.26265
   A94        1.58441   0.00000  -0.00008   0.00005  -0.00003   1.58438
   A95        2.28782  -0.00000   0.00020  -0.00018   0.00002   2.28785
   A96        2.25461  -0.00001  -0.00013   0.00047   0.00034   2.25495
   A97        2.38492   0.00000  -0.00011   0.00013   0.00002   2.38494
   A98        2.05518   0.00001   0.00007  -0.00028  -0.00020   2.05497
   A99        2.24420   0.00000   0.00002   0.00009   0.00012   2.24431
   A100       1.74067   0.00001  -0.00012   0.00036   0.00023   1.74090
   A101       1.71255   0.00000  -0.00003   0.00014   0.00012   1.71266
   A102       2.06826   0.00000  -0.00002  -0.00007  -0.00009   2.06817
   A103       1.79552  -0.00001   0.00003   0.00005   0.00007   1.79559
   A104       2.29439  -0.00001   0.00005   0.00013   0.00018   2.29457
   A105       1.78162   0.00002  -0.00011   0.00018   0.00007   1.78170
   A106       1.91114   0.00001  -0.00020   0.00027   0.00007   1.91121
   A107       1.94036  -0.00001   0.00023  -0.00010   0.00013   1.94049
   A108       2.24820  -0.00001   0.00003   0.00007   0.00010   2.24830
   A109       1.56501   0.00001   0.00004   0.00010   0.00013   1.56514
   A110       2.23511  -0.00001  -0.00005  -0.00005  -0.00009   2.23502
   A111       2.22941  -0.00002   0.00011  -0.00023  -0.00012   2.22929
   A112       2.47985   0.00000   0.00001  -0.00007  -0.00006   2.47979
   A113       2.20394   0.00001  -0.00008  -0.00016  -0.00024   2.20370
   A114       2.31483   0.00000  -0.00003  -0.00009  -0.00012   2.31471
   A115       1.80898   0.00000   0.00003  -0.00022  -0.00019   1.80879
   A116       1.77192  -0.00000   0.00003  -0.00009  -0.00006   1.77186
   A117       2.04227  -0.00001  -0.00011  -0.00014  -0.00025   2.04202
   A118       1.84235   0.00001   0.00035   0.00065   0.00099   1.84334
   A119       2.32168   0.00001   0.00012   0.00038   0.00050   2.32217
   A120       1.80537   0.00002  -0.00006   0.00005  -0.00001   1.80536
   A121       1.93230   0.00002   0.00004   0.00003   0.00007   1.93237
   A122       1.98979  -0.00003   0.00037  -0.00068  -0.00031   1.98949
   A123       2.29406  -0.00001  -0.00004   0.00028   0.00024   2.29430
   A124       1.53414  -0.00000  -0.00003   0.00012   0.00009   1.53423
   A125       2.23034   0.00001  -0.00010   0.00097   0.00087   2.23121
   A126       2.17410  -0.00000   0.00011  -0.00030  -0.00019   2.17391
   A127       2.48852  -0.00001  -0.00002  -0.00105  -0.00108   2.48745
   A128       2.16672  -0.00000  -0.00013  -0.00020  -0.00034   2.16638
   A129       2.24336   0.00001  -0.00040   0.00015  -0.00025   2.24311
   A130       1.74018  -0.00000  -0.00003  -0.00031  -0.00034   1.73984
   A131       1.66225   0.00001  -0.00004   0.00020   0.00016   1.66241
   A132       2.14253  -0.00002   0.00020  -0.00025  -0.00005   2.14248
   A133       2.45336  -0.00000  -0.00007  -0.00015  -0.00022   2.45314
   A134       1.25895  -0.00000  -0.00012  -0.00006  -0.00019   1.25877
   A135       1.68612  -0.00000   0.00001   0.00004   0.00005   1.68617
   A136       2.53429  -0.00002   0.00010   0.00026   0.00035   2.53465
   A137       2.08417   0.00000  -0.00007   0.00013   0.00006   2.08422
   A138       1.34856   0.00000  -0.00032   0.00024  -0.00008   1.34847
   A139       2.02850   0.00002  -0.00006  -0.00021  -0.00027   2.02823
   A140       2.50418  -0.00000   0.00008  -0.00020  -0.00012   2.50407
   A141       2.22841   0.00000  -0.00006   0.00012   0.00006   2.22847
   A142       2.43739   0.00001  -0.00022  -0.00003  -0.00025   2.43714
   A143       2.11710   0.00000   0.00009   0.00005   0.00014   2.11724
   A144       2.39631   0.00000  -0.00022   0.00007  -0.00015   2.39617
   A145       1.93541  -0.00073   0.00739  -0.01468  -0.00729   1.92813
   A146       1.97013   0.00001  -0.00159   0.00412   0.00254   1.97267
   A147       1.50313   0.00007  -0.00024  -0.00091  -0.00115   1.50198
   A148       1.77997   0.00005   0.00013   0.00009   0.00021   1.78018
   A149       1.73941  -0.00008   0.00077  -0.00178  -0.00102   1.73840
   A150       1.83174  -0.00008   0.00065  -0.00164  -0.00100   1.83075
   A151       1.41583   0.00000  -0.00023   0.00017  -0.00006   1.41577
   A152       1.88640  -0.00002   0.00004  -0.00028  -0.00024   1.88617
   A153       1.81330  -0.00000   0.00001  -0.00036  -0.00035   1.81295
   A154       1.46801  -0.00000  -0.00020  -0.00003  -0.00023   1.46778
   A155       1.73898  -0.00000  -0.00056  -0.00036  -0.00092   1.73806
   A156       2.00136   0.00003  -0.00034   0.00080   0.00046   2.00182
   A157       2.74468  -0.00002   0.00019  -0.00038  -0.00019   2.74449
   A158       1.76824   0.00004   0.00185  -0.00067   0.00118   1.76942
   A159       1.68187  -0.00001   0.00041  -0.00060  -0.00019   1.68168
   A160       1.70391   0.00002  -0.00001   0.00042   0.00041   1.70432
   A161       1.96245  -0.00001  -0.00025  -0.00056  -0.00081   1.96164
   A162       1.66664  -0.00003   0.00033  -0.00140  -0.00107   1.66557
   A163       1.74962  -0.00003   0.00035  -0.00058  -0.00023   1.74939
   A164       1.66520   0.00007  -0.00079   0.00090   0.00010   1.66530
   A165       1.90489  -0.00034   0.00481  -0.01187  -0.00706   1.89783
   A166       1.65834  -0.00001  -0.00039   0.00067   0.00027   1.65862
   A167       2.32078  -0.00007  -0.00002   0.00099   0.00097   2.32175
   A168       2.26001   0.00015  -0.00150   0.00299   0.00147   2.26148
   A169       1.64430   0.00001  -0.00043   0.00034  -0.00009   1.64421
   A170       2.25071  -0.00003   0.00071  -0.00040   0.00031   2.25103
   A171       1.75357   0.00002  -0.00017   0.00012  -0.00005   1.75352
   A172       1.91077  -0.00006   0.00061  -0.00231  -0.00170   1.90906
   A173       1.75916   0.00001  -0.00004   0.00051   0.00047   1.75963
   A174       2.67103  -0.00002   0.00002   0.00005   0.00007   2.67110
   A175       1.81635   0.00001  -0.00020   0.00043   0.00023   1.81658
   A176       1.81044  -0.00002  -0.00024   0.00005  -0.00019   1.81025
   A177       2.82213   0.00001   0.00014  -0.00049  -0.00035   2.82178
   A178       1.56243   0.00004  -0.00038   0.00026  -0.00012   1.56230
   A179       1.69027  -0.00002   0.00049  -0.00078  -0.00029   1.68998
   A180       1.57542   0.00002   0.00018   0.00070   0.00088   1.57631
   A181       1.80478  -0.00000   0.00006   0.00018   0.00024   1.80502
   A182       1.63337  -0.00001   0.00011  -0.00017  -0.00006   1.63331
   A183       1.95365   0.00006   0.00175   0.00050   0.00225   1.95590
   A184       1.64401  -0.00001  -0.00017   0.00048   0.00032   1.64433
   A185       1.57145   0.00004  -0.00125   0.00175   0.00049   1.57194
   A186       1.11298   0.00000   0.00002   0.00006   0.00008   1.11306
   A187       1.24101  -0.00000   0.00010   0.00004   0.00014   1.24115
   A188       2.46819   0.00001  -0.00004   0.00017   0.00013   2.46831
   A189       1.30986   0.00000  -0.00009  -0.00008  -0.00018   1.30969
   A190       1.54039  -0.00000  -0.00004  -0.00005  -0.00009   1.54029
   A191       1.94149   0.00001   0.00004   0.00017   0.00020   1.94169
   A192       1.53424   0.00000   0.00001  -0.00006  -0.00004   1.53420
   A193       1.72748  -0.00000   0.00012  -0.00004   0.00008   1.72756
   A194       1.99446   0.00000  -0.00020   0.00012  -0.00008   1.99438
   A195       2.07702   0.00000   0.00004   0.00004   0.00008   2.07710
   A196       2.15199   0.00000  -0.00004   0.00005   0.00001   2.15200
   A197       1.76930  -0.00008   0.00023  -0.00034  -0.00011   1.76919
   A198       2.12664   0.00004   0.00015  -0.00018  -0.00002   2.12662
   A199       1.99546   0.00002   0.00030  -0.00039  -0.00009   1.99537
   A200       1.31708  -0.00001   0.00036  -0.00072  -0.00036   1.31671
   A201       2.10744  -0.00003   0.00007   0.00031   0.00038   2.10782
   A202       2.38250  -0.00001   0.00034  -0.00060  -0.00025   2.38225
   A203       1.59739   0.00002   0.00019  -0.00049  -0.00031   1.59707
   A204       2.27130  -0.00002   0.00055  -0.00042   0.00014   2.27143
   A205       2.27369  -0.00001   0.00047  -0.00042   0.00006   2.27375
   A206       2.01460   0.00005  -0.00011   0.00031   0.00019   2.01480
   A207       2.37925  -0.00004   0.00004   0.00003   0.00007   2.37932
   A208       1.88646  -0.00002   0.00019  -0.00032  -0.00013   1.88633
   A209       1.63391  -0.00008   0.00046  -0.00076  -0.00030   1.63360
   A210       2.45513  -0.00003  -0.00013   0.00032   0.00019   2.45532
   A211       2.13728   0.00009  -0.00035   0.00047   0.00012   2.13740
   A212       2.33258   0.00001  -0.00003   0.00006   0.00003   2.33261
   A213       1.54026  -0.00000   0.00008   0.00001   0.00008   1.54034
   A214       2.34713   0.00001   0.00007  -0.00012  -0.00005   2.34707
   A215       2.28789  -0.00001   0.00008  -0.00007   0.00001   2.28790
   A216       2.34132  -0.00010   0.00045  -0.00087  -0.00042   2.34090
   A217       1.31053  -0.00014  -0.00105  -0.00526  -0.00630   1.30423
   A218       2.55776  -0.00014  -0.00232  -0.00260  -0.00498   2.55277
   A219       2.25488   0.00020  -0.00535   0.00261  -0.00288   2.25200
   A220       2.21956   0.00022  -0.00058   0.00160   0.00102   2.22058
   A221       1.16589   0.00004  -0.00088   0.00153   0.00065   1.16654
   A222       1.88548   0.00010  -0.00092   0.00196   0.00105   1.88653
   A223       2.04755  -0.00005   0.00055  -0.00093  -0.00038   2.04716
   A224       1.13103   0.00005  -0.00075   0.00080   0.00005   1.13107
   A225       2.46437  -0.00003   0.00042  -0.00064  -0.00022   2.46414
   A226       2.33770  -0.00004   0.00049  -0.00109  -0.00060   2.33710
   A227       3.05474  -0.00004   0.00034  -0.00095  -0.00061   3.05413
   A228       3.19222  -0.00002   0.00016  -0.00027  -0.00011   3.19211
   A229       3.38020   0.00002   0.00024   0.00088   0.00112   3.38133
   A230       3.21545   0.00003  -0.00142   0.00223   0.00081   3.21626
   A231       3.13645   0.00005  -0.00013   0.00209   0.00196   3.13841
   A232       3.11774   0.00000   0.00004   0.00012   0.00016   3.11791
   A233       3.19869   0.00001   0.00014  -0.00077  -0.00063   3.19806
   A234       3.27328   0.00006   0.00100   0.00140   0.00241   3.27569
    D1       -0.12192   0.00001  -0.00010   0.00029   0.00019  -0.12173
    D2       -1.18601  -0.00000  -0.00010   0.00018   0.00008  -1.18593
    D3        2.25008  -0.00000  -0.00026   0.00013  -0.00013   2.24995
    D4        2.95120  -0.00000  -0.00028   0.00006  -0.00021   2.95099
    D5        0.90999   0.00002  -0.00023   0.00029   0.00006   0.91005
    D6       -0.15410   0.00000  -0.00022   0.00018  -0.00005  -0.15415
    D7       -3.00119   0.00000  -0.00039   0.00013  -0.00026  -3.00146
    D8       -2.30007   0.00000  -0.00040   0.00007  -0.00034  -2.30041
    D9       -2.65794  -0.00001   0.00047  -0.00242  -0.00195  -2.65989
   D10        2.56115  -0.00002   0.00047  -0.00253  -0.00206   2.55909
   D11       -0.28594  -0.00003   0.00031  -0.00258  -0.00227  -0.28821
   D12        0.41518  -0.00003   0.00029  -0.00264  -0.00235   0.41283
   D13       -2.47451   0.00002  -0.00015  -0.00039  -0.00054  -2.47505
   D14        2.74458  -0.00000  -0.00014  -0.00050  -0.00065   2.74394
   D15       -0.10251  -0.00000  -0.00031  -0.00055  -0.00086  -0.10337
   D16        0.59861  -0.00000  -0.00032  -0.00062  -0.00094   0.59767
   D17        0.11874  -0.00001   0.00010  -0.00027  -0.00017   0.11858
   D18        1.13814   0.00001  -0.00020   0.00006  -0.00014   1.13800
   D19       -2.93751  -0.00000   0.00048   0.00007   0.00055  -2.93696
   D20       -2.24241   0.00001   0.00028  -0.00006   0.00022  -2.24219
   D21       -0.89867  -0.00002   0.00010  -0.00033  -0.00023  -0.89890
   D22        0.12072   0.00000  -0.00020  -0.00000  -0.00020   0.12052
   D23        2.32827  -0.00001   0.00048   0.00001   0.00048   2.32875
   D24        3.02336   0.00000   0.00028  -0.00013   0.00016   3.02352
   D25        2.84463   0.00001  -0.00047   0.00190   0.00143   2.84606
   D26       -2.41916   0.00003  -0.00077   0.00223   0.00146  -2.41770
   D27       -0.21162   0.00002  -0.00009   0.00224   0.00215  -0.20947
   D28        0.48347   0.00004  -0.00029   0.00210   0.00182   0.48529
   D29        2.24212   0.00000  -0.00030   0.00133   0.00102   2.24314
   D30       -3.02168   0.00002  -0.00060   0.00165   0.00105  -3.02063
   D31       -0.81413   0.00001   0.00007   0.00166   0.00174  -0.81240
   D32       -0.11904   0.00003  -0.00012   0.00153   0.00141  -0.11763
   D33        0.65318   0.00002  -0.00013   0.00038   0.00024   0.65342
   D34       -2.14639   0.00004  -0.00065   0.00197   0.00131  -2.14507
   D35       -2.85872   0.00002  -0.00045   0.00206   0.00161  -2.85711
   D36       -0.61069  -0.00000  -0.00013   0.00020   0.00007  -0.61062
   D37        2.87293   0.00002  -0.00065   0.00179   0.00113   2.87407
   D38        2.16060   0.00000  -0.00045   0.00188   0.00143   2.16203
   D39       -2.92234   0.00002  -0.00027   0.00058   0.00031  -2.92203
   D40        0.56128   0.00004  -0.00079   0.00217   0.00138   0.56266
   D41       -0.15106   0.00002  -0.00059   0.00227   0.00168  -0.14938
   D42        2.97248   0.00002  -0.00036   0.00072   0.00036   2.97285
   D43        0.17292   0.00004  -0.00088   0.00231   0.00143   0.17435
   D44       -0.53942   0.00002  -0.00068   0.00240   0.00172  -0.53769
   D45        0.58904  -0.00001   0.00014  -0.00002   0.00011   0.58916
   D46       -0.46880  -0.00000   0.00006   0.00008   0.00013  -0.46866
   D47       -3.10537   0.00001   0.00001   0.00026   0.00027  -3.10510
   D48       -2.91715  -0.00000  -0.00005   0.00001  -0.00004  -2.91719
   D49       -0.46126  -0.00001   0.00023  -0.00028  -0.00005  -0.46132
   D50       -1.51910   0.00000   0.00015  -0.00018  -0.00003  -1.51914
   D51        2.12751   0.00001   0.00010  -0.00000   0.00010   2.12761
   D52        2.31573   0.00000   0.00004  -0.00024  -0.00021   2.31553
   D53        3.12558  -0.00003   0.00060  -0.00148  -0.00088   3.12470
   D54        2.06774  -0.00002   0.00052  -0.00138  -0.00086   2.06688
   D55       -0.56883  -0.00001   0.00047  -0.00120  -0.00072  -0.56956
   D56       -0.38061  -0.00002   0.00041  -0.00144  -0.00103  -0.38164
   D57       -2.55182  -0.00003   0.00050  -0.00153  -0.00102  -2.55284
   D58        2.67353  -0.00002   0.00043  -0.00143  -0.00100   2.67253
   D59        0.03696  -0.00001   0.00038  -0.00125  -0.00087   0.03609
   D60        0.22518  -0.00002   0.00032  -0.00149  -0.00118   0.22400
   D61       -0.61644  -0.00000   0.00024  -0.00007   0.00017  -0.61627
   D62        0.44781   0.00000   0.00019   0.00009   0.00028   0.44808
   D63        3.04460   0.00000   0.00026  -0.00016   0.00011   3.04471
   D64        2.82301  -0.00000  -0.00025   0.00070   0.00045   2.82346
   D65        0.39103  -0.00001   0.00030  -0.00008   0.00023   0.39126
   D66        1.45527  -0.00000   0.00026   0.00008   0.00034   1.45561
   D67       -2.23112   0.00000   0.00033  -0.00016   0.00017  -2.23095
   D68       -2.45271  -0.00000  -0.00019   0.00070   0.00051  -2.45219
   D69        2.79159   0.00000  -0.00002   0.00109   0.00108   2.79267
   D70       -2.42735   0.00001  -0.00006   0.00125   0.00119  -2.42617
   D71        0.16944   0.00001   0.00001   0.00101   0.00102   0.17046
   D72       -0.05215   0.00000  -0.00051   0.00187   0.00136  -0.05079
   D73        2.85533  -0.00001   0.00032   0.00026   0.00058   2.85591
   D74       -2.36361  -0.00001   0.00027   0.00042   0.00069  -2.36292
   D75        0.23318  -0.00000   0.00035   0.00018   0.00052   0.23370
   D76        0.01159  -0.00001  -0.00017   0.00104   0.00087   0.01246
   D77        1.98528   0.00002  -0.00121   0.00401   0.00280   1.98808
   D78       -1.93899   0.00007  -0.00110   0.00229   0.00119  -1.93780
   D79       -0.42210  -0.00001  -0.00044   0.00063   0.00019  -0.42191
   D80        1.93681   0.00004  -0.00033  -0.00110  -0.00143   1.93539
   D81        0.75894  -0.00001  -0.00073   0.00176   0.00103   0.75997
   D82        3.11786   0.00004  -0.00061   0.00003  -0.00058   3.11728
   D83       -2.86096   0.00001  -0.00096   0.00250   0.00154  -2.85942
   D84       -0.50204   0.00006  -0.00085   0.00077  -0.00008  -0.50212
   D85       -1.59255   0.00000  -0.00060   0.00151   0.00091  -1.59164
   D86        0.76636   0.00005  -0.00048  -0.00022  -0.00070   0.76567
   D87       -0.65732   0.00001   0.00032   0.00159   0.00192  -0.65540
   D88       -2.57936  -0.00000   0.00060   0.00012   0.00072  -2.57864
   D89       -1.62828   0.00001   0.00027   0.00129   0.00156  -1.62672
   D90        0.56129   0.00002   0.00013   0.00204   0.00218   0.56347
   D91        2.13104   0.00002   0.00028   0.00109   0.00137   2.13241
   D92        0.12217  -0.00001   0.00012  -0.00031  -0.00019   0.12198
   D93       -0.88135   0.00000  -0.00014  -0.00017  -0.00031  -0.88166
   D94        2.74210  -0.00001  -0.00028  -0.00029  -0.00058   2.74152
   D95        2.74681  -0.00003   0.00029  -0.00104  -0.00075   2.74606
   D96        1.09556  -0.00002   0.00010  -0.00025  -0.00015   1.09541
   D97        0.09204  -0.00000  -0.00016  -0.00011  -0.00027   0.09177
   D98       -2.56769  -0.00001  -0.00030  -0.00024  -0.00054  -2.56823
   D99       -2.56298  -0.00003   0.00027  -0.00098  -0.00071  -2.56369
   D100      -2.27884  -0.00001   0.00020  -0.00010   0.00009  -2.27875
   D101       3.00082   0.00001  -0.00007   0.00004  -0.00003   3.00079
   D102       0.34109  -0.00000  -0.00021  -0.00009  -0.00030   0.34079
   D103       0.34580  -0.00002   0.00037  -0.00083  -0.00046   0.34533
   D104      -2.95257   0.00000   0.00028  -0.00004   0.00024  -2.95234
   D105       2.32709   0.00002   0.00001   0.00010   0.00012   2.32721
   D106      -0.33264   0.00001  -0.00013  -0.00002  -0.00015  -0.33279
   D107      -0.32793  -0.00001   0.00045  -0.00077  -0.00032  -0.32825
   D108      -0.64054   0.00001  -0.00026   0.00030   0.00004  -0.64050
   D109       2.50061  -0.00002   0.00059  -0.00091  -0.00032   2.50029
   D110       2.36052   0.00000   0.00047  -0.00237  -0.00190   2.35862
   D111       0.48596   0.00001  -0.00022   0.00034   0.00012   0.48608
   D112      -2.65609  -0.00002   0.00063  -0.00087  -0.00024  -2.65633
   D113      -2.79617   0.00000   0.00051  -0.00234  -0.00182  -2.79799
   D114       3.09321   0.00001  -0.00034   0.00041   0.00007   3.09328
   D115      -0.04883  -0.00002   0.00051  -0.00080  -0.00029  -0.04912
   D116      -0.18891   0.00000   0.00039  -0.00227  -0.00187  -0.19079
   D117       3.11805   0.00002  -0.00031   0.00072   0.00040   3.11845
   D118      -0.02399  -0.00001   0.00054  -0.00049   0.00004  -0.02395
   D119      -0.16407   0.00001   0.00042  -0.00195  -0.00154  -0.16561
   D120      -0.69420   0.00001   0.00007   0.00015   0.00022  -0.69398
   D121       0.34023  -0.00000   0.00012   0.00002   0.00013   0.34036
   D122       2.60078   0.00001  -0.00002   0.00024   0.00021   2.60099
   D123      -3.09624   0.00001  -0.00007   0.00029   0.00023  -3.09602
   D124       0.42699  -0.00001   0.00020  -0.00012   0.00007   0.42706
   D125       1.46141  -0.00003   0.00024  -0.00026  -0.00002   1.46139
   D126      -2.56122  -0.00001   0.00010  -0.00004   0.00006  -2.56116
   D127      -1.97506  -0.00001   0.00006   0.00002   0.00008  -1.97498
   D128       2.71092  -0.00000   0.00005  -0.00008  -0.00003   2.71089
   D129      -2.53784  -0.00002   0.00009  -0.00021  -0.00012  -2.53796
   D130      -0.27728  -0.00000  -0.00004   0.00001  -0.00004  -0.27732
   D131       0.30888   0.00000  -0.00009   0.00006  -0.00002   0.30885
   D132       3.08500  -0.00001   0.00013  -0.00039  -0.00026   3.08474
   D133      -2.16376  -0.00003   0.00018  -0.00053  -0.00035  -2.16411
   D134       0.09680  -0.00001   0.00004  -0.00031  -0.00027   0.09653
   D135       0.68296  -0.00001  -0.00000  -0.00025  -0.00025   0.68270
   D136       0.78013   0.00000   0.00023  -0.00027  -0.00004   0.78008
   D137      -0.19061  -0.00001   0.00019  -0.00048  -0.00028  -0.19089
   D138      -2.91611  -0.00000   0.00024  -0.00023   0.00001  -2.91610
   D139      -2.75496  -0.00000   0.00006  -0.00001   0.00004  -2.75492
   D140      -0.27615  -0.00000   0.00027  -0.00031  -0.00004  -0.27619
   D141      -1.24688  -0.00001   0.00024  -0.00052  -0.00028  -1.24716
   D142       2.31080  -0.00000   0.00029  -0.00028   0.00001   2.31081
   D143       2.47195  -0.00000   0.00010  -0.00006   0.00004   2.47199
   D144      -2.67733   0.00000   0.00042  -0.00028   0.00014  -2.67719
   D145       2.63512  -0.00001   0.00039  -0.00049  -0.00010   2.63502
   D146      -0.09038  -0.00000   0.00044  -0.00024   0.00019  -0.09019
   D147       0.07077   0.00000   0.00025  -0.00002   0.00023   0.07100
   D148      -3.02005  -0.00000   0.00038  -0.00055  -0.00016  -3.02022
   D149       2.29240  -0.00002   0.00035  -0.00076  -0.00040   2.29200
   D150      -0.43310  -0.00001   0.00040  -0.00051  -0.00011  -0.43322
   D151      -0.27196  -0.00001   0.00022  -0.00029  -0.00008  -0.27203
   D152      -0.12539   0.00001  -0.00010   0.00030   0.00020  -0.12519
   D153       0.90321  -0.00001  -0.00017   0.00017  -0.00000   0.90321
   D154      -2.46255   0.00001   0.00038  -0.00006   0.00032  -2.46223
   D155      -2.92027   0.00002  -0.00011   0.00049   0.00038  -2.91988
   D156      -1.10496   0.00001  -0.00012   0.00015   0.00003  -1.10493
   D157      -0.07636  -0.00000  -0.00020   0.00002  -0.00018  -0.07653
   D158       2.84106   0.00001   0.00036  -0.00021   0.00015   2.84121
   D159       2.38335   0.00002  -0.00013   0.00034   0.00021   2.38356
   D160       2.93094   0.00001  -0.00057   0.00012  -0.00045   2.93049
   D161      -2.32365  -0.00001  -0.00065  -0.00001  -0.00065  -2.32430
   D162       0.59377   0.00000  -0.00009  -0.00023  -0.00032   0.59344
   D163       0.13606   0.00002  -0.00058   0.00032  -0.00026   0.13579
   D164       2.24767  -0.00000  -0.00013  -0.00043  -0.00056   2.24711
   D165      -3.00692  -0.00002  -0.00020  -0.00056  -0.00076  -3.00769
   D166      -0.08950  -0.00001   0.00035  -0.00079  -0.00044  -0.08994
   D167      -0.54722   0.00000  -0.00014  -0.00024  -0.00038  -0.54759
   D168       0.63462  -0.00001   0.00017  -0.00032  -0.00015   0.63448
   D169      -2.50623   0.00004  -0.00122   0.00167   0.00045  -2.50578
   D170      -2.42534   0.00000  -0.00030   0.00146   0.00116  -2.42418
   D171      -0.52865  -0.00002   0.00018  -0.00029  -0.00012  -0.52877
   D172       2.61368   0.00002  -0.00122   0.00170   0.00048   2.61416
   D173       2.69457  -0.00002  -0.00030   0.00149   0.00119   2.69576
   D174      -3.09853   0.00001  -0.00075   0.00107   0.00033  -3.09820
   D175       0.04380   0.00006  -0.00214   0.00306   0.00092   0.04472
   D176       0.12469   0.00002  -0.00122   0.00285   0.00164   0.12633
   D177      -3.08814  -0.00002   0.00031  -0.00080  -0.00049  -3.08862
   D178       0.05420   0.00003  -0.00109   0.00119   0.00011   0.05430
   D179       0.13509  -0.00001  -0.00017   0.00098   0.00082   0.13591
   D180       0.68705   0.00000   0.00012   0.00003   0.00016   0.68721
   D181      -0.37007   0.00001   0.00013   0.00029   0.00042  -0.36965
   D182      -3.08275   0.00000   0.00027  -0.00020   0.00007  -3.08269
   D183      -2.55940  -0.00000   0.00012   0.00003   0.00015  -2.55925
   D184      -0.39982   0.00001  -0.00003   0.00025   0.00022  -0.39960
   D185      -1.45694   0.00001  -0.00002   0.00051   0.00049  -1.45646
   D186       2.11356   0.00001   0.00011   0.00002   0.00013   2.11369
   D187       2.63691   0.00000  -0.00003   0.00025   0.00022   2.63713
   D188      -3.07899  -0.00001   0.00081  -0.00075   0.00005  -3.07894
   D189       2.14707  -0.00000   0.00082  -0.00050   0.00032   2.14738
   D190      -0.56562  -0.00001   0.00095  -0.00098  -0.00004  -0.56565
   D191      -0.04226  -0.00002   0.00081  -0.00076   0.00005  -0.04221
   D192      -2.69452   0.00002   0.00005   0.00079   0.00084  -2.69368
   D193       2.53154   0.00003   0.00006   0.00104   0.00110   2.53264
   D194      -0.18114   0.00002   0.00019   0.00055   0.00075  -0.18040
   D195       0.34221   0.00002   0.00005   0.00078   0.00083   0.34304
   D196      -0.69284   0.00000   0.00022  -0.00005   0.00017  -0.69267
   D197       0.28235   0.00000   0.00025  -0.00013   0.00012   0.28248
   D198       2.90398   0.00001  -0.00013   0.00092   0.00079   2.90477
   D199       2.67824  -0.00000   0.00018  -0.00042  -0.00024   2.67799
   D200       0.39110   0.00002   0.00000   0.00007   0.00007   0.39117
   D201       1.36629   0.00002   0.00003  -0.00000   0.00002   1.36632
   D202      -2.29526   0.00003  -0.00035   0.00104   0.00069  -2.29457
   D203      -2.52101   0.00001  -0.00004  -0.00030  -0.00034  -2.52135
   D204       3.08899  -0.00000   0.00043  -0.00083  -0.00040   3.08858
   D205      -2.21901  -0.00000   0.00046  -0.00091  -0.00045  -2.21946
   D206       0.40262   0.00001   0.00008   0.00014   0.00022   0.40284
   D207       0.17688  -0.00000   0.00039  -0.00120  -0.00082   0.17606
   D208       2.71076   0.00000  -0.00031   0.00034   0.00003   2.71079
   D209      -2.59723   0.00000  -0.00028   0.00026  -0.00002  -2.59725
   D210       0.02439   0.00001  -0.00066   0.00131   0.00065   0.02504
   D211      -0.20135  -0.00000  -0.00035  -0.00003  -0.00038  -0.20174
   D212      -3.12364  -0.00005   0.00056  -0.00308  -0.00251  -3.12615
   D213       0.13808  -0.00004   0.00116  -0.00272  -0.00156   0.13653
   D214       1.65034  -0.00008   0.00163  -0.00399  -0.00235   1.64799
   D215      -2.06014  -0.00006   0.00072  -0.00268  -0.00196  -2.06210
   D216      -0.95662  -0.00005   0.00095  -0.00281  -0.00186  -0.95848
   D217      -0.13213  -0.00004   0.00101  -0.00334  -0.00233  -0.13446
   D218      -2.24324  -0.00003   0.00118  -0.00286  -0.00168  -2.24491
   D219      -1.18442  -0.00005   0.00135  -0.00343  -0.00207  -1.18650
   D220       1.18768  -0.00006   0.00125  -0.00377  -0.00251   1.18516
   D221       2.68947  -0.00004   0.00164  -0.00366  -0.00202   2.68745
   D222      -0.63644   0.00001  -0.00005  -0.00007  -0.00012  -0.63656
   D223       2.14674  -0.00001   0.00084  -0.00219  -0.00136   2.14538
   D224       2.96011  -0.00001   0.00013  -0.00108  -0.00095   2.95916
   D225       0.62600  -0.00002   0.00014  -0.00046  -0.00033   0.62567
   D226      -2.87401  -0.00004   0.00102  -0.00258  -0.00156  -2.87558
   D227      -2.06064  -0.00003   0.00031  -0.00147  -0.00116  -2.06179
   D228      -2.89041  -0.00001   0.00009  -0.00049  -0.00040  -2.89081
   D229      -0.10724  -0.00003   0.00097  -0.00261  -0.00164  -0.10887
   D230       0.70614  -0.00002   0.00027  -0.00149  -0.00123   0.70491
   D231       2.86618  -0.00000   0.00029  -0.00060  -0.00031   2.86586
   D232      -0.63383  -0.00003   0.00117  -0.00271  -0.00155  -0.63538
   D233       0.17954  -0.00002   0.00046  -0.00160  -0.00114   0.17840
   D234      -0.62072  -0.00000   0.00021  -0.00019   0.00002  -0.62070
   D235       0.52135  -0.00000   0.00019  -0.00030  -0.00011   0.52124
   D236      -3.05334   0.00001   0.00019  -0.00021  -0.00002  -3.05336
   D237       2.74326   0.00001   0.00002  -0.00025  -0.00024   2.74302
   D238       0.42636  -0.00001   0.00017  -0.00008   0.00009   0.42645
   D239       1.56843  -0.00001   0.00015  -0.00019  -0.00003   1.56840
   D240      -2.00626  -0.00000   0.00015  -0.00009   0.00006  -2.00620
   D241      -2.49285  -0.00000  -0.00002  -0.00014  -0.00016  -2.49301
   D242       2.67317  -0.00001  -0.00011   0.00002  -0.00009   2.67307
   D243      -2.46795  -0.00001  -0.00013  -0.00009  -0.00022  -2.46817
   D244       0.24055  -0.00000  -0.00014   0.00000  -0.00013   0.24042
   D245      -0.24604   0.00000  -0.00030  -0.00005  -0.00035  -0.24639
[truncated: 7,653,294 more chars]
