# Supplementary material for: A DFT Study on Ben(n = 10–12) Clusters with Hydrogen Storage Capacity
Source: Molecules. 2026 Feb 6;31(3):566. doi: 10.3390/molecules31030566 (PMC12899933; doi:10.3390/molecules31030566)
Supplement: Supplementary file 1 [file molecules-31-00566-s001.zip › Supplementary Information/Be10/H24-Be10.gjf]

%chk=C:\Users\18823\Desktop\BeH\BeH10\out\12H\H24-Be10.chk
# opt freq def2tzvp em=gd3bj pbe1pbe

Title Card Required

0 1
 Be                -1.19044000    1.20101800    0.41304100
 Be                -0.66757100    0.34958100   -1.57946200
 Be                -1.06598500   -0.80003000    1.20241300
 Be                -0.30549600   -1.53223900   -0.70462800
 Be                -2.15318300   -0.48430700   -0.50669300
 Be                 0.66640800    1.58175000   -0.41466900
 Be                 0.39376200    0.70326400    1.62102600
 Be                 1.33061200   -0.22993900   -1.15224000
 Be                 0.96665800   -1.19652200    0.90948800
 Be                 2.17501500    0.43526400    0.56054400
 H                 -3.47528200   -0.60351400   -1.20552200
 H                 -3.61551200   -0.78774200   -0.40365100
 H                  3.64408400    0.80665100    0.49070600
 H                  3.49968800    0.63440900    1.28016700
 H                  1.30055500    2.82674100   -1.13776900
 H                  0.73934000    3.13151000   -0.65899400
 H                 -1.45956400   -1.43916100    2.52813800
 H                 -2.12581600   -1.47301600    2.05158600
 H                 -1.39348500    0.55935100   -2.90209100
 H                 -0.64927800    0.86924700   -3.02476100
 H                  0.17367000    1.36336600    3.00749300
 H                  0.95502900    1.16680500    2.98362000
 H                 -2.17178900    2.21545400    1.15977600
 H                 -2.30370300    2.34583900    0.39105500
 H                  1.92634400   -0.56466300   -2.55653100
 H                  2.55921100   -0.41897600   -2.08531700
 H                 -0.49767300   -2.77807500   -1.70731200
 H                 -0.28982000   -3.11058500   -1.02241700
 H                  1.26731500   -2.50488400    1.72487400
 H                  1.97769300   -2.15008200    1.64915800
 H                  2.99676500    3.73116700    1.57050200
 H                  2.48040900    3.19576700    1.46989100
 H                 -3.29998000   -3.76271900   -0.85041600
 H                 -2.92052900   -3.28648800   -0.41238600
 H                 -1.66540400    4.08106100   -2.48400300
 H                 -1.50922800    3.45808200   -2.09776000
 H                  0.97462600   -1.50924700    4.82109900
 H                  0.81439100   -1.27973400    4.12593600
 H                  2.60424200   -3.88881200   -1.72238600
 H                  2.32491400   -3.27918000   -1.38726700
 H                 -4.51373200    0.78508000    2.63168000
 H                 -3.93520700    0.53504300    2.22587900
 H                 -0.06980100   -1.97845300   -4.75554400
 H                 -0.13086400   -1.68898800   -4.06730300
 H                  3.84641500    2.37506100   -2.99245000
 H                  3.42939800    2.04988800   -2.46165200
 H                 -0.22725200    4.02641000    1.86191200
 H                 -0.35544800    4.69616300    2.17307400
 H                 -1.10676600   -4.76843900    1.79548100
 H                 -0.96647400   -4.08040000    1.53429800
 H                 -3.92848800    1.99060700   -1.57412800
 H                 -4.61174700    2.29534400   -1.53869800
 H                  4.90664600   -2.06157900    0.15082300
 H                  4.20298600   -1.83566900    0.02593100
 H                 -4.02312219    0.05256949   -4.36442102
 H                 -3.64497350   -0.00691653   -3.90239831
 H                  3.44278255    1.59989686    4.46052043
 H                  3.19903497    1.38439405    3.95639182
