# Supplementary material for: A DFT Study on Ben(n = 10–12) Clusters with Hydrogen Storage Capacity
Source: Molecules. 2026 Feb 6;31(3):566. doi: 10.3390/molecules31030566 (PMC12899933; doi:10.3390/molecules31030566)
Supplement: Supplementary file 1 [file molecules-31-00566-s001.zip › Supplementary Information/Be10/H24-Be10.out]

 Entering Gaussian System, Link 0=g16
 Initial command:
 /home/asus/g16/l1.exe "/home/asus/g16/scratch/Gau-538658.inp" -scrdir="/home/asus/g16/scratch/"
 Default is to use a total of  18 processors:
                               18 via shared-memory
                                1 via Linda
 Entering Link 1 = /home/asus/g16/l1.exe PID=    538659.
  
 Copyright (c) 1988,1990,1992,1993,1995,1998,2003,2009,2016,
            Gaussian, Inc.  All Rights Reserved.
  
 This is part of the Gaussian(R) 16 program.  It is based on
 the Gaussian(R) 09 system (copyright 2009, Gaussian, Inc.),
 the Gaussian(R) 03 system (copyright 2003, Gaussian, Inc.),
 the Gaussian(R) 98 system (copyright 1998, Gaussian, Inc.),
 the Gaussian(R) 94 system (copyright 1995, Gaussian, Inc.),
 the Gaussian 92(TM) system (copyright 1992, Gaussian, Inc.),
 the Gaussian 90(TM) system (copyright 1990, Gaussian, Inc.),
 the Gaussian 88(TM) system (copyright 1988, Gaussian, Inc.),
 the Gaussian 86(TM) system (copyright 1986, Carnegie Mellon
 University), and the Gaussian 82(TM) system (copyright 1983,
 Carnegie Mellon University). Gaussian is a federally registered
 trademark of Gaussian, Inc.
  
 This software contains proprietary and confidential information,
 including trade secrets, belonging to Gaussian, Inc.
  
 This software is provided under written license and may be
 used, copied, transmitted, or stored only in accord with that
 written license.
  
 The following legend is applicable only to US Government
 contracts under FAR:
  
                    RESTRICTED RIGHTS LEGEND
  
 Use, reproduction and disclosure by the US Government is
 subject to restrictions as set forth in subparagraphs (a)
 and (c) of the Commercial Computer Software - Restricted
 Rights clause in FAR 52.227-19.
  
 Gaussian, Inc.
 340 Quinnipiac St., Bldg. 40, Wallingford CT 06492
  
  
 ---------------------------------------------------------------
 Warning -- This program may not be used in any manner that
 competes with the business of Gaussian, Inc. or will provide
 assistance to any competitor of Gaussian, Inc.  The licensee
 of this program is prohibited from giving any competitor of
 Gaussian, Inc. access to this program.  By using this program,
 the user acknowledges that Gaussian, Inc. is engaged in the
 business of creating and licensing software in the field of
 computational chemistry and represents and warrants to the
 licensee that it is not a competitor of Gaussian, Inc. and that
 it will not use this program in any manner prohibited above.
 ---------------------------------------------------------------
  

 Cite this work as:
 Gaussian 16, Revision A.03,
 M. J. Frisch, G. W. Trucks, H. B. Schlegel, G. E. Scuseria, 
 M. A. Robb, J. R. Cheeseman, G. Scalmani, V. Barone, 
 G. A. Petersson, H. Nakatsuji, X. Li, M. Caricato, A. V. Marenich, 
 J. Bloino, B. G. Janesko, R. Gomperts, B. Mennucci, H. P. Hratchian, 
 J. V. Ortiz, A. F. Izmaylov, J. L. Sonnenberg, D. Williams-Young, 
 F. Ding, F. Lipparini, F. Egidi, J. Goings, B. Peng, A. Petrone, 
 T. Henderson, D. Ranasinghe, V. G. Zakrzewski, J. Gao, N. Rega, 
 G. Zheng, W. Liang, M. Hada, M. Ehara, K. Toyota, R. Fukuda, 
 J. Hasegawa, M. Ishida, T. Nakajima, Y. Honda, O. Kitao, H. Nakai, 
 T. Vreven, K. Throssell, J. A. Montgomery, Jr., J. E. Peralta, 
 F. Ogliaro, M. J. Bearpark, J. J. Heyd, E. N. Brothers, K. N. Kudin, 
 V. N. Staroverov, T. A. Keith, R. Kobayashi, J. Normand, 
 K. Raghavachari, A. P. Rendell, J. C. Burant, S. S. Iyengar, 
 J. Tomasi, M. Cossi, J. M. Millam, M. Klene, C. Adamo, R. Cammi, 
 J. W. Ochterski, R. L. Martin, K. Morokuma, O. Farkas, 
 J. B. Foresman, and D. J. Fox, Gaussian, Inc., Wallingford CT, 2016.
 
 ******************************************
 Gaussian 16:  ES64L-G16RevA.03 25-Dec-2016
                 5-Sep-2024 
 ******************************************
 %chk=/home/asus/YCY/BeH/Be10/3/H24-Be10.chk
 ------------------------------------
 # opt freq def2tzvp em=gd3bj pbe1pbe
 ------------------------------------
 1/18=20,19=15,26=3,38=1/1,3;
 2/9=110,12=2,17=6,18=5,40=1/2;
 3/5=44,7=101,11=2,25=1,30=1,71=1,74=-13,124=41/1,2,3;
 4//1;
 5/5=2,38=5/2;
 6/7=2,8=2,9=2,10=2,28=1/1;
 7//1,2,3,16;
 1/18=20,19=15,26=3/3(2);
 2/9=110/2;
 99//99;
 2/9=110/2;
 3/5=44,7=101,11=2,25=1,30=1,71=1,74=-13,124=41/1,2,3;
 4/5=5,16=3,69=1/1;
 5/5=2,38=5/2;
 7//1,2,3,16;
 1/18=20,19=15,26=3/3(-5);
 2/9=110/2;
 6/7=2,8=2,9=2,10=2,19=2,28=1/1;
 99/9=1/99;
 -------------------
 Title Card Required
 -------------------
 Symbolic Z-matrix:
 Charge =  0 Multiplicity = 1
 Be                   -1.19044   1.20102   0.41304 
 Be                   -0.66757   0.34958  -1.57946 
 Be                   -1.06598  -0.80003   1.20241 
 Be                   -0.3055   -1.53224  -0.70463 
 Be                   -2.15318  -0.48431  -0.50669 
 Be                    0.66641   1.58175  -0.41467 
 Be                    0.39376   0.70326   1.62103 
 Be                    1.33061  -0.22994  -1.15224 
 Be                    0.96666  -1.19652   0.90949 
 Be                    2.17502   0.43526   0.56054 
 H                    -3.47528  -0.60351  -1.20552 
 H                    -3.61551  -0.78774  -0.40365 
 H                     3.64408   0.80665   0.49071 
 H                     3.49969   0.63441   1.28017 
 H                     1.30056   2.82674  -1.13777 
 H                     0.73934   3.13151  -0.65899 
 H                    -1.45956  -1.43916   2.52814 
 H                    -2.12582  -1.47302   2.05159 
 H                    -1.39349   0.55935  -2.90209 
 H                    -0.64928   0.86925  -3.02476 
 H                     0.17367   1.36337   3.00749 
 H                     0.95503   1.16681   2.98362 
 H                    -2.17179   2.21545   1.15978 
 H                    -2.3037    2.34584   0.39106 
 H                     1.92634  -0.56466  -2.55653 
 H                     2.55921  -0.41898  -2.08532 
 H                    -0.49767  -2.77808  -1.70731 
 H                    -0.28982  -3.11058  -1.02242 
 H                     1.26732  -2.50488   1.72487 
 H                     1.97769  -2.15008   1.64916 
 H                     2.99677   3.73117   1.5705 
 H                     2.48041   3.19577   1.46989 
 H                    -3.29998  -3.76272  -0.85042 
 H                    -2.92053  -3.28649  -0.41239 
 H                    -1.6654    4.08106  -2.484 
 H                    -1.50923   3.45808  -2.09776 
 H                     0.97463  -1.50925   4.8211 
 H                     0.81439  -1.27973   4.12594 
 H                     2.60424  -3.88881  -1.72239 
 H                     2.32491  -3.27918  -1.38727 
 H                    -4.51373   0.78508   2.63168 
 H                    -3.93521   0.53504   2.22588 
 H                    -0.0698   -1.97845  -4.75554 
 H                    -0.13086  -1.68899  -4.0673 
 H                     3.84642   2.37506  -2.99245 
 H                     3.4294    2.04989  -2.46165 
 H                    -0.22725   4.02641   1.86191 
 H                    -0.35545   4.69616   2.17307 
 H                    -1.10677  -4.76844   1.79548 
 H                    -0.96647  -4.0804    1.5343 
 H                    -3.92849   1.99061  -1.57413 
 H                    -4.61175   2.29534  -1.5387 
 H                     4.90665  -2.06158   0.15082 
 H                     4.20299  -1.83567   0.02593 
 H                    -4.02312   0.05257  -4.36442 
 H                    -3.64497  -0.00692  -3.9024 
 H                     3.44278   1.5999    4.46052 
 H                     3.19903   1.38439   3.95639 
 
 Add virtual bond connecting atoms H27        and Be4        Dist= 3.04D+00.
 Add virtual bond connecting atoms H28        and Be4        Dist= 3.04D+00.
 Add virtual bond connecting atoms H58        and H22        Dist= 4.64D+00.
 Add virtual bond connecting atoms H56        and H19        Dist= 4.78D+00.
 Add virtual bond connecting atoms H51        and H11        Dist= 5.02D+00.
 Add virtual bond connecting atoms H51        and H24        Dist= 4.87D+00.
 Add virtual bond connecting atoms H34        and H12        Dist= 4.90D+00.
 Add virtual bond connecting atoms H34        and H28        Dist= 5.11D+00.
 Add virtual bond connecting atoms H46        and H15        Dist= 4.96D+00.
 Add virtual bond connecting atoms H46        and H26        Dist= 5.00D+00.
 Add virtual bond connecting atoms H44        and H27        Dist= 4.96D+00.
 Add virtual bond connecting atoms H40        and H28        Dist= 5.00D+00.
 Add virtual bond connecting atoms H42        and H18        Dist= 5.12D+00.
 Add virtual bond connecting atoms H42        and H23        Dist= 5.02D+00.
 Add virtual bond connecting atoms H36        and H16        Dist= 5.08D+00.
 Add virtual bond connecting atoms H36        and H24        Dist= 5.37D+00.
 Add virtual bond connecting atoms H38        and H17        Dist= 5.26D+00.
 Add virtual bond connecting atoms H38        and H22        Dist= 5.11D+00.
 Add virtual bond connecting atoms H38        and H29        Dist= 5.17D+00.
 Add virtual bond connecting atoms H50        and H17        Dist= 5.41D+00.
 Add virtual bond connecting atoms H50        and H28        Dist= 5.32D+00.
 Add virtual bond connecting atoms H50        and H29        Dist= 5.18D+00.
 Add virtual bond connecting atoms H50        and H34        Dist= 5.42D+00.
 Add virtual bond connecting atoms H54        and H13        Dist= 5.18D+00.
 Add virtual bond connecting atoms H54        and H14        Dist= 5.40D+00.
 Add virtual bond connecting atoms H54        and H30        Dist= 5.24D+00.
 Add virtual bond connecting atoms H54        and H40        Dist= 5.21D+00.
 Add virtual bond connecting atoms H47        and H16        Dist= 5.37D+00.
 Add virtual bond connecting atoms H47        and H23        Dist= 5.19D+00.
 Add virtual bond connecting atoms H32        and H13        Dist= 5.35D+00.
 Add virtual bond connecting atoms H32        and H14        Dist= 5.22D+00.
 Add virtual bond connecting atoms H32        and H15        Dist= 5.45D+00.
 Add virtual bond connecting atoms H32        and H16        Dist= 5.20D+00.
 Add virtual bond connecting atoms H32        and H47        Dist= 5.40D+00.

 GradGradGradGradGradGradGradGradGradGradGradGradGradGradGradGradGradGrad
 Berny optimization.
 Initialization pass.
                           ----------------------------
                           !    Initial Parameters    !
                           ! (Angstroms and Degrees)  !
 --------------------------                            --------------------------
 ! Name  Definition              Value          Derivative Info.                !
 --------------------------------------------------------------------------------
 ! R1    R(1,2)                  2.229          estimate D2E/DX2                !
 ! R2    R(1,3)                  2.1547         estimate D2E/DX2                !
 ! R3    R(1,5)                  2.1478         estimate D2E/DX2                !
 ! R4    R(1,6)                  2.0683         estimate D2E/DX2                !
 ! R5    R(1,7)                  2.0535         estimate D2E/DX2                !
 ! R6    R(1,23)                 1.5968         estimate D2E/DX2                !
 ! R7    R(1,24)                 1.597          estimate D2E/DX2                !
 ! R8    R(2,4)                  2.1066         estimate D2E/DX2                !
 ! R9    R(2,5)                  2.0133         estimate D2E/DX2                !
 ! R10   R(2,6)                  2.1574         estimate D2E/DX2                !
 ! R11   R(2,8)                  2.1239         estimate D2E/DX2                !
 ! R12   R(2,19)                 1.5233         estimate D2E/DX2                !
 ! R13   R(2,20)                 1.536          estimate D2E/DX2                !
 ! R14   R(3,4)                  2.1797         estimate D2E/DX2                !
 ! R15   R(3,5)                  2.0501         estimate D2E/DX2                !
 ! R16   R(3,7)                  2.1368         estimate D2E/DX2                !
 ! R17   R(3,9)                  2.0916         estimate D2E/DX2                !
 ! R18   R(3,17)                 1.5235         estimate D2E/DX2                !
 ! R19   R(3,18)                 1.5157         estimate D2E/DX2                !
 ! R20   R(4,5)                  2.1334         estimate D2E/DX2                !
 ! R21   R(4,8)                  2.1385         estimate D2E/DX2                !
 ! R22   R(4,9)                  2.0824         estimate D2E/DX2                !
 ! R23   R(4,27)                 1.6107         estimate D2E/DX2                !
 ! R24   R(4,28)                 1.6101         estimate D2E/DX2                !
 ! R25   R(5,11)                 1.5002         estimate D2E/DX2                !
 ! R26   R(5,12)                 1.497          estimate D2E/DX2                !
 ! R27   R(6,7)                  2.2339         estimate D2E/DX2                !
 ! R28   R(6,8)                  2.0658         estimate D2E/DX2                !
 ! R29   R(6,10)                 2.131          estimate D2E/DX2                !
 ! R30   R(6,15)                 1.5732         estimate D2E/DX2                !
 ! R31   R(6,16)                 1.5706         estimate D2E/DX2                !
 ! R32   R(7,9)                  2.108          estimate D2E/DX2                !
 ! R33   R(7,10)                 2.0903         estimate D2E/DX2                !
 ! R34   R(7,21)                 1.5513         estimate D2E/DX2                !
 ! R35   R(7,22)                 1.5448         estimate D2E/DX2                !
 ! R36   R(8,9)                  2.306          estimate D2E/DX2                !
 ! R37   R(8,10)                 2.0222         estimate D2E/DX2                !
 ! R38   R(8,25)                 1.5617         estimate D2E/DX2                !
 ! R39   R(8,26)                 1.5543         estimate D2E/DX2                !
 ! R40   R(9,10)                 2.0602         estimate D2E/DX2                !
 ! R41   R(9,29)                 1.5707         estimate D2E/DX2                !
 ! R42   R(9,30)                 1.5744         estimate D2E/DX2                !
 ! R43   R(10,13)                1.5169         estimate D2E/DX2                !
 ! R44   R(10,14)                1.5206         estimate D2E/DX2                !
 ! R45   R(11,12)                0.8346         estimate D2E/DX2                !
 ! R46   R(11,51)                2.6591         estimate D2E/DX2                !
 ! R47   R(12,34)                2.5936         estimate D2E/DX2                !
 ! R48   R(13,14)                0.8208         estimate D2E/DX2                !
 ! R49   R(13,32)                2.8321         estimate D2E/DX2                !
 ! R50   R(13,54)                2.7405         estimate D2E/DX2                !
 ! R51   R(14,32)                2.7632         estimate D2E/DX2                !
 ! R52   R(14,54)                2.8581         estimate D2E/DX2                !
 ! R53   R(15,16)                0.7982         estimate D2E/DX2                !
 ! R54   R(15,32)                2.8858         estimate D2E/DX2                !
 ! R55   R(15,46)                2.6245         estimate D2E/DX2                !
 ! R56   R(16,32)                2.7509         estimate D2E/DX2                !
 ! R57   R(16,36)                2.6894         estimate D2E/DX2                !
 ! R58   R(16,47)                2.8443         estimate D2E/DX2                !
 ! R59   R(17,18)                0.8198         estimate D2E/DX2                !
 ! R60   R(17,38)                2.7837         estimate D2E/DX2                !
 ! R61   R(17,50)                2.8648         estimate D2E/DX2                !
 ! R62   R(18,42)                2.7086         estimate D2E/DX2                !
 ! R63   R(19,20)                0.8154         estimate D2E/DX2                !
 ! R64   R(19,56)                2.5279         estimate D2E/DX2                !
 ! R65   R(21,22)                0.8061         estimate D2E/DX2                !
 ! R66   R(22,38)                2.7037         estimate D2E/DX2                !
 ! R67   R(22,58)                2.4554         estimate D2E/DX2                !
 ! R68   R(23,24)                0.7908         estimate D2E/DX2                !
 ! R69   R(23,42)                2.6589         estimate D2E/DX2                !
 ! R70   R(23,47)                2.7484         estimate D2E/DX2                !
 ! R71   R(24,36)                2.8394         estimate D2E/DX2                !
 ! R72   R(24,51)                2.5745         estimate D2E/DX2                !
 ! R73   R(25,26)                0.8024         estimate D2E/DX2                !
 ! R74   R(26,46)                2.6446         estimate D2E/DX2                !
 ! R75   R(27,28)                0.7892         estimate D2E/DX2                !
 ! R76   R(27,44)                2.6249         estimate D2E/DX2                !
 ! R77   R(28,34)                2.7062         estimate D2E/DX2                !
 ! R78   R(28,40)                2.6454         estimate D2E/DX2                !
 ! R79   R(28,50)                2.8169         estimate D2E/DX2                !
 ! R80   R(29,30)                0.7977         estimate D2E/DX2                !
 ! R81   R(29,38)                2.7334         estimate D2E/DX2                !
 ! R82   R(29,50)                2.7401         estimate D2E/DX2                !
 ! R83   R(30,54)                2.7723         estimate D2E/DX2                !
 ! R84   R(31,32)                0.7506         estimate D2E/DX2                !
 ! R85   R(32,47)                2.8592         estimate D2E/DX2                !
 ! R86   R(33,34)                0.7501         estimate D2E/DX2                !
 ! R87   R(34,50)                2.8702         estimate D2E/DX2                !
 ! R88   R(35,36)                0.7495         estimate D2E/DX2                !
 ! R89   R(37,38)                0.7494         estimate D2E/DX2                !
 ! R90   R(39,40)                0.7497         estimate D2E/DX2                !
 ! R91   R(40,54)                2.7583         estimate D2E/DX2                !
 ! R92   R(41,42)                0.7496         estimate D2E/DX2                !
 ! R93   R(43,44)                0.7491         estimate D2E/DX2                !
 ! R94   R(45,46)                0.7493         estimate D2E/DX2                !
 ! R95   R(47,48)                0.7495         estimate D2E/DX2                !
 ! R96   R(49,50)                0.7492         estimate D2E/DX2                !
 ! R97   R(51,52)                0.749          estimate D2E/DX2                !
 ! R98   R(53,54)                0.7495         estimate D2E/DX2                !
 ! R99   R(55,56)                0.6            estimate D2E/DX2                !
 ! R100  R(57,58)                0.6            estimate D2E/DX2                !
 ! A1    A(2,1,3)               87.661          estimate D2E/DX2                !
 ! A2    A(2,1,7)              104.6132         estimate D2E/DX2                !
 ! A3    A(2,1,23)             143.5976         estimate D2E/DX2                !
 ! A4    A(2,1,24)             115.1532         estimate D2E/DX2                !
 ! A5    A(3,1,6)              105.4087         estimate D2E/DX2                !
 ! A6    A(3,1,23)             117.0113         estimate D2E/DX2                !
 ! A7    A(3,1,24)             135.3192         estimate D2E/DX2                !
 ! A8    A(5,1,6)              112.0544         estimate D2E/DX2                !
 ! A9    A(5,1,7)              114.0489         estimate D2E/DX2                !
 ! A10   A(5,1,23)             115.0415         estimate D2E/DX2                !
 ! A11   A(5,1,24)             104.1304         estimate D2E/DX2                !
 ! A12   A(6,1,23)             128.458          estimate D2E/DX2                !
 ! A13   A(6,1,24)             119.2323         estimate D2E/DX2                !
 ! A14   A(7,1,23)             110.6725         estimate D2E/DX2                !
 ! A15   A(7,1,24)             136.0259         estimate D2E/DX2                !
 ! A16   A(1,2,4)               90.5913         estimate D2E/DX2                !
 ! A17   A(1,2,8)               98.3435         estimate D2E/DX2                !
 ! A18   A(1,2,19)             127.7181         estimate D2E/DX2                !
 ! A19   A(1,2,20)             135.617          estimate D2E/DX2                !
 ! A20   A(4,2,6)              100.3526         estimate D2E/DX2                !
 ! A21   A(4,2,19)             124.4383         estimate D2E/DX2                !
 ! A22   A(4,2,20)             133.7051         estimate D2E/DX2                !
 ! A23   A(5,2,6)              113.8999         estimate D2E/DX2                !
 ! A24   A(5,2,8)              118.296          estimate D2E/DX2                !
 ! A25   A(5,2,19)              99.6747         estimate D2E/DX2                !
 ! A26   A(5,2,20)             130.5649         estimate D2E/DX2                !
 ! A27   A(6,2,19)             133.2201         estimate D2E/DX2                !
 ! A28   A(6,2,20)             107.9044         estimate D2E/DX2                !
 ! A29   A(8,2,19)             131.3432         estimate D2E/DX2                !
 ! A30   A(8,2,20)             105.6868         estimate D2E/DX2                !
 ! A31   A(1,3,4)               90.6645         estimate D2E/DX2                !
 ! A32   A(1,3,9)              100.4206         estimate D2E/DX2                !
 ! A33   A(1,3,17)             133.9063         estimate D2E/DX2                !
 ! A34   A(1,3,18)             125.255          estimate D2E/DX2                !
 ! A35   A(4,3,7)               99.7517         estimate D2E/DX2                !
 ! A36   A(4,3,17)             135.2793         estimate D2E/DX2                !
 ! A37   A(4,3,18)             125.8015         estimate D2E/DX2                !
 ! A38   A(5,3,7)              114.662          estimate D2E/DX2                !
 ! A39   A(5,3,9)              115.3294         estimate D2E/DX2                !
 ! A40   A(5,3,17)             130.7744         estimate D2E/DX2                !
 ! A41   A(5,3,18)              99.4761         estimate D2E/DX2                !
 ! A42   A(7,3,17)             107.5269         estimate D2E/DX2                !
 ! A43   A(7,3,18)             132.8675         estimate D2E/DX2                !
 ! A44   A(9,3,17)             107.0623         estimate D2E/DX2                !
 ! A45   A(9,3,18)             132.3645         estimate D2E/DX2                !
 ! A46   A(2,4,3)               90.1885         estimate D2E/DX2                !
 ! A47   A(2,4,9)              106.4323         estimate D2E/DX2                !
 ! A48   A(2,4,27)             114.3252         estimate D2E/DX2                !
 ! A49   A(2,4,28)             142.6928         estimate D2E/DX2                !
 ! A50   A(3,4,8)              104.2105         estimate D2E/DX2                !
 ! A51   A(3,4,27)             139.7134         estimate D2E/DX2                !
 ! A52   A(3,4,28)             120.3558         estimate D2E/DX2                !
 ! A53   A(5,4,8)              112.5136         estimate D2E/DX2                !
 ! A54   A(5,4,9)              112.2092         estimate D2E/DX2                !
 ! A55   A(5,4,27)             109.5334         estimate D2E/DX2                !
 ! A56   A(5,4,28)             120.5484         estimate D2E/DX2                !
 ! A57   A(8,4,27)             115.595          estimate D2E/DX2                !
 ! A58   A(8,4,28)             123.2441         estimate D2E/DX2                !
 ! A59   A(9,4,27)             132.8513         estimate D2E/DX2                !
 ! A60   A(9,4,28)             107.7627         estimate D2E/DX2                !
 ! A61   A(1,5,4)               92.1175         estimate D2E/DX2                !
 ! A62   A(1,5,11)             131.0613         estimate D2E/DX2                !
 ! A63   A(1,5,12)             124.5708         estimate D2E/DX2                !
 ! A64   A(2,5,3)               96.7009         estimate D2E/DX2                !
 ! A65   A(2,5,11)             115.7862         estimate D2E/DX2                !
 ! A66   A(2,5,12)             147.2922         estimate D2E/DX2                !
 ! A67   A(3,5,11)             147.5112         estimate D2E/DX2                !
 ! A68   A(3,5,12)             115.4317         estimate D2E/DX2                !
 ! A69   A(4,5,11)             132.924          estimate D2E/DX2                !
 ! A70   A(4,5,12)             138.8364         estimate D2E/DX2                !
 ! A71   A(1,6,8)              105.6703         estimate D2E/DX2                !
 ! A72   A(1,6,10)             110.6937         estimate D2E/DX2                !
 ! A73   A(1,6,15)             133.7478         estimate D2E/DX2                !
 ! A74   A(1,6,16)             106.5934         estimate D2E/DX2                !
 ! A75   A(2,6,7)              101.0658         estimate D2E/DX2                !
 ! A76   A(2,6,10)             112.1806         estimate D2E/DX2                !
 ! A77   A(2,6,15)             116.9399         estimate D2E/DX2                !
 ! A78   A(2,6,16)             120.5491         estimate D2E/DX2                !
 ! A79   A(7,6,8)               91.1302         estimate D2E/DX2                !
 ! A80   A(7,6,15)             141.1935         estimate D2E/DX2                !
 ! A81   A(7,6,16)             122.3759         estimate D2E/DX2                !
 ! A82   A(8,6,15)             113.5981         estimate D2E/DX2                !
 ! A83   A(8,6,16)             142.6456         estimate D2E/DX2                !
 ! A84   A(10,6,15)            110.532          estimate D2E/DX2                !
 ! A85   A(10,6,16)            124.6924         estimate D2E/DX2                !
 ! A86   A(1,7,9)              103.271          estimate D2E/DX2                !
 ! A87   A(1,7,10)             112.9576         estimate D2E/DX2                !
 ! A88   A(1,7,21)             108.2503         estimate D2E/DX2                !
 ! A89   A(1,7,22)             136.5876         estimate D2E/DX2                !
 ! A90   A(3,7,6)              100.4582         estimate D2E/DX2                !
 ! A91   A(3,7,10)             113.1134         estimate D2E/DX2                !
 ! A92   A(3,7,21)             112.1809         estimate D2E/DX2                !
 ! A93   A(3,7,22)             129.204          estimate D2E/DX2                !
 ! A94   A(6,7,9)               90.7819         estimate D2E/DX2                !
 ! A95   A(6,7,21)             131.6401         estimate D2E/DX2                !
 ! A96   A(6,7,22)             129.8991         estimate D2E/DX2                !
 ! A97   A(9,7,21)             136.3632         estimate D2E/DX2                !
 ! A98   A(9,7,22)             117.9953         estimate D2E/DX2                !
 ! A99   A(10,7,21)            128.9687         estimate D2E/DX2                !
 ! A100  A(10,7,22)            100.1574         estimate D2E/DX2                !
 ! A101  A(2,8,9)               98.3793         estimate D2E/DX2                !
 ! A102  A(2,8,10)             118.2596         estimate D2E/DX2                !
 ! A103  A(2,8,25)             103.6791         estimate D2E/DX2                !
 ! A104  A(2,8,26)             131.0022         estimate D2E/DX2                !
 ! A105  A(4,8,6)              102.3188         estimate D2E/DX2                !
 ! A106  A(4,8,10)             110.0301         estimate D2E/DX2                !
 ! A107  A(4,8,25)             110.4587         estimate D2E/DX2                !
 ! A108  A(4,8,26)             131.0217         estimate D2E/DX2                !
 ! A109  A(6,8,9)               89.8645         estimate D2E/DX2                !
 ! A110  A(6,8,25)             129.1736         estimate D2E/DX2                !
 ! A111  A(6,8,26)             125.1108         estimate D2E/DX2                !
 ! A112  A(9,8,25)             140.7437         estimate D2E/DX2                !
 ! A113  A(9,8,26)             127.627          estimate D2E/DX2                !
 ! A114  A(10,8,25)            132.2868         estimate D2E/DX2                !
 ! A115  A(10,8,26)            102.6158         estimate D2E/DX2                !
 ! A116  A(3,9,8)              101.4868         estimate D2E/DX2                !
 ! A117  A(3,9,10)             116.3315         estimate D2E/DX2                !
 ! A118  A(3,9,29)             105.7373         estimate D2E/DX2                !
 ! A119  A(3,9,30)             132.3082         estimate D2E/DX2                !
 ! A120  A(4,9,7)              103.9396         estimate D2E/DX2                !
 ! A121  A(4,9,10)             110.7755         estimate D2E/DX2                !
 ! A122  A(4,9,29)             112.6457         estimate D2E/DX2                !
 ! A123  A(4,9,30)             131.2116         estimate D2E/DX2                !
 ! A124  A(7,9,8)               88.1044         estimate D2E/DX2                !
 ! A125  A(7,9,29)             128.8662         estimate D2E/DX2                !
 ! A126  A(7,9,30)             124.1805         estimate D2E/DX2                !
 ! A127  A(8,9,29)             141.5446         estimate D2E/DX2                !
 ! A128  A(8,9,30)             124.9309         estimate D2E/DX2                !
 ! A129  A(10,9,29)            129.4504         estimate D2E/DX2                !
 ! A130  A(10,9,30)            100.5239         estimate D2E/DX2                !
 ! A131  A(6,10,9)              95.0724         estimate D2E/DX2                !
 ! A132  A(6,10,13)            122.1956         estimate D2E/DX2                !
 ! A133  A(6,10,14)            139.7122         estimate D2E/DX2                !
 ! A134  A(7,10,8)              96.6645         estimate D2E/DX2                !
 ! A135  A(7,10,13)            144.8111         estimate D2E/DX2                !
 ! A136  A(7,10,14)            119.0429         estimate D2E/DX2                !
 ! A137  A(8,10,13)            116.4843         estimate D2E/DX2                !
 ! A138  A(8,10,14)            143.8707         estimate D2E/DX2                !
 ! A139  A(9,10,13)            140.33           estimate D2E/DX2                !
 ! A140  A(9,10,14)            122.3106         estimate D2E/DX2                !
 ! A141  A(5,11,51)             97.8893         estimate D2E/DX2                !
 ! A142  A(12,11,51)           108.6559         estimate D2E/DX2                !
 ! A143  A(5,12,34)             86.1754         estimate D2E/DX2                !
 ! A144  A(11,12,34)            99.4624         estimate D2E/DX2                !
 ! A145  A(10,13,32)            78.0351         estimate D2E/DX2                !
 ! A146  A(10,13,54)            88.2383         estimate D2E/DX2                !
 ! A147  A(32,13,54)           162.9016         estimate D2E/DX2                !
 ! A148  A(10,14,32)            80.3603         estimate D2E/DX2                !
 ! A149  A(10,14,54)            83.8867         estimate D2E/DX2                !
 ! A150  A(32,14,54)           157.2174         estimate D2E/DX2                !
 ! A151  A(6,15,32)             81.412          estimate D2E/DX2                !
 ! A152  A(6,15,46)            108.9394         estimate D2E/DX2                !
 ! A153  A(32,15,46)            99.3246         estimate D2E/DX2                !
 ! A154  A(6,16,32)             86.1038         estimate D2E/DX2                !
 ! A155  A(6,16,36)             99.4518         estimate D2E/DX2                !
 ! A156  A(6,16,47)             99.0212         estimate D2E/DX2                !
 ! A157  A(15,16,36)           108.2608         estimate D2E/DX2                !
 ! A158  A(15,16,47)           152.9641         estimate D2E/DX2                !
 ! A159  A(32,16,36)           160.1086         estimate D2E/DX2                !
 ! A160  A(36,16,47)            98.7321         estimate D2E/DX2                !
 ! A161  A(3,17,38)            105.3322         estimate D2E/DX2                !
 ! A162  A(3,17,50)             92.3173         estimate D2E/DX2                !
 ! A163  A(18,17,50)            84.2695         estimate D2E/DX2                !
 ! A164  A(38,17,50)            96.3915         estimate D2E/DX2                !
 ! A165  A(3,18,42)            100.0194         estimate D2E/DX2                !
 ! A166  A(17,18,42)           118.3496         estimate D2E/DX2                !
 ! A167  A(2,19,56)            137.4914         estimate D2E/DX2                !
 ! A168  A(20,19,56)           146.977          estimate D2E/DX2                !
 ! A169  A(7,22,38)             94.7173         estimate D2E/DX2                !
 ! A170  A(7,22,58)            135.0766         estimate D2E/DX2                !
 ! A171  A(21,22,38)            99.0747         estimate D2E/DX2                !
 ! A172  A(21,22,58)           148.4897         estimate D2E/DX2                !
 ! A173  A(38,22,58)            87.7272         estimate D2E/DX2                !
 ! A174  A(1,23,42)            101.1626         estimate D2E/DX2                !
 ! A175  A(1,23,47)             95.9265         estimate D2E/DX2                !
 ! A176  A(24,23,42)           112.5404         estimate D2E/DX2                !
 ! A177  A(24,23,47)           104.9351         estimate D2E/DX2                !
 ! A178  A(42,23,47)           141.5557         estimate D2E/DX2                !
 ! A179  A(1,24,36)             95.6137         estimate D2E/DX2                !
 ! A180  A(1,24,51)            110.5812         estimate D2E/DX2                !
 ! A181  A(23,24,36)           150.4555         estimate D2E/DX2                !
 ! A182  A(23,24,51)           145.5439         estimate D2E/DX2                !
 ! A183  A(36,24,51)            63.996          estimate D2E/DX2                !
 ! A184  A(8,26,46)            103.4135         estimate D2E/DX2                !
 ! A185  A(25,26,46)           110.21           estimate D2E/DX2                !
 ! A186  A(4,27,44)            102.832          estimate D2E/DX2                !
 ! A187  A(28,27,44)           156.6705         estimate D2E/DX2                !
 ! A188  A(4,28,34)             90.5593         estimate D2E/DX2                !
 ! A189  A(4,28,40)             95.6999         estimate D2E/DX2                !
 ! A190  A(4,28,50)             98.9755         estimate D2E/DX2                !
 ! A191  A(27,28,34)            88.1083         estimate D2E/DX2                !
 ! A192  A(27,28,40)            99.6411         estimate D2E/DX2                !
 ! A193  A(27,28,50)           150.3942         estimate D2E/DX2                !
 ! A194  A(40,28,50)           109.9167         estimate D2E/DX2                !
 ! A195  A(9,29,38)             92.9196         estimate D2E/DX2                !
 ! A196  A(9,29,50)            106.6663         estimate D2E/DX2                !
 ! A197  A(30,29,38)            91.8099         estimate D2E/DX2                !
 ! A198  A(38,29,50)           100.587          estimate D2E/DX2                !
 ! A199  A(9,30,54)             99.8865         estimate D2E/DX2                !
 ! A200  A(29,30,54)           145.1735         estimate D2E/DX2                !
 ! A201  A(13,32,15)            75.3863         estimate D2E/DX2                !
 ! A202  A(13,32,16)            88.4403         estimate D2E/DX2                !
 ! A203  A(13,32,31)           111.4328         estimate D2E/DX2                !
 ! A204  A(13,32,47)           132.9677         estimate D2E/DX2                !
 ! A205  A(14,32,15)            88.2944         estimate D2E/DX2                !
 ! A206  A(14,32,16)            99.1299         estimate D2E/DX2                !
 ! A207  A(14,32,31)           114.6221         estimate D2E/DX2                !
 ! A208  A(14,32,47)           128.9045         estimate D2E/DX2                !
 ! A209  A(15,32,31)           119.5764         estimate D2E/DX2                !
 ! A210  A(15,32,47)            76.9306         estimate D2E/DX2                !
 ! A211  A(16,32,31)           123.7646         estimate D2E/DX2                !
 ! A212  A(31,32,47)           115.2052         estimate D2E/DX2                !
 ! A213  A(12,34,28)           101.4562         estimate D2E/DX2                !
 ! A214  A(12,34,33)           118.5603         estimate D2E/DX2                !
 ! A215  A(12,34,50)           116.5276         estimate D2E/DX2                !
 ! A216  A(28,34,33)           113.6646         estimate D2E/DX2                !
 ! A217  A(33,34,50)           124.3916         estimate D2E/DX2                !
 ! A218  A(16,36,24)            73.5878         estimate D2E/DX2                !
 ! A219  A(16,36,35)           123.4275         estimate D2E/DX2                !
 ! A220  A(24,36,35)           135.9743         estimate D2E/DX2                !
 ! A221  A(17,38,22)            81.4781         estimate D2E/DX2                !
 ! A222  A(17,38,29)            66.7647         estimate D2E/DX2                !
 ! A223  A(17,38,37)           133.5947         estimate D2E/DX2                !
 ! A224  A(22,38,29)            91.4802         estimate D2E/DX2                !
 ! A225  A(22,38,37)           131.1415         estimate D2E/DX2                !
 ! A226  A(29,38,37)           129.9523         estimate D2E/DX2                !
 ! A227  A(28,40,39)           118.8007         estimate D2E/DX2                !
 ! A228  A(28,40,54)           124.6785         estimate D2E/DX2                !
 ! A229  A(39,40,54)           113.6358         estimate D2E/DX2                !
 ! A230  A(18,42,23)            89.9828         estimate D2E/DX2                !
 ! A231  A(18,42,41)           142.9105         estimate D2E/DX2                !
 ! A232  A(23,42,41)           121.2051         estimate D2E/DX2                !
 ! A233  A(27,44,43)           132.6149         estimate D2E/DX2                !
 ! A234  A(15,46,26)            86.4253         estimate D2E/DX2                !
 ! A235  A(15,46,45)           132.8708         estimate D2E/DX2                !
 ! A236  A(26,46,45)           133.5582         estimate D2E/DX2                !
 ! A237  A(16,47,23)            78.8547         estimate D2E/DX2                !
 ! A238  A(16,47,48)           135.0063         estimate D2E/DX2                !
 ! A239  A(23,47,32)           116.3314         estimate D2E/DX2                !
 ! A240  A(23,47,48)           125.0163         estimate D2E/DX2                !
 ! A241  A(32,47,48)           118.5855         estimate D2E/DX2                !
 ! A242  A(17,50,28)            92.2236         estimate D2E/DX2                !
 ! A243  A(17,50,29)            65.5485         estimate D2E/DX2                !
 ! A244  A(17,50,34)            82.131          estimate D2E/DX2                !
 ! A245  A(17,50,49)           133.9105         estimate D2E/DX2                !
 ! A246  A(28,50,29)            70.6919         estimate D2E/DX2                !
 ! A247  A(28,50,49)           132.6538         estimate D2E/DX2                !
 ! A248  A(29,50,34)           116.3035         estimate D2E/DX2                !
 ! A249  A(29,50,49)           131.0294         estimate D2E/DX2                !
 ! A250  A(34,50,49)           111.2835         estimate D2E/DX2                !
 ! A251  A(11,51,24)            85.4823         estimate D2E/DX2                !
 ! A252  A(11,51,52)           123.0833         estimate D2E/DX2                !
 ! A253  A(24,51,52)           118.9132         estimate D2E/DX2                !
 ! A254  A(13,54,30)            81.1613         estimate D2E/DX2                !
 ! A255  A(13,54,40)           116.9122         estimate D2E/DX2                !
 ! A256  A(13,54,53)           116.989          estimate D2E/DX2                !
 ! A257  A(14,54,30)            69.1181         estimate D2E/DX2                !
 ! A258  A(14,54,40)           120.6353         estimate D2E/DX2                !
 ! A259  A(14,54,53)           114.7321         estimate D2E/DX2                !
 ! A260  A(30,54,40)            72.1873         estimate D2E/DX2                !
 ! A261  A(30,54,53)           128.4501         estimate D2E/DX2                !
 ! A262  A(40,54,53)           124.5321         estimate D2E/DX2                !
 ! A263  A(19,56,55)           147.5459         estimate D2E/DX2                !
 ! A264  A(22,58,57)           137.3884         estimate D2E/DX2                !
 ! A265  L(16,15,46,2,-1)      188.459          estimate D2E/DX2                !
 ! A266  L(18,17,38,50,-1)     180.661          estimate D2E/DX2                !
 ! A267  L(34,28,40,27,-1)     187.7493         estimate D2E/DX2                !
 ! A268  L(30,29,50,38,-1)     192.3969         estimate D2E/DX2                !
 ! A269  L(16,15,46,2,-2)      184.6283         estimate D2E/DX2                !
 ! A270  L(18,17,38,50,-2)     179.1993         estimate D2E/DX2                !
 ! A271  L(34,28,40,27,-2)     184.5564         estimate D2E/DX2                !
 ! A272  L(30,29,50,38,-2)     183.1897         estimate D2E/DX2                !
 ! D1    D(3,1,2,4)             -7.1961         estimate D2E/DX2                !
 ! D2    D(3,1,2,8)            -67.6766         estimate D2E/DX2                !
 ! D3    D(3,1,2,19)           129.1011         estimate D2E/DX2                !
 ! D4    D(3,1,2,20)           169.6026         estimate D2E/DX2                !
 ! D5    D(7,1,2,4)             51.9755         estimate D2E/DX2                !
 ! D6    D(7,1,2,8)             -8.5051         estimate D2E/DX2                !
 ! D7    D(7,1,2,19)          -171.7274         estimate D2E/DX2                !
 ! D8    D(7,1,2,20)          -131.2259         estimate D2E/DX2                !
 ! D9    D(23,1,2,4)          -142.4747         estimate D2E/DX2                !
 ! D10   D(23,1,2,8)           157.0448         estimate D2E/DX2                !
 ! D11   D(23,1,2,19)           -6.1775         estimate D2E/DX2                !
 ! D12   D(23,1,2,20)           34.324          estimate D2E/DX2                !
 ! D13   D(24,1,2,4)          -147.2811         estimate D2E/DX2                !
 ! D14   D(24,1,2,8)           152.2383         estimate D2E/DX2                !
 ! D15   D(24,1,2,19)          -10.9839         estimate D2E/DX2                !
 ! D16   D(24,1,2,20)           29.5176         estimate D2E/DX2                !
 ! D17   D(2,1,3,4)              6.9534         estimate D2E/DX2                !
 ! D18   D(2,1,3,9)             64.8141         estimate D2E/DX2                !
 ! D19   D(2,1,3,17)          -168.9513         estimate D2E/DX2                !
 ! D20   D(2,1,3,18)          -129.4832         estimate D2E/DX2                !
 ! D21   D(6,1,3,4)            -51.1586         estimate D2E/DX2                !
 ! D22   D(6,1,3,9)              6.7021         estimate D2E/DX2                !
 ! D23   D(6,1,3,17)           132.9367         estimate D2E/DX2                !
 ! D24   D(6,1,3,18)           172.4048         estimate D2E/DX2                !
 ! D25   D(23,1,3,4)           159.0023         estimate D2E/DX2                !
 ! D26   D(23,1,3,9)          -143.137          estimate D2E/DX2                !
 ! D27   D(23,1,3,17)          -16.9024         estimate D2E/DX2                !
 ! D28   D(23,1,3,18)           22.5657         estimate D2E/DX2                !
 ! D29   D(24,1,3,4)           131.2637         estimate D2E/DX2                !
 ! D30   D(24,1,3,9)          -170.8757         estimate D2E/DX2                !
 ! D31   D(24,1,3,17)          -44.6411         estimate D2E/DX2                !
 ! D32   D(24,1,3,18)           -5.1729         estimate D2E/DX2                !
 ! D33   D(6,1,5,4)             37.1615         estimate D2E/DX2                !
 ! D34   D(6,1,5,11)          -122.2351         estimate D2E/DX2                !
 ! D35   D(6,1,5,12)          -162.724          estimate D2E/DX2                !
 ! D36   D(7,1,5,4)            -34.9805         estimate D2E/DX2                !
 ! D37   D(7,1,5,11)           165.6229         estimate D2E/DX2                !
 ! D38   D(7,1,5,12)           125.134          estimate D2E/DX2                !
 ! D39   D(23,1,5,4)          -164.4134         estimate D2E/DX2                !
 ! D40   D(23,1,5,11)           36.19           estimate D2E/DX2                !
 ! D41   D(23,1,5,12)           -4.2989         estimate D2E/DX2                !
 ! D42   D(24,1,5,4)           167.3525         estimate D2E/DX2                !
 ! D43   D(24,1,5,11)            7.9559         estimate D2E/DX2                !
 ! D44   D(24,1,5,12)          -32.5329         estimate D2E/DX2                !
 ! D45   D(3,1,6,8)             33.5039         estimate D2E/DX2                !
 ! D46   D(3,1,6,10)           -27.2101         estimate D2E/DX2                !
 ! D47   D(3,1,6,15)          -178.9229         estimate D2E/DX2                !
 ! D48   D(3,1,6,16)          -165.578          estimate D2E/DX2                !
 ! D49   D(5,1,6,8)            -26.539          estimate D2E/DX2                !
 ! D50   D(5,1,6,10)           -87.2531         estimate D2E/DX2                !
 ! D51   D(5,1,6,15)           121.0341         estimate D2E/DX2                !
 ! D52   D(5,1,6,16)           134.379          estimate D2E/DX2                !
 ! D53   D(23,1,6,8)           178.64           estimate D2E/DX2                !
 ! D54   D(23,1,6,10)          117.9259         estimate D2E/DX2                !
 ! D55   D(23,1,6,15)          -33.7868         estimate D2E/DX2                !
 ! D56   D(23,1,6,16)          -20.442          estimate D2E/DX2                !
 ! D57   D(24,1,6,8)          -148.4476         estimate D2E/DX2                !
 ! D58   D(24,1,6,10)          150.8383         estimate D2E/DX2                !
 ! D59   D(24,1,6,15)           -0.8745         estimate D2E/DX2                !
 ! D60   D(24,1,6,16)           12.4704         estimate D2E/DX2                !
 ! D61   D(2,1,7,9)            -35.405          estimate D2E/DX2                !
 ! D62   D(2,1,7,10)            26.0065         estimate D2E/DX2                !
 ! D63   D(2,1,7,21)           175.1946         estimate D2E/DX2                !
 ! D64   D(2,1,7,22)           162.5948         estimate D2E/DX2                !
 ! D65   D(5,1,7,9)             22.1129         estimate D2E/DX2                !
 ! D66   D(5,1,7,10)            83.5244         estimate D2E/DX2                !
 ! D67   D(5,1,7,21)          -127.2875         estimate D2E/DX2                !
 ! D68   D(5,1,7,22)          -139.8873         estimate D2E/DX2                !
 ! D69   D(23,1,7,9)           153.7021         estimate D2E/DX2                !
 ! D70   D(23,1,7,10)         -144.8865         estimate D2E/DX2                !
 ! D71   D(23,1,7,21)            4.3016         estimate D2E/DX2                !
 ! D72   D(23,1,7,22)           -8.2982         estimate D2E/DX2                !
 ! D73   D(24,1,7,9)           170.0591         estimate D2E/DX2                !
 ! D74   D(24,1,7,10)         -128.5294         estimate D2E/DX2                !
 ! D75   D(24,1,7,21)           20.6587         estimate D2E/DX2                !
 ! D76   D(24,1,7,22)            8.0589         estimate D2E/DX2                !
 ! D77   D(2,1,23,42)          101.5683         estimate D2E/DX2                !
 ! D78   D(2,1,23,47)         -113.0365         estimate D2E/DX2                !
 ! D79   D(3,1,23,42)          -26.3248         estimate D2E/DX2                !
 ! D80   D(3,1,23,47)          119.0704         estimate D2E/DX2                !
 ! D81   D(5,1,23,42)           37.6858         estimate D2E/DX2                !
 ! D82   D(5,1,23,47)         -176.919          estimate D2E/DX2                !
 ! D83   D(6,1,23,42)         -168.114          estimate D2E/DX2                !
 ! D84   D(6,1,23,47)          -22.7187         estimate D2E/DX2                !
 ! D85   D(7,1,23,42)          -93.388          estimate D2E/DX2                !
 ! D86   D(7,1,23,47)           52.0073         estimate D2E/DX2                !
 ! D87   D(2,1,24,36)          -34.6455         estimate D2E/DX2                !
 ! D88   D(2,1,24,51)           29.6537         estimate D2E/DX2                !
 ! D89   D(3,1,24,36)         -148.8947         estimate D2E/DX2                !
 ! D90   D(3,1,24,51)          -84.5955         estimate D2E/DX2                !
 ! D91   D(5,1,24,36)          -91.9929         estimate D2E/DX2                !
 ! D92   D(5,1,24,51)          -27.6937         estimate D2E/DX2                !
 ! D93   D(6,1,24,36)           33.7814         estimate D2E/DX2                !
 ! D94   D(6,1,24,51)           98.0806         estimate D2E/DX2                !
 ! D95   D(7,1,24,36)          117.9919         estimate D2E/DX2                !
 ! D96   D(7,1,24,51)         -177.709          estimate D2E/DX2                !
 ! D97   D(1,2,4,3)              7.1071         estimate D2E/DX2                !
 ! D98   D(1,2,4,9)            -50.1887         estimate D2E/DX2                !
 ! D99   D(1,2,4,27)           154.1029         estimate D2E/DX2                !
 ! D100  D(1,2,4,28)           154.0513         estimate D2E/DX2                !
 ! D101  D(6,2,4,3)             62.8382         estimate D2E/DX2                !
 ! D102  D(6,2,4,9)              5.5424         estimate D2E/DX2                !
 ! D103  D(6,2,4,27)          -150.166          estimate D2E/DX2                !
 ! D104  D(6,2,4,28)          -150.2176         estimate D2E/DX2                !
 ! D105  D(19,2,4,3)          -131.3882         estimate D2E/DX2                !
 ! D106  D(19,2,4,9)           171.316          estimate D2E/DX2                !
 ! D107  D(19,2,4,27)           15.6076         estimate D2E/DX2                !
 ! D108  D(19,2,4,28)           15.556          estimate D2E/DX2                !
 ! D109  D(20,2,4,3)          -169.7955         estimate D2E/DX2                !
 ! D110  D(20,2,4,9)           132.9087         estimate D2E/DX2                !
 ! D111  D(20,2,4,27)          -22.7997         estimate D2E/DX2                !
 ! D112  D(20,2,4,28)          -22.8513         estimate D2E/DX2                !
 ! D113  D(6,2,5,3)            -35.7048         estimate D2E/DX2                !
 ! D114  D(6,2,5,11)           143.9494         estimate D2E/DX2                !
 ! D115  D(6,2,5,12)           133.7607         estimate D2E/DX2                !
 ! D116  D(8,2,5,3)             29.121          estimate D2E/DX2                !
 ! D117  D(8,2,5,11)          -151.2248         estimate D2E/DX2                !
 ! D118  D(8,2,5,12)          -161.4135         estimate D2E/DX2                !
 ! D119  D(19,2,5,3)           177.6398         estimate D2E/DX2                !
 ! D120  D(19,2,5,11)           -2.706          estimate D2E/DX2                !
 ! D121  D(19,2,5,12)          -12.8947         estimate D2E/DX2                !
 ! D122  D(20,2,5,3)           179.0113         estimate D2E/DX2                !
 ! D123  D(20,2,5,11)           -1.3345         estimate D2E/DX2                !
 ! D124  D(20,2,5,12)          -11.5232         estimate D2E/DX2                !
 ! D125  D(4,2,6,7)            -39.6573         estimate D2E/DX2                !
 ! D126  D(4,2,6,10)            19.2194         estimate D2E/DX2                !
 ! D127  D(4,2,6,15)           148.4215         estimate D2E/DX2                !
 ! D128  D(4,2,6,16)          -178.1599         estimate D2E/DX2                !
 ! D129  D(5,2,6,7)             24.5272         estimate D2E/DX2                !
 ! D130  D(5,2,6,10)            83.4039         estimate D2E/DX2                !
 ! D131  D(5,2,6,15)          -147.3939         estimate D2E/DX2                !
 ! D132  D(5,2,6,16)          -113.9754         estimate D2E/DX2                !
 ! D133  D(19,2,6,7)           156.4914         estimate D2E/DX2                !
 ! D134  D(19,2,6,10)         -144.6319         estimate D2E/DX2                !
 ! D135  D(19,2,6,15)          -15.4298         estimate D2E/DX2                !
 ! D136  D(19,2,6,16)           17.9888         estimate D2E/DX2                !
 ! D137  D(20,2,6,7)           177.4842         estimate D2E/DX2                !
 ! D138  D(20,2,6,10)         -123.6391         estimate D2E/DX2                !
 ! D139  D(20,2,6,15)            5.5631         estimate D2E/DX2                !
 ! D140  D(20,2,6,16)           38.9816         estimate D2E/DX2                !
 ! D141  D(1,2,8,9)             44.5741         estimate D2E/DX2                !
 ! D142  D(1,2,8,10)           -11.6461         estimate D2E/DX2                !
 ! D143  D(1,2,8,25)          -168.1401         estimate D2E/DX2                !
 ! D144  D(1,2,8,26)          -154.3843         estimate D2E/DX2                !
 ! D145  D(5,2,8,9)            -16.4222         estimate D2E/DX2                !
 ! D146  D(5,2,8,10)           -72.6424         estimate D2E/DX2                !
 ! D147  D(5,2,8,25)           130.8637         estimate D2E/DX2                !
 ! D148  D(5,2,8,26)           144.6194         estimate D2E/DX2                !
 ! D149  D(19,2,8,9)          -153.1324         estimate D2E/DX2                !
 ! D150  D(19,2,8,10)          150.6474         estimate D2E/DX2                !
 ! D151  D(19,2,8,25)           -5.8466         estimate D2E/DX2                !
 ! D152  D(19,2,8,26)            7.9092         estimate D2E/DX2                !
 ! D153  D(20,2,8,9)          -173.104          estimate D2E/DX2                !
 ! D154  D(20,2,8,10)          130.6758         estimate D2E/DX2                !
 ! D155  D(20,2,8,25)          -25.8181         estimate D2E/DX2                !
 ! D156  D(20,2,8,26)          -12.0624         estimate D2E/DX2                !
 ! D157  D(1,2,19,56)          -65.6209         estimate D2E/DX2                !
 ! D158  D(4,2,19,56)           57.4811         estimate D2E/DX2                !
 ! D159  D(5,2,19,56)           -5.4933         estimate D2E/DX2                !
 ! D160  D(6,2,19,56)         -141.8937         estimate D2E/DX2                !
 ! D161  D(8,2,19,56)          136.7387         estimate D2E/DX2                !
 ! D162  D(1,3,4,2)             -7.3535         estimate D2E/DX2                !
 ! D163  D(1,3,4,8)             51.6916         estimate D2E/DX2                !
 ! D164  D(1,3,4,27)          -137.2141         estimate D2E/DX2                !
 ! D165  D(1,3,4,28)          -164.8266         estimate D2E/DX2                !
 ! D166  D(7,3,4,2)            -64.1159         estimate D2E/DX2                !
 ! D167  D(7,3,4,8)             -5.0708         estimate D2E/DX2                !
 ! D168  D(7,3,4,27)           166.0235         estimate D2E/DX2                !
 ! D169  D(7,3,4,28)           138.4111         estimate D2E/DX2                !
 ! D170  D(17,3,4,2)           168.4531         estimate D2E/DX2                !
 ! D171  D(17,3,4,8)          -132.5017         estimate D2E/DX2                !
 ! D172  D(17,3,4,27)           38.5925         estimate D2E/DX2                !
 ! D173  D(17,3,4,28)           10.9801         estimate D2E/DX2                !
 ! D174  D(18,3,4,2)           128.7095         estimate D2E/DX2                !
 ! D175  D(18,3,4,8)          -172.2453         estimate D2E/DX2                !
 ! D176  D(18,3,4,27)           -1.151          estimate D2E/DX2                !
 ! D177  D(18,3,4,28)          -28.7635         estimate D2E/DX2                !
 ! D178  D(7,3,5,2)             34.9507         estimate D2E/DX2                !
 ! D179  D(7,3,5,11)          -144.4696         estimate D2E/DX2                !
 ! D180  D(7,3,5,12)          -138.769          estimate D2E/DX2                !
 ! D181  D(9,3,5,2)            -31.7742         estimate D2E/DX2                !
 ! D182  D(9,3,5,11)           148.8055         estimate D2E/DX2                !
 ! D183  D(9,3,5,12)           154.506          estimate D2E/DX2                !
 ! D184  D(17,3,5,2)          -178.5839         estimate D2E/DX2                !
 ! D185  D(17,3,5,11)            1.9959         estimate D2E/DX2                !
 ! D186  D(17,3,5,12)            7.6964         estimate D2E/DX2                !
 ! D187  D(18,3,5,2)          -178.373          estimate D2E/DX2                !
 ! D188  D(18,3,5,11)            2.2068         estimate D2E/DX2                !
 ! D189  D(18,3,5,12)            7.9073         estimate D2E/DX2                !
 ! D190  D(4,3,7,6)             40.3598         estimate D2E/DX2                !
 ! D191  D(4,3,7,10)           -20.1918         estimate D2E/DX2                !
 ! D192  D(4,3,7,21)          -176.037          estimate D2E/DX2                !
 ! D193  D(4,3,7,22)          -146.747          estimate D2E/DX2                !
 ! D194  D(5,3,7,6)            -21.5337         estimate D2E/DX2                !
 ! D195  D(5,3,7,10)           -82.0853         estimate D2E/DX2                !
 ! D196  D(5,3,7,21)           122.0695         estimate D2E/DX2                !
 ! D197  D(5,3,7,22)           151.3595         estimate D2E/DX2                !
 ! D198  D(17,3,7,6)          -175.5113         estimate D2E/DX2                !
 ! D199  D(17,3,7,10)          123.9371         estimate D2E/DX2                !
 ! D200  D(17,3,7,21)          -31.908          estimate D2E/DX2                !
 ! D201  D(17,3,7,22)           -2.618          estimate D2E/DX2                !
 ! D202  D(18,3,7,6)          -153.86           estimate D2E/DX2                !
 ! D203  D(18,3,7,10)          145.5884         estimate D2E/DX2                !
 ! D204  D(18,3,7,21)          -10.2567         estimate D2E/DX2                !
 ! D205  D(18,3,7,22)           19.0333         estimate D2E/DX2                !
 ! D206  D(1,3,9,8)            -39.4977         estimate D2E/DX2                !
 ! D207  D(1,3,9,10)            16.7749         estimate D2E/DX2                !
 ! D208  D(1,3,9,29)           167.9438         estimate D2E/DX2                !
 ! D209  D(1,3,9,30)           153.3298         estimate D2E/DX2                !
 ! D210  D(5,3,9,8)             23.6385         estimate D2E/DX2                !
 ! D211  D(5,3,9,10)            79.9112         estimate D2E/DX2                !
 ! D212  D(5,3,9,29)          -128.9199         estimate D2E/DX2                !
 ! D213  D(5,3,9,30)          -143.5339         estimate D2E/DX2                !
 ! D214  D(17,3,9,8)           177.9396         estimate D2E/DX2                !
 ! D215  D(17,3,9,10)         -125.7877         estimate D2E/DX2                !
 ! D216  D(17,3,9,29)           25.3811         estimate D2E/DX2                !
 ! D217  D(17,3,9,30)           10.7672         estimate D2E/DX2                !
 ! D218  D(18,3,9,8)           156.3409         estimate D2E/DX2                !
 ! D219  D(18,3,9,10)         -147.3864         estimate D2E/DX2                !
 ! D220  D(18,3,9,29)            3.7824         estimate D2E/DX2                !
 ! D221  D(18,3,9,30)          -10.8315         estimate D2E/DX2                !
 ! D222  D(1,3,17,38)          -91.7239         estimate D2E/DX2                !
 ! D223  D(1,3,17,50)          171.0018         estimate D2E/DX2                !
 ! D224  D(4,3,17,38)           94.1008         estimate D2E/DX2                !
 ! D225  D(4,3,17,50)           -3.1735         estimate D2E/DX2                !
 ! D226  D(5,3,17,38)         -178.9742         estimate D2E/DX2                !
 ! D227  D(5,3,17,50)           83.7515         estimate D2E/DX2                !
 ! D228  D(7,3,17,38)          -30.7429         estimate D2E/DX2                !
 ! D229  D(7,3,17,50)         -128.0172         estimate D2E/DX2                !
 ! D230  D(9,3,17,38)           32.1955         estimate D2E/DX2                !
 ! D231  D(9,3,17,50)          -65.0788         estimate D2E/DX2                !
 ! D232  D(1,3,18,42)           -1.3133         estimate D2E/DX2                !
 ! D233  D(4,3,18,42)         -123.1393         estimate D2E/DX2                !
 ! D234  D(5,3,18,42)          -62.8362         estimate D2E/DX2                !
 ! D235  D(7,3,18,42)           74.2278         estimate D2E/DX2                !
 ! D236  D(9,3,18,42)          159.4958         estimate D2E/DX2                !
 ! D237  D(8,4,5,1)            -36.1632         estimate D2E/DX2                !
 ! D238  D(8,4,5,11)           122.5923         estimate D2E/DX2                !
 ! D239  D(8,4,5,12)           169.0203         estimate D2E/DX2                !
 ! D240  D(9,4,5,1)             36.2379         estimate D2E/DX2                !
 ! D241  D(9,4,5,11)          -165.0067         estimate D2E/DX2                !
 ! D242  D(9,4,5,12)          -118.5786         estimate D2E/DX2                !
 ! D243  D(27,4,5,1)          -166.1983         estimate D2E/DX2                !
 ! D244  D(27,4,5,11)           -7.4428         estimate D2E/DX2                !
 ! D245  D(27,4,5,12)           38.9852         estimate D2E/DX2                !
 ! D246  D(28,4,5,1)           164.8168         estimate D2E/DX2                !
 ! D247  D(28,4,5,11)          -36.4277         estimate D2E/DX2                !
 ! D248  D(28,4,5,12)           10.0003         estimate D2E/DX2                !
 ! D249  D(3,4,8,6)            -35.4484         estimate D2E/DX2                !
 ! D250  D(3,4,8,10)            29.8498         estimate D2E/DX2                !
 ! D251  D(3,4,8,25)          -175.9422         estimate D2E/DX2                !
 ! D252  D(3,4,8,26)           158.5529         estimate D2E/DX2                !
 ! D253  D(5,4,8,6)             24.0636         estimate D2E/DX2                !
 ! D254  D(5,4,8,10)            89.3619         estimate D2E/DX2                !
 ! D255  D(5,4,8,25)          -116.4301         estimate D2E/DX2                !
 ! D256  D(5,4,8,26)          -141.935          estimate D2E/DX2                !
 ! D257  D(27,4,8,6)           150.9241         estimate D2E/DX2                !
 ! D258  D(27,4,8,10)         -143.7776         estimate D2E/DX2                !
 ! D259  D(27,4,8,25)           10.4304         estimate D2E/DX2                !
 ! D260  D(27,4,8,26)          -15.0745         estimate D2E/DX2                !
 ! D261  D(28,4,8,6)          -177.5708         estimate D2E/DX2                !
 ! D262  D(28,4,8,10)         -112.2726         estimate D2E/DX2                !
 ! D263  D(28,4,8,25)           41.9355         estimate D2E/DX2                !
 ! D264  D(28,4,8,26)           16.4306         estimate D2E/DX2                !
 ! D265  D(2,4,9,7)             33.1099         estimate D2E/DX2                !
 ! D266  D(2,4,9,10)           -29.9031         estimate D2E/DX2                !
 ! D267  D(2,4,9,29)           176.6339         estimate D2E/DX2                !
 ! D268  D(2,4,9,30)          -156.1969         estimate D2E/DX2                !
 ! D269  D(5,4,9,7)            -27.0236         estimate D2E/DX2                !
 ! D270  D(5,4,9,10)           -90.0366         estimate D2E/DX2                !
 ! D271  D(5,4,9,29)           116.5004         estimate D2E/DX2                !
 ! D272  D(5,4,9,30)           143.6695         estimate D2E/DX2                !
 ! D273  D(27,4,9,7)          -177.6418         estimate D2E/DX2                !
 ! D274  D(27,4,9,10)          119.3452         estimate D2E/DX2                !
 ! D275  D(27,4,9,29)          -34.1178         estimate D2E/DX2                !
 ! D276  D(27,4,9,30)           -6.9487         estimate D2E/DX2                !
 ! D277  D(28,4,9,7)          -162.0368         estimate D2E/DX2                !
 ! D278  D(28,4,9,10)          134.9502         estimate D2E/DX2                !
 ! D279  D(28,4,9,29)          -18.5128         estimate D2E/DX2                !
 ! D280  D(28,4,9,30)            8.6564         estimate D2E/DX2                !
 ! D281  D(2,4,27,44)           24.0287         estimate D2E/DX2                !
 ! D282  D(3,4,27,44)          146.6356         estimate D2E/DX2                !
 ! D283  D(5,4,27,44)           85.4049         estimate D2E/DX2                !
 ! D284  D(8,4,27,44)          -42.943          estimate D2E/DX2                !
 ! D285  D(9,4,27,44)         -123.409          estimate D2E/DX2                !
 ! D286  D(2,4,28,34)          -87.8091         estimate D2E/DX2                !
 ! D287  D(2,4,28,40)           98.6344         estimate D2E/DX2                !
 ! D288  D(2,4,28,50)         -150.1206         estimate D2E/DX2                !
 ! D289  D(3,4,28,34)           52.9848         estimate D2E/DX2                !
 ! D290  D(3,4,28,40)         -120.5717         estimate D2E/DX2                !
 ! D291  D(3,4,28,50)           -9.3268         estimate D2E/DX2                !
 ! D292  D(5,4,28,34)          -13.9215         estimate D2E/DX2                !
 ! D293  D(5,4,28,40)          172.522          estimate D2E/DX2                !
 ! D294  D(5,4,28,50)          -76.233          estimate D2E/DX2                !
 ! D295  D(8,4,28,34)         -170.6257         estimate D2E/DX2                !
 ! D296  D(8,4,28,40)           15.8178         estimate D2E/DX2                !
 ! D297  D(8,4,28,50)          127.0627         estimate D2E/DX2                !
 ! D298  D(9,4,28,34)          116.6159         estimate D2E/DX2                !
 ! D299  D(9,4,28,40)          -56.9405         estimate D2E/DX2                !
 ! D300  D(9,4,28,50)           54.3044         estimate D2E/DX2                !
 ! D301  D(1,5,11,51)           15.4438         estimate D2E/DX2                !
 ! D302  D(2,5,11,51)          -62.4964         estimate D2E/DX2                !
 ! D303  D(3,5,11,51)          116.8641         estimate D2E/DX2                !
 ! D304  D(4,5,11,51)         -135.8553         estimate D2E/DX2                !
 ! D305  D(1,5,12,34)         -145.2612         estimate D2E/DX2                !
 ! D306  D(2,5,12,34)          118.3051         estimate D2E/DX2                !
 ! D307  D(3,5,12,34)          -73.2939         estimate D2E/DX2                !
 ! D308  D(4,5,12,34)            3.6469         estimate D2E/DX2                !
 ! D309  D(2,6,7,3)             -1.4157         estimate D2E/DX2                !
 ! D310  D(2,6,7,9)             57.2038         estimate D2E/DX2                !
 ! D311  D(2,6,7,21)          -134.0891         estimate D2E/DX2                !
 ! D312  D(2,6,7,22)          -174.237          estimate D2E/DX2                !
 ! D313  D(8,6,7,3)            -61.3854         estimate D2E/DX2                !
 ! D314  D(8,6,7,9)             -2.7658         estimate D2E/DX2                !
 ! D315  D(8,6,7,21)           165.9413         estimate D2E/DX2                !
 ! D316  D(8,6,7,22)           125.7933         estimate D2E/DX2                !
 ! D317  D(15,6,7,3)           167.0523         estimate D2E/DX2                !
 ! D318  D(15,6,7,9)          -134.3281         estimate D2E/DX2                !
 ! D319  D(15,6,7,21)           34.379          estimate D2E/DX2                !
 ! D320  D(15,6,7,22)           -5.769          estimate D2E/DX2                !
 ! D321  D(16,6,7,3)           136.0803         estimate D2E/DX2                !
 ! D322  D(16,6,7,9)          -165.3001         estimate D2E/DX2                !
 ! D323  D(16,6,7,21)            3.407          estimate D2E/DX2                !
 ! D324  D(16,6,7,22)          -36.741          estimate D2E/DX2                !
 ! D325  D(1,6,8,4)              1.5087         estimate D2E/DX2                !
 ! D326  D(1,6,8,9)            -53.2552         estimate D2E/DX2                !
 ! D327  D(1,6,8,25)           131.2584         estimate D2E/DX2                !
 ! D328  D(1,6,8,26)           168.6151         estimate D2E/DX2                !
 ! D329  D(7,6,8,4)             57.2919         estimate D2E/DX2                !
 ! D330  D(7,6,8,9)              2.528          estimate D2E/DX2                !
 ! D331  D(7,6,8,25)          -172.9584         estimate D2E/DX2                !
 ! D332  D(7,6,8,26)          -135.6017         estimate D2E/DX2                !
 ! D333  D(15,6,8,4)          -153.4855         estimate D2E/DX2                !
 ! D334  D(15,6,8,9)           151.7506         estimate D2E/DX2                !
 ! D335  D(15,6,8,25)          -23.7358         estimate D2E/DX2                !
 ! D336  D(15,6,8,26)           13.6209         estimate D2E/DX2                !
 ! D337  D(16,6,8,4)          -147.4021         estimate D2E/DX2                !
 ! D338  D(16,6,8,9)           157.8341         estimate D2E/DX2                !
 ! D339  D(16,6,8,25)          -17.6523         estimate D2E/DX2                !
 ! D340  D(16,6,8,26)           19.7043         estimate D2E/DX2                !
 ! D341  D(1,6,10,9)            34.1263         estimate D2E/DX2                !
 ! D342  D(1,6,10,13)         -160.1632         estimate D2E/DX2                !
 ! D343  D(1,6,10,14)         -125.0324         estimate D2E/DX2                !
 ! D344  D(2,6,10,9)           -34.8505         estimate D2E/DX2                !
 ! D345  D(2,6,10,13)          130.8601         estimate D2E/DX2                !
 ! D346  D(2,6,10,14)          165.9908         estimate D2E/DX2                !
 ! D347  D(15,6,10,9)         -167.3155         estimate D2E/DX2                !
 ! D348  D(15,6,10,13)          -1.605          estimate D2E/DX2                !
 ! D349  D(15,6,10,14)          33.5258         estimate D2E/DX2                !
 ! D350  D(16,6,10,9)          163.3809         estimate D2E/DX2                !
 ! D351  D(16,6,10,13)         -30.9086         estimate D2E/DX2                !
 ! D352  D(16,6,10,14)           4.2222         estimate D2E/DX2                !
 ! D353  D(1,6,15,32)          100.6682         estimate D2E/DX2                !
 ! D354  D(1,6,15,46)         -162.3577         estimate D2E/DX2                !
 ! D355  D(2,6,15,32)          178.9411         estimate D2E/DX2                !
 ! D356  D(2,6,15,46)          -84.0848         estimate D2E/DX2                !
 ! D357  D(7,6,15,32)           11.6548         estimate D2E/DX2                !
 ! D358  D(7,6,15,46)          108.629          estimate D2E/DX2                !
 ! D359  D(8,6,15,32)         -113.6235         estimate D2E/DX2                !
 ! D360  D(8,6,15,46)          -16.6494         estimate D2E/DX2                !
 ! D361  D(10,6,15,32)         -51.0773         estimate D2E/DX2                !
 ! D362  D(10,6,15,46)          45.8968         estimate D2E/DX2                !
 ! D363  D(1,6,16,32)          107.1664         estimate D2E/DX2                !
 ! D364  D(1,6,16,36)          -53.5944         estimate D2E/DX2                !
 ! D365  D(1,6,16,47)           46.9072         estimate D2E/DX2                !
 ! D366  D(2,6,16,32)          175.9245         estimate D2E/DX2                !
 ! D367  D(2,6,16,36)           15.1638         estimate D2E/DX2                !
 ! D368  D(2,6,16,47)          115.6654         estimate D2E/DX2                !
 ! D369  D(7,6,16,32)           46.2743         estimate D2E/DX2                !
 ! D370  D(7,6,16,36)         -114.4865         estimate D2E/DX2                !
 ! D371  D(7,6,16,47)          -13.9849         estimate D2E/DX2                !
 ! D372  D(8,6,16,32)         -104.0844         estimate D2E/DX2                !
 ! D373  D(8,6,16,36)           95.1549         estimate D2E/DX2                !
 ! D374  D(8,6,16,47)         -164.3436         estimate D2E/DX2                !
 ! D375  D(10,6,16,32)         -23.733          estimate D2E/DX2                !
 ! D376  D(10,6,16,36)         175.5063         estimate D2E/DX2                !
 ! D377  D(10,6,16,47)         -83.9922         estimate D2E/DX2                !
 ! D378  D(1,7,9,4)              2.8059         estimate D2E/DX2                !
 ! D379  D(1,7,9,8)             59.1922         estimate D2E/DX2                !
 ! D380  D(1,7,9,29)          -132.3926         estimate D2E/DX2                !
 ! D381  D(1,7,9,30)          -168.7374         estimate D2E/DX2                !
 ! D382  D(6,7,9,4)            -53.9079         estimate D2E/DX2                !
 ! D383  D(6,7,9,8)              2.4784         estimate D2E/DX2                !
 ! D384  D(6,7,9,29)           170.8937         estimate D2E/DX2                !
 ! D385  D(6,7,9,30)           134.5489         estimate D2E/DX2                !
 ! D386  D(21,7,9,4)           138.3358         estimate D2E/DX2                !
 ! D387  D(21,7,9,8)          -165.2779         estimate D2E/DX2                !
 ! D388  D(21,7,9,29)            3.1374         estimate D2E/DX2                !
 ! D389  D(21,7,9,30)          -33.2074         estimate D2E/DX2                !
 ! D390  D(22,7,9,4)           168.8892         estimate D2E/DX2                !
 ! D391  D(22,7,9,8)          -134.7245         estimate D2E/DX2                !
 ! D392  D(22,7,9,29)           33.6908         estimate D2E/DX2                !
 ! D393  D(22,7,9,30)           -2.6541         estimate D2E/DX2                !
 ! D394  D(1,7,10,8)           -30.7551         estimate D2E/DX2                !
 ! D395  D(1,7,10,13)          130.1232         estimate D2E/DX2                !
 ! D396  D(1,7,10,14)          154.9625         estimate D2E/DX2                !
 ! D397  D(3,7,10,8)            37.1441         estimate D2E/DX2                !
 ! D398  D(3,7,10,13)         -161.9776         estimate D2E/DX2                !
 ! D399  D(3,7,10,14)         -137.1383         estimate D2E/DX2                !
 ! D400  D(21,7,10,8)         -172.0235         estimate D2E/DX2                !
 ! D401  D(21,7,10,13)         -11.1452         estimate D2E/DX2                !
 ! D402  D(21,7,10,14)          13.6941         estimate D2E/DX2                !
 ! D403  D(22,7,10,8)          177.9185         estimate D2E/DX2                !
 ! D404  D(22,7,10,13)         -21.2032         estimate D2E/DX2                !
 ! D405  D(22,7,10,14)           3.6361         estimate D2E/DX2                !
 ! D406  D(1,7,22,38)          122.5003         estimate D2E/DX2                !
 ! D407  D(1,7,22,58)         -145.9874         estimate D2E/DX2                !
 ! D408  D(3,7,22,38)           33.854          estimate D2E/DX2                !
 ! D409  D(3,7,22,58)          125.3662         estimate D2E/DX2                !
 ! D410  D(6,7,22,38)         -155.2709         estimate D2E/DX2                !
 ! D411  D(6,7,22,58)          -63.7586         estimate D2E/DX2                !
 ! D412  D(9,7,22,38)          -37.5851         estimate D2E/DX2                !
 ! D413  D(9,7,22,58)           53.9271         estimate D2E/DX2                !
 ! D414  D(10,7,22,38)         -97.5064         estimate D2E/DX2                !
 ! D415  D(10,7,22,58)          -5.9942         estimate D2E/DX2                !
 ! D416  D(2,8,9,3)             -4.2347         estimate D2E/DX2                !
 ! D417  D(2,8,9,7)            -64.2954         estimate D2E/DX2                !
 ! D418  D(2,8,9,29)           130.2661         estimate D2E/DX2                !
 ! D419  D(2,8,9,30)           164.2126         estimate D2E/DX2                !
 ! D420  D(6,8,9,3)             57.3807         estimate D2E/DX2                !
 ! D421  D(6,8,9,7)             -2.68           estimate D2E/DX2                !
 ! D422  D(6,8,9,29)          -168.1185         estimate D2E/DX2                !
 ! D423  D(6,8,9,30)          -134.172          estimate D2E/DX2                !
 ! D424  D(25,8,9,3)          -128.1518         estimate D2E/DX2                !
 ! D425  D(25,8,9,7)           171.7875         estimate D2E/DX2                !
 ! D426  D(25,8,9,29)            6.3489         estimate D2E/DX2                !
 ! D427  D(25,8,9,30)           40.2955         estimate D2E/DX2                !
 ! D428  D(26,8,9,3)          -166.2011         estimate D2E/DX2                !
 ! D429  D(26,8,9,7)           133.7381         estimate D2E/DX2                !
 ! D430  D(26,8,9,29)          -31.7004         estimate D2E/DX2                !
 ! D431  D(26,8,9,30)            2.2461         estimate D2E/DX2                !
 ! D432  D(2,8,10,7)            25.5077         estimate D2E/DX2                !
 ! D433  D(2,8,10,13)         -142.3168         estimate D2E/DX2                !
 ! D434  D(2,8,10,14)         -162.9872         estimate D2E/DX2                !
 ! D435  D(4,8,10,7)           -39.522          estimate D2E/DX2                !
 ! D436  D(4,8,10,13)          152.6535         estimate D2E/DX2                !
 ! D437  D(4,8,10,14)          131.9831         estimate D2E/DX2                !
 ! D438  D(25,8,10,7)          173.9172         estimate D2E/DX2                !
 ! D439  D(25,8,10,13)           6.0927         estimate D2E/DX2                !
 ! D440  D(25,8,10,14)         -14.5777         estimate D2E/DX2                !
 ! D441  D(26,8,10,7)          177.5879         estimate D2E/DX2                !
 ! D442  D(26,8,10,13)           9.7634         estimate D2E/DX2                !
 ! D443  D(26,8,10,14)         -10.907          estimate D2E/DX2                !
 ! D444  D(2,8,26,46)           80.1184         estimate D2E/DX2                !
 ! D445  D(4,8,26,46)          161.9507         estimate D2E/DX2                !
 ! D446  D(6,8,26,46)           -1.2541         estimate D2E/DX2                !
 ! D447  D(9,8,26,46)         -123.8244         estimate D2E/DX2                !
 ! D448  D(10,8,26,46)         -66.7552         estimate D2E/DX2                !
 ! D449  D(3,9,10,6)           -31.0167         estimate D2E/DX2                !
 ! D450  D(3,9,10,13)          168.0818         estimate D2E/DX2                !
 ! D451  D(3,9,10,14)          133.1878         estimate D2E/DX2                !
 ! D452  D(4,9,10,6)            38.2072         estimate D2E/DX2                !
 ! D453  D(4,9,10,13)         -122.6943         estimate D2E/DX2                !
 ! D454  D(4,9,10,14)         -157.5883         estimate D2E/DX2                !
 ! D455  D(29,9,10,6)         -174.068          estimate D2E/DX2                !
 ! D456  D(29,9,10,13)          25.0304         estimate D2E/DX2                !
 ! D457  D(29,9,10,14)          -9.8636         estimate D2E/DX2                !
 ! D458  D(30,9,10,6)         -179.8688         estimate D2E/DX2                !
 ! D459  D(30,9,10,13)          19.2296         estimate D2E/DX2                !
 ! D460  D(30,9,10,14)         -15.6643         estimate D2E/DX2                !
 ! D461  D(3,9,29,38)          -66.53           estimate D2E/DX2                !
 ! D462  D(3,9,29,50)           35.4344         estimate D2E/DX2                !
 ! D463  D(4,9,29,38)         -133.3157         estimate D2E/DX2                !
 ! D464  D(4,9,29,50)          -31.3514         estimate D2E/DX2                !
 ! D465  D(7,9,29,38)           -1.1352         estimate D2E/DX2                !
 ! D466  D(7,9,29,50)          100.8292         estimate D2E/DX2                !
 ! D467  D(8,9,29,38)          160.0368         estimate D2E/DX2                !
 ! D468  D(8,9,29,50)          -97.9988         estimate D2E/DX2                !
 ! D469  D(10,9,29,38)          79.4342         estimate D2E/DX2                !
 ! D470  D(10,9,29,50)        -178.6014         estimate D2E/DX2                !
 ! D471  D(3,9,30,54)          174.3438         estimate D2E/DX2                !
 ! D472  D(4,9,30,54)           85.4869         estimate D2E/DX2                !
 ! D473  D(7,9,30,54)         -105.4503         estimate D2E/DX2                !
 ! D474  D(8,9,30,54)            9.7334         estimate D2E/DX2                !
 ! D475  D(10,9,30,54)         -44.4746         estimate D2E/DX2                !
 ! D476  D(6,10,13,32)          54.8984         estimate D2E/DX2                !
 ! D477  D(6,10,13,54)        -135.3623         estimate D2E/DX2                !
 ! D478  D(7,10,13,32)         -34.5585         estimate D2E/DX2                !
 ! D479  D(7,10,13,54)         135.1808         estimate D2E/DX2                !
 ! D480  D(8,10,13,32)         124.1256         estimate D2E/DX2                !
 ! D481  D(8,10,13,54)         -66.1352         estimate D2E/DX2                !
 ! D482  D(9,10,13,32)        -147.7534         estimate D2E/DX2                !
 ! D483  D(9,10,13,54)          21.9858         estimate D2E/DX2                !
 ! D484  D(6,10,14,32)          19.5717         estimate D2E/DX2                !
 ! D485  D(6,10,14,54)        -143.9092         estimate D2E/DX2                !
 ! D486  D(7,10,14,32)         -63.3409         estimate D2E/DX2                !
 ! D487  D(7,10,14,54)         133.1781         estimate D2E/DX2                !
 ! D488  D(8,10,14,32)         126.3205         estimate D2E/DX2                !
 ! D489  D(8,10,14,54)         -37.1604         estimate D2E/DX2                !
 ! D490  D(9,10,14,32)        -135.6371         estimate D2E/DX2                !
 ! D491  D(9,10,14,54)          60.882          estimate D2E/DX2                !
 ! D492  D(51,11,12,34)       -176.1913         estimate D2E/DX2                !
 ! D493  D(5,11,51,24)         -22.5552         estimate D2E/DX2                !
 ! D494  D(5,11,51,52)        -144.3822         estimate D2E/DX2                !
 ! D495  D(12,11,51,24)         52.7522         estimate D2E/DX2                !
 ! D496  D(12,11,51,52)        -69.0749         estimate D2E/DX2                !
 ! D497  D(5,12,34,28)          -9.3142         estimate D2E/DX2                !
 ! D498  D(5,12,34,33)        -134.5253         estimate D2E/DX2                !
 ! D499  D(5,12,34,50)          53.3828         estimate D2E/DX2                !
 ! D500  D(11,12,34,28)         63.7951         estimate D2E/DX2                !
 ! D501  D(11,12,34,33)        -61.4161         estimate D2E/DX2                !
 ! D502  D(11,12,34,50)        126.492          estimate D2E/DX2                !
 ! D503  D(10,13,32,15)        -62.4414         estimate D2E/DX2                !
 ! D504  D(10,13,32,16)        -52.9884         estimate D2E/DX2                !
 ! D505  D(10,13,32,31)       -178.9049         estimate D2E/DX2                !
 ! D506  D(10,13,32,47)         -6.6515         estimate D2E/DX2                !
 ! D507  D(54,13,32,15)        -99.7107         estimate D2E/DX2                !
 ! D508  D(54,13,32,16)        -90.2578         estimate D2E/DX2                !
 ! D509  D(54,13,32,31)        143.8258         estimate D2E/DX2                !
 ! D510  D(54,13,32,47)        -43.9209         estimate D2E/DX2                !
 ! D511  D(10,13,54,30)        -32.0823         estimate D2E/DX2                !
 ! D512  D(10,13,54,40)         32.6966         estimate D2E/DX2                !
 ! D513  D(10,13,54,53)       -160.9132         estimate D2E/DX2                !
 ! D514  D(32,13,54,30)          4.2656         estimate D2E/DX2                !
 ! D515  D(32,13,54,40)         69.0445         estimate D2E/DX2                !
 ! D516  D(32,13,54,53)       -124.5653         estimate D2E/DX2                !
 ! D517  D(10,14,32,15)        -35.1734         estimate D2E/DX2                !
 ! D518  D(10,14,32,16)        -23.2905         estimate D2E/DX2                !
 ! D519  D(10,14,32,31)       -157.1481         estimate D2E/DX2                !
 ! D520  D(10,14,32,47)         36.4813         estimate D2E/DX2                !
 ! D521  D(54,14,32,15)         11.7207         estimate D2E/DX2                !
 ! D522  D(54,14,32,16)         23.6036         estimate D2E/DX2                !
 ! D523  D(54,14,32,31)       -110.2541         estimate D2E/DX2                !
 ! D524  D(54,14,32,47)         83.3754         estimate D2E/DX2                !
 ! D525  D(10,14,54,30)        -59.2513         estimate D2E/DX2                !
 ! D526  D(10,14,54,40)         -6.5851         estimate D2E/DX2                !
 ! D527  D(10,14,54,53)        176.898          estimate D2E/DX2                !
 ! D528  D(32,14,54,30)       -105.6287         estimate D2E/DX2                !
 ! D529  D(32,14,54,40)        -52.9625         estimate D2E/DX2                !
 ! D530  D(32,14,54,53)        130.5206         estimate D2E/DX2                !
 ! D531  D(36,16,46,26)        -85.6104         estimate D2E/DX2                !
 ! D532  D(36,16,46,45)         68.4679         estimate D2E/DX2                !
 ! D533  D(47,16,46,26)         99.2263         estimate D2E/DX2                !
 ! D534  D(47,16,46,45)       -106.6954         estimate D2E/DX2                !
 ! D535  D(6,15,32,13)          66.5525         estimate D2E/DX2                !
 ! D536  D(6,15,32,14)          55.6448         estimate D2E/DX2                !
 ! D537  D(6,15,32,31)         173.1847         estimate D2E/DX2                !
 ! D538  D(6,15,32,47)         -75.0419         estimate D2E/DX2                !
 ! D539  D(46,15,32,13)        -41.377          estimate D2E/DX2                !
 ! D540  D(46,15,32,14)        -52.2847         estimate D2E/DX2                !
 ! D541  D(46,15,32,31)         65.2552         estimate D2E/DX2                !
 ! D542  D(46,15,32,47)        177.0286         estimate D2E/DX2                !
 ! D543  D(6,15,46,26)          13.8524         estimate D2E/DX2                !
 ! D544  D(6,15,46,45)         165.9907         estimate D2E/DX2                !
 ! D545  D(32,15,46,26)         97.9032         estimate D2E/DX2                !
 ! D546  D(32,15,46,45)       -109.9585         estimate D2E/DX2                !
 ! D547  D(6,16,32,13)          40.233          estimate D2E/DX2                !
 ! D548  D(6,16,32,14)          27.2084         estimate D2E/DX2                !
 ! D549  D(6,16,32,31)         155.163          estimate D2E/DX2                !
 ! D550  D(36,16,32,13)        147.4232         estimate D2E/DX2                !
 ! D551  D(36,16,32,14)        134.3985         estimate D2E/DX2                !
 ! D552  D(36,16,32,31)        -97.6469         estimate D2E/DX2                !
 ! D553  D(6,16,36,24)          58.8505         estimate D2E/DX2                !
 ! D554  D(6,16,36,35)        -166.4236         estimate D2E/DX2                !
 ! D555  D(15,16,36,24)        136.5633         estimate D2E/DX2                !
 ! D556  D(15,16,36,35)        -88.7108         estimate D2E/DX2                !
 ! D557  D(32,16,36,24)        -46.0801         estimate D2E/DX2                !
 ! D558  D(32,16,36,35)         88.6458         estimate D2E/DX2                !
 ! D559  D(47,16,36,24)        -41.8918         estimate D2E/DX2                !
 ! D560  D(47,16,36,35)         92.8341         estimate D2E/DX2                !
 ! D561  D(6,16,47,23)         -50.7593         estimate D2E/DX2                !
 ! D562  D(6,16,47,48)        -179.8185         estimate D2E/DX2                !
 ! D563  D(15,16,47,23)       -126.4253         estimate D2E/DX2                !
 ! D564  D(15,16,47,48)        104.5155         estimate D2E/DX2                !
 ! D565  D(36,16,47,23)         50.3458         estimate D2E/DX2                !
 ! D566  D(36,16,47,48)        -78.7134         estimate D2E/DX2                !
 ! D567  D(50,17,18,42)        172.525          estimate D2E/DX2                !
 ! D568  D(42,18,38,22)        -52.003          estimate D2E/DX2                !
 ! D569  D(42,18,38,29)       -147.4297         estimate D2E/DX2                !
 ! D570  D(42,18,38,37)         88.7562         estimate D2E/DX2                !
 ! D571  D(3,17,38,22)          40.8427         estimate D2E/DX2                !
 ! D572  D(3,17,38,29)         -54.4796         estimate D2E/DX2                !
 ! D573  D(3,17,38,37)        -178.2696         estimate D2E/DX2                !
 ! D574  D(50,17,38,22)        135.0233         estimate D2E/DX2                !
 ! D575  D(50,17,38,29)         39.701          estimate D2E/DX2                !
 ! D576  D(50,17,38,37)        -84.089          estimate D2E/DX2                !
 ! D577  D(3,17,50,28)          -1.9131         estimate D2E/DX2                !
 ! D578  D(3,17,50,29)          65.6818         estimate D2E/DX2                !
 ! D579  D(3,17,50,34)         -57.9777         estimate D2E/DX2                !
 ! D580  D(3,17,50,49)        -170.0381         estimate D2E/DX2                !
 ! D581  D(18,17,50,28)         71.5732         estimate D2E/DX2                !
 ! D582  D(18,17,50,29)        139.1681         estimate D2E/DX2                !
 ! D583  D(18,17,50,34)         15.5085         estimate D2E/DX2                !
 ! D584  D(18,17,50,49)        -96.5519         estimate D2E/DX2                !
 ! D585  D(38,17,50,28)       -107.6261         estimate D2E/DX2                !
 ! D586  D(38,17,50,29)        -40.0312         estimate D2E/DX2                !
 ! D587  D(38,17,50,34)       -163.6907         estimate D2E/DX2                !
 ! D588  D(38,17,50,49)         84.2489         estimate D2E/DX2                !
 ! D589  D(3,18,42,23)         -10.2796         estimate D2E/DX2                !
 ! D590  D(3,18,42,41)        -159.4533         estimate D2E/DX2                !
 ! D591  D(17,18,42,23)         67.8474         estimate D2E/DX2                !
 ! D592  D(17,18,42,41)        -81.3263         estimate D2E/DX2                !
 ! D593  D(2,19,56,55)         173.9439         estimate D2E/DX2                !
 ! D594  D(20,19,56,55)        -12.2172         estimate D2E/DX2                !
 ! D595  D(7,22,38,17)         -34.9316         estimate D2E/DX2                !
 ! D596  D(7,22,38,29)          31.3076         estimate D2E/DX2                !
 ! D597  D(7,22,38,37)        -177.5822         estimate D2E/DX2                !
 ! D598  D(21,22,38,17)         40.9583         estimate D2E/DX2                !
 ! D599  D(21,22,38,29)        107.1975         estimate D2E/DX2                !
 ! D600  D(21,22,38,37)       -101.6923         estimate D2E/DX2                !
 ! D601  D(58,22,38,17)       -169.9832         estimate D2E/DX2                !
 ! D602  D(58,22,38,29)       -103.7439         estimate D2E/DX2                !
 ! D603  D(58,22,38,37)         47.3662         estimate D2E/DX2                !
 ! D604  D(7,22,58,57)         173.8752         estimate D2E/DX2                !
 ! D605  D(21,22,58,57)         12.0029         estimate D2E/DX2                !
 ! D606  D(38,22,58,57)        -91.7226         estimate D2E/DX2                !
 ! D607  D(42,23,24,36)       -172.0596         estimate D2E/DX2                !
 ! D608  D(42,23,24,51)          9.2363         estimate D2E/DX2                !
 ! D609  D(47,23,24,36)         16.6964         estimate D2E/DX2                !
 ! D610  D(47,23,24,51)       -162.0077         estimate D2E/DX2                !
 ! D611  D(1,23,42,18)          21.6986         estimate D2E/DX2                !
 ! D612  D(1,23,42,41)        -179.4818         estimate D2E/DX2                !
 ! D613  D(24,23,42,18)        100.6842         estimate D2E/DX2                !
 ! D614  D(24,23,42,41)       -100.4962         estimate D2E/DX2                !
 ! D615  D(47,23,42,18)        -92.9996         estimate D2E/DX2                !
 ! D616  D(47,23,42,41)         65.82           estimate D2E/DX2                !
 ! D617  D(1,23,47,16)          34.6045         estimate D2E/DX2                !
 ! D618  D(1,23,47,32)         -10.5156         estimate D2E/DX2                !
 ! D619  D(1,23,47,48)         172.5109         estimate D2E/DX2                !
 ! D620  D(24,23,47,16)        -42.118          estimate D2E/DX2                !
 ! D621  D(24,23,47,32)        -87.2381         estimate D2E/DX2                !
 ! D622  D(24,23,47,48)         95.7883         estimate D2E/DX2                !
 ! D623  D(42,23,47,16)        150.9514         estimate D2E/DX2                !
 ! D624  D(42,23,47,32)        105.8313         estimate D2E/DX2                !
 ! D625  D(42,23,47,48)        -71.1422         estimate D2E/DX2                !
 ! D626  D(1,24,36,16)         -47.1202         estimate D2E/DX2                !
 ! D627  D(1,24,36,35)        -168.559          estimate D2E/DX2                !
 ! D628  D(23,24,36,16)         23.5095         estimate D2E/DX2                !
 ! D629  D(23,24,36,35)        -97.9293         estimate D2E/DX2                !
 ! D630  D(51,24,36,16)       -157.3062         estimate D2E/DX2                !
 ! D631  D(51,24,36,35)         81.255          estimate D2E/DX2                !
 ! D632  D(1,24,51,11)          31.8942         estimate D2E/DX2                !
 ! D633  D(1,24,51,52)         157.4776         estimate D2E/DX2                !
 ! D634  D(23,24,51,11)        -62.6537         estimate D2E/DX2                !
 ! D635  D(23,24,51,52)         62.9297         estimate D2E/DX2                !
 ! D636  D(36,24,51,11)        118.0572         estimate D2E/DX2                !
 ! D637  D(36,24,51,52)       -116.3594         estimate D2E/DX2                !
 ! D638  D(8,26,46,15)          -5.9939         estimate D2E/DX2                !
 ! D639  D(8,26,46,45)        -157.7883         estimate D2E/DX2                !
 ! D640  D(25,26,46,15)         73.3565         estimate D2E/DX2                !
 ! D641  D(25,26,46,45)        -78.4379         estimate D2E/DX2                !
 ! D642  D(44,27,28,34)       -179.4815         estimate D2E/DX2                !
 ! D643  D(44,27,28,40)         -4.038          estimate D2E/DX2                !
 ! D644  D(44,27,28,50)        172.705          estimate D2E/DX2                !
 ! D645  D(4,27,44,43)         172.0713         estimate D2E/DX2                !
 ! D646  D(28,27,44,43)         88.2918         estimate D2E/DX2                !
 ! D647  D(4,28,34,12)          14.3062         estimate D2E/DX2                !
 ! D648  D(4,28,34,33)         142.7245         estimate D2E/DX2                !
 ! D649  D(27,28,34,12)        -61.5261         estimate D2E/DX2                !
 ! D650  D(27,28,34,33)         66.8921         estimate D2E/DX2                !
 ! D651  D(54,30,50,17)       -140.7043         estimate D2E/DX2                !
 ! D652  D(54,30,50,28)        -39.184          estimate D2E/DX2                !
 ! D653  D(54,30,50,34)        -71.8544         estimate D2E/DX2                !
 ! D654  D(54,30,50,49)         89.5299         estimate D2E/DX2                !
 ! D655  D(12,34,40,39)       -152.7568         estimate D2E/DX2                !
 ! D656  D(12,34,40,54)         52.9547         estimate D2E/DX2                !
 ! D657  D(33,34,40,39)        -21.8871         estimate D2E/DX2                !
 ! D658  D(33,34,40,54)       -176.1755         estimate D2E/DX2                !
 ! D659  D(4,28,40,39)        -164.7325         estimate D2E/DX2                !
 ! D660  D(4,28,40,54)          35.7596         estimate D2E/DX2                !
 ! D661  D(27,28,40,39)        -88.1514         estimate D2E/DX2                !
 ! D662  D(27,28,40,54)        112.3407         estimate D2E/DX2                !
 ! D663  D(50,28,40,39)         93.5594         estimate D2E/DX2                !
 ! D664  D(50,28,40,54)        -65.9485         estimate D2E/DX2                !
 ! D665  D(4,28,50,17)           6.8399         estimate D2E/DX2                !
 ! D666  D(4,28,50,29)         -56.2543         estimate D2E/DX2                !
 ! D667  D(4,28,50,49)         175.2112         estimate D2E/DX2                !
 ! D668  D(27,28,50,17)        -70.2954         estimate D2E/DX2                !
 ! D669  D(27,28,50,29)       -133.3896         estimate D2E/DX2                !
 ! D670  D(27,28,50,49)         98.0759         estimate D2E/DX2                !
 ! D671  D(40,28,50,17)        106.2891         estimate D2E/DX2                !
 ! D672  D(40,28,50,29)         43.1949         estimate D2E/DX2                !
 ! D673  D(40,28,50,49)        -85.3397         estimate D2E/DX2                !
 ! D674  D(38,29,30,54)       -178.3903         estimate D2E/DX2                !
 ! D675  D(9,29,38,17)          65.0901         estimate D2E/DX2                !
 ! D676  D(9,29,38,22)         -14.9816         estimate D2E/DX2                !
 ! D677  D(9,29,38,37)        -166.6467         estimate D2E/DX2                !
 ! D678  D(30,29,38,17)        140.7215         estimate D2E/DX2                !
 ! D679  D(30,29,38,22)         60.6499         estimate D2E/DX2                !
 ! D680  D(30,29,38,37)        -91.0153         estimate D2E/DX2                !
 ! D681  D(50,29,38,17)        -42.4682         estimate D2E/DX2                !
 ! D682  D(50,29,38,22)       -122.5398         estimate D2E/DX2                !
 ! D683  D(50,29,38,37)         85.795          estimate D2E/DX2                !
 ! D684  D(9,29,50,17)         -54.8451         estimate D2E/DX2                !
 ! D685  D(9,29,50,28)          46.9532         estimate D2E/DX2                !
 ! D686  D(9,29,50,34)          12.0427         estimate D2E/DX2                !
 ! D687  D(9,29,50,49)         177.2572         estimate D2E/DX2                !
 ! D688  D(38,29,50,17)         41.4728         estimate D2E/DX2                !
 ! D689  D(38,29,50,28)        143.2712         estimate D2E/DX2                !
 ! D690  D(38,29,50,34)        108.3607         estimate D2E/DX2                !
 ! D691  D(38,29,50,49)        -86.4248         estimate D2E/DX2                !
 ! D692  D(9,30,54,13)          51.2808         estimate D2E/DX2                !
 ! D693  D(9,30,54,14)          63.2635         estimate D2E/DX2                !
 ! D694  D(9,30,54,40)         -70.7985         estimate D2E/DX2                !
 ! D695  D(9,30,54,53)         168.8599         estimate D2E/DX2                !
 ! D696  D(29,30,54,13)        129.281          estimate D2E/DX2                !
 ! D697  D(29,30,54,14)        141.2637         estimate D2E/DX2                !
 ! D698  D(29,30,54,40)          7.2017         estimate D2E/DX2                !
 ! D699  D(29,30,54,53)       -113.1398         estimate D2E/DX2                !
 ! D700  D(13,32,47,23)         -0.5015         estimate D2E/DX2                !
 ! D701  D(13,32,47,48)        176.676          estimate D2E/DX2                !
 ! D702  D(14,32,47,23)        -22.168          estimate D2E/DX2                !
 ! D703  D(14,32,47,48)        155.0095         estimate D2E/DX2                !
 ! D704  D(15,32,47,23)         54.7344         estimate D2E/DX2                !
 ! D705  D(15,32,47,48)       -128.0881         estimate D2E/DX2                !
 ! D706  D(31,32,47,23)        171.5273         estimate D2E/DX2                !
 ! D707  D(31,32,47,48)        -11.2952         estimate D2E/DX2                !
 ! D708  D(12,34,50,17)          9.4021         estimate D2E/DX2                !
 ! D709  D(12,34,50,29)        -48.2921         estimate D2E/DX2                !
 ! D710  D(12,34,50,49)        143.6315         estimate D2E/DX2                !
 ! D711  D(33,34,50,17)       -162.1772         estimate D2E/DX2                !
 ! D712  D(33,34,50,29)        140.1286         estimate D2E/DX2                !
 ! D713  D(33,34,50,49)        -27.9478         estimate D2E/DX2                !
 ! D714  D(28,40,54,13)        -42.1169         estimate D2E/DX2                !
 ! D715  D(28,40,54,14)        -23.5307         estimate D2E/DX2                !
 ! D716  D(28,40,54,30)         27.757          estimate D2E/DX2                !
 ! D717  D(28,40,54,53)        152.6287         estimate D2E/DX2                !
 ! D718  D(39,40,54,13)        157.4474         estimate D2E/DX2                !
 ! D719  D(39,40,54,14)        176.0336         estimate D2E/DX2                !
 ! D720  D(39,40,54,30)       -132.6787         estimate D2E/DX2                !
 ! D721  D(39,40,54,53)         -7.807          estimate D2E/DX2                !
 --------------------------------------------------------------------------------
 Trust Radius=3.00D-01 FncErr=1.00D-07 GrdErr=1.00D-06 EigMax=2.50D+02 EigMin=1.00D-04
 Number of steps in this run=    348 maximum allowed number of steps=    348.
 GradGradGradGradGradGradGradGradGradGradGradGradGradGradGradGradGradGrad

 Stoichiometry    Be10H48
 Framework group  C1[X(Be10H48)]
 Deg. of freedom   168
 Full point group                 C1      NOp   1
 Largest Abelian subgroup         C1      NOp   1
 Largest concise Abelian subgroup C1      NOp   1
                         Standard orientation:                         
 ---------------------------------------------------------------------
 Center     Atomic      Atomic             Coordinates (Angstroms)
 Number     Number       Type             X           Y           Z
 ---------------------------------------------------------------------
      1          4           0       -0.648146   -1.413718   -0.707777
      2          4           0       -1.304343   -0.305305    1.111353
      3          4           0       -0.421471    0.495108   -1.681324
      4          4           0       -0.815309    1.528441    0.197078
      5          4           0       -2.159045    0.112155   -0.663036
      6          4           0        0.584945   -1.334540    0.950886
      7          4           0        1.242155   -0.708652   -1.090307
      8          4           0        0.542329    0.631193    1.584505
      9          4           0        1.122199    1.322099   -0.537726
     10          4           0        2.206782    0.007704    0.620142
     11          1           0       -3.655711    0.018457   -0.704606
     12          1           0       -3.403007    0.100503   -1.495814
     13          1           0        3.482233   -0.048385    1.439318
     14          1           0        3.726834    0.022189    0.658962
     15          1           0        0.938934   -2.356864    2.093062
     16          1           0        0.736730   -2.809856    1.467775
     17          1           0       -0.187804    0.923948   -3.124388
     18          1           0       -1.000200    0.861862   -3.033290
     19          1           0       -2.554713   -0.544384    1.947845
     20          1           0       -1.935374   -0.684020    2.459556
     21          1           0        1.831204   -1.516527   -2.276403
     22          1           0        2.462639   -1.163208   -1.921180
     23          1           0       -0.981212   -2.667587   -1.638700
     24          1           0       -1.458130   -2.755565   -1.014086
     25          1           0        0.310726    1.200038    3.020383
     26          1           0        1.107036    1.146713    2.937712
     27          1           0       -1.646951    2.790275    0.754358
     28          1           0       -1.173977    3.098071    0.202630
     29          1           0        1.606959    2.589215   -1.329234
     30          1           0        2.226694    2.394841   -0.866199
     31          1           0        3.860333   -3.125255    0.712898
     32          1           0        3.294921   -2.699982    0.462196
     33          1           0       -3.758280    3.104373   -1.481789
     34          1           0       -3.150834    2.679817   -1.597595
     35          1           0       -2.102012   -4.070017    2.074929
     36          1           0       -1.861025   -3.463846    1.705930
     37          1           0        3.027892    1.292284   -3.967888
     38          1           0        2.576662    1.095533   -3.402836
     39          1           0        0.854455    4.508254    2.037850
     40          1           0        0.864071    3.827909    1.723179
     41          1           0       -2.453113   -1.877703   -4.266771
     42          1           0       -2.192415   -1.480821   -3.686766
     43          1           0       -2.684297    2.360071    3.729762
     44          1           0       -2.355762    2.006144    3.157053
     45          1           0        2.140069   -1.236925    4.818547
     46          1           0        2.001761   -1.050661    4.106112
     47          1           0        1.280604   -4.096722   -1.009782
     48          1           0        1.416086   -4.802765   -1.221853
     49          1           0       -0.701137    4.305506   -2.907828
     50          1           0       -0.617010    3.685692   -2.495459
     51          1           0       -3.874890   -2.572026   -0.145959
     52          1           0       -4.401779   -3.011788   -0.445894
     53          1           0        4.006544    3.035631    1.826965
     54          1           0        3.371887    2.682356    1.642091
     55          1           0       -5.604110   -0.461549    1.880458
     56          1           0       -5.058641   -0.366039    1.649501
     57          1           0        5.387599   -1.204418   -1.946292
     58          1           0        4.899124   -1.000705   -1.663639
 ---------------------------------------------------------------------
 Rotational constants (GHZ):           0.6980825           0.5827067           0.5640955
 Standard basis: def2TZVP (5D, 7F)
 There are   488 symmetry adapted cartesian basis functions of A   symmetry.
 There are   478 symmetry adapted basis functions of A   symmetry.
   478 basis functions,   674 primitive gaussians,   488 cartesian basis functions
    44 alpha electrons       44 beta electrons
       nuclear repulsion energy       523.2453988347 Hartrees.
 NAtoms=   58 NActive=   58 NUniq=   58 SFac= 1.00D+00 NAtFMM=   60 NAOKFM=F Big=F
 Integral buffers will be    131072 words long.
 Raffenetti 2 integral format.
 Two-electron integral symmetry is turned on.
 Nuclear repulsion after empirical dispersion term =      523.1835460050 Hartrees.
 One-electron integrals computed using PRISM.
   1 Symmetry operations used in ECPInt.
 ECPInt:  NShTT=   39903 NPrTT=  100890 LenC2=   35585 LenP2D=   69797.
 LDataN:  DoStor=T MaxTD1= 4 Len=   56
 NBasis=   478 RedAO= T EigKep=  8.10D-05  NBF=   478
 NBsUse=   478 1.00D-06 EigRej= -1.00D+00 NBFU=   478
 ExpMin= 3.27D-02 ExpMax= 4.70D+03 ExpMxC= 1.60D+02 IAcc=3 IRadAn=         5 AccDes= 0.00D+00
 Harris functional with IExCor= 1009 and IRadAn=       5 diagonalized for initial guess.
 HarFok:  IExCor= 1009 AccDes= 0.00D+00 IRadAn=         5 IDoV= 1 UseB2=F ITyADJ=14
 ICtDFT=  3500011 ScaDFX=  1.000000  1.000000  1.000000  1.000000
 FoFCou: FMM=F IPFlag=           0 FMFlag=      100000 FMFlg1=           0
         NFxFlg=           0 DoJE=T BraDBF=F KetDBF=T FulRan=T
         wScrn=  0.000000 ICntrl=       500 IOpCl=  0 I1Cent=   200000004 NGrid=           0
         NMat0=    1 NMatS0=      1 NMatT0=    0 NMatD0=    1 NMtDS0=    0 NMtDT0=    0
 Petite list used in FoFCou.
 Requested convergence on RMS density matrix=1.00D-08 within 128 cycles.
 Requested convergence on MAX density matrix=1.00D-06.
 Requested convergence on             energy=1.00D-06.
 No special actions if energy rises.
 SCF Done:  E(RPBE1PBE) =  -175.272346170     A.U. after   15 cycles
            NFock= 15  Conv=0.69D-08     -V/T= 2.0095

 **********************************************************************

            Population analysis using the SCF density.

 **********************************************************************

 Orbital symmetries:
       Occupied  (A) (A) (A) (A) (A) (A) (A) (A) (A) (A) (A) (A)
                 (A) (A) (A) (A) (A) (A) (A) (A) (A) (A) (A) (A)
                 (A) (A) (A) (A) (A) (A) (A) (A) (A) (A) (A) (A)
                 (A) (A) (A) (A) (A) (A) (A) (A)
       Virtual   (A) (A) (A) (A) (A) (A) (A) (A) (A) (A) (A) (A)
                 (A) (A) (A) (A) (A) (A) (A) (A) (A) (A) (A) (A)
                 (A) (A) (A) (A) (A) (A) (A) (A) (A) (A) (A) (A)
                 (A) (A) (A) (A) (A) (A) (A) (A) (A) (A) (A) (A)
                 (A) (A) (A) (A) (A) (A) (A) (A) (A) (A) (A) (A)
                 (A) (A) (A) (A) (A) (A) (A) (A) (A) (A) (A) (A)
                 (A) (A) (A) (A) (A) (A) (A) (A) (A) (A) (A) (A)
                 (A) (A) (A) (A) (A) (A) (A) (A) (A) (A) (A) (A)
                 (A) (A) (A) (A) (A) (A) (A) (A) (A) (A) (A) (A)
                 (A) (A) (A) (A) (A) (A) (A) (A) (A) (A) (A) (A)
                 (A) (A) (A) (A) (A) (A) (A) (A) (A) (A) (A) (A)
                 (A) (A) (A) (A) (A) (A) (A) (A) (A) (A) (A) (A)
                 (A) (A) (A) (A) (A) (A) (A) (A) (A) (A) (A) (A)
                 (A) (A) (A) (A) (A) (A) (A) (A) (A) (A) (A) (A)
                 (A) (A) (A) (A) (A) (A) (A) (A) (A) (A) (A) (A)
                 (A) (A) (A) (A) (A) (A) (A) (A) (A) (A) (A) (A)
                 (A) (A) (A) (A) (A) (A) (A) (A) (A) (A) (A) (A)
                 (A) (A) (A) (A) (A) (A) (A) (A) (A) (A) (A) (A)
                 (A) (A) (A) (A) (A) (A) (A) (A) (A) (A) (A) (A)
                 (A) (A) (A) (A) (A) (A) (A) (A) (A) (A) (A) (A)
                 (A) (A) (A) (A) (A) (A) (A) (A) (A) (A) (A) (A)
                 (A) (A) (A) (A) (A) (A) (A) (A) (A) (A) (A) (A)
                 (A) (A) (A) (A) (A) (A) (A) (A) (A) (A) (A) (A)
                 (A) (A) (A) (A) (A) (A) (A) (A) (A) (A) (A) (A)
                 (A) (A) (A) (A) (A) (A) (A) (A) (A) (A) (A) (A)
                 (A) (A) (A) (A) (A) (A) (A) (A) (A) (A) (A) (A)
                 (A) (A) (A) (A) (A) (A) (A) (A) (A) (A) (A) (A)
                 (A) (A) (A) (A) (A) (A) (A) (A) (A) (A) (A) (A)
                 (A) (A) (A) (A) (A) (A) (A) (A) (A) (A) (A) (A)
                 (A) (A) (A) (A) (A) (A) (A) (A) (A) (A) (A) (A)
                 (A) (A) (A) (A) (A) (A) (A) (A) (A) (A) (A) (A)
                 (A) (A) (A) (A) (A) (A) (A) (A) (A) (A) (A) (A)
                 (A) (A) (A) (A) (A) (A) (A) (A) (A) (A) (A) (A)
                 (A) (A) (A) (A) (A) (A) (A) (A) (A) (A) (A) (A)
                 (A) (A) (A) (A) (A) (A) (A) (A) (A) (A) (A) (A)
                 (A) (A) (A) (A) (A) (A) (A) (A) (A) (A) (A) (A)
                 (A) (A)
 The electronic state is 1-A.
 Alpha  occ. eigenvalues --   -3.99359  -3.99194  -3.99143  -3.98517  -3.98331
 Alpha  occ. eigenvalues --   -3.98081  -3.97788  -3.97344  -3.97146  -3.96645
 Alpha  occ. eigenvalues --   -0.54874  -0.54039  -0.53205  -0.52972  -0.52785
 Alpha  occ. eigenvalues --   -0.51935  -0.51802  -0.51611  -0.51228  -0.50849
 Alpha  occ. eigenvalues --   -0.47309  -0.47211  -0.44129  -0.44025  -0.43898
 Alpha  occ. eigenvalues --   -0.43818  -0.43468  -0.43359  -0.43180  -0.43070
 Alpha  occ. eigenvalues --   -0.42991  -0.42918  -0.42817  -0.42734  -0.42085
 Alpha  occ. eigenvalues --   -0.31753  -0.26535  -0.26419  -0.21524  -0.20432
 Alpha  occ. eigenvalues --   -0.18290  -0.17884  -0.17520  -0.16609
 Alpha virt. eigenvalues --   -0.08501  -0.03136  -0.00982   0.01557   0.02099
 Alpha virt. eigenvalues --    0.02246   0.02568   0.02991   0.03141   0.03527
 Alpha virt. eigenvalues --    0.03616   0.03732   0.04387   0.04739   0.04967
 Alpha virt. eigenvalues --    0.05129   0.05240   0.05600   0.05804   0.05932
 Alpha virt. eigenvalues --    0.06486   0.06701   0.07051   0.07266   0.07992
 Alpha virt. eigenvalues --    0.08535   0.08833   0.09181   0.09605   0.09846
 Alpha virt. eigenvalues --    0.10342   0.10836   0.11133   0.11449   0.11672
 Alpha virt. eigenvalues --    0.11813   0.11867   0.12653   0.13284   0.13640
 Alpha virt. eigenvalues --    0.13780   0.14188   0.14617   0.14876   0.15594
 Alpha virt. eigenvalues --    0.16113   0.16380   0.16583   0.17400   0.17681
 Alpha virt. eigenvalues --    0.17961   0.18406   0.18737   0.19766   0.20108
 Alpha virt. eigenvalues --    0.20520   0.21184   0.21975   0.23295   0.24287
 Alpha virt. eigenvalues --    0.24512   0.24961   0.26225   0.26265   0.26940
 Alpha virt. eigenvalues --    0.27159   0.27981   0.28176   0.28448   0.28677
 Alpha virt. eigenvalues --    0.29688   0.30252   0.30559   0.30883   0.31783
 Alpha virt. eigenvalues --    0.31904   0.32613   0.32799   0.33203   0.33649
 Alpha virt. eigenvalues --    0.33695   0.33965   0.34523   0.34718   0.35413
 Alpha virt. eigenvalues --    0.35636   0.36040   0.36443   0.37050   0.37170
 Alpha virt. eigenvalues --    0.37860   0.38552   0.39139   0.39356   0.39698
 Alpha virt. eigenvalues --    0.40697   0.41035   0.42071   0.42583   0.43932
 Alpha virt. eigenvalues --    0.44059   0.44674   0.45020   0.45639   0.45781
 Alpha virt. eigenvalues --    0.46339   0.46654   0.47544   0.48459   0.48754
 Alpha virt. eigenvalues --    0.49669   0.50103   0.50434   0.51184   0.51807
 Alpha virt. eigenvalues --    0.52173   0.52842   0.53317   0.53641   0.54264
 Alpha virt. eigenvalues --    0.54791   0.55173   0.55570   0.55823   0.56149
 Alpha virt. eigenvalues --    0.56629   0.56861   0.57359   0.57560   0.57725
 Alpha virt. eigenvalues --    0.57995   0.58541   0.59003   0.59542   0.59919
 Alpha virt. eigenvalues --    0.60322   0.60773   0.61165   0.61367   0.62246
 Alpha virt. eigenvalues --    0.62611   0.62899   0.63374   0.63677   0.64670
 Alpha virt. eigenvalues --    0.64927   0.65865   0.66587   0.67387   0.67423
 Alpha virt. eigenvalues --    0.67959   0.68275   0.69422   0.71287   0.72372
 Alpha virt. eigenvalues --    0.72893   0.73083   0.73763   0.74541   0.75140
 Alpha virt. eigenvalues --    0.75826   0.76752   0.77153   0.77712   0.78641
 Alpha virt. eigenvalues --    0.79193   0.79865   0.81376   0.81562   0.82039
 Alpha virt. eigenvalues --    0.82939   0.83998   0.84124   0.84686   0.85664
 Alpha virt. eigenvalues --    0.87433   0.88257   0.89036   0.89750   0.91186
 Alpha virt. eigenvalues --    0.91452   0.92350   0.93766   0.95330   0.96677
 Alpha virt. eigenvalues --    0.98197   0.98696   0.99822   1.01550   1.03475
 Alpha virt. eigenvalues --    1.04231   1.06355   1.06660   1.11075   1.11736
 Alpha virt. eigenvalues --    1.12185   1.14848   1.17631   1.19989   1.20067
 Alpha virt. eigenvalues --    1.20885   1.21048   1.22024   1.22211   1.22571
 Alpha virt. eigenvalues --    1.22851   1.23462   1.24029   1.24905   1.24965
 Alpha virt. eigenvalues --    1.25687   1.26259   1.26658   1.26793   1.28170
 Alpha virt. eigenvalues --    1.28798   1.29748   1.29941   1.30363   1.30829
 Alpha virt. eigenvalues --    1.31580   1.32464   1.33185   1.33534   1.33710
 Alpha virt. eigenvalues --    1.34872   1.34968   1.35544   1.36647   1.38793
 Alpha virt. eigenvalues --    1.47766   1.51332   1.53871   1.55285   1.57651
 Alpha virt. eigenvalues --    1.58767   1.61546   1.62654   1.63372   1.65397
 Alpha virt. eigenvalues --    1.66858   1.68759   1.69292   1.69589   1.69914
 Alpha virt. eigenvalues --    1.70120   1.70516   1.71672   1.72036   1.72111
 Alpha virt. eigenvalues --    1.72437   1.73218   1.73714   1.74171   1.75385
 Alpha virt. eigenvalues --    1.76481   1.76612   1.77327   1.78295   1.78933
 Alpha virt. eigenvalues --    1.79703   1.80264   1.80935   1.81508   1.83178
 Alpha virt. eigenvalues --    1.83599   1.84435   1.85702   1.87171   1.88123
 Alpha virt. eigenvalues --    1.88695   1.91894   1.92173   1.93471   1.94013
 Alpha virt. eigenvalues --    1.94976   1.95426   1.96093   1.96610   1.96823
 Alpha virt. eigenvalues --    1.97041   1.97311   1.97597   1.97637   1.98126
 Alpha virt. eigenvalues --    1.98230   1.98378   1.98508   1.98746   1.98790
 Alpha virt. eigenvalues --    1.99143   1.99452   1.99627   1.99797   2.00295
 Alpha virt. eigenvalues --    2.00399   2.00785   2.01077   2.01481   2.01734
 Alpha virt. eigenvalues --    2.01924   2.02143   2.02269   2.02639   2.02899
 Alpha virt. eigenvalues --    2.03582   2.04810   2.05573   2.06004   2.06604
 Alpha virt. eigenvalues --    2.07456   2.08198   2.08608   2.11255   2.12431
 Alpha virt. eigenvalues --    2.12611   2.13044   2.13504   2.13967   2.14201
 Alpha virt. eigenvalues --    2.14261   2.14453   2.14876   2.16067   2.16644
 Alpha virt. eigenvalues --    2.17220   2.17710   2.18298   2.19029   2.19256
 Alpha virt. eigenvalues --    2.19787   2.20580   2.20892   2.22599   2.24647
 Alpha virt. eigenvalues --    2.27061   2.52789   2.53460   2.53748   2.58852
 Alpha virt. eigenvalues --    2.59755   2.60388   2.60621   2.61488   2.63407
 Alpha virt. eigenvalues --    2.63683   2.64829   2.65479   2.67071   2.67148
 Alpha virt. eigenvalues --    2.67871   2.68895   2.69983   2.70511   2.71045
 Alpha virt. eigenvalues --    2.72070   2.72241   2.74556   2.76374   2.81672
 Alpha virt. eigenvalues --    2.91903   2.95001   2.96024   2.98082   3.05955
 Alpha virt. eigenvalues --    3.08424   3.09457   3.12028   3.12298   3.13100
 Alpha virt. eigenvalues --    3.13275   3.14147   3.16590   3.17640   3.18843
 Alpha virt. eigenvalues --    3.19068   3.20037   3.20450   3.22576   3.24026
 Alpha virt. eigenvalues --    3.43622   3.43817   3.43981   3.44105   3.44732
 Alpha virt. eigenvalues --    3.44864   3.44964   3.45034   3.45595   3.45875
 Alpha virt. eigenvalues --    3.46252   3.46457   4.50644   4.50725   5.53227
 Alpha virt. eigenvalues --    5.57186   5.59013   5.60185   5.62402   5.67146
 Alpha virt. eigenvalues --    5.69157   5.71991   5.76107   5.78986   5.83605
 Alpha virt. eigenvalues --    5.89518   5.93248   5.97559   6.00635   6.02959
 Alpha virt. eigenvalues --    6.03453   6.09621   6.14598   6.15762   6.17831
 Alpha virt. eigenvalues --    6.22118   6.23187   6.28050   6.28695   6.32266
 Alpha virt. eigenvalues --    6.35108   6.37911   6.40925   6.46053   7.91421
 Alpha virt. eigenvalues --    7.94638   7.99728   8.01139   8.05970   8.07190
 Alpha virt. eigenvalues --    8.14288   8.17524   8.22830   8.26269
          Condensed to atoms (all electrons):
 Mulliken charges:
               1
     1  Be  -0.161166
     2  Be   0.060349
     3  Be   0.020904
     4  Be  -0.029091
     5  Be  -0.773407
     6  Be  -0.012588
     7  Be   0.060240
     8  Be  -0.259485
     9  Be  -0.081536
    10  Be  -0.746071
    11  H    0.125268
    12  H    0.149148
    13  H    0.144851
    14  H    0.127227
    15  H    0.091014
    16  H    0.113985
    17  H    0.076651
    18  H    0.099785
    19  H    0.079629
    20  H    0.080386
    21  H    0.084998
    22  H    0.097790
    23  H    0.096249
    24  H    0.120379
    25  H    0.083105
    26  H    0.121390
    27  H    0.098013
    28  H    0.114828
    29  H    0.082111
    30  H    0.120330
    31  H    0.020245
    32  H   -0.022920
    33  H    0.011831
    34  H   -0.014002
    35  H    0.020119
    36  H   -0.037514
    37  H    0.016940
    38  H   -0.038536
    39  H    0.015710
    40  H   -0.028104
    41  H    0.014602
    42  H   -0.032758
    43  H    0.021149
    44  H   -0.041369
    45  H    0.014569
    46  H   -0.034910
    47  H   -0.028635
    48  H    0.012906
    49  H    0.019717
    50  H   -0.039425
    51  H   -0.022494
    52  H    0.015972
    53  H    0.015892
    54  H   -0.024491
    55  H    0.023767
    56  H   -0.034560
    57  H    0.024904
    58  H   -0.033892
 Sum of Mulliken charges =  -0.00000
 Mulliken charges with hydrogens summed into heavy atoms:
               1
     1  Be   0.054336
     2  Be   0.182750
     3  Be   0.144873
     4  Be   0.199460
     5  Be  -0.518476
     6  Be   0.192411
     7  Be   0.267931
     8  Be  -0.103435
     9  Be   0.099309
    10  Be  -0.519158
 Electronic spatial extent (au):  <R**2>=           3987.1072
 Charge=             -0.0000 electrons
 Dipole moment (field-independent basis, Debye):
    X=              0.1322    Y=              0.0302    Z=              0.2924  Tot=              0.3223
 Quadrupole moment (field-independent basis, Debye-Ang):
   XX=            -88.7691   YY=            -92.1390   ZZ=            -94.4304
   XY=              0.1415   XZ=              1.1729   YZ=              0.6719
 Traceless Quadrupole moment (field-independent basis, Debye-Ang):
   XX=              3.0104   YY=             -0.3595   ZZ=             -2.6509
   XY=              0.1415   XZ=              1.1729   YZ=              0.6719
 Octapole moment (field-independent basis, Debye-Ang**2):
  XXX=              5.0760  YYY=             -0.4518  ZZZ=              7.7192  XYY=             -4.3115
  XXY=             -1.8654  XXZ=             -0.8524  XZZ=              1.1328  YZZ=             -2.9158
  YYZ=             -0.7787  XYZ=             -4.4841
 Hexadecapole moment (field-independent basis, Debye-Ang**3):
 XXXX=          -2509.8356 YYYY=          -2007.6562 ZZZZ=          -1858.5211 XXXY=              2.5523
 XXXZ=              7.7357 YYYX=             -2.4346 YYYZ=              3.2014 ZZZX=            -38.4880
 ZZZY=              7.8193 XXYY=           -780.8582 XXZZ=           -749.0177 YYZZ=           -635.0834
 XXYZ=             13.3998 YYXZ=             -8.1352 ZZXY=              1.4594
 N-N= 5.231835460050D+02 E-N=-1.438472115014D+03  KE= 1.736163225748D+02
   1 Symmetry operations used in ECPInt.
 ECPInt:  NShTT=   39903 NPrTT=  100890 LenC2=   35585 LenP2D=   69797.
 LDataN:  DoStor=T MaxTD1= 5 Len=  102
 Calling FoFJK, ICntrl=      2127 FMM=F ISym2X=0 I1Cent= 0 IOpClX= 0 NMat=1 NMatS=1 NMatT=0.
 ***** Axes restored to original set *****
 -------------------------------------------------------------------
 Center     Atomic                   Forces (Hartrees/Bohr)
 Number     Number              X              Y              Z
 -------------------------------------------------------------------
      1        4          -0.000048459   -0.000027191    0.000037112
      2        4          -0.000063311    0.000029764   -0.000004509
      3        4           0.000060602    0.000081889   -0.000017338
      4        4          -0.000010262   -0.000059038   -0.000035386
      5        4          -0.000027246    0.000054934   -0.000077088
      6        4           0.000021468    0.000001653    0.000001765
      7        4           0.000012587   -0.000037218   -0.000004084
      8        4          -0.000027006    0.000052549    0.000016904
      9        4           0.000010993    0.000016903    0.000089192
     10        4          -0.000021275    0.000041055    0.000084706
     11        1           0.000072739   -0.000017727    0.000157574
     12        1          -0.000040039   -0.000025880   -0.000049278
     13        1           0.000047092    0.000024565    0.000006337
     14        1          -0.000044118   -0.000050516   -0.000146951
     15        1          -0.000015429    0.000028274   -0.000004901
     16        1           0.000019409    0.000016122   -0.000018069
     17        1          -0.000040169    0.000034667   -0.000029703
     18        1           0.000050344   -0.000007841    0.000012528
     19        1           0.000348312    0.000070427    0.000205353
     20        1          -0.000085319   -0.000022871   -0.000045749
     21        1           0.000166614   -0.000034056    0.000019232
     22        1          -0.000498616   -0.000008241   -0.000224235
     23        1           0.000025195   -0.000005072   -0.000026017
     24        1           0.000029383   -0.000043359   -0.000024568
     25        1           0.000020866    0.000007753    0.000018945
     26        1          -0.000011596   -0.000043152   -0.000011851
     27        1          -0.000009007   -0.000022852    0.000022123
     28        1          -0.000026685   -0.000003212   -0.000012106
     29        1           0.000004983    0.000002131    0.000013588
     30        1          -0.000013246   -0.000028341   -0.000007639
     31        1          -0.000006884   -0.000037307    0.000046412
     32        1          -0.000003349    0.000018548   -0.000005762
     33        1           0.000003356    0.000018944   -0.000002037
     34        1           0.000007834   -0.000008000   -0.000026701
     35        1           0.000001442   -0.000011381    0.000007515
     36        1          -0.000004095   -0.000002820   -0.000010239
     37        1           0.000043614    0.000045261   -0.000004133
     38        1           0.000019501    0.000010406    0.000009937
     39        1          -0.000013910    0.000000718    0.000002149
     40        1           0.000035693   -0.000004158   -0.000003075
     41        1           0.000004094   -0.000005391   -0.000009159
     42        1          -0.000046797    0.000024141    0.000054953
     43        1          -0.000026803    0.000008969    0.000004698
     44        1          -0.000002701   -0.000015699    0.000001493
     45        1          -0.000000113   -0.000008440    0.000008362
     46        1          -0.000004899    0.000019060   -0.000024743
     47        1           0.000020264    0.000025589    0.000008238
     48        1           0.000001413   -0.000026673   -0.000013999
     49        1           0.000004021    0.000002392   -0.000003530
     50        1           0.000011137    0.000008334    0.000003316
     51        1          -0.000041084    0.000028942   -0.000003282
     52        1           0.000034871   -0.000035280   -0.000032809
     53        1          -0.000017932    0.000007769    0.000003927
     54        1          -0.000001825   -0.000005128   -0.000009296
     55        1          -0.107193178    0.016958713   -0.131096208
     56        1           0.107062791   -0.017012729    0.131001085
     57        1           0.069126145    0.061206043    0.142971350
     58        1          -0.068921406   -0.061236941   -0.142824345
 -------------------------------------------------------------------
 Cartesian Forces:  Max     0.142971350 RMS     0.025791199

 GradGradGradGradGradGradGradGradGradGradGradGradGradGradGradGradGradGrad
 Berny optimization.
 FormGI is forming the generalized inverse of G from B-inverse, IUseBI=4.
 Internal  Forces:  Max     0.170191982 RMS     0.007280160
 Search for a local minimum.
 Step number   1 out of a maximum of  348
 All quantities printed in internal units (Hartrees-Bohrs-Radians)
 Mixed Optimization -- RFO/linear search
 Second derivative matrix not updated -- first step.
 ITU=  0
     Eigenvalues ---    0.00230   0.00230   0.00230   0.00234   0.00286
     Eigenvalues ---    0.00468   0.00477   0.00488   0.00493   0.00538
     Eigenvalues ---    0.00592   0.00637   0.00745   0.00782   0.00816
     Eigenvalues ---    0.00890   0.00927   0.00976   0.00992   0.01064
     Eigenvalues ---    0.01111   0.01156   0.01178   0.01228   0.01230
     Eigenvalues ---    0.01264   0.01282   0.01300   0.01321   0.01370
     Eigenvalues ---    0.01384   0.01405   0.01429   0.01471   0.01488
     Eigenvalues ---    0.01493   0.01529   0.01547   0.01594   0.01614
     Eigenvalues ---    0.01670   0.01704   0.01725   0.01743   0.01770
     Eigenvalues ---    0.01807   0.01820   0.01843   0.01859   0.01888
     Eigenvalues ---    0.01906   0.01962   0.01993   0.02017   0.02048
     Eigenvalues ---    0.02088   0.02098   0.02159   0.02199   0.02228
     Eigenvalues ---    0.02237   0.02283   0.02316   0.02326   0.02360
     Eigenvalues ---    0.02385   0.02431   0.02450   0.02466   0.02548
     Eigenvalues ---    0.02642   0.02710   0.02791   0.02813   0.02881
     Eigenvalues ---    0.02944   0.03034   0.03072   0.03146   0.03194
     Eigenvalues ---    0.03297   0.03382   0.03435   0.03562   0.03717
     Eigenvalues ---    0.03740   0.03841   0.03933   0.04005   0.04080
     Eigenvalues ---    0.04193   0.04355   0.04430   0.04524   0.04803
     Eigenvalues ---    0.04933   0.05006   0.05392   0.05520   0.05790
     Eigenvalues ---    0.05940   0.06007   0.06137   0.06327   0.06426
     Eigenvalues ---    0.06556   0.06768   0.06770   0.06898   0.07109
     Eigenvalues ---    0.07286   0.07355   0.07438   0.07527   0.07628
     Eigenvalues ---    0.07695   0.07770   0.07942   0.07985   0.08032
     Eigenvalues ---    0.08158   0.08284   0.08507   0.08566   0.08644
     Eigenvalues ---    0.08751   0.08906   0.09171   0.09492   0.10153
     Eigenvalues ---    0.10287   0.10576   0.10777   0.10839   0.10915
     Eigenvalues ---    0.11086   0.11408   0.11721   0.12123   0.13890
     Eigenvalues ---    0.14313   0.15329   0.15664   0.15936   0.15951
     Eigenvalues ---    0.16000   0.16000   0.16000   0.16284   0.16784
     Eigenvalues ---    0.17102   0.17279   0.17473   0.18055   0.37742
     Eigenvalues ---    0.37806   0.37864   0.37872   0.37877   0.37882
     Eigenvalues ---    0.37890   0.37896   0.37915   0.37923   0.37932
     Eigenvalues ---    0.37952   0.66291   0.66291
 RFO step:  Lambda=-7.81706329D-02 EMin= 2.30000000D-03
 Linear search not attempted -- first point.
 Maximum step size (   0.300) exceeded in Quadratic search.
    -- Step size scaled by   0.924
 Iteration  1 RMS(Cart)=  0.00862421 RMS(Int)=  0.00051838
 Iteration  2 RMS(Cart)=  0.00051732 RMS(Int)=  0.00000003
 Iteration  3 RMS(Cart)=  0.00000004 RMS(Int)=  0.00000001
 Variable       Old X    -DE/DX   Delta X   Delta X   Delta X     New X
                                 (Linear)    (Quad)   (Total)
    R1        4.21218  -0.00001   0.00000  -0.00006  -0.00006   4.21213
    R2        4.07182  -0.00002   0.00000  -0.00013  -0.00013   4.07169
    R3        4.05878  -0.00001   0.00000  -0.00007  -0.00007   4.05871
    R4        3.90856  -0.00000   0.00000   0.00001   0.00001   3.90857
    R5        3.88047  -0.00002   0.00000  -0.00011  -0.00011   3.88036
    R6        3.01750  -0.00001   0.00000  -0.00009  -0.00009   3.01741
    R7        3.01792  -0.00002   0.00000  -0.00011  -0.00011   3.01781
    R8        3.98086   0.00001   0.00000   0.00003   0.00003   3.98089
    R9        3.80452   0.00001   0.00000   0.00010   0.00010   3.80462
   R10        4.07694  -0.00002   0.00000  -0.00014  -0.00014   4.07680
   R11        4.01365  -0.00003   0.00000  -0.00018  -0.00018   4.01347
   R12        2.87853  -0.00009   0.00000  -0.00039  -0.00039   2.87814
   R13        2.90261  -0.00003   0.00000  -0.00011  -0.00011   2.90250
   R14        4.11912   0.00001   0.00000   0.00003   0.00003   4.11914
   R15        3.87404  -0.00000   0.00000  -0.00002  -0.00002   3.87403
   R16        4.03800  -0.00004   0.00000  -0.00028  -0.00028   4.03772
   R17        3.95249  -0.00001   0.00000  -0.00006  -0.00006   3.95243
   R18        2.87893  -0.00001   0.00000  -0.00004  -0.00004   2.87888
   R19        2.86420  -0.00000   0.00000   0.00002   0.00002   2.86422
   R20        4.03149  -0.00000   0.00000  -0.00008  -0.00008   4.03142
   R21        4.04118   0.00001   0.00000   0.00008   0.00008   4.04127
   R22        3.93519   0.00001   0.00000   0.00008   0.00008   3.93528
   R23        3.04382   0.00001   0.00000   0.00005   0.00005   3.04387
   R24        3.04264   0.00000   0.00000   0.00003   0.00003   3.04267
   R25        2.83492  -0.00006   0.00000  -0.00032  -0.00032   2.83459
   R26        2.82898  -0.00001   0.00000   0.00006   0.00006   2.82903
   R27        4.22138  -0.00000   0.00000  -0.00002  -0.00002   4.22136
   R28        3.90373  -0.00001   0.00000  -0.00006  -0.00006   3.90368
   R29        4.02710  -0.00001   0.00000  -0.00007  -0.00007   4.02703
   R30        2.97295   0.00000   0.00000   0.00005   0.00005   2.97301
   R31        2.96800  -0.00001   0.00000  -0.00002  -0.00002   2.96798
   R32        3.98355  -0.00002   0.00000  -0.00011  -0.00011   3.98344
   R33        3.95007   0.00001   0.00000   0.00009   0.00009   3.95016
   R34        2.93149  -0.00005   0.00000  -0.00018  -0.00018   2.93131
   R35        2.91934  -0.00008   0.00000  -0.00034  -0.00034   2.91900
   R36        4.35764   0.00001   0.00000   0.00005   0.00005   4.35768
   R37        3.82133  -0.00002   0.00000  -0.00012  -0.00012   3.82122
   R38        2.95122  -0.00000   0.00000  -0.00001  -0.00001   2.95121
   R39        2.93719   0.00001   0.00000   0.00005   0.00005   2.93724
   R40        3.89330  -0.00000   0.00000  -0.00003  -0.00003   3.89327
   R41        2.96817  -0.00000   0.00000   0.00000   0.00000   2.96817
   R42        2.97509  -0.00001   0.00000  -0.00004  -0.00004   2.97505
   R43        2.86652   0.00002   0.00000   0.00015   0.00015   2.86667
   R44        2.87355  -0.00006   0.00000  -0.00031  -0.00031   2.87323
   R45        1.57722  -0.00004   0.00000  -0.00016  -0.00016   1.57705
   R46        5.02494  -0.00000   0.00000  -0.00004  -0.00004   5.02490
   R47        4.90121  -0.00001   0.00000  -0.00007  -0.00007   4.90114
   R48        1.55115  -0.00002   0.00000  -0.00009  -0.00009   1.55106
   R49        5.35190  -0.00000   0.00000  -0.00003  -0.00003   5.35188
   R50        5.17876   0.00001   0.00000   0.00007   0.00007   5.17883
   R51        5.22176  -0.00001   0.00000  -0.00004  -0.00004   5.22173
   R52        5.40112  -0.00002   0.00000  -0.00013  -0.00013   5.40099
   R53        1.50832  -0.00001   0.00000  -0.00004  -0.00004   1.50828
   R54        5.45346   0.00001   0.00000   0.00006   0.00006   5.45353
   R55        4.95964  -0.00000   0.00000  -0.00001  -0.00001   4.95962
   R56        5.19850   0.00000   0.00000   0.00004   0.00004   5.19854
   R57        5.08219  -0.00000   0.00000  -0.00003  -0.00003   5.08216
   R58        5.37497   0.00000   0.00000  -0.00003  -0.00003   5.37494
   R59        1.54928  -0.00002   0.00000  -0.00007  -0.00007   1.54920
   R60        5.26052   0.00001   0.00000   0.00011   0.00011   5.26063
   R61        5.41366   0.00001   0.00000   0.00010   0.00010   5.41377
   R62        5.11853   0.00002   0.00000   0.00017   0.00017   5.11870
   R63        1.54094  -0.00008   0.00000  -0.00028  -0.00028   1.54066
   R64        4.77711   0.00017   0.00000   0.00167   0.00167   4.77878
   R65        1.52323  -0.00010   0.00000  -0.00036  -0.00036   1.52286
   R66        5.10933  -0.00006   0.00000  -0.00054  -0.00054   5.10880
   R67        4.64011   0.00024   0.00000   0.00242   0.00242   4.64253
   R68        1.49436   0.00001   0.00000   0.00004   0.00004   1.49439
   R69        5.02468   0.00002   0.00000   0.00019   0.00019   5.02487
   R70        5.19375   0.00000   0.00000   0.00005   0.00005   5.19380
   R71        5.36578   0.00000   0.00000   0.00002   0.00002   5.36581
   R72        4.86510   0.00002   0.00000   0.00017   0.00017   4.86528
   R73        1.51625  -0.00001   0.00000  -0.00005  -0.00005   1.51620
   R74        4.99765   0.00001   0.00000   0.00014   0.00014   4.99779
   R75        1.49138  -0.00001   0.00000  -0.00004  -0.00004   1.49134
   R76        4.96038  -0.00001   0.00000  -0.00009  -0.00009   4.96029
   R77        5.11404  -0.00002   0.00000  -0.00021  -0.00021   5.11383
   R78        4.99916   0.00001   0.00000   0.00008   0.00008   4.99925
   R79        5.32326  -0.00000   0.00000  -0.00001  -0.00001   5.32324
   R80        1.50735  -0.00001   0.00000  -0.00005  -0.00005   1.50730
   R81        5.16529   0.00001   0.00000   0.00005   0.00005   5.16535
   R82        5.17812  -0.00001   0.00000  -0.00008  -0.00008   5.17804
   R83        5.23889   0.00000   0.00000   0.00006   0.00006   5.23895
   R84        1.41843  -0.00003   0.00000  -0.00005  -0.00005   1.41838
   R85        5.40312  -0.00002   0.00000  -0.00013  -0.00013   5.40299
   R86        1.41748  -0.00001   0.00000  -0.00002  -0.00002   1.41746
   R87        5.42394   0.00001   0.00000   0.00012   0.00012   5.42407
   R88        1.41626  -0.00001   0.00000  -0.00003  -0.00003   1.41623
   R89        1.41616  -0.00001   0.00000  -0.00002  -0.00002   1.41615
   R90        1.41664  -0.00001   0.00000  -0.00001  -0.00001   1.41663
   R91        5.21236  -0.00001   0.00000  -0.00010  -0.00010   5.21226
   R92        1.41652  -0.00001   0.00000  -0.00002  -0.00002   1.41650
   R93        1.41565  -0.00001   0.00000  -0.00002  -0.00002   1.41563
   R94        1.41589  -0.00001   0.00000  -0.00002  -0.00002   1.41587
   R95        1.41644  -0.00003   0.00000  -0.00006  -0.00006   1.41638
   R96        1.41578  -0.00000   0.00000  -0.00001  -0.00001   1.41577
   R97        1.41536  -0.00005   0.00000  -0.00009  -0.00009   1.41526
   R98        1.41638  -0.00002   0.00000  -0.00004  -0.00004   1.41634
   R99        1.13384   0.17019   0.00000   0.21212   0.21212   1.34595
   R100       1.13384   0.17019   0.00000   0.21212   0.21212   1.34596
    A1        1.52997   0.00000   0.00000   0.00003   0.00003   1.53000
    A2        1.82584  -0.00001   0.00000  -0.00003  -0.00003   1.82581
    A3        2.50625   0.00000   0.00000   0.00002   0.00002   2.50627
    A4        2.00980  -0.00000   0.00000  -0.00001  -0.00001   2.00979
    A5        1.83973  -0.00000   0.00000  -0.00000  -0.00000   1.83973
    A6        2.04223  -0.00000   0.00000  -0.00001  -0.00001   2.04223
    A7        2.36177   0.00000   0.00000   0.00002   0.00002   2.36178
    A8        1.95572   0.00000   0.00000   0.00001   0.00001   1.95573
    A9        1.99053  -0.00000   0.00000  -0.00002  -0.00002   1.99051
   A10        2.00785  -0.00000   0.00000   0.00000   0.00000   2.00786
   A11        1.81742  -0.00000   0.00000  -0.00001  -0.00001   1.81741
   A12        2.24202  -0.00000   0.00000  -0.00001  -0.00001   2.24200
   A13        2.08100  -0.00000   0.00000  -0.00001  -0.00001   2.08098
   A14        1.93160   0.00000   0.00000   0.00000   0.00000   1.93160
   A15        2.37410   0.00001   0.00000   0.00004   0.00004   2.37414
   A16        1.58112   0.00000   0.00000  -0.00000  -0.00000   1.58112
   A17        1.71642   0.00001   0.00000   0.00004   0.00004   1.71646
   A18        2.22910   0.00001   0.00000   0.00009   0.00009   2.22919
   A19        2.36696   0.00000   0.00000  -0.00000  -0.00000   2.36696
   A20        1.75148   0.00001   0.00000   0.00006   0.00006   1.75154
   A21        2.17186  -0.00000   0.00000  -0.00003  -0.00003   2.17183
   A22        2.33359  -0.00000   0.00000   0.00001   0.00001   2.33360
   A23        1.98793   0.00000   0.00000   0.00001   0.00001   1.98794
   A24        2.06465   0.00000   0.00000   0.00001   0.00001   2.06466
   A25        1.73965   0.00002   0.00000   0.00012   0.00012   1.73977
   A26        2.27879   0.00000   0.00000   0.00006   0.00006   2.27885
   A27        2.32513  -0.00001   0.00000  -0.00007  -0.00007   2.32506
   A28        1.88329  -0.00000   0.00000  -0.00007  -0.00007   1.88321
   A29        2.29237  -0.00002   0.00000  -0.00014  -0.00014   2.29223
   A30        1.84458  -0.00000   0.00000  -0.00007  -0.00007   1.84452
   A31        1.58239   0.00000   0.00000   0.00002   0.00002   1.58241
   A32        1.75267   0.00001   0.00000   0.00004   0.00004   1.75271
   A33        2.33711  -0.00000   0.00000  -0.00002  -0.00002   2.33709
   A34        2.18611  -0.00000   0.00000  -0.00001  -0.00001   2.18611
   A35        1.74100   0.00001   0.00000   0.00004   0.00004   1.74104
   A36        2.36107  -0.00000   0.00000  -0.00000  -0.00000   2.36107
   A37        2.19565  -0.00000   0.00000  -0.00002  -0.00002   2.19563
   A38        2.00123   0.00000   0.00000   0.00002   0.00002   2.00125
   A39        2.01288   0.00000   0.00000   0.00001   0.00001   2.01288
   A40        2.28244  -0.00000   0.00000  -0.00001  -0.00001   2.28243
   A41        1.73619   0.00000   0.00000   0.00001   0.00001   1.73620
   A42        1.87670  -0.00000   0.00000  -0.00002  -0.00002   1.87668
   A43        2.31897  -0.00000   0.00000  -0.00003  -0.00003   2.31895
   A44        1.86859  -0.00000   0.00000  -0.00001  -0.00001   1.86858
   A45        2.31020  -0.00001   0.00000  -0.00003  -0.00003   2.31016
   A46        1.57409  -0.00001   0.00000  -0.00003  -0.00003   1.57406
   A47        1.85759  -0.00001   0.00000  -0.00007  -0.00007   1.85753
   A48        1.99535   0.00001   0.00000   0.00005   0.00005   1.99540
   A49        2.49046   0.00000   0.00000   0.00003   0.00003   2.49049
   A50        1.81882  -0.00001   0.00000  -0.00006  -0.00006   1.81876
   A51        2.43846  -0.00000   0.00000  -0.00002  -0.00002   2.43844
   A52        2.10060   0.00001   0.00000   0.00003   0.00003   2.10064
   A53        1.96373  -0.00001   0.00000  -0.00003  -0.00003   1.96370
   A54        1.95842  -0.00001   0.00000  -0.00002  -0.00002   1.95840
   A55        1.91172  -0.00000   0.00000  -0.00003  -0.00003   1.91169
   A56        2.10397   0.00000   0.00000   0.00000   0.00000   2.10397
   A57        2.01751   0.00001   0.00000   0.00008   0.00008   2.01760
   A58        2.15102   0.00001   0.00000   0.00003   0.00003   2.15105
   A59        2.31869   0.00000   0.00000   0.00004   0.00004   2.31873
   A60        1.88081   0.00001   0.00000   0.00003   0.00003   1.88084
   A61        1.60775   0.00000   0.00000   0.00003   0.00003   1.60778
   A62        2.28745   0.00000   0.00000   0.00003   0.00003   2.28748
   A63        2.17417   0.00000   0.00000   0.00001   0.00001   2.17418
   A64        1.68775  -0.00001   0.00000  -0.00004  -0.00004   1.68771
   A65        2.02085   0.00001   0.00000   0.00008   0.00008   2.02093
   A66        2.57073   0.00000   0.00000   0.00005   0.00005   2.57078
   A67        2.57456  -0.00001   0.00000  -0.00004  -0.00004   2.57451
   A68        2.01466   0.00000   0.00000  -0.00001  -0.00001   2.01465
   A69        2.31996  -0.00000   0.00000  -0.00003  -0.00003   2.31993
   A70        2.42315  -0.00001   0.00000  -0.00005  -0.00005   2.42310
   A71        1.84429  -0.00000   0.00000  -0.00002  -0.00002   1.84428
   A72        1.93197   0.00000   0.00000   0.00000   0.00000   1.93197
   A73        2.33434   0.00000   0.00000   0.00000   0.00000   2.33434
   A74        1.86041   0.00000   0.00000   0.00002   0.00002   1.86043
   A75        1.76393  -0.00001   0.00000  -0.00003  -0.00003   1.76390
   A76        1.95792  -0.00001   0.00000  -0.00003  -0.00003   1.95789
   A77        2.04099  -0.00000   0.00000  -0.00001  -0.00001   2.04098
   A78        2.10398   0.00000   0.00000   0.00002   0.00002   2.10400
   A79        1.59052  -0.00000   0.00000  -0.00001  -0.00001   1.59051
   A80        2.46429   0.00001   0.00000   0.00004   0.00004   2.46433
   A81        2.13586   0.00000   0.00000   0.00002   0.00002   2.13589
   A82        1.98266   0.00000   0.00000   0.00001   0.00001   1.98267
   A83        2.48964  -0.00000   0.00000  -0.00001  -0.00001   2.48963
   A84        1.92915   0.00000   0.00000   0.00001   0.00001   1.92916
   A85        2.17629  -0.00000   0.00000   0.00000   0.00000   2.17629
   A86        1.80242   0.00001   0.00000   0.00005   0.00005   1.80247
   A87        1.97148  -0.00000   0.00000  -0.00001  -0.00001   1.97147
   A88        1.88932   0.00000   0.00000  -0.00001  -0.00001   1.88932
   A89        2.38390  -0.00001   0.00000  -0.00007  -0.00007   2.38384
   A90        1.75333   0.00001   0.00000   0.00005   0.00005   1.75337
   A91        1.97420   0.00000   0.00000   0.00002   0.00002   1.97422
   A92        1.95793   0.00000   0.00000  -0.00002  -0.00002   1.95791
   A93        2.25504  -0.00002   0.00000  -0.00009  -0.00009   2.25494
   A94        1.58444   0.00001   0.00000   0.00003   0.00003   1.58447
   A95        2.29755  -0.00000   0.00000  -0.00001  -0.00001   2.29754
   A96        2.26717   0.00001   0.00000   0.00003   0.00003   2.26720
   A97        2.37999  -0.00001   0.00000  -0.00002  -0.00002   2.37996
   A98        2.05941  -0.00000   0.00000  -0.00001  -0.00001   2.05940
   A99        2.25093  -0.00001   0.00000   0.00000   0.00000   2.25093
   A100       1.74808   0.00002   0.00000   0.00009   0.00009   1.74817
   A101       1.71704   0.00000   0.00000   0.00001   0.00001   1.71705
   A102       2.06402   0.00000   0.00000   0.00001   0.00001   2.06403
   A103       1.80954   0.00000   0.00000   0.00001   0.00001   1.80955
   A104       2.28642  -0.00000   0.00000  -0.00001  -0.00001   2.28641
   A105       1.78580   0.00000   0.00000   0.00002   0.00002   1.78582
   A106       1.92039   0.00000   0.00000   0.00001   0.00001   1.92040
   A107       1.92787   0.00000   0.00000  -0.00000  -0.00000   1.92787
   A108       2.28676  -0.00001   0.00000  -0.00003  -0.00003   2.28673
   A109       1.56843   0.00000   0.00000  -0.00000  -0.00000   1.56843
   A110       2.25450  -0.00000   0.00000   0.00000   0.00000   2.25450
   A111       2.18360   0.00000   0.00000   0.00001   0.00001   2.18361
   A112       2.45644   0.00000   0.00000   0.00000   0.00000   2.45644
   A113       2.22751   0.00000   0.00000  -0.00000  -0.00000   2.22751
   A114       2.30884  -0.00000   0.00000  -0.00002  -0.00002   2.30882
   A115       1.79098   0.00000   0.00000   0.00000   0.00000   1.79099
   A116       1.77128  -0.00000   0.00000  -0.00002  -0.00002   1.77126
   A117       2.03037  -0.00000   0.00000  -0.00002  -0.00002   2.03035
   A118       1.84546   0.00000   0.00000   0.00003   0.00003   1.84549
   A119       2.30921   0.00000   0.00000   0.00003   0.00003   2.30924
   A120       1.81409  -0.00000   0.00000  -0.00003  -0.00003   1.81406
   A121       1.93340  -0.00000   0.00000  -0.00002  -0.00002   1.93338
   A122       1.96604   0.00000   0.00000   0.00000   0.00000   1.96604
   A123       2.29007  -0.00001   0.00000  -0.00003  -0.00003   2.29004
   A124       1.53771  -0.00000   0.00000  -0.00001  -0.00001   1.53770
   A125       2.24914   0.00000   0.00000  -0.00000  -0.00000   2.24914
   A126       2.16736   0.00001   0.00000   0.00006   0.00006   2.16742
   A127       2.47042   0.00000   0.00000   0.00002   0.00002   2.47043
   A128       2.18046   0.00000   0.00000  -0.00001  -0.00001   2.18045
   A129       2.25934   0.00000   0.00000   0.00000   0.00000   2.25934
   A130       1.75447   0.00001   0.00000   0.00002   0.00002   1.75449
   A131       1.65933   0.00000   0.00000   0.00002   0.00002   1.65935
   A132       2.13271  -0.00000   0.00000  -0.00002  -0.00002   2.13269
   A133       2.43844   0.00000   0.00000   0.00003   0.00003   2.43847
   A134       1.68711  -0.00000   0.00000  -0.00002  -0.00002   1.68709
   A135       2.52743   0.00001   0.00000   0.00005   0.00005   2.52748
   A136       2.07769   0.00001   0.00000   0.00009   0.00009   2.07778
   A137       2.03303  -0.00000   0.00000  -0.00003  -0.00003   2.03300
   A138       2.51102  -0.00001   0.00000  -0.00008  -0.00008   2.51094
   A139       2.44922  -0.00000   0.00000   0.00000   0.00000   2.44922
   A140       2.13472  -0.00000   0.00000  -0.00003  -0.00003   2.13469
   A141       1.70849   0.00001   0.00000   0.00004   0.00004   1.70853
   A142       1.89640   0.00001   0.00000   0.00010   0.00010   1.89650
   A143       1.50404   0.00000   0.00000   0.00001   0.00001   1.50405
   A144       1.73595  -0.00001   0.00000  -0.00008  -0.00008   1.73587
   A145       1.36197  -0.00001   0.00000  -0.00005  -0.00005   1.36192
   A146       1.54005  -0.00001   0.00000  -0.00004  -0.00004   1.54001
   A147       2.84317  -0.00002   0.00000  -0.00010  -0.00010   2.84307
   A148       1.40255   0.00000   0.00000   0.00001   0.00001   1.40256
   A149       1.46410   0.00002   0.00000   0.00010   0.00010   1.46420
   A150       2.74396   0.00002   0.00000   0.00012   0.00012   2.74408
   A151       1.42091  -0.00001   0.00000  -0.00005  -0.00005   1.42086
   A152       1.90135   0.00000   0.00000   0.00002   0.00002   1.90137
   A153       1.73354   0.00000   0.00000   0.00003   0.00003   1.73357
   A154       1.50280  -0.00000   0.00000  -0.00003  -0.00003   1.50276
   A155       1.73576  -0.00000   0.00000  -0.00002  -0.00002   1.73574
   A156       1.72825  -0.00001   0.00000  -0.00004  -0.00004   1.72820
   A157       1.88951  -0.00001   0.00000  -0.00005  -0.00005   1.88945
   A158       2.66973   0.00000   0.00000  -0.00000  -0.00000   2.66972
   A159       2.79442   0.00000   0.00000   0.00003   0.00003   2.79445
   A160       1.72320   0.00001   0.00000   0.00006   0.00006   1.72326
   A161       1.83839  -0.00000   0.00000  -0.00003  -0.00003   1.83837
   A162       1.61124  -0.00000   0.00000  -0.00001  -0.00001   1.61123
   A163       1.47078  -0.00000   0.00000  -0.00002  -0.00002   1.47076
   A164       1.68235   0.00000   0.00000   0.00002   0.00002   1.68237
   A165       1.74567   0.00001   0.00000   0.00007   0.00007   1.74573
   A166       2.06559  -0.00001   0.00000  -0.00004  -0.00004   2.06555
   A167       2.39968   0.00009   0.00000   0.00035   0.00035   2.40003
   A168       2.56523  -0.00014   0.00000  -0.00056  -0.00056   2.56468
   A169       1.65313   0.00003   0.00000   0.00018   0.00018   1.65331
   A170       2.35753   0.00001   0.00000   0.00011   0.00011   2.35764
   A171       1.72918   0.00003   0.00000   0.00020   0.00020   1.72938
   A172       2.59163  -0.00004   0.00000  -0.00022  -0.00022   2.59142
   A173       1.53113  -0.00005   0.00000  -0.00035  -0.00035   1.53078
   A174       1.76562   0.00001   0.00000   0.00009   0.00009   1.76571
   A175       1.67423  -0.00000   0.00000  -0.00002  -0.00002   1.67422
   A176       1.96420   0.00001   0.00000   0.00006   0.00006   1.96426
   A177       1.83146   0.00001   0.00000   0.00005   0.00005   1.83151
   A178       2.47061  -0.00002   0.00000  -0.00012  -0.00012   2.47050
   A179       1.66877   0.00000   0.00000   0.00002   0.00002   1.66879
   A180       1.93001   0.00000   0.00000  -0.00002  -0.00002   1.92999
   A181       2.62594  -0.00000   0.00000  -0.00003  -0.00003   2.62592
   A182       2.54022   0.00000   0.00000   0.00004   0.00004   2.54026
   A183       1.11694  -0.00000   0.00000  -0.00002  -0.00002   1.11693
   A184       1.80491  -0.00000   0.00000  -0.00001  -0.00001   1.80489
   A185       1.92353  -0.00001   0.00000  -0.00005  -0.00005   1.92348
   A186       1.79476   0.00000   0.00000   0.00003   0.00003   1.79479
   A187       2.73442   0.00002   0.00000   0.00017   0.00017   2.73459
   A188       1.58056  -0.00000   0.00000   0.00001   0.00001   1.58057
   A189       1.67028   0.00000   0.00000  -0.00000  -0.00000   1.67028
   A190       1.72745  -0.00001   0.00000  -0.00003  -0.00003   1.72742
   A191       1.53778  -0.00002   0.00000  -0.00012  -0.00012   1.53766
   A192       1.73906   0.00001   0.00000   0.00007   0.00007   1.73913
   A193       2.62487  -0.00001   0.00000  -0.00007  -0.00007   2.62481
   A194       1.91841  -0.00000   0.00000   0.00000   0.00000   1.91841
   A195       1.62175  -0.00000   0.00000  -0.00005  -0.00005   1.62171
   A196       1.86168  -0.00000   0.00000  -0.00001  -0.00001   1.86167
   A197       1.60238   0.00000   0.00000   0.00001   0.00001   1.60240
   A198       1.75558   0.00001   0.00000   0.00007   0.00007   1.75565
   A199       1.74335  -0.00000   0.00000  -0.00002  -0.00002   1.74333
   A200       2.53376   0.00000   0.00000   0.00002   0.00002   2.53377
   A201       1.31574  -0.00000   0.00000  -0.00001  -0.00001   1.31573
   A202       1.54358  -0.00000   0.00000  -0.00001  -0.00001   1.54356
   A203       1.94487  -0.00001   0.00000  -0.00003  -0.00003   1.94484
   A204       2.32072   0.00000   0.00000   0.00003   0.00003   2.32076
   A205       1.54103  -0.00001   0.00000  -0.00006  -0.00006   1.54097
   A206       1.73014  -0.00001   0.00000  -0.00007  -0.00007   1.73007
   A207       2.00053   0.00000   0.00000   0.00002   0.00002   2.00055
   A208       2.24981  -0.00000   0.00000  -0.00001  -0.00001   2.24979
   A209       2.08700   0.00001   0.00000   0.00007   0.00007   2.08707
   A210       1.34269   0.00000   0.00000  -0.00001  -0.00001   1.34269
   A211       2.16010   0.00001   0.00000   0.00007   0.00007   2.16017
   A212       2.01071   0.00000   0.00000   0.00000   0.00000   2.01071
   A213       1.77074   0.00000   0.00000   0.00004   0.00004   1.77078
   A214       2.06927   0.00000   0.00000  -0.00000  -0.00000   2.06926
   A215       2.03379  -0.00001   0.00000  -0.00004  -0.00004   2.03375
   A216       1.98382  -0.00000   0.00000  -0.00003  -0.00003   1.98379
   A217       2.17104   0.00001   0.00000   0.00004   0.00004   2.17109
   A218       1.28435  -0.00000   0.00000  -0.00000  -0.00000   1.28435
   A219       2.15422   0.00000   0.00000   0.00001   0.00001   2.15423
   A220       2.37320  -0.00000   0.00000  -0.00003  -0.00003   2.37317
   A221       1.42206  -0.00003   0.00000  -0.00012  -0.00012   1.42194
   A222       1.16526  -0.00000   0.00000  -0.00002  -0.00002   1.16524
   A223       2.33167   0.00001   0.00000   0.00009   0.00009   2.33176
   A224       1.59663  -0.00001   0.00000   0.00000   0.00000   1.59663
   A225       2.28885   0.00001   0.00000  -0.00000  -0.00000   2.28885
   A226       2.26810   0.00000   0.00000   0.00002   0.00002   2.26812
   A227       2.07346  -0.00001   0.00000  -0.00002  -0.00002   2.07345
   A228       2.17605  -0.00001   0.00000  -0.00004  -0.00004   2.17601
   A229       1.98332   0.00001   0.00000   0.00005   0.00005   1.98337
   A230       1.57050  -0.00002   0.00000  -0.00013  -0.00013   1.57037
   A231       2.49426   0.00001   0.00000   0.00007   0.00007   2.49432
   A232       2.11543   0.00001   0.00000   0.00008   0.00008   2.11551
   A233       2.31457   0.00001   0.00000   0.00003   0.00003   2.31460
   A234       1.50841  -0.00000   0.00000  -0.00001  -0.00001   1.50839
   A235       2.31903   0.00000   0.00000   0.00002   0.00002   2.31905
   A236       2.33103   0.00000   0.00000   0.00002   0.00002   2.33105
   A237       1.37627  -0.00000   0.00000  -0.00000  -0.00000   1.37627
   A238       2.35630   0.00000   0.00000   0.00001   0.00001   2.35631
   A239       2.03037   0.00000   0.00000   0.00001   0.00001   2.03038
   A240       2.18195  -0.00000   0.00000  -0.00002  -0.00002   2.18192
   A241       2.06971   0.00000   0.00000   0.00001   0.00001   2.06972
   A242       1.60960   0.00000   0.00000   0.00001   0.00001   1.60961
   A243       1.14404  -0.00000   0.00000  -0.00001  -0.00001   1.14403
   A244       1.43346   0.00000   0.00000   0.00001   0.00001   1.43347
   A245       2.33718   0.00000   0.00000   0.00001   0.00001   2.33719
   A246       1.23381   0.00001   0.00000   0.00005   0.00005   1.23386
   A247       2.31525  -0.00001   0.00000  -0.00003  -0.00003   2.31522
   A248       2.02988   0.00000   0.00000   0.00000   0.00000   2.02988
   A249       2.28690  -0.00000   0.00000  -0.00002  -0.00002   2.28688
   A250       1.94226   0.00000   0.00000   0.00001   0.00001   1.94227
   A251       1.49195  -0.00002   0.00000  -0.00010  -0.00010   1.49185
   A252       2.14821  -0.00001   0.00000  -0.00004  -0.00004   2.14817
   A253       2.07543   0.00002   0.00000   0.00014   0.00014   2.07556
   A254       1.41653   0.00000   0.00000   0.00001   0.00001   1.41654
   A255       2.04050   0.00001   0.00000   0.00007   0.00007   2.04057
   A256       2.04184  -0.00001   0.00000  -0.00005  -0.00005   2.04179
   A257       1.20634  -0.00000   0.00000  -0.00004  -0.00004   1.20630
   A258       2.10548  -0.00000   0.00000  -0.00000  -0.00000   2.10548
   A259       2.00245   0.00000   0.00000   0.00002   0.00002   2.00248
   A260       1.25991   0.00001   0.00000   0.00006   0.00006   1.25997
   A261       2.24188  -0.00001   0.00000  -0.00003  -0.00003   2.24184
   A262       2.17350  -0.00000   0.00000  -0.00002  -0.00002   2.17348
   A263       2.57516  -0.00013   0.00000  -0.00051  -0.00051   2.57465
   A264       2.39788  -0.00003   0.00000  -0.00010  -0.00010   2.39778
   A265       3.28923  -0.00000   0.00000  -0.00002  -0.00002   3.28921
   A266       3.15313  -0.00000   0.00000  -0.00000  -0.00000   3.15313
   A267       3.27684  -0.00000   0.00000  -0.00005  -0.00005   3.27679
   A268       3.35796   0.00001   0.00000   0.00009   0.00009   3.35805
   A269       3.22237   0.00000   0.00000  -0.00000  -0.00000   3.22237
   A270       3.12762   0.00001   0.00000   0.00003   0.00003   3.12764
   A271       3.22112   0.00000   0.00000   0.00003   0.00003   3.22114
   A272       3.19726  -0.00001   0.00000  -0.00003  -0.00003   3.19723
    D1       -0.12560   0.00001   0.00000   0.00008   0.00008  -0.12551
    D2       -1.18118   0.00000   0.00000   0.00004   0.00004  -1.18114
    D3        2.25324   0.00002   0.00000   0.00011   0.00011   2.25335
    D4        2.96012   0.00000   0.00000   0.00010   0.00010   2.96022
    D5        0.90714   0.00001   0.00000   0.00005   0.00005   0.90719
    D6       -0.14844  -0.00000   0.00000   0.00001   0.00001  -0.14844
    D7       -2.99721   0.00001   0.00000   0.00008   0.00008  -2.99713
    D8       -2.29032  -0.00000   0.00000   0.00006   0.00006  -2.29026
    D9       -2.48665   0.00000   0.00000   0.00001   0.00001  -2.48664
   D10        2.74095  -0.00000   0.00000  -0.00004  -0.00004   2.74091
   D11       -0.10782   0.00001   0.00000   0.00004   0.00004  -0.10778
   D12        0.59907  -0.00000   0.00000   0.00002   0.00002   0.59909
   D13       -2.57054   0.00001   0.00000   0.00005   0.00005  -2.57049
   D14        2.65706   0.00000   0.00000   0.00000   0.00000   2.65706
   D15       -0.19171   0.00002   0.00000   0.00008   0.00008  -0.19163
   D16        0.51518   0.00000   0.00000   0.00006   0.00006   0.51524
   D17        0.12136  -0.00001   0.00000  -0.00008  -0.00008   0.12128
   D18        1.13122  -0.00001   0.00000  -0.00005  -0.00005   1.13117
   D19       -2.94876  -0.00000   0.00000  -0.00003  -0.00003  -2.94879
   D20       -2.25991  -0.00001   0.00000  -0.00007  -0.00007  -2.25998
   D21       -0.89289  -0.00001   0.00000  -0.00006  -0.00006  -0.89294
   D22        0.11697  -0.00000   0.00000  -0.00003  -0.00003   0.11695
   D23        2.32018   0.00000   0.00000  -0.00001  -0.00001   2.32018
   D24        3.00903  -0.00001   0.00000  -0.00004  -0.00004   3.00899
   D25        2.77511  -0.00000   0.00000  -0.00002  -0.00002   2.77509
   D26       -2.49821   0.00000   0.00000   0.00001   0.00001  -2.49821
   D27       -0.29500   0.00001   0.00000   0.00003   0.00003  -0.29498
   D28        0.39385  -0.00000   0.00000  -0.00001  -0.00001   0.39384
   D29        2.29098  -0.00001   0.00000  -0.00005  -0.00005   2.29093
   D30       -2.98234  -0.00000   0.00000  -0.00002  -0.00002  -2.98237
   D31       -0.77913   0.00000   0.00000  -0.00000  -0.00000  -0.77913
   D32       -0.09028  -0.00001   0.00000  -0.00004  -0.00004  -0.09032
   D33        0.64859   0.00000   0.00000   0.00000   0.00000   0.64859
   D34       -2.13340  -0.00001   0.00000  -0.00007  -0.00007  -2.13347
   D35       -2.84007  -0.00000   0.00000  -0.00003  -0.00003  -2.84010
   D36       -0.61053  -0.00000   0.00000  -0.00001  -0.00001  -0.61053
   D37        2.89066  -0.00001   0.00000  -0.00008  -0.00008   2.89059
   D38        2.18400  -0.00000   0.00000  -0.00004  -0.00004   2.18396
   D39       -2.86956   0.00000   0.00000   0.00001   0.00001  -2.86955
   D40        0.63163  -0.00001   0.00000  -0.00006  -0.00006   0.63157
   D41       -0.07503   0.00000   0.00000  -0.00003  -0.00003  -0.07506
   D42        2.92085  -0.00000   0.00000  -0.00002  -0.00002   2.92083
   D43        0.13886  -0.00001   0.00000  -0.00009  -0.00009   0.13877
   D44       -0.56781  -0.00000   0.00000  -0.00005  -0.00005  -0.56786
   D45        0.58475   0.00000   0.00000   0.00004   0.00004   0.58479
   D46       -0.47491   0.00001   0.00000   0.00006   0.00006  -0.47484
   D47       -3.12279   0.00000   0.00000   0.00002   0.00002  -3.12277
   D48       -2.88988   0.00000   0.00000   0.00003   0.00003  -2.88985
   D49       -0.46319   0.00000   0.00000   0.00002   0.00002  -0.46318
   D50       -1.52285   0.00000   0.00000   0.00004   0.00004  -1.52282
   D51        2.11244  -0.00000   0.00000  -0.00000  -0.00000   2.11244
   D52        2.34536   0.00000   0.00000   0.00001   0.00001   2.34537
   D53        3.11786  -0.00000   0.00000   0.00000   0.00000   3.11786
   D54        2.05820   0.00000   0.00000   0.00003   0.00003   2.05822
   D55       -0.58969  -0.00000   0.00000  -0.00001  -0.00001  -0.58971
   D56       -0.35678  -0.00000   0.00000  -0.00000  -0.00000  -0.35678
   D57       -2.59090   0.00001   0.00000   0.00004   0.00004  -2.59086
   D58        2.63263   0.00001   0.00000   0.00006   0.00006   2.63268
   D59       -0.01526   0.00000   0.00000   0.00002   0.00002  -0.01524
   D60        0.21765   0.00001   0.00000   0.00003   0.00003   0.21768
   D61       -0.61793  -0.00000   0.00000  -0.00002  -0.00002  -0.61795
   D62        0.45390   0.00000   0.00000  -0.00000  -0.00000   0.45389
   D63        3.05772  -0.00001   0.00000  -0.00002  -0.00002   3.05770
   D64        2.83781   0.00002   0.00000   0.00007   0.00007   2.83789
   D65        0.38594   0.00000   0.00000   0.00002   0.00002   0.38596
   D66        1.45778   0.00001   0.00000   0.00003   0.00003   1.45780
   D67       -2.22159  -0.00000   0.00000   0.00001   0.00001  -2.22158
   D68       -2.44149   0.00002   0.00000   0.00011   0.00011  -2.44139
   D69        2.68261  -0.00000   0.00000   0.00001   0.00001   2.68261
   D70       -2.52875   0.00000   0.00000   0.00002   0.00002  -2.52873
   D71        0.07508  -0.00001   0.00000  -0.00000  -0.00000   0.07508
   D72       -0.14483   0.00002   0.00000   0.00009   0.00009  -0.14474
   D73        2.96809  -0.00000   0.00000   0.00001   0.00001   2.96810
   D74       -2.24326   0.00000   0.00000   0.00002   0.00002  -2.24324
   D75        0.36056  -0.00000   0.00000   0.00000   0.00000   0.36056
   D76        0.14065   0.00002   0.00000   0.00010   0.00010   0.14075
   D77        1.77270   0.00001   0.00000   0.00012   0.00012   1.77282
   D78       -1.97286   0.00000   0.00000   0.00003   0.00003  -1.97283
   D79       -0.45946   0.00000   0.00000   0.00003   0.00003  -0.45943
   D80        2.07817  -0.00001   0.00000  -0.00007  -0.00007   2.07810
   D81        0.65774   0.00001   0.00000   0.00005   0.00005   0.65779
   D82       -3.08782  -0.00001   0.00000  -0.00004  -0.00004  -3.08786
   D83       -2.93414   0.00001   0.00000   0.00006   0.00006  -2.93408
   D84       -0.39652  -0.00000   0.00000  -0.00003  -0.00003  -0.39655
   D85       -1.62993   0.00001   0.00000   0.00008   0.00008  -1.62985
   D86        0.90770  -0.00000   0.00000  -0.00002  -0.00002   0.90768
   D87       -0.60468   0.00000   0.00000   0.00002   0.00002  -0.60465
   D88        0.51755   0.00000   0.00000   0.00002   0.00002   0.51757
   D89       -2.59870  -0.00000   0.00000  -0.00003  -0.00003  -2.59873
   D90       -1.47647  -0.00000   0.00000  -0.00004  -0.00004  -1.47651
   D91       -1.60558  -0.00000   0.00000  -0.00002  -0.00002  -1.60560
   D92       -0.48335  -0.00000   0.00000  -0.00003  -0.00003  -0.48337
   D93        0.58960  -0.00000   0.00000  -0.00002  -0.00002   0.58957
   D94        1.71183  -0.00000   0.00000  -0.00003  -0.00003   1.71180
   D95        2.05935   0.00000   0.00000  -0.00000  -0.00000   2.05934
   D96       -3.10161  -0.00000   0.00000  -0.00001  -0.00001  -3.10162
   D97        0.12404  -0.00001   0.00000  -0.00009  -0.00009   0.12396
   D98       -0.87596  -0.00001   0.00000  -0.00006  -0.00006  -0.87601
   D99        2.68960  -0.00001   0.00000  -0.00010  -0.00010   2.68951
   D100       2.68870  -0.00000   0.00000  -0.00001  -0.00001   2.68870
   D101       1.09673  -0.00001   0.00000  -0.00006  -0.00006   1.09667
   D102       0.09673  -0.00000   0.00000  -0.00003  -0.00003   0.09670
   D103      -2.62089  -0.00001   0.00000  -0.00008  -0.00008  -2.62097
   D104      -2.62179   0.00000   0.00000   0.00002   0.00002  -2.62178
   D105      -2.29316  -0.00003   0.00000  -0.00019  -0.00019  -2.29335
   D106       2.99003  -0.00002   0.00000  -0.00016  -0.00016   2.98987
   D107       0.27240  -0.00003   0.00000  -0.00020  -0.00020   0.27220
   D108       0.27150  -0.00002   0.00000  -0.00011  -0.00011   0.27139
   D109      -2.96349  -0.00000   0.00000  -0.00010  -0.00010  -2.96359
   D110       2.31969   0.00000   0.00000  -0.00007  -0.00007   2.31963
   D111      -0.39793  -0.00000   0.00000  -0.00011  -0.00011  -0.39804
   D112      -0.39883   0.00001   0.00000  -0.00002  -0.00002  -0.39885
   D113      -0.62317  -0.00000   0.00000   0.00001   0.00001  -0.62315
   D114       2.51239  -0.00000   0.00000   0.00001   0.00001   2.51240
   D115       2.33456  -0.00000   0.00000  -0.00000  -0.00000   2.33456
   D116       0.50826   0.00001   0.00000   0.00005   0.00005   0.50831
   D117      -2.63937   0.00001   0.00000   0.00005   0.00005  -2.63933
   D118      -2.81720   0.00001   0.00000   0.00004   0.00004  -2.81716
   D119       3.10040  -0.00000   0.00000  -0.00002  -0.00002   3.10038
   D120      -0.04723  -0.00000   0.00000  -0.00003  -0.00003  -0.04726
   D121      -0.22505  -0.00000   0.00000  -0.00004  -0.00004  -0.22509
   D122       3.12434   0.00000   0.00000   0.00004   0.00004   3.12438
   D123      -0.02329   0.00000   0.00000   0.00003   0.00003  -0.02326
   D124      -0.20112   0.00000   0.00000   0.00002   0.00002  -0.20109
   D125      -0.69215   0.00000   0.00000   0.00003   0.00003  -0.69212
   D126       0.33544   0.00001   0.00000   0.00005   0.00005   0.33550
   D127       2.59044   0.00000   0.00000   0.00003   0.00003   2.59048
   D128      -3.10948  -0.00000   0.00000   0.00001   0.00001  -3.10947
   D129       0.42808   0.00000   0.00000   0.00001   0.00001   0.42809
   D130       1.45567   0.00001   0.00000   0.00003   0.00003   1.45571
   D131      -2.57251   0.00000   0.00000   0.00001   0.00001  -2.57250
   D132      -1.98925  -0.00000   0.00000  -0.00001  -0.00001  -1.98926
   D133       2.73129   0.00002   0.00000   0.00016   0.00016   2.73145
   D134      -2.52430   0.00003   0.00000   0.00019   0.00019  -2.52412
   D135      -0.26930   0.00002   0.00000   0.00016   0.00016  -0.26914
   D136       0.31396   0.00002   0.00000   0.00014   0.00014   0.31411
   D137       3.09768   0.00000   0.00000   0.00003   0.00003   3.09771
   D138      -2.15791   0.00000   0.00000   0.00005   0.00005  -2.15786
   D139       0.09709   0.00000   0.00000   0.00003   0.00003   0.09712
   D140       0.68036  -0.00000   0.00000   0.00001   0.00001   0.68037
   D141       0.77796  -0.00000   0.00000  -0.00003  -0.00003   0.77793
   D142      -0.20326  -0.00000   0.00000  -0.00003  -0.00003  -0.20330
   D143      -2.93460  -0.00000   0.00000  -0.00002  -0.00002  -2.93462
   D144      -2.69451  -0.00000   0.00000  -0.00004  -0.00004  -2.69455
   D145      -0.28662  -0.00000   0.00000  -0.00003  -0.00003  -0.28665
   D146      -1.26785  -0.00000   0.00000  -0.00003  -0.00003  -1.26788
   D147       2.28400  -0.00000   0.00000  -0.00002  -0.00002   2.28398
   D148       2.52409  -0.00000   0.00000  -0.00003  -0.00003   2.52405
   D149      -2.67267  -0.00001   0.00000  -0.00005  -0.00005  -2.67272
   D150       2.62929  -0.00001   0.00000  -0.00005  -0.00005   2.62924
   D151      -0.10204  -0.00001   0.00000  -0.00004  -0.00004  -0.10208
   D152       0.13804  -0.00001   0.00000  -0.00006  -0.00006   0.13799
   D153      -3.02123  -0.00000   0.00000  -0.00005  -0.00005  -3.02129
   D154       2.28072  -0.00000   0.00000  -0.00005  -0.00005   2.28067
   D155      -0.45061   0.00000   0.00000  -0.00004  -0.00004  -0.45065
   D156      -0.21053  -0.00000   0.00000  -0.00005  -0.00005  -0.21058
   D157      -1.14530  -0.00002   0.00000  -0.00015  -0.00015  -1.14545
   D158       1.00323  -0.00000   0.00000  -0.00007  -0.00007   1.00317
   D159      -0.09588  -0.00001   0.00000  -0.00010  -0.00010  -0.09598
   D160      -2.47651  -0.00003   0.00000  -0.00022  -0.00022  -2.47673
   D161       2.38654  -0.00001   0.00000  -0.00010  -0.00010   2.38644
   D162      -0.12834   0.00001   0.00000   0.00009   0.00009  -0.12826
   D163       0.90219   0.00000   0.00000   0.00002   0.00002   0.90220
   D164      -2.39484   0.00001   0.00000   0.00006   0.00006  -2.39478
   D165      -2.87677   0.00000   0.00000   0.00003   0.00003  -2.87674
   D166      -1.11903   0.00001   0.00000   0.00006   0.00006  -1.11897
   D167      -0.08850  -0.00000   0.00000  -0.00001  -0.00001  -0.08851
   D168       2.89766   0.00000   0.00000   0.00003   0.00003   2.89769
   D169       2.41573   0.00000   0.00000   0.00001   0.00001   2.41574
   D170       2.94006   0.00000   0.00000   0.00004   0.00004   2.94010
   D171      -2.31259  -0.00001   0.00000  -0.00004  -0.00004  -2.31263
   D172       0.67357  -0.00000   0.00000   0.00001   0.00001   0.67357
   D173       0.19164  -0.00000   0.00000  -0.00002  -0.00002   0.19162
   D174       2.24641   0.00001   0.00000   0.00008   0.00008   2.24649
   D175      -3.00625   0.00000   0.00000   0.00001   0.00001  -3.00624
   D176      -0.02009   0.00001   0.00000   0.00005   0.00005  -0.02004
   D177      -0.50202   0.00001   0.00000   0.00003   0.00003  -0.50199
   D178       0.61000  -0.00000   0.00000  -0.00002  -0.00002   0.60998
   D179      -2.52147  -0.00000   0.00000  -0.00002  -0.00002  -2.52149
   D180      -2.42198  -0.00000   0.00000  -0.00002  -0.00002  -2.42200
   D181      -0.55456  -0.00001   0.00000  -0.00005  -0.00005  -0.55462
   D182       2.59715  -0.00001   0.00000  -0.00005  -0.00005   2.59710
   D183       2.69664  -0.00001   0.00000  -0.00005  -0.00005   2.69659
   D184      -3.11688  -0.00000   0.00000  -0.00003  -0.00003  -3.11691
   D185       0.03483  -0.00000   0.00000  -0.00003  -0.00003   0.03481
   D186       0.13433  -0.00000   0.00000  -0.00003  -0.00003   0.13429
   D187      -3.11320  -0.00000   0.00000  -0.00003  -0.00003  -3.11322
   D188       0.03852  -0.00000   0.00000  -0.00002  -0.00002   0.03850
   D189       0.13801  -0.00000   0.00000  -0.00002  -0.00002   0.13798
   D190       0.70441   0.00000   0.00000  -0.00000  -0.00000   0.70441
   D191      -0.35241   0.00000   0.00000   0.00001   0.00001  -0.35240
   D192      -3.07242   0.00001   0.00000   0.00001   0.00001  -3.07242
   D193      -2.56122  -0.00001   0.00000  -0.00007  -0.00007  -2.56129
   D194      -0.37583   0.00000   0.00000   0.00001   0.00001  -0.37583
   D195      -1.43266   0.00000   0.00000   0.00002   0.00002  -1.43264
   D196       2.13052   0.00001   0.00000   0.00002   0.00002   2.13053
   D197       2.64172  -0.00001   0.00000  -0.00006  -0.00006   2.64166
   D198      -3.06325   0.00000   0.00000   0.00002   0.00002  -3.06323
   D199       2.16311   0.00000   0.00000   0.00003   0.00003   2.16314
   D200      -0.55690   0.00001   0.00000   0.00003   0.00003  -0.55688
   D201      -0.04569  -0.00001   0.00000  -0.00005  -0.00005  -0.04575
   D202      -2.68536  -0.00000   0.00000  -0.00002  -0.00002  -2.68538
   D203       2.54100  -0.00000   0.00000  -0.00001  -0.00001   2.54099
   D204      -0.17901   0.00000   0.00000  -0.00001  -0.00001  -0.17902
   D205       0.33219  -0.00002   0.00000  -0.00009  -0.00009   0.33210
   D206      -0.68937   0.00000   0.00000   0.00003   0.00003  -0.68934
   D207       0.29278  -0.00000   0.00000  -0.00002  -0.00002   0.29276
   D208       2.93117  -0.00000   0.00000   0.00000   0.00000   2.93117
   D209       2.67611   0.00000   0.00000   0.00004   0.00004   2.67615
   D210       0.41257   0.00001   0.00000   0.00005   0.00005   0.41262
   D211       1.39471  -0.00000   0.00000  -0.00000  -0.00000   1.39471
   D212      -2.25008   0.00000   0.00000   0.00002   0.00002  -2.25006
   D213      -2.50514   0.00001   0.00000   0.00006   0.00006  -2.50508
   D214       3.10563   0.00000   0.00000   0.00003   0.00003   3.10566
   D215      -2.19541  -0.00000   0.00000  -0.00002  -0.00002  -2.19543
   D216       0.44298  -0.00000   0.00000   0.00000   0.00000   0.44299
   D217       0.18792   0.00000   0.00000   0.00004   0.00004   0.18796
   D218       2.72866   0.00001   0.00000   0.00004   0.00004   2.72870
   D219      -2.57238  -0.00000   0.00000  -0.00001  -0.00001  -2.57239
   D220       0.06602   0.00000   0.00000   0.00001   0.00001   0.06603
   D221      -0.18905   0.00001   0.00000   0.00005   0.00005  -0.18900
   D222      -1.60088  -0.00000   0.00000  -0.00001  -0.00001  -1.60089
   D223       2.98454  -0.00000   0.00000  -0.00002  -0.00002   2.98453
   D224       1.64237   0.00001   0.00000   0.00006   0.00006   1.64243
   D225      -0.05539   0.00001   0.00000   0.00005   0.00005  -0.05534
   D226      -3.12369   0.00000   0.00000   0.00001   0.00001  -3.12367
   D227       1.46174  -0.00000   0.00000   0.00000   0.00000   1.46174
   D228      -0.53656   0.00000   0.00000   0.00001   0.00001  -0.53655
   D229      -2.23432  -0.00000   0.00000   0.00000   0.00000  -2.23432
   D230       0.56192   0.00000   0.00000   0.00003   0.00003   0.56195
   D231      -1.13584   0.00000   0.00000   0.00002   0.00002  -1.13582
   D232      -0.02292  -0.00000   0.00000  -0.00003  -0.00003  -0.02295
   D233      -2.14919  -0.00001   0.00000  -0.00003  -0.00003  -2.14922
   D234      -1.09670  -0.00001   0.00000  -0.00005  -0.00005  -1.09675
   D235       1.29552  -0.00000   0.00000  -0.00002  -0.00002   1.29550
   D236       2.78373  -0.00001   0.00000  -0.00004  -0.00004   2.78369
   D237      -0.63117   0.00000   0.00000   0.00001   0.00001  -0.63115
   D238       2.13964   0.00002   0.00000   0.00011   0.00011   2.13975
   D239       2.94996  -0.00000   0.00000   0.00003   0.00003   2.94999
   D240       0.63247  -0.00000   0.00000  -0.00002  -0.00002   0.63245
   D241      -2.87991   0.00001   0.00000   0.00007   0.00007  -2.87983
   D242      -2.06959  -0.00001   0.00000  -0.00000  -0.00000  -2.06959
   D243      -2.90071  -0.00001   0.00000  -0.00004  -0.00004  -2.90075
   D244      -0.12990   0.00001   0.00000   0.00005   0.00005  -0.12985
   D245       0.68042  -0.00001   0.00000  -0.00003  -0.00003   0.68039
   D246       2.87660   0.00000   0.00000   0.00000   0.00000   2.87660
   D247      -0.63578   0.00002   0.00000   0.00009   0.00009  -0.63569
   D248       0.17454  -0.00000   0.00000   0.00002   0.00002   0.17455
   D249      -0.61869   0.00000   0.00000   0.00001   0.00001  -0.61868
   D250       0.52098   0.00001   0.00000   0.00003   0.00003   0.52100
   D251      -3.07077   0.00000   0.00000  -0.00000  -0.00000  -3.07077
   D252       2.76727   0.00000   0.00000   0.00001   0.00001   2.76728
   D253       0.41999  -0.00000   0.00000  -0.00001  -0.00001   0.41998
   D254       1.55966   0.00000   0.00000   0.00001   0.00001   1.55967
   D255      -2.03209  -0.00000   0.00000  -0.00002  -0.00002  -2.03211
   D256      -2.47723  -0.00000   0.00000  -0.00001  -0.00001  -2.47724
   D257       2.63412  -0.00000   0.00000  -0.00001  -0.00001   2.63411
   D258      -2.50939   0.00000   0.00000   0.00000   0.00000  -2.50939
   D259       0.18204  -0.00000   0.00000  -0.00002  -0.00002   0.18202
   D260      -0.26310   0.00000   0.00000  -0.00001  -0.00001  -0.26311
   D261      -3.09920  -0.00000   0.00000  -0.00000  -0.00000  -3.09920
   D262      -1.95953   0.00000   0.00000   0.00001   0.00001  -1.95951
   D263       0.73191  -0.00000   0.00000  -0.00001  -0.00001   0.73190
   D264       0.28677  -0.00000   0.00000  -0.00000  -0.00000   0.28677
   D265       0.57788   0.00000   0.00000   0.00005   0.00005   0.57793
   D266      -0.52191  -0.00000   0.00000   0.00001   0.00001  -0.52190
   D267       3.08284   0.00000   0.00000   0.00003   0.00003   3.08287
   D268      -2.72615   0.00000   0.00000   0.00004   0.00004  -2.72611
   D269      -0.47165   0.00000   0.00000   0.00004   0.00004  -0.47161
   D270      -1.57144  -0.00000   0.00000  -0.00000  -0.00000  -1.57144
   D271       2.03332   0.00000   0.00000   0.00002   0.00002   2.03333
   D272       2.50751   0.00000   0.00000   0.00003   0.00003   2.50753
   D273      -3.10043   0.00001   0.00000   0.00010   0.00010  -3.10034
   D274       2.08297   0.00001   0.00000   0.00006   0.00006   2.08302
   D275      -0.59547   0.00001   0.00000   0.00008   0.00008  -0.59539
   D276      -0.12128   0.00001   0.00000   0.00009   0.00009  -0.12119
   D277      -2.82808   0.00000   0.00000   0.00003   0.00003  -2.82805
   D278       2.35532  -0.00000   0.00000  -0.00001  -0.00001   2.35531
   D279      -0.32311   0.00000   0.00000   0.00001   0.00001  -0.32310
   D280       0.15108  -0.00000   0.00000   0.00002   0.00002   0.15110
   D281       0.41938  -0.00003   0.00000  -0.00029  -0.00029   0.41909
   D282       2.55927  -0.00003   0.00000  -0.00028  -0.00028   2.55899
   D283       1.49060  -0.00003   0.00000  -0.00026  -0.00026   1.49034
   D284      -0.74950  -0.00003   0.00000  -0.00025  -0.00025  -0.74975
   D285      -2.15389  -0.00004   0.00000  -0.00031  -0.00031  -2.15421
   D286      -1.53256  -0.00001   0.00000  -0.00005  -0.00005  -1.53261
   D287       1.72150  -0.00001   0.00000  -0.00010  -0.00010   1.72139
   D288      -2.62010  -0.00001   0.00000  -0.00011  -0.00011  -2.62021
   D289       0.92476   0.00000   0.00000   0.00003   0.00003   0.92479
   D290      -2.10437  -0.00000   0.00000  -0.00002  -0.00002  -2.10439
   D291      -0.16278  -0.00000   0.00000  -0.00003  -0.00003  -0.16281
   D292      -0.24298   0.00000   0.00000   0.00002   0.00002  -0.24296
   D293       3.01108  -0.00000   0.00000  -0.00004  -0.00004   3.01104
   D294      -1.33052  -0.00000   0.00000  -0.00004  -0.00004  -1.33056
   D295      -2.97798   0.00000   0.00000   0.00002   0.00002  -2.97796
   D296       0.27607  -0.00000   0.00000  -0.00004  -0.00004   0.27604
   D297       2.21766  -0.00000   0.00000  -0.00004  -0.00004   2.21762
   D298       2.03533   0.00000   0.00000   0.00001   0.00001   2.03534
   D299      -0.99380  -0.00000   0.00000  -0.00004  -0.00004  -0.99384
   D300       0.94779  -0.00000   0.00000  -0.00005  -0.00005   0.94774
   D301       0.26955   0.00002   0.00000   0.00016   0.00016   0.26970
   D302      -1.09077   0.00002   0.00000   0.00011   0.00011  -1.09066
   D303       2.03966   0.00001   0.00000   0.00010   0.00010   2.03977
   D304      -2.37112   0.00000   0.00000   0.00004   0.00004  -2.37108
   D305      -2.53529  -0.00001   0.00000  -0.00002  -0.00002  -2.53531
   D306       2.06481  -0.00001   0.00000  -0.00004  -0.00004   2.06478
   D307      -1.27922  -0.00001   0.00000  -0.00005  -0.00005  -1.27927
   D308       0.06365  -0.00000   0.00000  -0.00004  -0.00004   0.06361
   D309      -0.02471  -0.00000   0.00000  -0.00002  -0.00002  -0.02472
   D310       0.99840   0.00000   0.00000   0.00002   0.00002   0.99842
   D311      -2.34030  -0.00001   0.00000  -0.00003  -0.00003  -2.34033
   D312      -3.04101   0.00001   0.00000   0.00007   0.00007  -3.04094
   D313      -1.07138   0.00000   0.00000   0.00001   0.00001  -1.07137
   D314      -0.04827   0.00001   0.00000   0.00005   0.00005  -0.04823
   D315       2.89622  -0.00001   0.00000  -0.00001  -0.00001   2.89621
   D316       2.19551   0.00002   0.00000   0.00009   0.00009   2.19560
   D317       2.91561  -0.00000   0.00000  -0.00003  -0.00003   2.91558
   D318      -2.34447   0.00000   0.00000   0.00001   0.00001  -2.34446
   D319       0.60003  -0.00002   0.00000  -0.00005  -0.00005   0.59998
   D320      -0.10069   0.00001   0.00000   0.00005   0.00005  -0.10063
   D321       2.37505   0.00000   0.00000  -0.00000  -0.00000   2.37505
   D322      -2.88503   0.00001   0.00000   0.00004   0.00004  -2.88500
   D323       0.05946  -0.00001   0.00000  -0.00002  -0.00002   0.05944
   D324      -0.64125   0.00002   0.00000   0.00008   0.00008  -0.64117
   D325       0.02633  -0.00000   0.00000  -0.00001  -0.00001   0.02632
   D326      -0.92948  -0.00000   0.00000  -0.00001  -0.00001  -0.92949
   D327       2.29089   0.00000   0.00000   0.00001   0.00001   2.29090
   D328       2.94289  -0.00000   0.00000  -0.00002  -0.00002   2.94287
   D329       0.99993  -0.00001   0.00000  -0.00004  -0.00004   0.99989
   D330       0.04412  -0.00001   0.00000  -0.00004  -0.00004   0.04408
   D331      -3.01869  -0.00000   0.00000  -0.00002  -0.00002  -3.01872
   D332      -2.36670  -0.00001   0.00000  -0.00005  -0.00005  -2.36674
   D333      -2.67883   0.00000   0.00000   0.00000   0.00000  -2.67882
   D334       2.64855   0.00000   0.00000   0.00000   0.00000   2.64855
   D335      -0.41427   0.00000   0.00000   0.00002   0.00002  -0.41425
   D336       0.23773  -0.00000   0.00000  -0.00000  -0.00000   0.23773
   D337      -2.57265  -0.00000   0.00000  -0.00001  -0.00001  -2.57266
   D338       2.75472  -0.00000   0.00000  -0.00001  -0.00001   2.75471
   D339      -0.30809   0.00000   0.00000   0.00001   0.00001  -0.30809
   D340       0.34391  -0.00000   0.00000  -0.00002  -0.00002   0.34389
   D341       0.59562  -0.00001   0.00000  -0.00006  -0.00006   0.59555
   D342      -2.79537  -0.00001   0.00000  -0.00005  -0.00005  -2.79543
   D343      -2.18223  -0.00002   0.00000  -0.00013  -0.00013  -2.18235
   D344      -0.60826  -0.00001   0.00000  -0.00006  -0.00006  -0.60832
   D345       2.28394  -0.00001   0.00000  -0.00005  -0.00005   2.28389
   D346       2.89709  -0.00002   0.00000  -0.00012  -0.00012   2.89696
   D347      -2.92021  -0.00000   0.00000  -0.00004  -0.00004  -2.92024
   D348      -0.02801  -0.00000   0.00000  -0.00003  -0.00003  -0.02804
   D349       0.58514  -0.00001   0.00000  -0.00010  -0.00010   0.58504
   D350       2.85153  -0.00000   0.00000  -0.00002  -0.00002   2.85152
   D351      -0.53946   0.00000   0.00000  -0.00001  -0.00001  -0.53947
   D352       0.07369  -0.00001   0.00000  -0.00008  -0.00008   0.07361
   D353       1.75699   0.00000   0.00000   0.00004   0.00004   1.75703
   D354      -2.83368   0.00001   0.00000   0.00005   0.00005  -2.83362
   D355       3.12311   0.00001   0.00000   0.00004   0.00004   3.12315
   D356      -1.46756   0.00001   0.00000   0.00006   0.00006  -1.46750
   D357       0.20342   0.00001   0.00000   0.00006   0.00006   0.20347
   D358       1.89593   0.00001   0.00000   0.00007   0.00007   1.89601
   D359      -1.98310   0.00000   0.00000   0.00001   0.00001  -1.98309
   D360      -0.29059   0.00000   0.00000   0.00003   0.00003  -0.29056
   D361      -0.89147  -0.00000   0.00000  -0.00000  -0.00000  -0.89147
   D362       0.80105   0.00000   0.00000   0.00002   0.00002   0.80107
   D363       1.87041  -0.00000   0.00000  -0.00000  -0.00000   1.87040
   D364      -0.93540  -0.00000   0.00000  -0.00002  -0.00002  -0.93542
   D365       0.81868   0.00000   0.00000   0.00003   0.00003   0.81871
   D366       3.07046   0.00000   0.00000   0.00002   0.00002   3.07048
   D367       0.26466  -0.00000   0.00000   0.00000   0.00000   0.26466
   D368       2.01874   0.00001   0.00000   0.00005   0.00005   2.01879
   D369       0.80764   0.00000   0.00000   0.00002   0.00002   0.80766
   D370      -1.99817   0.00000   0.00000   0.00001   0.00001  -1.99816
   D371      -0.24408   0.00001   0.00000   0.00005   0.00005  -0.24403
   D372      -1.81662  -0.00000   0.00000  -0.00001  -0.00001  -1.81662
   D373       1.66077  -0.00000   0.00000  -0.00002  -0.00002   1.66074
   D374      -2.86834   0.00000   0.00000   0.00003   0.00003  -2.86831
   D375      -0.41422  -0.00001   0.00000  -0.00004  -0.00004  -0.41426
   D376       3.06316  -0.00001   0.00000  -0.00005  -0.00005   3.06311
   D377      -1.46594  -0.00000   0.00000  -0.00001  -0.00001  -1.46595
   D378       0.04897  -0.00000   0.00000  -0.00003  -0.00003   0.04894
   D379       1.03310  -0.00000   0.00000  -0.00002  -0.00002   1.03308
   D380      -2.31069  -0.00000   0.00000  -0.00000  -0.00000  -2.31069
   D381      -2.94502   0.00000   0.00000  -0.00001  -0.00001  -2.94503
   D382      -0.94087  -0.00001   0.00000  -0.00005  -0.00005  -0.94092
   D383       0.04326  -0.00001   0.00000  -0.00004  -0.00004   0.04321
   D384       2.98266  -0.00000   0.00000  -0.00002  -0.00002   2.98263
   D385       2.34832  -0.00000   0.00000  -0.00003  -0.00003   2.34829
   D386       2.41442   0.00001   0.00000   0.00001   0.00001   2.41442
   D387      -2.88464   0.00001   0.00000   0.00002   0.00002  -2.88463
   D388       0.05476   0.00001   0.00000   0.00003   0.00003   0.05479
   D389      -0.57958   0.00002   0.00000   0.00003   0.00003  -0.57955
   D390       2.94767  -0.00002   0.00000  -0.00011  -0.00011   2.94756
   D391      -2.35139  -0.00002   0.00000  -0.00011  -0.00011  -2.35149
   D392       0.58801  -0.00002   0.00000  -0.00009  -0.00009   0.58793
   D393      -0.04632  -0.00002   0.00000  -0.00009  -0.00009  -0.04642
   D394      -0.53678  -0.00000   0.00000  -0.00002  -0.00002  -0.53680
   D395       2.27108  -0.00000   0.00000  -0.00005  -0.00005   2.27103
   D396       2.70461   0.00000   0.00000   0.00002   0.00002   2.70463
   D397       0.64829   0.00000   0.00000   0.00001   0.00001   0.64830
   D398      -2.82704   0.00000   0.00000  -0.00002  -0.00002  -2.82706
   D399      -2.39351   0.00001   0.00000   0.00005   0.00005  -2.39346
   D400      -3.00238  -0.00000   0.00000   0.00001   0.00001  -3.00236
   D401      -0.19452  -0.00000   0.00000  -0.00002  -0.00002  -0.19454
   D402       0.23901   0.00000   0.00000   0.00005   0.00005   0.23906
   D403       3.10526  -0.00000   0.00000  -0.00001  -0.00001   3.10525
   D404      -0.37007  -0.00000   0.00000  -0.00004  -0.00004  -0.37011
   D405       0.06346   0.00000   0.00000   0.00003   0.00003   0.06349
   D406       2.13803   0.00000   0.00000   0.00004   0.00004   2.13807
   D407      -2.54796  -0.00003   0.00000  -0.00027  -0.00027  -2.54824
   D408       0.59086   0.00002   0.00000   0.00015   0.00015   0.59101
   D409       2.18805  -0.00001   0.00000  -0.00016  -0.00016   2.18789
   D410      -2.70999   0.00001   0.00000   0.00005   0.00005  -2.70993
   D411      -1.11280  -0.00003   0.00000  -0.00026  -0.00026  -1.11305
   D412      -0.65598   0.00002   0.00000   0.00013   0.00013  -0.65586
   D413       0.94121  -0.00002   0.00000  -0.00018  -0.00018   0.94102
   D414      -1.70181   0.00001   0.00000   0.00009   0.00009  -1.70172
   D415      -0.10462  -0.00002   0.00000  -0.00022  -0.00022  -0.10484
   D416      -0.07391  -0.00000   0.00000  -0.00001  -0.00001  -0.07391
   D417      -1.12217   0.00001   0.00000   0.00005   0.00005  -1.12211
   D418       2.27357   0.00001   0.00000   0.00003   0.00003   2.27361
   D419       2.86605  -0.00000   0.00000  -0.00001  -0.00001   2.86604
   D420       1.00148  -0.00000   0.00000  -0.00001  -0.00001   1.00147
   D421      -0.04677   0.00001   0.00000   0.00005   0.00005  -0.04673
   D422      -2.93422   0.00000   0.00000   0.00003   0.00003  -2.93419
   D423      -2.34174  -0.00000   0.00000  -0.00002  -0.00002  -2.34176
   D424      -2.23667  -0.00001   0.00000  -0.00004  -0.00004  -2.23671
   D425       2.99826   0.00000   0.00000   0.00002   0.00002   2.99828
   D426       0.11081  -0.00000   0.00000   0.00000   0.00000   0.11081
   D427       0.70329  -0.00001   0.00000  -0.00004  -0.00004   0.70325
   D428      -2.90076   0.00000   0.00000  -0.00000  -0.00000  -2.90076
   D429       2.33417   0.00001   0.00000   0.00006   0.00006   2.33423
   D430      -0.55328   0.00001   0.00000   0.00004   0.00004  -0.55324
   D431       0.03920  -0.00000   0.00000  -0.00001  -0.00001   0.03920
   D432       0.44519   0.00000   0.00000   0.00002   0.00002   0.44522
   D433      -2.48390   0.00000   0.00000   0.00002   0.00002  -2.48388
   D434      -2.84466  -0.00000   0.00000  -0.00002  -0.00002  -2.84468
   D435      -0.68979  -0.00000   0.00000  -0.00001  -0.00001  -0.68980
   D436       2.66431  -0.00000   0.00000  -0.00001  -0.00001   2.66430
   D437       2.30354  -0.00001   0.00000  -0.00005  -0.00005   2.30349
   D438       3.03543   0.00000   0.00000   0.00002   0.00002   3.03545
   D439       0.10634  -0.00000   0.00000   0.00002   0.00002   0.10635
   D440      -0.25443  -0.00000   0.00000  -0.00002  -0.00002  -0.25445
   D441       3.09949   0.00000   0.00000   0.00002   0.00002   3.09952
   D442       0.17040   0.00000   0.00000   0.00002   0.00002   0.17042
   D443      -0.19036  -0.00000   0.00000  -0.00002  -0.00002  -0.19038
   D444       1.39833  -0.00000   0.00000  -0.00004  -0.00004   1.39829
   D445       2.82657  -0.00000   0.00000  -0.00003  -0.00003   2.82654
   D446      -0.02189  -0.00000   0.00000  -0.00003  -0.00003  -0.02192
   D447      -2.16114  -0.00001   0.00000  -0.00004  -0.00004  -2.16119
   D448      -1.16510  -0.00000   0.00000  -0.00004  -0.00004  -1.16514
   D449      -0.54134   0.00001   0.00000   0.00005   0.00005  -0.54129
   D450       2.93358   0.00000   0.00000   0.00004   0.00004   2.93362
   D451       2.32457   0.00002   0.00000   0.00011   0.00011   2.32468
   D452       0.66684   0.00001   0.00000   0.00004   0.00004   0.66688
   D453      -2.14142   0.00000   0.00000   0.00004   0.00004  -2.14138
   D454      -2.75043   0.00002   0.00000   0.00010   0.00010  -2.75033
   D455      -3.03806   0.00000   0.00000   0.00002   0.00002  -3.03804
   D456       0.43686  -0.00000   0.00000   0.00001   0.00001   0.43687
   D457      -0.17215   0.00001   0.00000   0.00008   0.00008  -0.17207
   D458      -3.13930   0.00000   0.00000  -0.00000  -0.00000  -3.13930
   D459       0.33562  -0.00000   0.00000  -0.00001  -0.00001   0.33561
   D460      -0.27339   0.00001   0.00000   0.00006   0.00006  -0.27333
   D461      -1.16117  -0.00000   0.00000  -0.00004  -0.00004  -1.16120
   D462       0.61845   0.00000   0.00000   0.00003   0.00003   0.61847
   D463      -2.32680  -0.00001   0.00000  -0.00005  -0.00005  -2.32685
   D464      -0.54718   0.00000   0.00000   0.00001   0.00001  -0.54717
   D465      -0.01981  -0.00001   0.00000  -0.00009  -0.00009  -0.01990
   D466       1.75980  -0.00000   0.00000  -0.00003  -0.00003   1.75977
   D467       2.79317  -0.00001   0.00000  -0.00007  -0.00007   2.79310
   D468      -1.71040  -0.00000   0.00000  -0.00000  -0.00000  -1.71041
   D469       1.38639   0.00000   0.00000  -0.00002  -0.00002   1.38637
   D470      -3.11718   0.00001   0.00000   0.00004   0.00004  -3.11714
   D471       3.04287  -0.00001   0.00000  -0.00006  -0.00006   3.04282
   D472       1.49203  -0.00001   0.00000  -0.00005  -0.00005   1.49197
   D473      -1.84045  -0.00001   0.00000  -0.00008  -0.00008  -1.84053
   D474       0.16988  -0.00001   0.00000  -0.00004  -0.00004   0.16984
   D475      -0.77623  -0.00000   0.00000  -0.00001  -0.00001  -0.77624
   D476       0.95816   0.00001   0.00000   0.00006   0.00006   0.95822
   D477      -2.36252  -0.00000   0.00000   0.00001   0.00001  -2.36250
   D478      -0.60316   0.00001   0.00000   0.00007   0.00007  -0.60309
   D479       2.35935  -0.00000   0.00000   0.00003   0.00003   2.35938
   D480       2.16640   0.00001   0.00000   0.00005   0.00005   2.16645
   D481      -1.15428  -0.00000   0.00000   0.00000   0.00000  -1.15427
   D482      -2.57878   0.00001   0.00000   0.00007   0.00007  -2.57871
   D483       0.38372   0.00000   0.00000   0.00003   0.00003   0.38375
   D484       0.34159   0.00002   0.00000   0.00013   0.00013   0.34172
   D485      -2.51169   0.00000   0.00000   0.00007   0.00007  -2.51162
   D486      -1.10551   0.00000   0.00000   0.00002   0.00002  -1.10548
   D487       2.32440  -0.00001   0.00000  -0.00004  -0.00004   2.32436
   D488       2.20471   0.00001   0.00000   0.00008   0.00008   2.20479
   D489      -0.64857  -0.00000   0.00000   0.00002   0.00002  -0.64856
   D490      -2.36731   0.00001   0.00000   0.00004   0.00004  -2.36727
   D491       1.06259  -0.00001   0.00000  -0.00002  -0.00002   1.06257
   D492      -3.07512  -0.00002   0.00000  -0.00009  -0.00009  -3.07521
   D493      -0.39366  -0.00001   0.00000  -0.00010  -0.00010  -0.39376
   D494      -2.51995  -0.00003   0.00000  -0.00019  -0.00019  -2.52013
   D495       0.92070   0.00002   0.00000   0.00018   0.00018   0.92088
   D496      -1.20558   0.00001   0.00000   0.00009   0.00009  -1.20549
   D497      -0.16256   0.00000   0.00000   0.00003   0.00003  -0.16254
   D498      -2.34791   0.00000   0.00000   0.00004   0.00004  -2.34787
   D499       0.93171   0.00000   0.00000   0.00005   0.00005   0.93175
   D500       1.11343  -0.00002   0.00000  -0.00018  -0.00018   1.11325
   D501      -1.07191  -0.00002   0.00000  -0.00017  -0.00017  -1.07208
   D502       2.20770  -0.00002   0.00000  -0.00016  -0.00016   2.20754
   D503      -1.08981  -0.00000   0.00000  -0.00004  -0.00004  -1.08985
   D504      -0.92482  -0.00001   0.00000  -0.00006  -0.00006  -0.92488
   D505      -3.12248  -0.00001   0.00000  -0.00012  -0.00012  -3.12260
   D506      -0.11609  -0.00001   0.00000  -0.00009  -0.00009  -0.11618
   D507      -1.74028   0.00000   0.00000   0.00002   0.00002  -1.74026
   D508      -1.57530   0.00000   0.00000   0.00001   0.00001  -1.57528
   D509       2.51023  -0.00001   0.00000  -0.00005  -0.00005   2.51018
   D510      -0.76656   0.00000   0.00000  -0.00002  -0.00002  -0.76659
   D511      -0.55994  -0.00000   0.00000  -0.00001  -0.00001  -0.55995
   D512       0.57066   0.00001   0.00000   0.00004   0.00004   0.57071
   D513      -2.80846   0.00001   0.00000   0.00003   0.00003  -2.80843
   D514       0.07445  -0.00001   0.00000  -0.00008  -0.00008   0.07436
   D515       1.20505  -0.00000   0.00000  -0.00003  -0.00003   1.20502
   D516      -2.17407  -0.00000   0.00000  -0.00004  -0.00004  -2.17411
   D517      -0.61389  -0.00001   0.00000  -0.00007  -0.00007  -0.61397
   D518      -0.40650  -0.00001   0.00000  -0.00008  -0.00008  -0.40658
   D519      -2.74275  -0.00002   0.00000  -0.00012  -0.00012  -2.74288
   D520       0.63672  -0.00002   0.00000  -0.00013  -0.00013   0.63659
   D521       0.20456   0.00001   0.00000   0.00002   0.00002   0.20459
   D522       0.41196   0.00000   0.00000   0.00001   0.00001   0.41197
   D523      -1.92430  -0.00000   0.00000  -0.00003  -0.00003  -1.92432
   D524       1.45517  -0.00000   0.00000  -0.00003  -0.00003   1.45514
   D525      -1.03413  -0.00000   0.00000  -0.00002  -0.00002  -1.03415
   D526      -0.11493   0.00001   0.00000   0.00003   0.00003  -0.11490
   D527       3.08745   0.00001   0.00000   0.00003   0.00003   3.08748
   D528      -1.84357  -0.00002   0.00000  -0.00011  -0.00011  -1.84368
   D529      -0.92437  -0.00001   0.00000  -0.00006  -0.00006  -0.92442
   D530       2.27801  -0.00001   0.00000  -0.00005  -0.00005   2.27796
   D531      -1.49418  -0.00000   0.00000  -0.00004  -0.00004  -1.49422
   D532       1.19499  -0.00000   0.00000   0.00000   0.00000   1.19499
   D533       1.73183  -0.00001   0.00000  -0.00005  -0.00005   1.73178
   D534      -1.86219  -0.00000   0.00000  -0.00000  -0.00000  -1.86219
   D535       1.16156   0.00001   0.00000   0.00005   0.00005   1.16161
   D536       0.97118   0.00000   0.00000   0.00001   0.00001   0.97119
   D537       3.02264  -0.00000   0.00000   0.00000   0.00000   3.02265
   D538      -1.30973   0.00000   0.00000  -0.00000  -0.00000  -1.30973
   D539      -0.72217   0.00000   0.00000   0.00003   0.00003  -0.72213
   D540      -0.91254  -0.00000   0.00000  -0.00001  -0.00001  -0.91255
   D541       1.13892  -0.00000   0.00000  -0.00001  -0.00001   1.13891
   D542       3.08973  -0.00000   0.00000  -0.00001  -0.00001   3.08972
   D543       0.24177  -0.00000   0.00000  -0.00004  -0.00004   0.24173
   D544       2.89708   0.00000   0.00000   0.00000   0.00000   2.89709
   D545       1.70873  -0.00001   0.00000  -0.00008  -0.00008   1.70865
   D546      -1.91914  -0.00000   0.00000  -0.00003  -0.00003  -1.91917
   D547       0.70220   0.00001   0.00000   0.00008   0.00008   0.70227
   D548       0.47488   0.00001   0.00000   0.00005   0.00005   0.47492
   D549       2.70810   0.00001   0.00000   0.00005   0.00005   2.70815
   D550       2.57302  -0.00000   0.00000  -0.00006  -0.00006   2.57296
   D551       2.34570  -0.00001   0.00000  -0.00009  -0.00009   2.34561
   D552      -1.70426  -0.00001   0.00000  -0.00008  -0.00008  -1.70435
   D553       1.02713  -0.00000   0.00000  -0.00002  -0.00002   1.02712
   D554      -2.90464  -0.00001   0.00000  -0.00005  -0.00005  -2.90469
   D555       2.38348   0.00000   0.00000   0.00003   0.00003   2.38351
   D556      -1.54830  -0.00000   0.00000  -0.00000  -0.00000  -1.54830
   D557      -0.80425   0.00001   0.00000   0.00011   0.00011  -0.80413
   D558       1.54716   0.00001   0.00000   0.00009   0.00009   1.54725
   D559      -0.73115   0.00000   0.00000   0.00002   0.00002  -0.73113
   D560       1.62026  -0.00000   0.00000  -0.00001  -0.00001   1.62025
   D561      -0.88592  -0.00000   0.00000  -0.00002  -0.00002  -0.88594
   D562      -3.13842   0.00000   0.00000   0.00001   0.00001  -3.13841
   D563      -2.20654  -0.00001   0.00000  -0.00006  -0.00006  -2.20660
   D564       1.82414  -0.00000   0.00000  -0.00003  -0.00003   1.82411
   D565       0.87870  -0.00000   0.00000  -0.00004  -0.00004   0.87866
   D566      -1.37381   0.00000   0.00000  -0.00001  -0.00001  -1.37381
   D567       3.01113  -0.00001   0.00000  -0.00006  -0.00006   3.01107
   D568      -0.90762  -0.00001   0.00000  -0.00007  -0.00007  -0.90769
   D569      -2.57313  -0.00002   0.00000  -0.00012  -0.00012  -2.57326
   D570       1.54909  -0.00002   0.00000  -0.00015  -0.00015   1.54894
   D571       0.71284   0.00000   0.00000   0.00002   0.00002   0.71286
   D572      -0.95085  -0.00000   0.00000  -0.00004  -0.00004  -0.95089
   D573      -3.11139  -0.00001   0.00000  -0.00006  -0.00006  -3.11145
   D574       2.35660  -0.00000   0.00000   0.00001   0.00001   2.35661
   D575       0.69291  -0.00000   0.00000  -0.00006  -0.00006   0.69286
   D576      -1.46763  -0.00001   0.00000  -0.00008  -0.00008  -1.46771
   D577      -0.03339  -0.00000   0.00000  -0.00004  -0.00004  -0.03343
   D578       1.14636   0.00000   0.00000   0.00001   0.00001   1.14638
   D579      -1.01190   0.00000   0.00000   0.00001   0.00001  -1.01189
   D580      -2.96773  -0.00000   0.00000  -0.00002  -0.00002  -2.96774
   D581       1.24919   0.00000   0.00000   0.00001   0.00001   1.24920
   D582       2.42894   0.00001   0.00000   0.00007   0.00007   2.42901
   D583       0.27067   0.00001   0.00000   0.00007   0.00007   0.27074
   D584      -1.68515   0.00000   0.00000   0.00004   0.00004  -1.68511
   D585      -1.87843  -0.00000   0.00000  -0.00002  -0.00002  -1.87845
   D586      -0.69868   0.00000   0.00000   0.00004   0.00004  -0.69864
   D587      -2.85694   0.00000   0.00000   0.00004   0.00004  -2.85690
   D588       1.47042  -0.00000   0.00000   0.00001   0.00001   1.47043
   D589      -0.17941   0.00001   0.00000   0.00006   0.00006  -0.17936
   D590      -2.78298  -0.00000   0.00000   0.00001   0.00001  -2.78298
   D591       1.18416   0.00001   0.00000   0.00006   0.00006   1.18422
   D592      -1.41941   0.00000   0.00000   0.00001   0.00001  -1.41940
   D593       3.03589  -0.00002   0.00000  -0.00013  -0.00013   3.03577
   D594      -0.21323   0.00000   0.00000  -0.00005  -0.00005  -0.21329
   D595      -0.60967  -0.00002   0.00000  -0.00011  -0.00011  -0.60978
   D596       0.54642  -0.00002   0.00000  -0.00014  -0.00014   0.54628
   D597      -3.09939  -0.00001   0.00000  -0.00010  -0.00010  -3.09949
   D598       0.71486   0.00001   0.00000   0.00007   0.00007   0.71493
   D599       1.87095   0.00001   0.00000   0.00004   0.00004   1.87099
   D600      -1.77487   0.00002   0.00000   0.00008   0.00008  -1.77478
   D601      -2.96677  -0.00003   0.00000  -0.00020  -0.00020  -2.96696
   D602      -1.81067  -0.00003   0.00000  -0.00023  -0.00023  -1.81091
   D603       0.82670  -0.00003   0.00000  -0.00019  -0.00019   0.82651
   D604       3.03469  -0.00001   0.00000  -0.00007  -0.00007   3.03462
   D605       0.20949  -0.00004   0.00000  -0.00045  -0.00045   0.20904
   D606      -1.60086  -0.00001   0.00000  -0.00017  -0.00017  -1.60103
   D607      -3.00301  -0.00001   0.00000  -0.00014  -0.00014  -3.00314
   D608       0.16120  -0.00001   0.00000  -0.00011  -0.00011   0.16110
   D609       0.29141  -0.00001   0.00000  -0.00009  -0.00009   0.29131
   D610      -2.82757  -0.00001   0.00000  -0.00007  -0.00007  -2.82763
   D611       0.37871  -0.00001   0.00000  -0.00005  -0.00005   0.37866
   D612      -3.13255   0.00000   0.00000  -0.00001  -0.00001  -3.13256
   D613       1.75727  -0.00000   0.00000  -0.00004  -0.00004   1.75723
   D614      -1.75399   0.00000   0.00000   0.00000   0.00000  -1.75399
   D615      -1.62315  -0.00001   0.00000  -0.00007  -0.00007  -1.62322
   D616       1.14878  -0.00000   0.00000  -0.00002  -0.00002   1.14875
   D617       0.60396   0.00000   0.00000   0.00004   0.00004   0.60400
   D618      -0.18353   0.00000   0.00000   0.00002   0.00002  -0.18351
   D619       3.01088   0.00000   0.00000   0.00003   0.00003   3.01091
   D620      -0.73510   0.00001   0.00000   0.00007   0.00007  -0.73502
   D621      -1.52259   0.00001   0.00000   0.00005   0.00005  -1.52254
   D622       1.67182   0.00001   0.00000   0.00007   0.00007   1.67189
   D623       2.63460   0.00001   0.00000   0.00010   0.00010   2.63470
   D624       1.84710   0.00001   0.00000   0.00008   0.00008   1.84718
   D625      -1.24167   0.00001   0.00000   0.00009   0.00009  -1.24158
   D626      -0.82240   0.00000   0.00000  -0.00000  -0.00000  -0.82241
   D627      -2.94191  -0.00000   0.00000  -0.00002  -0.00002  -2.94192
   D628       0.41032   0.00000   0.00000   0.00004   0.00004   0.41036
   D629      -1.70919   0.00000   0.00000   0.00003   0.00003  -1.70916
   D630      -2.74551   0.00000   0.00000   0.00003   0.00003  -2.74548
   D631       1.41817   0.00000   0.00000   0.00001   0.00001   1.41818
   D632       0.55666   0.00001   0.00000   0.00006   0.00006   0.55672
   D633       2.74850  -0.00000   0.00000  -0.00000  -0.00000   2.74850
   D634      -1.09351   0.00001   0.00000   0.00007   0.00007  -1.09345
   D635       1.09833  -0.00000   0.00000   0.00000   0.00000   1.09833
   D636       2.06049   0.00001   0.00000   0.00008   0.00008   2.06057
   D637      -2.03085  -0.00000   0.00000   0.00002   0.00002  -2.03084
   D638      -0.10461   0.00000   0.00000   0.00004   0.00004  -0.10458
   D639      -2.75393  -0.00000   0.00000  -0.00001  -0.00001  -2.75393
   D640       1.28031  -0.00000   0.00000  -0.00001  -0.00001   1.28031
   D641      -1.36900  -0.00001   0.00000  -0.00005  -0.00005  -1.36905
   D642      -3.13254   0.00001   0.00000   0.00007   0.00007  -3.13248
   D643      -0.07048   0.00000   0.00000   0.00004   0.00004  -0.07043
   D644       3.01427   0.00000   0.00000   0.00004   0.00004   3.01431
   D645       3.00321   0.00002   0.00000   0.00020   0.00020   3.00341
   D646       1.54098   0.00001   0.00000   0.00013   0.00013   1.54112
   D647       0.24969  -0.00000   0.00000  -0.00003  -0.00003   0.24966
   D648       2.49101  -0.00000   0.00000  -0.00002  -0.00002   2.49099
   D649      -1.07383  -0.00001   0.00000  -0.00005  -0.00005  -1.07388
   D650       1.16749  -0.00001   0.00000  -0.00004  -0.00004   1.16745
   D651      -2.45575   0.00000   0.00000   0.00003   0.00003  -2.45572
   D652      -0.68389   0.00000   0.00000   0.00002   0.00002  -0.68387
   D653      -1.25410   0.00001   0.00000   0.00006   0.00006  -1.25404
   D654       1.56259   0.00000   0.00000   0.00002   0.00002   1.56261
   D655      -2.66611  -0.00000   0.00000  -0.00002  -0.00002  -2.66613
   D656       0.92423  -0.00001   0.00000  -0.00004  -0.00004   0.92419
   D657      -0.38200  -0.00000   0.00000  -0.00003  -0.00003  -0.38203
   D658      -3.07484  -0.00001   0.00000  -0.00005  -0.00005  -3.07489
   D659      -2.87512  -0.00000   0.00000  -0.00001  -0.00001  -2.87513
   D660       0.62412  -0.00000   0.00000   0.00000   0.00000   0.62412
   D661      -1.53853   0.00000   0.00000   0.00002   0.00002  -1.53851
   D662       1.96072   0.00000   0.00000   0.00003   0.00003   1.96074
   D663       1.63292   0.00000   0.00000   0.00002   0.00002   1.63294
   D664      -1.15102   0.00000   0.00000   0.00003   0.00003  -1.15099
   D665       0.11938   0.00000   0.00000   0.00003   0.00003   0.11941
   D666      -0.98182   0.00000   0.00000   0.00003   0.00003  -0.98179
   D667       3.05801   0.00000   0.00000   0.00002   0.00002   3.05803
   D668      -1.22689   0.00000   0.00000   0.00002   0.00002  -1.22686
   D669      -2.32809   0.00000   0.00000   0.00002   0.00002  -2.32807
   D670       1.71175   0.00000   0.00000   0.00000   0.00000   1.71175
   D671       1.85509   0.00000   0.00000   0.00002   0.00002   1.85512
   D672       0.75389   0.00000   0.00000   0.00002   0.00002   0.75391
   D673      -1.48946   0.00000   0.00000   0.00000   0.00000  -1.48945
   D674      -3.11350   0.00000   0.00000   0.00004   0.00004  -3.11346
   D675       1.13604  -0.00000   0.00000   0.00001   0.00001   1.13604
   D676      -0.26148   0.00002   0.00000   0.00014   0.00014  -0.26134
   D677      -2.90853   0.00001   0.00000   0.00011   0.00011  -2.90842
   D678       2.45605  -0.00000   0.00000  -0.00001  -0.00001   2.45604
   D679       1.05854   0.00002   0.00000   0.00012   0.00012   1.05866
   D680      -1.58852   0.00001   0.00000   0.00009   0.00009  -1.58842
   D681      -0.74121   0.00000   0.00000   0.00002   0.00002  -0.74119
   D682      -2.13872   0.00003   0.00000   0.00015   0.00015  -2.13857
   D683       1.49740   0.00002   0.00000   0.00012   0.00012   1.49753
   D684      -0.95723   0.00000   0.00000   0.00001   0.00001  -0.95722
   D685       0.81949  -0.00000   0.00000  -0.00001  -0.00001   0.81948
   D686       0.21019   0.00000   0.00000   0.00001   0.00001   0.21020
   D687       3.09372  -0.00000   0.00000  -0.00001  -0.00001   3.09372
   D688       0.72384  -0.00000   0.00000  -0.00002  -0.00002   0.72382
   D689       2.50055  -0.00000   0.00000  -0.00004  -0.00004   2.50051
   D690       1.89125   0.00000   0.00000  -0.00001  -0.00001   1.89124
   D691      -1.50840  -0.00000   0.00000  -0.00003  -0.00003  -1.50843
   D692       0.89502   0.00000   0.00000   0.00003   0.00003   0.89504
   D693       1.10416  -0.00001   0.00000  -0.00005  -0.00005   1.10411
   D694      -1.23567  -0.00000   0.00000  -0.00002  -0.00002  -1.23569
   D695       2.94716  -0.00001   0.00000  -0.00004  -0.00004   2.94712
   D696       2.25638   0.00001   0.00000   0.00006   0.00006   2.25644
   D697       2.46552  -0.00000   0.00000  -0.00001  -0.00001   2.46550
   D698       0.12569   0.00000   0.00000   0.00001   0.00001   0.12570
   D699      -1.97466   0.00000   0.00000  -0.00001  -0.00001  -1.97467
   D700      -0.00875   0.00000   0.00000   0.00006   0.00006  -0.00869
   D701       3.08358   0.00000   0.00000   0.00005   0.00005   3.08363
   D702      -0.38690   0.00001   0.00000   0.00010   0.00010  -0.38681
   D703       2.70543   0.00001   0.00000   0.00008   0.00008   2.70551
   D704       0.95530   0.00000   0.00000   0.00001   0.00001   0.95531
   D705      -2.23556  -0.00000   0.00000   0.00000   0.00000  -2.23556
   D706       2.99372   0.00001   0.00000   0.00009   0.00009   2.99380
   D707      -0.19714   0.00001   0.00000   0.00007   0.00007  -0.19706
   D708       0.16410  -0.00001   0.00000  -0.00006  -0.00006   0.16404
   D709      -0.84286  -0.00001   0.00000  -0.00006  -0.00006  -0.84291
   D710       2.50684  -0.00000   0.00000  -0.00004  -0.00004   2.50681
   D711      -2.83053  -0.00001   0.00000  -0.00004  -0.00004  -2.83057
   D712       2.44570  -0.00000   0.00000  -0.00004  -0.00004   2.44567
   D713      -0.48778  -0.00000   0.00000  -0.00002  -0.00002  -0.48780
   D714      -0.73508  -0.00000   0.00000  -0.00003  -0.00003  -0.73511
   D715      -0.41069  -0.00000   0.00000  -0.00002  -0.00002  -0.41071
   D716       0.48445  -0.00000   0.00000  -0.00002  -0.00002   0.48444
   D717       2.66387  -0.00000   0.00000  -0.00002  -0.00002   2.66385
   D718       2.74798  -0.00000   0.00000  -0.00001  -0.00001   2.74796
   D719       3.07237  -0.00000   0.00000   0.00000   0.00000   3.07237
   D720      -2.31568   0.00000   0.00000   0.00001   0.00001  -2.31567
   D721      -0.13626   0.00000   0.00000   0.00000   0.00000  -0.13626
         Item               Value     Threshold  Converged?
 Maximum Force            0.170192     0.000450     NO 
 RMS     Force            0.007280     0.000300     NO 
 Maximum Displacement     0.178230     0.001800     NO 
 RMS     Displacement     0.009141     0.001200     NO 
 Predicted change in Energy=-4.237531D-02
 GradGradGradGradGradGradGradGradGradGradGradGradGradGradGradGradGradGrad

 Stoichiometry    Be10H48
 Framework group  C1[X(Be10H48)]
 Deg. of freedom   168
 Full point group                 C1      NOp   1
 Largest Abelian subgroup         C1      NOp   1
 Largest concise Abelian subgroup C1      NOp   1
                         Standard orientation:                         
 ---------------------------------------------------------------------
 Center     Atomic      Atomic             Coordinates (Angstroms)
 Number     Number       Type             X           Y           Z
 ---------------------------------------------------------------------
      1          4           0       -0.641127   -1.415860   -0.708391
      2          4           0       -1.310886   -0.304034    1.103662
      3          4           0       -0.411075    0.490833   -1.685169
      4          4           0       -0.818920    1.528253    0.187999
      5          4           0       -2.154679    0.107670   -0.677338
      6          4           0        0.580969   -1.330608    0.958099
      7          4           0        1.250442   -0.708696   -1.080312
      8          4           0        0.531058    0.636589    1.586525
      9          4           0        1.123725    1.323173   -0.533599
     10          4           0        2.202745    0.013435    0.634667
     11          1           0       -3.650721    0.011530   -0.728535
     12          1           0       -3.393153    0.091990   -1.518244
     13          1           0        3.472926   -0.038556    1.462406
     14          1           0        3.722314    0.030563    0.683488
     15          1           0        0.929103   -2.349551    2.105123
     16          1           0        0.731736   -2.804377    1.479649
     17          1           0       -0.168640    0.916415   -3.127728
     18          1           0       -0.981483    0.853287   -3.041835
     19          1           0       -2.566033   -0.542983    1.932625
     20          1           0       -1.949982   -0.680434    2.448643
     21          1           0        1.848480   -1.518504   -2.260454
     22          1           0        2.476828   -1.163306   -1.902082
     23          1           0       -0.966085   -2.672531   -1.638325
     24          1           0       -1.446952   -2.759703   -1.016608
     25          1           0        0.289166    1.208611    3.019434
     26          1           0        1.086061    1.156394    2.942136
     27          1           0       -1.656281    2.790141    0.736599
     28          1           0       -1.180148    3.097322    0.187283
     29          1           0        1.611662    2.589085   -1.325085
     30          1           0        2.228606    2.396883   -0.857483
     31          1           0        3.860731   -3.116486    0.745869
     32          1           0        3.296270   -2.692783    0.490492
     33          1           0       -3.753297    3.095263   -1.513895
     34          1           0       -3.144441    2.671414   -1.624694
     35          1           0       -2.108906   -4.067539    2.071383
     36          1           0       -1.866468   -3.461904    1.702485
     37          1           0        3.052063    1.287659   -3.950977
     38          1           0        2.597385    1.091661   -3.388445
     39          1           0        0.833903    4.515355    2.032317
     40          1           0        0.846695    3.834251    1.719423
     41          1           0       -2.421925   -1.891695   -4.278180
     42          1           0       -2.165686   -1.492958   -3.697475
     43          1           0       -2.713286    2.365484    3.705829
     44          1           0       -2.380228    2.010737    3.136263
     45          1           0        2.110482   -1.220989    4.835674
     46          1           0        1.976559   -1.036708    4.121898
     47          1           0        1.293926   -4.096399   -0.991110
     48          1           0        1.431925   -4.802705   -1.200551
     49          1           0       -0.688728    4.297736   -2.922988
     50          1           0       -0.606331    3.679084   -2.508536
     51          1           0       -3.869674   -2.577810   -0.164631
     52          1           0       -4.393951   -3.019073   -0.466803
     53          1           0        3.989598    3.047279    1.845753
     54          1           0        3.356749    2.692530    1.657613
     55          1           0       -5.718100   -0.483391    1.889414
     56          1           0       -5.069274   -0.369424    1.618615
     57          1           0        5.494956   -1.237845   -1.960797
     58          1           0        4.912646   -0.996033   -1.629525
 ---------------------------------------------------------------------
 Rotational constants (GHZ):           0.6975157           0.5809737           0.5627212
 Standard basis: def2TZVP (5D, 7F)
 There are   488 symmetry adapted cartesian basis functions of A   symmetry.
 There are   478 symmetry adapted basis functions of A   symmetry.
   478 basis functions,   674 primitive gaussians,   488 cartesian basis functions
    44 alpha electrons       44 beta electrons
       nuclear repulsion energy       522.7109942604 Hartrees.
 NAtoms=   58 NActive=   58 NUniq=   58 SFac= 1.00D+00 NAtFMM=   60 NAOKFM=F Big=F
 Integral buffers will be    131072 words long.
 Raffenetti 2 integral format.
 Two-electron integral symmetry is turned on.
 Nuclear repulsion after empirical dispersion term =      522.6492051405 Hartrees.
 One-electron integrals computed using PRISM.
   1 Symmetry operations used in ECPInt.
 ECPInt:  NShTT=   39903 NPrTT=  100890 LenC2=   35561 LenP2D=   69749.
 LDataN:  DoStor=T MaxTD1= 4 Len=   56
 NBasis=   478 RedAO= T EigKep=  8.10D-05  NBF=   478
 NBsUse=   478 1.00D-06 EigRej= -1.00D+00 NBFU=   478
 Initial guess from the checkpoint file:  "/home/asus/YCY/BeH/Be10/3/H24-Be10.chk"
 B after Tr=    -0.000000   -0.000000   -0.000000
         Rot=    0.999994    0.001241    0.003160   -0.000779 Ang=   0.40 deg.
 ExpMin= 3.27D-02 ExpMax= 4.70D+03 ExpMxC= 1.60D+02 IAcc=3 IRadAn=         5 AccDes= 0.00D+00
 Harris functional with IExCor= 1009 and IRadAn=       5 diagonalized for initial guess.
 HarFok:  IExCor= 1009 AccDes= 0.00D+00 IRadAn=         5 IDoV= 1 UseB2=F ITyADJ=14
 ICtDFT=  3500011 ScaDFX=  1.000000  1.000000  1.000000  1.000000
 FoFCou: FMM=F IPFlag=           0 FMFlag=      100000 FMFlg1=           0
         NFxFlg=           0 DoJE=T BraDBF=F KetDBF=T FulRan=T
         wScrn=  0.000000 ICntrl=       500 IOpCl=  0 I1Cent=   200000004 NGrid=           0
         NMat0=    1 NMatS0=      1 NMatT0=    0 NMatD0=    1 NMtDS0=    0 NMtDT0=    0
 Petite list used in FoFCou.
 Requested convergence on RMS density matrix=1.00D-08 within 128 cycles.
 Requested convergence on MAX density matrix=1.00D-06.
 Requested convergence on             energy=1.00D-06.
 No special actions if energy rises.
 SCF Done:  E(RPBE1PBE) =  -175.310633723     A.U. after   11 cycles
            NFock= 11  Conv=0.58D-08     -V/T= 2.0113
   1 Symmetry operations used in ECPInt.
 ECPInt:  NShTT=   39903 NPrTT=  100890 LenC2=   35561 LenP2D=   69749.
 LDataN:  DoStor=T MaxTD1= 5 Len=  102
 Calling FoFJK, ICntrl=      2127 FMM=F ISym2X=0 I1Cent= 0 IOpClX= 0 NMat=1 NMatS=1 NMatT=0.
 ***** Axes restored to original set *****
 -------------------------------------------------------------------
 Center     Atomic                   Forces (Hartrees/Bohr)
 Number     Number              X              Y              Z
 -------------------------------------------------------------------
      1        4          -0.000041971   -0.000014986    0.000008763
      2        4          -0.000086558    0.000037962   -0.000035708
      3        4           0.000115022    0.000061134   -0.000052097
      4        4           0.000031318   -0.000067453   -0.000030470
      5        4          -0.000099692    0.000076564   -0.000134404
      6        4          -0.000004639    0.000021391    0.000034041
      7        4           0.000043934    0.000025858    0.000048632
      8        4          -0.000054511   -0.000002018    0.000047651
      9        4          -0.000030585   -0.000039391    0.000063493
     10        4           0.000049783    0.000094404    0.000141411
     11        1           0.000009970   -0.000013887    0.000078849
     12        1          -0.000024671   -0.000026735    0.000003859
     13        1           0.000032054    0.000010794   -0.000041225
     14        1           0.000000686   -0.000019081   -0.000092041
     15        1          -0.000024045    0.000030097    0.000003363
     16        1           0.000026645    0.000020386   -0.000020769
     17        1          -0.000072150    0.000021556   -0.000047831
     18        1           0.000072686   -0.000010463    0.000053500
     19        1           0.000226449    0.000060680    0.000130576
     20        1           0.000033395    0.000014086   -0.000034997
     21        1           0.000005672   -0.000013104   -0.000001788
     22        1          -0.000351684    0.000002954   -0.000152277
     23        1           0.000019484    0.000005540   -0.000052589
     24        1           0.000033854   -0.000049222    0.000002945
     25        1           0.000045043   -0.000002471    0.000028842
     26        1          -0.000024185   -0.000046776   -0.000036856
     27        1          -0.000006842   -0.000026655    0.000019432
     28        1          -0.000032929   -0.000003379   -0.000015345
     29        1           0.000014517    0.000012758    0.000017452
     30        1          -0.000012843   -0.000038021   -0.000003905
     31        1          -0.000000565   -0.000033032    0.000043149
     32        1          -0.000011581    0.000018916   -0.000011800
     33        1           0.000003415    0.000020843   -0.000002469
     34        1           0.000007782   -0.000011184   -0.000024982
     35        1           0.000002283   -0.000011187    0.000007724
     36        1          -0.000003243   -0.000000638   -0.000009508
     37        1           0.000042586    0.000047573   -0.000009465
     38        1           0.000019105    0.000004041    0.000018805
     39        1          -0.000014853    0.000001861    0.000002742
     40        1           0.000035722   -0.000005137   -0.000003886
     41        1           0.000005505   -0.000006383   -0.000010591
     42        1          -0.000048590    0.000025379    0.000056895
     43        1          -0.000026974    0.000010126    0.000006573
     44        1          -0.000000005   -0.000016701    0.000002496
     45        1          -0.000000208   -0.000008882    0.000009528
     46        1          -0.000004239    0.000021195   -0.000024926
     47        1           0.000020756    0.000016727    0.000004835
     48        1          -0.000002076   -0.000015430   -0.000009660
     49        1           0.000004847    0.000004218   -0.000003926
     50        1           0.000011948    0.000008233    0.000003631
     51        1          -0.000020622    0.000024662   -0.000006057
     52        1           0.000012350   -0.000021974   -0.000021466
     53        1          -0.000011349    0.000006411    0.000005517
     54        1          -0.000005520   -0.000004372   -0.000010282
     55        1          -0.017218297    0.002817903   -0.021190268
     56        1           0.017194798   -0.002903797    0.021255823
     57        1           0.011134516    0.009941473    0.023042548
     58        1          -0.011020699   -0.010053365   -0.023051490
 -------------------------------------------------------------------
 Cartesian Forces:  Max     0.023051490 RMS     0.004164321

 GradGradGradGradGradGradGradGradGradGradGradGradGradGradGradGradGradGrad
 Berny optimization.
 Using GEDIIS/GDIIS optimizer.
 FormGI is forming the generalized inverse of G from B-inverse, IUseBI=4.
 Internal  Forces:  Max     0.027454449 RMS     0.001174429
 Search for a local minimum.
 Step number   2 out of a maximum of  348
 All quantities printed in internal units (Hartrees-Bohrs-Radians)
 Mixed Optimization -- RFO/linear search
 Update second derivatives using D2CorX and points    1    2
 DE= -3.83D-02 DEPred=-4.24D-02 R= 9.04D-01
 TightC=F SS=  1.41D+00  RLast= 3.00D-01 DXNew= 5.0454D-01 9.0002D-01
 Trust test= 9.04D-01 RLast= 3.00D-01 DXMaxT set to 5.05D-01
 ITU=  1  0
 Use linear search instead of GDIIS.
     Eigenvalues ---    0.00230   0.00230   0.00230   0.00234   0.00286
     Eigenvalues ---    0.00468   0.00477   0.00488   0.00493   0.00538
     Eigenvalues ---    0.00592   0.00637   0.00745   0.00782   0.00816
     Eigenvalues ---    0.00890   0.00926   0.00976   0.00992   0.01064
     Eigenvalues ---    0.01111   0.01156   0.01178   0.01228   0.01230
     Eigenvalues ---    0.01264   0.01282   0.01300   0.01321   0.01370
     Eigenvalues ---    0.01384   0.01405   0.01429   0.01471   0.01488
     Eigenvalues ---    0.01493   0.01529   0.01547   0.01594   0.01614
     Eigenvalues ---    0.01670   0.01704   0.01725   0.01743   0.01770
     Eigenvalues ---    0.01807   0.01820   0.01843   0.01859   0.01888
     Eigenvalues ---    0.01906   0.01962   0.01993   0.02017   0.02048
     Eigenvalues ---    0.02088   0.02098   0.02159   0.02199   0.02228
     Eigenvalues ---    0.02237   0.02283   0.02316   0.02326   0.02360
     Eigenvalues ---    0.02385   0.02431   0.02450   0.02466   0.02548
     Eigenvalues ---    0.02642   0.02710   0.02791   0.02813   0.02881
     Eigenvalues ---    0.02944   0.03034   0.03071   0.03146   0.03194
     Eigenvalues ---    0.03297   0.03382   0.03435   0.03562   0.03717
     Eigenvalues ---    0.03740   0.03841   0.03933   0.04004   0.04080
     Eigenvalues ---    0.04193   0.04355   0.04430   0.04524   0.04803
     Eigenvalues ---    0.04933   0.05006   0.05392   0.05520   0.05789
     Eigenvalues ---    0.05940   0.06007   0.06137   0.06327   0.06426
     Eigenvalues ---    0.06556   0.06769   0.06770   0.06898   0.07109
     Eigenvalues ---    0.07286   0.07355   0.07438   0.07527   0.07628
     Eigenvalues ---    0.07695   0.07770   0.07942   0.07985   0.08032
     Eigenvalues ---    0.08158   0.08284   0.08507   0.08566   0.08644
     Eigenvalues ---    0.08751   0.08906   0.09171   0.09492   0.10153
     Eigenvalues ---    0.10287   0.10576   0.10777   0.10839   0.10915
     Eigenvalues ---    0.11086   0.11408   0.11721   0.12124   0.13890
     Eigenvalues ---    0.14313   0.15328   0.15664   0.15936   0.15951
     Eigenvalues ---    0.16000   0.16000   0.16000   0.16283   0.16784
     Eigenvalues ---    0.17101   0.17279   0.17473   0.18055   0.37742
     Eigenvalues ---    0.37806   0.37864   0.37872   0.37877   0.37882
     Eigenvalues ---    0.37890   0.37896   0.37915   0.37923   0.37932
     Eigenvalues ---    0.37952   0.66291   0.67292
 RFO step:  Lambda=-2.51855809D-05 EMin= 2.29999975D-03
 Quartic linear search produced a step of  0.33952.
 Iteration  1 RMS(Cart)=  0.00394885 RMS(Int)=  0.00004896
 Iteration  2 RMS(Cart)=  0.00002921 RMS(Int)=  0.00000114
 Iteration  3 RMS(Cart)=  0.00000001 RMS(Int)=  0.00000114
 Variable       Old X    -DE/DX   Delta X   Delta X   Delta X     New X
                                 (Linear)    (Quad)   (Total)
    R1        4.21213  -0.00002  -0.00002  -0.00021  -0.00023   4.21190
    R2        4.07169  -0.00001  -0.00004  -0.00041  -0.00046   4.07123
    R3        4.05871   0.00001  -0.00002  -0.00021  -0.00023   4.05848
    R4        3.90857  -0.00000   0.00000   0.00009   0.00010   3.90867
    R5        3.88036  -0.00003  -0.00004  -0.00014  -0.00018   3.88018
    R6        3.01741  -0.00002  -0.00003   0.00001  -0.00002   3.01739
    R7        3.01781  -0.00002  -0.00004  -0.00065  -0.00069   3.01712
    R8        3.98089  -0.00001   0.00001   0.00016   0.00017   3.98106
    R9        3.80462   0.00001   0.00003   0.00057   0.00060   3.80522
   R10        4.07680  -0.00002  -0.00005  -0.00057  -0.00062   4.07618
   R11        4.01347  -0.00003  -0.00006  -0.00078  -0.00085   4.01262
   R12        2.87814  -0.00030  -0.00013  -0.00345  -0.00357   2.87457
   R13        2.90250   0.00008  -0.00004   0.00037   0.00032   2.90282
   R14        4.11914   0.00000   0.00001  -0.00021  -0.00020   4.11894
   R15        3.87403   0.00002  -0.00001   0.00065   0.00065   3.87467
   R16        4.03772  -0.00005  -0.00009  -0.00096  -0.00105   4.03667
   R17        3.95243  -0.00001  -0.00002  -0.00024  -0.00026   3.95216
   R18        2.87888   0.00000  -0.00001  -0.00016  -0.00017   2.87871
   R19        2.86422   0.00001   0.00001   0.00048   0.00049   2.86470
   R20        4.03142   0.00002  -0.00003  -0.00007  -0.00009   4.03132
   R21        4.04127   0.00001   0.00003   0.00005   0.00008   4.04135
   R22        3.93528   0.00000   0.00003   0.00015   0.00017   3.93545
   R23        3.04387   0.00001   0.00002   0.00002   0.00004   3.04390
   R24        3.04267   0.00000   0.00001   0.00010   0.00011   3.04278
   R25        2.83459  -0.00002  -0.00011  -0.00066  -0.00077   2.83382
   R26        2.82903   0.00000   0.00002   0.00060   0.00062   2.82965
   R27        4.22136  -0.00002  -0.00001  -0.00024  -0.00025   4.22112
   R28        3.90368   0.00000  -0.00002   0.00051   0.00049   3.90417
   R29        4.02703   0.00000  -0.00002  -0.00022  -0.00024   4.02679
   R30        2.97301   0.00001   0.00002   0.00058   0.00059   2.97360
   R31        2.96798  -0.00000  -0.00001   0.00042   0.00042   2.96839
   R32        3.98344  -0.00001  -0.00004  -0.00011  -0.00014   3.98330
   R33        3.95016   0.00002   0.00003   0.00053   0.00056   3.95072
   R34        2.93131  -0.00006  -0.00006   0.00065   0.00059   2.93191
   R35        2.91900  -0.00015  -0.00012  -0.00342  -0.00353   2.91547
   R36        4.35768  -0.00000   0.00002  -0.00043  -0.00042   4.35727
   R37        3.82122  -0.00000  -0.00004  -0.00023  -0.00027   3.82095
   R38        2.95121   0.00000  -0.00000  -0.00000  -0.00001   2.95120
   R39        2.93724   0.00001   0.00002   0.00034   0.00036   2.93760
   R40        3.89327   0.00002  -0.00001   0.00049   0.00048   3.89374
   R41        2.96817  -0.00000   0.00000  -0.00024  -0.00024   2.96793
   R42        2.97505  -0.00001  -0.00001   0.00009   0.00008   2.97513
   R43        2.86667   0.00001   0.00005   0.00039   0.00044   2.86711
   R44        2.87323  -0.00004  -0.00011  -0.00069  -0.00080   2.87244
   R45        1.57705  -0.00002  -0.00006  -0.00015  -0.00020   1.57685
   R46        5.02490  -0.00000  -0.00001  -0.00105  -0.00106   5.02384
   R47        4.90114   0.00000  -0.00002   0.00064   0.00061   4.90175
   R48        1.55106  -0.00001  -0.00003  -0.00009  -0.00012   1.55094
   R49        5.35188   0.00000  -0.00001  -0.00075  -0.00076   5.35112
   R50        5.17883   0.00000   0.00002   0.00026   0.00029   5.17911
   R51        5.22173  -0.00001  -0.00001  -0.00068  -0.00069   5.22103
   R52        5.40099  -0.00001  -0.00004  -0.00016  -0.00020   5.40079
   R53        1.50828  -0.00001  -0.00001  -0.00018  -0.00019   1.50809
   R54        5.45353   0.00001   0.00002   0.00105   0.00107   5.45460
   R55        4.95962  -0.00000  -0.00000   0.00014   0.00014   4.95976
   R56        5.19854   0.00001   0.00001   0.00114   0.00116   5.19969
   R57        5.08216  -0.00000  -0.00001   0.00027   0.00026   5.08242
   R58        5.37494  -0.00000  -0.00001  -0.00165  -0.00166   5.37329
   R59        1.54920  -0.00003  -0.00002  -0.00035  -0.00037   1.54883
   R60        5.26063   0.00003   0.00004  -0.00047  -0.00044   5.26019
   R61        5.41377   0.00002   0.00004   0.00063   0.00067   5.41444
   R62        5.11870   0.00002   0.00006   0.00248   0.00254   5.12124
   R63        1.54066  -0.00002  -0.00009   0.00007  -0.00002   1.54064
   R64        4.77878   0.00001   0.00057   0.00934   0.00990   4.78868
   R65        1.52286  -0.00003  -0.00012  -0.00007  -0.00019   1.52267
   R66        5.10880  -0.00005  -0.00018  -0.00500  -0.00518   5.10362
   R67        4.64253   0.00009   0.00082   0.01873   0.01955   4.66208
   R68        1.49439  -0.00000   0.00001  -0.00005  -0.00003   1.49436
   R69        5.02487   0.00002   0.00006   0.00232   0.00238   5.02726
   R70        5.19380   0.00001   0.00002   0.00105   0.00107   5.19487
   R71        5.36581   0.00000   0.00001  -0.00129  -0.00128   5.36452
   R72        4.86528   0.00002   0.00006   0.00208   0.00214   4.86742
   R73        1.51620  -0.00002  -0.00002  -0.00020  -0.00022   1.51597
   R74        4.99779   0.00002   0.00005   0.00206   0.00211   4.99990
   R75        1.49134  -0.00001  -0.00001  -0.00014  -0.00016   1.49118
   R76        4.96029  -0.00001  -0.00003  -0.00173  -0.00176   4.95853
   R77        5.11383  -0.00001  -0.00007  -0.00207  -0.00215   5.11169
   R78        4.99925   0.00001   0.00003   0.00099   0.00102   5.00026
   R79        5.32324  -0.00001  -0.00000  -0.00007  -0.00008   5.32317
   R80        1.50730  -0.00001  -0.00002  -0.00010  -0.00012   1.50718
   R81        5.16535  -0.00002   0.00002   0.00000   0.00002   5.16536
   R82        5.17804  -0.00001  -0.00003  -0.00194  -0.00197   5.17607
   R83        5.23895   0.00001   0.00002   0.00224   0.00226   5.24121
   R84        1.41838  -0.00002  -0.00002  -0.00006  -0.00007   1.41830
   R85        5.40299  -0.00001  -0.00005  -0.00085  -0.00090   5.40209
   R86        1.41746  -0.00001  -0.00001  -0.00004  -0.00005   1.41741
   R87        5.42407   0.00002   0.00004   0.00156   0.00160   5.42567
   R88        1.41623  -0.00001  -0.00001  -0.00004  -0.00005   1.41618
   R89        1.41615  -0.00001  -0.00001  -0.00005  -0.00005   1.41609
   R90        1.41663  -0.00001  -0.00000  -0.00003  -0.00003   1.41660
   R91        5.21226  -0.00000  -0.00003  -0.00088  -0.00091   5.21135
   R92        1.41650  -0.00001  -0.00001  -0.00004  -0.00005   1.41645
   R93        1.41563  -0.00001  -0.00001  -0.00004  -0.00005   1.41558
   R94        1.41587  -0.00001  -0.00001  -0.00003  -0.00004   1.41583
   R95        1.41638  -0.00002  -0.00002  -0.00005  -0.00007   1.41631
   R96        1.41577  -0.00001  -0.00000  -0.00002  -0.00002   1.41575
   R97        1.41526  -0.00002  -0.00003  -0.00006  -0.00009   1.41517
   R98        1.41634  -0.00001  -0.00001  -0.00004  -0.00005   1.41629
   R99        1.34595   0.02745   0.07202  -0.00000   0.07201   1.41797
   R100       1.34596   0.02745   0.07202   0.00001   0.07203   1.41798
    A1        1.53000  -0.00000   0.00001   0.00012   0.00013   1.53013
    A2        1.82581  -0.00001  -0.00001  -0.00022  -0.00024   1.82558
    A3        2.50627   0.00001   0.00001   0.00010   0.00011   2.50638
    A4        2.00979   0.00001  -0.00000   0.00002   0.00002   2.00981
    A5        1.83973  -0.00000  -0.00000  -0.00006  -0.00006   1.83966
    A6        2.04223   0.00000  -0.00000   0.00018   0.00017   2.04240
    A7        2.36178   0.00000   0.00001   0.00015   0.00016   2.36194
    A8        1.95573   0.00001   0.00000   0.00013   0.00013   1.95586
    A9        1.99051  -0.00000  -0.00001   0.00007   0.00006   1.99057
   A10        2.00786  -0.00000   0.00000   0.00009   0.00009   2.00794
   A11        1.81741  -0.00001  -0.00000  -0.00013  -0.00014   1.81727
   A12        2.24200  -0.00000  -0.00000  -0.00027  -0.00027   2.24173
   A13        2.08098   0.00000  -0.00000  -0.00010  -0.00010   2.08088
   A14        1.93160   0.00000   0.00000   0.00003   0.00003   1.93163
   A15        2.37414   0.00001   0.00001   0.00012   0.00013   2.37427
   A16        1.58112   0.00001  -0.00000  -0.00006  -0.00006   1.58106
   A17        1.71646   0.00001   0.00001   0.00026   0.00027   1.71673
   A18        2.22919   0.00000   0.00003   0.00070   0.00073   2.22991
   A19        2.36696  -0.00001  -0.00000  -0.00015  -0.00015   2.36680
   A20        1.75154   0.00002   0.00002   0.00031   0.00033   1.75188
   A21        2.17183  -0.00002  -0.00001  -0.00083  -0.00084   2.17099
   A22        2.33360  -0.00001   0.00000   0.00022   0.00022   2.33382
   A23        1.98794   0.00001   0.00000   0.00009   0.00010   1.98803
   A24        2.06466   0.00002   0.00000   0.00005   0.00005   2.06472
   A25        1.73977  -0.00002   0.00004  -0.00000   0.00004   1.73981
   A26        2.27885  -0.00001   0.00002   0.00026   0.00028   2.27913
   A27        2.32506   0.00001  -0.00002   0.00039   0.00036   2.32542
   A28        1.88321  -0.00001  -0.00002  -0.00049  -0.00052   1.88270
   A29        2.29223  -0.00001  -0.00005  -0.00069  -0.00074   2.29149
   A30        1.84452  -0.00001  -0.00002  -0.00027  -0.00029   1.84423
   A31        1.58241   0.00001   0.00001   0.00008   0.00009   1.58250
   A32        1.75271   0.00001   0.00001   0.00023   0.00024   1.75295
   A33        2.33709  -0.00000  -0.00001  -0.00011  -0.00011   2.33697
   A34        2.18611  -0.00000  -0.00000   0.00003   0.00003   2.18613
   A35        1.74104   0.00001   0.00001   0.00022   0.00024   1.74127
   A36        2.36107  -0.00000  -0.00000   0.00002   0.00002   2.36108
   A37        2.19563  -0.00000  -0.00001  -0.00004  -0.00005   2.19559
   A38        2.00125   0.00000   0.00001   0.00006   0.00007   2.00132
   A39        2.01288   0.00001   0.00000   0.00004   0.00004   2.01292
   A40        2.28243  -0.00001  -0.00000   0.00007   0.00007   2.28250
   A41        1.73620   0.00000   0.00001   0.00022   0.00023   1.73643
   A42        1.87668   0.00000  -0.00001  -0.00018  -0.00019   1.87649
   A43        2.31895  -0.00001  -0.00001  -0.00023  -0.00024   2.31870
   A44        1.86858  -0.00000  -0.00000  -0.00010  -0.00010   1.86848
   A45        2.31016  -0.00001  -0.00001  -0.00029  -0.00030   2.30986
   A46        1.57406  -0.00001  -0.00001  -0.00001  -0.00002   1.57404
   A47        1.85753  -0.00001  -0.00002  -0.00028  -0.00030   1.85722
   A48        1.99540   0.00001   0.00002   0.00010   0.00011   1.99551
   A49        2.49049   0.00001   0.00001   0.00004   0.00005   2.49053
   A50        1.81876  -0.00001  -0.00002  -0.00021  -0.00023   1.81853
   A51        2.43844  -0.00000  -0.00001  -0.00033  -0.00034   2.43810
   A52        2.10064   0.00001   0.00001   0.00016   0.00017   2.10080
   A53        1.96370  -0.00001  -0.00001  -0.00003  -0.00005   1.96366
   A54        1.95840  -0.00000  -0.00001   0.00016   0.00015   1.95855
   A55        1.91169  -0.00000  -0.00001  -0.00061  -0.00062   1.91107
   A56        2.10397  -0.00000   0.00000  -0.00006  -0.00006   2.10391
   A57        2.01760   0.00001   0.00003   0.00057   0.00060   2.01820
   A58        2.15105   0.00001   0.00001   0.00003   0.00004   2.15109
   A59        2.31873   0.00000   0.00001   0.00035   0.00036   2.31909
   A60        1.88084   0.00000   0.00001   0.00012   0.00013   1.88098
   A61        1.60778  -0.00000   0.00001  -0.00000   0.00001   1.60779
   A62        2.28748   0.00001   0.00001   0.00034   0.00035   2.28783
   A63        2.17418   0.00001   0.00000   0.00007   0.00008   2.17426
   A64        1.68771  -0.00002  -0.00001  -0.00039  -0.00040   1.68731
   A65        2.02093   0.00002   0.00003   0.00066   0.00069   2.02162
   A66        2.57078   0.00002   0.00002   0.00062   0.00063   2.57141
   A67        2.57451   0.00000  -0.00001  -0.00027  -0.00029   2.57423
   A68        2.01465   0.00001  -0.00000  -0.00021  -0.00021   2.01444
   A69        2.31993   0.00000  -0.00001  -0.00006  -0.00007   2.31987
   A70        2.42310  -0.00000  -0.00002  -0.00034  -0.00035   2.42275
   A71        1.84428  -0.00000  -0.00001  -0.00022  -0.00023   1.84405
   A72        1.93197   0.00000   0.00000   0.00018   0.00018   1.93215
   A73        2.33434  -0.00000   0.00000  -0.00011  -0.00011   2.33423
   A74        1.86043   0.00000   0.00001   0.00008   0.00009   1.86052
   A75        1.76390  -0.00001  -0.00001  -0.00008  -0.00009   1.76381
   A76        1.95789  -0.00001  -0.00001  -0.00013  -0.00014   1.95775
   A77        2.04098   0.00001  -0.00000  -0.00003  -0.00003   2.04095
   A78        2.10400   0.00001   0.00001   0.00010   0.00011   2.10410
   A79        1.59051  -0.00001  -0.00000  -0.00018  -0.00018   1.59033
   A80        2.46433   0.00001   0.00001   0.00010   0.00011   2.46444
   A81        2.13589   0.00001   0.00001   0.00008   0.00009   2.13598
   A82        1.98267   0.00000   0.00000   0.00027   0.00027   1.98294
   A83        2.48963  -0.00000  -0.00000   0.00013   0.00013   2.48975
   A84        1.92916  -0.00000   0.00000   0.00000   0.00000   1.92916
   A85        2.17629  -0.00000   0.00000  -0.00007  -0.00007   2.17622
   A86        1.80247   0.00001   0.00002   0.00012   0.00013   1.80260
   A87        1.97147   0.00001  -0.00000  -0.00001  -0.00001   1.97146
   A88        1.88932  -0.00001  -0.00000  -0.00004  -0.00004   1.88927
   A89        2.38384  -0.00000  -0.00002   0.00018   0.00016   2.38400
   A90        1.75337   0.00001   0.00002   0.00019   0.00021   1.75358
   A91        1.97422   0.00001   0.00001   0.00014   0.00014   1.97437
   A92        1.95791  -0.00001  -0.00001  -0.00005  -0.00006   1.95785
   A93        2.25494  -0.00001  -0.00003  -0.00003  -0.00006   2.25489
   A94        1.58447   0.00001   0.00001   0.00013   0.00014   1.58461
   A95        2.29754  -0.00001  -0.00000  -0.00012  -0.00013   2.29741
   A96        2.26720   0.00000   0.00001  -0.00013  -0.00012   2.26708
   A97        2.37996  -0.00000  -0.00001  -0.00004  -0.00005   2.37991
   A98        2.05940  -0.00001  -0.00000  -0.00027  -0.00028   2.05912
   A99        2.25093  -0.00000   0.00000  -0.00004  -0.00004   2.25089
   A100       1.74817  -0.00001   0.00003  -0.00021  -0.00018   1.74799
   A101       1.71705  -0.00000   0.00000   0.00018   0.00018   1.71724
   A102       2.06403  -0.00000   0.00000  -0.00003  -0.00003   2.06400
   A103       1.80955   0.00001   0.00000   0.00006   0.00006   1.80961
   A104       2.28641   0.00000  -0.00000  -0.00015  -0.00016   2.28625
   A105       1.78582   0.00001   0.00001   0.00002   0.00003   1.78584
   A106       1.92040   0.00001   0.00000   0.00029   0.00029   1.92069
   A107       1.92787  -0.00000  -0.00000  -0.00020  -0.00020   1.92767
   A108       2.28673  -0.00001  -0.00001  -0.00009  -0.00010   2.28664
   A109       1.56843   0.00000  -0.00000   0.00004   0.00004   1.56847
   A110       2.25450   0.00000   0.00000   0.00023   0.00023   2.25473
   A111       2.18361   0.00000   0.00000   0.00003   0.00003   2.18364
   A112       2.45644  -0.00001   0.00000  -0.00027  -0.00027   2.45617
   A113       2.22751   0.00000  -0.00000  -0.00000  -0.00000   2.22751
   A114       2.30882  -0.00001  -0.00001  -0.00012  -0.00012   2.30870
   A115       1.79099  -0.00000   0.00000  -0.00003  -0.00003   1.79096
   A116       1.77126  -0.00000  -0.00001  -0.00004  -0.00005   1.77121
   A117       2.03035  -0.00001  -0.00001  -0.00013  -0.00014   2.03021
   A118       1.84549   0.00001   0.00001   0.00021   0.00022   1.84571
   A119       2.30924   0.00000   0.00001   0.00032   0.00033   2.30957
   A120       1.81406  -0.00001  -0.00001  -0.00014  -0.00015   1.81392
   A121       1.93338   0.00000  -0.00001  -0.00000  -0.00001   1.93337
   A122       1.96604  -0.00000   0.00000   0.00014   0.00015   1.96619
   A123       2.29004  -0.00001  -0.00001  -0.00013  -0.00014   2.28990
   A124       1.53770  -0.00001  -0.00000   0.00002   0.00001   1.53771
   A125       2.24914   0.00001  -0.00000  -0.00004  -0.00004   2.24909
   A126       2.16742   0.00001   0.00002   0.00029   0.00031   2.16773
   A127       2.47043   0.00000   0.00001  -0.00000   0.00000   2.47044
   A128       2.18045  -0.00000  -0.00000  -0.00029  -0.00029   2.18016
   A129       2.25934  -0.00000   0.00000  -0.00012  -0.00012   2.25922
   A130       1.75449   0.00000   0.00001  -0.00005  -0.00004   1.75446
   A131       1.65935  -0.00000   0.00001  -0.00002  -0.00001   1.65934
   A132       2.13269   0.00000  -0.00001  -0.00031  -0.00032   2.13237
   A133       2.43847   0.00000   0.00001   0.00021   0.00022   2.43869
   A134       1.68709  -0.00001  -0.00001  -0.00022  -0.00022   1.68687
   A135       2.52748   0.00002   0.00002   0.00055   0.00057   2.52805
   A136       2.07778   0.00002   0.00003   0.00081   0.00084   2.07862
   A137       2.03300  -0.00000  -0.00001  -0.00037  -0.00038   2.03262
   A138       2.51094  -0.00000  -0.00003  -0.00065  -0.00067   2.51027
   A139       2.44922   0.00000   0.00000   0.00020   0.00020   2.44942
   A140       2.13469   0.00000  -0.00001   0.00005   0.00004   2.13473
   A141       1.70853   0.00000   0.00001   0.00005   0.00006   1.70859
   A142       1.89650   0.00001   0.00003   0.00052   0.00055   1.89705
   A143       1.50405  -0.00000   0.00000  -0.00013  -0.00012   1.50393
   A144       1.73587  -0.00000  -0.00003  -0.00033  -0.00036   1.73551
   A145       1.36192  -0.00001  -0.00002  -0.00022  -0.00024   1.36168
   A146       1.54001  -0.00000  -0.00001  -0.00006  -0.00008   1.53993
   A147       2.84307  -0.00001  -0.00003  -0.00025  -0.00028   2.84279
   A148       1.40256   0.00000   0.00000  -0.00010  -0.00010   1.40246
   A149       1.46420   0.00001   0.00003   0.00025   0.00028   1.46448
   A150       2.74408   0.00001   0.00004   0.00014   0.00018   2.74426
   A151       1.42086  -0.00000  -0.00002  -0.00033  -0.00035   1.42051
   A152       1.90137  -0.00000   0.00001   0.00008   0.00009   1.90147
   A153       1.73357   0.00000   0.00001   0.00049   0.00050   1.73408
   A154       1.50276  -0.00000  -0.00001  -0.00036  -0.00037   1.50239
   A155       1.73574  -0.00000  -0.00001  -0.00030  -0.00031   1.73543
   A156       1.72820  -0.00001  -0.00001  -0.00001  -0.00002   1.72818
   A157       1.88945  -0.00001  -0.00002  -0.00011  -0.00013   1.88933
   A158       2.66972   0.00000  -0.00000  -0.00008  -0.00008   2.66964
   A159       2.79445   0.00000   0.00001   0.00013   0.00014   2.79459
   A160       1.72326   0.00001   0.00002   0.00019   0.00021   1.72347
   A161       1.83837  -0.00001  -0.00001  -0.00048  -0.00049   1.83787
   A162       1.61123  -0.00000  -0.00000  -0.00007  -0.00008   1.61115
   A163       1.47076  -0.00000  -0.00001   0.00017   0.00016   1.47092
   A164       1.68237  -0.00000   0.00001   0.00007   0.00007   1.68244
   A165       1.74573   0.00001   0.00002   0.00037   0.00039   1.74613
   A166       2.06555  -0.00000  -0.00001  -0.00037  -0.00038   2.06516
   A167       2.40003  -0.00028   0.00012  -0.00281  -0.00271   2.39732
   A168       2.56468   0.00005  -0.00019  -0.00013  -0.00034   2.56434
   A169       1.65331   0.00005   0.00006   0.00098   0.00104   1.65435
   A170       2.35764  -0.00011   0.00004  -0.00253  -0.00250   2.35515
   A171       1.72938   0.00004   0.00007   0.00034   0.00040   1.72978
   A172       2.59142   0.00005  -0.00007   0.00079   0.00071   2.59213
   A173       1.53078  -0.00006  -0.00012  -0.00319  -0.00331   1.52746
   A174       1.76571   0.00001   0.00003   0.00050   0.00053   1.76625
   A175       1.67422  -0.00000  -0.00001  -0.00019  -0.00019   1.67402
   A176       1.96426   0.00001   0.00002   0.00036   0.00038   1.96465
   A177       1.83151   0.00001   0.00002   0.00031   0.00032   1.83184
   A178       2.47050  -0.00002  -0.00004  -0.00063  -0.00067   2.46982
   A179       1.66879  -0.00000   0.00001   0.00026   0.00027   1.66906
   A180       1.92999   0.00000  -0.00001  -0.00025  -0.00026   1.92973
   A181       2.62592  -0.00000  -0.00001  -0.00014  -0.00015   2.62577
   A182       2.54026   0.00000   0.00001   0.00023   0.00024   2.54050
   A183       1.11693   0.00000  -0.00001  -0.00010  -0.00011   1.11682
   A184       1.80489  -0.00001  -0.00000  -0.00020  -0.00021   1.80468
   A185       1.92348  -0.00000  -0.00002  -0.00023  -0.00024   1.92324
   A186       1.79479   0.00000   0.00001   0.00029   0.00030   1.79509
   A187       2.73459   0.00002   0.00006   0.00170   0.00176   2.73635
   A188       1.58057  -0.00000   0.00000   0.00023   0.00023   1.58080
   A189       1.67028  -0.00000  -0.00000  -0.00035  -0.00035   1.66993
   A190       1.72742  -0.00000  -0.00001  -0.00013  -0.00014   1.72728
   A191       1.53766  -0.00001  -0.00004  -0.00100  -0.00104   1.53662
   A192       1.73913   0.00001   0.00002   0.00025   0.00027   1.73940
   A193       2.62481  -0.00001  -0.00002  -0.00046  -0.00049   2.62432
   A194       1.91841  -0.00000   0.00000   0.00020   0.00020   1.91861
   A195       1.62171  -0.00001  -0.00002  -0.00072  -0.00074   1.62097
   A196       1.86167  -0.00000  -0.00000   0.00015   0.00014   1.86181
   A197       1.60240  -0.00001   0.00000   0.00016   0.00016   1.60256
   A198       1.75565   0.00001   0.00003   0.00056   0.00059   1.75624
   A199       1.74333  -0.00000  -0.00001  -0.00042  -0.00042   1.74291
   A200       2.53377   0.00000   0.00001   0.00018   0.00019   2.53396
   A201       1.31573  -0.00000  -0.00000  -0.00018  -0.00018   1.31555
   A202       1.54356  -0.00000  -0.00000  -0.00020  -0.00020   1.54336
   A203       1.94484  -0.00000  -0.00001  -0.00007  -0.00008   1.94476
   A204       2.32076   0.00000   0.00001   0.00018   0.00019   2.32095
   A205       1.54097  -0.00001  -0.00002  -0.00018  -0.00020   1.54077
   A206       1.73007  -0.00001  -0.00002  -0.00017  -0.00019   1.72988
   A207       2.00055  -0.00000   0.00001  -0.00015  -0.00014   2.00041
   A208       2.24979  -0.00000  -0.00001   0.00045   0.00045   2.25024
   A209       2.08707   0.00001   0.00002   0.00042   0.00045   2.08752
   A210       1.34269  -0.00000  -0.00000  -0.00047  -0.00047   1.34222
   A211       2.16017   0.00001   0.00002   0.00035   0.00037   2.16054
   A212       2.01071   0.00000   0.00000  -0.00019  -0.00019   2.01052
   A213       1.77078   0.00001   0.00001   0.00025   0.00026   1.77104
   A214       2.06926  -0.00000  -0.00000  -0.00012  -0.00012   2.06915
   A215       2.03375  -0.00000  -0.00001  -0.00007  -0.00009   2.03366
   A216       1.98379  -0.00000  -0.00001  -0.00012  -0.00013   1.98366
   A217       2.17109   0.00000   0.00002   0.00018   0.00019   2.17128
   A218       1.28435   0.00000  -0.00000   0.00014   0.00014   1.28449
   A219       2.15423  -0.00000   0.00000  -0.00001  -0.00000   2.15423
   A220       2.37317  -0.00000  -0.00001  -0.00006  -0.00007   2.37311
   A221       1.42194  -0.00004  -0.00004  -0.00001  -0.00005   1.42189
   A222       1.16524  -0.00000  -0.00001   0.00005   0.00004   1.16528
   A223       2.33176   0.00003   0.00003   0.00068   0.00072   2.33248
   A224       1.59663  -0.00002   0.00000   0.00019   0.00019   1.59682
   A225       2.28885   0.00002  -0.00000  -0.00048  -0.00049   2.28836
   A226       2.26812  -0.00001   0.00001  -0.00011  -0.00010   2.26802
   A227       2.07345  -0.00001  -0.00001  -0.00009  -0.00009   2.07335
   A228       2.17601  -0.00000  -0.00001  -0.00011  -0.00013   2.17588
   A229       1.98337   0.00001   0.00002   0.00006   0.00008   1.98345
   A230       1.57037  -0.00001  -0.00004  -0.00085  -0.00089   1.56948
   A231       2.49432   0.00001   0.00002   0.00022   0.00025   2.49457
   A232       2.11551   0.00001   0.00003   0.00027   0.00030   2.11581
   A233       2.31460   0.00001   0.00001   0.00008   0.00009   2.31469
   A234       1.50839   0.00000  -0.00000   0.00006   0.00005   1.50844
   A235       2.31905  -0.00000   0.00001   0.00015   0.00016   2.31921
   A236       2.33105  -0.00000   0.00001   0.00010   0.00011   2.33115
   A237       1.37627  -0.00000  -0.00000   0.00006   0.00006   1.37633
   A238       2.35631   0.00000   0.00000   0.00000   0.00000   2.35631
   A239       2.03038   0.00000   0.00000   0.00013   0.00014   2.03051
   A240       2.18192  -0.00000  -0.00001  -0.00011  -0.00012   2.18180
   A241       2.06972  -0.00000   0.00000  -0.00005  -0.00004   2.06967
   A242       1.60961   0.00000   0.00000  -0.00006  -0.00006   1.60955
   A243       1.14403  -0.00000  -0.00000   0.00013   0.00012   1.14415
   A244       1.43347   0.00000   0.00000  -0.00016  -0.00016   1.43331
   A245       2.33719   0.00000   0.00000   0.00001   0.00001   2.33721
   A246       1.23386   0.00001   0.00002   0.00045   0.00047   1.23433
   A247       2.31522  -0.00001  -0.00001  -0.00008  -0.00009   2.31513
   A248       2.02988   0.00000   0.00000  -0.00007  -0.00007   2.02981
   A249       2.28688  -0.00000  -0.00001  -0.00000  -0.00001   2.28687
   A250       1.94227   0.00000   0.00000   0.00007   0.00007   1.94234
   A251       1.49185  -0.00001  -0.00003  -0.00031  -0.00034   1.49150
   A252       2.14817  -0.00001  -0.00001  -0.00006  -0.00007   2.14810
   A253       2.07556   0.00001   0.00005   0.00031   0.00036   2.07592
   A254       1.41654   0.00001   0.00000  -0.00012  -0.00011   1.41643
   A255       2.04057   0.00001   0.00002   0.00025   0.00027   2.04084
   A256       2.04179  -0.00001  -0.00002  -0.00017  -0.00018   2.04161
   A257       1.20630   0.00000  -0.00001  -0.00026  -0.00027   1.20602
   A258       2.10548   0.00000  -0.00000   0.00010   0.00010   2.10558
   A259       2.00248  -0.00000   0.00001  -0.00001   0.00000   2.00248
   A260       1.25997   0.00000   0.00002   0.00037   0.00040   1.26037
   A261       2.24184  -0.00000  -0.00001  -0.00008  -0.00009   2.24175
   A262       2.17348  -0.00000  -0.00001  -0.00010  -0.00010   2.17337
   A263       2.57465  -0.00015  -0.00017  -0.00132  -0.00149   2.57316
   A264       2.39778  -0.00004  -0.00003  -0.00031  -0.00035   2.39743
   A265       3.28921  -0.00000  -0.00001  -0.00029  -0.00030   3.28891
   A266       3.15313  -0.00000  -0.00000   0.00024   0.00024   3.15336
   A267       3.27679  -0.00001  -0.00002  -0.00075  -0.00077   3.27602
   A268       3.35805   0.00001   0.00003   0.00072   0.00075   3.35880
   A269       3.22237   0.00000  -0.00000  -0.00046  -0.00046   3.22191
   A270       3.12764  -0.00000   0.00001   0.00000   0.00001   3.12765
   A271       3.22114  -0.00000   0.00001   0.00006   0.00007   3.22121
   A272       3.19723  -0.00000  -0.00001   0.00028   0.00027   3.19750
    D1       -0.12551   0.00001   0.00003   0.00051   0.00054  -0.12497
    D2       -1.18114   0.00000   0.00001   0.00043   0.00045  -1.18070
    D3        2.25335  -0.00001   0.00004  -0.00024  -0.00020   2.25316
    D4        2.96022   0.00001   0.00003   0.00066   0.00069   2.96091
    D5        0.90719   0.00000   0.00002   0.00039   0.00041   0.90760
    D6       -0.14844  -0.00000   0.00000   0.00031   0.00031  -0.14812
    D7       -2.99713  -0.00002   0.00003  -0.00036  -0.00033  -2.99745
    D8       -2.29026   0.00000   0.00002   0.00054   0.00056  -2.28970
    D9       -2.48664   0.00001   0.00000  -0.00022  -0.00022  -2.48686
   D10        2.74091  -0.00000  -0.00001  -0.00030  -0.00031   2.74060
   D11       -0.10778  -0.00001   0.00001  -0.00097  -0.00096  -0.10873
   D12        0.59909   0.00000   0.00001  -0.00008  -0.00007   0.59902
   D13       -2.57049   0.00001   0.00002   0.00024   0.00026  -2.57023
   D14        2.65706   0.00000   0.00000   0.00016   0.00016   2.65722
   D15       -0.19163  -0.00001   0.00003  -0.00051  -0.00048  -0.19211
   D16        0.51524   0.00001   0.00002   0.00038   0.00041   0.51565
   D17        0.12128  -0.00001  -0.00003  -0.00049  -0.00051   0.12077
   D18        1.13117  -0.00001  -0.00002  -0.00039  -0.00040   1.13076
   D19       -2.94879  -0.00000  -0.00001  -0.00034  -0.00035  -2.94914
   D20       -2.25998  -0.00002  -0.00002  -0.00053  -0.00056  -2.26053
   D21       -0.89294  -0.00001  -0.00002  -0.00039  -0.00041  -0.89335
   D22        0.11695  -0.00001  -0.00001  -0.00029  -0.00030   0.11665
   D23        2.32018   0.00000  -0.00000  -0.00025  -0.00025   2.31993
   D24        3.00899  -0.00001  -0.00001  -0.00044  -0.00045   3.00854
   D25        2.77509  -0.00000  -0.00001  -0.00007  -0.00007   2.77502
   D26       -2.49821  -0.00000   0.00000   0.00003   0.00004  -2.49817
   D27       -0.29498   0.00001   0.00001   0.00007   0.00008  -0.29489
   D28        0.39384  -0.00001  -0.00000  -0.00011  -0.00012   0.39372
   D29        2.29093  -0.00001  -0.00002  -0.00022  -0.00023   2.29070
   D30       -2.98237  -0.00000  -0.00001  -0.00012  -0.00012  -2.98249
   D31       -0.77913   0.00000  -0.00000  -0.00007  -0.00008  -0.77921
   D32       -0.09032  -0.00001  -0.00001  -0.00026  -0.00028  -0.09060
   D33        0.64859   0.00000   0.00000   0.00018   0.00018   0.64877
   D34       -2.13347  -0.00001  -0.00002  -0.00047  -0.00050  -2.13397
   D35       -2.84010  -0.00000  -0.00001  -0.00046  -0.00048  -2.84058
   D36       -0.61053   0.00000  -0.00000   0.00019   0.00019  -0.61035
   D37        2.89059  -0.00001  -0.00003  -0.00046  -0.00049   2.89010
   D38        2.18396  -0.00000  -0.00001  -0.00045  -0.00047   2.18349
   D39       -2.86955   0.00000   0.00000  -0.00000  -0.00000  -2.86955
   D40        0.63157  -0.00001  -0.00002  -0.00066  -0.00068   0.63089
   D41       -0.07506  -0.00000  -0.00001  -0.00065  -0.00066  -0.07571
   D42        2.92083   0.00000  -0.00001   0.00005   0.00004   2.92088
   D43        0.13877  -0.00001  -0.00003  -0.00060  -0.00063   0.13813
   D44       -0.56786  -0.00000  -0.00002  -0.00060  -0.00061  -0.56847
   D45        0.58479   0.00000   0.00001   0.00019   0.00020   0.58500
   D46       -0.47484   0.00001   0.00002   0.00034   0.00036  -0.47448
   D47       -3.12277   0.00000   0.00001   0.00014   0.00015  -3.12263
   D48       -2.88985   0.00000   0.00001   0.00021   0.00022  -2.88962
   D49       -0.46318  -0.00000   0.00001  -0.00009  -0.00008  -0.46326
   D50       -1.52282  -0.00000   0.00001   0.00006   0.00008  -1.52274
   D51        2.11244  -0.00001  -0.00000  -0.00014  -0.00014   2.11230
   D52        2.34537  -0.00000   0.00000  -0.00007  -0.00006   2.34530
   D53        3.11786  -0.00000   0.00000   0.00001   0.00001   3.11787
   D54        2.05822  -0.00000   0.00001   0.00016   0.00017   2.05839
   D55       -0.58971  -0.00000  -0.00000  -0.00004  -0.00005  -0.58975
   D56       -0.35678  -0.00000  -0.00000   0.00003   0.00003  -0.35675
   D57       -2.59086   0.00000   0.00001   0.00006   0.00007  -2.59079
   D58        2.63268   0.00000   0.00002   0.00021   0.00023   2.63291
   D59       -0.01524  -0.00000   0.00001   0.00000   0.00001  -0.01523
   D60        0.21768   0.00000   0.00001   0.00008   0.00009   0.21777
   D61       -0.61795  -0.00000  -0.00001  -0.00016  -0.00016  -0.61811
   D62        0.45389   0.00001  -0.00000  -0.00003  -0.00003   0.45386
   D63        3.05770   0.00000  -0.00001  -0.00017  -0.00018   3.05751
   D64        2.83789   0.00001   0.00002  -0.00021  -0.00018   2.83770
   D65        0.38596   0.00000   0.00001  -0.00001  -0.00001   0.38596
   D66        1.45780   0.00001   0.00001   0.00012   0.00013   1.45793
   D67       -2.22158   0.00001   0.00000  -0.00003  -0.00002  -2.22160
   D68       -2.44139   0.00001   0.00004  -0.00006  -0.00002  -2.44141
   D69        2.68261  -0.00000   0.00000   0.00020   0.00020   2.68282
   D70       -2.52873   0.00001   0.00001   0.00033   0.00034  -2.52839
   D71        0.07508   0.00000  -0.00000   0.00019   0.00018   0.07526
   D72       -0.14474   0.00001   0.00003   0.00015   0.00018  -0.14455
   D73        2.96810  -0.00000   0.00000   0.00010   0.00011   2.96821
   D74       -2.24324   0.00001   0.00001   0.00023   0.00024  -2.24300
   D75        0.36056  -0.00000   0.00000   0.00009   0.00009   0.36065
   D76        0.14075   0.00001   0.00003   0.00005   0.00009   0.14084
   D77        1.77282   0.00001   0.00004   0.00112   0.00116   1.77398
   D78       -1.97283  -0.00000   0.00001   0.00055   0.00056  -1.97227
   D79       -0.45943   0.00001   0.00001   0.00028   0.00029  -0.45914
   D80        2.07810  -0.00001  -0.00002  -0.00029  -0.00031   2.07779
   D81        0.65779   0.00001   0.00002   0.00067   0.00069   0.65848
   D82       -3.08786  -0.00000  -0.00001   0.00010   0.00008  -3.08778
   D83       -2.93408   0.00001   0.00002   0.00057   0.00059  -2.93349
   D84       -0.39655  -0.00000  -0.00001   0.00000  -0.00001  -0.39656
   D85       -1.62985   0.00001   0.00003   0.00046   0.00049  -1.62936
   D86        0.90768  -0.00000  -0.00001  -0.00011  -0.00011   0.90757
   D87       -0.60465  -0.00000   0.00001   0.00025   0.00025  -0.60440
   D88        0.51757   0.00000   0.00001   0.00025   0.00025   0.51782
   D89       -2.59873  -0.00000  -0.00001  -0.00013  -0.00014  -2.59887
   D90       -1.47651  -0.00000  -0.00001  -0.00013  -0.00014  -1.47665
   D91       -1.60560  -0.00000  -0.00001   0.00007   0.00006  -1.60553
   D92       -0.48337  -0.00000  -0.00001   0.00007   0.00006  -0.48331
   D93        0.58957  -0.00000  -0.00001   0.00006   0.00005   0.58963
   D94        1.71180   0.00000  -0.00001   0.00006   0.00005   1.71185
   D95        2.05934   0.00000  -0.00000  -0.00008  -0.00008   2.05926
   D96       -3.10162   0.00000  -0.00000  -0.00007  -0.00008  -3.10170
   D97        0.12396  -0.00001  -0.00003  -0.00051  -0.00054   0.12341
   D98       -0.87601  -0.00001  -0.00002  -0.00050  -0.00052  -0.87653
   D99        2.68951  -0.00001  -0.00003  -0.00089  -0.00092   2.68858
   D100       2.68870  -0.00000  -0.00000  -0.00006  -0.00006   2.68863
   D101       1.09667  -0.00001  -0.00002  -0.00044  -0.00046   1.09621
   D102       0.09670   0.00000  -0.00001  -0.00042  -0.00043   0.09626
   D103      -2.62097  -0.00001  -0.00003  -0.00081  -0.00084  -2.62180
   D104      -2.62178   0.00000   0.00001   0.00002   0.00002  -2.62175
   D105      -2.29335  -0.00001  -0.00006  -0.00080  -0.00087  -2.29421
   D106       2.98987   0.00000  -0.00005  -0.00079  -0.00084   2.98902
   D107       0.27220  -0.00001  -0.00007  -0.00117  -0.00124   0.27096
   D108       0.27139   0.00000  -0.00004  -0.00034  -0.00038   0.27101
   D109      -2.96359  -0.00001  -0.00003  -0.00063  -0.00067  -2.96426
   D110       2.31963  -0.00000  -0.00002  -0.00062  -0.00064   2.31898
   D111      -0.39804  -0.00001  -0.00004  -0.00101  -0.00104  -0.39908
   D112      -0.39885  -0.00000  -0.00001  -0.00018  -0.00018  -0.39903
   D113      -0.62315  -0.00001   0.00000  -0.00017  -0.00017  -0.62332
   D114       2.51240  -0.00001   0.00000   0.00002   0.00002   2.51242
   D115       2.33456  -0.00001  -0.00000  -0.00008  -0.00008   2.33448
   D116       0.50831   0.00001   0.00002   0.00026   0.00028   0.50858
   D117      -2.63933   0.00001   0.00002   0.00045   0.00046  -2.63886
   D118      -2.81716   0.00001   0.00001   0.00035   0.00036  -2.81680
   D119       3.10038  -0.00001  -0.00001  -0.00082  -0.00083   3.09954
   D120      -0.04726  -0.00001  -0.00001  -0.00064  -0.00065  -0.04790
   D121      -0.22509  -0.00001  -0.00001  -0.00074  -0.00075  -0.22584
   D122       3.12438   0.00000   0.00001   0.00029   0.00031   3.12468
   D123      -0.02326   0.00000   0.00001   0.00048   0.00049  -0.02276
   D124      -0.20109   0.00000   0.00001   0.00038   0.00039  -0.20070
   D125      -0.69212   0.00000   0.00001   0.00033   0.00034  -0.69179
   D126       0.33550   0.00000   0.00002   0.00052   0.00054   0.33604
   D127       2.59048  -0.00000   0.00001   0.00037   0.00038   2.59086
   D128      -3.10947  -0.00000   0.00000   0.00020   0.00020  -3.10927
   D129       0.42809   0.00001   0.00000   0.00031   0.00031   0.42840
   D130       1.45571   0.00002   0.00001   0.00051   0.00052   1.45622
   D131      -2.57250   0.00001   0.00000   0.00036   0.00036  -2.57214
   D132      -1.98926   0.00001  -0.00000   0.00018   0.00017  -1.98908
   D133       2.73145   0.00001   0.00005   0.00101   0.00107   2.73252
   D134      -2.52412   0.00001   0.00006   0.00121   0.00127  -2.52284
   D135      -0.26914   0.00001   0.00006   0.00106   0.00112  -0.26802
   D136       0.31411   0.00000   0.00005   0.00088   0.00093   0.31504
   D137       3.09771   0.00000   0.00001   0.00016   0.00017   3.09788
   D138      -2.15786   0.00001   0.00002   0.00036   0.00038  -2.15748
   D139       0.09712   0.00000   0.00001   0.00021   0.00022   0.09734
   D140       0.68037  -0.00000   0.00000   0.00003   0.00003   0.68040
   D141       0.77793   0.00000  -0.00001  -0.00028  -0.00029   0.77764
   D142      -0.20330  -0.00000  -0.00001  -0.00065  -0.00066  -0.20396
   D143      -2.93462  -0.00000  -0.00001  -0.00045  -0.00045  -2.93507
   D144      -2.69455  -0.00000  -0.00001  -0.00019  -0.00020  -2.69475
   D145      -0.28665  -0.00001  -0.00001  -0.00030  -0.00031  -0.28696
   D146      -1.26788  -0.00001  -0.00001  -0.00067  -0.00068  -1.26856
   D147       2.28398  -0.00001  -0.00001  -0.00047  -0.00047   2.28351
   D148       2.52405  -0.00001  -0.00001  -0.00021  -0.00022   2.52384
   D149      -2.67272   0.00002  -0.00002   0.00079   0.00078  -2.67194
   D150       2.62924   0.00001  -0.00002   0.00043   0.00041   2.62965
   D151      -0.10208   0.00002  -0.00001   0.00063   0.00061  -0.10147
   D152       0.13799   0.00001  -0.00002   0.00089   0.00087   0.13886
   D153      -3.02129  -0.00000  -0.00002  -0.00045  -0.00047  -3.02176
   D154       2.28067  -0.00001  -0.00002  -0.00082  -0.00084   2.27983
   D155      -0.45065  -0.00001  -0.00001  -0.00062  -0.00063  -0.45129
   D156      -0.21058  -0.00001  -0.00002  -0.00036  -0.00038  -0.21096
   D157      -1.14545  -0.00001  -0.00005  -0.01086  -0.01091  -1.15636
   D158       1.00317  -0.00002  -0.00002  -0.01119  -0.01121   0.99195
   D159      -0.09598  -0.00002  -0.00003  -0.01116  -0.01120  -0.10717
   D160      -2.47673  -0.00002  -0.00007  -0.01181  -0.01188  -2.48861
   D161       2.38644  -0.00003  -0.00003  -0.01204  -0.01207   2.37437
   D162      -0.12826   0.00001   0.00003   0.00052   0.00055  -0.12770
   D163       0.90220   0.00000   0.00001   0.00028   0.00029   0.90249
   D164      -2.39478   0.00001   0.00002   0.00069   0.00071  -2.39407
   D165      -2.87674   0.00001   0.00001   0.00025   0.00026  -2.87648
   D166      -1.11897   0.00001   0.00002   0.00038   0.00041  -1.11856
   D167      -0.08851   0.00000  -0.00000   0.00014   0.00014  -0.08837
   D168       2.89769   0.00001   0.00001   0.00055   0.00056   2.89825
   D169       2.41574   0.00000   0.00000   0.00011   0.00011   2.41585
   D170       2.94010   0.00000   0.00001   0.00037   0.00038   2.94048
   D171      -2.31263  -0.00001  -0.00001   0.00013   0.00012  -2.31251
   D172       0.67357  -0.00000   0.00000   0.00054   0.00054   0.67411
   D173       0.19162  -0.00000  -0.00001   0.00010   0.00009   0.19171
   D174       2.24649   0.00002   0.00003   0.00062   0.00065   2.24714
   D175      -3.00624   0.00001   0.00000   0.00038   0.00038  -3.00585
   D176      -0.02004   0.00001   0.00002   0.00079   0.00081  -0.01923
   D177      -0.50199   0.00001   0.00001   0.00035   0.00036  -0.50164
   D178       0.60998   0.00000  -0.00001   0.00002   0.00002   0.61000
   D179      -2.52149   0.00000  -0.00001  -0.00030  -0.00031  -2.52179
   D180      -2.42200  -0.00000  -0.00001  -0.00014  -0.00015  -2.42215
   D181      -0.55462  -0.00001  -0.00002  -0.00017  -0.00019  -0.55481
   D182       2.59710  -0.00001  -0.00002  -0.00050  -0.00051   2.59659
   D183       2.69659  -0.00001  -0.00002  -0.00034  -0.00036   2.69623
   D184      -3.11691  -0.00000  -0.00001  -0.00015  -0.00016  -3.11707
   D185       0.03481  -0.00000  -0.00001  -0.00047  -0.00048   0.03432
   D186       0.13429  -0.00001  -0.00001  -0.00032  -0.00033   0.13396
   D187      -3.11322  -0.00000  -0.00001  -0.00002  -0.00003  -3.11325
   D188       0.03850  -0.00000  -0.00001  -0.00035  -0.00035   0.03814
   D189       0.13798  -0.00001  -0.00001  -0.00019  -0.00020   0.13779
   D190       0.70441   0.00000  -0.00000   0.00001   0.00001   0.70442
   D191      -0.35240  -0.00000   0.00000   0.00004   0.00005  -0.35236
   D192      -3.07242  -0.00000   0.00000  -0.00002  -0.00002  -3.07244
   D193      -2.56129   0.00001  -0.00002   0.00025   0.00023  -2.56106
   D194      -0.37583  -0.00000   0.00000   0.00000   0.00000  -0.37582
   D195      -1.43264  -0.00001   0.00001   0.00003   0.00004  -1.43260
   D196       2.13053  -0.00001   0.00001  -0.00003  -0.00003   2.13050
   D197       2.64166  -0.00000  -0.00002   0.00024   0.00022   2.64188
   D198      -3.06323   0.00000   0.00001   0.00007   0.00008  -3.06315
   D199       2.16314  -0.00000   0.00001   0.00010   0.00011   2.16325
   D200      -0.55688  -0.00000   0.00001   0.00004   0.00005  -0.55683
   D201      -0.04575   0.00001  -0.00002   0.00031   0.00030  -0.04545
   D202      -2.68538  -0.00000  -0.00001  -0.00020  -0.00021  -2.68559
   D203       2.54099  -0.00001  -0.00000  -0.00017  -0.00018   2.54081
   D204      -0.17902  -0.00001  -0.00000  -0.00024  -0.00024  -0.17927
   D205       0.33210   0.00000  -0.00003   0.00004   0.00001   0.33211
   D206      -0.68934   0.00001   0.00001   0.00012   0.00013  -0.68921
   D207       0.29276   0.00000  -0.00001   0.00006   0.00005   0.29281
   D208       2.93117   0.00000   0.00000  -0.00004  -0.00004   2.93114
   D209       2.67615   0.00000   0.00001   0.00025   0.00026   2.67641
   D210       0.41262   0.00001   0.00002   0.00012   0.00014   0.41276
   D211       1.39471   0.00001  -0.00000   0.00006   0.00006   1.39477
   D212      -2.25006   0.00001   0.00001  -0.00004  -0.00003  -2.25008
   D213      -2.50508   0.00001   0.00002   0.00025   0.00027  -2.50481
   D214       3.10566   0.00000   0.00001   0.00015   0.00016   3.10582
   D215      -2.19543   0.00000  -0.00001   0.00009   0.00008  -2.19534
   D216       0.44299   0.00000   0.00000  -0.00001  -0.00001   0.44298
   D217       0.18796   0.00000   0.00001   0.00028   0.00029   0.18826
   D218       2.72870   0.00001   0.00001   0.00020   0.00021   2.72892
   D219      -2.57239   0.00001  -0.00000   0.00014   0.00014  -2.57225
   D220       0.06603   0.00001   0.00000   0.00004   0.00005   0.06608
   D221      -0.18900   0.00001   0.00002   0.00033   0.00035  -0.18865
   D222      -1.60089  -0.00001  -0.00000   0.00033   0.00033  -1.60056
   D223       2.98453  -0.00001  -0.00001   0.00032   0.00031   2.98484
   D224       1.64243   0.00000   0.00002   0.00054   0.00056   1.64299
   D225      -0.05534   0.00001   0.00002   0.00052   0.00054  -0.05480
   D226      -3.12367  -0.00000   0.00000   0.00050   0.00050  -3.12317
   D227       1.46174   0.00000   0.00000   0.00048   0.00048   1.46222
   D228      -0.53655  -0.00001   0.00000   0.00038   0.00039  -0.53616
   D229      -2.23432  -0.00000   0.00000   0.00037   0.00037  -2.23395
   D230       0.56195  -0.00000   0.00001   0.00049   0.00050   0.56244
   D231      -1.13582   0.00000   0.00001   0.00047   0.00048  -1.13534
   D232      -0.02295   0.00000  -0.00001  -0.00024  -0.00026  -0.02321
   D233      -2.14922  -0.00001  -0.00001  -0.00037  -0.00039  -2.14960
   D234      -1.09675  -0.00000  -0.00002  -0.00029  -0.00031  -1.09705
   D235       1.29550  -0.00000  -0.00001  -0.00013  -0.00013   1.29537
   D236       2.78369  -0.00001  -0.00001  -0.00034  -0.00035   2.78333
   D237      -0.63115   0.00000   0.00000  -0.00012  -0.00011  -0.63126
   D238       2.13975   0.00001   0.00004   0.00070   0.00073   2.14048
   D239       2.94999   0.00001   0.00001   0.00052   0.00053   2.95052
   D240       0.63245  -0.00000  -0.00001  -0.00026  -0.00026   0.63219
   D241      -2.87983   0.00001   0.00003   0.00055   0.00058  -2.87926
   D242      -2.06959   0.00000  -0.00000   0.00038   0.00037  -2.06922
   D243      -2.90075  -0.00001  -0.00001  -0.00036  -0.00037  -2.90112
   D244      -0.12985   0.00000   0.00002   0.00046   0.00047  -0.12938
   D245       0.68039  -0.00000  -0.00001   0.00028   0.00027   0.68066
   D246       2.87660   0.00000   0.00000   0.00005   0.00005   2.87664
   D247      -0.63569   0.00001   0.00003   0.00086   0.00089  -0.63480
   D248       0.17455   0.00001   0.00001   0.00068   0.00069   0.17524
   D249      -0.61868   0.00000   0.00000  -0.00009  -0.00009  -0.61877
   D250       0.52100   0.00000   0.00001  -0.00019  -0.00018   0.52083
   D251      -3.07077  -0.00000  -0.00000  -0.00026  -0.00026  -3.07103
   D252       2.76728   0.00001   0.00000   0.00007   0.00007   2.76735
   D253       0.41998  -0.00000  -0.00000   0.00008   0.00007   0.42006
   D254       1.55967   0.00000   0.00000  -0.00002  -0.00002   1.55965
   D255      -2.03211  -0.00001  -0.00001  -0.00009  -0.00010  -2.03221
   D256      -2.47724   0.00000  -0.00000   0.00024   0.00023  -2.47701
   D257       2.63411  -0.00000  -0.00000  -0.00031  -0.00031   2.63380
   D258      -2.50939   0.00000   0.00000  -0.00040  -0.00040  -2.50979
   D259       0.18202  -0.00001  -0.00001  -0.00048  -0.00048   0.18154
   D260      -0.26311   0.00000  -0.00000  -0.00015  -0.00015  -0.26326
   D261      -3.09920  -0.00000  -0.00000  -0.00011  -0.00011  -3.09931
   D262      -1.95951  -0.00000   0.00000  -0.00021  -0.00020  -1.95972
   D263       0.73190  -0.00001  -0.00000  -0.00028  -0.00028   0.73161
   D264       0.28677   0.00000  -0.00000   0.00005   0.00005   0.28681
   D265       0.57793  -0.00000   0.00002   0.00038   0.00039   0.57832
   D266      -0.52190  -0.00000   0.00000   0.00031   0.00031  -0.52158
   D267       3.08287   0.00000   0.00001   0.00031   0.00032   3.08319
   D268      -2.72611   0.00000   0.00001   0.00054   0.00055  -2.72556
   D269      -0.47161   0.00000   0.00001   0.00028   0.00030  -0.47132
   D270      -1.57144   0.00000  -0.00000   0.00022   0.00022  -1.57122
   D271       2.03333   0.00000   0.00001   0.00022   0.00022   2.03355
   D272       2.50753   0.00000   0.00001   0.00045   0.00046   2.50799
   D273      -3.10034   0.00001   0.00003   0.00072   0.00075  -3.09958
   D274       2.08302   0.00001   0.00002   0.00065   0.00067   2.08369
   D275      -0.59539   0.00001   0.00003   0.00065   0.00068  -0.59471
   D276      -0.12119   0.00001   0.00003   0.00088   0.00091  -0.12028
   D277      -2.82805   0.00000   0.00001   0.00011   0.00012  -2.82792
   D278       2.35531  -0.00000  -0.00000   0.00005   0.00004   2.35536
   D279      -0.32310   0.00000   0.00000   0.00005   0.00005  -0.32305
   D280       0.15110   0.00000   0.00001   0.00028   0.00028   0.15138
   D281       0.41909  -0.00003  -0.00010  -0.00278  -0.00288   0.41621
   D282       2.55899  -0.00003  -0.00010  -0.00307  -0.00316   2.55583
   D283       1.49034  -0.00003  -0.00009  -0.00279  -0.00288   1.48746
   D284      -0.74975  -0.00002  -0.00009  -0.00268  -0.00277  -0.75251
   D285      -2.15421  -0.00003  -0.00011  -0.00306  -0.00317  -2.15738
   D286      -1.53261  -0.00000  -0.00002  -0.00050  -0.00051  -1.53312
   D287       1.72139  -0.00001  -0.00004  -0.00125  -0.00128   1.72011
   D288      -2.62021  -0.00001  -0.00004  -0.00114  -0.00118  -2.62139
   D289       0.92479   0.00000   0.00001   0.00000   0.00001   0.92480
   D290      -2.10439  -0.00000  -0.00001  -0.00075  -0.00076  -2.10515
   D291      -0.16281  -0.00000  -0.00001  -0.00065  -0.00065  -0.16346
   D292      -0.24296  -0.00000   0.00001  -0.00031  -0.00030  -0.24326
   D293       3.01104  -0.00001  -0.00001  -0.00106  -0.00107   3.00997
   D294      -1.33056  -0.00001  -0.00001  -0.00095  -0.00097  -1.33153
   D295      -2.97796   0.00000   0.00001  -0.00011  -0.00011  -2.97807
   D296       0.27604  -0.00000  -0.00001  -0.00086  -0.00088   0.27516
   D297       2.21762  -0.00000  -0.00001  -0.00076  -0.00077   2.21685
   D298       2.03534   0.00000   0.00000   0.00001   0.00001   2.03535
   D299      -0.99384  -0.00000  -0.00001  -0.00075  -0.00076  -0.99460
   D300       0.94774  -0.00001  -0.00002  -0.00064  -0.00066   0.94709
   D301       0.26970   0.00001   0.00005   0.00098   0.00104   0.27074
   D302      -1.09066   0.00001   0.00004   0.00051   0.00055  -1.09011
   D303       2.03977   0.00001   0.00004   0.00086   0.00090   2.04067
   D304      -2.37108  -0.00000   0.00001   0.00000   0.00002  -2.37107
   D305      -2.53531   0.00000  -0.00001   0.00031   0.00031  -2.53500
   D306       2.06478  -0.00000  -0.00001  -0.00012  -0.00013   2.06465
   D307      -1.27927  -0.00000  -0.00002  -0.00001  -0.00003  -1.27930
   D308       0.06361  -0.00001  -0.00001  -0.00053  -0.00055   0.06306
   D309      -0.02472  -0.00000  -0.00001  -0.00016  -0.00016  -0.02489
   D310       0.99842   0.00000   0.00001  -0.00006  -0.00005   0.99837
   D311      -2.34033   0.00000  -0.00001  -0.00020  -0.00021  -2.34054
   D312      -3.04094  -0.00001   0.00002  -0.00041  -0.00039  -3.04133
   D313      -1.07137   0.00000   0.00000   0.00009   0.00009  -1.07128
   D314      -0.04823   0.00001   0.00002   0.00018   0.00020  -0.04803
   D315       2.89621   0.00001  -0.00000   0.00005   0.00004   2.89626
   D316       2.19560  -0.00000   0.00003  -0.00017  -0.00014   2.19546
   D317       2.91558  -0.00000  -0.00001  -0.00025  -0.00026   2.91532
   D318      -2.34446   0.00000   0.00000  -0.00016  -0.00015  -2.34461
   D319       0.59998   0.00000  -0.00002  -0.00029  -0.00031   0.59967
   D320      -0.10063  -0.00001   0.00002  -0.00051  -0.00049  -0.10112
   D321       2.37505   0.00000  -0.00000  -0.00001  -0.00001   2.37503
   D322      -2.88500   0.00001   0.00001   0.00008   0.00009  -2.88490
   D323       0.05944   0.00001  -0.00001  -0.00005  -0.00006   0.05938
   D324      -0.64117  -0.00000   0.00003  -0.00027  -0.00024  -0.64141
   D325       0.02632  -0.00000  -0.00000  -0.00002  -0.00002   0.02630
   D326      -0.92949  -0.00000  -0.00000  -0.00013  -0.00013  -0.92962
   D327       2.29090   0.00001   0.00000  -0.00009  -0.00009   2.29081
   D328       2.94287  -0.00001  -0.00001  -0.00019  -0.00019   2.94268
   D329       0.99989  -0.00001  -0.00001  -0.00006  -0.00007   0.99982
   D330       0.04408  -0.00001  -0.00002  -0.00016  -0.00018   0.04390
   D331      -3.01872  -0.00000  -0.00001  -0.00013  -0.00013  -3.01885
   D332      -2.36674  -0.00001  -0.00002  -0.00022  -0.00024  -2.36698
   D333      -2.67882   0.00000   0.00000   0.00012   0.00012  -2.67870
   D334       2.64855   0.00000   0.00000   0.00002   0.00002   2.64857
   D335      -0.41425   0.00001   0.00001   0.00005   0.00006  -0.41418
   D336       0.23773  -0.00000  -0.00000  -0.00005  -0.00005   0.23768
   D337      -2.57266  -0.00000  -0.00000   0.00003   0.00003  -2.57263
   D338       2.75471  -0.00000  -0.00001  -0.00007  -0.00008   2.75463
   D339      -0.30809   0.00000   0.00000  -0.00004  -0.00003  -0.30812
   D340       0.34389  -0.00001  -0.00001  -0.00013  -0.00014   0.34375
   D341       0.59555  -0.00001  -0.00002  -0.00029  -0.00031   0.59524
   D342      -2.79543  -0.00001  -0.00002  -0.00063  -0.00065  -2.79608
   D343      -2.18235  -0.00001  -0.00004  -0.00111  -0.00116  -2.18351
   D344      -0.60832  -0.00000  -0.00002  -0.00033  -0.00035  -0.60867
   D345       2.28389  -0.00001  -0.00002  -0.00067  -0.00069   2.28319
   D346       2.89696  -0.00001  -0.00004  -0.00116  -0.00120   2.89576
   D347      -2.92024  -0.00000  -0.00001  -0.00018  -0.00019  -2.92044
   D348      -0.02804  -0.00001  -0.00001  -0.00053  -0.00053  -0.02857
   D349       0.58504  -0.00001  -0.00003  -0.00101  -0.00104   0.58400
   D350       2.85152   0.00000  -0.00001  -0.00002  -0.00003   2.85149
   D351      -0.53947  -0.00000  -0.00000  -0.00036  -0.00037  -0.53983
   D352       0.07361  -0.00000  -0.00003  -0.00085  -0.00087   0.07274
   D353       1.75703   0.00001   0.00001   0.00044   0.00046   1.75748
   D354      -2.83362   0.00001   0.00002   0.00085   0.00087  -2.83275
   D355       3.12315   0.00001   0.00001   0.00041   0.00043   3.12358
   D356      -1.46750   0.00001   0.00002   0.00082   0.00084  -1.46666
   D357       0.20347   0.00001   0.00002   0.00052   0.00054   0.20401
   D358       1.89601   0.00001   0.00003   0.00092   0.00095   1.89696
   D359      -1.98309   0.00000   0.00000   0.00026   0.00027  -1.98282
   D360      -0.29056   0.00000   0.00001   0.00067   0.00068  -0.28988
   D361      -0.89147   0.00000  -0.00000   0.00021   0.00020  -0.89127
   D362       0.80107   0.00000   0.00001   0.00061   0.00062   0.80168
   D363       1.87040   0.00000  -0.00000   0.00016   0.00016   1.87056
   D364      -0.93542   0.00000  -0.00001   0.00022   0.00021  -0.93520
   D365       0.81871   0.00000   0.00001   0.00036   0.00037   0.81908
   D366       3.07048   0.00000   0.00001   0.00023   0.00024   3.07072
   D367       0.26466   0.00000   0.00000   0.00029   0.00029   0.26495
   D368       2.01879   0.00000   0.00002   0.00043   0.00045   2.01924
   D369       0.80766   0.00001   0.00001   0.00013   0.00014   0.80780
   D370      -1.99816   0.00000   0.00000   0.00019   0.00019  -1.99797
   D371      -0.24403   0.00001   0.00002   0.00033   0.00035  -0.24368
   D372      -1.81662   0.00000  -0.00000   0.00005   0.00005  -1.81657
   D373       1.66074   0.00000  -0.00001   0.00011   0.00010   1.66085
   D374      -2.86831   0.00000   0.00001   0.00025   0.00026  -2.86805
   D375      -0.41426  -0.00001  -0.00001  -0.00014  -0.00016  -0.41441
   D376       3.06311  -0.00001  -0.00002  -0.00009  -0.00010   3.06301
   D377      -1.46595  -0.00000  -0.00000   0.00005   0.00005  -1.46589
   D378       0.04894  -0.00000  -0.00001  -0.00015  -0.00016   0.04878
   D379       1.03308   0.00000  -0.00001  -0.00005  -0.00006   1.03302
   D380      -2.31069   0.00000  -0.00000  -0.00016  -0.00016  -2.31085
   D381      -2.94503   0.00000  -0.00000  -0.00026  -0.00026  -2.94529
   D382      -0.94092  -0.00001  -0.00002  -0.00026  -0.00027  -0.94120
   D383       0.04321  -0.00001  -0.00001  -0.00015  -0.00017   0.04305
   D384       2.98263  -0.00001  -0.00001  -0.00026  -0.00027   2.98236
   D385       2.34829  -0.00001  -0.00001  -0.00036  -0.00037   2.34792
   D386       2.41442  -0.00001   0.00000  -0.00010  -0.00009   2.41433
   D387      -2.88463  -0.00001   0.00001   0.00001   0.00001  -2.88461
   D388       0.05479  -0.00001   0.00001  -0.00010  -0.00009   0.05470
   D389      -0.57955  -0.00001   0.00001  -0.00020  -0.00019  -0.57974
   D390       2.94756  -0.00001  -0.00004  -0.00003  -0.00007   2.94749
   D391      -2.35149  -0.00001  -0.00004   0.00007   0.00004  -2.35146
   D392       0.58793  -0.00001  -0.00003  -0.00004  -0.00007   0.58786
   D393      -0.04642  -0.00001  -0.00003  -0.00013  -0.00017  -0.04658
   D394      -0.53680  -0.00001  -0.00001  -0.00034  -0.00034  -0.53714
   D395       2.27103  -0.00001  -0.00002  -0.00068  -0.00070   2.27033
   D396       2.70463  -0.00001   0.00001   0.00011   0.00012   2.70475
   D397       0.64830   0.00000   0.00000  -0.00024  -0.00024   0.64806
   D398      -2.82706   0.00000  -0.00001  -0.00059  -0.00060  -2.82766
   D399      -2.39346   0.00001   0.00002   0.00021   0.00023  -2.39323
   D400      -3.00236   0.00000   0.00000  -0.00016  -0.00015  -3.00252
   D401      -0.19454   0.00000  -0.00001  -0.00050  -0.00051  -0.19505
   D402       0.23906   0.00001   0.00002   0.00029   0.00031   0.23937
   D403       3.10525  -0.00001  -0.00000  -0.00036  -0.00037   3.10488
   D404      -0.37011  -0.00001  -0.00001  -0.00071  -0.00072  -0.37083
   D405       0.06349  -0.00001   0.00001   0.00009   0.00010   0.06359
   D406       2.13807   0.00001   0.00001   0.00012   0.00013   2.13821
   D407      -2.54824  -0.00004  -0.00009  -0.00370  -0.00379  -2.55203
   D408       0.59101   0.00001   0.00005  -0.00008  -0.00003   0.59098
   D409       2.18789  -0.00004  -0.00006  -0.00390  -0.00396   2.18393
   D410      -2.70993   0.00002   0.00002   0.00025   0.00027  -2.70966
   D411      -1.11305  -0.00003  -0.00009  -0.00357  -0.00365  -1.11671
   D412      -0.65586   0.00002   0.00004   0.00000   0.00005  -0.65581
   D413       0.94102  -0.00003  -0.00006  -0.00382  -0.00388   0.93715
   D414      -1.70172   0.00001   0.00003  -0.00001   0.00002  -1.70170
   D415      -0.10484  -0.00004  -0.00008  -0.00383  -0.00390  -0.10875
   D416      -0.07391  -0.00000  -0.00000   0.00008   0.00008  -0.07384
   D417      -1.12211   0.00001   0.00002   0.00030   0.00032  -1.12179
   D418       2.27361   0.00001   0.00001   0.00045   0.00046   2.27407
   D419       2.86604  -0.00000  -0.00000   0.00006   0.00006   2.86610
   D420       1.00147  -0.00000  -0.00000  -0.00005  -0.00005   1.00142
   D421      -0.04673   0.00001   0.00002   0.00017   0.00019  -0.04654
   D422      -2.93419   0.00000   0.00001   0.00032   0.00033  -2.93386
   D423      -2.34176  -0.00000  -0.00001  -0.00007  -0.00007  -2.34183
   D424      -2.23671  -0.00001  -0.00001  -0.00005  -0.00006  -2.23677
   D425       2.99828   0.00000   0.00001   0.00018   0.00018   2.99846
   D426       0.11081  -0.00000   0.00000   0.00032   0.00032   0.11114
   D427       0.70325  -0.00001  -0.00001  -0.00006  -0.00008   0.70317
   D428      -2.90076   0.00000  -0.00000   0.00003   0.00003  -2.90073
   D429       2.33423   0.00001   0.00002   0.00026   0.00028   2.33451
   D430      -0.55324   0.00001   0.00001   0.00040   0.00042  -0.55282
   D431       0.03920   0.00000  -0.00000   0.00002   0.00001   0.03921
   D432       0.44522   0.00001   0.00001   0.00059   0.00060   0.44581
   D433      -2.48388   0.00000   0.00001   0.00060   0.00060  -2.48327
   D434      -2.84468  -0.00000  -0.00001   0.00011   0.00011  -2.84457
   D435      -0.68980   0.00000  -0.00000   0.00030   0.00030  -0.68950
   D436       2.66430  -0.00000  -0.00000   0.00031   0.00031   2.66460
   D437       2.30349  -0.00001  -0.00002  -0.00017  -0.00019   2.30330
   D438       3.03545   0.00001   0.00001   0.00038   0.00038   3.03583
   D439       0.10635   0.00000   0.00001   0.00039   0.00039   0.10675
   D440      -0.25445  -0.00000  -0.00001  -0.00010  -0.00010  -0.25455
   D441       3.09952   0.00000   0.00001   0.00020   0.00021   3.09972
   D442       0.17042  -0.00000   0.00001   0.00021   0.00021   0.17064
   D443      -0.19038  -0.00000  -0.00001  -0.00028  -0.00028  -0.19066
   D444       1.39829  -0.00000  -0.00001  -0.00087  -0.00088   1.39741
   D445       2.82654  -0.00001  -0.00001  -0.00082  -0.00084   2.82570
   D446      -0.02192  -0.00000  -0.00001  -0.00063  -0.00064  -0.02256
   D447      -2.16119  -0.00001  -0.00001  -0.00074  -0.00075  -2.16194
   D448      -1.16514   0.00000  -0.00002  -0.00047  -0.00048  -1.16562
   D449      -0.54129   0.00000   0.00002   0.00017   0.00019  -0.54111
   D450       2.93362   0.00001   0.00001   0.00079   0.00080   2.93442
   D451       2.32468   0.00001   0.00004   0.00084   0.00088   2.32556
   D452       0.66688   0.00001   0.00001   0.00009   0.00010   0.66699
   D453      -2.14138   0.00001   0.00001   0.00070   0.00071  -2.14067
   D454      -2.75033   0.00001   0.00004   0.00076   0.00080  -2.74953
   D455      -3.03804   0.00000   0.00001   0.00019   0.00019  -3.03785
   D456       0.43687   0.00001   0.00000   0.00080   0.00081   0.43768
   D457      -0.17207   0.00001   0.00003   0.00086   0.00089  -0.17119
   D458      -3.13930  -0.00000  -0.00000  -0.00013  -0.00013  -3.13944
   D459       0.33561   0.00001  -0.00000   0.00049   0.00048   0.33610
   D460      -0.27333   0.00001   0.00002   0.00054   0.00056  -0.27277
   D461      -1.16120  -0.00001  -0.00001  -0.00020  -0.00021  -1.16141
   D462       0.61847   0.00000   0.00001   0.00019   0.00019   0.61867
   D463      -2.32685  -0.00001  -0.00002  -0.00023  -0.00025  -2.32710
   D464      -0.54717  -0.00000   0.00000   0.00015   0.00015  -0.54702
   D465      -0.01990  -0.00002  -0.00003  -0.00033  -0.00036  -0.02026
   D466       1.75977  -0.00001  -0.00001   0.00005   0.00004   1.75981
   D467       2.79310  -0.00002  -0.00002  -0.00051  -0.00053   2.79257
   D468      -1.71041  -0.00000  -0.00000  -0.00013  -0.00013  -1.71054
   D469       1.38637  -0.00001  -0.00001  -0.00029  -0.00030   1.38607
   D470      -3.11714   0.00000   0.00001   0.00009   0.00010  -3.11704
   D471       3.04282   0.00000  -0.00002  -0.00034  -0.00036   3.04246
   D472       1.49197  -0.00000  -0.00002  -0.00042  -0.00044   1.49153
   D473      -1.84053  -0.00000  -0.00003  -0.00027  -0.00030  -1.84083
   D474       0.16984   0.00000  -0.00001  -0.00024  -0.00025   0.16958
   D475      -0.77624   0.00000  -0.00000  -0.00023  -0.00023  -0.77648
   D476       0.95822   0.00001   0.00002   0.00076   0.00078   0.95900
   D477      -2.36250   0.00000   0.00000   0.00072   0.00073  -2.36177
   D478      -0.60309   0.00001   0.00002   0.00108   0.00111  -0.60198
   D479       2.35938   0.00001   0.00001   0.00104   0.00105   2.36043
   D480       2.16645   0.00001   0.00002   0.00075   0.00077   2.16722
   D481      -1.15427   0.00000   0.00000   0.00071   0.00072  -1.15356
   D482      -2.57871  -0.00000   0.00002   0.00010   0.00013  -2.57859
   D483       0.38375  -0.00000   0.00001   0.00006   0.00007   0.38383
   D484       0.34172   0.00001   0.00004   0.00116   0.00121   0.34293
   D485      -2.51162   0.00000   0.00002   0.00111   0.00113  -2.51049
   D486      -1.10548   0.00000   0.00001   0.00036   0.00037  -1.10511
   D487       2.32436  -0.00001  -0.00001   0.00031   0.00029   2.32465
   D488       2.20479   0.00001   0.00003   0.00099   0.00101   2.20580
   D489      -0.64856   0.00000   0.00001   0.00093   0.00093  -0.64762
   D490      -2.36727   0.00000   0.00001   0.00018   0.00019  -2.36708
   D491       1.06257  -0.00001  -0.00001   0.00012   0.00012   1.06269
   D492      -3.07521   0.00000  -0.00003   0.00002  -0.00002  -3.07522
   D493      -0.39376  -0.00001  -0.00003  -0.00052  -0.00055  -0.39432
   D494      -2.52013  -0.00002  -0.00006  -0.00067  -0.00073  -2.52086
   D495       0.92088   0.00001   0.00006   0.00036   0.00042   0.92130
   D496      -1.20549   0.00000   0.00003   0.00021   0.00025  -1.20525
   D497      -0.16254   0.00000   0.00001   0.00016   0.00017  -0.16237
   D498      -2.34787   0.00000   0.00001   0.00019   0.00020  -2.34767
   D499       0.93175   0.00000   0.00002   0.00028   0.00030   0.93205
   D500       1.11325  -0.00001  -0.00006  -0.00059  -0.00065   1.11260
   D501      -1.07208  -0.00001  -0.00006  -0.00056  -0.00062  -1.07270
   D502       2.20754  -0.00001  -0.00005  -0.00046  -0.00052   2.20702
   D503      -1.08985  -0.00000  -0.00002  -0.00055  -0.00057  -1.09042
   D504      -0.92488  -0.00000  -0.00002  -0.00068  -0.00070  -0.92558
   D505      -3.12260  -0.00001  -0.00004  -0.00096  -0.00100  -3.12360
   D506      -0.11618  -0.00001  -0.00003  -0.00174  -0.00177  -0.11795
   D507      -1.74026   0.00001   0.00001  -0.00010  -0.00009  -1.74035
   D508      -1.57528   0.00000   0.00000  -0.00023  -0.00023  -1.57551
   D509       2.51018  -0.00000  -0.00002  -0.00051  -0.00053   2.50965
   D510      -0.76659   0.00000  -0.00001  -0.00129  -0.00130  -0.76788
   D511      -0.55995   0.00000  -0.00000  -0.00006  -0.00007  -0.56002
   D512       0.57071   0.00001   0.00001   0.00021   0.00022   0.57093
   D513      -2.80843   0.00001   0.00001   0.00012   0.00014  -2.80829
   D514       0.07436  -0.00000  -0.00003  -0.00053  -0.00056   0.07380
   D515       1.20502  -0.00000  -0.00001  -0.00026  -0.00027   1.20475
   D516      -2.17411  -0.00000  -0.00001  -0.00034  -0.00036  -2.17447
   D517      -0.61397  -0.00001  -0.00003  -0.00062  -0.00065  -0.61461
   D518      -0.40658  -0.00001  -0.00003  -0.00075  -0.00078  -0.40736
   D519      -2.74288  -0.00001  -0.00004  -0.00097  -0.00101  -2.74389
   D520       0.63659  -0.00001  -0.00004  -0.00152  -0.00157   0.63502
   D521       0.20459   0.00000   0.00001  -0.00044  -0.00043   0.20415
   D522       0.41197  -0.00000   0.00000  -0.00057  -0.00057   0.41141
   D523      -1.92432  -0.00001  -0.00001  -0.00079  -0.00080  -1.92512
   D524       1.45514  -0.00001  -0.00001  -0.00134  -0.00136   1.45379
   D525      -1.03415   0.00000  -0.00001  -0.00011  -0.00012  -1.03427
   D526      -0.11490   0.00001   0.00001   0.00009   0.00010  -0.11481
   D527       3.08748   0.00000   0.00001   0.00006   0.00007   3.08755
   D528      -1.84368  -0.00000  -0.00004  -0.00024  -0.00028  -1.84395
   D529      -0.92442  -0.00000  -0.00002  -0.00005  -0.00007  -0.92449
   D530       2.27796  -0.00000  -0.00002  -0.00008  -0.00009   2.27787
   D531      -1.49422  -0.00000  -0.00001  -0.00043  -0.00045  -1.49467
   D532       1.19499   0.00000   0.00000   0.00004   0.00004   1.19503
   D533       1.73178  -0.00001  -0.00002  -0.00039  -0.00041   1.73137
   D534      -1.86219  -0.00000  -0.00000   0.00008   0.00007  -1.86212
   D535       1.16161   0.00000   0.00002   0.00028   0.00030   1.16191
   D536       0.97119  -0.00000   0.00000   0.00024   0.00024   0.97143
   D537       3.02265  -0.00000   0.00000   0.00007   0.00007   3.02271
   D538      -1.30973   0.00000  -0.00000  -0.00041  -0.00041  -1.31014
   D539      -0.72213   0.00000   0.00001   0.00029   0.00030  -0.72183
   D540      -0.91255   0.00000  -0.00000   0.00025   0.00024  -0.91230
   D541       1.13891  -0.00000  -0.00000   0.00007   0.00007   1.13898
   D542       3.08972   0.00000  -0.00000  -0.00040  -0.00040   3.08931
   D543       0.24173  -0.00000  -0.00001  -0.00087  -0.00089   0.24084
   D544       2.89709  -0.00000   0.00000  -0.00031  -0.00030   2.89678
   D545       1.70865  -0.00001  -0.00003  -0.00105  -0.00108   1.70757
   D546      -1.91917  -0.00000  -0.00001  -0.00049  -0.00050  -1.91967
   D547       0.70227   0.00001   0.00003   0.00051   0.00054   0.70281
   D548       0.47492   0.00001   0.00002   0.00051   0.00052   0.47545
   D549       2.70815   0.00000   0.00002   0.00039   0.00040   2.70856
   D550       2.57296  -0.00000  -0.00002  -0.00135  -0.00137   2.57159
   D551       2.34561  -0.00001  -0.00003  -0.00136  -0.00139   2.34422
   D552      -1.70435  -0.00001  -0.00003  -0.00148  -0.00151  -1.70585
   D553       1.02712  -0.00000  -0.00001  -0.00017  -0.00018   1.02694
   D554      -2.90469  -0.00001  -0.00002  -0.00016  -0.00017  -2.90486
   D555       2.38351   0.00000   0.00001  -0.00009  -0.00008   2.38342
   D556      -1.54830  -0.00000  -0.00000  -0.00008  -0.00008  -1.54838
   D557      -0.80413   0.00001   0.00004   0.00171   0.00175  -0.80239
   D558       1.54725   0.00000   0.00003   0.00172   0.00175   1.54900
   D559      -0.73113   0.00000   0.00001  -0.00015  -0.00014  -0.73127
   D560       1.62025  -0.00000  -0.00000  -0.00013  -0.00013   1.62011
   D561      -0.88594  -0.00000  -0.00001  -0.00018  -0.00018  -0.88612
   D562      -3.13841   0.00000   0.00000  -0.00007  -0.00006  -3.13847
   D563      -2.20660  -0.00000  -0.00002  -0.00057  -0.00060  -2.20719
   D564       1.82411   0.00000  -0.00001  -0.00047  -0.00048   1.82364
   D565       0.87866  -0.00001  -0.00001  -0.00045  -0.00047   0.87819
   D566      -1.37381  -0.00000  -0.00000  -0.00034  -0.00035  -1.37416
   D567       3.01107  -0.00001  -0.00002  -0.00017  -0.00019   3.01088
   D568      -0.90769  -0.00002  -0.00002  -0.00069  -0.00071  -0.90840
   D569      -2.57326  -0.00001  -0.00004  -0.00090  -0.00094  -2.57420
   D570       1.54894  -0.00000  -0.00005  -0.00092  -0.00097   1.54797
   D571       0.71286  -0.00001   0.00001  -0.00040  -0.00039   0.71247
   D572      -0.95089  -0.00000  -0.00001  -0.00060  -0.00062  -0.95151
   D573      -3.11145   0.00001  -0.00002  -0.00058  -0.00060  -3.11205
   D574       2.35661  -0.00001   0.00000  -0.00052  -0.00052   2.35609
   D575       0.69286  -0.00001  -0.00002  -0.00072  -0.00074   0.69212
   D576      -1.46771   0.00000  -0.00003  -0.00070  -0.00072  -1.46843
   D577      -0.03343  -0.00001  -0.00001  -0.00061  -0.00063  -0.03406
   D578       1.14638  -0.00000   0.00000  -0.00004  -0.00004   1.14634
   D579      -1.01189  -0.00000   0.00000   0.00000   0.00001  -1.01188
   D580      -2.96774  -0.00001  -0.00001   0.00006   0.00006  -2.96768
   D581       1.24920   0.00000   0.00000  -0.00012  -0.00012   1.24908
   D582       2.42901   0.00001   0.00002   0.00045   0.00047   2.42948
   D583       0.27074   0.00001   0.00002   0.00050   0.00052   0.27126
   D584      -1.68511   0.00000   0.00001   0.00056   0.00057  -1.68454
   D585      -1.87845   0.00001  -0.00001  -0.00012  -0.00013  -1.87857
   D586      -0.69864   0.00001   0.00001   0.00045   0.00046  -0.69817
   D587      -2.85690   0.00001   0.00001   0.00049   0.00051  -2.85639
   D588       1.47043   0.00001   0.00000   0.00056   0.00056   1.47099
   D589      -0.17936   0.00000   0.00002   0.00045   0.00047  -0.17889
   D590      -2.78298  -0.00000   0.00000   0.00141   0.00141  -2.78157
   D591       1.18422   0.00001   0.00002   0.00026   0.00027   1.18449
   D592      -1.41940   0.00000   0.00000   0.00121   0.00121  -1.41819
   D593       3.03577  -0.00000  -0.00004   0.00094   0.00090   3.03667
   D594      -0.21329  -0.00001  -0.00002  -0.01608  -0.01610  -0.22939
   D595      -0.60978  -0.00002  -0.00004   0.00000  -0.00003  -0.60981
   D596       0.54628  -0.00002  -0.00005   0.00001  -0.00004   0.54624
   D597      -3.09949  -0.00004  -0.00003  -0.00065  -0.00068  -3.10018
   D598       0.71493   0.00005   0.00003   0.00266   0.00269   0.71762
   D599       1.87099   0.00005   0.00001   0.00268   0.00269   1.87368
   D600      -1.77478   0.00003   0.00003   0.00201   0.00204  -1.77274
   D601      -2.96696   0.00010  -0.00007   0.00276   0.00270  -2.96427
   D602      -1.81091   0.00009  -0.00008   0.00278   0.00270  -1.80821
   D603       0.82651   0.00008  -0.00006   0.00211   0.00205   0.82855
   D604       3.03462  -0.00002  -0.00002  -0.01771  -0.01774   3.01689
   D605       0.20904  -0.00003  -0.00015  -0.02400  -0.02415   0.18488
   D606      -1.60103  -0.00002  -0.00006  -0.01961  -0.01966  -1.62069
   D607      -3.00314  -0.00001  -0.00005  -0.00173  -0.00178  -3.00492
   D608       0.16110  -0.00001  -0.00004  -0.00012  -0.00016   0.16094
   D609       0.29131  -0.00000  -0.00003  -0.00182  -0.00185   0.28946
   D610      -2.82763   0.00000  -0.00002  -0.00021  -0.00023  -2.82787
   D611       0.37866  -0.00001  -0.00002  -0.00052  -0.00054   0.37812
   D612      -3.13256  -0.00000  -0.00000  -0.00109  -0.00109  -3.13365
   D613       1.75723  -0.00000  -0.00001  -0.00077  -0.00078   1.75645
   D614      -1.75399   0.00000   0.00000  -0.00134  -0.00134  -1.75532
   D615      -1.62322  -0.00001  -0.00002  -0.00042  -0.00044  -1.62366
   D616       1.14875  -0.00000  -0.00001  -0.00099  -0.00100   1.14775
   D617       0.60400   0.00000   0.00001   0.00028   0.00029   0.60429
   D618      -0.18351   0.00000   0.00001  -0.00034  -0.00034  -0.18385
   D619       3.01091   0.00000   0.00001   0.00028   0.00029   3.01120
   D620      -0.73502   0.00000   0.00002   0.00078   0.00080  -0.73422
   D621      -1.52254   0.00000   0.00002   0.00015   0.00017  -1.52237
   D622       1.67189   0.00000   0.00002   0.00077   0.00079   1.67268
   D623       2.63470   0.00001   0.00003   0.00043   0.00046   2.63516
   D624       1.84718   0.00001   0.00003  -0.00020  -0.00017   1.84701
   D625      -1.24158   0.00001   0.00003   0.00042   0.00045  -1.24112
   D626      -0.82241  -0.00000  -0.00000  -0.00013  -0.00013  -0.82254
   D627      -2.94192   0.00000  -0.00001  -0.00025  -0.00025  -2.94218
   D628       0.41036  -0.00000   0.00002   0.00127   0.00129   0.41165
   D629      -1.70916   0.00000   0.00001   0.00116   0.00117  -1.70799
   D630      -2.74548  -0.00000   0.00001   0.00026   0.00027  -2.74521
   D631       1.41818  -0.00000   0.00001   0.00015   0.00015   1.41834
   D632       0.55672   0.00001   0.00002   0.00032   0.00035   0.55706
   D633       2.74850   0.00000  -0.00000   0.00016   0.00016   2.74865
   D634      -1.09345   0.00000   0.00002  -0.00017  -0.00014  -1.09359
   D635       1.09833  -0.00001   0.00000  -0.00033  -0.00033   1.09800
   D636       2.06057   0.00001   0.00003   0.00072   0.00075   2.06132
   D637      -2.03084  -0.00000   0.00001   0.00055   0.00056  -2.03028
   D638      -0.10458   0.00000   0.00001   0.00075   0.00076  -0.10381
   D639      -2.75393  -0.00000  -0.00000   0.00015   0.00015  -2.75379
   D640       1.28031  -0.00000  -0.00000   0.00046   0.00046   1.28077
   D641      -1.36905  -0.00001  -0.00002  -0.00014  -0.00016  -1.36921
   D642      -3.13248   0.00000   0.00002   0.00095   0.00097  -3.13150
   D643      -0.07043   0.00001   0.00001   0.00089   0.00090  -0.06953
   D644       3.01431   0.00000   0.00001   0.00036   0.00037   3.01469
   D645       3.00341   0.00002   0.00007   0.01362   0.01369   3.01710
   D646       1.54112   0.00001   0.00004   0.01279   0.01283   1.55395
   D647       0.24966  -0.00000  -0.00001   0.00010   0.00009   0.24975
   D648       2.49099  -0.00000  -0.00001   0.00006   0.00005   2.49104
   D649      -1.07388  -0.00000  -0.00002   0.00015   0.00013  -1.07375
   D650       1.16745  -0.00001  -0.00001   0.00011   0.00010   1.16754
   D651      -2.45572   0.00000   0.00001   0.00081   0.00082  -2.45490
   D652      -0.68387   0.00000   0.00001   0.00040   0.00041  -0.68346
   D653      -1.25404   0.00000   0.00002   0.00084   0.00086  -1.25317
   D654       1.56261  -0.00000   0.00001   0.00058   0.00058   1.56319
   D655      -2.66613  -0.00000  -0.00001   0.00040   0.00039  -2.66573
   D656       0.92419  -0.00001  -0.00001   0.00039   0.00038   0.92457
   D657      -0.38203  -0.00000  -0.00001   0.00013   0.00012  -0.38190
   D658      -3.07489  -0.00001  -0.00002   0.00013   0.00011  -3.07479
   D659      -2.87513  -0.00000  -0.00000   0.00008   0.00007  -2.87506
   D660       0.62412  -0.00000   0.00000   0.00054   0.00054   0.62466
   D661      -1.53851   0.00000   0.00001   0.00002   0.00002  -1.53849
   D662       1.96074   0.00000   0.00001   0.00048   0.00049   1.96123
   D663       1.63294   0.00000   0.00001   0.00032   0.00033   1.63327
   D664      -1.15099   0.00000   0.00001   0.00078   0.00079  -1.15019
   D665       0.11941   0.00000   0.00001   0.00070   0.00071   0.12012
   D666      -0.98179   0.00000   0.00001   0.00043   0.00044  -0.98135
   D667       3.05803   0.00000   0.00001   0.00005   0.00005   3.05808
   D668      -1.22686   0.00000   0.00001   0.00086   0.00087  -1.22599
   D669      -2.32807   0.00000   0.00001   0.00060   0.00061  -2.32746
   D670       1.71175   0.00000   0.00000   0.00022   0.00022   1.71197
   D671       1.85512  -0.00000   0.00001   0.00031   0.00032   1.85543
   D672       0.75391  -0.00000   0.00001   0.00005   0.00005   0.75397
   D673      -1.48945   0.00000   0.00000  -0.00034  -0.00034  -1.48979
   D674      -3.11346   0.00000   0.00001   0.00190   0.00192  -3.11154
   D675       1.13604   0.00000   0.00000   0.00032   0.00032   1.13636
   D676      -0.26134   0.00003   0.00005   0.00041   0.00046  -0.26088
   D677      -2.90842   0.00004   0.00004   0.00124   0.00127  -2.90715
   D678       2.45604  -0.00000  -0.00000   0.00054   0.00054   2.45657
   D679       1.05866   0.00003   0.00004   0.00063   0.00067   1.05933
   D680      -1.58842   0.00003   0.00003   0.00146   0.00149  -1.58694
   D681      -0.74119   0.00000   0.00001   0.00026   0.00026  -0.74093
   D682      -2.13857   0.00003   0.00005   0.00035   0.00040  -2.13817
   D683       1.49753   0.00004   0.00004   0.00118   0.00122   1.49875
   D684      -0.95722   0.00000   0.00000   0.00009   0.00009  -0.95713
   D685       0.81948   0.00000  -0.00000  -0.00028  -0.00029   0.81919
   D686       0.21020   0.00000   0.00000   0.00002   0.00003   0.21023
   D687       3.09372  -0.00000  -0.00000  -0.00001  -0.00001   3.09370
   D688       0.72382  -0.00000  -0.00001  -0.00047  -0.00047   0.72334
   D689       2.50051   0.00000  -0.00001  -0.00084  -0.00086   2.49966
   D690       1.89124   0.00000  -0.00000  -0.00054  -0.00054   1.89070
   D691      -1.50843  -0.00000  -0.00001  -0.00057  -0.00058  -1.50901
   D692       0.89504   0.00000   0.00001   0.00036   0.00037   0.89541
   D693       1.10411  -0.00001  -0.00002   0.00021   0.00019   1.10430
   D694      -1.23569  -0.00001  -0.00001   0.00017   0.00016  -1.23553
   D695       2.94712  -0.00000  -0.00001   0.00003   0.00001   2.94714
   D696       2.25644   0.00001   0.00002  -0.00063  -0.00061   2.25583
   D697       2.46550   0.00000  -0.00001  -0.00078  -0.00079   2.46472
   D698       0.12570   0.00000   0.00000  -0.00082  -0.00081   0.12489
   D699      -1.97467   0.00000  -0.00000  -0.00096  -0.00096  -1.97563
   D700      -0.00869   0.00000   0.00002   0.00164   0.00166  -0.00703
   D701       3.08363   0.00000   0.00002   0.00106   0.00108   3.08470
   D702      -0.38681   0.00001   0.00003   0.00141   0.00145  -0.38536
   D703       2.70551   0.00001   0.00003   0.00083   0.00086   2.70637
   D704       0.95531  -0.00000   0.00000   0.00057   0.00057   0.95588
   D705      -2.23556  -0.00000   0.00000  -0.00001  -0.00001  -2.23557
   D706       2.99380   0.00001   0.00003   0.00085   0.00088   2.99468
   D707      -0.19706   0.00001   0.00003   0.00027   0.00029  -0.19677
   D708       0.16404  -0.00001  -0.00002  -0.00019  -0.00021   0.16383
   D709      -0.84291  -0.00001  -0.00002  -0.00027  -0.00029  -0.84320
   D710       2.50681  -0.00000  -0.00001  -0.00023  -0.00025   2.50656
   D711      -2.83057  -0.00000  -0.00001  -0.00006  -0.00008  -2.83064
   D712       2.44567  -0.00000  -0.00001  -0.00014  -0.00016   2.44551
   D713      -0.48780  -0.00000  -0.00001  -0.00011  -0.00011  -0.48791
   D714      -0.73511  -0.00000  -0.00001  -0.00037  -0.00038  -0.73549
   D715      -0.41071  -0.00000  -0.00001  -0.00031  -0.00031  -0.41102
   D716       0.48444   0.00000  -0.00001  -0.00039  -0.00040   0.48404
   D717       2.66385  -0.00000  -0.00001  -0.00027  -0.00028   2.66357
   D718       2.74796  -0.00000  -0.00000   0.00010   0.00010   2.74806
   D719       3.07237  -0.00000   0.00000   0.00016   0.00016   3.07253
   D720      -2.31567   0.00000   0.00000   0.00007   0.00007  -2.31560
   D721      -0.13626   0.00000   0.00000   0.00020   0.00020  -0.13606
         Item               Value     Threshold  Converged?
 Maximum Force            0.027454     0.000450     NO 
 RMS     Force            0.001174     0.000300     NO 
 Maximum Displacement     0.063404     0.001800     NO 
 RMS     Displacement     0.003952     0.001200     NO 
 Predicted change in Energy=-4.645991D-04
 GradGradGradGradGradGradGradGradGradGradGradGradGradGradGradGradGradGrad

 Stoichiometry    Be10H48
 Framework group  C1[X(Be10H48)]
 Deg. of freedom   168
 Full point group                 C1      NOp   1
 Largest Abelian subgroup         C1      NOp   1
 Largest concise Abelian subgroup C1      NOp   1
                         Standard orientation:                         
 ---------------------------------------------------------------------
 Center     Atomic      Atomic             Coordinates (Angstroms)
 Number     Number       Type             X           Y           Z
 ---------------------------------------------------------------------
      1          4           0       -0.635305   -1.419846   -0.706546
      2          4           0       -1.311591   -0.305934    1.101648
      3          4           0       -0.408659    0.484965   -1.687253
      4          4           0       -0.823997    1.525764    0.182265
      5          4           0       -2.153591    0.098913   -0.682131
      6          4           0        0.583264   -1.327118    0.962187
      7          4           0        1.254763   -0.707770   -1.076195
      8          4           0        0.525916    0.641700    1.585736
      9          4           0        1.120953    1.324928   -0.534569
     10          4           0        2.201500    0.021130    0.639361
     11          1           0       -3.648827   -0.001454   -0.736687
     12          1           0       -3.390301    0.077792   -1.526094
     13          1           0        3.469765   -0.025082    1.470796
     14          1           0        3.720437    0.043645    0.692319
     15          1           0        0.932099   -2.342687    2.112417
     16          1           0        0.737545   -2.799398    1.487564
     17          1           0       -0.164262    0.907623   -3.130243
     18          1           0       -0.976964    0.842536   -3.046382
     19          1           0       -2.565926   -0.545269    1.928254
     20          1           0       -1.951594   -0.681477    2.446631
     21          1           0        1.857799   -1.518695   -2.253434
     22          1           0        2.482881   -1.159776   -1.893292
     23          1           0       -0.954410   -2.679849   -1.633979
     24          1           0       -1.436316   -2.766531   -1.013020
     25          1           0        0.279266    1.216816    3.016590
     26          1           0        1.076379    1.166644    2.941437
     27          1           0       -1.667167    2.786191    0.725359
     28          1           0       -1.190264    3.093715    0.177023
     29          1           0        1.606930    2.590246   -1.327953
     30          1           0        2.223238    2.401428   -0.858244
     31          1           0        3.869705   -3.102331    0.760073
     32          1           0        3.304206   -2.681106    0.503013
     33          1           0       -3.758812    3.080285   -1.528873
     34          1           0       -3.148511    2.657993   -1.637467
     35          1           0       -2.100942   -4.069344    2.075719
     36          1           0       -1.859410   -3.463841    1.706068
     37          1           0        3.057848    1.284354   -3.945753
     38          1           0        2.601766    1.089006   -3.384169
     39          1           0        0.814594    4.521465    2.025343
     40          1           0        0.830370    3.839797    1.713855
     41          1           0       -2.405857   -1.910798   -4.281330
     42          1           0       -2.152877   -1.509758   -3.700815
     43          1           0       -2.743885    2.361474    3.686526
     44          1           0       -2.400513    2.008851    3.121818
     45          1           0        2.102374   -1.204461    4.843888
     46          1           0        1.969769   -1.022215    4.129366
     47          1           0        1.309372   -4.094856   -0.978169
     48          1           0        1.450133   -4.801152   -1.185661
     49          1           0       -0.693717    4.288377   -2.934548
     50          1           0       -0.610553    3.670937   -2.518467
     51          1           0       -3.862207   -2.589130   -0.165702
     52          1           0       -4.384826   -3.032528   -0.467505
     53          1           0        3.974906    3.063244    1.849631
     54          1           0        3.343725    2.706106    1.660514
     55          1           0       -5.757071   -0.476694    1.892692
     56          1           0       -5.072766   -0.357846    1.608731
     57          1           0        5.542940   -1.234601   -1.953193
     58          1           0        4.926927   -0.974578   -1.612662
 ---------------------------------------------------------------------
 Rotational constants (GHZ):           0.6975623           0.5802627           0.5621635
 Standard basis: def2TZVP (5D, 7F)
 There are   488 symmetry adapted cartesian basis functions of A   symmetry.
 There are   478 symmetry adapted basis functions of A   symmetry.
   478 basis functions,   674 primitive gaussians,   488 cartesian basis functions
    44 alpha electrons       44 beta electrons
       nuclear repulsion energy       522.5541722082 Hartrees.
 NAtoms=   58 NActive=   58 NUniq=   58 SFac= 1.00D+00 NAtFMM=   60 NAOKFM=F Big=F
 Integral buffers will be    131072 words long.
 Raffenetti 2 integral format.
 Two-electron integral symmetry is turned on.
 Nuclear repulsion after empirical dispersion term =      522.4923908391 Hartrees.
 One-electron integrals computed using PRISM.
   1 Symmetry operations used in ECPInt.
 ECPInt:  NShTT=   39903 NPrTT=  100890 LenC2=   35559 LenP2D=   69736.
 LDataN:  DoStor=T MaxTD1= 4 Len=   56
 NBasis=   478 RedAO= T EigKep=  8.10D-05  NBF=   478
 NBsUse=   478 1.00D-06 EigRej= -1.00D+00 NBFU=   478
 Initial guess from the checkpoint file:  "/home/asus/YCY/BeH/Be10/3/H24-Be10.chk"
 B after Tr=     0.000000   -0.000000   -0.000000
         Rot=    0.999997    0.001238    0.001230   -0.001436 Ang=   0.26 deg.
 ExpMin= 3.27D-02 ExpMax= 4.70D+03 ExpMxC= 1.60D+02 IAcc=3 IRadAn=         5 AccDes= 0.00D+00
 Harris functional with IExCor= 1009 and IRadAn=       5 diagonalized for initial guess.
 HarFok:  IExCor= 1009 AccDes= 0.00D+00 IRadAn=         5 IDoV= 1 UseB2=F ITyADJ=14
 ICtDFT=  3500011 ScaDFX=  1.000000  1.000000  1.000000  1.000000
 FoFCou: FMM=F IPFlag=           0 FMFlag=      100000 FMFlg1=           0
         NFxFlg=           0 DoJE=T BraDBF=F KetDBF=T FulRan=T
         wScrn=  0.000000 ICntrl=       500 IOpCl=  0 I1Cent=   200000004 NGrid=           0
         NMat0=    1 NMatS0=      1 NMatT0=    0 NMatD0=    1 NMtDS0=    0 NMtDT0=    0
 Petite list used in FoFCou.
 Requested convergence on RMS density matrix=1.00D-08 within 128 cycles.
 Requested convergence on MAX density matrix=1.00D-06.
 Requested convergence on             energy=1.00D-06.
 No special actions if energy rises.
 SCF Done:  E(RPBE1PBE) =  -175.312405100     A.U. after   10 cycles
            NFock= 10  Conv=0.53D-08     -V/T= 2.0118
   1 Symmetry operations used in ECPInt.
 ECPInt:  NShTT=   39903 NPrTT=  100890 LenC2=   35559 LenP2D=   69736.
 LDataN:  DoStor=T MaxTD1= 5 Len=  102
 Calling FoFJK, ICntrl=      2127 FMM=F ISym2X=0 I1Cent= 0 IOpClX= 0 NMat=1 NMatS=1 NMatT=0.
 ***** Axes restored to original set *****
 -------------------------------------------------------------------
 Center     Atomic                   Forces (Hartrees/Bohr)
 Number     Number              X              Y              Z
 -------------------------------------------------------------------
      1        4          -0.000015681   -0.000004771    0.000000234
      2        4          -0.000056847    0.000029164    0.000026265
      3        4           0.000074731    0.000017069   -0.000099378
      4        4           0.000076987   -0.000059791   -0.000026998
      5        4          -0.000075374    0.000095090   -0.000116774
      6        4          -0.000004045    0.000014228    0.000029561
      7        4           0.000002669    0.000071380    0.000004111
      8        4          -0.000042176   -0.000013036    0.000057065
      9        4          -0.000024350   -0.000040225    0.000035835
     10        4           0.000053534    0.000103087    0.000173659
     11        1          -0.000076364   -0.000014353   -0.000000642
     12        1           0.000039257   -0.000014908    0.000023674
     13        1          -0.000020896   -0.000012515   -0.000067864
     14        1           0.000067439    0.000005249   -0.000013233
     15        1          -0.000016411    0.000011024   -0.000002849
     16        1           0.000012090    0.000024241   -0.000006561
     17        1          -0.000047912    0.000008329   -0.000002702
     18        1           0.000054692   -0.000003358    0.000024790
     19        1           0.000014208    0.000096803   -0.000100630
     20        1           0.000076104   -0.000030097    0.000083741
     21        1          -0.000065038   -0.000051619   -0.000122099
     22        1          -0.000149079    0.000068061    0.000073611
     23        1           0.000027728   -0.000005076   -0.000050498
     24        1           0.000014721   -0.000026894   -0.000007748
     25        1           0.000010108   -0.000014156   -0.000011407
     26        1           0.000002064   -0.000033733    0.000001495
     27        1          -0.000003974   -0.000015784   -0.000019389
     28        1          -0.000027984   -0.000012441    0.000013135
     29        1           0.000003206   -0.000005589    0.000033398
     30        1          -0.000001840   -0.000026079   -0.000006661
     31        1           0.000015399   -0.000016128    0.000042554
     32        1          -0.000027751    0.000004790   -0.000013917
     33        1          -0.000004727    0.000012938   -0.000010726
     34        1           0.000012929   -0.000003838   -0.000015272
     35        1          -0.000000368    0.000003525   -0.000000701
     36        1          -0.000000607   -0.000013993   -0.000000397
     37        1           0.000045295    0.000040781    0.000010273
     38        1           0.000016913    0.000006375    0.000003450
     39        1          -0.000011766   -0.000004266   -0.000002574
     40        1           0.000029940   -0.000000714    0.000001888
     41        1           0.000000683   -0.000005732   -0.000009667
     42        1          -0.000039583    0.000023880    0.000053149
     43        1          -0.000011365    0.000005978   -0.000002179
     44        1          -0.000016244   -0.000010258    0.000014353
     45        1           0.000004594   -0.000004639    0.000003700
     46        1          -0.000009619    0.000015758   -0.000017859
     47        1           0.000021700   -0.000003599   -0.000002628
     48        1          -0.000006414    0.000006024   -0.000000767
     49        1           0.000003665   -0.000003255   -0.000001343
     50        1           0.000012068    0.000017668    0.000000591
     51        1           0.000007755    0.000012554   -0.000012437
     52        1          -0.000015899   -0.000009313   -0.000017165
     53        1           0.000003726    0.000002126    0.000008051
     54        1          -0.000018464    0.000000189   -0.000010730
     55        1           0.001207738   -0.000094049    0.001356123
     56        1          -0.001181705    0.000001602   -0.001222107
     57        1          -0.000758518   -0.000597992   -0.001534711
     58        1           0.000819061    0.000454290    0.001455909
 -------------------------------------------------------------------
 Cartesian Forces:  Max     0.001534711 RMS     0.000270597

 GradGradGradGradGradGradGradGradGradGradGradGradGradGradGradGradGradGrad
 Berny optimization.
 Using GEDIIS/GDIIS optimizer.
 FormGI is forming the generalized inverse of G from B-inverse, IUseBI=4.
 Internal  Forces:  Max     0.001814797 RMS     0.000080024
 Search for a local minimum.
 Step number   3 out of a maximum of  348
 All quantities printed in internal units (Hartrees-Bohrs-Radians)
 Mixed Optimization -- En-DIIS/RFO-DIIS
 Update second derivatives using D2CorX and points    1    2    3
 DE= -1.77D-03 DEPred=-4.65D-04 R= 3.81D+00
 TightC=F SS=  1.41D+00  RLast= 1.18D-01 DXNew= 8.4853D-01 3.5397D-01
 Trust test= 3.81D+00 RLast= 1.18D-01 DXMaxT set to 5.05D-01
 ITU=  1  1  0
 Use linear search instead of GDIIS.
     Eigenvalues ---    0.00230   0.00230   0.00230   0.00235   0.00286
     Eigenvalues ---    0.00468   0.00478   0.00486   0.00493   0.00538
     Eigenvalues ---    0.00592   0.00636   0.00745   0.00782   0.00816
     Eigenvalues ---    0.00890   0.00926   0.00976   0.00992   0.01064
     Eigenvalues ---    0.01111   0.01156   0.01179   0.01229   0.01230
     Eigenvalues ---    0.01265   0.01282   0.01300   0.01322   0.01369
     Eigenvalues ---    0.01384   0.01405   0.01429   0.01471   0.01486
     Eigenvalues ---    0.01493   0.01529   0.01547   0.01594   0.01613
     Eigenvalues ---    0.01670   0.01704   0.01725   0.01743   0.01770
     Eigenvalues ---    0.01807   0.01820   0.01842   0.01860   0.01887
     Eigenvalues ---    0.01906   0.01962   0.01993   0.02017   0.02047
     Eigenvalues ---    0.02088   0.02098   0.02159   0.02199   0.02228
     Eigenvalues ---    0.02237   0.02283   0.02316   0.02326   0.02360
     Eigenvalues ---    0.02385   0.02432   0.02450   0.02466   0.02548
     Eigenvalues ---    0.02642   0.02710   0.02791   0.02813   0.02880
     Eigenvalues ---    0.02944   0.03034   0.03071   0.03146   0.03194
     Eigenvalues ---    0.03296   0.03382   0.03435   0.03563   0.03717
     Eigenvalues ---    0.03738   0.03841   0.03933   0.04005   0.04080
     Eigenvalues ---    0.04194   0.04356   0.04432   0.04523   0.04803
     Eigenvalues ---    0.04933   0.05006   0.05391   0.05520   0.05789
     Eigenvalues ---    0.05939   0.06008   0.06136   0.06328   0.06425
     Eigenvalues ---    0.06557   0.06769   0.06770   0.06898   0.07109
     Eigenvalues ---    0.07286   0.07354   0.07438   0.07525   0.07626
     Eigenvalues ---    0.07694   0.07769   0.07941   0.07985   0.08032
     Eigenvalues ---    0.08158   0.08284   0.08507   0.08564   0.08643
     Eigenvalues ---    0.08751   0.08906   0.09170   0.09492   0.10154
     Eigenvalues ---    0.10286   0.10575   0.10775   0.10842   0.10914
     Eigenvalues ---    0.11077   0.11406   0.11720   0.12121   0.13888
     Eigenvalues ---    0.14312   0.15328   0.15665   0.15927   0.15938
     Eigenvalues ---    0.15997   0.16000   0.16000   0.16282   0.16783
     Eigenvalues ---    0.17100   0.17277   0.17473   0.18054   0.37742
     Eigenvalues ---    0.37806   0.37864   0.37872   0.37877   0.37882
     Eigenvalues ---    0.37890   0.37896   0.37915   0.37923   0.37932
     Eigenvalues ---    0.37952   0.40882   0.66291
 RFO step:  Lambda=-6.48024058D-06 EMin= 2.29715980D-03
 Quartic linear search produced a step of -0.06719.
 Iteration  1 RMS(Cart)=  0.00127304 RMS(Int)=  0.00000328
 Iteration  2 RMS(Cart)=  0.00000372 RMS(Int)=  0.00000027
 Iteration  3 RMS(Cart)=  0.00000000 RMS(Int)=  0.00000027
 Variable       Old X    -DE/DX   Delta X   Delta X   Delta X     New X
                                 (Linear)    (Quad)   (Total)
    R1        4.21190  -0.00003   0.00002  -0.00028  -0.00026   4.21164
    R2        4.07123  -0.00001   0.00003   0.00005   0.00008   4.07131
    R3        4.05848   0.00001   0.00002  -0.00001   0.00001   4.05849
    R4        3.90867  -0.00001  -0.00001  -0.00012  -0.00013   3.90854
    R5        3.88018  -0.00001   0.00001  -0.00004  -0.00003   3.88015
    R6        3.01739  -0.00001   0.00000  -0.00021  -0.00021   3.01719
    R7        3.01712  -0.00001   0.00005   0.00002   0.00006   3.01719
    R8        3.98106  -0.00001  -0.00001  -0.00002  -0.00004   3.98103
    R9        3.80522  -0.00002  -0.00004  -0.00026  -0.00030   3.80492
   R10        4.07618  -0.00000   0.00004  -0.00001   0.00003   4.07621
   R11        4.01262  -0.00001   0.00006   0.00002   0.00008   4.01271
   R12        2.87457  -0.00019   0.00024  -0.00182  -0.00158   2.87299
   R13        2.90282   0.00004  -0.00002   0.00026   0.00023   2.90305
   R14        4.11894  -0.00000   0.00001  -0.00013  -0.00012   4.11882
   R15        3.87467   0.00003  -0.00004   0.00029   0.00025   3.87492
   R16        4.03667  -0.00003   0.00007  -0.00014  -0.00007   4.03660
   R17        3.95216  -0.00001   0.00002  -0.00011  -0.00009   3.95207
   R18        2.87871   0.00002   0.00001   0.00018   0.00019   2.87890
   R19        2.86470   0.00001  -0.00003   0.00012   0.00009   2.86479
   R20        4.03132   0.00003   0.00001   0.00043   0.00044   4.03176
   R21        4.04135  -0.00000  -0.00001  -0.00017  -0.00018   4.04117
   R22        3.93545   0.00001  -0.00001  -0.00004  -0.00006   3.93539
   R23        3.04390   0.00001  -0.00000   0.00018   0.00018   3.04408
   R24        3.04278   0.00001  -0.00001  -0.00004  -0.00004   3.04274
   R25        2.83382   0.00002   0.00005   0.00056   0.00061   2.83443
   R26        2.82965   0.00000  -0.00004  -0.00031  -0.00035   2.82930
   R27        4.22112  -0.00002   0.00002  -0.00019  -0.00017   4.22094
   R28        3.90417   0.00000  -0.00003   0.00027   0.00023   3.90440
   R29        4.02679   0.00001   0.00002   0.00012   0.00013   4.02693
   R30        2.97360   0.00000  -0.00004   0.00008   0.00004   2.97364
   R31        2.96839   0.00000  -0.00003   0.00013   0.00010   2.96849
   R32        3.98330  -0.00001   0.00001   0.00006   0.00007   3.98337
   R33        3.95072  -0.00000  -0.00004  -0.00003  -0.00007   3.95065
   R34        2.93191  -0.00006  -0.00004  -0.00003  -0.00007   2.93183
   R35        2.91547  -0.00010   0.00024  -0.00165  -0.00141   2.91406
   R36        4.35727  -0.00001   0.00003  -0.00024  -0.00021   4.35706
   R37        3.82095   0.00001   0.00002   0.00024   0.00025   3.82120
   R38        2.95120   0.00001   0.00000   0.00016   0.00016   2.95136
   R39        2.93760   0.00001  -0.00002   0.00008   0.00005   2.93765
   R40        3.89374   0.00002  -0.00003   0.00035   0.00032   3.89406
   R41        2.96793   0.00000   0.00002   0.00016   0.00017   2.96810
   R42        2.97513  -0.00000  -0.00001  -0.00006  -0.00006   2.97507
   R43        2.86711  -0.00001  -0.00003  -0.00012  -0.00015   2.86695
   R44        2.87244   0.00000   0.00005   0.00018   0.00024   2.87267
   R45        1.57685   0.00000   0.00001   0.00000   0.00002   1.57687
   R46        5.02384  -0.00000   0.00007   0.00010   0.00017   5.02401
   R47        4.90175   0.00001  -0.00004   0.00005   0.00001   4.90177
   R48        1.55094   0.00000   0.00001   0.00004   0.00004   1.55098
   R49        5.35112   0.00000   0.00005   0.00015   0.00020   5.35132
   R50        5.17911  -0.00000  -0.00002   0.00020   0.00018   5.17929
   R51        5.22103  -0.00000   0.00005   0.00001   0.00006   5.22109
   R52        5.40079   0.00001   0.00001   0.00038   0.00039   5.40118
   R53        1.50809  -0.00001   0.00001  -0.00004  -0.00003   1.50806
   R54        5.45460   0.00001  -0.00007   0.00031   0.00023   5.45484
   R55        4.95976  -0.00000  -0.00001  -0.00003  -0.00004   4.95972
   R56        5.19969   0.00001  -0.00008   0.00022   0.00014   5.19984
   R57        5.08242   0.00000  -0.00002  -0.00004  -0.00005   5.08236
   R58        5.37329  -0.00001   0.00011  -0.00019  -0.00008   5.37320
   R59        1.54883  -0.00001   0.00003  -0.00014  -0.00011   1.54872
   R60        5.26019   0.00004   0.00003   0.00017   0.00020   5.26039
   R61        5.41444   0.00002  -0.00005   0.00012   0.00007   5.41451
   R62        5.12124   0.00003  -0.00017   0.00082   0.00065   5.12189
   R63        1.54064   0.00002   0.00000   0.00020   0.00020   1.54085
   R64        4.78868  -0.00005  -0.00067  -0.00532  -0.00598   4.78270
   R65        1.52267   0.00001   0.00001   0.00024   0.00026   1.52293
   R66        5.10362  -0.00005   0.00035  -0.00161  -0.00126   5.10235
   R67        4.66208   0.00001  -0.00131  -0.00179  -0.00310   4.65898
   R68        1.49436   0.00000   0.00000  -0.00000   0.00000   1.49436
   R69        5.02726   0.00002  -0.00016   0.00076   0.00060   5.02786
   R70        5.19487   0.00001  -0.00007   0.00027   0.00020   5.19507
   R71        5.36452  -0.00001   0.00009  -0.00016  -0.00007   5.36445
   R72        4.86742   0.00003  -0.00014   0.00105   0.00091   4.86833
   R73        1.51597   0.00000   0.00001  -0.00002  -0.00000   1.51597
   R74        4.99990   0.00002  -0.00014   0.00066   0.00051   5.00041
   R75        1.49118   0.00000   0.00001   0.00001   0.00002   1.49120
   R76        4.95853  -0.00001   0.00012  -0.00074  -0.00062   4.95791
   R77        5.11169  -0.00001   0.00014  -0.00058  -0.00043   5.11126
   R78        5.00026   0.00002  -0.00007   0.00044   0.00037   5.00064
   R79        5.32317  -0.00001   0.00001  -0.00011  -0.00011   5.32306
   R80        1.50718  -0.00000   0.00001  -0.00002  -0.00002   1.50717
   R81        5.16536  -0.00002  -0.00000  -0.00052  -0.00052   5.16484
   R82        5.17607  -0.00001   0.00013  -0.00028  -0.00015   5.17592
   R83        5.24121   0.00001  -0.00015   0.00038   0.00023   5.24144
   R84        1.41830   0.00000   0.00000   0.00001   0.00001   1.41832
   R85        5.40209  -0.00001   0.00006  -0.00037  -0.00030   5.40178
   R86        1.41741   0.00000   0.00000   0.00000   0.00000   1.41741
   R87        5.42567   0.00002  -0.00011   0.00062   0.00051   5.42618
   R88        1.41618   0.00000   0.00000   0.00001   0.00001   1.41619
   R89        1.41609   0.00001   0.00000   0.00001   0.00002   1.41611
   R90        1.41660   0.00000   0.00000  -0.00000   0.00000   1.41660
   R91        5.21135   0.00000   0.00006  -0.00015  -0.00009   5.21126
   R92        1.41645  -0.00001   0.00000  -0.00002  -0.00002   1.41643
   R93        1.41558  -0.00000   0.00000  -0.00000  -0.00000   1.41558
   R94        1.41583  -0.00000   0.00000  -0.00001  -0.00000   1.41583
   R95        1.41631   0.00001   0.00000   0.00001   0.00002   1.41633
   R96        1.41575   0.00000   0.00000   0.00000   0.00001   1.41575
   R97        1.41517   0.00001   0.00001   0.00002   0.00003   1.41520
   R98        1.41629   0.00000   0.00000   0.00001   0.00001   1.41630
   R99        1.41797  -0.00181  -0.00484   0.00002  -0.00482   1.41315
   R100       1.41798  -0.00181  -0.00484   0.00003  -0.00481   1.41317
    A1        1.53013  -0.00001  -0.00001  -0.00009  -0.00010   1.53003
    A2        1.82558  -0.00001   0.00002  -0.00006  -0.00004   1.82554
    A3        2.50638   0.00000  -0.00001   0.00004   0.00003   2.50641
    A4        2.00981   0.00000  -0.00000   0.00002   0.00002   2.00983
    A5        1.83966  -0.00000   0.00000  -0.00004  -0.00004   1.83963
    A6        2.04240   0.00000  -0.00001   0.00007   0.00006   2.04246
    A7        2.36194   0.00000  -0.00001   0.00007   0.00006   2.36200
    A8        1.95586   0.00001  -0.00001   0.00007   0.00006   1.95592
    A9        1.99057   0.00000  -0.00000   0.00005   0.00005   1.99062
   A10        2.00794  -0.00001  -0.00001  -0.00003  -0.00004   2.00791
   A11        1.81727  -0.00001   0.00001  -0.00008  -0.00007   1.81720
   A12        2.24173  -0.00000   0.00002  -0.00006  -0.00004   2.24170
   A13        2.08088   0.00000   0.00001  -0.00003  -0.00002   2.08086
   A14        1.93163   0.00000  -0.00000   0.00003   0.00003   1.93166
   A15        2.37427   0.00001  -0.00001   0.00005   0.00004   2.37431
   A16        1.58106   0.00001   0.00000   0.00013   0.00014   1.58119
   A17        1.71673   0.00001  -0.00002   0.00006   0.00004   1.71678
   A18        2.22991  -0.00001  -0.00005  -0.00001  -0.00006   2.22986
   A19        2.36680  -0.00001   0.00001   0.00001   0.00002   2.36683
   A20        1.75188   0.00001  -0.00002   0.00009   0.00006   1.75194
   A21        2.17099  -0.00003   0.00006  -0.00045  -0.00040   2.17059
   A22        2.33382  -0.00001  -0.00001  -0.00016  -0.00017   2.33365
   A23        1.98803   0.00002  -0.00001   0.00012   0.00012   1.98815
   A24        2.06472   0.00002  -0.00000   0.00014   0.00013   2.06485
   A25        1.73981  -0.00003  -0.00000  -0.00052  -0.00052   1.73928
   A26        2.27913  -0.00001  -0.00002  -0.00032  -0.00034   2.27879
   A27        2.32542   0.00001  -0.00002   0.00040   0.00038   2.32580
   A28        1.88270  -0.00001   0.00003   0.00014   0.00018   1.88288
   A29        2.29149   0.00000   0.00005   0.00012   0.00017   2.29166
   A30        1.84423  -0.00000   0.00002   0.00011   0.00013   1.84436
   A31        1.58250   0.00001  -0.00001   0.00008   0.00007   1.58257
   A32        1.75295   0.00001  -0.00002   0.00009   0.00007   1.75302
   A33        2.33697  -0.00000   0.00001  -0.00006  -0.00005   2.33692
   A34        2.18613  -0.00000  -0.00000  -0.00001  -0.00001   2.18612
   A35        1.74127   0.00000  -0.00002   0.00005   0.00004   1.74131
   A36        2.36108  -0.00000  -0.00000  -0.00002  -0.00002   2.36107
   A37        2.19559  -0.00000   0.00000   0.00004   0.00004   2.19563
   A38        2.00132   0.00000  -0.00000  -0.00002  -0.00003   2.00129
   A39        2.01292   0.00001  -0.00000   0.00011   0.00011   2.01303
   A40        2.28250  -0.00000  -0.00000   0.00000  -0.00000   2.28250
   A41        1.73643   0.00000  -0.00002   0.00008   0.00007   1.73650
   A42        1.87649  -0.00000   0.00001  -0.00005  -0.00004   1.87645
   A43        2.31870  -0.00001   0.00002  -0.00012  -0.00010   2.31860
   A44        1.86848  -0.00001   0.00001  -0.00007  -0.00006   1.86842
   A45        2.30986  -0.00001   0.00002  -0.00012  -0.00010   2.30976
   A46        1.57404  -0.00001   0.00000  -0.00011  -0.00011   1.57393
   A47        1.85722  -0.00001   0.00002  -0.00004  -0.00002   1.85720
   A48        1.99551   0.00001  -0.00001   0.00002   0.00001   1.99553
   A49        2.49053   0.00001  -0.00000   0.00001   0.00001   2.49054
   A50        1.81853  -0.00001   0.00002  -0.00007  -0.00005   1.81848
   A51        2.43810   0.00000   0.00002  -0.00007  -0.00005   2.43805
   A52        2.10080   0.00001  -0.00001   0.00005   0.00004   2.10085
   A53        1.96366  -0.00001   0.00000  -0.00006  -0.00006   1.96360
   A54        1.95855   0.00000  -0.00001   0.00003   0.00002   1.95857
   A55        1.91107  -0.00000   0.00004  -0.00016  -0.00012   1.91095
   A56        2.10391   0.00000   0.00000  -0.00002  -0.00002   2.10390
   A57        2.01820   0.00001  -0.00004   0.00016   0.00012   2.01832
   A58        2.15109   0.00000  -0.00000   0.00005   0.00005   2.15114
   A59        2.31909   0.00000  -0.00002   0.00012   0.00010   2.31919
   A60        1.88098   0.00000  -0.00001   0.00007   0.00006   1.88104
   A61        1.60779  -0.00001  -0.00000  -0.00005  -0.00005   1.60774
   A62        2.28783   0.00001  -0.00002   0.00010   0.00008   2.28791
   A63        2.17426   0.00001  -0.00001   0.00003   0.00003   2.17428
   A64        1.68731  -0.00002   0.00003  -0.00018  -0.00015   1.68716
   A65        2.02162   0.00002  -0.00005   0.00025   0.00020   2.02182
   A66        2.57141   0.00001  -0.00004   0.00023   0.00018   2.57160
   A67        2.57423   0.00001   0.00002  -0.00006  -0.00005   2.57418
   A68        2.01444   0.00001   0.00001  -0.00003  -0.00002   2.01442
   A69        2.31987   0.00000   0.00000   0.00004   0.00005   2.31991
   A70        2.42275  -0.00000   0.00002  -0.00008  -0.00005   2.42270
   A71        1.84405  -0.00000   0.00002  -0.00006  -0.00005   1.84401
   A72        1.93215   0.00001  -0.00001   0.00006   0.00005   1.93221
   A73        2.33423  -0.00000   0.00001  -0.00004  -0.00004   2.33420
   A74        1.86052   0.00000  -0.00001   0.00002   0.00001   1.86053
   A75        1.76381  -0.00001   0.00001  -0.00009  -0.00009   1.76372
   A76        1.95775  -0.00000   0.00001   0.00001   0.00002   1.95777
   A77        2.04095   0.00001   0.00000   0.00001   0.00001   2.04097
   A78        2.10410   0.00001  -0.00001   0.00005   0.00004   2.10415
   A79        1.59033  -0.00001   0.00001  -0.00010  -0.00009   1.59024
   A80        2.46444   0.00001  -0.00001   0.00008   0.00007   2.46451
   A81        2.13598   0.00001  -0.00001   0.00006   0.00006   2.13604
   A82        1.98294   0.00000  -0.00002   0.00007   0.00005   1.98299
   A83        2.48975   0.00000  -0.00001   0.00004   0.00003   2.48979
   A84        1.92916  -0.00000  -0.00000  -0.00000  -0.00000   1.92916
   A85        2.17622  -0.00001   0.00000  -0.00006  -0.00006   2.17616
   A86        1.80260   0.00001  -0.00001   0.00007   0.00006   1.80266
   A87        1.97146   0.00001   0.00000   0.00009   0.00009   1.97155
   A88        1.88927  -0.00001   0.00000   0.00014   0.00015   1.88942
   A89        2.38400   0.00001  -0.00001   0.00044   0.00043   2.38443
   A90        1.75358   0.00001  -0.00001   0.00004   0.00002   1.75360
   A91        1.97437   0.00001  -0.00001   0.00009   0.00008   1.97445
   A92        1.95785  -0.00001   0.00000   0.00018   0.00018   1.95803
   A93        2.25489  -0.00001   0.00000   0.00000   0.00001   2.25489
   A94        1.58461   0.00001  -0.00001   0.00009   0.00008   1.58469
   A95        2.29741  -0.00001   0.00001  -0.00007  -0.00006   2.29735
   A96        2.26708   0.00000   0.00001   0.00003   0.00004   2.26712
   A97        2.37991  -0.00000   0.00000  -0.00008  -0.00008   2.37983
   A98        2.05912  -0.00002   0.00002  -0.00049  -0.00047   2.05866
   A99        2.25089  -0.00000   0.00000  -0.00032  -0.00031   2.25057
   A100       1.74799  -0.00002   0.00001  -0.00047  -0.00046   1.74753
   A101       1.71724  -0.00000  -0.00001   0.00001  -0.00001   1.71723
   A102       2.06400  -0.00000   0.00000  -0.00005  -0.00005   2.06395
   A103       1.80961   0.00001  -0.00000   0.00005   0.00004   1.80966
   A104       2.28625   0.00000   0.00001  -0.00001   0.00000   2.28626
   A105       1.78584   0.00001  -0.00000   0.00005   0.00005   1.78589
   A106       1.92069   0.00001  -0.00002   0.00014   0.00012   1.92081
   A107       1.92767  -0.00001   0.00001  -0.00012  -0.00011   1.92756
   A108       2.28664  -0.00001   0.00001  -0.00008  -0.00008   2.28656
   A109       1.56847   0.00000  -0.00000   0.00006   0.00005   1.56852
   A110       2.25473   0.00000  -0.00002   0.00006   0.00004   2.25477
   A111       2.18364   0.00000  -0.00000   0.00001   0.00001   2.18364
   A112       2.45617  -0.00001   0.00002  -0.00011  -0.00009   2.45608
   A113       2.22751  -0.00000   0.00000  -0.00001  -0.00001   2.22750
   A114       2.30870  -0.00001   0.00001  -0.00002  -0.00001   2.30869
   A115       1.79096  -0.00000   0.00000   0.00001   0.00001   1.79096
   A116       1.77121  -0.00001   0.00000  -0.00005  -0.00005   1.77116
   A117       2.03021  -0.00001   0.00001  -0.00007  -0.00006   2.03015
   A118       1.84571   0.00001  -0.00001   0.00006   0.00005   1.84576
   A119       2.30957   0.00001  -0.00002   0.00009   0.00006   2.30963
   A120       1.81392  -0.00001   0.00001  -0.00003  -0.00002   1.81389
   A121       1.93337   0.00000   0.00000   0.00005   0.00005   1.93342
   A122       1.96619  -0.00000  -0.00001   0.00004   0.00003   1.96621
   A123       2.28990  -0.00000   0.00001  -0.00005  -0.00004   2.28986
   A124       1.53771  -0.00001  -0.00000  -0.00004  -0.00004   1.53767
   A125       2.24909   0.00001   0.00000   0.00002   0.00002   2.24911
   A126       2.16773   0.00001  -0.00002   0.00009   0.00007   2.16780
   A127       2.47044   0.00000  -0.00000   0.00002   0.00002   2.47046
   A128       2.18016   0.00000   0.00002  -0.00004  -0.00002   2.18013
   A129       2.25922  -0.00000   0.00001  -0.00005  -0.00004   2.25918
   A130       1.75446  -0.00000   0.00000  -0.00001  -0.00000   1.75445
   A131       1.65934  -0.00001   0.00000  -0.00007  -0.00007   1.65927
   A132       2.13237   0.00000   0.00002  -0.00003  -0.00001   2.13236
   A133       2.43869   0.00000  -0.00001   0.00003   0.00002   2.43870
   A134       1.68687  -0.00002   0.00002  -0.00016  -0.00014   1.68673
   A135       2.52805   0.00002  -0.00004   0.00030   0.00026   2.52831
   A136       2.07862   0.00002  -0.00006   0.00029   0.00023   2.07885
   A137       2.03262   0.00000   0.00003  -0.00013  -0.00011   2.03251
   A138       2.51027   0.00000   0.00005  -0.00014  -0.00010   2.51017
   A139       2.44942  -0.00000  -0.00001  -0.00001  -0.00002   2.44940
   A140       2.13473   0.00000  -0.00000   0.00013   0.00013   2.13486
   A141       1.70859  -0.00000  -0.00000  -0.00002  -0.00002   1.70857
   A142       1.89705   0.00001  -0.00004   0.00020   0.00016   1.89721
   A143       1.50393  -0.00000   0.00001  -0.00002  -0.00001   1.50392
   A144       1.73551   0.00001   0.00002  -0.00009  -0.00007   1.73544
   A145       1.36168  -0.00000   0.00002  -0.00008  -0.00006   1.36162
   A146       1.53993   0.00000   0.00001   0.00007   0.00008   1.54001
   A147       2.84279   0.00000   0.00002  -0.00001   0.00001   2.84280
   A148       1.40246  -0.00000   0.00001  -0.00007  -0.00007   1.40240
   A149       1.46448  -0.00000  -0.00002  -0.00004  -0.00006   1.46443
   A150       2.74426  -0.00001  -0.00001  -0.00004  -0.00005   2.74421
   A151       1.42051   0.00000   0.00002  -0.00004  -0.00002   1.42049
   A152       1.90147  -0.00000  -0.00001   0.00004   0.00003   1.90150
   A153       1.73408   0.00000  -0.00003   0.00012   0.00009   1.73417
   A154       1.50239   0.00000   0.00003  -0.00003  -0.00000   1.50239
   A155       1.73543  -0.00000   0.00002  -0.00001   0.00002   1.73545
   A156       1.72818  -0.00000   0.00000  -0.00005  -0.00005   1.72814
   A157       1.88933  -0.00001   0.00001  -0.00010  -0.00009   1.88923
   A158       2.66964   0.00000   0.00001  -0.00001  -0.00000   2.66964
   A159       2.79459   0.00000  -0.00001   0.00003   0.00002   2.79461
   A160       1.72347   0.00001  -0.00001   0.00011   0.00009   1.72356
   A161       1.83787  -0.00001   0.00003  -0.00021  -0.00017   1.83770
   A162       1.61115  -0.00000   0.00001  -0.00006  -0.00005   1.61110
   A163       1.47092  -0.00000  -0.00001   0.00001  -0.00000   1.47092
   A164       1.68244  -0.00000  -0.00001   0.00002   0.00002   1.68246
   A165       1.74613   0.00000  -0.00003   0.00012   0.00009   1.74622
   A166       2.06516  -0.00000   0.00003  -0.00011  -0.00008   2.06508
   A167       2.39732  -0.00035   0.00018  -0.00213  -0.00195   2.39537
   A168       2.56434   0.00021   0.00002   0.00124   0.00126   2.56560
   A169       1.65435   0.00004  -0.00007   0.00062   0.00055   1.65490
   A170       2.35515  -0.00014   0.00017  -0.00231  -0.00214   2.35300
   A171       1.72978   0.00004  -0.00003   0.00048   0.00045   1.73023
   A172       2.59213   0.00013  -0.00005   0.00156   0.00151   2.59365
   A173       1.52746  -0.00006   0.00022  -0.00131  -0.00109   1.52637
   A174       1.76625   0.00001  -0.00004   0.00020   0.00016   1.76641
   A175       1.67402   0.00000   0.00001   0.00001   0.00003   1.67405
   A176       1.96465   0.00001  -0.00003   0.00017   0.00014   1.96479
   A177       1.83184   0.00001  -0.00002   0.00009   0.00007   1.83191
   A178       2.46982  -0.00002   0.00005  -0.00031  -0.00026   2.46956
   A179       1.66906   0.00000  -0.00002   0.00005   0.00003   1.66908
   A180       1.92973   0.00001   0.00002   0.00003   0.00005   1.92978
   A181       2.62577  -0.00001   0.00001  -0.00008  -0.00007   2.62570
   A182       2.54050   0.00001  -0.00002   0.00010   0.00008   2.54059
   A183       1.11682   0.00000   0.00001  -0.00001  -0.00001   1.11681
   A184       1.80468  -0.00001   0.00001  -0.00010  -0.00008   1.80460
   A185       1.92324  -0.00000   0.00002  -0.00007  -0.00006   1.92318
   A186       1.79509   0.00000  -0.00002  -0.00005  -0.00007   1.79502
   A187       2.73635   0.00002  -0.00012   0.00062   0.00050   2.73685
   A188       1.58080  -0.00000  -0.00002   0.00001  -0.00000   1.58080
   A189       1.66993  -0.00000   0.00002  -0.00006  -0.00004   1.66989
   A190       1.72728  -0.00000   0.00001  -0.00002  -0.00001   1.72726
   A191       1.53662  -0.00001   0.00007  -0.00036  -0.00029   1.53633
   A192       1.73940   0.00001  -0.00002   0.00013   0.00011   1.73951
   A193       2.62432  -0.00001   0.00003  -0.00013  -0.00010   2.62422
   A194       1.91861  -0.00000  -0.00001   0.00001  -0.00001   1.91860
   A195       1.62097  -0.00000   0.00005  -0.00018  -0.00013   1.62084
   A196       1.86181  -0.00000  -0.00001  -0.00006  -0.00007   1.86174
   A197       1.60256  -0.00001  -0.00001  -0.00006  -0.00007   1.60249
   A198       1.75624   0.00002  -0.00004   0.00028   0.00024   1.75648
   A199       1.74291  -0.00000   0.00003  -0.00002   0.00001   1.74291
   A200       2.53396   0.00001  -0.00001   0.00014   0.00013   2.53409
   A201       1.31555  -0.00000   0.00001  -0.00006  -0.00005   1.31550
   A202       1.54336  -0.00000   0.00001  -0.00007  -0.00006   1.54331
   A203       1.94476  -0.00000   0.00001   0.00004   0.00005   1.94481
   A204       2.32095  -0.00000  -0.00001  -0.00003  -0.00005   2.32090
   A205       1.54077   0.00000   0.00001   0.00000   0.00002   1.54078
   A206       1.72988   0.00000   0.00001   0.00002   0.00003   1.72991
   A207       2.00041  -0.00001   0.00001  -0.00010  -0.00009   2.00031
   A208       2.25024   0.00000  -0.00003   0.00010   0.00007   2.25031
   A209       2.08752   0.00001  -0.00003   0.00017   0.00014   2.08766
   A210       1.34222  -0.00001   0.00003  -0.00005  -0.00002   1.34220
   A211       2.16054   0.00001  -0.00003   0.00013   0.00011   2.16065
   A212       2.01052   0.00001   0.00001  -0.00001   0.00001   2.01052
   A213       1.77104   0.00001  -0.00002   0.00014   0.00012   1.77116
   A214       2.06915  -0.00001   0.00001  -0.00004  -0.00003   2.06912
   A215       2.03366   0.00000   0.00001  -0.00009  -0.00008   2.03358
   A216       1.98366  -0.00000   0.00001  -0.00004  -0.00003   1.98363
   A217       2.17128   0.00000  -0.00001   0.00012   0.00011   2.17138
   A218       1.28449   0.00000  -0.00001   0.00001  -0.00000   1.28448
   A219       2.15423  -0.00000   0.00000  -0.00000  -0.00000   2.15423
   A220       2.37311   0.00000   0.00000  -0.00005  -0.00004   2.37306
   A221       1.42189  -0.00003   0.00000  -0.00007  -0.00006   1.42183
   A222       1.16528  -0.00000  -0.00000   0.00004   0.00004   1.16532
   A223       2.33248   0.00003  -0.00005   0.00039   0.00035   2.33282
   A224       1.59682  -0.00001  -0.00001  -0.00008  -0.00009   1.59673
   A225       2.28836   0.00001   0.00003  -0.00013  -0.00010   2.28826
   A226       2.26802  -0.00001   0.00001  -0.00005  -0.00005   2.26797
   A227       2.07335  -0.00001   0.00001  -0.00003  -0.00002   2.07333
   A228       2.17588  -0.00000   0.00001  -0.00006  -0.00005   2.17583
   A229       1.98345   0.00001  -0.00001   0.00008   0.00008   1.98353
   A230       1.56948  -0.00001   0.00006  -0.00027  -0.00021   1.56927
   A231       2.49457   0.00000  -0.00002   0.00022   0.00021   2.49478
   A232       2.11581   0.00001  -0.00002   0.00026   0.00024   2.11604
   A233       2.31469   0.00001  -0.00001   0.00006   0.00006   2.31474
   A234       1.50844   0.00000  -0.00000   0.00003   0.00003   1.50847
   A235       2.31921   0.00000  -0.00001   0.00008   0.00006   2.31928
   A236       2.33115  -0.00000  -0.00001   0.00005   0.00005   2.33120
   A237       1.37633  -0.00000  -0.00000  -0.00008  -0.00008   1.37625
   A238       2.35631   0.00000  -0.00000   0.00000   0.00000   2.35632
   A239       2.03051   0.00000  -0.00001   0.00003   0.00002   2.03054
   A240       2.18180  -0.00000   0.00001  -0.00004  -0.00004   2.18177
   A241       2.06967  -0.00000   0.00000   0.00001   0.00002   2.06969
   A242       1.60955   0.00000   0.00000   0.00002   0.00003   1.60958
   A243       1.14415  -0.00000  -0.00001   0.00002   0.00001   1.14416
   A244       1.43331   0.00000   0.00001   0.00000   0.00001   1.43333
   A245       2.33721   0.00000  -0.00000   0.00001   0.00001   2.33722
   A246       1.23433   0.00001  -0.00003   0.00012   0.00009   1.23442
   A247       2.31513  -0.00001   0.00001  -0.00006  -0.00005   2.31508
   A248       2.02981   0.00000   0.00000  -0.00004  -0.00003   2.02978
   A249       2.28687  -0.00000   0.00000  -0.00003  -0.00003   2.28684
   A250       1.94234   0.00000  -0.00000   0.00005   0.00004   1.94239
   A251       1.49150  -0.00000   0.00002  -0.00013  -0.00011   1.49140
   A252       2.14810  -0.00000   0.00000  -0.00008  -0.00007   2.14803
   A253       2.07592   0.00001  -0.00002   0.00014   0.00011   2.07604
   A254       1.41643   0.00000   0.00001  -0.00002  -0.00001   1.41641
   A255       2.04084   0.00000  -0.00002   0.00003   0.00002   2.04086
   A256       2.04161  -0.00000   0.00001   0.00001   0.00002   2.04163
   A257       1.20602   0.00000   0.00002   0.00005   0.00007   1.20610
   A258       2.10558   0.00001  -0.00001   0.00013   0.00012   2.10570
   A259       2.00248  -0.00001  -0.00000  -0.00008  -0.00008   2.00239
   A260       1.26037   0.00000  -0.00003   0.00005   0.00002   1.26039
   A261       2.24175   0.00000   0.00001  -0.00001  -0.00000   2.24175
   A262       2.17337  -0.00000   0.00001  -0.00004  -0.00003   2.17334
   A263       2.57316  -0.00016   0.00010  -0.00096  -0.00086   2.57230
   A264       2.39743  -0.00004   0.00002  -0.00022  -0.00020   2.39723
   A265       3.28891  -0.00000   0.00002   0.00003   0.00005   3.28895
   A266       3.15336  -0.00000  -0.00002   0.00003   0.00001   3.15338
   A267       3.27602  -0.00001   0.00005  -0.00023  -0.00018   3.27584
   A268       3.35880   0.00001  -0.00005   0.00022   0.00017   3.35897
   A269       3.22191   0.00000   0.00003  -0.00010  -0.00007   3.22185
   A270       3.12765  -0.00001  -0.00000  -0.00020  -0.00021   3.12745
   A271       3.22121  -0.00000  -0.00000   0.00003   0.00002   3.22124
   A272       3.19750  -0.00001  -0.00002  -0.00020  -0.00022   3.19728
    D1       -0.12497   0.00001  -0.00004   0.00002  -0.00002  -0.12499
    D2       -1.18070   0.00000  -0.00003   0.00005   0.00002  -1.18067
    D3        2.25316  -0.00002   0.00001  -0.00052  -0.00051   2.25265
    D4        2.96091   0.00000  -0.00005  -0.00023  -0.00027   2.96064
    D5        0.90760  -0.00000  -0.00003  -0.00004  -0.00007   0.90753
    D6       -0.14812  -0.00001  -0.00002  -0.00001  -0.00003  -0.14815
    D7       -2.99745  -0.00003   0.00002  -0.00058  -0.00056  -2.99802
    D8       -2.28970  -0.00000  -0.00004  -0.00029  -0.00033  -2.29003
    D9       -2.48686   0.00001   0.00001  -0.00001   0.00000  -2.48686
   D10        2.74060   0.00000   0.00002   0.00002   0.00004   2.74064
   D11       -0.10873  -0.00002   0.00006  -0.00055  -0.00049  -0.10922
   D12        0.59902   0.00001   0.00000  -0.00026  -0.00025   0.59877
   D13       -2.57023   0.00000  -0.00002  -0.00001  -0.00003  -2.57026
   D14        2.65722   0.00000  -0.00001   0.00002   0.00001   2.65723
   D15       -0.19211  -0.00002   0.00003  -0.00055  -0.00052  -0.19263
   D16        0.51565   0.00000  -0.00003  -0.00026  -0.00028   0.51536
   D17        0.12077  -0.00001   0.00003  -0.00002   0.00002   0.12079
   D18        1.13076  -0.00000   0.00003   0.00001   0.00004   1.13080
   D19       -2.94914  -0.00000   0.00002  -0.00004  -0.00002  -2.94916
   D20       -2.26053  -0.00001   0.00004  -0.00015  -0.00011  -2.26065
   D21       -0.89335  -0.00001   0.00003  -0.00005  -0.00002  -0.89338
   D22        0.11665  -0.00001   0.00002  -0.00002  -0.00000   0.11664
   D23        2.31993  -0.00001   0.00002  -0.00008  -0.00006   2.31986
   D24        3.00854  -0.00001   0.00003  -0.00019  -0.00016   3.00838
   D25        2.77502  -0.00000   0.00000   0.00001   0.00001   2.77503
   D26       -2.49817   0.00000  -0.00000   0.00003   0.00003  -2.49814
   D27       -0.29489   0.00000  -0.00001  -0.00002  -0.00002  -0.29492
   D28        0.39372  -0.00001   0.00001  -0.00013  -0.00012   0.39360
   D29        2.29070  -0.00001   0.00002  -0.00005  -0.00003   2.29067
   D30       -2.98249  -0.00000   0.00001  -0.00002  -0.00001  -2.98250
   D31       -0.77921  -0.00000   0.00001  -0.00007  -0.00007  -0.77928
   D32       -0.09060  -0.00001   0.00002  -0.00019  -0.00017  -0.09077
   D33        0.64877   0.00000  -0.00001   0.00009   0.00008   0.64885
   D34       -2.13397  -0.00000   0.00003  -0.00014  -0.00011  -2.13408
   D35       -2.84058  -0.00000   0.00003  -0.00013  -0.00010  -2.84068
   D36       -0.61035   0.00001  -0.00001   0.00009   0.00008  -0.61027
   D37        2.89010  -0.00000   0.00003  -0.00015  -0.00011   2.88998
   D38        2.18349  -0.00000   0.00003  -0.00013  -0.00010   2.18339
   D39       -2.86955   0.00000   0.00000   0.00003   0.00003  -2.86952
   D40        0.63089  -0.00000   0.00005  -0.00021  -0.00016   0.63073
   D41       -0.07571  -0.00001   0.00004  -0.00019  -0.00015  -0.07586
   D42        2.92088   0.00000  -0.00000   0.00004   0.00004   2.92092
   D43        0.13813  -0.00000   0.00004  -0.00020  -0.00015   0.13798
   D44       -0.56847  -0.00001   0.00004  -0.00018  -0.00014  -0.56861
   D45        0.58500   0.00000  -0.00001  -0.00003  -0.00004   0.58496
   D46       -0.47448   0.00000  -0.00002  -0.00003  -0.00006  -0.47454
   D47       -3.12263   0.00000  -0.00001  -0.00009  -0.00010  -3.12272
   D48       -2.88962   0.00000  -0.00002  -0.00002  -0.00003  -2.88966
   D49       -0.46326  -0.00000   0.00001  -0.00010  -0.00010  -0.46336
   D50       -1.52274  -0.00001  -0.00001  -0.00011  -0.00011  -1.52286
   D51        2.11230  -0.00001   0.00001  -0.00016  -0.00015   2.11215
   D52        2.34530  -0.00000   0.00000  -0.00009  -0.00009   2.34521
   D53        3.11787  -0.00000  -0.00000  -0.00004  -0.00004   3.11783
   D54        2.05839  -0.00000  -0.00001  -0.00005  -0.00006   2.05833
   D55       -0.58975  -0.00001   0.00000  -0.00010  -0.00010  -0.58985
   D56       -0.35675  -0.00000  -0.00000  -0.00003  -0.00003  -0.35678
   D57       -2.59079   0.00000  -0.00000  -0.00003  -0.00003  -2.59082
   D58        2.63291   0.00000  -0.00002  -0.00003  -0.00005   2.63286
   D59       -0.01523  -0.00000  -0.00000  -0.00009  -0.00009  -0.01532
   D60        0.21777   0.00000  -0.00001  -0.00002  -0.00002   0.21775
   D61       -0.61811   0.00000   0.00001   0.00003   0.00005  -0.61807
   D62        0.45386   0.00002   0.00000   0.00017   0.00017   0.45403
   D63        3.05751   0.00001   0.00001  -0.00006  -0.00005   3.05747
   D64        2.83770   0.00001   0.00001   0.00006   0.00007   2.83777
   D65        0.38596  -0.00000   0.00000  -0.00002  -0.00002   0.38594
   D66        1.45793   0.00001  -0.00001   0.00011   0.00010   1.45804
   D67       -2.22160   0.00000   0.00000  -0.00011  -0.00011  -2.22171
   D68       -2.44141   0.00001   0.00000   0.00000   0.00001  -2.44141
   D69        2.68282  -0.00000  -0.00001   0.00001  -0.00001   2.68281
   D70       -2.52839   0.00001  -0.00002   0.00014   0.00012  -2.52827
   D71        0.07526   0.00000  -0.00001  -0.00009  -0.00010   0.07516
   D72       -0.14455   0.00001  -0.00001   0.00003   0.00002  -0.14453
   D73        2.96821  -0.00000  -0.00001   0.00001   0.00000   2.96821
   D74       -2.24300   0.00001  -0.00002   0.00014   0.00013  -2.24287
   D75        0.36065   0.00000  -0.00001  -0.00008  -0.00009   0.36056
   D76        0.14084   0.00001  -0.00001   0.00004   0.00003   0.14087
   D77        1.77398   0.00001  -0.00008   0.00015   0.00008   1.77406
   D78       -1.97227  -0.00001  -0.00004  -0.00009  -0.00013  -1.97240
   D79       -0.45914   0.00001  -0.00002   0.00016   0.00014  -0.45900
   D80        2.07779  -0.00001   0.00002  -0.00009  -0.00007   2.07772
   D81        0.65848   0.00001  -0.00005   0.00025   0.00021   0.65869
   D82       -3.08778   0.00000  -0.00001   0.00001   0.00000  -3.08778
   D83       -2.93349   0.00002  -0.00004   0.00021   0.00017  -2.93331
   D84       -0.39656   0.00000   0.00000  -0.00004  -0.00003  -0.39659
   D85       -1.62936   0.00001  -0.00003   0.00018   0.00015  -1.62921
   D86        0.90757  -0.00000   0.00001  -0.00007  -0.00006   0.90751
   D87       -0.60440  -0.00001  -0.00002  -0.00006  -0.00008  -0.60448
   D88        0.51782  -0.00001  -0.00002  -0.00006  -0.00008   0.51775
   D89       -2.59887  -0.00000   0.00001   0.00000   0.00001  -2.59886
   D90       -1.47665  -0.00000   0.00001   0.00000   0.00001  -1.47664
   D91       -1.60553  -0.00000  -0.00000   0.00001   0.00000  -1.60553
   D92       -0.48331  -0.00000  -0.00000   0.00001   0.00000  -0.48331
   D93        0.58963   0.00000  -0.00000   0.00001   0.00000   0.58963
   D94        1.71185   0.00000  -0.00000   0.00001   0.00000   1.71185
   D95        2.05926  -0.00000   0.00001  -0.00005  -0.00004   2.05922
   D96       -3.10170  -0.00000   0.00001  -0.00005  -0.00004  -3.10174
   D97        0.12341  -0.00001   0.00004  -0.00001   0.00002   0.12344
   D98       -0.87653   0.00000   0.00003   0.00002   0.00006  -0.87648
   D99        2.68858  -0.00001   0.00006  -0.00019  -0.00013   2.68846
   D100       2.68863  -0.00000   0.00000  -0.00013  -0.00013   2.68851
   D101       1.09621  -0.00000   0.00003   0.00001   0.00004   1.09625
   D102       0.09626   0.00001   0.00003   0.00005   0.00008   0.09634
   D103      -2.62180  -0.00000   0.00006  -0.00017  -0.00011  -2.62191
   D104      -2.62175   0.00000  -0.00000  -0.00010  -0.00011  -2.62186
   D105      -2.29421   0.00001   0.00006   0.00022   0.00027  -2.29394
   D106       2.98902   0.00001   0.00006   0.00025   0.00031   2.98933
   D107       0.27096   0.00001   0.00008   0.00004   0.00012   0.27108
   D108       0.27101   0.00001   0.00003   0.00010   0.00013   0.27113
   D109      -2.96426  -0.00001   0.00004   0.00021   0.00026  -2.96400
   D110       2.31898   0.00000   0.00004   0.00025   0.00030   2.31928
   D111      -0.39908  -0.00001   0.00007   0.00004   0.00011  -0.39898
   D112      -0.39903  -0.00000   0.00001   0.00010   0.00011  -0.39892
   D113      -0.62332  -0.00001   0.00001  -0.00019  -0.00018  -0.62350
   D114       2.51242  -0.00001  -0.00000  -0.00008  -0.00008   2.51234
   D115       2.33448  -0.00001   0.00001  -0.00008  -0.00008   2.33440
   D116       0.50858   0.00000  -0.00002  -0.00003  -0.00005   0.50854
   D117      -2.63886   0.00000  -0.00003   0.00009   0.00005  -2.63881
   D118      -2.81680   0.00001  -0.00002   0.00008   0.00006  -2.81675
   D119       3.09954  -0.00001   0.00006  -0.00035  -0.00029   3.09925
   D120      -0.04790  -0.00001   0.00004  -0.00023  -0.00019  -0.04809
   D121      -0.22584  -0.00001   0.00005  -0.00024  -0.00019  -0.22603
   D122       3.12468  -0.00000  -0.00002  -0.00016  -0.00018   3.12450
   D123      -0.02276  -0.00000  -0.00003  -0.00004  -0.00008  -0.02284
   D124      -0.20070   0.00000  -0.00003  -0.00005  -0.00007  -0.20078
   D125      -0.69179  -0.00000  -0.00002  -0.00003  -0.00005  -0.69184
   D126       0.33604  -0.00001  -0.00004  -0.00006  -0.00009   0.33595
   D127       2.59086  -0.00001  -0.00003  -0.00004  -0.00006   2.59080
   D128      -3.10927  -0.00001  -0.00001  -0.00007  -0.00008  -3.10935
   D129       0.42840   0.00001  -0.00002   0.00019   0.00017   0.42857
   D130       1.45622   0.00001  -0.00003   0.00017   0.00013   1.45635
   D131      -2.57214   0.00001  -0.00002   0.00018   0.00016  -2.57198
   D132      -1.98908   0.00001  -0.00001   0.00015   0.00014  -1.98894
   D133       2.73252  -0.00000  -0.00007  -0.00006  -0.00013   2.73238
   D134      -2.52284  -0.00001  -0.00009  -0.00009  -0.00018  -2.52302
   D135      -0.26802  -0.00000  -0.00008  -0.00007  -0.00015  -0.26817
   D136       0.31504  -0.00001  -0.00006  -0.00011  -0.00017   0.31487
   D137       3.09788   0.00000  -0.00001   0.00001  -0.00001   3.09787
   D138      -2.15748   0.00000  -0.00003  -0.00002  -0.00005  -2.15753
   D139       0.09734   0.00000  -0.00001  -0.00001  -0.00002   0.09732
   D140       0.68040   0.00000  -0.00000  -0.00004  -0.00004   0.68036
   D141       0.77764   0.00001   0.00002   0.00004   0.00006   0.77770
   D142      -0.20396   0.00000   0.00004  -0.00010  -0.00005  -0.20401
   D143      -2.93507   0.00000   0.00003  -0.00005  -0.00002  -2.93510
   D144      -2.69475   0.00000   0.00001   0.00001   0.00002  -2.69473
   D145      -0.28696  -0.00001   0.00002  -0.00006  -0.00004  -0.28700
   D146      -1.26856  -0.00001   0.00005  -0.00020  -0.00016  -1.26871
   D147       2.28351  -0.00001   0.00003  -0.00016  -0.00013   2.28339
   D148       2.52384  -0.00001   0.00001  -0.00010  -0.00008   2.52375
   D149      -2.67194   0.00003  -0.00005   0.00061   0.00056  -2.67138
   D150       2.62965   0.00002  -0.00003   0.00047   0.00044   2.63009
   D151      -0.10147   0.00002  -0.00004   0.00052   0.00047  -0.10099
   D152       0.13886   0.00002  -0.00006   0.00058   0.00052   0.13937
   D153      -3.02176   0.00000   0.00003   0.00017   0.00020  -3.02156
   D154       2.27983  -0.00000   0.00006   0.00002   0.00008   2.27991
   D155      -0.45129  -0.00000   0.00004   0.00007   0.00011  -0.45117
   D156      -0.21096  -0.00000   0.00003   0.00013   0.00016  -0.21080
   D157      -1.15636  -0.00000   0.00073   0.00377   0.00450  -1.15186
   D158       0.99195  -0.00002   0.00075   0.00338   0.00413   0.99608
   D159      -0.10717  -0.00001   0.00075   0.00345   0.00420  -0.10297
   D160      -2.48861  -0.00001   0.00080   0.00354   0.00433  -2.48428
   D161       2.37437  -0.00003   0.00081   0.00303   0.00384   2.37821
   D162      -0.12770   0.00001  -0.00004   0.00002  -0.00001  -0.12771
   D163       0.90249   0.00000  -0.00002   0.00004   0.00002   0.90251
   D164      -2.39407   0.00001  -0.00005   0.00024   0.00019  -2.39388
   D165      -2.87648   0.00000  -0.00002   0.00011   0.00009  -2.87639
   D166      -1.11856   0.00000  -0.00003   0.00001  -0.00001  -1.11858
   D167      -0.08837   0.00000  -0.00001   0.00003   0.00002  -0.08835
   D168       2.89825   0.00001  -0.00004   0.00022   0.00019   2.89844
   D169       2.41585   0.00000  -0.00001   0.00009   0.00009   2.41594
   D170       2.94048   0.00000  -0.00003   0.00005   0.00002   2.94050
   D171      -2.31251  -0.00000  -0.00001   0.00006   0.00005  -2.31246
   D172       0.67411   0.00000  -0.00004   0.00026   0.00022   0.67434
   D173       0.19171  -0.00000  -0.00001   0.00013   0.00012   0.19183
   D174       2.24714   0.00001  -0.00004   0.00013   0.00008   2.24722
   D175      -3.00585   0.00001  -0.00003   0.00014   0.00012  -3.00574
   D176      -0.01923   0.00001  -0.00005   0.00034   0.00029  -0.01894
   D177      -0.50164   0.00001  -0.00002   0.00021   0.00018  -0.50145
   D178       0.61000   0.00000  -0.00000   0.00013   0.00013   0.61013
   D179      -2.52179   0.00000   0.00002  -0.00006  -0.00004  -2.52183
   D180      -2.42215  -0.00000   0.00001   0.00003   0.00004  -2.42211
   D181      -0.55481  -0.00001   0.00001   0.00005   0.00006  -0.55475
   D182       2.59659  -0.00001   0.00003  -0.00015  -0.00011   2.59647
   D183       2.69623  -0.00001   0.00002  -0.00006  -0.00004   2.69619
   D184      -3.11707  -0.00000   0.00001  -0.00005  -0.00004  -3.11711
   D185       0.03432  -0.00000   0.00003  -0.00024  -0.00021   0.03411
   D186       0.13396  -0.00001   0.00002  -0.00015  -0.00013   0.13383
   D187      -3.11325  -0.00000   0.00000   0.00002   0.00002  -3.11323
   D188       0.03814  -0.00000   0.00002  -0.00017  -0.00015   0.03800
   D189       0.13779  -0.00001   0.00001  -0.00008  -0.00007   0.13772
   D190       0.70442   0.00000  -0.00000   0.00006   0.00006   0.70448
   D191      -0.35236  -0.00001  -0.00000  -0.00002  -0.00003  -0.35239
   D192      -3.07244  -0.00000   0.00000   0.00016   0.00016  -3.07228
   D193      -2.56106   0.00002  -0.00002   0.00066   0.00064  -2.56042
   D194      -0.37582  -0.00000  -0.00000  -0.00008  -0.00008  -0.37590
   D195      -1.43260  -0.00001  -0.00000  -0.00017  -0.00017  -1.43277
   D196       2.13050  -0.00001   0.00000   0.00001   0.00002   2.13052
   D197       2.64188   0.00001  -0.00001   0.00052   0.00050   2.64238
   D198      -3.06315   0.00000  -0.00001   0.00004   0.00004  -3.06312
   D199       2.16325  -0.00001  -0.00001  -0.00004  -0.00005   2.16320
   D200      -0.55683  -0.00001  -0.00000   0.00014   0.00013  -0.55669
   D201      -0.04545   0.00002  -0.00002   0.00064   0.00062  -0.04483
   D202      -2.68559  -0.00000   0.00001  -0.00003  -0.00002  -2.68561
   D203       2.54081  -0.00001   0.00001  -0.00012  -0.00010   2.54071
   D204      -0.17927  -0.00001   0.00002   0.00006   0.00008  -0.17919
   D205       0.33211   0.00001  -0.00000   0.00057   0.00057   0.33268
   D206      -0.68921   0.00000  -0.00001  -0.00002  -0.00002  -0.68923
   D207       0.29281   0.00000  -0.00000   0.00004   0.00004   0.29285
   D208       2.93114   0.00000   0.00000  -0.00005  -0.00005   2.93109
   D209       2.67641   0.00000  -0.00002   0.00004   0.00002   2.67643
   D210       0.41276   0.00001  -0.00001  -0.00004  -0.00005   0.41271
   D211       1.39477   0.00001  -0.00000   0.00002   0.00002   1.39479
   D212      -2.25008   0.00001   0.00000  -0.00007  -0.00007  -2.25016
   D213      -2.50481   0.00001  -0.00002   0.00001  -0.00000  -2.50481
   D214       3.10582   0.00000  -0.00001   0.00004   0.00003   3.10585
   D215      -2.19534   0.00000  -0.00001   0.00010   0.00009  -2.19525
   D216       0.44298   0.00000   0.00000   0.00001   0.00001   0.44299
   D217       0.18826   0.00000  -0.00002   0.00010   0.00008   0.18833
   D218       2.72892   0.00001  -0.00001   0.00014   0.00012   2.72904
   D219      -2.57225   0.00001  -0.00001   0.00019   0.00018  -2.57207
   D220       0.06608   0.00001  -0.00000   0.00010   0.00010   0.06617
   D221      -0.18865   0.00001  -0.00002   0.00019   0.00017  -0.18848
   D222      -1.60056  -0.00001  -0.00002   0.00002   0.00000  -1.60056
   D223       2.98484  -0.00000  -0.00002   0.00003   0.00001   2.98485
   D224       1.64299  -0.00000  -0.00004  -0.00001  -0.00005   1.64294
   D225      -0.05480   0.00000  -0.00004  -0.00001  -0.00004  -0.05484
   D226      -3.12317  -0.00000  -0.00003   0.00015   0.00012  -3.12306
   D227       1.46222   0.00000  -0.00003   0.00016   0.00013   1.46235
   D228      -0.53616  -0.00001  -0.00003  -0.00001  -0.00004  -0.53620
   D229      -2.23395  -0.00000  -0.00002  -0.00001  -0.00003  -2.23398
   D230       0.56244  -0.00000  -0.00003   0.00002  -0.00001   0.56243
   D231      -1.13534   0.00000  -0.00003   0.00003  -0.00000  -1.13535
   D232      -0.02321  -0.00000   0.00002  -0.00003  -0.00001  -0.02322
   D233      -2.14960  -0.00001   0.00003  -0.00021  -0.00019  -2.14979
   D234      -1.09705  -0.00000   0.00002  -0.00003  -0.00001  -1.09706
   D235       1.29537  -0.00000   0.00001  -0.00009  -0.00008   1.29529
   D236       2.78333  -0.00001   0.00002  -0.00021  -0.00019   2.78315
   D237      -0.63126   0.00000   0.00001  -0.00003  -0.00002  -0.63129
   D238       2.14048   0.00001  -0.00005   0.00023   0.00018   2.14066
   D239       2.95052   0.00001  -0.00004   0.00021   0.00017   2.95069
   D240       0.63219  -0.00000   0.00002  -0.00008  -0.00006   0.63213
   D241      -2.87926   0.00000  -0.00004   0.00018   0.00014  -2.87911
   D242      -2.06922   0.00000  -0.00003   0.00016   0.00013  -2.06908
   D243      -2.90112  -0.00000   0.00002  -0.00006  -0.00004  -2.90116
   D244      -0.12938   0.00000  -0.00003   0.00020   0.00017  -0.12921
   D245       0.68066   0.00000  -0.00002   0.00018   0.00016   0.68082
   D246       2.87664   0.00000  -0.00000   0.00004   0.00003   2.87668
   D247      -0.63480   0.00001  -0.00006   0.00030   0.00024  -0.63456
   D248       0.17524   0.00001  -0.00005   0.00028   0.00023   0.17547
   D249      -0.61877  -0.00000   0.00001  -0.00002  -0.00002  -0.61878
   D250       0.52083   0.00000   0.00001  -0.00004  -0.00003   0.52079
   D251      -3.07103  -0.00000   0.00002  -0.00005  -0.00003  -3.07106
   D252       2.76735   0.00000  -0.00000   0.00007   0.00006   2.76741
   D253       0.42006  -0.00000  -0.00000  -0.00000  -0.00001   0.42005
   D254       1.55965   0.00000   0.00000  -0.00002  -0.00002   1.55963
   D255      -2.03221  -0.00000   0.00001  -0.00002  -0.00002  -2.03222
   D256      -2.47701   0.00000  -0.00002   0.00009   0.00007  -2.47694
   D257       2.63380  -0.00000   0.00002  -0.00015  -0.00012   2.63368
   D258      -2.50979  -0.00000   0.00003  -0.00017  -0.00014  -2.50993
   D259       0.18154  -0.00001   0.00003  -0.00017  -0.00014   0.18140
   D260      -0.26326  -0.00000   0.00001  -0.00006  -0.00005  -0.26331
   D261      -3.09931  -0.00000   0.00001  -0.00009  -0.00008  -3.09939
   D262      -1.95972   0.00000   0.00001  -0.00011  -0.00010  -1.95981
   D263       0.73161  -0.00000   0.00002  -0.00011  -0.00009   0.73152
   D264       0.28681   0.00000  -0.00000  -0.00000  -0.00000   0.28681
   D265       0.57832  -0.00001  -0.00003  -0.00009  -0.00011   0.57821
   D266      -0.52158  -0.00000  -0.00002  -0.00001  -0.00003  -0.52161
   D267       3.08319  -0.00000  -0.00002  -0.00006  -0.00008   3.08311
   D268      -2.72556  -0.00000  -0.00004  -0.00001  -0.00005  -2.72560
   D269      -0.47132   0.00000  -0.00002   0.00006   0.00004  -0.47127
   D270      -1.57122   0.00001  -0.00001   0.00014   0.00013  -1.57110
   D271       2.03355   0.00001  -0.00001   0.00009   0.00007   2.03363
   D272       2.50799   0.00001  -0.00003   0.00014   0.00011   2.50810
   D273      -3.09958   0.00000  -0.00005   0.00013   0.00008  -3.09950
   D274       2.08369   0.00001  -0.00005   0.00021   0.00017   2.08386
   D275      -0.59471   0.00001  -0.00005   0.00016   0.00011  -0.59460
   D276      -0.12028   0.00001  -0.00006   0.00021   0.00015  -0.12013
   D277      -2.82792  -0.00000  -0.00001   0.00000  -0.00001  -2.82793
   D278       2.35536   0.00000  -0.00000   0.00008   0.00008   2.35543
   D279      -0.32305   0.00000  -0.00000   0.00003   0.00002  -0.32303
   D280       0.15138   0.00000  -0.00002   0.00008   0.00006   0.15144
   D281       0.41621  -0.00002   0.00019  -0.00072  -0.00053   0.41568
   D282       2.55583  -0.00003   0.00021  -0.00101  -0.00080   2.55502
   D283       1.48746  -0.00003   0.00019  -0.00092  -0.00072   1.48674
   D284      -0.75251  -0.00002   0.00019  -0.00082  -0.00063  -0.75315
   D285      -2.15738  -0.00003   0.00021  -0.00095  -0.00073  -2.15811
   D286      -1.53312   0.00001   0.00003   0.00025   0.00029  -1.53284
   D287       1.72011   0.00000   0.00009   0.00004   0.00012   1.72023
   D288      -2.62139   0.00000   0.00008   0.00003   0.00011  -2.62128
   D289       0.92480   0.00001  -0.00000   0.00008   0.00008   0.92488
   D290      -2.10515   0.00000   0.00005  -0.00013  -0.00008  -2.10524
   D291      -0.16346  -0.00000   0.00004  -0.00014  -0.00010  -0.16356
   D292      -0.24326  -0.00000   0.00002   0.00002   0.00004  -0.24323
   D293       3.00997  -0.00001   0.00007  -0.00020  -0.00013   3.00984
   D294      -1.33153  -0.00001   0.00006  -0.00021  -0.00014  -1.33167
   D295      -2.97807  -0.00000   0.00001   0.00012   0.00013  -2.97794
   D296       0.27516  -0.00001   0.00006  -0.00010  -0.00004   0.27512
   D297       2.21685  -0.00001   0.00005  -0.00011  -0.00005   2.21680
   D298       2.03535   0.00000  -0.00000   0.00011   0.00011   2.03547
   D299      -0.99460  -0.00000   0.00005  -0.00010  -0.00005  -0.99465
   D300       0.94709  -0.00000   0.00004  -0.00011  -0.00007   0.94702
   D301       0.27074   0.00001  -0.00007   0.00030   0.00023   0.27097
   D302      -1.09011   0.00000  -0.00004   0.00013   0.00010  -1.09001
   D303       2.04067   0.00001  -0.00006   0.00034   0.00028   2.04095
   D304      -2.37107  -0.00000  -0.00000  -0.00002  -0.00002  -2.37109
   D305      -2.53500   0.00001  -0.00002  -0.00001  -0.00003  -2.53503
   D306       2.06465  -0.00000   0.00001  -0.00017  -0.00016   2.06448
   D307      -1.27930   0.00000   0.00000  -0.00005  -0.00005  -1.27935
   D308       0.06306  -0.00000   0.00004  -0.00034  -0.00030   0.06276
   D309      -0.02489  -0.00000   0.00001  -0.00001   0.00000  -0.02489
   D310       0.99837   0.00000   0.00000  -0.00001  -0.00001   0.99836
   D311      -2.34054   0.00001   0.00001  -0.00030  -0.00028  -2.34082
   D312      -3.04133  -0.00002   0.00003  -0.00061  -0.00059  -3.04191
   D313      -1.07128   0.00000  -0.00001   0.00003   0.00003  -1.07125
   D314      -0.04803   0.00001  -0.00001   0.00003   0.00002  -0.04801
   D315       2.89626   0.00001  -0.00000  -0.00025  -0.00026   2.89600
   D316       2.19546  -0.00001   0.00001  -0.00057  -0.00056   2.19490
   D317       2.91532  -0.00000   0.00002  -0.00001   0.00000   2.91532
   D318      -2.34461   0.00000   0.00001  -0.00002  -0.00001  -2.34462
   D319       0.59967   0.00001   0.00002  -0.00030  -0.00028   0.59939
   D320      -0.10112  -0.00002   0.00003  -0.00062  -0.00058  -0.10171
   D321       2.37503   0.00000   0.00000   0.00003   0.00003   2.37506
   D322      -2.88490   0.00001  -0.00001   0.00002   0.00002  -2.88489
   D323       0.05938   0.00001   0.00000  -0.00026  -0.00026   0.05913
   D324      -0.64141  -0.00001   0.00002  -0.00058  -0.00056  -0.64197
   D325       0.02630  -0.00000   0.00000   0.00002   0.00002   0.02632
   D326      -0.92962  -0.00000   0.00001  -0.00003  -0.00002  -0.92965
   D327       2.29081  -0.00000   0.00001  -0.00006  -0.00005   2.29076
   D328       2.94268  -0.00000   0.00001  -0.00008  -0.00007   2.94261
   D329       0.99982  -0.00000   0.00000   0.00002   0.00003   0.99985
   D330       0.04390  -0.00001   0.00001  -0.00002  -0.00001   0.04389
   D331      -3.01885  -0.00000   0.00001  -0.00005  -0.00004  -3.01889
   D332      -2.36698  -0.00000   0.00002  -0.00008  -0.00006  -2.36704
   D333      -2.67870   0.00000  -0.00001   0.00009   0.00008  -2.67862
   D334       2.64857  -0.00000  -0.00000   0.00004   0.00004   2.64861
   D335      -0.41418   0.00000  -0.00000   0.00002   0.00001  -0.41417
   D336       0.23768   0.00000   0.00000  -0.00001  -0.00001   0.23768
   D337      -2.57263   0.00000  -0.00000   0.00003   0.00003  -2.57261
   D338       2.75463  -0.00000   0.00001  -0.00002  -0.00001   2.75462
   D339      -0.30812  -0.00000   0.00000  -0.00004  -0.00004  -0.30816
   D340       0.34375  -0.00000   0.00001  -0.00007  -0.00006   0.34369
   D341       0.59524   0.00000   0.00002   0.00005   0.00007   0.59531
   D342      -2.79608  -0.00001   0.00004  -0.00025  -0.00021  -2.79628
   D343      -2.18351  -0.00001   0.00008  -0.00029  -0.00021  -2.18372
   D344      -0.60867   0.00001   0.00002   0.00010   0.00012  -0.60855
   D345       2.28319  -0.00000   0.00005  -0.00020  -0.00015   2.28304
   D346       2.89576   0.00000   0.00008  -0.00024  -0.00016   2.89560
   D347      -2.92044   0.00000   0.00001   0.00007   0.00009  -2.92035
   D348      -0.02857  -0.00001   0.00004  -0.00023  -0.00019  -0.02876
   D349       0.58400  -0.00000   0.00007  -0.00027  -0.00020   0.58380
   D350       2.85149   0.00001   0.00000   0.00009   0.00009   2.85158
   D351      -0.53983  -0.00000   0.00002  -0.00021  -0.00018  -0.54002
   D352       0.07274  -0.00000   0.00006  -0.00025  -0.00019   0.07254
   D353       1.75748   0.00001  -0.00003   0.00013   0.00010   1.75758
   D354      -2.83275   0.00001  -0.00006   0.00024   0.00018  -2.83257
   D355       3.12358   0.00000  -0.00003   0.00004   0.00001   3.12358
   D356      -1.46666   0.00000  -0.00006   0.00015   0.00009  -1.46657
   D357       0.20401   0.00000  -0.00004   0.00005   0.00001   0.20402
   D358       1.89696   0.00000  -0.00006   0.00016   0.00009   1.89705
   D359      -1.98282   0.00000  -0.00002   0.00003   0.00001  -1.98281
   D360      -0.28988   0.00000  -0.00005   0.00014   0.00010  -0.28978
   D361      -0.89127   0.00000  -0.00001   0.00006   0.00005  -0.89122
   D362       0.80168   0.00001  -0.00004   0.00017   0.00013   0.80181
   D363       1.87056   0.00001  -0.00001   0.00005   0.00004   1.87061
   D364      -0.93520   0.00000  -0.00001   0.00003   0.00002  -0.93518
   D365       0.81908   0.00001  -0.00002   0.00014   0.00011   0.81919
   D366       3.07072  -0.00000  -0.00002  -0.00000  -0.00002   3.07070
   D367       0.26495  -0.00001  -0.00002  -0.00002  -0.00004   0.26491
   D368       2.01924  -0.00000  -0.00003   0.00008   0.00005   2.01928
   D369       0.80780   0.00000  -0.00001   0.00001  -0.00000   0.80780
   D370      -1.99797  -0.00000  -0.00001  -0.00001  -0.00003  -1.99799
   D371      -0.24368   0.00000  -0.00002   0.00009   0.00007  -0.24362
   D372      -1.81657   0.00000  -0.00000   0.00003   0.00002  -1.81655
   D373       1.66085  -0.00000  -0.00001   0.00001   0.00000   1.66085
   D374      -2.86805   0.00000  -0.00002   0.00011   0.00009  -2.86796
   D375      -0.41441  -0.00000   0.00001  -0.00000   0.00001  -0.41441
   D376       3.06301  -0.00000   0.00001  -0.00002  -0.00002   3.06299
   D377      -1.46589  -0.00000  -0.00000   0.00008   0.00007  -1.46582
   D378       0.04878   0.00000   0.00001   0.00001   0.00002   0.04880
   D379       1.03302  -0.00000   0.00000  -0.00001  -0.00000   1.03302
   D380      -2.31085   0.00000   0.00001  -0.00003  -0.00002  -2.31087
   D381      -2.94529  -0.00000   0.00002  -0.00005  -0.00003  -2.94532
   D382      -0.94120  -0.00000   0.00002  -0.00001   0.00001  -0.94119
   D383       0.04305  -0.00001   0.00001  -0.00002  -0.00001   0.04304
   D384       2.98236  -0.00000   0.00002  -0.00004  -0.00003   2.98234
   D385       2.34792  -0.00001   0.00002  -0.00006  -0.00004   2.34788
   D386       2.41433  -0.00001   0.00001   0.00029   0.00030   2.41463
   D387      -2.88461  -0.00001  -0.00000   0.00028   0.00028  -2.88433
   D388       0.05470  -0.00001   0.00001   0.00026   0.00027   0.05497
   D389      -0.57974  -0.00001   0.00001   0.00024   0.00025  -0.57949
   D390       2.94749  -0.00000   0.00000   0.00017   0.00017   2.94766
   D391      -2.35146  -0.00000  -0.00000   0.00016   0.00015  -2.35130
   D392       0.58786  -0.00000   0.00000   0.00013   0.00014   0.58800
   D393      -0.04658  -0.00000   0.00001   0.00011   0.00013  -0.04645
   D394      -0.53714  -0.00001   0.00002  -0.00019  -0.00017  -0.53730
   D395       2.27033  -0.00001   0.00005  -0.00023  -0.00018   2.27015
   D396       2.70475  -0.00001  -0.00001  -0.00010  -0.00011   2.70464
   D397       0.64806   0.00000   0.00002  -0.00009  -0.00007   0.64799
   D398      -2.82766   0.00000   0.00004  -0.00013  -0.00009  -2.82775
   D399      -2.39323   0.00001  -0.00002  -0.00000  -0.00002  -2.39325
   D400      -3.00252  -0.00000   0.00001  -0.00013  -0.00012  -3.00263
   D401      -0.19505  -0.00000   0.00003  -0.00017  -0.00014  -0.19518
   D402       0.23937   0.00000  -0.00002  -0.00004  -0.00006   0.23931
   D403       3.10488  -0.00002   0.00002  -0.00043  -0.00041   3.10448
   D404      -0.37083  -0.00002   0.00005  -0.00047  -0.00042  -0.37125
   D405       0.06359  -0.00001  -0.00001  -0.00035  -0.00035   0.06324
   D406       2.13821   0.00001  -0.00001  -0.00006  -0.00007   2.13813
   D407      -2.55203  -0.00005   0.00025  -0.00155  -0.00129  -2.55332
   D408       0.59098  -0.00000   0.00000  -0.00049  -0.00049   0.59049
   D409       2.18393  -0.00005   0.00027  -0.00198  -0.00171   2.18222
   D410      -2.70966   0.00002  -0.00002   0.00028   0.00026  -2.70940
   D411      -1.11671  -0.00003   0.00025  -0.00121  -0.00096  -1.11767
   D412      -0.65581   0.00001  -0.00000  -0.00014  -0.00014  -0.65595
   D413       0.93715  -0.00004   0.00026  -0.00162  -0.00136   0.93579
   D414      -1.70170   0.00001  -0.00000  -0.00006  -0.00006  -1.70176
   D415      -0.10875  -0.00004   0.00026  -0.00154  -0.00128  -0.11002
   D416      -0.07384  -0.00000  -0.00001   0.00003   0.00002  -0.07382
   D417      -1.12179   0.00001  -0.00002   0.00007   0.00004  -1.12175
   D418       2.27407   0.00000  -0.00003   0.00010   0.00006   2.27413
   D419       2.86610  -0.00000  -0.00000   0.00000  -0.00000   2.86610
   D420       1.00142  -0.00000   0.00000  -0.00001  -0.00001   1.00141
   D421      -0.04654   0.00001  -0.00001   0.00003   0.00002  -0.04652
   D422      -2.93386   0.00000  -0.00002   0.00006   0.00004  -2.93383
   D423      -2.34183  -0.00000   0.00000  -0.00003  -0.00003  -2.34186
   D424      -2.23677  -0.00000   0.00000   0.00004   0.00004  -2.23673
   D425       2.99846   0.00000  -0.00001   0.00008   0.00006   2.99853
   D426       0.11114   0.00000  -0.00002   0.00011   0.00008   0.11122
   D427       0.70317  -0.00000   0.00001   0.00001   0.00002   0.70319
   D428      -2.90073   0.00000  -0.00000   0.00006   0.00006  -2.90067
   D429       2.33451   0.00001  -0.00002   0.00010   0.00008   2.33458
   D430      -0.55282   0.00001  -0.00003   0.00013   0.00010  -0.55272
   D431       0.03921   0.00000  -0.00000   0.00004   0.00003   0.03925
   D432       0.44581   0.00000  -0.00004   0.00014   0.00010   0.44591
   D433      -2.48327  -0.00000  -0.00004   0.00006   0.00002  -2.48325
   D434      -2.84457  -0.00001  -0.00001   0.00007   0.00006  -2.84451
   D435      -0.68950  -0.00000  -0.00002   0.00007   0.00005  -0.68944
   D436       2.66460  -0.00001  -0.00002  -0.00001  -0.00003   2.66458
   D437       2.30330  -0.00001   0.00001   0.00000   0.00001   2.30332
   D438       3.03583   0.00001  -0.00003   0.00010   0.00007   3.03590
   D439       0.10675   0.00000  -0.00003   0.00002  -0.00001   0.10674
   D440      -0.25455  -0.00000   0.00001   0.00002   0.00003  -0.25452
   D441       3.09972   0.00000  -0.00001   0.00006   0.00005   3.09977
   D442       0.17064   0.00000  -0.00001  -0.00002  -0.00003   0.17061
   D443      -0.19066  -0.00000   0.00002  -0.00001   0.00001  -0.19065
   D444       1.39741  -0.00000   0.00006  -0.00020  -0.00014   1.39727
   D445       2.82570  -0.00001   0.00006  -0.00025  -0.00019   2.82551
   D446      -0.02256  -0.00000   0.00004  -0.00014  -0.00010  -0.02266
   D447      -2.16194  -0.00001   0.00005  -0.00024  -0.00019  -2.16213
   D448      -1.16562  -0.00000   0.00003  -0.00009  -0.00006  -1.16568
   D449      -0.54111  -0.00000  -0.00001  -0.00002  -0.00003  -0.54114
   D450       2.93442   0.00001  -0.00005   0.00039   0.00034   2.93476
   D451       2.32556   0.00001  -0.00006   0.00022   0.00016   2.32572
   D452       0.66699  -0.00000  -0.00001  -0.00004  -0.00004   0.66694
   D453      -2.14067   0.00001  -0.00005   0.00038   0.00033  -2.14034
   D454      -2.74953   0.00001  -0.00005   0.00021   0.00015  -2.74938
   D455      -3.03785   0.00000  -0.00001   0.00006   0.00005  -3.03780
   D456       0.43768   0.00001  -0.00005   0.00048   0.00042   0.43810
   D457      -0.17119   0.00001  -0.00006   0.00031   0.00025  -0.17094
   D458      -3.13944  -0.00000   0.00001  -0.00007  -0.00006  -3.13949
   D459       0.33610   0.00001  -0.00003   0.00034   0.00031   0.33641
   D460      -0.27277   0.00000  -0.00004   0.00017   0.00014  -0.27263
   D461      -1.16141  -0.00001   0.00001  -0.00018  -0.00017  -1.16158
   D462       0.61867   0.00000  -0.00001   0.00005   0.00003   0.61870
   D463      -2.32710  -0.00002   0.00002  -0.00019  -0.00017  -2.32727
   D464      -0.54702  -0.00000  -0.00001   0.00004   0.00003  -0.54699
   D465      -0.02026  -0.00002   0.00002  -0.00018  -0.00015  -0.02041
   D466       1.75981  -0.00000  -0.00000   0.00005   0.00005   1.75986
   D467       2.79257  -0.00002   0.00004  -0.00022  -0.00018   2.79239
   D468      -1.71054   0.00000   0.00001   0.00001   0.00002  -1.71052
   D469       1.38607  -0.00002   0.00002  -0.00029  -0.00027   1.38580
   D470      -3.11704  -0.00000  -0.00001  -0.00007  -0.00007  -3.11711
   D471       3.04246   0.00000   0.00002  -0.00005  -0.00002   3.04243
   D472       1.49153   0.00000   0.00003  -0.00006  -0.00003   1.49151
   D473      -1.84083   0.00001   0.00002   0.00002   0.00004  -1.84079
   D474       0.16958   0.00000   0.00002   0.00001   0.00003   0.16961
   D475      -0.77648   0.00000   0.00002  -0.00008  -0.00007  -0.77654
   D476       0.95900   0.00001  -0.00005   0.00022   0.00016   0.95916
   D477      -2.36177   0.00001  -0.00005   0.00021   0.00016  -2.36162
   D478      -0.60198   0.00001  -0.00007   0.00021   0.00013  -0.60185
   D479       2.36043   0.00001  -0.00007   0.00020   0.00013   2.36056
   D480       2.16722   0.00000  -0.00005   0.00018   0.00013   2.16734
   D481      -1.15356   0.00001  -0.00005   0.00017   0.00012  -1.15344
   D482      -2.57859  -0.00001  -0.00001  -0.00027  -0.00028  -2.57887
   D483       0.38383  -0.00001  -0.00000  -0.00028  -0.00029   0.38354
   D484       0.34293   0.00000  -0.00008   0.00029   0.00020   0.34313
   D485      -2.51049   0.00000  -0.00008   0.00023   0.00016  -2.51034
   D486      -1.10511  -0.00000  -0.00002   0.00006   0.00004  -1.10508
   D487       2.32465  -0.00000  -0.00002   0.00001  -0.00001   2.32464
   D488       2.20580   0.00001  -0.00007   0.00018   0.00011   2.20590
   D489      -0.64762   0.00001  -0.00006   0.00012   0.00006  -0.64756
   D490      -2.36708  -0.00000  -0.00001  -0.00009  -0.00010  -2.36718
   D491       1.06269  -0.00000  -0.00001  -0.00014  -0.00015   1.06253
   D492      -3.07522   0.00001   0.00000   0.00012   0.00012  -3.07510
   D493      -0.39432  -0.00000   0.00004  -0.00013  -0.00009  -0.39441
   D494      -2.52086  -0.00000   0.00005  -0.00019  -0.00014  -2.52100
   D495       0.92130  -0.00001  -0.00003  -0.00067  -0.00070   0.92060
   D496      -1.20525  -0.00002  -0.00002  -0.00072  -0.00074  -1.20599
   D497      -0.16237   0.00000  -0.00001   0.00021   0.00020  -0.16217
   D498      -2.34767  -0.00000  -0.00001   0.00017   0.00016  -2.34751
   D499       0.93205   0.00000  -0.00002   0.00023   0.00021   0.93226
   D500       1.11260   0.00001   0.00004   0.00077   0.00081   1.11341
   D501      -1.07270   0.00001   0.00004   0.00073   0.00077  -1.07193
   D502       2.20702   0.00001   0.00003   0.00078   0.00082   2.20784
   D503      -1.09042  -0.00000   0.00004  -0.00013  -0.00009  -1.09051
   D504      -0.92558  -0.00000   0.00005  -0.00016  -0.00011  -0.92569
   D505      -3.12360  -0.00001   0.00007  -0.00029  -0.00022  -3.12382
   D506      -0.11795  -0.00001   0.00012  -0.00026  -0.00014  -0.11809
   D507      -1.74035   0.00000   0.00001  -0.00015  -0.00014  -1.74049
   D508      -1.57551   0.00000   0.00002  -0.00018  -0.00016  -1.57567
   D509       2.50965  -0.00001   0.00004  -0.00030  -0.00027   2.50939
   D510      -0.76788  -0.00000   0.00009  -0.00028  -0.00019  -0.76807
   D511      -0.56002   0.00000   0.00000   0.00013   0.00013  -0.55989
   D512       0.57093   0.00000  -0.00001   0.00016   0.00014   0.57107
   D513      -2.80829   0.00000  -0.00001   0.00015   0.00014  -2.80816
   D514       0.07380  -0.00000   0.00004   0.00013   0.00017   0.07397
   D515       1.20475  -0.00000   0.00002   0.00016   0.00018   1.20493
   D516      -2.17447  -0.00000   0.00002   0.00015   0.00017  -2.17430
   D517      -0.61461   0.00000   0.00004  -0.00014  -0.00009  -0.61471
   D518      -0.40736  -0.00000   0.00005  -0.00019  -0.00013  -0.40749
   D519      -2.74389  -0.00001   0.00007  -0.00030  -0.00023  -2.74412
   D520       0.63502  -0.00000   0.00011  -0.00023  -0.00012   0.63489
   D521       0.20415  -0.00001   0.00003  -0.00043  -0.00040   0.20375
   D522       0.41141  -0.00001   0.00004  -0.00048  -0.00044   0.41097
   D523      -1.92512  -0.00001   0.00005  -0.00059  -0.00054  -1.92566
   D524       1.45379  -0.00001   0.00009  -0.00052  -0.00043   1.45335
   D525      -1.03427   0.00000   0.00001   0.00013   0.00014  -1.03413
   D526      -0.11481  -0.00000  -0.00001   0.00014   0.00013  -0.11467
   D527       3.08755  -0.00000  -0.00000   0.00011   0.00011   3.08766
   D528      -1.84395   0.00001   0.00002   0.00043   0.00045  -1.84351
   D529      -0.92449   0.00001   0.00000   0.00044   0.00044  -0.92405
   D530       2.27787   0.00001   0.00001   0.00041   0.00042   2.27828
   D531      -1.49467  -0.00000   0.00003  -0.00020  -0.00017  -1.49483
   D532       1.19503   0.00000  -0.00000   0.00010   0.00010   1.19513
   D533       1.73137  -0.00001   0.00003  -0.00018  -0.00015   1.73122
   D534      -1.86212  -0.00000  -0.00001   0.00011   0.00011  -1.86201
   D535       1.16191  -0.00000  -0.00002   0.00001  -0.00001   1.16190
   D536       0.97143   0.00000  -0.00002   0.00009   0.00007   0.97151
   D537       3.02271  -0.00000  -0.00000   0.00001   0.00001   3.02272
   D538      -1.31014   0.00000   0.00003  -0.00003   0.00000  -1.31013
   D539      -0.72183   0.00000  -0.00002  -0.00001  -0.00003  -0.72186
   D540      -0.91230   0.00000  -0.00002   0.00007   0.00005  -0.91225
   D541       1.13898  -0.00000  -0.00000  -0.00001  -0.00001   1.13897
   D542       3.08931   0.00000   0.00003  -0.00004  -0.00002   3.08930
   D543       0.24084  -0.00000   0.00006  -0.00019  -0.00013   0.24071
   D544       2.89678   0.00000   0.00002   0.00011   0.00013   2.89691
   D545       1.70757  -0.00000   0.00007  -0.00019  -0.00012   1.70746
   D546      -1.91967   0.00000   0.00003   0.00011   0.00014  -1.91953
   D547       0.70281   0.00000  -0.00004   0.00006   0.00003   0.70284
   D548       0.47545   0.00000  -0.00004   0.00014   0.00010   0.47555
   D549       2.70856   0.00000  -0.00003   0.00010   0.00008   2.70863
   D550       2.57159  -0.00000   0.00009  -0.00000   0.00009   2.57168
   D551       2.34422  -0.00000   0.00009   0.00007   0.00016   2.34439
   D552      -1.70585  -0.00000   0.00010   0.00004   0.00014  -1.70571
   D553       1.02694  -0.00000   0.00001  -0.00004  -0.00003   1.02691
   D554      -2.90486  -0.00000   0.00001  -0.00010  -0.00008  -2.90495
   D555       2.38342  -0.00000   0.00001  -0.00007  -0.00006   2.38336
   D556      -1.54838  -0.00000   0.00001  -0.00012  -0.00011  -1.54849
   D557      -0.80239   0.00000  -0.00012   0.00003  -0.00009  -0.80248
   D558       1.54900   0.00000  -0.00012  -0.00003  -0.00015   1.54885
   D559      -0.73127  -0.00000   0.00001  -0.00001  -0.00000  -0.73128
   D560       1.62011  -0.00000   0.00001  -0.00007  -0.00006   1.62005
   D561      -0.88612  -0.00000   0.00001  -0.00006  -0.00005  -0.88617
   D562      -3.13847   0.00000   0.00000   0.00009   0.00010  -3.13838
   D563      -2.20719  -0.00000   0.00004   0.00006   0.00010  -2.20710
   D564       1.82364   0.00000   0.00003   0.00021   0.00024   1.82388
   D565       0.87819  -0.00000   0.00003  -0.00005  -0.00002   0.87817
   D566      -1.37416   0.00000   0.00002   0.00010   0.00012  -1.37404
   D567       3.01088  -0.00000   0.00001  -0.00014  -0.00012   3.01076
   D568      -0.90840  -0.00001   0.00005  -0.00035  -0.00030  -0.90870
   D569      -2.57420  -0.00001   0.00006  -0.00030  -0.00024  -2.57444
   D570       1.54797   0.00000   0.00007  -0.00030  -0.00024   1.54773
   D571       0.71247  -0.00001   0.00003  -0.00024  -0.00021   0.71226
   D572      -0.95151  -0.00000   0.00004  -0.00017  -0.00013  -0.95164
   D573      -3.11205   0.00001   0.00004  -0.00018  -0.00014  -3.11220
   D574       2.35609  -0.00001   0.00003  -0.00032  -0.00029   2.35580
   D575       0.69212  -0.00001   0.00005  -0.00025  -0.00020   0.69191
   D576      -1.46843   0.00000   0.00005  -0.00027  -0.00022  -1.46865
   D577      -0.03406  -0.00000   0.00004  -0.00005  -0.00001  -0.03407
   D578       1.14634   0.00000   0.00000   0.00007   0.00008   1.14641
   D579      -1.01188   0.00000  -0.00000   0.00013   0.00013  -1.01175
   D580      -2.96768  -0.00000  -0.00000   0.00005   0.00005  -2.96763
   D581       1.24908  -0.00000   0.00001  -0.00004  -0.00004   1.24905
   D582       2.42948   0.00000  -0.00003   0.00008   0.00005   2.42953
   D583       0.27126   0.00000  -0.00003   0.00014   0.00010   0.27136
   D584      -1.68454  -0.00000  -0.00004   0.00006   0.00002  -1.68451
   D585      -1.87857   0.00001   0.00001   0.00016   0.00017  -1.87840
   D586      -0.69817   0.00001  -0.00003   0.00029   0.00026  -0.69792
   D587      -2.85639   0.00001  -0.00003   0.00034   0.00031  -2.85608
   D588       1.47099   0.00001  -0.00004   0.00027   0.00023   1.47122
   D589      -0.17889   0.00001  -0.00003   0.00015   0.00012  -0.17877
   D590      -2.78157  -0.00001  -0.00009  -0.00035  -0.00045  -2.78201
   D591       1.18449   0.00001  -0.00002   0.00029   0.00027   1.18476
   D592      -1.41819   0.00000  -0.00008  -0.00021  -0.00029  -1.41848
   D593       3.03667   0.00001  -0.00006   0.00067   0.00060   3.03728
   D594      -0.22939  -0.00003   0.00108   0.00705   0.00814  -0.22125
   D595      -0.60981  -0.00001   0.00000   0.00021   0.00021  -0.60960
   D596       0.54624  -0.00001   0.00000   0.00026   0.00027   0.54651
   D597      -3.10018  -0.00003   0.00005  -0.00021  -0.00017  -3.10035
   D598       0.71762   0.00002  -0.00018   0.00124   0.00106   0.71868
   D599       1.87368   0.00001  -0.00018   0.00129   0.00111   1.87479
   D600      -1.77274  -0.00001  -0.00014   0.00081   0.00067  -1.77207
   D601      -2.96427   0.00014  -0.00018   0.00262   0.00244  -2.96183
   D602      -1.80821   0.00013  -0.00018   0.00267   0.00249  -1.80572
   D603       0.82855   0.00011  -0.00014   0.00219   0.00205   0.83061
   D604       3.01689  -0.00003   0.00119   0.01133   0.01252   3.02941
   D605       0.18488  -0.00001   0.00162   0.01010   0.01172   0.19661
   D606      -1.62069  -0.00003   0.00132   0.01082   0.01215  -1.60854
   D607      -3.00492  -0.00001   0.00012  -0.00011   0.00001  -3.00491
   D608       0.16094  -0.00000   0.00001  -0.00038  -0.00037   0.16057
   D609       0.28946  -0.00000   0.00012   0.00016   0.00028   0.28974
   D610      -2.82787   0.00001   0.00002  -0.00012  -0.00010  -2.82797
   D611       0.37812  -0.00001   0.00004  -0.00020  -0.00016   0.37796
   D612      -3.13365  -0.00000   0.00007   0.00018   0.00025  -3.13339
   D613       1.75645  -0.00000   0.00005   0.00005   0.00010   1.75654
   D614      -1.75532   0.00001   0.00009   0.00043   0.00052  -1.75481
   D615      -1.62366  -0.00001   0.00003  -0.00027  -0.00024  -1.62390
   D616       1.14775  -0.00000   0.00007   0.00011   0.00018   1.14793
   D617       0.60429   0.00000  -0.00002   0.00010   0.00008   0.60438
   D618      -0.18385   0.00000   0.00002   0.00006   0.00008  -0.18377
   D619       3.01120   0.00000  -0.00002   0.00002   0.00000   3.01120
   D620      -0.73422   0.00000  -0.00005  -0.00005  -0.00010  -0.73432
   D621      -1.52237  -0.00000  -0.00001  -0.00009  -0.00011  -1.52248
   D622       1.67268  -0.00000  -0.00005  -0.00013  -0.00018   1.67250
   D623       2.63516   0.00001  -0.00003   0.00024   0.00021   2.63537
   D624       1.84701   0.00001   0.00001   0.00019   0.00020   1.84721
   D625      -1.24112   0.00001  -0.00003   0.00016   0.00013  -1.24099
   D626      -0.82254  -0.00000   0.00001  -0.00001  -0.00000  -0.82254
   D627      -2.94218   0.00000   0.00002  -0.00000   0.00001  -2.94216
   D628       0.41165  -0.00000  -0.00009  -0.00021  -0.00029   0.41136
   D629      -1.70799  -0.00000  -0.00008  -0.00020  -0.00027  -1.70826
   D630      -2.74521  -0.00001  -0.00002  -0.00003  -0.00005  -2.74526
   D631       1.41834  -0.00000  -0.00001  -0.00002  -0.00003   1.41831
   D632       0.55706   0.00001  -0.00002   0.00013   0.00010   0.55717
   D633       2.74865  -0.00000  -0.00001  -0.00000  -0.00001   2.74864
   D634      -1.09359   0.00000   0.00001   0.00031   0.00032  -1.09327
   D635       1.09800  -0.00001   0.00002   0.00018   0.00020   1.09820
   D636       2.06132   0.00000  -0.00005   0.00016   0.00011   2.06143
   D637      -2.03028  -0.00000  -0.00004   0.00003  -0.00001  -2.03028
   D638      -0.10381   0.00000  -0.00005   0.00017   0.00012  -0.10369
   D639      -2.75379  -0.00000  -0.00001  -0.00015  -0.00016  -2.75394
   D640       1.28077   0.00001  -0.00003   0.00019   0.00016   1.28093
   D641      -1.36921  -0.00000   0.00001  -0.00012  -0.00011  -1.36932
   D642      -3.13150  -0.00000  -0.00007  -0.00052  -0.00059  -3.13209
   D643      -0.06953   0.00000  -0.00006  -0.00055  -0.00061  -0.07014
   D644       3.01469  -0.00000  -0.00003  -0.00035  -0.00037   3.01431
   D645       3.01710   0.00001  -0.00092  -0.01030  -0.01122   3.00588
   D646       1.55395   0.00001  -0.00086  -0.00982  -0.01068   1.54326
   D647       0.24975   0.00000  -0.00001  -0.00012  -0.00013   0.24963
   D648       2.49104  -0.00000  -0.00000  -0.00010  -0.00010   2.49094
   D649      -1.07375  -0.00000  -0.00001  -0.00026  -0.00027  -1.07401
   D650       1.16754  -0.00000  -0.00001  -0.00023  -0.00024   1.16730
   D651      -2.45490   0.00000  -0.00006   0.00005  -0.00001  -2.45491
   D652      -0.68346   0.00001  -0.00003   0.00003   0.00000  -0.68346
   D653      -1.25317   0.00001  -0.00006   0.00013   0.00007  -1.25311
   D654       1.56319   0.00000  -0.00004   0.00000  -0.00004   1.56315
   D655      -2.66573   0.00000  -0.00003  -0.00005  -0.00007  -2.66581
   D656       0.92457  -0.00000  -0.00003  -0.00019  -0.00022   0.92435
   D657      -0.38190  -0.00000  -0.00001  -0.00008  -0.00009  -0.38199
   D658      -3.07479  -0.00001  -0.00001  -0.00022  -0.00023  -3.07502
   D659      -2.87506   0.00000  -0.00000   0.00001   0.00000  -2.87506
   D660       0.62466  -0.00000  -0.00004   0.00001  -0.00003   0.62464
   D661      -1.53849   0.00000  -0.00000   0.00015   0.00015  -1.53834
   D662       1.96123   0.00000  -0.00003   0.00015   0.00012   1.96136
   D663       1.63327   0.00001  -0.00002   0.00006   0.00004   1.63331
   D664      -1.15019   0.00000  -0.00005   0.00006   0.00000  -1.15019
   D665       0.12012   0.00000  -0.00005   0.00011   0.00006   0.12018
   D666      -0.98135   0.00000  -0.00003   0.00007   0.00004  -0.98130
   D667       3.05808   0.00000  -0.00000   0.00002   0.00002   3.05810
   D668      -1.22599  -0.00000  -0.00006  -0.00017  -0.00023  -1.22622
   D669      -2.32746   0.00000  -0.00004  -0.00021  -0.00025  -2.32771
   D670       1.71197   0.00000  -0.00001  -0.00026  -0.00028   1.71169
   D671       1.85543  -0.00000  -0.00002   0.00004   0.00001   1.85545
   D672       0.75397  -0.00000  -0.00000  -0.00000  -0.00001   0.75396
   D673      -1.48979  -0.00000   0.00002  -0.00005  -0.00003  -1.48982
   D674      -3.11154  -0.00000  -0.00013   0.00005  -0.00008  -3.11162
   D675       1.13636   0.00000  -0.00002   0.00010   0.00008   1.13644
   D676      -0.26088   0.00002  -0.00003   0.00014   0.00011  -0.26077
   D677      -2.90715   0.00004  -0.00009   0.00064   0.00056  -2.90659
   D678       2.45657  -0.00000  -0.00004  -0.00003  -0.00007   2.45650
   D679       1.05933   0.00002  -0.00005  -0.00000  -0.00005   1.05929
   D680      -1.58694   0.00003  -0.00010   0.00051   0.00041  -1.58653
   D681      -0.74093   0.00000  -0.00002   0.00017   0.00015  -0.74078
   D682      -2.13817   0.00003  -0.00003   0.00020   0.00017  -2.13800
   D683       1.49875   0.00004  -0.00008   0.00071   0.00063   1.49937
   D684      -0.95713  -0.00000  -0.00001  -0.00003  -0.00004  -0.95716
   D685       0.81919   0.00000   0.00002  -0.00008  -0.00006   0.81913
   D686       0.21023   0.00000  -0.00000   0.00002   0.00001   0.21024
   D687       3.09370  -0.00000   0.00000  -0.00006  -0.00006   3.09364
   D688       0.72334   0.00000   0.00003  -0.00014  -0.00011   0.72323
   D689       2.49966   0.00000   0.00006  -0.00019  -0.00013   2.49953
   D690       1.89070   0.00000   0.00004  -0.00010  -0.00006   1.89064
   D691      -1.50901  -0.00000   0.00004  -0.00017  -0.00013  -1.50915
   D692       0.89541  -0.00000  -0.00002  -0.00001  -0.00003   0.89538
   D693       1.10430   0.00000  -0.00001   0.00005   0.00004   1.10434
   D694      -1.23553  -0.00000  -0.00001  -0.00004  -0.00005  -1.23557
   D695       2.94714  -0.00000  -0.00000  -0.00002  -0.00002   2.94712
   D696       2.25583   0.00000   0.00004   0.00020   0.00024   2.25607
   D697       2.46472   0.00001   0.00005   0.00026   0.00031   2.46503
   D698       0.12489  -0.00000   0.00005   0.00017   0.00023   0.12512
   D699      -1.97563   0.00000   0.00006   0.00019   0.00025  -1.97538
   D700      -0.00703  -0.00000  -0.00011   0.00008  -0.00003  -0.00706
   D701       3.08470   0.00000  -0.00007   0.00011   0.00003   3.08474
   D702      -0.38536  -0.00000  -0.00010   0.00002  -0.00007  -0.38543
   D703       2.70637  -0.00000  -0.00006   0.00005  -0.00001   2.70636
   D704       0.95588  -0.00000  -0.00004  -0.00006  -0.00010   0.95579
   D705      -2.23557  -0.00000   0.00000  -0.00003  -0.00003  -2.23560
   D706       2.99468   0.00000  -0.00006   0.00011   0.00005   2.99473
   D707      -0.19677   0.00000  -0.00002   0.00014   0.00012  -0.19665
   D708       0.16383  -0.00000   0.00001  -0.00014  -0.00012   0.16371
   D709      -0.84320  -0.00000   0.00002  -0.00018  -0.00016  -0.84336
   D710       2.50656  -0.00000   0.00002  -0.00011  -0.00009   2.50647
   D711      -2.83064   0.00000   0.00001  -0.00007  -0.00006  -2.83071
   D712       2.44551   0.00000   0.00001  -0.00011  -0.00010   2.44541
   D713      -0.48791   0.00000   0.00001  -0.00004  -0.00003  -0.48795
   D714      -0.73549   0.00000   0.00003  -0.00003  -0.00000  -0.73549
   D715      -0.41102   0.00000   0.00002  -0.00005  -0.00003  -0.41105
   D716       0.48404   0.00000   0.00003  -0.00004  -0.00001   0.48402
   D717       2.66357   0.00000   0.00002  -0.00002  -0.00000   2.66357
   D718       2.74806   0.00000  -0.00001  -0.00001  -0.00002   2.74805
   D719       3.07253   0.00000  -0.00001  -0.00003  -0.00005   3.07248
   D720      -2.31560   0.00000  -0.00000  -0.00002  -0.00003  -2.31562
   D721      -0.13606   0.00000  -0.00001  -0.00000  -0.00002  -0.13608
         Item               Value     Threshold  Converged?
 Maximum Force            0.001815     0.000450     NO 
 RMS     Force            0.000080     0.000300     YES
 Maximum Displacement     0.021625     0.001800     NO 
 RMS     Displacement     0.001275     0.001200     NO 
 Predicted change in Energy=-7.948149D-06
 GradGradGradGradGradGradGradGradGradGradGradGradGradGradGradGradGradGrad

 Stoichiometry    Be10H48
 Framework group  C1[X(Be10H48)]
 Deg. of freedom   168
 Full point group                 C1      NOp   1
 Largest Abelian subgroup         C1      NOp   1
 Largest concise Abelian subgroup C1      NOp   1
                         Standard orientation:                         
 ---------------------------------------------------------------------
 Center     Atomic      Atomic             Coordinates (Angstroms)
 Number     Number       Type             X           Y           Z
 ---------------------------------------------------------------------
      1          4           0       -0.638313   -1.418258   -0.707275
      2          4           0       -1.310700   -0.305435    1.102872
      3          4           0       -0.410124    0.487444   -1.685980
      4          4           0       -0.821592    1.526688    0.185187
      5          4           0       -2.154489    0.102549   -0.679166
      6          4           0        0.582488   -1.329265    0.959948
      7          4           0        1.252286   -0.708428   -1.078440
      8          4           0        0.528778    0.639049    1.585814
      9          4           0        1.122131    1.323879   -0.534326
     10          4           0        2.202406    0.016970    0.636687
     11          1           0       -3.650254    0.004394   -0.732101
     12          1           0       -3.392080    0.084215   -1.521574
     13          1           0        3.471454   -0.031971    1.466625
     14          1           0        3.721559    0.037217    0.687983
     15          1           0        0.931221   -2.346710    2.108578
     16          1           0        0.735297   -2.802423    1.483446
     17          1           0       -0.166858    0.911444   -3.128873
     18          1           0       -0.979488    0.847429   -3.044080
     19          1           0       -2.564015   -0.543388    1.929890
     20          1           0       -1.949926   -0.681497    2.448221
     21          1           0        1.852945   -1.518792   -2.257229
     22          1           0        2.478484   -1.160446   -1.897007
     23          1           0       -0.960364   -2.676649   -1.635689
     24          1           0       -1.441670   -2.763464   -1.014283
     25          1           0        0.284711    1.213006    3.017666
     26          1           0        1.081649    1.161681    2.941462
     27          1           0       -1.662467    2.787700    0.730755
     28          1           0       -1.185686    3.095129    0.182244
     29          1           0        1.609007    2.589477   -1.326894
     30          1           0        2.225520    2.399179   -0.858067
     31          1           0        3.866227   -3.109035    0.751602
[truncated: 9,845,816 more chars]
