# Supplementary material for: A DFT Study on Ben(n = 10–12) Clusters with Hydrogen Storage Capacity
Source: Molecules. 2026 Feb 6;31(3):566. doi: 10.3390/molecules31030566 (PMC12899933; doi:10.3390/molecules31030566)
Supplement: Supplementary file 1 [file molecules-31-00566-s001.zip › Supplementary Information/Be10/H26-Be10.gjf]

%chk=C:\Users\18823\Desktop\BeH\BeH10\out\12H\H26-Be10.chk
# opt freq def2tzvp em=gd3bj pbe1pbe

Title Card Required

0 1
 Be                -0.79783700   -1.46468400   -0.69815200
 Be                -1.27640700   -0.36623700    1.18320000
 Be                -0.50780800    0.45335200   -1.63641800
 Be                -0.72617900    1.45489400    0.28468700
 Be                -2.20366600    0.14986200   -0.53014300
 Be                 0.52890100   -1.51074500    0.88229100
 Be                 1.10988000   -0.87093700   -1.17972600
 Be                 0.65287100    0.43899400    1.56118800
 Be                 1.15265800    1.14509100   -0.57156200
 Be                 2.21374000   -0.26792100    0.48914000
 H                 -3.70205500    0.13302400   -0.48715600
 H                 -3.49208200    0.22554600   -1.28951600
 H                  3.52859600   -0.43677700    1.22869700
 H                  3.72916100   -0.36933900    0.43636000
 H                  0.89728800   -2.58518700    1.97205600
 H                  0.61445900   -3.00661800    1.35627400
 H                 -0.34042700    0.90240300   -3.08197100
 H                 -1.14734100    0.89283700   -2.93683600
 H                 -2.48520700   -0.54821100    2.09230600
 H                 -1.84629700   -0.74227400    2.55961400
 H                  1.56263300   -1.69341600   -2.41496400
 H                  2.23768700   -1.37975400   -2.10630300
 H                 -1.28618600   -2.65343500   -1.64725400
 H                 -1.70057000   -2.75269400   -0.98146000
 H                  0.55731900    0.98817000    3.01808900
 H                  1.34044900    0.87580900    2.88201900
 H                 -1.42110800    2.75528800    0.93519400
 H                 -0.99091500    3.04286700    0.33974400
 H                  1.67024800    2.38579600   -1.38585400
 H                  2.28668900    2.18150800   -0.92411800
 H                  3.65726500   -3.50719200    0.33391800
 H                  3.10612800   -3.03366700    0.14556400
 H                 -3.65960200    3.27195300   -1.19902600
 H                 -3.08666100    2.81329500   -1.35272600
 H                 -2.24513800   -4.10429100    2.12356800
 H                 -1.98996100   -3.50605900    1.75127800
 H                  2.71179600    1.05556400   -4.23396900
 H                  2.28744700    0.88978500   -3.63911400
 H                  1.27808300    4.26031500    2.08103700
 H                  1.22161300    3.59028200    1.74959900
 H                 -2.73055300   -1.71518400   -4.23223500
 H                 -2.42992000   -1.36075800   -3.64431800
 H                 -1.98477600    2.39357000    4.10034400
 H                 -1.76579300    2.01232400    3.49408200
 H                  2.03922100   -1.61913800    4.73014400
 H                  1.91595400   -1.41128700    4.02106500
 H                  0.89098000   -4.26773900   -1.17228200
 H                  0.95381400   -4.97764400   -1.40426200
 H                 -0.59201900    4.30975600   -2.74276200
 H                 -0.53638600    3.67156600   -2.35430500
 H                 -4.07015600   -2.43203200    0.07825000
 H                 -4.64325500   -2.83319400   -0.18905000
 H                  4.34966200    2.62831500    1.49241300
 H                  3.67300400    2.32699600    1.37948100
 H                 -4.60690900    2.41815300    1.90341900
 H                 -4.06087100    1.97038600    1.65422600
 H                  5.18426900    1.31418600   -1.87219500
 H                  4.53581000    0.97951700   -1.70507900
 H                  0.20681334   -2.24561806   -4.45345875
 H                  0.13552123   -1.99458774   -3.91317992
 H                 -0.77854750   -0.44180282    4.20644238
 H                 -0.97582383   -0.54933609    4.76278638
