# Supplementary material for: A DFT Study on Ben(n = 10–12) Clusters with Hydrogen Storage Capacity
Source: Molecules. 2026 Feb 6;31(3):566. doi: 10.3390/molecules31030566 (PMC12899933; doi:10.3390/molecules31030566)
Supplement: Supplementary file 1 [file molecules-31-00566-s001.zip › Supplementary Information/Be10/H26-Be10.out]

 Entering Gaussian System, Link 0=g16
 Initial command:
 /home/asus/g16/l1.exe "/home/asus/g16/scratch/Gau-1321611.inp" -scrdir="/home/asus/g16/scratch/"
 Default is to use a total of  18 processors:
                               18 via shared-memory
                                1 via Linda
 Entering Link 1 = /home/asus/g16/l1.exe PID=   1321612.
  
 Copyright (c) 1988,1990,1992,1993,1995,1998,2003,2009,2016,
            Gaussian, Inc.  All Rights Reserved.
  
 This is part of the Gaussian(R) 16 program.  It is based on
 the Gaussian(R) 09 system (copyright 2009, Gaussian, Inc.),
 the Gaussian(R) 03 system (copyright 2003, Gaussian, Inc.),
 the Gaussian(R) 98 system (copyright 1998, Gaussian, Inc.),
 the Gaussian(R) 94 system (copyright 1995, Gaussian, Inc.),
 the Gaussian 92(TM) system (copyright 1992, Gaussian, Inc.),
 the Gaussian 90(TM) system (copyright 1990, Gaussian, Inc.),
 the Gaussian 88(TM) system (copyright 1988, Gaussian, Inc.),
 the Gaussian 86(TM) system (copyright 1986, Carnegie Mellon
 University), and the Gaussian 82(TM) system (copyright 1983,
 Carnegie Mellon University). Gaussian is a federally registered
 trademark of Gaussian, Inc.
  
 This software contains proprietary and confidential information,
 including trade secrets, belonging to Gaussian, Inc.
  
 This software is provided under written license and may be
 used, copied, transmitted, or stored only in accord with that
 written license.
  
 The following legend is applicable only to US Government
 contracts under FAR:
  
                    RESTRICTED RIGHTS LEGEND
  
 Use, reproduction and disclosure by the US Government is
 subject to restrictions as set forth in subparagraphs (a)
 and (c) of the Commercial Computer Software - Restricted
 Rights clause in FAR 52.227-19.
  
 Gaussian, Inc.
 340 Quinnipiac St., Bldg. 40, Wallingford CT 06492
  
  
 ---------------------------------------------------------------
 Warning -- This program may not be used in any manner that
 competes with the business of Gaussian, Inc. or will provide
 assistance to any competitor of Gaussian, Inc.  The licensee
 of this program is prohibited from giving any competitor of
 Gaussian, Inc. access to this program.  By using this program,
 the user acknowledges that Gaussian, Inc. is engaged in the
 business of creating and licensing software in the field of
 computational chemistry and represents and warrants to the
 licensee that it is not a competitor of Gaussian, Inc. and that
 it will not use this program in any manner prohibited above.
 ---------------------------------------------------------------
  

 Cite this work as:
 Gaussian 16, Revision A.03,
 M. J. Frisch, G. W. Trucks, H. B. Schlegel, G. E. Scuseria, 
 M. A. Robb, J. R. Cheeseman, G. Scalmani, V. Barone, 
 G. A. Petersson, H. Nakatsuji, X. Li, M. Caricato, A. V. Marenich, 
 J. Bloino, B. G. Janesko, R. Gomperts, B. Mennucci, H. P. Hratchian, 
 J. V. Ortiz, A. F. Izmaylov, J. L. Sonnenberg, D. Williams-Young, 
 F. Ding, F. Lipparini, F. Egidi, J. Goings, B. Peng, A. Petrone, 
 T. Henderson, D. Ranasinghe, V. G. Zakrzewski, J. Gao, N. Rega, 
 G. Zheng, W. Liang, M. Hada, M. Ehara, K. Toyota, R. Fukuda, 
 J. Hasegawa, M. Ishida, T. Nakajima, Y. Honda, O. Kitao, H. Nakai, 
 T. Vreven, K. Throssell, J. A. Montgomery, Jr., J. E. Peralta, 
 F. Ogliaro, M. J. Bearpark, J. J. Heyd, E. N. Brothers, K. N. Kudin, 
 V. N. Staroverov, T. A. Keith, R. Kobayashi, J. Normand, 
 K. Raghavachari, A. P. Rendell, J. C. Burant, S. S. Iyengar, 
 J. Tomasi, M. Cossi, J. M. Millam, M. Klene, C. Adamo, R. Cammi, 
 J. W. Ochterski, R. L. Martin, K. Morokuma, O. Farkas, 
 J. B. Foresman, and D. J. Fox, Gaussian, Inc., Wallingford CT, 2016.
 
 ******************************************
 Gaussian 16:  ES64L-G16RevA.03 25-Dec-2016
                26-Sep-2024 
 ******************************************
 %chk=/home/asus/YCY/BeH/Be10/3/H26-Be10.chk
 ------------------------------------
 # opt freq def2tzvp em=gd3bj pbe1pbe
 ------------------------------------
 1/18=20,19=15,26=3,38=1/1,3;
 2/9=110,12=2,17=6,18=5,40=1/2;
 3/5=44,7=101,11=2,25=1,30=1,71=1,74=-13,124=41/1,2,3;
 4//1;
 5/5=2,38=5/2;
 6/7=2,8=2,9=2,10=2,28=1/1;
 7//1,2,3,16;
 1/18=20,19=15,26=3/3(2);
 2/9=110/2;
 99//99;
 2/9=110/2;
 3/5=44,7=101,11=2,25=1,30=1,71=1,74=-13,124=41/1,2,3;
 4/5=5,16=3,69=1/1;
 5/5=2,38=5/2;
 7//1,2,3,16;
 1/18=20,19=15,26=3/3(-5);
 2/9=110/2;
 6/7=2,8=2,9=2,10=2,19=2,28=1/1;
 99/9=1/99;
 -------------------
 Title Card Required
 -------------------
 Symbolic Z-matrix:
 Charge =  0 Multiplicity = 1
 Be                   -0.79784  -1.46468  -0.69815 
 Be                   -1.27641  -0.36624   1.1832 
 Be                   -0.50781   0.45335  -1.63642 
 Be                   -0.72618   1.45489   0.28469 
 Be                   -2.20367   0.14986  -0.53014 
 Be                    0.5289   -1.51075   0.88229 
 Be                    1.10988  -0.87094  -1.17973 
 Be                    0.65287   0.43899   1.56119 
 Be                    1.15266   1.14509  -0.57156 
 Be                    2.21374  -0.26792   0.48914 
 H                    -3.70206   0.13302  -0.48716 
 H                    -3.49208   0.22555  -1.28952 
 H                     3.5286   -0.43678   1.2287 
 H                     3.72916  -0.36934   0.43636 
 H                     0.89729  -2.58519   1.97206 
 H                     0.61446  -3.00662   1.35627 
 H                    -0.34043   0.9024   -3.08197 
 H                    -1.14734   0.89284  -2.93684 
 H                    -2.48521  -0.54821   2.09231 
 H                    -1.8463   -0.74227   2.55961 
 H                     1.56263  -1.69342  -2.41496 
 H                     2.23769  -1.37975  -2.1063 
 H                    -1.28619  -2.65344  -1.64725 
 H                    -1.70057  -2.75269  -0.98146 
 H                     0.55732   0.98817   3.01809 
 H                     1.34045   0.87581   2.88202 
 H                    -1.42111   2.75529   0.93519 
 H                    -0.99092   3.04287   0.33974 
 H                     1.67025   2.3858   -1.38585 
 H                     2.28669   2.18151  -0.92412 
 H                     3.65727  -3.50719   0.33392 
 H                     3.10613  -3.03367   0.14556 
 H                    -3.6596    3.27195  -1.19903 
 H                    -3.08666   2.8133   -1.35273 
 H                    -2.24514  -4.10429   2.12357 
 H                    -1.98996  -3.50606   1.75128 
 H                     2.7118    1.05556  -4.23397 
 H                     2.28745   0.88979  -3.63911 
 H                     1.27808   4.26032   2.08104 
 H                     1.22161   3.59028   1.7496 
 H                    -2.73055  -1.71518  -4.23224 
 H                    -2.42992  -1.36076  -3.64432 
 H                    -1.98478   2.39357   4.10034 
 H                    -1.76579   2.01232   3.49408 
 H                     2.03922  -1.61914   4.73014 
 H                     1.91595  -1.41129   4.02107 
 H                     0.89098  -4.26774  -1.17228 
 H                     0.95381  -4.97764  -1.40426 
 H                    -0.59202   4.30976  -2.74276 
 H                    -0.53639   3.67157  -2.35431 
 H                    -4.07016  -2.43203   0.07825 
 H                    -4.64325  -2.83319  -0.18905 
 H                     4.34966   2.62832   1.49241 
 H                     3.673     2.327     1.37948 
 H                    -4.60691   2.41815   1.90342 
 H                    -4.06087   1.97039   1.65423 
 H                     5.18427   1.31419  -1.8722 
 H                     4.53581   0.97952  -1.70508 
 H                     0.20681  -2.24562  -4.45346 
 H                     0.13552  -1.99459  -3.91318 
 H                    -0.77855  -0.4418    4.20644 
 H                    -0.97582  -0.54934   4.76279 
 
 Add virtual bond connecting atoms H27        and Be4        Dist= 3.05D+00.
 Add virtual bond connecting atoms H28        and Be4        Dist= 3.04D+00.
 Add virtual bond connecting atoms H61        and H20        Dist= 3.75D+00.
 Add virtual bond connecting atoms H60        and H21        Dist= 3.95D+00.
 Add virtual bond connecting atoms H46        and H15        Dist= 4.86D+00.
 Add virtual bond connecting atoms H46        and H26        Dist= 4.95D+00.
 Add virtual bond connecting atoms H44        and H25        Dist= 4.88D+00.
 Add virtual bond connecting atoms H44        and H27        Dist= 5.08D+00.
 Add virtual bond connecting atoms H44        and H61        Dist= 5.18D+00.
 Add virtual bond connecting atoms H51        and H11        Dist= 5.01D+00.
 Add virtual bond connecting atoms H51        and H24        Dist= 4.94D+00.
 Add virtual bond connecting atoms H34        and H12        Dist= 4.95D+00.
 Add virtual bond connecting atoms H34        and H28        Dist= 5.11D+00.
 Add virtual bond connecting atoms H42        and H18        Dist= 5.08D+00.
 Add virtual bond connecting atoms H42        and H23        Dist= 4.99D+00.
 Add virtual bond connecting atoms H42        and H60        Dist= 5.02D+00.
 Add virtual bond connecting atoms H58        and H14        Dist= 5.02D+00.
 Add virtual bond connecting atoms H58        and H30        Dist= 5.04D+00.
 Add virtual bond connecting atoms H40        and H28        Dist= 5.06D+00.
 Add virtual bond connecting atoms H36        and H16        Dist= 5.07D+00.
 Add virtual bond connecting atoms H38        and H17        Dist= 5.08D+00.
 Add virtual bond connecting atoms H38        and H22        Dist= 5.18D+00.
 Add virtual bond connecting atoms H38        and H29        Dist= 5.24D+00.
 Add virtual bond connecting atoms H54        and H13        Dist= 5.24D+00.
 Add virtual bond connecting atoms H54        and H30        Dist= 5.09D+00.
 Add virtual bond connecting atoms H54        and H40        Dist= 5.26D+00.
 Add virtual bond connecting atoms H50        and H17        Dist= 5.42D+00.
 Add virtual bond connecting atoms H50        and H28        Dist= 5.30D+00.
 Add virtual bond connecting atoms H50        and H29        Dist= 5.16D+00.
 Add virtual bond connecting atoms H50        and H34        Dist= 5.43D+00.
 Add virtual bond connecting atoms H32        and H13        Dist= 5.38D+00.
 Add virtual bond connecting atoms H32        and H14        Dist= 5.20D+00.
 Add virtual bond connecting atoms H32        and H15        Dist= 5.48D+00.
 Add virtual bond connecting atoms H32        and H16        Dist= 5.24D+00.
 Add virtual bond connecting atoms H47        and H16        Dist= 5.37D+00.
 Add virtual bond connecting atoms H47        and H23        Dist= 5.20D+00.
 Add virtual bond connecting atoms H47        and H32        Dist= 5.40D+00.
 Add virtual bond connecting atoms H56        and H11        Dist= 5.37D+00.
 Add virtual bond connecting atoms H56        and H19        Dist= 5.67D+00.
 Add virtual bond connecting atoms H56        and H27        Dist= 5.38D+00.
 Add virtual bond connecting atoms H56        and H44        Dist= 5.56D+00.

 GradGradGradGradGradGradGradGradGradGradGradGradGradGradGradGradGradGrad
 Berny optimization.
 Initialization pass.
                           ----------------------------
                           !    Initial Parameters    !
                           ! (Angstroms and Degrees)  !
 --------------------------                            --------------------------
 ! Name  Definition              Value          Derivative Info.                !
 --------------------------------------------------------------------------------
 ! R1    R(1,2)                  2.2305         estimate D2E/DX2                !
 ! R2    R(1,3)                  2.1548         estimate D2E/DX2                !
 ! R3    R(1,5)                  2.1474         estimate D2E/DX2                !
 ! R4    R(1,6)                  2.064          estimate D2E/DX2                !
 ! R5    R(1,7)                  2.0552         estimate D2E/DX2                !
 ! R6    R(1,23)                 1.5976         estimate D2E/DX2                !
 ! R7    R(1,24)                 1.5982         estimate D2E/DX2                !
 ! R8    R(2,4)                  2.1039         estimate D2E/DX2                !
 ! R9    R(2,5)                  2.0154         estimate D2E/DX2                !
 ! R10   R(2,6)                  2.1586         estimate D2E/DX2                !
 ! R11   R(2,8)                  2.1245         estimate D2E/DX2                !
 ! R12   R(2,19)                 1.5234         estimate D2E/DX2                !
 ! R13   R(2,20)                 1.5365         estimate D2E/DX2                !
 ! R14   R(3,4)                  2.1775         estimate D2E/DX2                !
 ! R15   R(3,5)                  2.0474         estimate D2E/DX2                !
 ! R16   R(3,7)                  2.1399         estimate D2E/DX2                !
 ! R17   R(3,9)                  2.0904         estimate D2E/DX2                !
 ! R18   R(3,17)                 1.5229         estimate D2E/DX2                !
 ! R19   R(3,18)                 1.5143         estimate D2E/DX2                !
 ! R20   R(4,5)                  2.1331         estimate D2E/DX2                !
 ! R21   R(4,8)                  2.1362         estimate D2E/DX2                !
 ! R22   R(4,9)                  2.0879         estimate D2E/DX2                !
 ! R23   R(4,27)                 1.6116         estimate D2E/DX2                !
 ! R24   R(4,28)                 1.6108         estimate D2E/DX2                !
 ! R25   R(5,11)                 1.4991         estimate D2E/DX2                !
 ! R26   R(5,12)                 1.4975         estimate D2E/DX2                !
 ! R27   R(6,7)                  2.2358         estimate D2E/DX2                !
 ! R28   R(6,8)                  2.0683         estimate D2E/DX2                !
 ! R29   R(6,10)                 2.1302         estimate D2E/DX2                !
 ! R30   R(6,15)                 1.5741         estimate D2E/DX2                !
 ! R31   R(6,16)                 1.5715         estimate D2E/DX2                !
 ! R32   R(7,9)                  2.1062         estimate D2E/DX2                !
 ! R33   R(7,10)                 2.0898         estimate D2E/DX2                !
 ! R34   R(7,21)                 1.5515         estimate D2E/DX2                !
 ! R35   R(7,22)                 1.5458         estimate D2E/DX2                !
 ! R36   R(8,9)                  2.3015         estimate D2E/DX2                !
 ! R37   R(8,10)                 2.0212         estimate D2E/DX2                !
 ! R38   R(8,25)                 1.5599         estimate D2E/DX2                !
 ! R39   R(8,26)                 1.5518         estimate D2E/DX2                !
 ! R40   R(9,10)                 2.061          estimate D2E/DX2                !
 ! R41   R(9,29)                 1.5717         estimate D2E/DX2                !
 ! R42   R(9,30)                 1.5762         estimate D2E/DX2                !
 ! R43   R(10,13)                1.518          estimate D2E/DX2                !
 ! R44   R(10,14)                1.5197         estimate D2E/DX2                !
 ! R45   R(11,12)                0.8345         estimate D2E/DX2                !
 ! R46   R(11,51)                2.6523         estimate D2E/DX2                !
 ! R47   R(11,56)                2.8443         estimate D2E/DX2                !
 ! R48   R(12,34)                2.6201         estimate D2E/DX2                !
 ! R49   R(13,14)                0.8201         estimate D2E/DX2                !
 ! R50   R(13,32)                2.8453         estimate D2E/DX2                !
 ! R51   R(13,54)                2.7716         estimate D2E/DX2                !
 ! R52   R(14,32)                2.7516         estimate D2E/DX2                !
 ! R53   R(14,58)                2.6563         estimate D2E/DX2                !
 ! R54   R(15,16)                0.798          estimate D2E/DX2                !
 ! R55   R(15,32)                2.9011         estimate D2E/DX2                !
 ! R56   R(15,46)                2.5718         estimate D2E/DX2                !
 ! R57   R(16,32)                2.7704         estimate D2E/DX2                !
 ! R58   R(16,36)                2.6811         estimate D2E/DX2                !
 ! R59   R(16,47)                2.8391         estimate D2E/DX2                !
 ! R60   R(17,18)                0.8199         estimate D2E/DX2                !
 ! R61   R(17,38)                2.6863         estimate D2E/DX2                !
 ! R62   R(17,50)                2.8699         estimate D2E/DX2                !
 ! R63   R(18,42)                2.6878         estimate D2E/DX2                !
 ! R64   R(19,20)                0.815          estimate D2E/DX2                !
 ! R65   R(19,56)                3.003          estimate D2E/DX2                !
 ! R66   R(20,61)                1.9856         estimate D2E/DX2                !
 ! R67   R(21,22)                0.8058         estimate D2E/DX2                !
 ! R68   R(21,60)                2.0909         estimate D2E/DX2                !
 ! R69   R(22,38)                2.7391         estimate D2E/DX2                !
 ! R70   R(23,24)                0.7905         estimate D2E/DX2                !
 ! R71   R(23,42)                2.6396         estimate D2E/DX2                !
 ! R72   R(23,47)                2.7517         estimate D2E/DX2                !
 ! R73   R(24,51)                2.6155         estimate D2E/DX2                !
 ! R74   R(25,26)                0.8028         estimate D2E/DX2                !
 ! R75   R(25,44)                2.5831         estimate D2E/DX2                !
 ! R76   R(26,46)                2.6191         estimate D2E/DX2                !
 ! R77   R(27,28)                0.7889         estimate D2E/DX2                !
 ! R78   R(27,44)                2.6868         estimate D2E/DX2                !
 ! R79   R(27,56)                2.8463         estimate D2E/DX2                !
 ! R80   R(28,34)                2.7036         estimate D2E/DX2                !
 ! R81   R(28,40)                2.68           estimate D2E/DX2                !
 ! R82   R(28,50)                2.8035         estimate D2E/DX2                !
 ! R83   R(29,30)                0.7968         estimate D2E/DX2                !
 ! R84   R(29,38)                2.7742         estimate D2E/DX2                !
 ! R85   R(29,50)                2.7314         estimate D2E/DX2                !
 ! R86   R(30,54)                2.6925         estimate D2E/DX2                !
 ! R87   R(30,58)                2.6671         estimate D2E/DX2                !
 ! R88   R(31,32)                0.7506         estimate D2E/DX2                !
 ! R89   R(32,47)                2.8577         estimate D2E/DX2                !
 ! R90   R(33,34)                0.7498         estimate D2E/DX2                !
 ! R91   R(34,50)                2.8712         estimate D2E/DX2                !
 ! R92   R(35,36)                0.7494         estimate D2E/DX2                !
 ! R93   R(37,38)                0.7493         estimate D2E/DX2                !
 ! R94   R(39,40)                0.7497         estimate D2E/DX2                !
 ! R95   R(40,54)                2.7825         estimate D2E/DX2                !
 ! R96   R(41,42)                0.7494         estimate D2E/DX2                !
 ! R97   R(42,60)                2.6562         estimate D2E/DX2                !
 ! R98   R(43,44)                0.7489         estimate D2E/DX2                !
 ! R99   R(44,56)                2.9418         estimate D2E/DX2                !
 ! R100  R(44,61)                2.7395         estimate D2E/DX2                !
 ! R101  R(45,46)                0.7491         estimate D2E/DX2                !
 ! R102  R(47,48)                0.7495         estimate D2E/DX2                !
 ! R103  R(49,50)                0.7492         estimate D2E/DX2                !
 ! R104  R(51,52)                0.7489         estimate D2E/DX2                !
 ! R105  R(53,54)                0.7493         estimate D2E/DX2                !
 ! R106  R(55,56)                0.7488         estimate D2E/DX2                !
 ! R107  R(57,58)                0.7486         estimate D2E/DX2                !
 ! R108  R(59,60)                0.6            estimate D2E/DX2                !
 ! R109  R(61,62)                0.6            estimate D2E/DX2                !
 ! A1    A(2,1,3)               87.5811         estimate D2E/DX2                !
 ! A2    A(2,1,7)              104.7457         estimate D2E/DX2                !
 ! A3    A(2,1,23)             143.3146         estimate D2E/DX2                !
 ! A4    A(2,1,24)             115.1646         estimate D2E/DX2                !
 ! A5    A(3,1,6)              105.4714         estimate D2E/DX2                !
 ! A6    A(3,1,23)             116.4089         estimate D2E/DX2                !
 ! A7    A(3,1,24)             135.7416         estimate D2E/DX2                !
 ! A8    A(5,1,6)              112.1904         estimate D2E/DX2                !
 ! A9    A(5,1,7)              114.1299         estimate D2E/DX2                !
 ! A10   A(5,1,23)             113.9416         estimate D2E/DX2                !
 ! A11   A(5,1,24)             104.4789         estimate D2E/DX2                !
 ! A12   A(6,1,23)             129.4027         estimate D2E/DX2                !
 ! A13   A(6,1,24)             118.7401         estimate D2E/DX2                !
 ! A14   A(7,1,23)             111.0693         estimate D2E/DX2                !
 ! A15   A(7,1,24)             135.6935         estimate D2E/DX2                !
 ! A16   A(1,2,4)               90.5699         estimate D2E/DX2                !
 ! A17   A(1,2,8)               98.1569         estimate D2E/DX2                !
 ! A18   A(1,2,19)             127.935          estimate D2E/DX2                !
 ! A19   A(1,2,20)             135.6158         estimate D2E/DX2                !
 ! A20   A(4,2,6)              100.4097         estimate D2E/DX2                !
 ! A21   A(4,2,19)             124.455          estimate D2E/DX2                !
 ! A22   A(4,2,20)             133.7429         estimate D2E/DX2                !
 ! A23   A(5,2,6)              113.7069         estimate D2E/DX2                !
 ! A24   A(5,2,8)              118.1653         estimate D2E/DX2                !
 ! A25   A(5,2,19)              99.9529         estimate D2E/DX2                !
 ! A26   A(5,2,20)             130.814          estimate D2E/DX2                !
 ! A27   A(6,2,19)             133.1151         estimate D2E/DX2                !
 ! A28   A(6,2,20)             107.7774         estimate D2E/DX2                !
 ! A29   A(8,2,19)             131.2753         estimate D2E/DX2                !
 ! A30   A(8,2,20)             105.6767         estimate D2E/DX2                !
 ! A31   A(1,3,4)               90.6735         estimate D2E/DX2                !
 ! A32   A(1,3,9)              100.3498         estimate D2E/DX2                !
 ! A33   A(1,3,17)             133.674          estimate D2E/DX2                !
 ! A34   A(1,3,18)             125.1272         estimate D2E/DX2                !
 ! A35   A(4,3,7)               99.9139         estimate D2E/DX2                !
 ! A36   A(4,3,17)             135.4664         estimate D2E/DX2                !
 ! A37   A(4,3,18)             125.5765         estimate D2E/DX2                !
 ! A38   A(5,3,7)              114.7784         estimate D2E/DX2                !
 ! A39   A(5,3,9)              115.579          estimate D2E/DX2                !
 ! A40   A(5,3,17)             130.3626         estimate D2E/DX2                !
 ! A41   A(5,3,18)              99.0453         estimate D2E/DX2                !
 ! A42   A(7,3,17)             107.5756         estimate D2E/DX2                !
 ! A43   A(7,3,18)             133.0097         estimate D2E/DX2                !
 ! A44   A(9,3,17)             107.3768         estimate D2E/DX2                !
 ! A45   A(9,3,18)             132.6003         estimate D2E/DX2                !
 ! A46   A(2,4,3)               90.2796         estimate D2E/DX2                !
 ! A47   A(2,4,9)              106.3822         estimate D2E/DX2                !
 ! A48   A(2,4,27)             114.412          estimate D2E/DX2                !
 ! A49   A(2,4,28)             142.7232         estimate D2E/DX2                !
 ! A50   A(3,4,8)              104.1064         estimate D2E/DX2                !
 ! A51   A(3,4,27)             140.4004         estimate D2E/DX2                !
 ! A52   A(3,4,28)             120.0043         estimate D2E/DX2                !
 ! A53   A(5,4,8)              112.6106         estimate D2E/DX2                !
 ! A54   A(5,4,9)              112.078          estimate D2E/DX2                !
 ! A55   A(5,4,27)             110.4377         estimate D2E/DX2                !
 ! A56   A(5,4,28)             120.1553         estimate D2E/DX2                !
 ! A57   A(8,4,27)             114.8925         estimate D2E/DX2                !
 ! A58   A(8,4,28)             123.6758         estimate D2E/DX2                !
 ! A59   A(9,4,27)             132.3238         estimate D2E/DX2                !
 ! A60   A(9,4,28)             107.9501         estimate D2E/DX2                !
 ! A61   A(1,5,4)               92.0874         estimate D2E/DX2                !
 ! A62   A(1,5,11)             130.4025         estimate D2E/DX2                !
 ! A63   A(1,5,12)             124.1664         estimate D2E/DX2                !
 ! A64   A(2,5,3)               96.674          estimate D2E/DX2                !
 ! A65   A(2,5,11)             115.634          estimate D2E/DX2                !
 ! A66   A(2,5,12)             147.1315         estimate D2E/DX2                !
 ! A67   A(3,5,11)             147.6784         estimate D2E/DX2                !
 ! A68   A(3,5,12)             115.5417         estimate D2E/DX2                !
 ! A69   A(4,5,11)             133.4913         estimate D2E/DX2                !
 ! A70   A(4,5,12)             139.3543         estimate D2E/DX2                !
 ! A71   A(1,6,8)              105.5947         estimate D2E/DX2                !
 ! A72   A(1,6,10)             110.7359         estimate D2E/DX2                !
 ! A73   A(1,6,15)             134.0899         estimate D2E/DX2                !
 ! A74   A(1,6,16)             106.6896         estimate D2E/DX2                !
 ! A75   A(2,6,7)              101.1957         estimate D2E/DX2                !
 ! A76   A(2,6,10)             112.2014         estimate D2E/DX2                !
 ! A77   A(2,6,15)             117.4601         estimate D2E/DX2                !
 ! A78   A(2,6,16)             120.5426         estimate D2E/DX2                !
 ! A79   A(7,6,8)               90.9964         estimate D2E/DX2                !
 ! A80   A(7,6,15)             140.6263         estimate D2E/DX2                !
 ! A81   A(7,6,16)             122.4399         estimate D2E/DX2                !
 ! A82   A(8,6,15)             113.7151         estimate D2E/DX2                !
 ! A83   A(8,6,16)             142.6607         estimate D2E/DX2                !
 ! A84   A(10,6,15)            109.9322         estimate D2E/DX2                !
 ! A85   A(10,6,16)            124.6075         estimate D2E/DX2                !
 ! A86   A(1,7,9)              103.1632         estimate D2E/DX2                !
 ! A87   A(1,7,10)             112.74           estimate D2E/DX2                !
 ! A88   A(1,7,21)             107.7144         estimate D2E/DX2                !
 ! A89   A(1,7,22)             136.2709         estimate D2E/DX2                !
 ! A90   A(3,7,6)              100.2232         estimate D2E/DX2                !
 ! A91   A(3,7,10)             113.0271         estimate D2E/DX2                !
 ! A92   A(3,7,21)             112.2559         estimate D2E/DX2                !
 ! A93   A(3,7,22)             128.8538         estimate D2E/DX2                !
 ! A94   A(6,7,9)               90.7383         estimate D2E/DX2                !
 ! A95   A(6,7,21)             131.1769         estimate D2E/DX2                !
 ! A96   A(6,7,22)             130.4084         estimate D2E/DX2                !
 ! A97   A(9,7,21)             137.0013         estimate D2E/DX2                !
 ! A98   A(9,7,22)             118.2515         estimate D2E/DX2                !
 ! A99   A(10,7,21)            129.3906         estimate D2E/DX2                !
 ! A100  A(10,7,22)            100.8526         estimate D2E/DX2                !
 ! A101  A(2,8,9)               98.5466         estimate D2E/DX2                !
 ! A102  A(2,8,10)             118.3175         estimate D2E/DX2                !
 ! A103  A(2,8,25)             104.1219         estimate D2E/DX2                !
 ! A104  A(2,8,26)             131.3375         estimate D2E/DX2                !
 ! A105  A(4,8,6)              102.3259         estimate D2E/DX2                !
 ! A106  A(4,8,10)             110.36           estimate D2E/DX2                !
 ! A107  A(4,8,25)             110.5566         estimate D2E/DX2                !
 ! A108  A(4,8,26)             131.3596         estimate D2E/DX2                !
 ! A109  A(6,8,9)               89.8886         estimate D2E/DX2                !
 ! A110  A(6,8,25)             129.4037         estimate D2E/DX2                !
 ! A111  A(6,8,26)             124.8404         estimate D2E/DX2                !
 ! A112  A(9,8,25)             140.4236         estimate D2E/DX2                !
 ! A113  A(9,8,26)             127.3122         estimate D2E/DX2                !
 ! A114  A(10,8,25)            131.7445         estimate D2E/DX2                !
 ! A115  A(10,8,26)            101.9894         estimate D2E/DX2                !
 ! A116  A(3,9,8)              101.4223         estimate D2E/DX2                !
 ! A117  A(3,9,10)             116.3762         estimate D2E/DX2                !
 ! A118  A(3,9,29)             105.0044         estimate D2E/DX2                !
 ! A119  A(3,9,30)             132.4659         estimate D2E/DX2                !
 ! A120  A(4,9,7)              104.0148         estimate D2E/DX2                !
 ! A121  A(4,9,10)             110.7302         estimate D2E/DX2                !
 ! A122  A(4,9,29)             113.0593         estimate D2E/DX2                !
 ! A123  A(4,9,30)             129.9109         estimate D2E/DX2                !
 ! A124  A(7,9,8)               88.2524         estimate D2E/DX2                !
 ! A125  A(7,9,29)             127.784          estimate D2E/DX2                !
 ! A126  A(7,9,30)             125.409          estimate D2E/DX2                !
 ! A127  A(8,9,29)             142.5413         estimate D2E/DX2                !
 ! A128  A(8,9,30)             124.4185         estimate D2E/DX2                !
 ! A129  A(10,9,29)            129.6656         estimate D2E/DX2                !
 ! A130  A(10,9,30)            101.2746         estimate D2E/DX2                !
 ! A131  A(6,10,9)              95.036          estimate D2E/DX2                !
 ! A132  A(6,10,13)            122.0234         estimate D2E/DX2                !
 ! A133  A(6,10,14)            139.1263         estimate D2E/DX2                !
 ! A134  A(7,10,8)              96.6945         estimate D2E/DX2                !
 ! A135  A(7,10,13)            144.5373         estimate D2E/DX2                !
 ! A136  A(7,10,14)            118.6675         estimate D2E/DX2                !
 ! A137  A(8,10,13)            116.7051         estimate D2E/DX2                !
 ! A138  A(8,10,14)            144.2735         estimate D2E/DX2                !
 ! A139  A(9,10,13)            140.62           estimate D2E/DX2                !
 ! A140  A(9,10,14)            122.7699         estimate D2E/DX2                !
 ! A141  A(5,11,51)             98.9571         estimate D2E/DX2                !
 ! A142  A(5,11,56)             98.0724         estimate D2E/DX2                !
 ! A143  A(12,11,51)           110.3101         estimate D2E/DX2                !
 ! A144  A(12,11,56)           133.1545         estimate D2E/DX2                !
 ! A145  A(51,11,56)           116.5339         estimate D2E/DX2                !
 ! A146  A(5,12,34)             85.9295         estimate D2E/DX2                !
 ! A147  A(11,12,34)            99.8825         estimate D2E/DX2                !
 ! A148  A(10,13,32)            77.7281         estimate D2E/DX2                !
 ! A149  A(10,13,54)            87.7485         estimate D2E/DX2                !
 ! A150  A(14,13,54)            87.5826         estimate D2E/DX2                !
 ! A151  A(32,13,54)           159.8113         estimate D2E/DX2                !
 ! A152  A(10,14,32)            80.9385         estimate D2E/DX2                !
 ! A153  A(10,14,58)           107.2731         estimate D2E/DX2                !
 ! A154  A(13,14,58)           153.4962         estimate D2E/DX2                !
 ! A155  A(32,14,58)           118.3757         estimate D2E/DX2                !
 ! A156  A(6,15,32)             81.2474         estimate D2E/DX2                !
 ! A157  A(6,15,46)            109.4338         estimate D2E/DX2                !
 ! A158  A(32,15,46)           105.6997         estimate D2E/DX2                !
 ! A159  A(6,16,32)             85.7821         estimate D2E/DX2                !
 ! A160  A(6,16,36)             99.7218         estimate D2E/DX2                !
 ! A161  A(6,16,47)             99.178          estimate D2E/DX2                !
 ! A162  A(15,16,36)           109.2067         estimate D2E/DX2                !
 ! A163  A(15,16,47)           152.5398         estimate D2E/DX2                !
 ! A164  A(32,16,36)           159.428          estimate D2E/DX2                !
 ! A165  A(36,16,47)            98.226          estimate D2E/DX2                !
 ! A166  A(3,17,38)            107.6376         estimate D2E/DX2                !
 ! A167  A(3,17,50)             92.0824         estimate D2E/DX2                !
 ! A168  A(18,17,50)            84.2134         estimate D2E/DX2                !
 ! A169  A(38,17,50)            97.1181         estimate D2E/DX2                !
 ! A170  A(3,18,42)            100.6161         estimate D2E/DX2                !
 ! A171  A(17,18,42)           115.6459         estimate D2E/DX2                !
 ! A172  A(2,19,56)            103.244          estimate D2E/DX2                !
 ! A173  A(20,19,56)           134.0011         estimate D2E/DX2                !
 ! A174  A(2,20,61)            120.4319         estimate D2E/DX2                !
 ! A175  A(19,20,61)           149.4396         estimate D2E/DX2                !
 ! A176  A(7,21,60)            116.5927         estimate D2E/DX2                !
 ! A177  A(22,21,60)           154.4602         estimate D2E/DX2                !
 ! A178  A(7,22,38)             94.3562         estimate D2E/DX2                !
 ! A179  A(21,22,38)            97.0874         estimate D2E/DX2                !
 ! A180  A(1,23,42)            102.5633         estimate D2E/DX2                !
 ! A181  A(1,23,47)             95.2859         estimate D2E/DX2                !
 ! A182  A(24,23,42)           118.138          estimate D2E/DX2                !
 ! A183  A(24,23,47)           101.2868         estimate D2E/DX2                !
 ! A184  A(42,23,47)           139.5293         estimate D2E/DX2                !
 ! A185  A(1,24,51)            109.9449         estimate D2E/DX2                !
 ! A186  A(23,24,51)           143.207          estimate D2E/DX2                !
 ! A187  A(8,25,44)            111.5173         estimate D2E/DX2                !
 ! A188  A(26,25,44)           164.5984         estimate D2E/DX2                !
 ! A189  A(8,26,46)            102.8103         estimate D2E/DX2                !
 ! A190  A(25,26,46)           105.2406         estimate D2E/DX2                !
 ! A191  A(4,27,44)            102.5109         estimate D2E/DX2                !
 ! A192  A(4,27,56)            106.2231         estimate D2E/DX2                !
 ! A193  A(28,27,44)           152.8288         estimate D2E/DX2                !
 ! A194  A(28,27,56)           142.8406         estimate D2E/DX2                !
 ! A195  A(4,28,34)             91.2774         estimate D2E/DX2                !
 ! A196  A(4,28,40)             94.799          estimate D2E/DX2                !
 ! A197  A(4,28,50)             99.2987         estimate D2E/DX2                !
 ! A198  A(27,28,34)            91.0796         estimate D2E/DX2                !
 ! A199  A(27,28,40)            97.33           estimate D2E/DX2                !
 ! A200  A(27,28,50)           153.5718         estimate D2E/DX2                !
 ! A201  A(40,28,50)           109.0179         estimate D2E/DX2                !
 ! A202  A(9,29,38)             93.921          estimate D2E/DX2                !
 ! A203  A(9,29,50)            106.813          estimate D2E/DX2                !
 ! A204  A(30,29,38)            99.2237         estimate D2E/DX2                !
 ! A205  A(30,29,50)           162.0166         estimate D2E/DX2                !
 ! A206  A(38,29,50)            98.3722         estimate D2E/DX2                !
 ! A207  A(9,30,54)            102.3921         estimate D2E/DX2                !
 ! A208  A(9,30,58)            112.0785         estimate D2E/DX2                !
 ! A209  A(29,30,54)           151.6709         estimate D2E/DX2                !
 ! A210  A(29,30,58)           126.745          estimate D2E/DX2                !
 ! A211  A(54,30,58)            80.8326         estimate D2E/DX2                !
 ! A212  A(13,32,15)            74.4715         estimate D2E/DX2                !
 ! A213  A(13,32,16)            87.6082         estimate D2E/DX2                !
 ! A214  A(13,32,31)           111.7911         estimate D2E/DX2                !
 ! A215  A(13,32,47)           133.2191         estimate D2E/DX2                !
 ! A216  A(14,32,15)            87.4881         estimate D2E/DX2                !
 ! A217  A(14,32,16)            98.5114         estimate D2E/DX2                !
 ! A218  A(14,32,31)           114.7119         estimate D2E/DX2                !
 ! A219  A(14,32,47)           129.9701         estimate D2E/DX2                !
 ! A220  A(15,32,31)           119.9056         estimate D2E/DX2                !
 ! A221  A(15,32,47)            76.5209         estimate D2E/DX2                !
 ! A222  A(16,32,31)           123.839          estimate D2E/DX2                !
 ! A223  A(31,32,47)           114.3576         estimate D2E/DX2                !
 ! A224  A(12,34,28)           100.8776         estimate D2E/DX2                !
 ! A225  A(12,34,33)           118.7477         estimate D2E/DX2                !
 ! A226  A(12,34,50)           116.1738         estimate D2E/DX2                !
 ! A227  A(28,34,33)           114.3334         estimate D2E/DX2                !
 ! A228  A(33,34,50)           124.5654         estimate D2E/DX2                !
 ! A229  A(16,36,35)           123.5498         estimate D2E/DX2                !
 ! A230  A(17,38,22)            82.5338         estimate D2E/DX2                !
 ! A231  A(17,38,29)            67.1309         estimate D2E/DX2                !
 ! A232  A(17,38,37)           135.8605         estimate D2E/DX2                !
 ! A233  A(22,38,29)            89.3268         estimate D2E/DX2                !
 ! A234  A(22,38,37)           129.6342         estimate D2E/DX2                !
 ! A235  A(29,38,37)           130.6562         estimate D2E/DX2                !
 ! A236  A(28,40,39)           118.5111         estimate D2E/DX2                !
 ! A237  A(28,40,54)           124.3754         estimate D2E/DX2                !
 ! A238  A(39,40,54)           113.468          estimate D2E/DX2                !
 ! A239  A(18,42,23)            90.2694         estimate D2E/DX2                !
 ! A240  A(18,42,41)           142.6029         estimate D2E/DX2                !
 ! A241  A(18,42,60)            76.4578         estimate D2E/DX2                !
 ! A242  A(23,42,41)           122.3942         estimate D2E/DX2                !
 ! A243  A(23,42,60)            62.6922         estimate D2E/DX2                !
 ! A244  A(41,42,60)           101.2554         estimate D2E/DX2                !
 ! A245  A(25,44,27)            79.5579         estimate D2E/DX2                !
 ! A246  A(25,44,43)           127.8787         estimate D2E/DX2                !
 ! A247  A(25,44,56)           125.5028         estimate D2E/DX2                !
 ! A248  A(25,44,61)            50.8486         estimate D2E/DX2                !
 ! A249  A(27,44,43)           131.8931         estimate D2E/DX2                !
 ! A250  A(27,44,61)           116.6889         estimate D2E/DX2                !
 ! A251  A(43,44,56)           106.5846         estimate D2E/DX2                !
 ! A252  A(43,44,61)           110.5432         estimate D2E/DX2                !
 ! A253  A(56,44,61)           115.5316         estimate D2E/DX2                !
 ! A254  A(15,46,26)            87.9977         estimate D2E/DX2                !
 ! A255  A(15,46,45)           133.841          estimate D2E/DX2                !
 ! A256  A(26,46,45)           133.6385         estimate D2E/DX2                !
 ! A257  A(16,47,23)            79.4015         estimate D2E/DX2                !
 ! A258  A(16,47,48)           134.7947         estimate D2E/DX2                !
 ! A259  A(23,47,32)           116.0763         estimate D2E/DX2                !
 ! A260  A(23,47,48)           124.652          estimate D2E/DX2                !
 ! A261  A(32,47,48)           119.1294         estimate D2E/DX2                !
 ! A262  A(17,50,28)            92.1972         estimate D2E/DX2                !
 ! A263  A(17,50,29)            65.1978         estimate D2E/DX2                !
 ! A264  A(17,50,34)            81.9905         estimate D2E/DX2                !
 ! A265  A(17,50,49)           134.0713         estimate D2E/DX2                !
 ! A266  A(28,50,29)            71.6207         estimate D2E/DX2                !
 ! A267  A(28,50,49)           132.6289         estimate D2E/DX2                !
 ! A268  A(29,50,34)           116.9484         estimate D2E/DX2                !
 ! A269  A(29,50,49)           130.1534         estimate D2E/DX2                !
 ! A270  A(34,50,49)           111.6881         estimate D2E/DX2                !
 ! A271  A(11,51,24)            84.6327         estimate D2E/DX2                !
 ! A272  A(11,51,52)           123.2423         estimate D2E/DX2                !
 ! A273  A(24,51,52)           118.8837         estimate D2E/DX2                !
 ! A274  A(13,54,30)            82.6892         estimate D2E/DX2                !
 ! A275  A(13,54,40)           114.46           estimate D2E/DX2                !
 ! A276  A(13,54,53)           117.1458         estimate D2E/DX2                !
 ! A277  A(30,54,40)            71.6225         estimate D2E/DX2                !
 ! A278  A(30,54,53)           127.9999         estimate D2E/DX2                !
 ! A279  A(40,54,53)           126.3699         estimate D2E/DX2                !
 ! A280  A(11,56,19)            60.123          estimate D2E/DX2                !
 ! A281  A(11,56,27)            82.5853         estimate D2E/DX2                !
 ! A282  A(11,56,44)           112.4355         estimate D2E/DX2                !
 ! A283  A(11,56,55)           136.7847         estimate D2E/DX2                !
 ! A284  A(19,56,27)            77.3796         estimate D2E/DX2                !
 ! A285  A(19,56,44)            60.7495         estimate D2E/DX2                !
 ! A286  A(19,56,55)           146.674          estimate D2E/DX2                !
 ! A287  A(27,56,55)           126.5445         estimate D2E/DX2                !
 ! A288  A(44,56,55)           110.624          estimate D2E/DX2                !
 ! A289  A(14,58,30)            74.7343         estimate D2E/DX2                !
 ! A290  A(14,58,57)           132.0687         estimate D2E/DX2                !
 ! A291  A(30,58,57)           126.4669         estimate D2E/DX2                !
 ! A292  A(21,60,42)           123.525          estimate D2E/DX2                !
 ! A293  A(21,60,59)           128.6363         estimate D2E/DX2                !
 ! A294  A(42,60,59)           107.8026         estimate D2E/DX2                !
 ! A295  A(20,61,44)            74.1034         estimate D2E/DX2                !
 ! A296  A(20,61,62)           124.411          estimate D2E/DX2                !
 ! A297  A(44,61,62)           106.4499         estimate D2E/DX2                !
 ! A298  L(16,15,46,2,-1)      184.8446         estimate D2E/DX2                !
 ! A299  L(18,17,38,50,-1)     181.3316         estimate D2E/DX2                !
 ! A300  L(34,28,40,27,-1)     188.4096         estimate D2E/DX2                !
 ! A301  L(16,15,46,2,-2)      178.914          estimate D2E/DX2                !
 ! A302  L(18,17,38,50,-2)     181.5103         estimate D2E/DX2                !
 ! A303  L(34,28,40,27,-2)     184.1767         estimate D2E/DX2                !
 ! D1    D(3,1,2,4)             -7.1966         estimate D2E/DX2                !
 ! D2    D(3,1,2,8)            -67.6461         estimate D2E/DX2                !
 ! D3    D(3,1,2,19)           129.2815         estimate D2E/DX2                !
 ! D4    D(3,1,2,20)           169.8943         estimate D2E/DX2                !
 ! D5    D(7,1,2,4)             51.995          estimate D2E/DX2                !
 ! D6    D(7,1,2,8)             -8.4545         estimate D2E/DX2                !
 ! D7    D(7,1,2,19)          -171.5269         estimate D2E/DX2                !
 ! D8    D(7,1,2,20)          -130.9141         estimate D2E/DX2                !
 ! D9    D(23,1,2,4)          -140.7043         estimate D2E/DX2                !
 ! D10   D(23,1,2,8)           158.8461         estimate D2E/DX2                !
 ! D11   D(23,1,2,19)           -4.2263         estimate D2E/DX2                !
 ! D12   D(23,1,2,20)           36.3865         estimate D2E/DX2                !
 ! D13   D(24,1,2,4)          -147.745          estimate D2E/DX2                !
 ! D14   D(24,1,2,8)           151.8055         estimate D2E/DX2                !
 ! D15   D(24,1,2,19)          -11.2669         estimate D2E/DX2                !
 ! D16   D(24,1,2,20)           29.3459         estimate D2E/DX2                !
 ! D17   D(2,1,3,4)              6.9525         estimate D2E/DX2                !
 ! D18   D(2,1,3,9)             65.0479         estimate D2E/DX2                !
 ! D19   D(2,1,3,17)          -168.5027         estimate D2E/DX2                !
 ! D20   D(2,1,3,18)          -129.0739         estimate D2E/DX2                !
 ! D21   D(6,1,3,4)            -51.1916         estimate D2E/DX2                !
 ! D22   D(6,1,3,9)              6.9038         estimate D2E/DX2                !
 ! D23   D(6,1,3,17)           133.3532         estimate D2E/DX2                !
 ! D24   D(6,1,3,18)           172.782          estimate D2E/DX2                !
 ! D25   D(23,1,3,4)           158.0196         estimate D2E/DX2                !
 ! D26   D(23,1,3,9)          -143.885          estimate D2E/DX2                !
 ! D27   D(23,1,3,17)          -17.4356         estimate D2E/DX2                !
 ! D28   D(23,1,3,18)           21.9932         estimate D2E/DX2                !
 ! D29   D(24,1,3,4)           131.4578         estimate D2E/DX2                !
 ! D30   D(24,1,3,9)          -170.4468         estimate D2E/DX2                !
 ! D31   D(24,1,3,17)          -43.9974         estimate D2E/DX2                !
 ! D32   D(24,1,3,18)           -4.5686         estimate D2E/DX2                !
 ! D33   D(6,1,5,4)             37.1186         estimate D2E/DX2                !
 ! D34   D(6,1,5,11)          -122.1759         estimate D2E/DX2                !
 ! D35   D(6,1,5,12)          -162.4283         estimate D2E/DX2                !
 ! D36   D(7,1,5,4)            -35.2182         estimate D2E/DX2                !
 ! D37   D(7,1,5,11)           165.4873         estimate D2E/DX2                !
 ! D38   D(7,1,5,12)           125.2349         estimate D2E/DX2                !
 ! D39   D(23,1,5,4)          -164.2605         estimate D2E/DX2                !
 ! D40   D(23,1,5,11)           36.445          estimate D2E/DX2                !
 ! D41   D(23,1,5,12)           -3.8074         estimate D2E/DX2                !
 ! D42   D(24,1,5,4)           167.0345         estimate D2E/DX2                !
 ! D43   D(24,1,5,11)            7.74           estimate D2E/DX2                !
 ! D44   D(24,1,5,12)          -32.5124         estimate D2E/DX2                !
 ! D45   D(3,1,6,8)             33.2907         estimate D2E/DX2                !
 ! D46   D(3,1,6,10)           -27.351          estimate D2E/DX2                !
 ! D47   D(3,1,6,15)          -178.3083         estimate D2E/DX2                !
 ! D48   D(3,1,6,16)          -165.7255         estimate D2E/DX2                !
 ! D49   D(5,1,6,8)            -26.7008         estimate D2E/DX2                !
 ! D50   D(5,1,6,10)           -87.3426         estimate D2E/DX2                !
 ! D51   D(5,1,6,15)           121.7002         estimate D2E/DX2                !
 ! D52   D(5,1,6,16)           134.2829         estimate D2E/DX2                !
 ! D53   D(23,1,6,8)           178.8414         estimate D2E/DX2                !
 ! D54   D(23,1,6,10)          118.1997         estimate D2E/DX2                !
 ! D55   D(23,1,6,15)          -32.7576         estimate D2E/DX2                !
 ! D56   D(23,1,6,16)          -20.1748         estimate D2E/DX2                !
 ! D57   D(24,1,6,8)          -148.8178         estimate D2E/DX2                !
 ! D58   D(24,1,6,10)          150.5405         estimate D2E/DX2                !
 ! D59   D(24,1,6,15)           -0.4168         estimate D2E/DX2                !
 ! D60   D(24,1,6,16)           12.166          estimate D2E/DX2                !
 ! D61   D(2,1,7,9)            -35.2978         estimate D2E/DX2                !
 ! D62   D(2,1,7,10)            26.1307         estimate D2E/DX2                !
 ! D63   D(2,1,7,21)           175.0252         estimate D2E/DX2                !
 ! D64   D(2,1,7,22)           163.3102         estimate D2E/DX2                !
 ! D65   D(5,1,7,9)             22.3201         estimate D2E/DX2                !
 ! D66   D(5,1,7,10)            83.7486         estimate D2E/DX2                !
 ! D67   D(5,1,7,21)          -127.3569         estimate D2E/DX2                !
 ! D68   D(5,1,7,22)          -139.072          estimate D2E/DX2                !
 ! D69   D(23,1,7,9)           152.7931         estimate D2E/DX2                !
 ! D70   D(23,1,7,10)         -145.7784         estimate D2E/DX2                !
 ! D71   D(23,1,7,21)            3.1161         estimate D2E/DX2                !
 ! D72   D(23,1,7,22)           -8.599          estimate D2E/DX2                !
 ! D73   D(24,1,7,9)           170.6562         estimate D2E/DX2                !
 ! D74   D(24,1,7,10)         -127.9153         estimate D2E/DX2                !
 ! D75   D(24,1,7,21)           20.9792         estimate D2E/DX2                !
 ! D76   D(24,1,7,22)            9.2641         estimate D2E/DX2                !
 ! D77   D(2,1,23,42)          102.8392         estimate D2E/DX2                !
 ! D78   D(2,1,23,47)         -113.71           estimate D2E/DX2                !
 ! D79   D(3,1,23,42)          -23.1559         estimate D2E/DX2                !
 ! D80   D(3,1,23,47)          120.2949         estimate D2E/DX2                !
 ! D81   D(5,1,23,42)           40.2413         estimate D2E/DX2                !
 ! D82   D(5,1,23,47)         -176.3079         estimate D2E/DX2                !
 ! D83   D(6,1,23,42)         -165.6603         estimate D2E/DX2                !
 ! D84   D(6,1,23,47)          -22.2094         estimate D2E/DX2                !
 ! D85   D(7,1,23,42)          -90.33           estimate D2E/DX2                !
 ! D86   D(7,1,23,47)           53.1209         estimate D2E/DX2                !
 ! D87   D(2,1,24,51)           29.355          estimate D2E/DX2                !
 ! D88   D(3,1,24,51)          -85.1843         estimate D2E/DX2                !
 ! D89   D(5,1,24,51)          -28.1801         estimate D2E/DX2                !
 ! D90   D(6,1,24,51)           97.7281         estimate D2E/DX2                !
 ! D91   D(7,1,24,51)         -178.5248         estimate D2E/DX2                !
 ! D92   D(1,2,4,3)              7.1151         estimate D2E/DX2                !
 ! D93   D(1,2,4,9)            -50.1395         estimate D2E/DX2                !
 ! D94   D(1,2,4,27)           155.1522         estimate D2E/DX2                !
 ! D95   D(1,2,4,28)           153.4264         estimate D2E/DX2                !
 ! D96   D(6,2,4,3)             62.6661         estimate D2E/DX2                !
 ! D97   D(6,2,4,9)              5.4116         estimate D2E/DX2                !
 ! D98   D(6,2,4,27)          -149.2967         estimate D2E/DX2                !
 ! D99   D(6,2,4,28)          -151.0225         estimate D2E/DX2                !
 ! D100  D(19,2,4,3)          -131.6855         estimate D2E/DX2                !
 ! D101  D(19,2,4,9)           171.06           estimate D2E/DX2                !
 ! D102  D(19,2,4,27)           16.3517         estimate D2E/DX2                !
 ! D103  D(19,2,4,28)           14.6259         estimate D2E/DX2                !
 ! D104  D(20,2,4,3)          -170.0684         estimate D2E/DX2                !
 ! D105  D(20,2,4,9)           132.677          estimate D2E/DX2                !
 ! D106  D(20,2,4,27)          -22.0313         estimate D2E/DX2                !
 ! D107  D(20,2,4,28)          -23.7571         estimate D2E/DX2                !
 ! D108  D(6,2,5,3)            -35.9511         estimate D2E/DX2                !
 ! D109  D(6,2,5,11)           143.0885         estimate D2E/DX2                !
 ! D110  D(6,2,5,12)           132.8574         estimate D2E/DX2                !
 ! D111  D(8,2,5,3)             28.8286         estimate D2E/DX2                !
 ! D112  D(8,2,5,11)          -152.1318         estimate D2E/DX2                !
 ! D113  D(8,2,5,12)          -162.3629         estimate D2E/DX2                !
 ! D114  D(19,2,5,3)           177.4416         estimate D2E/DX2                !
 ! D115  D(19,2,5,11)           -3.5188         estimate D2E/DX2                !
 ! D116  D(19,2,5,12)          -13.7499         estimate D2E/DX2                !
 ! D117  D(20,2,5,3)           178.9825         estimate D2E/DX2                !
 ! D118  D(20,2,5,11)           -1.9779         estimate D2E/DX2                !
 ! D119  D(20,2,5,12)          -12.209          estimate D2E/DX2                !
 ! D120  D(4,2,6,7)            -39.4887         estimate D2E/DX2                !
 ! D121  D(4,2,6,10)            19.3975         estimate D2E/DX2                !
 ! D122  D(4,2,6,15)           148.2304         estimate D2E/DX2                !
 ! D123  D(4,2,6,16)          -178.2265         estimate D2E/DX2                !
 ! D124  D(5,2,6,7)             24.7252         estimate D2E/DX2                !
 ! D125  D(5,2,6,10)            83.6113         estimate D2E/DX2                !
 ! D126  D(5,2,6,15)          -147.5557         estimate D2E/DX2                !
 ! D127  D(5,2,6,16)          -114.0127         estimate D2E/DX2                !
 ! D128  D(19,2,6,7)           156.771          estimate D2E/DX2                !
 ! D129  D(19,2,6,10)         -144.3429         estimate D2E/DX2                !
 ! D130  D(19,2,6,15)          -15.5099         estimate D2E/DX2                !
 ! D131  D(19,2,6,16)           18.0331         estimate D2E/DX2                !
 ! D132  D(20,2,6,7)           177.6528         estimate D2E/DX2                !
 ! D133  D(20,2,6,10)         -123.4611         estimate D2E/DX2                !
 ! D134  D(20,2,6,15)            5.3719         estimate D2E/DX2                !
 ! D135  D(20,2,6,16)           38.9149         estimate D2E/DX2                !
 ! D136  D(1,2,8,9)             44.4988         estimate D2E/DX2                !
 ! D137  D(1,2,8,10)           -11.9294         estimate D2E/DX2                !
 ! D138  D(1,2,8,25)          -168.1992         estimate D2E/DX2                !
 ! D139  D(1,2,8,26)          -153.9547         estimate D2E/DX2                !
 ! D140  D(5,2,8,9)            -16.337          estimate D2E/DX2                !
 ! D141  D(5,2,8,10)           -72.7652         estimate D2E/DX2                !
 ! D142  D(5,2,8,25)           130.965          estimate D2E/DX2                !
 ! D143  D(5,2,8,26)           145.2095         estimate D2E/DX2                !
 ! D144  D(19,2,8,9)          -153.2931         estimate D2E/DX2                !
 ! D145  D(19,2,8,10)          150.2788         estimate D2E/DX2                !
 ! D146  D(19,2,8,25)           -5.9911         estimate D2E/DX2                !
 ! D147  D(19,2,8,26)            8.2535         estimate D2E/DX2                !
 ! D148  D(20,2,8,9)          -173.3074         estimate D2E/DX2                !
 ! D149  D(20,2,8,10)          130.2645         estimate D2E/DX2                !
 ! D150  D(20,2,8,25)          -26.0054         estimate D2E/DX2                !
 ! D151  D(20,2,8,26)          -11.7608         estimate D2E/DX2                !
 ! D152  D(1,2,19,56)         -109.9318         estimate D2E/DX2                !
 ! D153  D(4,2,19,56)           13.4421         estimate D2E/DX2                !
 ! D154  D(5,2,19,56)          -49.7243         estimate D2E/DX2                !
 ! D155  D(6,2,19,56)          173.9322         estimate D2E/DX2                !
 ! D156  D(8,2,19,56)           92.6188         estimate D2E/DX2                !
 ! D157  D(1,2,20,61)          119.473          estimate D2E/DX2                !
 ! D158  D(4,2,20,61)          -64.5552         estimate D2E/DX2                !
 ! D159  D(5,2,20,61)         -153.2477         estimate D2E/DX2                !
 ! D160  D(6,2,20,61)           60.1603         estimate D2E/DX2                !
 ! D161  D(8,2,20,61)           -0.3572         estimate D2E/DX2                !
 ! D162  D(1,3,4,2)             -7.3664         estimate D2E/DX2                !
 ! D163  D(1,3,4,8)             51.8185         estimate D2E/DX2                !
 ! D164  D(1,3,4,27)          -138.2325         estimate D2E/DX2                !
 ! D165  D(1,3,4,28)          -164.54           estimate D2E/DX2                !
 ! D166  D(7,3,4,2)            -64.1212         estimate D2E/DX2                !
 ! D167  D(7,3,4,8)             -4.9364         estimate D2E/DX2                !
 ! D168  D(7,3,4,27)           165.0127         estimate D2E/DX2                !
 ! D169  D(7,3,4,28)           138.7051         estimate D2E/DX2                !
 ! D170  D(17,3,4,2)           167.9462         estimate D2E/DX2                !
 ! D171  D(17,3,4,8)          -132.8689         estimate D2E/DX2                !
 ! D172  D(17,3,4,27)           37.0801         estimate D2E/DX2                !
 ! D173  D(17,3,4,28)           10.7726         estimate D2E/DX2                !
 ! D174  D(18,3,4,2)           128.3509         estimate D2E/DX2                !
 ! D175  D(18,3,4,8)          -172.4643         estimate D2E/DX2                !
 ! D176  D(18,3,4,27)           -2.5153         estimate D2E/DX2                !
 ! D177  D(18,3,4,28)          -28.8228         estimate D2E/DX2                !
 ! D178  D(7,3,5,2)             35.2502         estimate D2E/DX2                !
 ! D179  D(7,3,5,11)          -143.1303         estimate D2E/DX2                !
 ! D180  D(7,3,5,12)          -138.0456         estimate D2E/DX2                !
 ! D181  D(9,3,5,2)            -31.485          estimate D2E/DX2                !
 ! D182  D(9,3,5,11)           150.1345         estimate D2E/DX2                !
 ! D183  D(9,3,5,12)           155.2192         estimate D2E/DX2                !
 ! D184  D(17,3,5,2)          -178.7718         estimate D2E/DX2                !
 ! D185  D(17,3,5,11)            2.8477         estimate D2E/DX2                !
 ! D186  D(17,3,5,12)            7.9324         estimate D2E/DX2                !
 ! D187  D(18,3,5,2)          -178.2135         estimate D2E/DX2                !
 ! D188  D(18,3,5,11)            3.406          estimate D2E/DX2                !
 ! D189  D(18,3,5,12)            8.4907         estimate D2E/DX2                !
 ! D190  D(4,3,7,6)             40.3616         estimate D2E/DX2                !
 ! D191  D(4,3,7,10)           -20.047          estimate D2E/DX2                !
 ! D192  D(4,3,7,21)          -176.8259         estimate D2E/DX2                !
 ! D193  D(4,3,7,22)          -147.2832         estimate D2E/DX2                !
 ! D194  D(5,3,7,6)            -21.6706         estimate D2E/DX2                !
 ! D195  D(5,3,7,10)           -82.0792         estimate D2E/DX2                !
 ! D196  D(5,3,7,21)           121.1419         estimate D2E/DX2                !
 ! D197  D(5,3,7,22)           150.6846         estimate D2E/DX2                !
 ! D198  D(17,3,7,6)          -175.1064         estimate D2E/DX2                !
 ! D199  D(17,3,7,10)          124.485          estimate D2E/DX2                !
 ! D200  D(17,3,7,21)          -32.2938         estimate D2E/DX2                !
 ! D201  D(17,3,7,22)           -2.7512         estimate D2E/DX2                !
 ! D202  D(18,3,7,6)          -153.5374         estimate D2E/DX2                !
 ! D203  D(18,3,7,10)          146.054          estimate D2E/DX2                !
 ! D204  D(18,3,7,21)          -10.7249         estimate D2E/DX2                !
 ! D205  D(18,3,7,22)           18.8178         estimate D2E/DX2                !
 ! D206  D(1,3,9,8)            -39.7472         estimate D2E/DX2                !
 ! D207  D(1,3,9,10)            16.5337         estimate D2E/DX2                !
 ! D208  D(1,3,9,29)           167.055          estimate D2E/DX2                !
 ! D209  D(1,3,9,30)           155.0969         estimate D2E/DX2                !
 ! D210  D(5,3,9,8)             23.3762         estimate D2E/DX2                !
 ! D211  D(5,3,9,10)            79.6571         estimate D2E/DX2                !
 ! D212  D(5,3,9,29)          -129.8216         estimate D2E/DX2                !
 ! D213  D(5,3,9,30)          -141.7798         estimate D2E/DX2                !
 ! D214  D(17,3,9,8)           177.8145         estimate D2E/DX2                !
 ! D215  D(17,3,9,10)         -125.9045         estimate D2E/DX2                !
 ! D216  D(17,3,9,29)           24.6167         estimate D2E/DX2                !
 ! D217  D(17,3,9,30)           12.6586         estimate D2E/DX2                !
 ! D218  D(18,3,9,8)           155.9821         estimate D2E/DX2                !
 ! D219  D(18,3,9,10)         -147.737          estimate D2E/DX2                !
 ! D220  D(18,3,9,29)            2.7843         estimate D2E/DX2                !
 ! D221  D(18,3,9,30)           -9.1739         estimate D2E/DX2                !
 ! D222  D(1,3,17,38)          -90.7113         estimate D2E/DX2                !
 ! D223  D(1,3,17,50)          171.1439         estimate D2E/DX2                !
 ! D224  D(4,3,17,38)           95.7756         estimate D2E/DX2                !
 ! D225  D(4,3,17,50)           -2.3692         estimate D2E/DX2                !
 ! D226  D(5,3,17,38)         -177.4369         estimate D2E/DX2                !
 ! D227  D(5,3,17,50)           84.4183         estimate D2E/DX2                !
 ! D228  D(7,3,17,38)          -29.6369         estimate D2E/DX2                !
 ! D229  D(7,3,17,50)         -127.7816         estimate D2E/DX2                !
 ! D230  D(9,3,17,38)           33.2788         estimate D2E/DX2                !
 ! D231  D(9,3,17,50)          -64.866          estimate D2E/DX2                !
 ! D232  D(1,3,18,42)           -3.9856         estimate D2E/DX2                !
 ! D233  D(4,3,18,42)         -125.3785         estimate D2E/DX2                !
 ! D234  D(5,3,18,42)          -65.2567         estimate D2E/DX2                !
 ! D235  D(7,3,18,42)           71.5351         estimate D2E/DX2                !
 ! D236  D(9,3,18,42)          156.9843         estimate D2E/DX2                !
 ! D237  D(8,4,5,1)            -35.8835         estimate D2E/DX2                !
 ! D238  D(8,4,5,11)           122.3316         estimate D2E/DX2                !
 ! D239  D(8,4,5,12)           169.267          estimate D2E/DX2                !
 ! D240  D(9,4,5,1)             36.2868         estimate D2E/DX2                !
 ! D241  D(9,4,5,11)          -165.4982         estimate D2E/DX2                !
 ! D242  D(9,4,5,12)          -118.5628         estimate D2E/DX2                !
 ! D243  D(27,4,5,1)          -165.8089         estimate D2E/DX2                !
 ! D244  D(27,4,5,11)           -7.5939         estimate D2E/DX2                !
 ! D245  D(27,4,5,12)           39.3415         estimate D2E/DX2                !
 ! D246  D(28,4,5,1)           164.6231         estimate D2E/DX2                !
 ! D247  D(28,4,5,11)          -37.1619         estimate D2E/DX2                !
 ! D248  D(28,4,5,12)            9.7735         estimate D2E/DX2                !
 ! D249  D(3,4,8,6)            -35.724          estimate D2E/DX2                !
 ! D250  D(3,4,8,10)            29.5406         estimate D2E/DX2                !
 ! D251  D(3,4,8,25)          -176.6096         estimate D2E/DX2                !
 ! D252  D(3,4,8,26)           157.9963         estimate D2E/DX2                !
 ! D253  D(5,4,8,6)             23.7123         estimate D2E/DX2                !
 ! D254  D(5,4,8,10)            88.9769         estimate D2E/DX2                !
 ! D255  D(5,4,8,25)          -117.1733         estimate D2E/DX2                !
 ! D256  D(5,4,8,26)          -142.5674         estimate D2E/DX2                !
 ! D257  D(27,4,8,6)           151.3203         estimate D2E/DX2                !
 ! D258  D(27,4,8,10)         -143.415          estimate D2E/DX2                !
 ! D259  D(27,4,8,25)           10.4347         estimate D2E/DX2                !
 ! D260  D(27,4,8,26)          -14.9593         estimate D2E/DX2                !
 ! D261  D(28,4,8,6)          -177.6329         estimate D2E/DX2                !
 ! D262  D(28,4,8,10)         -112.3683         estimate D2E/DX2                !
 ! D263  D(28,4,8,25)           41.4815         estimate D2E/DX2                !
 ! D264  D(28,4,8,26)           16.0874         estimate D2E/DX2                !
 ! D265  D(2,4,9,7)             33.2083         estimate D2E/DX2                !
 ! D266  D(2,4,9,10)           -29.8265         estimate D2E/DX2                !
 ! D267  D(2,4,9,29)           175.6352         estimate D2E/DX2                !
 ! D268  D(2,4,9,30)          -155.9202         estimate D2E/DX2                !
 ! D269  D(5,4,9,7)            -27.0119         estimate D2E/DX2                !
 ! D270  D(5,4,9,10)           -90.0467         estimate D2E/DX2                !
 ! D271  D(5,4,9,29)           115.415          estimate D2E/DX2                !
 ! D272  D(5,4,9,30)           143.8597         estimate D2E/DX2                !
 ! D273  D(27,4,9,7)          -178.5394         estimate D2E/DX2                !
 ! D274  D(27,4,9,10)          118.4258         estimate D2E/DX2                !
 ! D275  D(27,4,9,29)          -36.1125         estimate D2E/DX2                !
 ! D276  D(27,4,9,30)           -7.6678         estimate D2E/DX2                !
 ! D277  D(28,4,9,7)          -161.5379         estimate D2E/DX2                !
 ! D278  D(28,4,9,10)          135.4273         estimate D2E/DX2                !
 ! D279  D(28,4,9,29)          -19.111          estimate D2E/DX2                !
 ! D280  D(28,4,9,30)            9.3337         estimate D2E/DX2                !
 ! D281  D(2,4,27,44)           30.0906         estimate D2E/DX2                !
 ! D282  D(2,4,27,56)          -36.3073         estimate D2E/DX2                !
 ! D283  D(3,4,27,44)          153.9426         estimate D2E/DX2                !
 ! D284  D(3,4,27,56)           87.5448         estimate D2E/DX2                !
 ! D285  D(5,4,27,44)           91.8875         estimate D2E/DX2                !
 ! D286  D(5,4,27,56)           25.4897         estimate D2E/DX2                !
 ! D287  D(8,4,27,44)          -36.8116         estimate D2E/DX2                !
 ! D288  D(8,4,27,56)         -103.2094         estimate D2E/DX2                !
 ! D289  D(9,4,27,44)         -116.2414         estimate D2E/DX2                !
 ! D290  D(9,4,27,56)          177.3608         estimate D2E/DX2                !
 ! D291  D(2,4,28,34)          -87.4804         estimate D2E/DX2                !
 ! D292  D(2,4,28,40)           99.679          estimate D2E/DX2                !
 ! D293  D(2,4,28,50)         -150.1324         estimate D2E/DX2                !
 ! D294  D(3,4,28,34)           52.6898         estimate D2E/DX2                !
 ! D295  D(3,4,28,40)         -120.1507         estimate D2E/DX2                !
 ! D296  D(3,4,28,50)           -9.9622         estimate D2E/DX2                !
 ! D297  D(5,4,28,34)          -13.879          estimate D2E/DX2                !
 ! D298  D(5,4,28,40)          173.2805         estimate D2E/DX2                !
 ! D299  D(5,4,28,50)          -76.5309         estimate D2E/DX2                !
 ! D300  D(8,4,28,34)         -171.0115         estimate D2E/DX2                !
 ! D301  D(8,4,28,40)           16.1479         estimate D2E/DX2                !
 ! D302  D(8,4,28,50)          126.3365         estimate D2E/DX2                !
 ! D303  D(9,4,28,34)          116.2978         estimate D2E/DX2                !
 ! D304  D(9,4,28,40)          -56.5427         estimate D2E/DX2                !
 ! D305  D(9,4,28,50)           53.6458         estimate D2E/DX2                !
 ! D306  D(1,5,11,51)           16.6976         estimate D2E/DX2                !
 ! D307  D(1,5,11,56)          135.3257         estimate D2E/DX2                !
 ! D308  D(2,5,11,51)          -60.9538         estimate D2E/DX2                !
 ! D309  D(2,5,11,56)           57.6743         estimate D2E/DX2                !
 ! D310  D(3,5,11,51)          117.2619         estimate D2E/DX2                !
 ! D311  D(3,5,11,56)         -124.11           estimate D2E/DX2                !
 ! D312  D(4,5,11,51)         -134.1569         estimate D2E/DX2                !
 ! D313  D(4,5,11,56)          -15.5287         estimate D2E/DX2                !
 ! D314  D(1,5,12,34)         -145.3885         estimate D2E/DX2                !
 ! D315  D(2,5,12,34)          118.9286         estimate D2E/DX2                !
 ! D316  D(3,5,12,34)          -73.4079         estimate D2E/DX2                !
 ! D317  D(4,5,12,34)            3.7273         estimate D2E/DX2                !
 ! D318  D(2,6,7,3)             -1.5064         estimate D2E/DX2                !
 ! D319  D(2,6,7,9)             57.0665         estimate D2E/DX2                !
 ! D320  D(2,6,7,21)          -133.5013         estimate D2E/DX2                !
 ! D321  D(2,6,7,22)          -173.6867         estimate D2E/DX2                !
 ! D322  D(8,6,7,3)            -61.3942         estimate D2E/DX2                !
 ! D323  D(8,6,7,9)             -2.8214         estimate D2E/DX2                !
 ! D324  D(8,6,7,21)           166.6109         estimate D2E/DX2                !
 ! D325  D(8,6,7,22)           126.4254         estimate D2E/DX2                !
 ! D326  D(15,6,7,3)           167.6649         estimate D2E/DX2                !
 ! D327  D(15,6,7,9)          -133.7623         estimate D2E/DX2                !
 ! D328  D(15,6,7,21)           35.67           estimate D2E/DX2                !
 ! D329  D(15,6,7,22)           -4.5155         estimate D2E/DX2                !
 ! D330  D(16,6,7,3)           136.1929         estimate D2E/DX2                !
 ! D331  D(16,6,7,9)          -165.2343         estimate D2E/DX2                !
 ! D332  D(16,6,7,21)            4.198          estimate D2E/DX2                !
 ! D333  D(16,6,7,22)          -35.9875         estimate D2E/DX2                !
 ! D334  D(1,6,8,4)              1.7848         estimate D2E/DX2                !
 ! D335  D(1,6,8,9)            -53.2497         estimate D2E/DX2                !
 ! D336  D(1,6,8,25)           131.925          estimate D2E/DX2                !
 ! D337  D(1,6,8,26)           169.2575         estimate D2E/DX2                !
 ! D338  D(7,6,8,4)             57.6161         estimate D2E/DX2                !
 ! D339  D(7,6,8,9)              2.5816         estimate D2E/DX2                !
 ! D340  D(7,6,8,25)          -172.2438         estimate D2E/DX2                !
 ! D341  D(7,6,8,26)          -134.9113         estimate D2E/DX2                !
 ! D342  D(15,6,8,4)          -153.9442         estimate D2E/DX2                !
 ! D343  D(15,6,8,9)           151.0213         estimate D2E/DX2                !
 ! D344  D(15,6,8,25)          -23.8041         estimate D2E/DX2                !
 ! D345  D(15,6,8,26)           13.5284         estimate D2E/DX2                !
 ! D346  D(16,6,8,4)          -147.2457         estimate D2E/DX2                !
 ! D347  D(16,6,8,9)           157.7197         estimate D2E/DX2                !
 ! D348  D(16,6,8,25)          -17.1056         estimate D2E/DX2                !
 ! D349  D(16,6,8,26)           20.2269         estimate D2E/DX2                !
 ! D350  D(1,6,10,9)            34.1029         estimate D2E/DX2                !
 ! D351  D(1,6,10,13)         -159.8885         estimate D2E/DX2                !
 ! D352  D(1,6,10,14)         -124.6708         estimate D2E/DX2                !
 ! D353  D(2,6,10,9)           -34.9971         estimate D2E/DX2                !
 ! D354  D(2,6,10,13)          131.0115         estimate D2E/DX2                !
 ! D355  D(2,6,10,14)          166.2292         estimate D2E/DX2                !
 ! D356  D(15,6,10,9)         -167.6683         estimate D2E/DX2                !
 ! D357  D(15,6,10,13)          -1.6596         estimate D2E/DX2                !
 ! D358  D(15,6,10,14)          33.558          estimate D2E/DX2                !
 ! D359  D(16,6,10,9)          163.4734         estimate D2E/DX2                !
 ! D360  D(16,6,10,13)         -30.5179         estimate D2E/DX2                !
 ! D361  D(16,6,10,14)           4.6997         estimate D2E/DX2                !
 ! D362  D(1,6,15,32)           99.4583         estimate D2E/DX2                !
 ! D363  D(1,6,15,46)         -156.8909         estimate D2E/DX2                !
 ! D364  D(2,6,15,32)          178.4377         estimate D2E/DX2                !
 ! D365  D(2,6,15,46)          -77.9115         estimate D2E/DX2                !
 ! D366  D(7,6,15,32)           10.4253         estimate D2E/DX2                !
 ! D367  D(7,6,15,46)          114.0761         estimate D2E/DX2                !
 ! D368  D(8,6,15,32)         -113.9931         estimate D2E/DX2                !
 ! D369  D(8,6,15,46)          -10.3423         estimate D2E/DX2                !
 ! D370  D(10,6,15,32)         -51.6638         estimate D2E/DX2                !
 ! D371  D(10,6,15,46)          51.987          estimate D2E/DX2                !
 ! D372  D(1,6,16,32)          106.0952         estimate D2E/DX2                !
 ! D373  D(1,6,16,36)          -53.9255         estimate D2E/DX2                !
 ! D374  D(1,6,16,47)           46.1372         estimate D2E/DX2                !
 ! D375  D(2,6,16,32)          175.0137         estimate D2E/DX2                !
 ! D376  D(2,6,16,36)           14.9929         estimate D2E/DX2                !
 ! D377  D(2,6,16,47)          115.0557         estimate D2E/DX2                !
 ! D378  D(7,6,16,32)           45.061          estimate D2E/DX2                !
 ! D379  D(7,6,16,36)         -114.9597         estimate D2E/DX2                !
 ! D380  D(7,6,16,47)          -14.897          estimate D2E/DX2                !
 ! D381  D(8,6,16,32)         -105.0651         estimate D2E/DX2                !
 ! D382  D(8,6,16,36)           94.9141         estimate D2E/DX2                !
 ! D383  D(8,6,16,47)         -165.0231         estimate D2E/DX2                !
 ! D384  D(10,6,16,32)         -24.8988         estimate D2E/DX2                !
 ! D385  D(10,6,16,36)         175.0805         estimate D2E/DX2                !
 ! D386  D(10,6,16,47)         -84.8568         estimate D2E/DX2                !
 ! D387  D(1,7,9,4)              2.7056         estimate D2E/DX2                !
 ! D388  D(1,7,9,8)             59.06           estimate D2E/DX2                !
 ! D389  D(1,7,9,29)          -132.0677         estimate D2E/DX2                !
 ! D390  D(1,7,9,30)          -168.7077         estimate D2E/DX2                !
 ! D391  D(6,7,9,4)            -53.8183         estimate D2E/DX2                !
 ! D392  D(6,7,9,8)              2.5361         estimate D2E/DX2                !
 ! D393  D(6,7,9,29)           171.4084         estimate D2E/DX2                !
 ! D394  D(6,7,9,30)           134.7684         estimate D2E/DX2                !
 ! D395  D(21,7,9,4)           137.8596         estimate D2E/DX2                !
 ! D396  D(21,7,9,8)          -165.786          estimate D2E/DX2                !
 ! D397  D(21,7,9,29)            3.0864         estimate D2E/DX2                !
 ! D398  D(21,7,9,30)          -33.5537         estimate D2E/DX2                !
 ! D399  D(22,7,9,4)           168.2045         estimate D2E/DX2                !
 ! D400  D(22,7,9,8)          -135.4412         estimate D2E/DX2                !
 ! D401  D(22,7,9,29)           33.4312         estimate D2E/DX2                !
 ! D402  D(22,7,9,30)           -3.2088         estimate D2E/DX2                !
 ! D403  D(1,7,10,8)           -31.0024         estimate D2E/DX2                !
 ! D404  D(1,7,10,13)          129.8529         estimate D2E/DX2                !
 ! D405  D(1,7,10,14)          154.278          estimate D2E/DX2                !
 ! D406  D(3,7,10,8)            36.724          estimate D2E/DX2                !
 ! D407  D(3,7,10,13)         -162.4206         estimate D2E/DX2                !
 ! D408  D(3,7,10,14)         -137.9956         estimate D2E/DX2                !
 ! D409  D(21,7,10,8)         -171.451          estimate D2E/DX2                !
 ! D410  D(21,7,10,13)         -10.5956         estimate D2E/DX2                !
 ! D411  D(21,7,10,14)          13.8295         estimate D2E/DX2                !
 ! D412  D(22,7,10,8)          177.5786         estimate D2E/DX2                !
 ! D413  D(22,7,10,13)         -21.566          estimate D2E/DX2                !
 ! D414  D(22,7,10,14)           2.8591         estimate D2E/DX2                !
 ! D415  D(1,7,21,60)           40.9389         estimate D2E/DX2                !
 ! D416  D(3,7,21,60)          -25.1258         estimate D2E/DX2                !
 ! D417  D(6,7,21,60)          102.6625         estimate D2E/DX2                !
 ! D418  D(9,7,21,60)          -92.9361         estimate D2E/DX2                !
 ! D419  D(10,7,21,60)        -177.1225         estimate D2E/DX2                !
 ! D420  D(1,7,22,38)          118.8401         estimate D2E/DX2                !
 ! D421  D(3,7,22,38)           30.9263         estimate D2E/DX2                !
 ! D422  D(6,7,22,38)         -158.9741         estimate D2E/DX2                !
 ! D423  D(9,7,22,38)          -40.5059         estimate D2E/DX2                !
 ! D424  D(10,7,22,38)        -100.8241         estimate D2E/DX2                !
 ! D425  D(2,8,9,3)             -4.0762         estimate D2E/DX2                !
 ! D426  D(2,8,9,7)            -64.3358         estimate D2E/DX2                !
 ! D427  D(2,8,9,29)           130.1885         estimate D2E/DX2                !
 ! D428  D(2,8,9,30)           162.6801         estimate D2E/DX2                !
 ! D429  D(6,8,9,3)             57.5182         estimate D2E/DX2                !
 ! D430  D(6,8,9,7)             -2.7414         estimate D2E/DX2                !
 ! D431  D(6,8,9,29)          -168.217          estimate D2E/DX2                !
 ! D432  D(6,8,9,30)          -135.7254         estimate D2E/DX2                !
 ! D433  D(25,8,9,3)          -128.7617         estimate D2E/DX2                !
 ! D434  D(25,8,9,7)           170.9787         estimate D2E/DX2                !
 ! D435  D(25,8,9,29)            5.503          estimate D2E/DX2                !
 ! D436  D(25,8,9,30)           37.9947         estimate D2E/DX2                !
 ! D437  D(26,8,9,3)          -166.6896         estimate D2E/DX2                !
 ! D438  D(26,8,9,7)           133.0508         estimate D2E/DX2                !
 ! D439  D(26,8,9,29)          -32.4248         estimate D2E/DX2                !
 ! D440  D(26,8,9,30)            0.0668         estimate D2E/DX2                !
 ! D441  D(2,8,10,7)            25.9117         estimate D2E/DX2                !
 ! D442  D(2,8,10,13)         -141.7907         estimate D2E/DX2                !
 ! D443  D(2,8,10,14)         -162.0372         estimate D2E/DX2                !
 ! D444  D(4,8,10,7)           -39.2046         estimate D2E/DX2                !
 ! D445  D(4,8,10,13)          153.093          estimate D2E/DX2                !
 ! D446  D(4,8,10,14)          132.8465         estimate D2E/DX2                !
 ! D447  D(25,8,10,7)          174.3739         estimate D2E/DX2                !
 ! D448  D(25,8,10,13)           6.6714         estimate D2E/DX2                !
 ! D449  D(25,8,10,14)         -13.575          estimate D2E/DX2                !
 ! D450  D(26,8,10,7)          177.7281         estimate D2E/DX2                !
 ! D451  D(26,8,10,13)          10.0257         estimate D2E/DX2                !
 ! D452  D(26,8,10,14)         -10.2208         estimate D2E/DX2                !
 ! D453  D(2,8,25,44)          -36.7219         estimate D2E/DX2                !
 ! D454  D(4,8,25,44)           25.2529         estimate D2E/DX2                !
 ! D455  D(6,8,25,44)         -101.842          estimate D2E/DX2                !
 ! D456  D(9,8,25,44)           86.2963         estimate D2E/DX2                !
 ! D457  D(10,8,25,44)         171.6256         estimate D2E/DX2                !
 ! D458  D(2,8,26,46)           74.1059         estimate D2E/DX2                !
 ! D459  D(4,8,26,46)          156.3682         estimate D2E/DX2                !
 ! D460  D(6,8,26,46)           -7.2328         estimate D2E/DX2                !
 ! D461  D(9,8,26,46)         -129.0706         estimate D2E/DX2                !
 ! D462  D(10,8,26,46)         -72.2688         estimate D2E/DX2                !
 ! D463  D(3,9,10,6)           -30.8319         estimate D2E/DX2                !
 ! D464  D(3,9,10,13)          168.0177         estimate D2E/DX2                !
 ! D465  D(3,9,10,14)          132.8024         estimate D2E/DX2                !
 ! D466  D(4,9,10,6)            38.2212         estimate D2E/DX2                !
 ! D467  D(4,9,10,13)         -122.9292         estimate D2E/DX2                !
 ! D468  D(4,9,10,14)         -158.1445         estimate D2E/DX2                !
 ! D469  D(29,9,10,6)         -172.6999         estimate D2E/DX2                !
 ! D470  D(29,9,10,13)          26.1497         estimate D2E/DX2                !
 ! D471  D(29,9,10,14)          -9.0656         estimate D2E/DX2                !
 ! D472  D(30,9,10,6)          179.0226         estimate D2E/DX2                !
 ! D473  D(30,9,10,13)          17.8722         estimate D2E/DX2                !
 ! D474  D(30,9,10,14)         -17.3431         estimate D2E/DX2                !
 ! D475  D(3,9,29,38)          -63.2865         estimate D2E/DX2                !
 ! D476  D(3,9,29,50)           36.6859         estimate D2E/DX2                !
 ! D477  D(4,9,29,38)         -129.7148         estimate D2E/DX2                !
 ! D478  D(4,9,29,50)          -29.7424         estimate D2E/DX2                !
 ! D479  D(7,9,29,38)            1.8177         estimate D2E/DX2                !
 ! D480  D(7,9,29,50)          101.7901         estimate D2E/DX2                !
 ! D481  D(8,9,29,38)          163.3253         estimate D2E/DX2                !
 ! D482  D(8,9,29,50)          -96.7024         estimate D2E/DX2                !
 ! D483  D(10,9,29,38)          81.7733         estimate D2E/DX2                !
 ! D484  D(10,9,29,50)        -178.2543         estimate D2E/DX2                !
 ! D485  D(3,9,30,54)          175.0632         estimate D2E/DX2                !
 ! D486  D(3,9,30,58)          -99.9225         estimate D2E/DX2                !
 ! D487  D(4,9,30,54)           87.4567         estimate D2E/DX2                !
 ! D488  D(4,9,30,58)          172.4711         estimate D2E/DX2                !
 ! D489  D(7,9,30,54)         -103.4294         estimate D2E/DX2                !
 ! D490  D(7,9,30,58)          -18.415          estimate D2E/DX2                !
 ! D491  D(8,9,30,54)           12.7857         estimate D2E/DX2                !
 ! D492  D(8,9,30,58)           97.8            estimate D2E/DX2                !
 ! D493  D(10,9,30,54)         -42.1345         estimate D2E/DX2                !
 ! D494  D(10,9,30,58)          42.8799         estimate D2E/DX2                !
 ! D495  D(6,10,13,32)          55.6909         estimate D2E/DX2                !
 ! D496  D(6,10,13,54)        -138.4254         estimate D2E/DX2                !
 ! D497  D(7,10,13,32)         -33.5122         estimate D2E/DX2                !
 ! D498  D(7,10,13,54)         132.3715         estimate D2E/DX2                !
 ! D499  D(8,10,13,32)         125.1041         estimate D2E/DX2                !
 ! D500  D(8,10,13,54)         -69.0121         estimate D2E/DX2                !
 ! D501  D(9,10,13,32)        -146.6181         estimate D2E/DX2                !
 ! D502  D(9,10,13,54)          19.2656         estimate D2E/DX2                !
 ! D503  D(6,10,14,32)          20.4739         estimate D2E/DX2                !
 ! D504  D(6,10,14,58)         137.4999         estimate D2E/DX2                !
 ! D505  D(7,10,14,32)         -61.9207         estimate D2E/DX2                !
 ! D506  D(7,10,14,58)          55.1053         estimate D2E/DX2                !
 ! D507  D(8,10,14,32)         127.0851         estimate D2E/DX2                !
 ! D508  D(8,10,14,58)        -115.8889         estimate D2E/DX2                !
 ! D509  D(9,10,14,32)        -134.1273         estimate D2E/DX2                !
 ! D510  D(9,10,14,58)         -17.1013         estimate D2E/DX2                !
 ! D511  D(51,11,12,34)       -176.5308         estimate D2E/DX2                !
 ! D512  D(56,11,12,34)          2.9881         estimate D2E/DX2                !
 ! D513  D(5,11,51,24)         -23.5981         estimate D2E/DX2                !
 ! D514  D(5,11,51,52)        -144.8302         estimate D2E/DX2                !
 ! D515  D(12,11,51,24)         52.2649         estimate D2E/DX2                !
 ! D516  D(12,11,51,52)        -68.9671         estimate D2E/DX2                !
 ! D517  D(56,11,51,24)       -127.3428         estimate D2E/DX2                !
 ! D518  D(56,11,51,52)        111.4251         estimate D2E/DX2                !
 ! D519  D(5,11,56,19)         -59.0987         estimate D2E/DX2                !
 ! D520  D(5,11,56,27)          20.5699         estimate D2E/DX2                !
 ! D521  D(5,11,56,44)         -26.972          estimate D2E/DX2                !
 ! D522  D(5,11,56,55)         158.1666         estimate D2E/DX2                !
 ! D523  D(12,11,56,19)       -134.3189         estimate D2E/DX2                !
 ! D524  D(12,11,56,27)        -54.6503         estimate D2E/DX2                !
 ! D525  D(12,11,56,44)       -102.1922         estimate D2E/DX2                !
 ! D526  D(12,11,56,55)         82.9464         estimate D2E/DX2                !
 ! D527  D(51,11,56,19)         45.1769         estimate D2E/DX2                !
 ! D528  D(51,11,56,27)        124.8455         estimate D2E/DX2                !
 ! D529  D(51,11,56,44)         77.3035         estimate D2E/DX2                !
 ! D530  D(51,11,56,55)        -97.5579         estimate D2E/DX2                !
 ! D531  D(5,12,34,28)          -9.2819         estimate D2E/DX2                !
 ! D532  D(5,12,34,33)        -135.0132         estimate D2E/DX2                !
 ! D533  D(5,12,34,50)          52.8255         estimate D2E/DX2                !
 ! D534  D(11,12,34,28)         63.6231         estimate D2E/DX2                !
 ! D535  D(11,12,34,33)        -62.1082         estimate D2E/DX2                !
 ! D536  D(11,12,34,50)        125.7305         estimate D2E/DX2                !
 ! D537  D(54,13,14,58)          8.832          estimate D2E/DX2                !
 ! D538  D(10,13,32,15)        -63.0381         estimate D2E/DX2                !
 ! D539  D(10,13,32,16)        -53.8381         estimate D2E/DX2                !
 ! D540  D(10,13,32,31)       -179.5379         estimate D2E/DX2                !
 ! D541  D(10,13,32,47)         -9.4135         estimate D2E/DX2                !
 ! D542  D(54,13,32,15)       -107.9607         estimate D2E/DX2                !
 ! D543  D(54,13,32,16)        -98.7607         estimate D2E/DX2                !
 ! D544  D(54,13,32,31)        135.5394         estimate D2E/DX2                !
 ! D545  D(54,13,32,47)        -54.3362         estimate D2E/DX2                !
 ! D546  D(10,13,54,30)        -29.5966         estimate D2E/DX2                !
 ! D547  D(10,13,54,40)         36.3517         estimate D2E/DX2                !
 ! D548  D(10,13,54,53)       -158.7767         estimate D2E/DX2                !
 ! D549  D(14,13,54,30)         44.9295         estimate D2E/DX2                !
 ! D550  D(14,13,54,40)        110.8779         estimate D2E/DX2                !
 ! D551  D(14,13,54,53)        -84.2505         estimate D2E/DX2                !
 ! D552  D(32,13,54,30)         14.077          estimate D2E/DX2                !
 ! D553  D(32,13,54,40)         80.0253         estimate D2E/DX2                !
 ! D554  D(32,13,54,53)       -115.1031         estimate D2E/DX2                !
 ! D555  D(10,14,32,15)        -35.9838         estimate D2E/DX2                !
 ! D556  D(10,14,32,16)        -24.4063         estimate D2E/DX2                !
 ! D557  D(10,14,32,31)       -157.9334         estimate D2E/DX2                !
 ! D558  D(10,14,32,47)         34.0656         estimate D2E/DX2                !
 ! D559  D(58,14,32,15)       -140.7925         estimate D2E/DX2                !
 ! D560  D(58,14,32,16)       -129.215          estimate D2E/DX2                !
 ! D561  D(58,14,32,31)         97.258          estimate D2E/DX2                !
 ! D562  D(58,14,32,47)        -70.743          estimate D2E/DX2                !
 ! D563  D(10,14,58,30)         29.3489         estimate D2E/DX2                !
 ! D564  D(10,14,58,57)        155.0531         estimate D2E/DX2                !
 ! D565  D(13,14,58,30)        -59.8157         estimate D2E/DX2                !
 ! D566  D(13,14,58,57)         65.8885         estimate D2E/DX2                !
 ! D567  D(32,14,58,30)        118.2317         estimate D2E/DX2                !
 ! D568  D(32,14,58,57)       -116.0641         estimate D2E/DX2                !
 ! D569  D(36,16,46,26)        -91.1385         estimate D2E/DX2                !
 ! D570  D(36,16,46,45)         67.0499         estimate D2E/DX2                !
 ! D571  D(47,16,46,26)         94.2419         estimate D2E/DX2                !
 ! D572  D(47,16,46,45)       -107.5697         estimate D2E/DX2                !
 ! D573  D(6,15,32,13)          67.4338         estimate D2E/DX2                !
 ! D574  D(6,15,32,14)          56.746          estimate D2E/DX2                !
 ! D575  D(6,15,32,31)         173.9721         estimate D2E/DX2                !
 ! D576  D(6,15,32,47)         -75.455          estimate D2E/DX2                !
 ! D577  D(46,15,32,13)        -40.4091         estimate D2E/DX2                !
 ! D578  D(46,15,32,14)        -51.0969         estimate D2E/DX2                !
 ! D579  D(46,15,32,31)         66.1292         estimate D2E/DX2                !
 ! D580  D(46,15,32,47)        176.7021         estimate D2E/DX2                !
 ! D581  D(6,15,46,26)           6.1847         estimate D2E/DX2                !
 ! D582  D(6,15,46,45)         163.6746         estimate D2E/DX2                !
 ! D583  D(32,15,46,26)         92.2602         estimate D2E/DX2                !
 ! D584  D(32,15,46,45)       -110.25           estimate D2E/DX2                !
 ! D585  D(6,16,32,13)          41.2673         estimate D2E/DX2                !
 ! D586  D(6,16,32,14)          28.5234         estimate D2E/DX2                !
 ! D587  D(6,16,32,31)         156.0588         estimate D2E/DX2                !
 ! D588  D(36,16,32,13)        147.8486         estimate D2E/DX2                !
 ! D589  D(36,16,32,14)        135.1047         estimate D2E/DX2                !
 ! D590  D(36,16,32,31)        -97.3599         estimate D2E/DX2                !
 ! D591  D(6,16,36,35)        -166.2331         estimate D2E/DX2                !
 ! D592  D(15,16,36,35)        -88.3331         estimate D2E/DX2                !
 ! D593  D(32,16,36,35)         89.6374         estimate D2E/DX2                !
 ! D594  D(47,16,36,35)         92.9147         estimate D2E/DX2                !
 ! D595  D(6,16,47,23)         -49.9613         estimate D2E/DX2                !
 ! D596  D(6,16,47,48)        -178.9647         estimate D2E/DX2                !
 ! D597  D(15,16,47,23)       -126.091          estimate D2E/DX2                !
 ! D598  D(15,16,47,48)        104.9056         estimate D2E/DX2                !
 ! D599  D(36,16,47,23)         51.353          estimate D2E/DX2                !
 ! D600  D(36,16,47,48)        -77.6504         estimate D2E/DX2                !
 ! D601  D(50,17,18,42)        171.408          estimate D2E/DX2                !
 ! D602  D(42,18,38,22)        -56.1638         estimate D2E/DX2                !
 ! D603  D(42,18,38,29)       -148.5071         estimate D2E/DX2                !
 ! D604  D(42,18,38,37)         85.617          estimate D2E/DX2                !
 ! D605  D(3,17,38,22)          38.635          estimate D2E/DX2                !
 ! D606  D(3,17,38,29)         -53.7959         estimate D2E/DX2                !
 ! D607  D(3,17,38,37)        -179.2964         estimate D2E/DX2                !
 ! D608  D(50,17,38,22)        133.1161         estimate D2E/DX2                !
 ! D609  D(50,17,38,29)         40.6852         estimate D2E/DX2                !
 ! D610  D(50,17,38,37)        -84.8153         estimate D2E/DX2                !
 ! D611  D(3,17,50,28)          -2.7344         estimate D2E/DX2                !
 ! D612  D(3,17,50,29)          65.8377         estimate D2E/DX2                !
 ! D613  D(3,17,50,34)         -58.8552         estimate D2E/DX2                !
 ! D614  D(3,17,50,49)        -171.3876         estimate D2E/DX2                !
 ! D615  D(18,17,50,28)         70.7111         estimate D2E/DX2                !
 ! D616  D(18,17,50,29)        139.2832         estimate D2E/DX2                !
 ! D617  D(18,17,50,34)         14.5903         estimate D2E/DX2                !
 ! D618  D(18,17,50,49)        -97.9421         estimate D2E/DX2                !
 ! D619  D(38,17,50,28)       -110.7992         estimate D2E/DX2                !
 ! D620  D(38,17,50,29)        -42.2271         estimate D2E/DX2                !
 ! D621  D(38,17,50,34)       -166.92           estimate D2E/DX2                !
 ! D622  D(38,17,50,49)         80.5476         estimate D2E/DX2                !
 ! D623  D(3,18,42,23)          -6.9331         estimate D2E/DX2                !
 ! D624  D(3,18,42,41)        -159.5905         estimate D2E/DX2                !
 ! D625  D(3,18,42,60)         -68.7021         estimate D2E/DX2                !
 ! D626  D(17,18,42,23)         71.3134         estimate D2E/DX2                !
 ! D627  D(17,18,42,41)        -81.344          estimate D2E/DX2                !
 ! D628  D(17,18,42,60)          9.5444         estimate D2E/DX2                !
 ! D629  D(56,19,20,61)         28.3278         estimate D2E/DX2                !
 ! D630  D(2,19,56,11)          64.8963         estimate D2E/DX2                !
 ! D631  D(2,19,56,27)         -23.735          estimate D2E/DX2                !
 ! D632  D(2,19,56,44)         -80.8141         estimate D2E/DX2                !
 ! D633  D(2,19,56,55)        -164.0999         estimate D2E/DX2                !
 ! D634  D(20,19,56,11)        147.3236         estimate D2E/DX2                !
 ! D635  D(20,19,56,27)         58.6923         estimate D2E/DX2                !
 ! D636  D(20,19,56,44)          1.6132         estimate D2E/DX2                !
 ! D637  D(20,19,56,55)        -81.6726         estimate D2E/DX2                !
 ! D638  D(2,20,61,44)          77.4782         estimate D2E/DX2                !
 ! D639  D(2,20,61,62)         176.79           estimate D2E/DX2                !
 ! D640  D(19,20,61,44)        -33.2266         estimate D2E/DX2                !
 ! D641  D(19,20,61,62)         66.0853         estimate D2E/DX2                !
 ! D642  D(60,21,22,38)         27.1934         estimate D2E/DX2                !
 ! D643  D(7,21,60,42)          -9.0628         estimate D2E/DX2                !
 ! D644  D(7,21,60,59)         173.3962         estimate D2E/DX2                !
 ! D645  D(22,21,60,42)       -119.8886         estimate D2E/DX2                !
 ! D646  D(22,21,60,59)         62.5704         estimate D2E/DX2                !
 ! D647  D(7,22,38,17)         -32.9384         estimate D2E/DX2                !
 ! D648  D(7,22,38,29)          34.0799         estimate D2E/DX2                !
 ! D649  D(7,22,38,37)        -179.1677         estimate D2E/DX2                !
 ! D650  D(21,22,38,17)         42.7794         estimate D2E/DX2                !
 ! D651  D(21,22,38,29)        109.7977         estimate D2E/DX2                !
 ! D652  D(21,22,38,37)       -103.4499         estimate D2E/DX2                !
 ! D653  D(42,23,24,51)          7.4195         estimate D2E/DX2                !
 ! D654  D(47,23,24,51)       -163.1369         estimate D2E/DX2                !
 ! D655  D(1,23,42,18)          18.2163         estimate D2E/DX2                !
 ! D656  D(1,23,42,41)         178.9253         estimate D2E/DX2                !
 ! D657  D(1,23,42,60)          92.7922         estimate D2E/DX2                !
 ! D658  D(24,23,42,18)         98.5773         estimate D2E/DX2                !
 ! D659  D(24,23,42,41)       -100.7137         estimate D2E/DX2                !
 ! D660  D(24,23,42,60)        173.1532         estimate D2E/DX2                !
 ! D661  D(47,23,42,18)        -95.7762         estimate D2E/DX2                !
 ! D662  D(47,23,42,41)         64.9328         estimate D2E/DX2                !
 ! D663  D(47,23,42,60)        -21.2003         estimate D2E/DX2                !
 ! D664  D(1,23,47,16)          33.8467         estimate D2E/DX2                !
 ! D665  D(1,23,47,32)         -12.6402         estimate D2E/DX2                !
 ! D666  D(1,23,47,48)         171.7508         estimate D2E/DX2                !
 ! D667  D(24,23,47,16)        -42.6105         estimate D2E/DX2                !
 ! D668  D(24,23,47,32)        -89.0975         estimate D2E/DX2                !
 ! D669  D(24,23,47,48)         95.2935         estimate D2E/DX2                !
 ! D670  D(42,23,47,16)        150.2699         estimate D2E/DX2                !
 ! D671  D(42,23,47,32)        103.7829         estimate D2E/DX2                !
 ! D672  D(42,23,47,48)        -71.8261         estimate D2E/DX2                !
 ! D673  D(1,24,51,11)          32.6385         estimate D2E/DX2                !
 ! D674  D(1,24,51,52)         157.8776         estimate D2E/DX2                !
 ! D675  D(23,24,51,11)        -59.9237         estimate D2E/DX2                !
 ! D676  D(23,24,51,52)         65.3153         estimate D2E/DX2                !
 ! D677  D(44,25,26,46)        145.1483         estimate D2E/DX2                !
 ! D678  D(8,25,44,27)         -36.6997         estimate D2E/DX2                !
 ! D679  D(8,25,44,43)        -172.4963         estimate D2E/DX2                !
 ! D680  D(8,25,44,56)           5.0955         estimate D2E/DX2                !
 ! D681  D(8,25,44,61)         100.9453         estimate D2E/DX2                !
 ! D682  D(26,25,44,27)         73.7361         estimate D2E/DX2                !
 ! D683  D(26,25,44,43)        -62.0605         estimate D2E/DX2                !
 ! D684  D(26,25,44,56)        115.5313         estimate D2E/DX2                !
 ! D685  D(26,25,44,61)       -148.6189         estimate D2E/DX2                !
 ! D686  D(8,26,46,15)           1.0138         estimate D2E/DX2                !
 ! D687  D(8,26,46,45)        -156.5561         estimate D2E/DX2                !
 ! D688  D(25,26,46,15)         79.345          estimate D2E/DX2                !
 ! D689  D(25,26,46,45)        -78.225          estimate D2E/DX2                !
 ! D690  D(44,27,28,34)       -179.2052         estimate D2E/DX2                !
 ! D691  D(44,27,28,40)         -3.3819         estimate D2E/DX2                !
 ! D692  D(44,27,28,50)        172.1776         estimate D2E/DX2                !
 ! D693  D(56,27,28,34)         -7.1615         estimate D2E/DX2                !
 ! D694  D(56,27,28,40)        168.6618         estimate D2E/DX2                !
 ! D695  D(56,27,28,50)        -15.7787         estimate D2E/DX2                !
 ! D696  D(4,27,44,25)          39.3079         estimate D2E/DX2                !
 ! D697  D(4,27,44,43)         171.6376         estimate D2E/DX2                !
 ! D698  D(4,27,44,61)           3.5219         estimate D2E/DX2                !
 ! D699  D(28,27,44,25)        -43.8701         estimate D2E/DX2                !
 ! D700  D(28,27,44,43)         88.4596         estimate D2E/DX2                !
 ! D701  D(28,27,44,61)        -79.6561         estimate D2E/DX2                !
 ! D702  D(4,27,56,11)         -27.6405         estimate D2E/DX2                !
 ! D703  D(4,27,56,19)          33.3051         estimate D2E/DX2                !
 ! D704  D(4,27,56,55)        -172.5582         estimate D2E/DX2                !
 ! D705  D(28,27,56,11)         60.0846         estimate D2E/DX2                !
 ! D706  D(28,27,56,19)        121.0301         estimate D2E/DX2                !
 ! D707  D(28,27,56,55)        -84.8332         estimate D2E/DX2                !
 ! D708  D(4,28,34,12)          14.2456         estimate D2E/DX2                !
 ! D709  D(4,28,34,33)         142.8841         estimate D2E/DX2                !
 ! D710  D(27,28,34,12)        -61.6534         estimate D2E/DX2                !
 ! D711  D(27,28,34,33)         66.985          estimate D2E/DX2                !
 ! D712  D(12,34,40,39)       -152.8865         estimate D2E/DX2                !
 ! D713  D(12,34,40,54)         55.5215         estimate D2E/DX2                !
 ! D714  D(33,34,40,39)        -21.5391         estimate D2E/DX2                !
 ! D715  D(33,34,40,54)       -173.1312         estimate D2E/DX2                !
 ! D716  D(4,28,40,39)        -164.5258         estimate D2E/DX2                !
 ! D717  D(4,28,40,54)          38.4463         estimate D2E/DX2                !
 ! D718  D(27,28,40,39)        -88.1778         estimate D2E/DX2                !
 ! D719  D(27,28,40,54)        114.7943         estimate D2E/DX2                !
 ! D720  D(50,28,40,39)         93.911          estimate D2E/DX2                !
 ! D721  D(50,28,40,54)        -63.1169         estimate D2E/DX2                !
 ! D722  D(4,28,50,17)           7.6751         estimate D2E/DX2                !
 ! D723  D(4,28,50,29)         -55.2531         estimate D2E/DX2                !
 ! D724  D(4,28,50,49)         176.5982         estimate D2E/DX2                !
 ! D725  D(27,28,50,17)        -69.2649         estimate D2E/DX2                !
 ! D726  D(27,28,50,29)       -132.193          estimate D2E/DX2                !
 ! D727  D(27,28,50,49)         99.6583         estimate D2E/DX2                !
 ! D728  D(40,28,50,17)        106.0762         estimate D2E/DX2                !
 ! D729  D(40,28,50,29)         43.148          estimate D2E/DX2                !
 ! D730  D(40,28,50,49)        -85.0007         estimate D2E/DX2                !
 ! D731  D(38,29,30,54)        179.8897         estimate D2E/DX2                !
 ! D732  D(38,29,30,58)         14.8934         estimate D2E/DX2                !
 ! D733  D(50,29,30,54)         11.915          estimate D2E/DX2                !
 ! D734  D(50,29,30,58)       -153.0814         estimate D2E/DX2                !
 ! D735  D(9,29,38,17)          64.2528         estimate D2E/DX2                !
 ! D736  D(9,29,38,22)         -17.9261         estimate D2E/DX2                !
 ! D737  D(9,29,38,37)        -164.1072         estimate D2E/DX2                !
 ! D738  D(30,29,38,17)        140.3345         estimate D2E/DX2                !
 ! D739  D(30,29,38,22)         58.1555         estimate D2E/DX2                !
 ! D740  D(30,29,38,37)        -88.0256         estimate D2E/DX2                !
 ! D741  D(50,29,38,17)        -43.3934         estimate D2E/DX2                !
 ! D742  D(50,29,38,22)       -125.5723         estimate D2E/DX2                !
 ! D743  D(50,29,38,37)         88.2466         estimate D2E/DX2                !
 ! D744  D(9,29,50,17)         -55.9531         estimate D2E/DX2                !
 ! D745  D(9,29,50,28)          45.4694         estimate D2E/DX2                !
 ! D746  D(9,29,50,34)          10.0225         estimate D2E/DX2                !
 ! D747  D(9,29,50,49)         176.2672         estimate D2E/DX2                !
 ! D748  D(30,29,50,17)       -151.2501         estimate D2E/DX2                !
 ! D749  D(30,29,50,28)        -49.8276         estimate D2E/DX2                !
 ! D750  D(30,29,50,34)        -85.2745         estimate D2E/DX2                !
 ! D751  D(30,29,50,49)         80.9702         estimate D2E/DX2                !
 ! D752  D(38,29,50,17)         40.7471         estimate D2E/DX2                !
 ! D753  D(38,29,50,28)        142.1696         estimate D2E/DX2                !
 ! D754  D(38,29,50,34)        106.7227         estimate D2E/DX2                !
 ! D755  D(38,29,50,49)        -87.0326         estimate D2E/DX2                !
 ! D756  D(9,30,54,13)          47.5652         estimate D2E/DX2                !
 ! D757  D(9,30,54,40)         -71.2841         estimate D2E/DX2                !
 ! D758  D(9,30,54,53)         166.4801         estimate D2E/DX2                !
 ! D759  D(29,30,54,13)        128.9406         estimate D2E/DX2                !
 ! D760  D(29,30,54,40)         10.0913         estimate D2E/DX2                !
 ! D761  D(29,30,54,53)       -112.1446         estimate D2E/DX2                !
 ! D762  D(58,30,54,13)        -63.1891         estimate D2E/DX2                !
 ! D763  D(58,30,54,40)        177.9615         estimate D2E/DX2                !
 ! D764  D(58,30,54,53)         55.7257         estimate D2E/DX2                !
 ! D765  D(9,30,58,14)         -44.8554         estimate D2E/DX2                !
 ! D766  D(9,30,58,57)        -176.3014         estimate D2E/DX2                !
 ! D767  D(29,30,58,14)       -132.2671         estimate D2E/DX2                !
 ! D768  D(29,30,58,57)         96.2869         estimate D2E/DX2                !
 ! D769  D(54,30,58,14)         54.8812         estimate D2E/DX2                !
 ! D770  D(54,30,58,57)        -76.5648         estimate D2E/DX2                !
 ! D771  D(13,32,47,23)          3.5951         estimate D2E/DX2                !
 ! D772  D(13,32,47,48)        179.4604         estimate D2E/DX2                !
 ! D773  D(14,32,47,23)        -18.4375         estimate D2E/DX2                !
 ! D774  D(14,32,47,48)        157.4278         estimate D2E/DX2                !
 ! D775  D(15,32,47,23)         56.509          estimate D2E/DX2                !
 ! D776  D(15,32,47,48)       -127.6256         estimate D2E/DX2                !
 ! D777  D(31,32,47,23)        173.5272         estimate D2E/DX2                !
 ! D778  D(31,32,47,48)        -10.6075         estimate D2E/DX2                !
 ! D779  D(12,34,50,17)         10.1274         estimate D2E/DX2                !
 ! D780  D(12,34,50,29)        -46.7279         estimate D2E/DX2                !
 ! D781  D(12,34,50,49)        144.5508         estimate D2E/DX2                !
 ! D782  D(33,34,50,17)       -161.5234         estimate D2E/DX2                !
 ! D783  D(33,34,50,29)        141.6214         estimate D2E/DX2                !
 ! D784  D(33,34,50,49)        -27.0999         estimate D2E/DX2                !
 ! D785  D(28,40,54,13)        -47.3412         estimate D2E/DX2                !
 ! D786  D(28,40,54,30)         25.2953         estimate D2E/DX2                !
 ! D787  D(28,40,54,53)        149.422          estimate D2E/DX2                !
 ! D788  D(39,40,54,13)        154.6137         estimate D2E/DX2                !
 ! D789  D(39,40,54,30)       -132.7498         estimate D2E/DX2                !
 ! D790  D(39,40,54,53)         -8.623          estimate D2E/DX2                !
 ! D791  D(18,42,60,21)         51.3907         estimate D2E/DX2                !
 ! D792  D(18,42,60,59)       -130.6265         estimate D2E/DX2                !
 ! D793  D(23,42,60,21)        -46.0673         estimate D2E/DX2                !
 ! D794  D(23,42,60,59)        131.9155         estimate D2E/DX2                !
 ! D795  D(41,42,60,21)       -166.865          estimate D2E/DX2                !
 ! D796  D(41,42,60,59)         11.1178         estimate D2E/DX2                !
 ! D797  D(25,44,56,11)         14.0544         estimate D2E/DX2                !
 ! D798  D(25,44,56,19)         45.9589         estimate D2E/DX2                !
 ! D799  D(25,44,56,55)       -169.7028         estimate D2E/DX2                !
 ! D800  D(43,44,56,11)       -167.9288         estimate D2E/DX2                !
 ! D801  D(43,44,56,19)       -136.0243         estimate D2E/DX2                !
 ! D802  D(43,44,56,55)          8.314          estimate D2E/DX2                !
 ! D803  D(61,44,56,11)        -44.6973         estimate D2E/DX2                !
 ! D804  D(61,44,56,19)        -12.7928         estimate D2E/DX2                !
 ! D805  D(61,44,56,55)        131.5455         estimate D2E/DX2                !
 ! D806  D(25,44,61,20)        -97.54           estimate D2E/DX2                !
 ! D807  D(25,44,61,62)        140.5501         estimate D2E/DX2                !
 ! D808  D(27,44,61,20)        -49.6745         estimate D2E/DX2                !
 ! D809  D(27,44,61,62)       -171.5844         estimate D2E/DX2                !
 ! D810  D(43,44,61,20)        139.7477         estimate D2E/DX2                !
 ! D811  D(43,44,61,62)         17.8378         estimate D2E/DX2                !
 ! D812  D(56,44,61,20)         18.6299         estimate D2E/DX2                !
 ! D813  D(56,44,61,62)       -103.28           estimate D2E/DX2                !
 --------------------------------------------------------------------------------
 Trust Radius=3.00D-01 FncErr=1.00D-07 GrdErr=1.00D-06 EigMax=2.50D+02 EigMin=1.00D-04
 Number of steps in this run=    372 maximum allowed number of steps=    372.
 GradGradGradGradGradGradGradGradGradGradGradGradGradGradGradGradGradGrad

 Stoichiometry    Be10H52
 Framework group  C1[X(Be10H52)]
 Deg. of freedom   180
 Full point group                 C1      NOp   1
 Largest Abelian subgroup         C1      NOp   1
 Largest concise Abelian subgroup C1      NOp   1
                         Standard orientation:                         
 ---------------------------------------------------------------------
 Center     Atomic      Atomic             Coordinates (Angstroms)
 Number     Number       Type             X           Y           Z
 ---------------------------------------------------------------------
      1          4           0        0.542557    1.397635    0.918207
      2          4           0        1.477030   -0.617216    0.712682
      3          4           0        0.135224    1.323747   -1.196490
      4          4           0        0.820927   -0.741157   -1.282503
      5          4           0        2.020191    0.861173   -0.544717
      6          4           0       -0.398550   -0.255945    1.718300
      7          4           0       -1.396443    1.141842    0.286795
      8          4           0       -0.281736   -1.720716    0.262775
      9          4           0       -1.213437   -0.271927   -1.263634
     10          4           0       -2.072162   -0.820972    0.527658
     11          1           0        3.488120    1.160572   -0.598084
     12          1           0        3.108600    1.775731   -1.015187
     13          1           0       -3.194849   -1.683691    1.075008
     14          1           0       -3.564075   -1.064366    0.684265
     15          1           0       -0.561340   -0.824545    3.177037
     16          1           0       -0.441992   -0.041577    3.274505
     17          1           0       -0.330702    2.356210   -2.214439
     18          1           0        0.487021    2.411021   -2.190125
     19          1           0        2.849056   -1.067197    1.198321
     20          1           0        2.322686   -1.532282    1.611689
     21          1           0       -2.149357    2.478088    0.520968
     22          1           0       -2.723958    1.923950    0.410884
     23          1           0        0.753786    2.849368    1.550868
     24          1           0        1.301567    2.401486    1.903269
     25          1           0        0.160789   -3.211022    0.391018
     26          1           0       -0.637126   -3.215743    0.479011
     27          1           0        1.700186   -1.719837   -2.213201
     28          1           0        1.161019   -1.418448   -2.703907
     29          1           0       -1.844544   -0.211054   -2.701799
     30          1           0       -2.350730   -0.661897   -2.282932
     31          1           0       -3.655279    0.399337    3.461141
     32          1           0       -3.139778    0.480277    2.921546
     33          1           0        3.426238    0.414740   -3.728793
     34          1           0        2.813793    0.621585   -3.348820
     35          1           0        2.465485    0.392027    4.427539
     36          1           0        2.160261    0.402365    3.743194
     37          1           0       -3.553281    2.625390   -2.671765
     38          1           0       -3.014568    2.270510   -2.290641
     39          1           0       -0.606007   -3.966918   -2.917327
     40          1           0       -0.654556   -3.374708   -2.460255
     41          1           0        1.624498    5.020764   -0.492545
     42          1           0        1.478637    4.287243   -0.540665
     43          1           0        2.939768   -4.206155   -0.555372
     44          1           0        2.574369   -3.559317   -0.460823
     45          1           0       -1.014948   -3.905068    3.562952
     46          1           0       -1.044061   -3.348056    3.062872
     47          1           0       -1.331383    2.653925    3.335665
     48          1           0       -1.475659    3.150200    3.878457
     49          1           0        0.140244    0.640043   -5.150660
     50          1           0        0.144661    0.564482   -4.405307
     51          1           0        3.859706    1.857671    1.933847
     52          1           0        4.340404    2.391096    2.146474
     53          1           0       -3.800360   -3.421719   -1.523280
     54          1           0       -3.179954   -3.043675   -1.339998
     55          1           0        5.003698   -1.719335   -1.677240
     56          1           0        4.396612   -1.427807   -1.349815
     57          1           0       -5.422188   -0.095203   -1.742495
     58          1           0       -4.768188    0.046259   -1.406782
     59          1           0       -1.308572    4.797466    0.060319
     60          1           0       -1.107461    4.232182    0.063140
     61          1           0        1.663871   -3.336918    2.113353
     62          1           0        1.975439   -3.733309    2.438621
 ---------------------------------------------------------------------
 Rotational constants (GHZ):           0.6157064           0.5691451           0.5464881
 Standard basis: def2TZVP (5D, 7F)
 There are   512 symmetry adapted cartesian basis functions of A   symmetry.
 There are   502 symmetry adapted basis functions of A   symmetry.
   502 basis functions,   706 primitive gaussians,   512 cartesian basis functions
    46 alpha electrons       46 beta electrons
       nuclear repulsion energy       563.6873883307 Hartrees.
 NAtoms=   62 NActive=   62 NUniq=   62 SFac= 1.00D+00 NAtFMM=   60 NAOKFM=T Big=T
 Integral buffers will be    131072 words long.
 Raffenetti 2 integral format.
 Two-electron integral symmetry is turned on.
 Nuclear repulsion after empirical dispersion term =      563.6213793408 Hartrees.
 One-electron integrals computed using PRISM.
   1 Symmetry operations used in ECPInt.
 ECPInt:  NShTT=   44551 NPrTT=  111954 LenC2=   39574 LenP2D=   76959.
 LDataN:  DoStor=T MaxTD1= 4 Len=   56
 NBasis=   502 RedAO= T EigKep=  6.78D-05  NBF=   502
 NBsUse=   502 1.00D-06 EigRej= -1.00D+00 NBFU=   502
 ExpMin= 3.27D-02 ExpMax= 4.70D+03 ExpMxC= 1.60D+02 IAcc=3 IRadAn=         5 AccDes= 0.00D+00
 Harris functional with IExCor= 1009 and IRadAn=       5 diagonalized for initial guess.
 HarFok:  IExCor= 1009 AccDes= 0.00D+00 IRadAn=         5 IDoV= 1 UseB2=F ITyADJ=14
 ICtDFT=  3500011 ScaDFX=  1.000000  1.000000  1.000000  1.000000
 FoFCou: FMM=F IPFlag=           0 FMFlag=      100000 FMFlg1=        2001
         NFxFlg=           0 DoJE=T BraDBF=F KetDBF=T FulRan=T
         wScrn=  0.000000 ICntrl=       500 IOpCl=  0 I1Cent=   200000004 NGrid=           0
         NMat0=    1 NMatS0=      1 NMatT0=    0 NMatD0=    1 NMtDS0=    0 NMtDT0=    0
 Petite list used in FoFCou.
 Requested convergence on RMS density matrix=1.00D-08 within 128 cycles.
 Requested convergence on MAX density matrix=1.00D-06.
 Requested convergence on             energy=1.00D-06.
 No special actions if energy rises.
 SCF Done:  E(RPBE1PBE) =  -177.609949484     A.U. after   15 cycles
            NFock= 15  Conv=0.60D-08     -V/T= 2.0096

 **********************************************************************

            Population analysis using the SCF density.

 **********************************************************************

 Orbital symmetries:
       Occupied  (A) (A) (A) (A) (A) (A) (A) (A) (A) (A) (A) (A)
                 (A) (A) (A) (A) (A) (A) (A) (A) (A) (A) (A) (A)
                 (A) (A) (A) (A) (A) (A) (A) (A) (A) (A) (A) (A)
                 (A) (A) (A) (A) (A) (A) (A) (A) (A) (A)
       Virtual   (A) (A) (A) (A) (A) (A) (A) (A) (A) (A) (A) (A)
                 (A) (A) (A) (A) (A) (A) (A) (A) (A) (A) (A) (A)
                 (A) (A) (A) (A) (A) (A) (A) (A) (A) (A) (A) (A)
                 (A) (A) (A) (A) (A) (A) (A) (A) (A) (A) (A) (A)
                 (A) (A) (A) (A) (A) (A) (A) (A) (A) (A) (A) (A)
                 (A) (A) (A) (A) (A) (A) (A) (A) (A) (A) (A) (A)
                 (A) (A) (A) (A) (A) (A) (A) (A) (A) (A) (A) (A)
                 (A) (A) (A) (A) (A) (A) (A) (A) (A) (A) (A) (A)
                 (A) (A) (A) (A) (A) (A) (A) (A) (A) (A) (A) (A)
                 (A) (A) (A) (A) (A) (A) (A) (A) (A) (A) (A) (A)
                 (A) (A) (A) (A) (A) (A) (A) (A) (A) (A) (A) (A)
                 (A) (A) (A) (A) (A) (A) (A) (A) (A) (A) (A) (A)
                 (A) (A) (A) (A) (A) (A) (A) (A) (A) (A) (A) (A)
                 (A) (A) (A) (A) (A) (A) (A) (A) (A) (A) (A) (A)
                 (A) (A) (A) (A) (A) (A) (A) (A) (A) (A) (A) (A)
                 (A) (A) (A) (A) (A) (A) (A) (A) (A) (A) (A) (A)
                 (A) (A) (A) (A) (A) (A) (A) (A) (A) (A) (A) (A)
                 (A) (A) (A) (A) (A) (A) (A) (A) (A) (A) (A) (A)
                 (A) (A) (A) (A) (A) (A) (A) (A) (A) (A) (A) (A)
                 (A) (A) (A) (A) (A) (A) (A) (A) (A) (A) (A) (A)
                 (A) (A) (A) (A) (A) (A) (A) (A) (A) (A) (A) (A)
                 (A) (A) (A) (A) (A) (A) (A) (A) (A) (A) (A) (A)
                 (A) (A) (A) (A) (A) (A) (A) (A) (A) (A) (A) (A)
                 (A) (A) (A) (A) (A) (A) (A) (A) (A) (A) (A) (A)
                 (A) (A) (A) (A) (A) (A) (A) (A) (A) (A) (A) (A)
                 (A) (A) (A) (A) (A) (A) (A) (A) (A) (A) (A) (A)
                 (A) (A) (A) (A) (A) (A) (A) (A) (A) (A) (A) (A)
                 (A) (A) (A) (A) (A) (A) (A) (A) (A) (A) (A) (A)
                 (A) (A) (A) (A) (A) (A) (A) (A) (A) (A) (A) (A)
                 (A) (A) (A) (A) (A) (A) (A) (A) (A) (A) (A) (A)
                 (A) (A) (A) (A) (A) (A) (A) (A) (A) (A) (A) (A)
                 (A) (A) (A) (A) (A) (A) (A) (A) (A) (A) (A) (A)
                 (A) (A) (A) (A) (A) (A) (A) (A) (A) (A) (A) (A)
                 (A) (A) (A) (A) (A) (A) (A) (A) (A) (A) (A) (A)
                 (A) (A) (A) (A) (A) (A) (A) (A) (A) (A) (A) (A)
                 (A) (A) (A) (A) (A) (A) (A) (A) (A) (A) (A) (A)
                 (A) (A) (A) (A) (A) (A) (A) (A) (A) (A) (A) (A)
                 (A) (A) (A) (A) (A) (A) (A) (A) (A) (A) (A) (A)
 The electronic state is 1-A.
 Alpha  occ. eigenvalues --   -3.99358  -3.99251  -3.99145  -3.98563  -3.98381
 Alpha  occ. eigenvalues --   -3.98174  -3.97790  -3.97413  -3.97173  -3.96656
 Alpha  occ. eigenvalues --   -0.55058  -0.54063  -0.53504  -0.53283  -0.52891
 Alpha  occ. eigenvalues --   -0.52141  -0.52039  -0.51798  -0.51431  -0.50933
 Alpha  occ. eigenvalues --   -0.46861  -0.46798  -0.44193  -0.44069  -0.43996
 Alpha  occ. eigenvalues --   -0.43898  -0.43835  -0.43786  -0.43304  -0.43079
 Alpha  occ. eigenvalues --   -0.43027  -0.42961  -0.42885  -0.42797  -0.42711
 Alpha  occ. eigenvalues --   -0.42634  -0.42138  -0.31816  -0.26632  -0.26490
 Alpha  occ. eigenvalues --   -0.21539  -0.20485  -0.18341  -0.17965  -0.17593
 Alpha  occ. eigenvalues --   -0.16570
 Alpha virt. eigenvalues --   -0.08525  -0.03215  -0.01239   0.01418   0.02041
 Alpha virt. eigenvalues --    0.02377   0.02781   0.03094   0.03208   0.03585
 Alpha virt. eigenvalues --    0.03615   0.03921   0.04119   0.04240   0.04564
 Alpha virt. eigenvalues --    0.04829   0.05066   0.05504   0.05707   0.05899
 Alpha virt. eigenvalues --    0.06247   0.06699   0.06902   0.07253   0.07699
 Alpha virt. eigenvalues --    0.08072   0.08564   0.09198   0.09367   0.10009
 Alpha virt. eigenvalues --    0.10060   0.10429   0.10725   0.11122   0.11365
 Alpha virt. eigenvalues --    0.11605   0.11619   0.12138   0.12684   0.13106
 Alpha virt. eigenvalues --    0.13417   0.14169   0.14255   0.14462   0.14887
 Alpha virt. eigenvalues --    0.15282   0.15423   0.15988   0.16337   0.16983
 Alpha virt. eigenvalues --    0.17070   0.17592   0.18260   0.18377   0.19073
 Alpha virt. eigenvalues --    0.19264   0.19797   0.20802   0.21493   0.22182
 Alpha virt. eigenvalues --    0.23217   0.23291   0.23778   0.25247   0.26019
 Alpha virt. eigenvalues --    0.26293   0.26614   0.26956   0.27228   0.28513
 Alpha virt. eigenvalues --    0.28781   0.29418   0.29658   0.29771   0.30572
 Alpha virt. eigenvalues --    0.30995   0.31349   0.31972   0.32285   0.32620
 Alpha virt. eigenvalues --    0.33074   0.33505   0.33698   0.34081   0.34649
 Alpha virt. eigenvalues --    0.34925   0.35303   0.35697   0.36137   0.36336
 Alpha virt. eigenvalues --    0.36787   0.37330   0.37893   0.38733   0.38766
 Alpha virt. eigenvalues --    0.39609   0.39849   0.40430   0.41172   0.42624
 Alpha virt. eigenvalues --    0.42944   0.43527   0.43779   0.43939   0.44659
 Alpha virt. eigenvalues --    0.45262   0.45721   0.45985   0.46577   0.46878
 Alpha virt. eigenvalues --    0.47928   0.48712   0.49154   0.49536   0.49597
 Alpha virt. eigenvalues --    0.50304   0.50813   0.51146   0.51304   0.52149
 Alpha virt. eigenvalues --    0.52467   0.53326   0.53641   0.53952   0.54360
 Alpha virt. eigenvalues --    0.55029   0.55361   0.55508   0.55645   0.55976
 Alpha virt. eigenvalues --    0.56608   0.57116   0.57399   0.57808   0.57934
 Alpha virt. eigenvalues --    0.58415   0.58993   0.59421   0.59661   0.60105
 Alpha virt. eigenvalues --    0.60470   0.60716   0.61350   0.61605   0.62145
 Alpha virt. eigenvalues --    0.62619   0.63192   0.63718   0.64315   0.64793
 Alpha virt. eigenvalues --    0.64996   0.65204   0.66270   0.67012   0.67907
 Alpha virt. eigenvalues --    0.68158   0.68789   0.69581   0.70641   0.72393
 Alpha virt. eigenvalues --    0.72991   0.73451   0.74550   0.74929   0.75371
 Alpha virt. eigenvalues --    0.76599   0.76671   0.77637   0.78543   0.78601
 Alpha virt. eigenvalues --    0.79768   0.80236   0.80837   0.81060   0.81557
 Alpha virt. eigenvalues --    0.82180   0.83016   0.83930   0.84575   0.85263
 Alpha virt. eigenvalues --    0.87701   0.88130   0.88877   0.89923   0.91137
 Alpha virt. eigenvalues --    0.91727   0.92545   0.93211   0.94725   0.96481
 Alpha virt. eigenvalues --    0.97993   0.98430   0.99023   0.99761   1.00958
 Alpha virt. eigenvalues --    1.03974   1.04806   1.06380   1.06568   1.10680
 Alpha virt. eigenvalues --    1.11687   1.11839   1.14861   1.17590   1.19180
 Alpha virt. eigenvalues --    1.19479   1.20254   1.20524   1.20789   1.21222
 Alpha virt. eigenvalues --    1.22043   1.22229   1.22362   1.23399   1.23754
 Alpha virt. eigenvalues --    1.24299   1.25248   1.25714   1.25983   1.26652
 Alpha virt. eigenvalues --    1.27075   1.28156   1.28836   1.29537   1.30023
 Alpha virt. eigenvalues --    1.30692   1.30954   1.31402   1.32241   1.33207
 Alpha virt. eigenvalues --    1.33389   1.34782   1.35680   1.36370   1.37307
 Alpha virt. eigenvalues --    1.37594   1.37783   1.38793   1.39342   1.40447
 Alpha virt. eigenvalues --    1.47613   1.51497   1.54045   1.55382   1.57729
 Alpha virt. eigenvalues --    1.58924   1.62026   1.62553   1.63161   1.65382
 Alpha virt. eigenvalues --    1.66402   1.67873   1.68882   1.69163   1.69477
 Alpha virt. eigenvalues --    1.69984   1.70579   1.71156   1.71677   1.72183
 Alpha virt. eigenvalues --    1.72408   1.72942   1.73632   1.73844   1.74469
 Alpha virt. eigenvalues --    1.74757   1.75783   1.76438   1.76625   1.78094
 Alpha virt. eigenvalues --    1.78367   1.79631   1.80545   1.81562   1.82463
 Alpha virt. eigenvalues --    1.83140   1.83606   1.84817   1.85573   1.86445
 Alpha virt. eigenvalues --    1.87223   1.88451   1.89251   1.91488   1.92736
 Alpha virt. eigenvalues --    1.92940   1.94517   1.95272   1.95705   1.95782
 Alpha virt. eigenvalues --    1.96173   1.96482   1.96642   1.96892   1.97094
 Alpha virt. eigenvalues --    1.97319   1.97532   1.97589   1.98075   1.98136
 Alpha virt. eigenvalues --    1.98332   1.98636   1.98783   1.98959   1.99066
 Alpha virt. eigenvalues --    1.99264   1.99548   1.99625   2.00201   2.00364
 Alpha virt. eigenvalues --    2.00705   2.01002   2.01301   2.01374   2.01483
 Alpha virt. eigenvalues --    2.01990   2.02214   2.02377   2.03046   2.03349
 Alpha virt. eigenvalues --    2.04396   2.05118   2.05553   2.06341   2.07242
 Alpha virt. eigenvalues --    2.08710   2.09103   2.09373   2.09835   2.11042
 Alpha virt. eigenvalues --    2.11685   2.12268   2.12674   2.13386   2.13865
 Alpha virt. eigenvalues --    2.14287   2.14644   2.14822   2.15841   2.16230
 Alpha virt. eigenvalues --    2.16506   2.16905   2.17482   2.17732   2.19040
 Alpha virt. eigenvalues --    2.19446   2.20028   2.20596   2.21126   2.22021
 Alpha virt. eigenvalues --    2.22750   2.24092   2.24785   2.27338   2.52712
 Alpha virt. eigenvalues --    2.53971   2.55012   2.59569   2.59840   2.60181
 Alpha virt. eigenvalues --    2.60868   2.61934   2.62506   2.63593   2.65018
 Alpha virt. eigenvalues --    2.66030   2.67315   2.67756   2.68072   2.68694
 Alpha virt. eigenvalues --    2.69588   2.70339   2.70781   2.72073   2.73465
 Alpha virt. eigenvalues --    2.74531   2.75382   2.77042   2.77862   2.82521
 Alpha virt. eigenvalues --    2.94391   2.96814   2.98424   3.00060   3.05934
 Alpha virt. eigenvalues --    3.09732   3.10602   3.11279   3.12253   3.13463
 Alpha virt. eigenvalues --    3.14185   3.15591   3.16824   3.18258   3.19656
 Alpha virt. eigenvalues --    3.20070   3.20372   3.21207   3.22873   3.24078
 Alpha virt. eigenvalues --    3.43612   3.43913   3.44020   3.44058   3.44392
 Alpha virt. eigenvalues --    3.44515   3.45045   3.45125   3.45484   3.45542
 Alpha virt. eigenvalues --    3.45779   3.46069   3.46257   3.46676   4.52379
 Alpha virt. eigenvalues --    4.52541   5.55252   5.58005   5.59658   5.61561
 Alpha virt. eigenvalues --    5.63237   5.68361   5.71738   5.72918   5.78759
 Alpha virt. eigenvalues --    5.79875   5.83822   5.90939   5.93790   5.98790
 Alpha virt. eigenvalues --    6.00883   6.02504   6.03541   6.09346   6.14576
 Alpha virt. eigenvalues --    6.16256   6.18054   6.22359   6.23268   6.28153
 Alpha virt. eigenvalues --    6.28604   6.33001   6.35357   6.38357   6.41771
 Alpha virt. eigenvalues --    6.46312   7.92067   7.95094   8.00198   8.01432
 Alpha virt. eigenvalues --    8.06265   8.08093   8.14760   8.20605   8.23801
 Alpha virt. eigenvalues --    8.26469
          Condensed to atoms (all electrons):
 Mulliken charges:
               1
     1  Be  -0.208286
     2  Be   0.073680
     3  Be   0.075140
     4  Be  -0.096097
     5  Be  -0.789230
     6  Be  -0.067740
     7  Be   0.093825
     8  Be  -0.103830
     9  Be  -0.171437
    10  Be  -0.849939
    11  H    0.144156
    12  H    0.139265
    13  H    0.137902
    14  H    0.140233
    15  H    0.091048
    16  H    0.111705
    17  H    0.089646
    18  H    0.104573
    19  H    0.128162
    20  H    0.050674
    21  H    0.064028
    22  H    0.134076
    23  H    0.116144
    24  H    0.118094
    25  H    0.085355
    26  H    0.138970
    27  H    0.115959
    28  H    0.109160
    29  H    0.093573
    30  H    0.129307
    31  H    0.020639
    32  H   -0.024349
    33  H    0.012705
    34  H   -0.010672
    35  H    0.020178
    36  H   -0.036589
    37  H    0.019367
    38  H   -0.035844
    39  H    0.016692
    40  H   -0.028849
    41  H    0.017760
    42  H   -0.035271
    43  H    0.026873
    44  H   -0.042877
    45  H    0.018055
    46  H   -0.037019
    47  H   -0.028796
    48  H    0.013854
    49  H    0.020291
    50  H   -0.038736
    51  H   -0.021172
    52  H    0.015286
    53  H    0.015032
    54  H   -0.018970
    55  H    0.010690
    56  H   -0.021702
    57  H    0.012328
    58  H   -0.022235
    59  H    0.043007
    60  H   -0.060353
    61  H   -0.073070
    62  H    0.055631
 Sum of Mulliken charges =  -0.00000
 Mulliken charges with hydrogens summed into heavy atoms:
               1
     1  Be   0.028770
     2  Be   0.202662
     3  Be   0.215644
     4  Be   0.145714
     5  Be  -0.520674
     6  Be   0.135013
     7  Be   0.258106
     8  Be   0.072681
     9  Be   0.051444
    10  Be  -0.589359
 Electronic spatial extent (au):  <R**2>=           4255.5701
 Charge=              0.0000 electrons
 Dipole moment (field-independent basis, Debye):
    X=             -0.0659    Y=             -0.2611    Z=              0.2321  Tot=              0.3555
 Quadrupole moment (field-independent basis, Debye-Ang):
   XX=            -94.2631   YY=            -96.5321   ZZ=            -96.7190
   XY=              1.8365   XZ=             -0.7140   YZ=              0.9763
 Traceless Quadrupole moment (field-independent basis, Debye-Ang):
   XX=              1.5749   YY=             -0.6940   ZZ=             -0.8809
   XY=              1.8365   XZ=             -0.7140   YZ=              0.9763
 Octapole moment (field-independent basis, Debye-Ang**2):
  XXX=             -6.8042  YYY=              1.5649  ZZZ=              2.5081  XYY=              6.1887
  XXY=             -2.5666  XXZ=             -2.3306  XZZ=              0.2207  YZZ=             -5.3555
  YYZ=              6.1267  XYZ=              3.6076
 Hexadecapole moment (field-independent basis, Debye-Ang**3):
 XXXX=          -2509.7448 YYYY=          -2253.2133 ZZZZ=          -2095.2596 XXXY=             44.3574
 XXXZ=            -12.7881 YYYX=            -38.2229 YYYZ=             13.8331 ZZZX=             18.9005
 ZZZY=              6.0173 XXYY=           -787.6219 XXZZ=           -773.9118 YYZZ=           -734.4431
 XXYZ=              2.9916 YYXZ=             11.5193 ZZXY=            -16.5945
 N-N= 5.636213793408D+02 E-N=-1.523786091531D+03  KE= 1.759169981592D+02
   1 Symmetry operations used in ECPInt.
 ECPInt:  NShTT=   44551 NPrTT=  111954 LenC2=   39574 LenP2D=   76959.
 LDataN:  DoStor=T MaxTD1= 5 Len=  102
 Calling FoFJK, ICntrl=      2127 FMM=T ISym2X=0 I1Cent= 0 IOpClX= 0 NMat=1 NMatS=1 NMatT=0.
 ***** Axes restored to original set *****
 -------------------------------------------------------------------
 Center     Atomic                   Forces (Hartrees/Bohr)
 Number     Number              X              Y              Z
 -------------------------------------------------------------------
      1        4           0.000117830    0.000177230    0.000025001
      2        4          -0.000128808   -0.000012474   -0.000647318
      3        4          -0.000205969   -0.000000053   -0.000022306
      4        4          -0.000184166   -0.000165766   -0.000009502
      5        4          -0.000086353    0.000217004   -0.000422549
      6        4          -0.000179656    0.000007608    0.000346442
      7        4           0.000189108    0.000391590    0.000563605
      8        4           0.000002766   -0.000039731   -0.000263847
      9        4           0.000210036   -0.000225725    0.000113905
     10        4           0.000234963    0.000180256    0.000029191
     11        1           0.000037438   -0.000052839    0.000206218
     12        1           0.000165663    0.000071877   -0.000223412
     13        1          -0.000133206    0.000044957    0.000167257
     14        1          -0.000036717   -0.000033491   -0.000209344
     15        1           0.000019011    0.000024826   -0.000064821
     16        1          -0.000030222    0.000040616    0.000030396
     17        1           0.000087914    0.000049657   -0.000018867
     18        1          -0.000029229   -0.000084731   -0.000023846
     19        1           0.000844850   -0.000294179    0.000613638
     20        1          -0.001704336   -0.000079363   -0.002984389
     21        1           0.001548466    0.000565931    0.001596998
     22        1          -0.000641319   -0.000200443   -0.000342298
     23        1          -0.000145188   -0.000000079    0.000191913
     24        1           0.000056331    0.000000012   -0.000056401
     25        1           0.000556198    0.000550559   -0.000732491
     26        1          -0.000214524   -0.000037484    0.000188361
     27        1           0.000061912    0.000001736   -0.000012861
     28        1          -0.000083417    0.000002253    0.000007157
     29        1           0.000032812    0.000006146    0.000005078
     30        1          -0.000038961    0.000014316    0.000014117
     31        1          -0.000009970    0.000011254   -0.000006089
     32        1          -0.000004382   -0.000028170    0.000025179
     33        1           0.000002310    0.000017212    0.000015029
     34        1          -0.000002831   -0.000010403   -0.000020291
     35        1          -0.000005479   -0.000000866    0.000007821
     36        1           0.000000094    0.000000017    0.000032230
     37        1          -0.000016630   -0.000003391   -0.000007763
     38        1          -0.000056020   -0.000059276    0.000001713
     39        1           0.000001410   -0.000007079   -0.000000976
     40        1           0.000007201    0.000018424    0.000010362
     41        1          -0.000157531    0.000169904    0.000225935
     42        1          -0.000490463   -0.000017440   -0.000100154
     43        1           0.000008454    0.000037433   -0.000131601
     44        1          -0.000037142    0.000220959    0.000012380
     45        1           0.000094313   -0.000013546   -0.000111475
     46        1           0.000123496   -0.000108246    0.000150185
     47        1          -0.000006905    0.000044448   -0.000056056
     48        1           0.000001221    0.000018081   -0.000007759
     49        1           0.000002879   -0.000006754    0.000011922
     50        1           0.000010369   -0.000007725   -0.000007947
     51        1           0.000015592    0.000016265   -0.000016728
     52        1           0.000005208   -0.000005090    0.000002289
     53        1          -0.000000294   -0.000001739   -0.000001785
     54        1          -0.000026479   -0.000017556   -0.000004111
     55        1           0.000002337   -0.000008732    0.000024116
     56        1           0.000035230    0.000004288   -0.000028105
     57        1           0.000015285    0.000008481   -0.000018413
     58        1           0.000004053   -0.000006236    0.000016909
     59        1           0.020458112   -0.071795189   -0.154242472
     60        1          -0.020965393    0.071060139    0.152059140
     61        1           0.056379812    0.029691130   -0.155145158
     62        1          -0.055711084   -0.030340810    0.159246647
 -------------------------------------------------------------------
 Cartesian Forces:  Max     0.159246647 RMS     0.024920476

 GradGradGradGradGradGradGradGradGradGradGradGradGradGradGradGradGradGrad
 Berny optimization.
 FormGI is forming the generalized inverse of G from B-inverse, IUseBI=4.
 Internal  Forces:  Max     0.171414780 RMS     0.006926319
 Search for a local minimum.
 Step number   1 out of a maximum of  372
 All quantities printed in internal units (Hartrees-Bohrs-Radians)
 Mixed Optimization -- RFO/linear search
 Second derivative matrix not updated -- first step.
 ITU=  0
     Eigenvalues ---    0.00230   0.00231   0.00307   0.00344   0.00368
     Eigenvalues ---    0.00381   0.00399   0.00560   0.00584   0.00668
     Eigenvalues ---    0.00676   0.00707   0.00752   0.00839   0.00856
     Eigenvalues ---    0.00884   0.00935   0.00973   0.00994   0.01044
     Eigenvalues ---    0.01072   0.01118   0.01150   0.01158   0.01191
     Eigenvalues ---    0.01199   0.01233   0.01259   0.01285   0.01307
     Eigenvalues ---    0.01330   0.01346   0.01379   0.01393   0.01425
     Eigenvalues ---    0.01448   0.01478   0.01489   0.01517   0.01530
     Eigenvalues ---    0.01553   0.01621   0.01628   0.01664   0.01672
     Eigenvalues ---    0.01714   0.01745   0.01752   0.01789   0.01808
     Eigenvalues ---    0.01826   0.01848   0.01902   0.01906   0.01918
     Eigenvalues ---    0.01939   0.01997   0.02014   0.02047   0.02070
     Eigenvalues ---    0.02078   0.02119   0.02143   0.02164   0.02178
     Eigenvalues ---    0.02215   0.02259   0.02268   0.02298   0.02350
     Eigenvalues ---    0.02363   0.02394   0.02410   0.02425   0.02474
     Eigenvalues ---    0.02506   0.02553   0.02574   0.02695   0.02748
     Eigenvalues ---    0.02797   0.02848   0.02896   0.02924   0.02996
     Eigenvalues ---    0.03016   0.03087   0.03190   0.03262   0.03308
     Eigenvalues ---    0.03371   0.03452   0.03633   0.03745   0.03822
     Eigenvalues ---    0.03896   0.03920   0.04001   0.04045   0.04143
     Eigenvalues ---    0.04192   0.04444   0.04497   0.04669   0.04826
     Eigenvalues ---    0.05050   0.05209   0.05394   0.05508   0.05605
     Eigenvalues ---    0.05630   0.05835   0.06035   0.06072   0.06451
     Eigenvalues ---    0.06530   0.06607   0.06651   0.06784   0.06859
     Eigenvalues ---    0.07071   0.07113   0.07205   0.07298   0.07330
     Eigenvalues ---    0.07447   0.07602   0.07624   0.07754   0.07824
     Eigenvalues ---    0.07986   0.08050   0.08108   0.08190   0.08213
     Eigenvalues ---    0.08307   0.08348   0.08596   0.08833   0.09087
     Eigenvalues ---    0.09137   0.09334   0.09628   0.09694   0.09923
     Eigenvalues ---    0.10188   0.10409   0.10520   0.10773   0.11276
     Eigenvalues ---    0.12039   0.13771   0.14418   0.14947   0.15109
     Eigenvalues ---    0.15626   0.15698   0.15939   0.15985   0.16000
     Eigenvalues ---    0.16267   0.16697   0.16950   0.17362   0.37737
     Eigenvalues ---    0.37840   0.37863   0.37885   0.37893   0.37897
     Eigenvalues ---    0.37913   0.37913   0.37924   0.37932   0.37961
     Eigenvalues ---    0.37964   0.37970   0.37998   0.66291   0.66291
 RFO step:  Lambda=-7.93287787D-02 EMin= 2.30000000D-03
 Linear search not attempted -- first point.
 Maximum step size (   0.300) exceeded in Quadratic search.
    -- Step size scaled by   0.913
 Iteration  1 RMS(Cart)=  0.00897284 RMS(Int)=  0.00044190
 Iteration  2 RMS(Cart)=  0.00044180 RMS(Int)=  0.00000164
 Iteration  3 RMS(Cart)=  0.00000011 RMS(Int)=  0.00000163
 Variable       Old X    -DE/DX   Delta X   Delta X   Delta X     New X
                                 (Linear)    (Quad)   (Total)
    R1        4.21502  -0.00002   0.00000  -0.00051  -0.00051   4.21451
    R2        4.07205  -0.00005   0.00000  -0.00037  -0.00037   4.07168
    R3        4.05800  -0.00007   0.00000  -0.00037  -0.00038   4.05763
    R4        3.90042   0.00007   0.00000   0.00067   0.00067   3.90109
    R5        3.88376   0.00005   0.00000   0.00066   0.00065   3.88441
    R6        3.01908   0.00010   0.00000   0.00077   0.00077   3.01985
    R7        3.02011   0.00003   0.00000   0.00016   0.00016   3.02027
    R8        3.97588   0.00008   0.00000   0.00040   0.00040   3.97628
    R9        3.80850   0.00006   0.00000   0.00019   0.00020   3.80869
   R10        4.07917   0.00005   0.00000   0.00017   0.00017   4.07935
   R11        4.01467   0.00026   0.00000   0.00182   0.00181   4.01649
   R12        2.87883   0.00003   0.00000   0.00007   0.00007   2.87890
   R13        2.90348   0.00042   0.00000   0.00296   0.00295   2.90643
   R14        4.11484   0.00002   0.00000   0.00022   0.00022   4.11506
   R15        3.86904  -0.00008   0.00000  -0.00065  -0.00065   3.86839
   R16        4.04385   0.00000   0.00000   0.00034   0.00033   4.04418
   R17        3.95019   0.00007   0.00000   0.00056   0.00056   3.95075
   R18        2.87790   0.00007   0.00000   0.00034   0.00034   2.87825
   R19        2.86169   0.00005   0.00000   0.00029   0.00029   2.86199
   R20        4.03093   0.00002   0.00000   0.00006   0.00006   4.03099
   R21        4.03680  -0.00001   0.00000  -0.00001  -0.00001   4.03679
   R22        3.94549  -0.00001   0.00000   0.00017   0.00017   3.94565
   R23        3.04540   0.00001   0.00000   0.00009   0.00009   3.04549
   R24        3.04403   0.00000   0.00000  -0.00013  -0.00013   3.04390
   R25        2.83289  -0.00010   0.00000  -0.00062  -0.00062   2.83227
   R26        2.82979  -0.00007   0.00000  -0.00045  -0.00045   2.82934
   R27        4.22505   0.00003   0.00000   0.00017   0.00017   4.22522
   R28        3.90847   0.00002   0.00000   0.00010   0.00010   3.90856
   R29        4.02554   0.00006   0.00000   0.00042   0.00042   4.02596
   R30        2.97458  -0.00001   0.00000  -0.00007  -0.00007   2.97451
   R31        2.96971  -0.00002   0.00000  -0.00016  -0.00016   2.96955
   R32        3.98013  -0.00009   0.00000  -0.00060  -0.00060   3.97953
   R33        3.94914  -0.00003   0.00000  -0.00031  -0.00031   3.94884
   R34        2.93198   0.00018   0.00000   0.00129   0.00129   2.93327
   R35        2.92107  -0.00011   0.00000  -0.00014  -0.00014   2.92093
   R36        4.34924  -0.00004   0.00000  -0.00036  -0.00036   4.34888
   R37        3.81955  -0.00003   0.00000  -0.00027  -0.00027   3.81928
   R38        2.94778   0.00017   0.00000   0.00137   0.00137   2.94915
   R39        2.93253   0.00002   0.00000   0.00011   0.00010   2.93263
   R40        3.89466  -0.00005   0.00000  -0.00033  -0.00033   3.89433
   R41        2.97013   0.00000   0.00000  -0.00004  -0.00004   2.97009
   R42        2.97863   0.00001   0.00000  -0.00003  -0.00003   2.97860
   R43        2.86859  -0.00006   0.00000  -0.00038  -0.00038   2.86821
   R44        2.87187  -0.00004   0.00000  -0.00027  -0.00027   2.87160
   R45        1.57702   0.00006   0.00000   0.00038   0.00038   1.57740
   R46        5.01212  -0.00006   0.00000  -0.00039  -0.00039   5.01173
   R47        5.37499  -0.00005   0.00000   0.00005   0.00005   5.37504
   R48        4.95123  -0.00005   0.00000  -0.00047  -0.00047   4.95076
   R49        1.54977   0.00006   0.00000   0.00029   0.00029   1.55007
   R50        5.37676   0.00003   0.00000   0.00030   0.00030   5.37706
   R51        5.23765  -0.00004   0.00000  -0.00035  -0.00035   5.23731
   R52        5.19980   0.00001   0.00000   0.00007   0.00007   5.19986
   R53        5.01965  -0.00002   0.00000  -0.00018  -0.00018   5.01947
   R54        1.50798  -0.00001   0.00000  -0.00001  -0.00001   1.50797
   R55        5.48222  -0.00004   0.00000  -0.00030  -0.00030   5.48192
   R56        4.86000   0.00006   0.00000   0.00055   0.00055   4.86055
   R57        5.23525   0.00001   0.00000   0.00001   0.00001   5.23526
   R58        5.06661   0.00001   0.00000   0.00010   0.00010   5.06671
   R59        5.36512   0.00005   0.00000   0.00064   0.00064   5.36576
   R60        1.54942   0.00009   0.00000   0.00039   0.00039   1.54981
   R61        5.07640  -0.00003   0.00000  -0.00004  -0.00004   5.07636
   R62        5.42327  -0.00001   0.00000  -0.00009  -0.00009   5.42318
   R63        5.07919   0.00019   0.00000   0.00231   0.00231   5.08150
   R64        1.54015  -0.00042   0.00000  -0.00194  -0.00194   1.53821
   R65        5.67483  -0.00003   0.00000   0.00004   0.00004   5.67487
   R66        3.75215   0.00271   0.00000   0.02249   0.02250   3.77465
   R67        1.52279  -0.00028   0.00000  -0.00134  -0.00134   1.52145
   R68        3.95129   0.00186   0.00000   0.01518   0.01519   3.96648
   R69        5.17619  -0.00006   0.00000  -0.00046  -0.00046   5.17574
   R70        1.49378  -0.00006   0.00000  -0.00029  -0.00029   1.49349
   R71        4.98809   0.00023   0.00000   0.00288   0.00287   4.99096
   R72        5.19988  -0.00001   0.00000  -0.00005  -0.00005   5.19983
   R73        4.94255  -0.00002   0.00000  -0.00032  -0.00032   4.94223
   R74        1.51701  -0.00007   0.00000  -0.00034  -0.00034   1.51666
   R75        4.88132   0.00021   0.00000   0.00216   0.00216   4.88348
   R76        4.94929   0.00013   0.00000   0.00133   0.00133   4.95062
   R77        1.49076   0.00001   0.00000   0.00005   0.00006   1.49082
   R78        5.07725   0.00037   0.00000   0.00332   0.00332   5.08058
   R79        5.37873  -0.00026   0.00000  -0.00171  -0.00171   5.37702
   R80        5.10901   0.00002   0.00000   0.00014   0.00014   5.10915
   R81        5.06455  -0.00000   0.00000  -0.00003  -0.00003   5.06452
   R82        5.29790   0.00003   0.00000   0.00034   0.00034   5.29823
   R83        1.50578  -0.00001   0.00000  -0.00004  -0.00004   1.50575
   R84        5.24247   0.00001   0.00000   0.00014   0.00014   5.24262
   R85        5.16153  -0.00003   0.00000  -0.00023  -0.00023   5.16130
   R86        5.08810  -0.00001   0.00000  -0.00012  -0.00012   5.08798
   R87        5.04002   0.00000   0.00000  -0.00004  -0.00004   5.03998
   R88        1.41850  -0.00002   0.00000  -0.00003  -0.00003   1.41847
   R89        5.40030   0.00006   0.00000   0.00058   0.00057   5.40087
   R90        1.41698   0.00001   0.00000   0.00002   0.00002   1.41701
   R91        5.42575  -0.00006   0.00000  -0.00044  -0.00045   5.42530
   R92        1.41616   0.00001   0.00000   0.00001   0.00001   1.41617
   R93        1.41592  -0.00000   0.00000  -0.00001  -0.00001   1.41591
   R94        1.41664  -0.00001   0.00000  -0.00001  -0.00001   1.41663
   R95        5.25813  -0.00001   0.00000  -0.00009  -0.00009   5.25804
   R96        1.41622  -0.00019   0.00000  -0.00039  -0.00039   1.41583
   R97        5.01953   0.00056   0.00000   0.00402   0.00403   5.02356
   R98        1.41522  -0.00009   0.00000  -0.00018  -0.00018   1.41504
   R99        5.55920   0.00016   0.00000   0.00201   0.00201   5.56121
   R100       5.17690   0.00093   0.00000   0.00855   0.00856   5.18546
   R101       1.41564  -0.00009   0.00000  -0.00017  -0.00017   1.41547
   R102       1.41632  -0.00001   0.00000  -0.00003  -0.00003   1.41629
   R103       1.41576  -0.00001   0.00000  -0.00002  -0.00002   1.41573
   R104       1.41518  -0.00000   0.00000  -0.00001  -0.00001   1.41517
   R105       1.41592  -0.00000   0.00000  -0.00000  -0.00000   1.41592
   R106       1.41509   0.00000   0.00000   0.00000   0.00000   1.41509
   R107       1.41468   0.00002   0.00000   0.00004   0.00004   1.41473
   R108       1.13384   0.17136   0.00000   0.21089   0.21089   1.34473
   R109       1.13384   0.17141   0.00000   0.21096   0.21096   1.34479
    A1        1.52858   0.00005   0.00000   0.00026   0.00026   1.52883
    A2        1.82816   0.00002   0.00000   0.00007   0.00007   1.82822
    A3        2.50131  -0.00007   0.00000  -0.00045  -0.00045   2.50086
    A4        2.01000  -0.00003   0.00000  -0.00024  -0.00024   2.00976
    A5        1.84082   0.00001   0.00000   0.00004   0.00004   1.84086
    A6        2.03172  -0.00002   0.00000  -0.00011  -0.00011   2.03161
    A7        2.36914  -0.00003   0.00000  -0.00015  -0.00015   2.36898
    A8        1.95809   0.00002   0.00000   0.00010   0.00010   1.95819
    A9        1.99194  -0.00001   0.00000  -0.00006  -0.00006   1.99188
   A10        1.98866  -0.00005   0.00000  -0.00036  -0.00036   1.98830
   A11        1.82350  -0.00002   0.00000  -0.00010  -0.00010   1.82340
   A12        2.25850   0.00003   0.00000   0.00023   0.00023   2.25874
   A13        2.07241   0.00002   0.00000   0.00012   0.00012   2.07252
   A14        1.93853   0.00005   0.00000   0.00039   0.00039   1.93892
   A15        2.36830   0.00002   0.00000   0.00015   0.00015   2.36845
   A16        1.58074  -0.00004   0.00000  -0.00011  -0.00011   1.58064
   A17        1.71316  -0.00004   0.00000  -0.00013  -0.00013   1.71303
   A18        2.23289   0.00007   0.00000   0.00020   0.00020   2.23309
   A19        2.36694  -0.00003   0.00000  -0.00039  -0.00039   2.36655
   A20        1.75248  -0.00007   0.00000  -0.00031  -0.00031   1.75217
   A21        2.17215   0.00006   0.00000   0.00020   0.00020   2.17235
   A22        2.33425   0.00007   0.00000   0.00045   0.00045   2.33470
   A23        1.98456  -0.00002   0.00000   0.00007   0.00007   1.98463
   A24        2.06237  -0.00007   0.00000  -0.00040  -0.00040   2.06198
   A25        1.74451   0.00011   0.00000   0.00039   0.00039   1.74490
   A26        2.28314  -0.00008   0.00000  -0.00063  -0.00063   2.28251
   A27        2.32330  -0.00002   0.00000  -0.00005  -0.00005   2.32325
   A28        1.88107   0.00009   0.00000   0.00041   0.00042   1.88149
   A29        2.29119  -0.00004   0.00000  -0.00007  -0.00007   2.29112
   A30        1.84441   0.00017   0.00000   0.00108   0.00108   1.84549
   A31        1.58255  -0.00002   0.00000  -0.00010  -0.00010   1.58245
   A32        1.75144  -0.00001   0.00000  -0.00005  -0.00005   1.75139
   A33        2.33305   0.00001   0.00000  -0.00004  -0.00004   2.33302
   A34        2.18388  -0.00002   0.00000  -0.00010  -0.00010   2.18378
   A35        1.74383  -0.00004   0.00000  -0.00029  -0.00029   1.74354
   A36        2.36433   0.00001   0.00000   0.00014   0.00014   2.36447
   A37        2.19172   0.00002   0.00000   0.00008   0.00008   2.19180
   A38        2.00326   0.00002   0.00000   0.00017   0.00017   2.00343
   A39        2.01723   0.00001   0.00000   0.00006   0.00006   2.01729
   A40        2.27526  -0.00002   0.00000  -0.00016  -0.00016   2.27510
   A41        1.72867  -0.00004   0.00000  -0.00024  -0.00024   1.72843
   A42        1.87755   0.00001   0.00000   0.00006   0.00006   1.87761
   A43        2.32146   0.00002   0.00000   0.00020   0.00020   2.32166
   A44        1.87408   0.00001   0.00000   0.00011   0.00011   1.87419
   A45        2.31431   0.00004   0.00000   0.00018   0.00018   2.31449
   A46        1.57568   0.00001   0.00000  -0.00010  -0.00010   1.57558
   A47        1.85672   0.00004   0.00000   0.00014   0.00014   1.85686
   A48        1.99687  -0.00002   0.00000  -0.00003  -0.00003   1.99684
   A49        2.49099  -0.00002   0.00000  -0.00001  -0.00001   2.49098
   A50        1.81700   0.00003   0.00000   0.00013   0.00013   1.81713
   A51        2.45045   0.00001   0.00000   0.00006   0.00006   2.45051
   A52        2.09447  -0.00000   0.00000  -0.00001  -0.00001   2.09446
   A53        1.96543   0.00006   0.00000   0.00040   0.00040   1.96583
   A54        1.95613  -0.00000   0.00000  -0.00006  -0.00006   1.95607
   A55        1.92750   0.00002   0.00000   0.00014   0.00014   1.92764
   A56        2.09711  -0.00001   0.00000  -0.00004  -0.00004   2.09706
   A57        2.00525  -0.00004   0.00000  -0.00022  -0.00022   2.00503
   A58        2.15855  -0.00004   0.00000  -0.00025  -0.00025   2.15830
   A59        2.30949  -0.00002   0.00000  -0.00011  -0.00011   2.30937
   A60        1.88408  -0.00001   0.00000  -0.00007  -0.00007   1.88402
   A61        1.60723  -0.00002   0.00000  -0.00006  -0.00006   1.60717
   A62        2.27595  -0.00000   0.00000  -0.00001  -0.00001   2.27594
   A63        2.16711  -0.00000   0.00000  -0.00002  -0.00002   2.16710
   A64        1.68728   0.00004   0.00000   0.00020   0.00020   1.68748
   A65        2.01819  -0.00005   0.00000  -0.00026  -0.00026   2.01793
   A66        2.56793  -0.00001   0.00000  -0.00005  -0.00005   2.56788
   A67        2.57747   0.00001   0.00000   0.00006   0.00006   2.57753
   A68        2.01658  -0.00003   0.00000  -0.00019  -0.00019   2.01640
   A69        2.32986  -0.00000   0.00000  -0.00006  -0.00006   2.32980
   A70        2.43219   0.00002   0.00000   0.00008   0.00008   2.43228
   A71        1.84298   0.00000   0.00000   0.00000   0.00000   1.84298
   A72        1.93271  -0.00001   0.00000  -0.00007  -0.00007   1.93263
   A73        2.34031   0.00001   0.00000   0.00011   0.00011   2.34042
   A74        1.86208   0.00000   0.00000   0.00001   0.00001   1.86210
   A75        1.76620   0.00001   0.00000  -0.00000  -0.00000   1.76620
   A76        1.95828   0.00004   0.00000   0.00028   0.00028   1.95856
   A77        2.05007   0.00000   0.00000   0.00016   0.00016   2.05023
   A78        2.10387  -0.00004   0.00000  -0.00021  -0.00021   2.10366
   A79        1.58819  -0.00003   0.00000  -0.00020  -0.00020   1.58799
   A80        2.45439  -0.00001   0.00000  -0.00017  -0.00017   2.45422
   A81        2.13698   0.00001   0.00000   0.00003   0.00003   2.13701
   A82        1.98470   0.00001   0.00000   0.00007   0.00007   1.98477
   A83        2.48990   0.00000   0.00000   0.00008   0.00008   2.48998
   A84        1.91868  -0.00001   0.00000  -0.00011  -0.00011   1.91857
   A85        2.17481   0.00001   0.00000   0.00003   0.00003   2.17484
   A86        1.80054   0.00001   0.00000  -0.00001  -0.00001   1.80053
   A87        1.96768   0.00003   0.00000   0.00020   0.00020   1.96789
   A88        1.87997   0.00005   0.00000   0.00031   0.00031   1.88028
   A89        2.37838  -0.00004   0.00000  -0.00018  -0.00018   2.37820
   A90        1.74922   0.00001   0.00000  -0.00002  -0.00002   1.74920
   A91        1.97270   0.00004   0.00000   0.00023   0.00023   1.97292
   A92        1.95924   0.00002   0.00000   0.00015   0.00015   1.95939
   A93        2.24892  -0.00005   0.00000  -0.00017  -0.00017   2.24875
   A94        1.58368   0.00001   0.00000   0.00006   0.00006   1.58374
   A95        2.28947   0.00001   0.00000   0.00003   0.00003   2.28950
   A96        2.27606   0.00003   0.00000   0.00014   0.00014   2.27619
   A97        2.39112  -0.00003   0.00000  -0.00018  -0.00018   2.39095
   A98        2.06388   0.00002   0.00000   0.00007   0.00007   2.06395
   A99        2.25829  -0.00007   0.00000  -0.00045  -0.00045   2.25784
   A100       1.76021   0.00004   0.00000   0.00012   0.00012   1.76033
   A101       1.71996  -0.00000   0.00000  -0.00010  -0.00010   1.71986
   A102       2.06503  -0.00001   0.00000  -0.00011  -0.00011   2.06492
   A103       1.81727   0.00006   0.00000   0.00060   0.00060   1.81787
   A104       2.29227   0.00001   0.00000   0.00031   0.00031   2.29258
   A105       1.78592  -0.00003   0.00000  -0.00018  -0.00017   1.78575
   A106       1.92614  -0.00000   0.00000   0.00007   0.00007   1.92621
   A107       1.92958   0.00002   0.00000   0.00011   0.00011   1.92969
   A108       2.29266   0.00001   0.00000   0.00001   0.00001   2.29267
   A109       1.56885   0.00000   0.00000   0.00003   0.00003   1.56888
   A110       2.25852   0.00004   0.00000   0.00028   0.00028   2.25880
   A111       2.17888   0.00002   0.00000   0.00016   0.00016   2.17904
   A112       2.45085  -0.00004   0.00000  -0.00034  -0.00034   2.45051
   A113       2.22202  -0.00001   0.00000  -0.00019  -0.00019   2.22183
   A114       2.29938  -0.00004   0.00000  -0.00037  -0.00037   2.29900
   A115       1.78005  -0.00001   0.00000  -0.00014  -0.00014   1.77992
   A116       1.77015   0.00002   0.00000   0.00014   0.00014   1.77029
   A117       2.03115   0.00002   0.00000   0.00016   0.00016   2.03131
   A118       1.83267  -0.00000   0.00000  -0.00006  -0.00006   1.83262
   A119       2.31197  -0.00001   0.00000  -0.00005  -0.00005   2.31192
   A120       1.81540  -0.00001   0.00000   0.00000   0.00000   1.81540
   A121       1.93261   0.00000   0.00000   0.00003   0.00003   1.93263
   A122       1.97326   0.00001   0.00000   0.00005   0.00005   1.97331
   A123       2.26737   0.00001   0.00000   0.00004   0.00004   2.26742
   A124       1.54030   0.00002   0.00000   0.00010   0.00010   1.54039
   A125       2.23025  -0.00000   0.00000  -0.00004  -0.00004   2.23021
   A126       2.18880  -0.00000   0.00000  -0.00005  -0.00005   2.18876
   A127       2.48781  -0.00001   0.00000  -0.00009  -0.00009   2.48773
   A128       2.17151  -0.00002   0.00000  -0.00011  -0.00011   2.17141
   A129       2.26309  -0.00002   0.00000  -0.00009  -0.00009   2.26300
   A130       1.76757  -0.00001   0.00000  -0.00009  -0.00009   1.76749
   A131       1.65869  -0.00001   0.00000  -0.00007  -0.00007   1.65862
   A132       2.12971  -0.00000   0.00000  -0.00002  -0.00002   2.12969
   A133       2.42821   0.00001   0.00000   0.00003   0.00003   2.42825
   A134       1.68764  -0.00000   0.00000   0.00002   0.00002   1.68766
   A135       2.52265   0.00002   0.00000   0.00005   0.00005   2.52270
   A136       2.07114  -0.00001   0.00000  -0.00012  -0.00012   2.07102
   A137       2.03689  -0.00002   0.00000  -0.00007  -0.00007   2.03682
   A138       2.51805   0.00001   0.00000   0.00009   0.00009   2.51814
   A139       2.45428   0.00001   0.00000   0.00008   0.00008   2.45436
   A140       2.14274  -0.00001   0.00000  -0.00002  -0.00002   2.14272
   A141       1.72713   0.00004   0.00000   0.00016   0.00016   1.72729
   A142       1.71169  -0.00004   0.00000  -0.00017  -0.00017   1.71152
   A143       1.92527   0.00002   0.00000   0.00015   0.00015   1.92542
   A144       2.32398  -0.00001   0.00000  -0.00003  -0.00003   2.32396
   A145       2.03390  -0.00001   0.00000  -0.00012  -0.00012   2.03378
   A146       1.49975   0.00000   0.00000   0.00004   0.00004   1.49980
   A147       1.74328  -0.00002   0.00000  -0.00017  -0.00017   1.74311
   A148       1.35661  -0.00002   0.00000  -0.00014  -0.00014   1.35647
   A149       1.53150   0.00001   0.00000   0.00006   0.00006   1.53156
   A150       1.52860   0.00002   0.00000   0.00010   0.00010   1.52870
   A151       2.78923  -0.00000   0.00000  -0.00008  -0.00008   2.78915
   A152       1.41264  -0.00001   0.00000  -0.00008  -0.00008   1.41256
   A153       1.87227   0.00003   0.00000   0.00016   0.00016   1.87242
   A154       2.67901  -0.00001   0.00000  -0.00004  -0.00004   2.67897
   A155       2.06605   0.00000   0.00000  -0.00007  -0.00006   2.06598
   A156       1.41804  -0.00000   0.00000  -0.00001  -0.00001   1.41802
   A157       1.90998   0.00001   0.00000   0.00007   0.00007   1.91005
   A158       1.84481  -0.00005   0.00000  -0.00050  -0.00050   1.84431
   A159       1.49718  -0.00002   0.00000  -0.00010  -0.00010   1.49708
   A160       1.74047   0.00001   0.00000   0.00008   0.00008   1.74055
   A161       1.73098  -0.00002   0.00000  -0.00014  -0.00014   1.73084
   A162       1.90602   0.00002   0.00000   0.00007   0.00007   1.90608
   A163       2.66232  -0.00003   0.00000  -0.00017  -0.00017   2.66215
   A164       2.78254   0.00002   0.00000   0.00015   0.00015   2.78269
   A165       1.71437   0.00001   0.00000   0.00010   0.00010   1.71447
   A166       1.87863  -0.00001   0.00000  -0.00014  -0.00014   1.87849
   A167       1.60714  -0.00002   0.00000  -0.00017  -0.00017   1.60697
   A168       1.46980   0.00004   0.00000   0.00010   0.00010   1.46990
   A169       1.69503  -0.00002   0.00000  -0.00013  -0.00013   1.69491
   A170       1.75608   0.00009   0.00000   0.00075   0.00075   1.75683
   A171       2.01840   0.00007   0.00000   0.00069   0.00069   2.01909
   A172       1.80195  -0.00012   0.00000  -0.00058  -0.00058   1.80137
   A173       2.33876   0.00010   0.00000   0.00053   0.00053   2.33929
   A174       2.10193   0.00033   0.00000   0.00255   0.00255   2.10449
   A175       2.60821  -0.00019   0.00000  -0.00134  -0.00134   2.60687
   A176       2.03493   0.00023   0.00000   0.00109   0.00109   2.03601
   A177       2.69584  -0.00009   0.00000  -0.00041  -0.00040   2.69543
   A178       1.64683   0.00004   0.00000   0.00009   0.00009   1.64691
   A179       1.69450   0.00004   0.00000  -0.00000  -0.00000   1.69449
   A180       1.79007   0.00006   0.00000   0.00046   0.00046   1.79053
   A181       1.66305  -0.00006   0.00000  -0.00041  -0.00041   1.66264
   A182       2.06190   0.00002   0.00000  -0.00019  -0.00019   2.06171
   A183       1.76779  -0.00003   0.00000  -0.00019  -0.00019   1.76760
   A184       2.43525   0.00001   0.00000   0.00038   0.00038   2.43562
   A185       1.91890  -0.00000   0.00000  -0.00004  -0.00004   1.91886
   A186       2.49943  -0.00005   0.00000  -0.00040  -0.00040   2.49903
   A187       1.94634  -0.00000   0.00000   0.00020   0.00020   1.94654
   A188       2.87278   0.00017   0.00000   0.00092   0.00091   2.87370
   A189       1.79438  -0.00001   0.00000  -0.00014  -0.00014   1.79424
   A190       1.83679   0.00008   0.00000   0.00051   0.00051   1.83730
   A191       1.78915   0.00005   0.00000   0.00057   0.00057   1.78972
   A192       1.85394  -0.00003   0.00000  -0.00010  -0.00010   1.85384
   A193       2.66737   0.00003   0.00000  -0.00002  -0.00001   2.66735
   A194       2.49304  -0.00006   0.00000  -0.00032  -0.00032   2.49272
   A195       1.59309  -0.00001   0.00000  -0.00005  -0.00004   1.59305
   A196       1.65455   0.00003   0.00000   0.00019   0.00019   1.65474
   A197       1.73309  -0.00001   0.00000  -0.00009  -0.00009   1.73300
   A198       1.58964   0.00005   0.00000   0.00033   0.00033   1.58997
   A199       1.69873  -0.00003   0.00000  -0.00014  -0.00014   1.69859
   A200       2.68033   0.00003   0.00000   0.00018   0.00018   2.68052
   A201       1.90272  -0.00000   0.00000  -0.00004  -0.00004   1.90268
   A202       1.63923   0.00001   0.00000   0.00001   0.00001   1.63924
   A203       1.86424  -0.00000   0.00000  -0.00001  -0.00001   1.86423
   A204       1.73178   0.00003   0.00000   0.00015   0.00015   1.73193
   A205       2.82772  -0.00000   0.00000  -0.00001  -0.00001   2.82771
   A206       1.71692  -0.00002   0.00000  -0.00014  -0.00014   1.71678
   A207       1.78708   0.00000   0.00000   0.00002   0.00002   1.78710
   A208       1.95614   0.00001   0.00000   0.00005   0.00005   1.95619
   A209       2.64716  -0.00000   0.00000  -0.00001  -0.00001   2.64714
   A210       2.21212  -0.00002   0.00000  -0.00010  -0.00010   2.21201
   A211       1.41079   0.00002   0.00000   0.00011   0.00011   1.41090
   A212       1.29977   0.00000   0.00000  -0.00003  -0.00003   1.29974
   A213       1.52905   0.00000   0.00000  -0.00002  -0.00002   1.52904
   A214       1.95112  -0.00000   0.00000  -0.00002  -0.00002   1.95110
   A215       2.32511  -0.00000   0.00000  -0.00000  -0.00000   2.32511
   A216       1.52696   0.00001   0.00000   0.00004   0.00004   1.52700
   A217       1.71935   0.00001   0.00000   0.00006   0.00006   1.71941
   A218       2.00210  -0.00001   0.00000  -0.00005  -0.00005   2.00205
   A219       2.26841  -0.00000   0.00000   0.00002   0.00002   2.26842
   A220       2.09275  -0.00001   0.00000  -0.00008  -0.00008   2.09267
   A221       1.33554   0.00000   0.00000   0.00009   0.00009   1.33563
   A222       2.16140  -0.00001   0.00000  -0.00007  -0.00007   2.16133
   A223       1.99592   0.00000   0.00000   0.00002   0.00002   1.99594
   A224       1.76065   0.00000   0.00000  -0.00000  -0.00000   1.76065
   A225       2.07254   0.00002   0.00000   0.00010   0.00010   2.07264
   A226       2.02761  -0.00002   0.00000  -0.00015  -0.00015   2.02747
   A227       1.99549  -0.00001   0.00000  -0.00006  -0.00006   1.99543
   A228       2.17408  -0.00000   0.00000   0.00003   0.00003   2.17410
   A229       2.15635   0.00000   0.00000   0.00001   0.00001   2.15637
   A230       1.44049  -0.00002   0.00000   0.00012   0.00012   1.44061
   A231       1.17166   0.00003   0.00000   0.00018   0.00018   1.17183
   A232       2.37121   0.00000   0.00000  -0.00005  -0.00005   2.37116
   A233       1.55905  -0.00003   0.00000  -0.00013  -0.00013   1.55892
   A234       2.26254   0.00004   0.00000   0.00009   0.00009   2.26263
   A235       2.28038  -0.00003   0.00000  -0.00016  -0.00016   2.28022
   A236       2.06841   0.00001   0.00000   0.00006   0.00006   2.06846
   A237       2.17076  -0.00002   0.00000  -0.00010  -0.00010   2.17066
   A238       1.98039   0.00001   0.00000   0.00005   0.00005   1.98044
   A239       1.57550  -0.00011   0.00000  -0.00114  -0.00114   1.57436
   A240       2.48889   0.00006   0.00000   0.00063   0.00063   2.48952
   A241       1.33444   0.00016   0.00000   0.00073   0.00073   1.33517
   A242       2.13618   0.00008   0.00000   0.00079   0.00079   2.13697
   A243       1.09419   0.00025   0.00000   0.00136   0.00136   1.09555
   A244       1.76724  -0.00023   0.00000  -0.00114  -0.00114   1.76610
   A245       1.38855  -0.00010   0.00000  -0.00089  -0.00089   1.38766
   A246       2.23190   0.00014   0.00000   0.00144   0.00144   2.23334
   A247       2.19044  -0.00014   0.00000  -0.00137  -0.00137   2.18907
   A248       0.88748   0.00047   0.00000   0.00322   0.00324   0.89071
   A249       2.30197  -0.00010   0.00000  -0.00087  -0.00087   2.30110
   A250       2.03661   0.00053   0.00000   0.00375   0.00376   2.04036
   A251       1.86025  -0.00001   0.00000  -0.00014  -0.00014   1.86011
   A252       1.92934  -0.00042   0.00000  -0.00274  -0.00275   1.92659
   A253       2.01641   0.00019   0.00000   0.00151   0.00150   2.01791
   A254       1.53585  -0.00002   0.00000  -0.00018  -0.00018   1.53567
   A255       2.33597   0.00002   0.00000   0.00010   0.00010   2.33607
   A256       2.33243   0.00000   0.00000   0.00007   0.00007   2.33250
   A257       1.38582   0.00004   0.00000   0.00029   0.00029   1.38611
   A258       2.35261  -0.00002   0.00000  -0.00016  -0.00016   2.35246
   A259       2.02591   0.00003   0.00000   0.00020   0.00020   2.02611
   A260       2.17559  -0.00002   0.00000  -0.00016  -0.00016   2.17542
   A261       2.07920  -0.00000   0.00000  -0.00003  -0.00003   2.07917
   A262       1.60914   0.00002   0.00000   0.00013   0.00012   1.60927
   A263       1.13792   0.00003   0.00000   0.00022   0.00022   1.13814
   A264       1.43100  -0.00001   0.00000  -0.00004  -0.00004   1.43096
   A265       2.33999  -0.00002   0.00000  -0.00011  -0.00011   2.33988
   A266       1.25002  -0.00000   0.00000   0.00001   0.00001   1.25003
   A267       2.31481  -0.00000   0.00000  -0.00004  -0.00004   2.31477
   A268       2.04113   0.00001   0.00000   0.00007   0.00007   2.04121
   A269       2.27161  -0.00000   0.00000  -0.00006  -0.00006   2.27154
   A270       1.94933  -0.00000   0.00000  -0.00002  -0.00002   1.94930
   A271       1.47712  -0.00003   0.00000  -0.00012  -0.00012   1.47700
   A272       2.15098   0.00003   0.00000   0.00013   0.00012   2.15111
   A273       2.07491   0.00001   0.00000   0.00003   0.00003   2.07494
   A274       1.44320  -0.00002   0.00000  -0.00009  -0.00009   1.44311
   A275       1.99770  -0.00000   0.00000  -0.00002  -0.00002   1.99768
   A276       2.04458   0.00001   0.00000   0.00004   0.00004   2.04462
   A277       1.25005   0.00002   0.00000   0.00010   0.00010   1.25015
   A278       2.23402  -0.00000   0.00000  -0.00002  -0.00002   2.23400
   A279       2.20557  -0.00001   0.00000  -0.00002  -0.00002   2.20555
   A280       1.04934   0.00005   0.00000   0.00007   0.00007   1.04942
   A281       1.44139   0.00006   0.00000   0.00027   0.00027   1.44165
   A282       1.96237   0.00012   0.00000   0.00095   0.00095   1.96332
   A283       2.38734  -0.00008   0.00000  -0.00052  -0.00052   2.38682
   A284       1.35053   0.00008   0.00000   0.00043   0.00043   1.35095
   A285       1.06028   0.00005   0.00000   0.00070   0.00070   1.06098
   A286       2.55994  -0.00001   0.00000   0.00013   0.00013   2.56007
   A287       2.20862  -0.00004   0.00000  -0.00014  -0.00014   2.20847
   A288       1.93075  -0.00005   0.00000  -0.00043  -0.00043   1.93032
   A289       1.30436  -0.00002   0.00000  -0.00014  -0.00014   1.30422
   A290       2.30503   0.00001   0.00000   0.00007   0.00007   2.30510
   A291       2.20726   0.00001   0.00000   0.00008   0.00008   2.20735
   A292       2.15592  -0.00066   0.00000  -0.00417  -0.00417   2.15175
   A293       2.24513   0.00026   0.00000   0.00182   0.00182   2.24695
   A294       1.88151   0.00039   0.00000   0.00234   0.00233   1.88384
   A295       1.29335  -0.00041   0.00000  -0.00320  -0.00320   1.29015
   A296       2.17138   0.00064   0.00000   0.00394   0.00394   2.17532
   A297       1.85790   0.00043   0.00000   0.00190   0.00190   1.85981
   A298       3.22615   0.00002   0.00000   0.00018   0.00018   3.22633
   A299       3.16483   0.00003   0.00000  -0.00003  -0.00003   3.16480
   A300       3.28837   0.00002   0.00000   0.00020   0.00020   3.28856
   A301       3.12264   0.00001   0.00000   0.00024   0.00024   3.12288
   A302       3.16795  -0.00004   0.00000  -0.00022  -0.00022   3.16774
   A303       3.21449   0.00001   0.00000   0.00011   0.00011   3.21460
    D1       -0.12560  -0.00004   0.00000  -0.00021  -0.00021  -0.12582
    D2       -1.18065   0.00002   0.00000   0.00013   0.00013  -1.18052
    D3        2.25639   0.00006   0.00000   0.00014   0.00014   2.25652
    D4        2.96521  -0.00017   0.00000  -0.00116  -0.00116   2.96405
    D5        0.90748  -0.00002   0.00000  -0.00007  -0.00007   0.90741
    D6       -0.14756   0.00003   0.00000   0.00027   0.00027  -0.14729
    D7       -2.99371   0.00007   0.00000   0.00028   0.00028  -2.99343
    D8       -2.28488  -0.00016   0.00000  -0.00102  -0.00102  -2.28590
    D9       -2.45575   0.00000   0.00000   0.00009   0.00009  -2.45567
   D10        2.77239   0.00006   0.00000   0.00043   0.00043   2.77282
   D11       -0.07376   0.00010   0.00000   0.00044   0.00044  -0.07333
   D12        0.63506  -0.00014   0.00000  -0.00086  -0.00086   0.63420
   D13       -2.57864  -0.00002   0.00000  -0.00008  -0.00008  -2.57872
   D14        2.64951   0.00004   0.00000   0.00026   0.00026   2.64977
   D15       -0.19664   0.00008   0.00000   0.00027   0.00027  -0.19638
   D16        0.51218  -0.00015   0.00000  -0.00103  -0.00103   0.51115
   D17        0.12134   0.00004   0.00000   0.00021   0.00021   0.12155
   D18        1.13530   0.00002   0.00000   0.00013   0.00013   1.13543
   D19       -2.94093   0.00003   0.00000   0.00023   0.00023  -2.94070
   D20       -2.25277   0.00004   0.00000   0.00028   0.00027  -2.25249
   D21       -0.89346   0.00001   0.00000   0.00008   0.00008  -0.89338
   D22        0.12049  -0.00000   0.00000   0.00000   0.00000   0.12050
   D23        2.32745   0.00001   0.00000   0.00010   0.00010   2.32755
   D24        3.01561   0.00002   0.00000   0.00014   0.00014   3.01576
   D25        2.75796  -0.00003   0.00000  -0.00025  -0.00025   2.75771
   D26       -2.51127  -0.00005   0.00000  -0.00033  -0.00033  -2.51159
   D27       -0.30431  -0.00004   0.00000  -0.00023  -0.00023  -0.30454
   D28        0.38385  -0.00003   0.00000  -0.00019  -0.00019   0.38367
   D29        2.29437   0.00002   0.00000   0.00005   0.00005   2.29442
   D30       -2.97486   0.00000   0.00000  -0.00003  -0.00003  -2.97489
   D31       -0.76790   0.00001   0.00000   0.00006   0.00006  -0.76784
   D32       -0.07974   0.00002   0.00000   0.00011   0.00011  -0.07963
   D33        0.64784  -0.00003   0.00000  -0.00028  -0.00028   0.64756
   D34       -2.13237   0.00001   0.00000   0.00006   0.00006  -2.13231
   D35       -2.83491  -0.00004   0.00000  -0.00025  -0.00025  -2.83516
   D36       -0.61467  -0.00002   0.00000  -0.00011  -0.00011  -0.61478
   D37        2.88830   0.00002   0.00000   0.00024   0.00024   2.88854
   D38        2.18576  -0.00003   0.00000  -0.00008  -0.00008   2.18568
   D39       -2.86689  -0.00004   0.00000  -0.00028  -0.00028  -2.86717
   D40        0.63609   0.00001   0.00000   0.00006   0.00007   0.63615
   D41       -0.06645  -0.00004   0.00000  -0.00025  -0.00025  -0.06670
   D42        2.91530  -0.00001   0.00000  -0.00014  -0.00014   2.91516
   D43        0.13509   0.00004   0.00000   0.00021   0.00021   0.13530
   D44       -0.56745  -0.00001   0.00000  -0.00011  -0.00011  -0.56755
   D45        0.58103  -0.00002   0.00000  -0.00014  -0.00014   0.58089
   D46       -0.47737   0.00000   0.00000   0.00003   0.00003  -0.47734
   D47       -3.11207   0.00003   0.00000   0.00026   0.00026  -3.11181
   D48       -2.89246   0.00000   0.00000   0.00004   0.00004  -2.89241
   D49       -0.46602  -0.00001   0.00000  -0.00007  -0.00007  -0.46609
   D50       -1.52442   0.00001   0.00000   0.00010   0.00010  -1.52431
   D51        2.12407   0.00003   0.00000   0.00033   0.00033   2.12440
   D52        2.34368   0.00000   0.00000   0.00012   0.00012   2.34379
   D53        3.12137   0.00001   0.00000   0.00010   0.00010   3.12147
   D54        2.06297   0.00003   0.00000   0.00027   0.00027   2.06324
   D55       -0.57173   0.00006   0.00000   0.00050   0.00050  -0.57123
   D56       -0.35212   0.00003   0.00000   0.00028   0.00028  -0.35184
   D57       -2.59736  -0.00002   0.00000  -0.00012  -0.00012  -2.59748
   D58        2.62743  -0.00000   0.00000   0.00005   0.00005   2.62748
   D59       -0.00727   0.00003   0.00000   0.00028   0.00028  -0.00699
   D60        0.21234  -0.00000   0.00000   0.00006   0.00006   0.21240
   D61       -0.61606  -0.00003   0.00000  -0.00023  -0.00023  -0.61629
   D62        0.45607  -0.00002   0.00000  -0.00019  -0.00019   0.45588
   D63        3.05477  -0.00004   0.00000  -0.00028  -0.00028   3.05449
   D64        2.85030   0.00005   0.00000   0.00018   0.00018   2.85048
   D65        0.38956   0.00001   0.00000  -0.00003  -0.00003   0.38953
   D66        1.46169   0.00002   0.00000   0.00001   0.00001   1.46170
   D67       -2.22280   0.00000   0.00000  -0.00007  -0.00007  -2.22287
   D68       -2.42726   0.00009   0.00000   0.00038   0.00038  -2.42688
   D69        2.66674  -0.00003   0.00000  -0.00023  -0.00023   2.66652
   D70       -2.54431  -0.00002   0.00000  -0.00018  -0.00018  -2.54450
   D71        0.05439  -0.00004   0.00000  -0.00027  -0.00027   0.05412
   D72       -0.15008   0.00005   0.00000   0.00019   0.00019  -0.14989
   D73        2.97851  -0.00002   0.00000  -0.00009  -0.00009   2.97842
   D74       -2.23254  -0.00001   0.00000  -0.00005  -0.00005  -2.23259
   D75        0.36616  -0.00003   0.00000  -0.00014  -0.00014   0.36602
   D76        0.16169   0.00005   0.00000   0.00032   0.00032   0.16201
   D77        1.79488  -0.00005   0.00000  -0.00075  -0.00074   1.79414
   D78       -1.98461  -0.00003   0.00000  -0.00032  -0.00032  -1.98493
   D79       -0.40415  -0.00001   0.00000  -0.00041  -0.00041  -0.40456
   D80        2.09954   0.00001   0.00000   0.00002   0.00002   2.09956
   D81        0.70234  -0.00004   0.00000  -0.00065  -0.00065   0.70169
   D82       -3.07715  -0.00002   0.00000  -0.00022  -0.00022  -3.07738
   D83       -2.89132  -0.00005   0.00000  -0.00073  -0.00072  -2.89204
   D84       -0.38763  -0.00003   0.00000  -0.00030  -0.00030  -0.38792
   D85       -1.57656  -0.00002   0.00000  -0.00061  -0.00061  -1.57717
   D86        0.92713  -0.00001   0.00000  -0.00018  -0.00018   0.92695
   D87        0.51234  -0.00001   0.00000  -0.00005  -0.00005   0.51229
   D88       -1.48675  -0.00001   0.00000  -0.00002  -0.00002  -1.48677
   D89       -0.49184  -0.00003   0.00000  -0.00019  -0.00019  -0.49203
   D90        1.70568  -0.00001   0.00000  -0.00006  -0.00006   1.70562
   D91       -3.11584   0.00000   0.00000  -0.00013  -0.00013  -3.11598
   D92        0.12418   0.00003   0.00000   0.00019   0.00019   0.12437
   D93       -0.87510   0.00002   0.00000   0.00014   0.00014  -0.87496
   D94        2.70792   0.00003   0.00000   0.00017   0.00017   2.70809
   D95        2.67780  -0.00000   0.00000  -0.00009  -0.00009   2.67770
   D96        1.09373   0.00005   0.00000   0.00044   0.00044   1.09417
   D97        0.09445   0.00003   0.00000   0.00039   0.00039   0.09484
   D98       -2.60572   0.00005   0.00000   0.00042   0.00042  -2.60530
   D99       -2.63584   0.00001   0.00000   0.00016   0.00016  -2.63568
   D100      -2.29835  -0.00007   0.00000  -0.00015  -0.00015  -2.29849
   D101       2.98556  -0.00008   0.00000  -0.00020  -0.00020   2.98536
   D102       0.28539  -0.00007   0.00000  -0.00017  -0.00017   0.28522
   D103       0.25527  -0.00011   0.00000  -0.00043  -0.00043   0.25484
   D104      -2.96825   0.00017   0.00000   0.00115   0.00115  -2.96710
   D105       2.31565   0.00016   0.00000   0.00110   0.00110   2.31675
   D106      -0.38452   0.00017   0.00000   0.00113   0.00113  -0.38339
   D107      -0.41464   0.00013   0.00000   0.00087   0.00087  -0.41377
   D108      -0.62747   0.00007   0.00000   0.00053   0.00053  -0.62693
   D109       2.49737   0.00006   0.00000   0.00042   0.00042   2.49779
   D110       2.31880   0.00004   0.00000   0.00018   0.00018   2.31898
   D111       0.50315   0.00000   0.00000   0.00019   0.00019   0.50335
   D112      -2.65520  -0.00001   0.00000   0.00008   0.00008  -2.65512
   D113      -2.83377  -0.00003   0.00000  -0.00016  -0.00016  -2.83392
   D114       3.09694   0.00000   0.00000   0.00012   0.00012   3.09706
   D115      -0.06141  -0.00001   0.00000   0.00001   0.00001  -0.06141
   D116      -0.23998  -0.00003   0.00000  -0.00023  -0.00023  -0.24021
   D117       3.12383   0.00007   0.00000   0.00065   0.00064   3.12448
   D118      -0.03452   0.00006   0.00000   0.00054   0.00053  -0.03399
   D119      -0.21309   0.00004   0.00000   0.00030   0.00030  -0.21279
   D120      -0.68921  -0.00002   0.00000  -0.00026  -0.00026  -0.68946
   D121       0.33855  -0.00004   0.00000  -0.00043  -0.00043   0.33812
   D122       2.58711  -0.00001   0.00000  -0.00016  -0.00016   2.58695
   D123      -3.11064  -0.00001   0.00000  -0.00010  -0.00010  -3.11074
   D124       0.43154  -0.00006   0.00000  -0.00046  -0.00046   0.43107
   D125       1.45929  -0.00008   0.00000  -0.00064  -0.00064   1.45865
   D126      -2.57533  -0.00005   0.00000  -0.00037  -0.00037  -2.57570
   D127      -1.98990  -0.00005   0.00000  -0.00031  -0.00031  -1.99021
   D128       2.73617   0.00009   0.00000   0.00036   0.00036   2.73653
   D129      -2.51926   0.00008   0.00000   0.00019   0.00019  -2.51907
   D130      -0.27070   0.00011   0.00000   0.00046   0.00046  -0.27024
   D131       0.31474   0.00011   0.00000   0.00051   0.00051   0.31525
   D132       3.10063  -0.00012   0.00000  -0.00089  -0.00089   3.09974
   D133      -2.15480  -0.00014   0.00000  -0.00107  -0.00107  -2.15587
   D134       0.09376  -0.00011   0.00000  -0.00080  -0.00079   0.09296
   D135       0.67919  -0.00011   0.00000  -0.00074  -0.00074   0.67846
   D136       0.77665  -0.00004   0.00000  -0.00023  -0.00023   0.77642
   D137      -0.20821  -0.00003   0.00000  -0.00019  -0.00019  -0.20840
   D138      -2.93563  -0.00005   0.00000  -0.00032  -0.00032  -2.93595
   D139      -2.68702  -0.00003   0.00000  -0.00024  -0.00024  -2.68726
   D140      -0.28514   0.00000   0.00000  -0.00017  -0.00016  -0.28530
   D141      -1.26999   0.00000   0.00000  -0.00012  -0.00012  -1.27011
   D142       2.28577  -0.00001   0.00000  -0.00025  -0.00025   2.28552
   D143       2.53438   0.00001   0.00000  -0.00017  -0.00017   2.53421
   D144      -2.67547  -0.00005   0.00000  -0.00017  -0.00017  -2.67564
   D145       2.62286  -0.00004   0.00000  -0.00013  -0.00013   2.62273
   D146      -0.10456  -0.00006   0.00000  -0.00026  -0.00026  -0.10482
   D147       0.14405  -0.00004   0.00000  -0.00018  -0.00018   0.14387
   D148      -3.02478  -0.00000   0.00000  -0.00014  -0.00014  -3.02492
   D149       2.27354   0.00000   0.00000  -0.00010  -0.00010   2.27344
   D150      -0.45388  -0.00001   0.00000  -0.00023  -0.00023  -0.45411
   D151      -0.20527   0.00001   0.00000  -0.00015  -0.00015  -0.20542
   D152      -1.91867  -0.00001   0.00000  -0.00025  -0.00025  -1.91893
   D153       0.23461   0.00008   0.00000   0.00009   0.00009   0.23470
   D154      -0.86785   0.00003   0.00000  -0.00005  -0.00005  -0.86790
   D155       3.03569  -0.00008   0.00000  -0.00073  -0.00072   3.03497
   D156       1.61650   0.00002   0.00000  -0.00026  -0.00026   1.61624
   D157       2.08520   0.00018   0.00000   0.00135   0.00136   2.08656
   D158      -1.12670  -0.00002   0.00000   0.00001   0.00001  -1.12669
   D159      -2.67468   0.00003   0.00000   0.00034   0.00035  -2.67433
   D160       1.04999   0.00006   0.00000   0.00051   0.00052   1.05051
   D161      -0.00623   0.00005   0.00000   0.00048   0.00049  -0.00575
   D162      -0.12857  -0.00004   0.00000  -0.00020  -0.00020  -0.12876
   D163       0.90440   0.00003   0.00000   0.00025   0.00025   0.90465
   D164      -2.41261  -0.00001   0.00000  -0.00005  -0.00005  -2.41267
   D165      -2.87177  -0.00000   0.00000  -0.00001  -0.00001  -2.87178
   D166      -1.11913  -0.00006   0.00000  -0.00040  -0.00040  -1.11952
   D167      -0.08616   0.00001   0.00000   0.00004   0.00004  -0.08611
   D168       2.88001  -0.00004   0.00000  -0.00026  -0.00026   2.87976
   D169       2.42086  -0.00002   0.00000  -0.00021  -0.00021   2.42065
   D170       2.93121  -0.00003   0.00000  -0.00023  -0.00023   2.93099
   D171      -2.31900   0.00004   0.00000   0.00021   0.00021  -2.31879
   D172       0.64717  -0.00001   0.00000  -0.00009  -0.00009   0.64708
   D173       0.18802   0.00001   0.00000  -0.00004  -0.00004   0.18797
   D174       2.24015  -0.00007   0.00000  -0.00039  -0.00039   2.23976
   D175      -3.01007  -0.00001   0.00000   0.00006   0.00006  -3.01001
   D176      -0.04390  -0.00005   0.00000  -0.00025  -0.00024  -0.04414
   D177      -0.50305  -0.00004   0.00000  -0.00020  -0.00020  -0.50325
   D178       0.61523  -0.00005   0.00000  -0.00047  -0.00046   0.61477
   D179      -2.49809  -0.00003   0.00000  -0.00027  -0.00027  -2.49837
   D180      -2.40935  -0.00003   0.00000  -0.00026  -0.00026  -2.40961
   D181      -0.54952  -0.00001   0.00000  -0.00019  -0.00019  -0.54971
   D182       2.62034   0.00000   0.00000   0.00000   0.00000   2.62034
   D183       2.70909   0.00001   0.00000   0.00001   0.00001   2.70910
   D184      -3.12016  -0.00002   0.00000  -0.00027  -0.00027  -3.12043
   D185       0.04970  -0.00000   0.00000  -0.00008  -0.00008   0.04962
   D186       0.13845  -0.00000   0.00000  -0.00007  -0.00007   0.13838
   D187      -3.11041  -0.00004   0.00000  -0.00026  -0.00026  -3.11067
   D188       0.05945  -0.00002   0.00000  -0.00006  -0.00006   0.05938
   D189       0.14819  -0.00002   0.00000  -0.00005  -0.00005   0.14814
   D190       0.70444   0.00002   0.00000   0.00018   0.00018   0.70462
   D191      -0.34989   0.00000   0.00000   0.00005   0.00005  -0.34984
   D192      -3.08619   0.00005   0.00000   0.00032   0.00032  -3.08588
   D193      -2.57058  -0.00006   0.00000  -0.00027  -0.00027  -2.57084
   D194      -0.37822   0.00003   0.00000   0.00023   0.00023  -0.37799
   D195      -1.43255   0.00001   0.00000   0.00011   0.00011  -1.43245
   D196       2.11433   0.00005   0.00000   0.00038   0.00037   2.11470
   D197       2.62994  -0.00005   0.00000  -0.00021  -0.00021   2.62973
   D198      -3.05618   0.00001   0.00000   0.00017   0.00017  -3.05602
   D199       2.17267  -0.00001   0.00000   0.00004   0.00004   2.17272
   D200      -0.56363   0.00004   0.00000   0.00031   0.00031  -0.56332
   D201      -0.04802  -0.00007   0.00000  -0.00027  -0.00027  -0.04829
   D202      -2.67973   0.00004   0.00000   0.00013   0.00013  -2.67960
   D203       2.54912   0.00002   0.00000   0.00001   0.00001   2.54913
   D204      -0.18718   0.00006   0.00000   0.00027   0.00027  -0.18691
   D205       0.32843  -0.00004   0.00000  -0.00031  -0.00031   0.32812
   D206      -0.69372   0.00000   0.00000  -0.00001  -0.00001  -0.69373
   D207       0.28857   0.00001   0.00000   0.00005   0.00005   0.28862
   D208       2.91566   0.00001   0.00000   0.00003   0.00003   2.91569
   D209       2.70695   0.00001   0.00000   0.00008   0.00008   2.70703
   D210       0.40799  -0.00000   0.00000   0.00001   0.00001   0.40800
   D211       1.39028   0.00001   0.00000   0.00007   0.00007   1.39035
   D212      -2.26581   0.00000   0.00000   0.00005   0.00005  -2.26576
   D213      -2.47452   0.00001   0.00000   0.00010   0.00010  -2.47442
   D214       3.10345  -0.00000   0.00000  -0.00001  -0.00001   3.10344
   D215      -2.19745   0.00001   0.00000   0.00005   0.00005  -2.19740
   D216       0.42964  -0.00000   0.00000   0.00003   0.00003   0.42967
   D217       0.22093   0.00001   0.00000   0.00008   0.00008   0.22102
   D218       2.72240  -0.00001   0.00000  -0.00010  -0.00010   2.72230
   D219      -2.57850   0.00001   0.00000  -0.00004  -0.00004  -2.57854
   D220       0.04859  -0.00000   0.00000  -0.00006  -0.00006   0.04853
   D221      -0.16011   0.00000   0.00000  -0.00001  -0.00001  -0.16012
   D222      -1.58321  -0.00001   0.00000  -0.00013  -0.00013  -1.58334
   D223       2.98702   0.00001   0.00000   0.00007   0.00007   2.98710
   D224       1.67160  -0.00002   0.00000  -0.00009  -0.00009   1.67151
   D225      -0.04135   0.00000   0.00000   0.00011   0.00011  -0.04124
   D226      -3.09686  -0.00000   0.00000  -0.00002  -0.00002  -3.09688
   D227       1.47338   0.00002   0.00000   0.00018   0.00018   1.47356
   D228      -0.51726   0.00002   0.00000   0.00019   0.00019  -0.51707
   D229      -2.23021   0.00005   0.00000   0.00039   0.00039  -2.22982
   D230       0.58082  -0.00001   0.00000  -0.00009  -0.00009   0.58073
   D231      -1.13213   0.00002   0.00000   0.00011   0.00011  -1.13202
   D232      -0.06956   0.00002   0.00000   0.00048   0.00048  -0.06908
   D233      -2.18827   0.00005   0.00000   0.00069   0.00069  -2.18758
   D234      -1.13894   0.00004   0.00000   0.00058   0.00058  -1.13836
   D235       1.24852   0.00004   0.00000   0.00078   0.00078   1.24930
   D236       2.73989   0.00003   0.00000   0.00062   0.00062   2.74051
   D237      -0.62628   0.00004   0.00000   0.00033   0.00033  -0.62595
   D238       2.13509  -0.00001   0.00000  -0.00002  -0.00002   2.13507
   D239       2.95427   0.00005   0.00000   0.00034   0.00034   2.95461
   D240       0.63332   0.00004   0.00000   0.00028   0.00028   0.63361
   D241      -2.88849  -0.00001   0.00000  -0.00006  -0.00006  -2.88855
   D242      -2.06931   0.00005   0.00000   0.00029   0.00029  -2.06902
   D243      -2.89391   0.00003   0.00000   0.00018   0.00018  -2.89373
   D244      -0.13254  -0.00002   0.00000  -0.00017  -0.00016  -0.13270
   D245       0.68664   0.00004   0.00000   0.00019   0.00019   0.68683
   D246       2.87321   0.00001   0.00000   0.00007   0.00007   2.87329
   D247      -0.64860  -0.00004   0.00000  -0.00027  -0.00027  -0.64887
   D248       0.17058   0.00003   0.00000   0.00008   0.00008   0.17066
   D249      -0.62350  -0.00003   0.00000  -0.00026  -0.00026  -0.62376
   D250       0.51558  -0.00002   0.00000  -0.00015  -0.00015   0.51543
   D251      -3.08242  -0.00008   0.00000  -0.00058  -0.00057  -3.08299
   D252       2.75756  -0.00002   0.00000  -0.00028  -0.00028   2.75728
   D253       0.41386  -0.00005   0.00000  -0.00044  -0.00044   0.41342
   D254       1.55294  -0.00004   0.00000  -0.00033  -0.00033   1.55261
   D255      -2.04506  -0.00009   0.00000  -0.00075  -0.00075  -2.04581
   D256      -2.48827  -0.00004   0.00000  -0.00045  -0.00045  -2.48872
   D257       2.64104  -0.00001   0.00000  -0.00008  -0.00008   2.64096
   D258      -2.50306   0.00001   0.00000   0.00004   0.00004  -2.50303
   D259       0.18212  -0.00005   0.00000  -0.00039  -0.00039   0.18173
   D260      -0.26109   0.00001   0.00000  -0.00009  -0.00009  -0.26118
   D261      -3.10028  -0.00002   0.00000  -0.00011  -0.00011  -3.10039
   D262      -1.96120  -0.00001   0.00000  -0.00000  -0.00000  -1.96120
   D263       0.72399  -0.00006   0.00000  -0.00043  -0.00043   0.72356
   D264       0.28078  -0.00000   0.00000  -0.00013  -0.00013   0.28065
   D265       0.57959  -0.00002   0.00000  -0.00028  -0.00028   0.57932
   D266      -0.52057  -0.00003   0.00000  -0.00033  -0.00033  -0.52090
   D267       3.06541  -0.00002   0.00000  -0.00028  -0.00028   3.06513
   D268      -2.72132  -0.00002   0.00000  -0.00027  -0.00027  -2.72159
   D269      -0.47145  -0.00004   0.00000  -0.00031  -0.00031  -0.47176
   D270      -1.57161  -0.00005   0.00000  -0.00036  -0.00036  -1.57198
   D271       2.01437  -0.00004   0.00000  -0.00031  -0.00031   2.01406
   D272       2.51082  -0.00004   0.00000  -0.00030  -0.00030   2.51052
   D273      -3.11610  -0.00003   0.00000  -0.00026  -0.00026  -3.11636
   D274       2.06692  -0.00004   0.00000  -0.00031  -0.00031   2.06661
   D275      -0.63028  -0.00004   0.00000  -0.00026  -0.00026  -0.63055
   D276      -0.13383  -0.00003   0.00000  -0.00025  -0.00025  -0.13408
   D277      -2.81937  -0.00001   0.00000  -0.00014  -0.00014  -2.81950
   D278       2.36365  -0.00002   0.00000  -0.00019  -0.00019   2.36346
   D279      -0.33355  -0.00001   0.00000  -0.00014  -0.00014  -0.33369
   D280       0.16290  -0.00001   0.00000  -0.00013  -0.00013   0.16277
   D281       0.52518   0.00003   0.00000   0.00042   0.00042   0.52560
   D282      -0.63368  -0.00001   0.00000  -0.00001  -0.00001  -0.63369
   D283       2.68681   0.00001   0.00000   0.00025   0.00025   2.68706
   D284       1.52795  -0.00002   0.00000  -0.00018  -0.00018   1.52777
   D285       1.60374   0.00004   0.00000   0.00045   0.00045   1.60419
   D286       0.44488  -0.00000   0.00000   0.00002   0.00002   0.44490
   D287      -0.64248  -0.00003   0.00000  -0.00004  -0.00004  -0.64253
   D288      -1.80134  -0.00006   0.00000  -0.00048  -0.00048  -1.80182
   D289      -2.02880   0.00003   0.00000   0.00036   0.00036  -2.02843
   D290       3.09553  -0.00001   0.00000  -0.00007  -0.00007   3.09546
   D291      -1.52682   0.00002   0.00000   0.00015   0.00015  -1.52668
   D292       1.73973   0.00003   0.00000   0.00033   0.00032   1.74005
   D293      -2.62031   0.00004   0.00000   0.00031   0.00031  -2.62000
   D294       0.91961  -0.00003   0.00000  -0.00021  -0.00021   0.91940
   D295      -2.09703  -0.00001   0.00000  -0.00003  -0.00003  -2.09705
   D296      -0.17387  -0.00001   0.00000  -0.00004  -0.00004  -0.17392
   D297      -0.24223   0.00001   0.00000   0.00008   0.00008  -0.24215
   D298       3.02432   0.00003   0.00000   0.00026   0.00026   3.02458
   D299      -1.33572   0.00003   0.00000   0.00024   0.00024  -1.33547
   D300      -2.98471  -0.00004   0.00000  -0.00035  -0.00035  -2.98506
   D301       0.28183  -0.00002   0.00000  -0.00017  -0.00017   0.28166
   D302       2.20499  -0.00002   0.00000  -0.00019  -0.00019   2.20480
   D303       2.02978  -0.00002   0.00000  -0.00012  -0.00012   2.02966
   D304      -0.98686   0.00000   0.00000   0.00006   0.00006  -0.98680
   D305       0.93630   0.00001   0.00000   0.00004   0.00004   0.93634
   D306       0.29143  -0.00001   0.00000  -0.00007  -0.00007   0.29136
   D307       2.36188  -0.00003   0.00000  -0.00019  -0.00019   2.36169
   D308      -1.06384   0.00003   0.00000   0.00029   0.00029  -1.06355
   D309       1.00661   0.00001   0.00000   0.00017   0.00017   1.00677
   D310       2.04661   0.00001   0.00000   0.00008   0.00008   2.04669
   D311      -2.16613  -0.00001   0.00000  -0.00004  -0.00004  -2.16617
   D312      -2.34148   0.00005   0.00000   0.00041   0.00041  -2.34107
   D313      -0.27103   0.00004   0.00000   0.00029   0.00029  -0.27074
   D314      -2.53751  -0.00002   0.00000  -0.00014  -0.00014  -2.53765
   D315       2.07570   0.00001   0.00000   0.00017   0.00017   2.07586
   D316      -1.28121  -0.00003   0.00000  -0.00019  -0.00019  -1.28140
   D317       0.06505  -0.00003   0.00000  -0.00015  -0.00015   0.06491
   D318      -0.02629   0.00001   0.00000   0.00006   0.00006  -0.02623
   D319       0.99600   0.00004   0.00000   0.00027   0.00027   0.99627
   D320      -2.33004  -0.00003   0.00000  -0.00019  -0.00019  -2.33023
   D321      -3.03141   0.00010   0.00000   0.00055   0.00055  -3.03086
   D322      -1.07153  -0.00005   0.00000  -0.00039  -0.00039  -1.07193
   D323      -0.04924  -0.00002   0.00000  -0.00018  -0.00018  -0.04942
   D324       2.90791  -0.00009   0.00000  -0.00065  -0.00065   2.90726
   D325       2.20654   0.00004   0.00000   0.00009   0.00009   2.20663
   D326       2.92630  -0.00001   0.00000  -0.00002  -0.00002   2.92629
   D327      -2.33459   0.00003   0.00000   0.00020   0.00020  -2.33440
   D328       0.62256  -0.00005   0.00000  -0.00027  -0.00027   0.62229
   D329      -0.07881   0.00008   0.00000   0.00047   0.00047  -0.07834
   D330       2.37701  -0.00004   0.00000  -0.00023  -0.00023   2.37679
   D331      -2.88388  -0.00000   0.00000  -0.00001  -0.00001  -2.88390
   D332       0.07327  -0.00008   0.00000  -0.00048  -0.00048   0.07279
   D333      -0.62810   0.00006   0.00000   0.00026   0.00026  -0.62784
   D334       0.03115   0.00003   0.00000   0.00028   0.00028   0.03143
   D335      -0.92938   0.00002   0.00000   0.00014   0.00014  -0.92924
   D336       2.30252   0.00007   0.00000   0.00051   0.00051   2.30304
   D337       2.95410   0.00002   0.00000   0.00027   0.00027   2.95437
   D338       1.00559   0.00003   0.00000   0.00030   0.00030   1.00589
   D339       0.04506   0.00002   0.00000   0.00016   0.00016   0.04522
   D340      -3.00622   0.00006   0.00000   0.00053   0.00053  -3.00569
   D341      -2.35465   0.00002   0.00000   0.00029   0.00029  -2.35436
   D342      -2.68683  -0.00001   0.00000  -0.00005  -0.00005  -2.68688
   D343       2.63582  -0.00002   0.00000  -0.00019  -0.00019   2.63563
   D344      -0.41546   0.00003   0.00000   0.00019   0.00018  -0.41528
   D345       0.23612  -0.00002   0.00000  -0.00006  -0.00006   0.23606
   D346      -2.56992   0.00000   0.00000   0.00002   0.00002  -2.56991
   D347       2.75273  -0.00001   0.00000  -0.00012  -0.00012   2.75261
   D348      -0.29855   0.00004   0.00000   0.00025   0.00025  -0.29830
   D349       0.35303  -0.00001   0.00000   0.00001   0.00001   0.35303
   D350       0.59521  -0.00000   0.00000  -0.00005  -0.00005   0.59516
   D351      -2.79058  -0.00002   0.00000  -0.00008  -0.00008  -2.79066
   D352      -2.17592   0.00003   0.00000   0.00015   0.00015  -2.17576
   D353      -0.61081   0.00002   0.00000   0.00021   0.00021  -0.61060
   D354       2.28658   0.00000   0.00000   0.00018   0.00018   2.28676
   D355       2.90125   0.00004   0.00000   0.00041   0.00041   2.90166
   D356      -2.92636  -0.00002   0.00000  -0.00016  -0.00016  -2.92652
   D357      -0.02897  -0.00003   0.00000  -0.00019  -0.00019  -0.02915
   D358       0.58570   0.00001   0.00000   0.00004   0.00004   0.58574
   D359       2.85315  -0.00000   0.00000  -0.00008  -0.00008   2.85307
   D360      -0.53264  -0.00002   0.00000  -0.00012  -0.00012  -0.53275
   D361       0.08203   0.00002   0.00000   0.00012   0.00011   0.08214
   D362       1.73587  -0.00003   0.00000  -0.00026  -0.00026   1.73562
   D363      -2.73826  -0.00009   0.00000  -0.00079  -0.00079  -2.73906
   D364       3.11433  -0.00006   0.00000  -0.00048  -0.00048   3.11385
   D365      -1.35981  -0.00011   0.00000  -0.00102  -0.00101  -1.36083
   D366       0.18196  -0.00004   0.00000  -0.00037  -0.00037   0.18159
   D367       1.99100  -0.00010   0.00000  -0.00091  -0.00091   1.99010
   D368      -1.98956   0.00002   0.00000   0.00015   0.00015  -1.98940
   D369      -0.18051  -0.00004   0.00000  -0.00038  -0.00038  -0.18089
   D370      -0.90170   0.00000   0.00000  -0.00003  -0.00003  -0.90174
   D371       0.90734  -0.00006   0.00000  -0.00057  -0.00057   0.90677
   D372       1.85171  -0.00002   0.00000  -0.00017  -0.00017   1.85154
   D373      -0.94118  -0.00004   0.00000  -0.00031  -0.00031  -0.94149
   D374       0.80525  -0.00002   0.00000  -0.00023  -0.00023   0.80502
   D375       3.05457  -0.00005   0.00000  -0.00051  -0.00051   3.05406
   D376       0.26168  -0.00007   0.00000  -0.00065  -0.00065   0.26103
   D377       2.00810  -0.00005   0.00000  -0.00056  -0.00056   2.00754
   D378       0.78646  -0.00002   0.00000  -0.00027  -0.00027   0.78619
   D379      -2.00643  -0.00004   0.00000  -0.00042  -0.00042  -2.00684
   D380      -0.26000  -0.00003   0.00000  -0.00033  -0.00033  -0.26033
   D381      -1.83373   0.00001   0.00000   0.00009   0.00009  -1.83364
   D382       1.65656  -0.00001   0.00000  -0.00005  -0.00005   1.65651
   D383      -2.88020   0.00001   0.00000   0.00004   0.00003  -2.88016
   D384      -0.43457  -0.00001   0.00000  -0.00010  -0.00010  -0.43466
   D385       3.05573  -0.00003   0.00000  -0.00024  -0.00024   3.05549
   D386      -1.48103  -0.00002   0.00000  -0.00015  -0.00015  -1.48118
   D387       0.04722   0.00002   0.00000   0.00021   0.00021   0.04743
   D388       1.03079   0.00003   0.00000   0.00028   0.00027   1.03107
   D389      -2.30502   0.00001   0.00000   0.00016   0.00016  -2.30485
   D390      -2.94450   0.00002   0.00000   0.00019   0.00019  -2.94431
   D391      -0.93931   0.00001   0.00000   0.00010   0.00010  -0.93921
   D392       0.04426   0.00002   0.00000   0.00017   0.00017   0.04443
   D393       2.99164   0.00000   0.00000   0.00005   0.00005   2.99170
   D394       2.35215   0.00001   0.00000   0.00008   0.00008   2.35224
   D395       2.40610   0.00008   0.00000   0.00057   0.00057   2.40668
   D396      -2.89351   0.00009   0.00000   0.00064   0.00064  -2.89287
   D397       0.05387   0.00008   0.00000   0.00053   0.00053   0.05439
   D398      -0.58562   0.00008   0.00000   0.00056   0.00055  -0.58507
   D399       2.93572  -0.00005   0.00000  -0.00017  -0.00017   2.93555
   D400      -2.36389  -0.00004   0.00000  -0.00010  -0.00010  -2.36400
   D401       0.58348  -0.00006   0.00000  -0.00021  -0.00021   0.58327
   D402      -0.05600  -0.00005   0.00000  -0.00019  -0.00018  -0.05619
   D403      -0.54109  -0.00000   0.00000   0.00005   0.00005  -0.54104
   D404       2.26636  -0.00000   0.00000   0.00005   0.00005   2.26641
   D405       2.69266   0.00001   0.00000   0.00012   0.00012   2.69278
   D406       0.64095  -0.00001   0.00000  -0.00011  -0.00011   0.64085
   D407      -2.83478  -0.00001   0.00000  -0.00011  -0.00011  -2.83489
   D408      -2.40848   0.00000   0.00000  -0.00005  -0.00004  -2.40852
   D409      -2.99238  -0.00003   0.00000  -0.00021  -0.00021  -2.99260
   D410      -0.18493  -0.00004   0.00000  -0.00022  -0.00022  -0.18514
   D411       0.24137  -0.00002   0.00000  -0.00015  -0.00015   0.24122
   D412       3.09933  -0.00001   0.00000  -0.00005  -0.00005   3.09928
   D413      -0.37640  -0.00001   0.00000  -0.00005  -0.00005  -0.37645
   D414       0.04990   0.00000   0.00000   0.00002   0.00002   0.04992
   D415       0.71452   0.00003   0.00000   0.00010   0.00010   0.71462
   D416      -0.43853   0.00004   0.00000   0.00026   0.00026  -0.43827
   D417       1.79180   0.00008   0.00000   0.00047   0.00047   1.79226
   D418      -1.62204  -0.00002   0.00000  -0.00018  -0.00018  -1.62222
   D419      -3.09137   0.00006   0.00000   0.00034   0.00034  -3.09103
   D420       2.07415  -0.00006   0.00000  -0.00051  -0.00051   2.07364
   D421       0.53977   0.00007   0.00000   0.00022   0.00022   0.53999
   D422      -2.77462  -0.00004   0.00000  -0.00037  -0.00037  -2.77499
   D423      -0.70696   0.00003   0.00000  -0.00003  -0.00003  -0.70699
   D424      -1.75971   0.00000   0.00000  -0.00013  -0.00013  -1.75984
   D425      -0.07114   0.00002   0.00000   0.00017   0.00017  -0.07097
   D426      -1.12287   0.00001   0.00000   0.00006   0.00006  -1.12281
   D427       2.27222   0.00003   0.00000   0.00019   0.00018   2.27240
   D428       2.83930   0.00001   0.00000   0.00010   0.00010   2.83940
   D429       1.00388  -0.00001   0.00000  -0.00007  -0.00007   1.00381
   D430      -0.04785  -0.00002   0.00000  -0.00018  -0.00018  -0.04803
   D431      -2.93594  -0.00000   0.00000  -0.00005  -0.00005  -2.93600
   D432      -2.36886  -0.00002   0.00000  -0.00014  -0.00014  -2.36900
   D433      -2.24732  -0.00006   0.00000  -0.00045  -0.00045  -2.24776
   D434       2.98414  -0.00006   0.00000  -0.00056  -0.00056   2.98358
   D435       0.09605  -0.00005   0.00000  -0.00043  -0.00043   0.09561
   D436       0.66313  -0.00006   0.00000  -0.00052  -0.00052   0.66261
   D437      -2.90928   0.00000   0.00000   0.00005   0.00005  -2.90923
   D438       2.32218  -0.00000   0.00000  -0.00006  -0.00006   2.32211
   D439      -0.56592   0.00001   0.00000   0.00006   0.00006  -0.56586
   D440       0.00117  -0.00000   0.00000  -0.00003  -0.00003   0.00114
   D441       0.45224   0.00002   0.00000   0.00006   0.00006   0.45230
   D442      -2.47471   0.00001   0.00000   0.00004   0.00004  -2.47468
   D443      -2.82808  -0.00001   0.00000  -0.00007  -0.00007  -2.82815
   D444      -0.68425   0.00003   0.00000   0.00021   0.00021  -0.68404
   D445       2.67198   0.00003   0.00000   0.00019   0.00019   2.67216
   D446       2.31861   0.00001   0.00000   0.00008   0.00008   2.31869
   D447       3.04340   0.00008   0.00000   0.00054   0.00053   3.04393
   D448       0.11644   0.00007   0.00000   0.00051   0.00051   0.11695
   D449      -0.23693   0.00005   0.00000   0.00041   0.00041  -0.23652
   D450       3.10194   0.00002   0.00000   0.00025   0.00025   3.10219
   D451       0.17498   0.00002   0.00000   0.00023   0.00023   0.17521
   D452      -0.17839  -0.00000   0.00000   0.00013   0.00013  -0.17826
   D453      -0.64092   0.00010   0.00000   0.00060   0.00060  -0.64032
   D454       0.44075   0.00010   0.00000   0.00064   0.00064   0.44138
   D455      -1.77748   0.00009   0.00000   0.00048   0.00048  -1.77700
   D456       1.50616   0.00015   0.00000   0.00101   0.00101   1.50716
   D457       2.99543   0.00006   0.00000   0.00030   0.00030   2.99573
   D458       1.29339   0.00004   0.00000   0.00039   0.00039   1.29378
   D459       2.72914   0.00004   0.00000   0.00042   0.00042   2.72956
   D460      -0.12624   0.00006   0.00000   0.00045   0.00045  -0.12578
   D461      -2.25271   0.00005   0.00000   0.00044   0.00044  -2.25227
   D462      -1.26133   0.00004   0.00000   0.00037   0.00037  -1.26096
   D463      -0.53812  -0.00001   0.00000  -0.00003  -0.00004  -0.53815
   D464       2.93246   0.00001   0.00000   0.00005   0.00005   2.93251
   D465       2.31784  -0.00003   0.00000  -0.00017  -0.00017   2.31767
   D466       0.66709  -0.00001   0.00000  -0.00004  -0.00005   0.66704
   D467      -2.14552   0.00001   0.00000   0.00004   0.00004  -2.14548
   D468      -2.76014  -0.00003   0.00000  -0.00018  -0.00018  -2.76032
   D469      -3.01418  -0.00001   0.00000  -0.00005  -0.00005  -3.01423
   D470       0.45640   0.00001   0.00000   0.00003   0.00003   0.45643
   D471      -0.15822  -0.00003   0.00000  -0.00019  -0.00019  -0.15841
   D472       3.12453  -0.00001   0.00000  -0.00004  -0.00004   3.12450
   D473       0.31193   0.00001   0.00000   0.00004   0.00004   0.31197
   D474      -0.30269  -0.00003   0.00000  -0.00017  -0.00017  -0.30287
   D475      -1.10456   0.00002   0.00000   0.00010   0.00010  -1.10446
   D476       0.64029  -0.00000   0.00000  -0.00005  -0.00005   0.64024
   D477      -2.26395   0.00003   0.00000   0.00016   0.00016  -2.26379
   D478      -0.51910   0.00000   0.00000   0.00002   0.00002  -0.51909
   D479       0.03172   0.00002   0.00000   0.00019   0.00019   0.03192
   D480       1.77657   0.00000   0.00000   0.00005   0.00005   1.77662
   D481       2.85056   0.00000   0.00000   0.00004   0.00004   2.85060
   D482      -1.68777  -0.00002   0.00000  -0.00011  -0.00011  -1.68788
   D483       1.42721   0.00003   0.00000   0.00018   0.00018   1.42739
   D484      -3.11112   0.00000   0.00000   0.00003   0.00003  -3.11109
   D485       3.05543  -0.00001   0.00000  -0.00011  -0.00011   3.05532
   D486      -1.74398   0.00001   0.00000   0.00002   0.00002  -1.74396
   D487       1.52641  -0.00001   0.00000  -0.00004  -0.00004   1.52637
   D488       3.01019   0.00002   0.00000   0.00010   0.00010   3.01028
   D489      -1.80518  -0.00001   0.00000  -0.00002  -0.00002  -1.80521
   D490      -0.32140   0.00001   0.00000   0.00011   0.00011  -0.32129
   D491       0.22315  -0.00001   0.00000  -0.00003  -0.00003   0.22312
   D492       1.70693   0.00002   0.00000   0.00010   0.00010   1.70703
   D493      -0.73539  -0.00001   0.00000  -0.00002  -0.00002  -0.73540
   D494       0.74840   0.00002   0.00000   0.00012   0.00012   0.74851
   D495       0.97199   0.00001   0.00000   0.00011   0.00011   0.97210
   D496      -2.41598   0.00002   0.00000   0.00008   0.00008  -2.41590
   D497      -0.58490   0.00000   0.00000   0.00006   0.00006  -0.58484
   D498       2.31032   0.00000   0.00000   0.00003   0.00003   2.31035
   D499       2.18348   0.00000   0.00000   0.00007   0.00007   2.18355
   D500      -1.20449   0.00001   0.00000   0.00004   0.00004  -1.20445
   D501      -2.55897  -0.00001   0.00000   0.00001   0.00001  -2.55895
   D502       0.33625  -0.00001   0.00000  -0.00002  -0.00002   0.33623
   D503       0.35734  -0.00001   0.00000  -0.00002  -0.00002   0.35732
   D504       2.39983  -0.00002   0.00000  -0.00011  -0.00011   2.39972
   D505      -1.08072  -0.00001   0.00000   0.00006   0.00006  -1.08066
   D506       0.96177  -0.00001   0.00000  -0.00004  -0.00004   0.96173
   D507       2.21805   0.00002   0.00000   0.00019   0.00019   2.21824
   D508      -2.02264   0.00002   0.00000   0.00010   0.00009  -2.02255
   D509      -2.34096   0.00002   0.00000   0.00023   0.00023  -2.34074
   D510      -0.29847   0.00002   0.00000   0.00013   0.00013  -0.29834
   D511      -3.08104  -0.00004   0.00000  -0.00018  -0.00018  -3.08123
   D512       0.05215  -0.00005   0.00000  -0.00030  -0.00030   0.05185
   D513      -0.41186  -0.00001   0.00000  -0.00007  -0.00007  -0.41193
   D514      -2.52776  -0.00001   0.00000  -0.00005  -0.00005  -2.52781
   D515       0.91220   0.00001   0.00000  -0.00002  -0.00002   0.91217
   D516      -1.20370   0.00000   0.00000  -0.00001  -0.00001  -1.20371
   D517      -2.22255   0.00002   0.00000   0.00007   0.00007  -2.22248
   D518       1.94474   0.00002   0.00000   0.00009   0.00009   1.94483
   D519      -1.03147  -0.00007   0.00000  -0.00043  -0.00043  -1.03190
   D520       0.35901  -0.00001   0.00000  -0.00009  -0.00009   0.35892
   D521      -0.47075  -0.00008   0.00000  -0.00052  -0.00052  -0.47127
   D522       2.76053  -0.00007   0.00000  -0.00047  -0.00047   2.76006
   D523      -2.34431  -0.00003   0.00000  -0.00025  -0.00025  -2.34455
   D524      -0.95383   0.00003   0.00000   0.00009   0.00009  -0.95373
   D525      -1.78359  -0.00004   0.00000  -0.00033  -0.00034  -1.78393
   D526       1.44769  -0.00004   0.00000  -0.00028  -0.00028   1.44741
   D527       0.78848  -0.00005   0.00000  -0.00037  -0.00037   0.78811
   D528       2.17896   0.00001   0.00000  -0.00003  -0.00003   2.17893
   D529       1.34920  -0.00006   0.00000  -0.00046  -0.00046   1.34874
   D530      -1.70271  -0.00006   0.00000  -0.00040  -0.00040  -1.70311
   D531      -0.16200   0.00003   0.00000   0.00013   0.00013  -0.16187
   D532      -2.35642   0.00003   0.00000   0.00015   0.00015  -2.35628
   D533       0.92198   0.00004   0.00000   0.00026   0.00026   0.92224
   D534       1.11043  -0.00001   0.00000  -0.00007  -0.00007   1.11036
   D535      -1.08399  -0.00001   0.00000  -0.00005  -0.00005  -1.08404
   D536       2.19441   0.00001   0.00000   0.00006   0.00006   2.19448
   D537       0.15415   0.00000   0.00000   0.00001   0.00001   0.15416
   D538      -1.10022  -0.00002   0.00000  -0.00019  -0.00019  -1.10041
   D539      -0.93965  -0.00002   0.00000  -0.00018  -0.00018  -0.93983
   D540      -3.13353  -0.00001   0.00000  -0.00009  -0.00009  -3.13362
   D541      -0.16430  -0.00002   0.00000  -0.00008  -0.00008  -0.16437
   D542      -1.88427  -0.00001   0.00000  -0.00009  -0.00009  -1.88436
   D543      -1.72370  -0.00001   0.00000  -0.00009  -0.00009  -1.72379
   D544       2.36561   0.00000   0.00000  -0.00000  -0.00000   2.36561
   D545      -0.94835  -0.00000   0.00000   0.00001   0.00001  -0.94833
   D546      -0.51656   0.00000   0.00000   0.00001   0.00001  -0.51655
   D547       0.63446   0.00001   0.00000   0.00008   0.00008   0.63454
   D548      -2.77118   0.00001   0.00000   0.00007   0.00007  -2.77111
   D549       0.78417  -0.00000   0.00000  -0.00001  -0.00001   0.78416
   D550       1.93518   0.00001   0.00000   0.00006   0.00006   1.93525
   D551      -1.47045   0.00001   0.00000   0.00005   0.00005  -1.47040
   D552       0.24569  -0.00002   0.00000  -0.00011  -0.00011   0.24558
   D553       1.39670  -0.00000   0.00000  -0.00004  -0.00004   1.39667
   D554      -2.00893  -0.00001   0.00000  -0.00005  -0.00005  -2.00898
   D555      -0.62804   0.00000   0.00000  -0.00005  -0.00005  -0.62808
   D556      -0.42597   0.00000   0.00000  -0.00004  -0.00004  -0.42601
   D557      -2.75646   0.00001   0.00000   0.00003   0.00003  -2.75643
   D558       0.59456   0.00002   0.00000   0.00010   0.00010   0.59466
   D559      -2.45729  -0.00002   0.00000  -0.00019  -0.00019  -2.45748
   D560      -2.25523  -0.00002   0.00000  -0.00018  -0.00018  -2.25541
   D561       1.69747  -0.00001   0.00000  -0.00011  -0.00011   1.69736
   D562      -1.23470  -0.00001   0.00000  -0.00004  -0.00004  -1.23474
   D563       0.51224  -0.00001   0.00000  -0.00005  -0.00005   0.51218
   D564       2.70619  -0.00000   0.00000  -0.00004  -0.00004   2.70614
   D565      -1.04398  -0.00000   0.00000  -0.00001  -0.00001  -1.04399
   D566       1.14997   0.00000   0.00000   0.00000   0.00000   1.14997
   D567       2.06353  -0.00001   0.00000  -0.00008  -0.00008   2.06345
   D568      -2.02570  -0.00000   0.00000  -0.00007  -0.00007  -2.02577
   D569      -1.59067   0.00003   0.00000   0.00029   0.00029  -1.59037
   D570       1.17024   0.00003   0.00000   0.00032   0.00032   1.17056
   D571       1.64483   0.00003   0.00000   0.00024   0.00024   1.64507
   D572      -1.87745   0.00003   0.00000   0.00027   0.00026  -1.87718
   D573       1.17694   0.00001   0.00000   0.00009   0.00009   1.17703
   D574       0.99041   0.00001   0.00000   0.00011   0.00011   0.99052
   D575       3.03639   0.00001   0.00000   0.00006   0.00006   3.03645
   D576      -1.31694   0.00001   0.00000   0.00013   0.00013  -1.31680
   D577      -0.70527  -0.00001   0.00000  -0.00001  -0.00001  -0.70528
   D578      -0.89181  -0.00001   0.00000   0.00001   0.00001  -0.89179
   D579       1.15417  -0.00001   0.00000  -0.00004  -0.00004   1.15413
   D580       3.08403  -0.00000   0.00000   0.00003   0.00003   3.08407
   D581       0.10794   0.00005   0.00000   0.00050   0.00050   0.10844
   D582       2.85666   0.00005   0.00000   0.00047   0.00047   2.85713
   D583       1.61024   0.00003   0.00000   0.00033   0.00033   1.61058
   D584      -1.92423   0.00003   0.00000   0.00031   0.00031  -1.92392
   D585       0.72025   0.00001   0.00000   0.00007   0.00007   0.72032
   D586       0.49783   0.00000   0.00000   0.00008   0.00008   0.49791
   D587       2.72374   0.00000   0.00000   0.00002   0.00002   2.72376
   D588       2.58044   0.00001   0.00000   0.00014   0.00014   2.58058
   D589       2.35802   0.00001   0.00000   0.00015   0.00015   2.35817
   D590      -1.69925   0.00001   0.00000   0.00009   0.00009  -1.69916
   D591      -2.90131  -0.00000   0.00000  -0.00001  -0.00001  -2.90132
   D592      -1.54170   0.00001   0.00000   0.00007   0.00007  -1.54163
   D593       1.56447  -0.00001   0.00000  -0.00006  -0.00006   1.56441
   D594       1.62167   0.00001   0.00000   0.00010   0.00010   1.62177
   D595      -0.87199  -0.00002   0.00000  -0.00011  -0.00011  -0.87210
   D596      -3.12352  -0.00001   0.00000  -0.00010  -0.00010  -3.12363
   D597      -2.20070   0.00000   0.00000   0.00001   0.00001  -2.20069
   D598       1.83095   0.00001   0.00000   0.00002   0.00002   1.83097
   D599       0.89628  -0.00000   0.00000  -0.00004  -0.00004   0.89624
   D600      -1.35525   0.00000   0.00000  -0.00003  -0.00003  -1.35528
   D601       2.99163  -0.00005   0.00000  -0.00048  -0.00048   2.99116
   D602      -0.98024  -0.00007   0.00000  -0.00071  -0.00070  -0.98095
   D603      -2.59194  -0.00004   0.00000  -0.00051  -0.00051  -2.59244
   D604       1.49430  -0.00003   0.00000  -0.00041  -0.00041   1.49389
   D605       0.67431  -0.00001   0.00000  -0.00008  -0.00008   0.67423
   D606      -0.93892   0.00002   0.00000   0.00014   0.00014  -0.93877
   D607      -3.12931   0.00004   0.00000   0.00022   0.00021  -3.12910
   D608       2.32331  -0.00004   0.00000  -0.00032  -0.00032   2.32299
   D609       0.71009  -0.00001   0.00000  -0.00010  -0.00010   0.70999
   D610      -1.48031   0.00000   0.00000  -0.00003  -0.00003  -1.48034
   D611      -0.04772  -0.00001   0.00000  -0.00010  -0.00010  -0.04782
   D612       1.14908  -0.00001   0.00000  -0.00010  -0.00010   1.14898
   D613      -1.02722  -0.00001   0.00000  -0.00011  -0.00011  -1.02733
   D614      -2.99128   0.00001   0.00000  -0.00001  -0.00001  -2.99129
   D615       1.23414  -0.00003   0.00000  -0.00014  -0.00014   1.23400
   D616       2.43095  -0.00003   0.00000  -0.00015  -0.00015   2.43081
   D617       0.25465  -0.00003   0.00000  -0.00015  -0.00015   0.25450
   D618      -1.70941  -0.00001   0.00000  -0.00005  -0.00005  -1.70947
   D619      -1.93381   0.00001   0.00000   0.00008   0.00008  -1.93374
   D620      -0.73700   0.00001   0.00000   0.00007   0.00007  -0.73693
   D621      -2.91330   0.00001   0.00000   0.00006   0.00006  -2.91324
   D622       1.40582   0.00002   0.00000   0.00016   0.00016   1.40598
   D623      -0.12100  -0.00001   0.00000  -0.00047  -0.00047  -0.12148
   D624      -2.78538  -0.00012   0.00000  -0.00122  -0.00122  -2.78660
   D625      -1.19908  -0.00032   0.00000  -0.00230  -0.00229  -1.20137
   D626       1.24465   0.00004   0.00000  -0.00008  -0.00008   1.24457
   D627      -1.41972  -0.00006   0.00000  -0.00083  -0.00083  -1.42055
   D628       0.16658  -0.00026   0.00000  -0.00191  -0.00190   0.16468
   D629       0.49441   0.00013   0.00000   0.00063   0.00063   0.49504
   D630       1.13265  -0.00006   0.00000  -0.00008  -0.00008   1.13257
   D631      -0.41425  -0.00007   0.00000  -0.00013  -0.00014  -0.41439
   D632      -1.41047  -0.00013   0.00000  -0.00071  -0.00071  -1.41118
   D633      -2.86408  -0.00013   0.00000  -0.00089  -0.00089  -2.86497
   D634       2.57128   0.00032   0.00000   0.00268   0.00268   2.57396
   D635       1.02437   0.00031   0.00000   0.00263   0.00263   1.02700
   D636       0.02816   0.00025   0.00000   0.00206   0.00205   0.03021
   D637      -1.42546   0.00025   0.00000   0.00188   0.00188  -1.42358
   D638       1.35225  -0.00035   0.00000  -0.00255  -0.00255   1.34970
   D639       3.08557  -0.00020   0.00000  -0.00299  -0.00299   3.08257
   D640      -0.57991  -0.00042   0.00000  -0.00292  -0.00292  -0.58283
   D641       1.15341  -0.00027   0.00000  -0.00336  -0.00336   1.15004
   D642       0.47461   0.00013   0.00000   0.00070   0.00070   0.47531
   D643      -0.15818  -0.00002   0.00000  -0.00010  -0.00010  -0.15828
   D644       3.02633   0.00006   0.00000   0.00047   0.00047   3.02681
   D645      -2.09245  -0.00011   0.00000  -0.00053  -0.00053  -2.09298
   D646       1.09206  -0.00003   0.00000   0.00005   0.00005   1.09211
   D647      -0.57488  -0.00006   0.00000  -0.00019  -0.00019  -0.57507
   D648       0.59481  -0.00003   0.00000   0.00001   0.00001   0.59482
   D649      -3.12707  -0.00008   0.00000  -0.00036  -0.00036  -3.12742
   D650       0.74664   0.00019   0.00000   0.00104   0.00104   0.74768
   D651       1.91633   0.00022   0.00000   0.00124   0.00124   1.91757
   D652      -1.80554   0.00017   0.00000   0.00087   0.00087  -1.80467
   D653       0.12949   0.00002   0.00000   0.00013   0.00013   0.12962
   D654      -2.84728   0.00001   0.00000   0.00010   0.00010  -2.84718
   D655       0.31793  -0.00000   0.00000   0.00040   0.00039   0.31833
   D656       3.12284   0.00008   0.00000   0.00101   0.00101   3.12385
   D657       1.61953   0.00027   0.00000   0.00203   0.00203   1.62156
   D658       1.72050  -0.00000   0.00000   0.00025   0.00025   1.72075
   D659      -1.75779   0.00008   0.00000   0.00087   0.00087  -1.75692
   D660       3.02209   0.00027   0.00000   0.00189   0.00189   3.02398
   D661      -1.67161  -0.00000   0.00000   0.00017   0.00017  -1.67144
   D662       1.13329   0.00008   0.00000   0.00079   0.00079   1.13408
   D663      -0.37001   0.00027   0.00000   0.00181   0.00181  -0.36820
   D664       0.59074   0.00001   0.00000   0.00006   0.00006   0.59079
   D665      -0.22061   0.00001   0.00000   0.00012   0.00012  -0.22050
   D666       2.99762  -0.00000   0.00000   0.00001   0.00001   2.99763
   D667      -0.74369   0.00005   0.00000   0.00045   0.00045  -0.74324
   D668      -1.55504   0.00005   0.00000   0.00052   0.00052  -1.55453
   D669       1.66319   0.00004   0.00000   0.00041   0.00041   1.66359
   D670       2.62270   0.00005   0.00000   0.00054   0.00054   2.62324
   D671       1.81135   0.00005   0.00000   0.00060   0.00060   1.81195
   D672      -1.25360   0.00004   0.00000   0.00049   0.00049  -1.25311
   D673       0.56965   0.00002   0.00000   0.00013   0.00013   0.56978
   D674       2.75548   0.00003   0.00000   0.00021   0.00021   2.75569
   D675      -1.04587  -0.00006   0.00000  -0.00048  -0.00048  -1.04635
   D676       1.13997  -0.00005   0.00000  -0.00040  -0.00040   1.13957
   D677       2.53331   0.00007   0.00000   0.00059   0.00059   2.53390
   D678      -0.64053  -0.00006   0.00000  -0.00020  -0.00020  -0.64073
   D679      -3.01063   0.00009   0.00000   0.00104   0.00105  -3.00958
   D680       0.08893  -0.00022   0.00000  -0.00140  -0.00140   0.08753
   D681       1.76183   0.00046   0.00000   0.00382   0.00381   1.76564
   D682       1.28694  -0.00009   0.00000  -0.00060  -0.00060   1.28634
   D683      -1.08316   0.00006   0.00000   0.00064   0.00065  -1.08251
   D684       2.01640  -0.00024   0.00000  -0.00180  -0.00180   2.01460
   D685      -2.59389   0.00043   0.00000   0.00342   0.00341  -2.59048
   D686       0.01769  -0.00006   0.00000  -0.00050  -0.00050   0.01720
   D687      -2.73242  -0.00006   0.00000  -0.00048  -0.00048  -2.73290
   D688       1.38483   0.00008   0.00000   0.00055   0.00054   1.38538
   D689      -1.36528   0.00008   0.00000   0.00056   0.00056  -1.36472
   D690      -3.12772   0.00007   0.00000   0.00083   0.00083  -3.12689
   D691      -0.05903   0.00005   0.00000   0.00072   0.00071  -0.05831
   D692       3.00507   0.00007   0.00000   0.00093   0.00093   3.00600
   D693      -0.12499   0.00004   0.00000   0.00022   0.00022  -0.12477
   D694       2.94370   0.00002   0.00000   0.00011   0.00011   2.94381
   D695      -0.27539   0.00004   0.00000   0.00032   0.00032  -0.27507
   D696       0.68605   0.00006   0.00000   0.00020   0.00020   0.68626
   D697       2.99564   0.00011   0.00000   0.00088   0.00088   2.99652
   D698       0.06147   0.00001   0.00000   0.00013   0.00012   0.06159
   D699      -0.76568  -0.00002   0.00000  -0.00056  -0.00056  -0.76624
   D700       1.54391   0.00003   0.00000   0.00012   0.00012   1.54403
   D701      -1.39026  -0.00007   0.00000  -0.00063  -0.00064  -1.39090
   D702      -0.48242   0.00002   0.00000   0.00011   0.00011  -0.48231
   D703       0.58128   0.00006   0.00000   0.00013   0.00013   0.58141
   D704      -3.01171   0.00010   0.00000   0.00071   0.00071  -3.01100
   D705       1.04867  -0.00005   0.00000  -0.00036  -0.00036   1.04832
   D706       2.11237  -0.00001   0.00000  -0.00034  -0.00034   2.11204
   D707      -1.48062   0.00003   0.00000   0.00024   0.00024  -1.48037
   D708       0.24863  -0.00002   0.00000  -0.00011  -0.00011   0.24852
   D709       2.49380  -0.00000   0.00000  -0.00002  -0.00002   2.49378
   D710      -1.07605  -0.00003   0.00000  -0.00025  -0.00025  -1.07630
   D711       1.16911  -0.00001   0.00000  -0.00016  -0.00016   1.16895
   D712      -2.66837  -0.00002   0.00000  -0.00017  -0.00017  -2.66854
   D713       0.96903  -0.00001   0.00000  -0.00007  -0.00007   0.96896
   D714      -0.37593   0.00000   0.00000  -0.00002  -0.00002  -0.37595
   D715      -3.02171   0.00001   0.00000   0.00009   0.00009  -3.02162
   D716      -2.87152   0.00000   0.00000  -0.00000  -0.00000  -2.87152
   D717       0.67101  -0.00000   0.00000  -0.00002  -0.00002   0.67099
   D718      -1.53899   0.00001   0.00000   0.00014   0.00014  -1.53885
   D719       2.00354   0.00001   0.00000   0.00012   0.00012   2.00366
   D720       1.63906   0.00000   0.00000   0.00003   0.00003   1.63908
   D721      -1.10160  -0.00000   0.00000   0.00001   0.00001  -1.10159
   D722       0.13396   0.00001   0.00000   0.00009   0.00009   0.13405
   D723      -0.96435  -0.00001   0.00000  -0.00010  -0.00010  -0.96445
   D724       3.08222  -0.00000   0.00000  -0.00001  -0.00001   3.08221
   D725      -1.20890   0.00002   0.00000   0.00002   0.00002  -1.20888
   D726      -2.30720  -0.00000   0.00000  -0.00017  -0.00017  -2.30737
   D727       1.73936   0.00001   0.00000  -0.00007  -0.00007   1.73929
   D728       1.85138   0.00004   0.00000   0.00025   0.00025   1.85163
   D729       0.75308   0.00001   0.00000   0.00006   0.00006   0.75314
   D730      -1.48354   0.00002   0.00000   0.00015   0.00015  -1.48339
   D731       3.13967  -0.00001   0.00000  -0.00001  -0.00000   3.13966
   D732       0.25994   0.00001   0.00000   0.00010   0.00010   0.26004
   D733       0.20796  -0.00001   0.00000  -0.00004  -0.00004   0.20792
   D734      -2.67177   0.00001   0.00000   0.00006   0.00006  -2.67171
   D735       1.12142   0.00000   0.00000   0.00007   0.00007   1.12149
   D736      -0.31287   0.00001   0.00000  -0.00012  -0.00012  -0.31299
   D737      -2.86421   0.00002   0.00000   0.00011   0.00011  -2.86410
   D738       2.44930   0.00001   0.00000   0.00008   0.00008   2.44938
   D739       1.01501   0.00001   0.00000  -0.00011  -0.00011   1.01490
   D740      -1.53634   0.00002   0.00000   0.00012   0.00012  -1.53621
   D741      -0.75736   0.00001   0.00000   0.00009   0.00009  -0.75726
   D742      -2.19165   0.00001   0.00000  -0.00010  -0.00010  -2.19175
   D743       1.54019   0.00002   0.00000   0.00013   0.00013   1.54033
   D744      -0.97657  -0.00001   0.00000  -0.00006  -0.00006  -0.97663
   D745       0.79359  -0.00000   0.00000  -0.00001  -0.00001   0.79358
   D746       0.17493  -0.00001   0.00000  -0.00000  -0.00000   0.17492
   D747       3.07644  -0.00001   0.00000  -0.00007  -0.00007   3.07637
   D748      -2.63981  -0.00001   0.00000  -0.00006  -0.00006  -2.63987
   D749      -0.86966  -0.00000   0.00000  -0.00001  -0.00001  -0.86967
   D750      -1.48832  -0.00000   0.00000  -0.00000  -0.00000  -1.48832
   D751       1.41320  -0.00001   0.00000  -0.00007  -0.00007   1.41312
   D752       0.71117  -0.00001   0.00000  -0.00010  -0.00010   0.71107
   D753       2.48133  -0.00000   0.00000  -0.00005  -0.00005   2.48127
   D754       1.86266  -0.00001   0.00000  -0.00004  -0.00004   1.86262
   D755      -1.51901  -0.00001   0.00000  -0.00011  -0.00011  -1.51912
   D756       0.83017   0.00000   0.00000   0.00000   0.00000   0.83017
   D757      -1.24414   0.00000   0.00000   0.00002   0.00002  -1.24412
   D758       2.90563  -0.00000   0.00000  -0.00003  -0.00003   2.90560
   D759       2.25044   0.00001   0.00000   0.00003   0.00003   2.25047
   D760       0.17613   0.00001   0.00000   0.00005   0.00005   0.17617
   D761      -1.95729   0.00000   0.00000   0.00000   0.00000  -1.95729
   D762      -1.10286  -0.00001   0.00000  -0.00006  -0.00006  -1.10292
   D763       3.10601  -0.00001   0.00000  -0.00005  -0.00005   3.10597
   D764       0.97260  -0.00001   0.00000  -0.00009  -0.00009   0.97250
   D765      -0.78287  -0.00001   0.00000  -0.00003  -0.00003  -0.78290
   D766      -3.07704  -0.00001   0.00000  -0.00004  -0.00004  -3.07708
   D767      -2.30850  -0.00000   0.00000  -0.00003  -0.00003  -2.30852
   D768       1.68052  -0.00001   0.00000  -0.00004  -0.00004   1.68049
   D769       0.95786   0.00000   0.00000   0.00002   0.00002   0.95788
   D770      -1.33631   0.00000   0.00000   0.00001   0.00001  -1.33629
   D771       0.06275   0.00001   0.00000   0.00002   0.00002   0.06277
   D772       3.13218   0.00002   0.00000   0.00012   0.00012   3.13229
   D773      -0.32180  -0.00000   0.00000  -0.00004  -0.00004  -0.32183
   D774       2.74763   0.00000   0.00000   0.00006   0.00006   2.74769
   D775       0.98627   0.00002   0.00000   0.00009   0.00009   0.98636
   D776      -2.22749   0.00003   0.00000   0.00019   0.00019  -2.22730
   D777       3.02862   0.00001   0.00000   0.00004   0.00004   3.02866
   D778      -0.18514   0.00001   0.00000   0.00013   0.00013  -0.18500
   D779       0.17676   0.00001   0.00000   0.00003   0.00003   0.17678
   D780      -0.81556  -0.00002   0.00000  -0.00018  -0.00018  -0.81573
   D781       2.52289  -0.00002   0.00000  -0.00011  -0.00011   2.52278
   D782      -2.81911   0.00002   0.00000   0.00014   0.00014  -2.81897
   D783       2.47176  -0.00001   0.00000  -0.00006  -0.00006   2.47170
   D784      -0.47298  -0.00000   0.00000   0.00001   0.00001  -0.47298
   D785      -0.82626   0.00001   0.00000   0.00005   0.00005  -0.82622
   D786       0.44149  -0.00000   0.00000   0.00001   0.00001   0.44149
   D787       2.60791   0.00001   0.00000   0.00005   0.00005   2.60796
   D788       2.69852   0.00000   0.00000   0.00002   0.00002   2.69854
   D789      -2.31692  -0.00001   0.00000  -0.00001  -0.00001  -2.31693
   D790      -0.15050   0.00000   0.00000   0.00003   0.00003  -0.15047
   D791       0.89694  -0.00010   0.00000  -0.00080  -0.00080   0.89614
   D792      -2.27986  -0.00016   0.00000  -0.00124  -0.00124  -2.28111
   D793      -0.80403   0.00019   0.00000   0.00136   0.00135  -0.80267
   D794       2.30236   0.00013   0.00000   0.00091   0.00091   2.30327
   D795      -2.91234   0.00000   0.00000   0.00002   0.00002  -2.91233
   D796       0.19404  -0.00006   0.00000  -0.00043  -0.00043   0.19362
   D797       0.24530   0.00018   0.00000   0.00109   0.00109   0.24639
   D798       0.80213   0.00016   0.00000   0.00078   0.00079   0.80292
   D799      -2.96187   0.00017   0.00000   0.00102   0.00102  -2.96085
   D800      -2.93091  -0.00007   0.00000  -0.00089  -0.00088  -2.93179
   D801      -2.37407  -0.00008   0.00000  -0.00119  -0.00119  -2.37526
   D802       0.14511  -0.00008   0.00000  -0.00095  -0.00095   0.14416
   D803      -0.78012  -0.00049   0.00000  -0.00354  -0.00354  -0.78366
   D804      -0.22328  -0.00050   0.00000  -0.00384  -0.00385  -0.22713
   D805       2.29590  -0.00050   0.00000  -0.00360  -0.00361   2.29229
   D806      -1.70239   0.00075   0.00000   0.00609   0.00607  -1.69632
   D807       2.45306   0.00021   0.00000   0.00277   0.00276   2.45582
   D808      -0.86698   0.00039   0.00000   0.00312   0.00311  -0.86387
   D809      -2.99471  -0.00014   0.00000  -0.00020  -0.00020  -2.99491
   D810       2.43906   0.00030   0.00000   0.00249   0.00248   2.44154
   D811       0.31133  -0.00024   0.00000  -0.00083  -0.00083   0.31049
   D812       0.32515   0.00050   0.00000   0.00373   0.00373   0.32889
   D813      -1.80258  -0.00004   0.00000   0.00041   0.00042  -1.80216
         Item               Value     Threshold  Converged?
 Maximum Force            0.171415     0.000450     NO 
 RMS     Force            0.006926     0.000300     NO 
 Maximum Displacement     0.222899     0.001800     NO 
 RMS     Displacement     0.009412     0.001200     NO 
 Predicted change in Energy=-4.294955D-02
 GradGradGradGradGradGradGradGradGradGradGradGradGradGradGradGradGradGrad

 Stoichiometry    Be10H52
 Framework group  C1[X(Be10H52)]
 Deg. of freedom   180
 Full point group                 C1      NOp   1
 Largest Abelian subgroup         C1      NOp   1
 Largest concise Abelian subgroup C1      NOp   1
                         Standard orientation:                         
 ---------------------------------------------------------------------
 Center     Atomic      Atomic             Coordinates (Angstroms)
 Number     Number       Type             X           Y           Z
 ---------------------------------------------------------------------
      1          4           0        0.519019    1.393610    0.936475
      2          4           0        1.492019   -0.598766    0.696468
      3          4           0        0.103709    1.344231   -1.177185
      4          4           0        0.829173   -0.705428   -1.297707
      5          4           0        2.000022    0.908981   -0.540770
      6          4           0       -0.386096   -0.290469    1.715102
      7          4           0       -1.417747    1.109113    0.309378
      8          4           0       -0.247502   -1.730146    0.236562
      9          4           0       -1.213977   -0.276609   -1.263192
     10          4           0       -2.053828   -0.869890    0.522735
     11          1           0        3.461238    1.237849   -0.595713
     12          1           0        3.067763    1.851885   -1.001791
     13          1           0       -3.156788   -1.762704    1.061299
     14          1           0       -3.539884   -1.144680    0.681681
     15          1           0       -0.531459   -0.884401    3.165522
     16          1           0       -0.426735   -0.100863    3.274511
     17          1           0       -0.386856    2.383053   -2.177202
     18          1           0        0.429951    2.453446   -2.155404
     19          1           0        2.874699   -1.029154    1.169600
     20          1           0        2.361392   -1.510406    1.578852
     21          1           0       -2.196574    2.426792    0.567335
     22          1           0       -2.759585    1.863158    0.450954
     23          1           0        0.705166    2.839746    1.590506
     24          1           0        1.262820    2.397099    1.933574
     25          1           0        0.224158   -3.214218    0.339551
     26          1           0       -0.572943   -3.235029    0.430864
     27          1           0        1.723134   -1.652545   -2.246956
     28          1           0        1.176006   -1.354157   -2.730682
     29          1           0       -1.852587   -0.206064   -2.697575
     30          1           0       -2.347955   -0.673139   -2.283626
     31          1           0       -3.647089    0.274464    3.481018
     32          1           0       -3.135670    0.373677    2.940613
     33          1           0        3.400047    0.538844   -3.736982
     34          1           0        2.785380    0.727783   -3.351290
     35          1           0        2.476922    0.371161    4.422249
     36          1           0        2.168555    0.386082    3.739392
     37          1           0       -3.616079    2.595658   -2.616796
     38          1           0       -3.068819    2.245689   -2.243395
     39          1           0       -0.541684   -3.933294   -2.976217
     40          1           0       -0.599786   -3.349239   -2.509873
     41          1           0        1.526942    5.059619   -0.423568
     42          1           0        1.394275    4.324564   -0.482143
     43          1           0        3.019473   -4.140852   -0.633668
     44          1           0        2.641660   -3.503258   -0.526685
     45          1           0       -0.925301   -3.978749    3.505839
     46          1           0       -0.966953   -3.414857    3.014571
     47          1           0       -1.367955    2.575939    3.380495
     48          1           0       -1.519428    3.060911    3.931460
     49          1           0        0.104062    0.721272   -5.141180
     50          1           0        0.113326    0.634430   -4.397115
     51          1           0        3.831022    1.903055    1.944833
     52          1           0        4.302208    2.442425    2.163652
     53          1           0       -3.739834   -3.472205   -1.560749
     54          1           0       -3.126127   -3.084925   -1.374231
     55          1           0        5.027512   -1.594841   -1.725653
     56          1           0        4.416341   -1.320603   -1.390965
     57          1           0       -5.427513   -0.175025   -1.721931
     58          1           0       -4.774881   -0.025964   -1.386796
     59          1           0       -1.441507    4.881982    0.139119
     60          1           0       -1.190135    4.216310    0.131007
     61          1           0        1.743010   -3.347432    2.061334
     62          1           0        2.123892   -3.816801    2.436895
 ---------------------------------------------------------------------
 Rotational constants (GHZ):           0.6137811           0.5688455           0.5450169
 Standard basis: def2TZVP (5D, 7F)
 There are   512 symmetry adapted cartesian basis functions of A   symmetry.
 There are   502 symmetry adapted basis functions of A   symmetry.
   502 basis functions,   706 primitive gaussians,   512 cartesian basis functions
    46 alpha electrons       46 beta electrons
       nuclear repulsion energy       562.9846497042 Hartrees.
 NAtoms=   62 NActive=   62 NUniq=   62 SFac= 1.00D+00 NAtFMM=   60 NAOKFM=T Big=T
 Integral buffers will be    131072 words long.
 Raffenetti 2 integral format.
 Two-electron integral symmetry is turned on.
 Nuclear repulsion after empirical dispersion term =      562.9187673931 Hartrees.
 One-electron integrals computed using PRISM.
   1 Symmetry operations used in ECPInt.
 ECPInt:  NShTT=   44551 NPrTT=  111954 LenC2=   39558 LenP2D=   76914.
 LDataN:  DoStor=T MaxTD1= 4 Len=   56
 NBasis=   502 RedAO= T EigKep=  6.79D-05  NBF=   502
 NBsUse=   502 1.00D-06 EigRej= -1.00D+00 NBFU=   502
 Initial guess from the checkpoint file:  "/home/asus/YCY/BeH/Be10/3/H26-Be10.chk"
 B after Tr=    -0.000000   -0.000000    0.000000
         Rot=    0.999920   -0.007636   -0.002172   -0.009820 Ang=  -1.45 deg.
 ExpMin= 3.27D-02 ExpMax= 4.70D+03 ExpMxC= 1.60D+02 IAcc=3 IRadAn=         5 AccDes= 0.00D+00
 Harris functional with IExCor= 1009 and IRadAn=       5 diagonalized for initial guess.
 HarFok:  IExCor= 1009 AccDes= 0.00D+00 IRadAn=         5 IDoV= 1 UseB2=F ITyADJ=14
 ICtDFT=  3500011 ScaDFX=  1.000000  1.000000  1.000000  1.000000
 FoFCou: FMM=F IPFlag=           0 FMFlag=      100000 FMFlg1=        2001
         NFxFlg=           0 DoJE=T BraDBF=F KetDBF=T FulRan=T
         wScrn=  0.000000 ICntrl=       500 IOpCl=  0 I1Cent=   200000004 NGrid=           0
         NMat0=    1 NMatS0=      1 NMatT0=    0 NMatD0=    1 NMtDS0=    0 NMtDT0=    0
 Petite list used in FoFCou.
 Requested convergence on RMS density matrix=1.00D-08 within 128 cycles.
 Requested convergence on MAX density matrix=1.00D-06.
 Requested convergence on             energy=1.00D-06.
 No special actions if energy rises.
 SCF Done:  E(RPBE1PBE) =  -177.648877528     A.U. after   12 cycles
            NFock= 12  Conv=0.62D-08     -V/T= 2.0114
   1 Symmetry operations used in ECPInt.
 ECPInt:  NShTT=   44551 NPrTT=  111954 LenC2=   39558 LenP2D=   76914.
 LDataN:  DoStor=T MaxTD1= 5 Len=  102
 Calling FoFJK, ICntrl=      2127 FMM=T ISym2X=0 I1Cent= 0 IOpClX= 0 NMat=1 NMatS=1 NMatT=0.
 ***** Axes restored to original set *****
 -------------------------------------------------------------------
 Center     Atomic                   Forces (Hartrees/Bohr)
 Number     Number              X              Y              Z
 -------------------------------------------------------------------
      1        4           0.000093472    0.000009529   -0.000078553
      2        4          -0.000092483    0.000030578   -0.000266700
      3        4          -0.000114252    0.000053306   -0.000211436
      4        4          -0.000237778   -0.000167164   -0.000024584
      5        4          -0.000031766    0.000219422   -0.000305364
      6        4          -0.000078884   -0.000018395    0.000295035
      7        4           0.000162861    0.000201967    0.000289472
      8        4          -0.000128798   -0.000028978    0.000032715
      9        4           0.000145066   -0.000167719    0.000082892
     10        4           0.000171056    0.000100277    0.000016282
     11        1           0.000014315   -0.000030975    0.000085994
     12        1           0.000112118    0.000044369   -0.000099509
     13        1          -0.000086642    0.000026798    0.000064808
     14        1          -0.000042297   -0.000021481   -0.000092150
     15        1          -0.000011706    0.000002067   -0.000073288
     16        1          -0.000011162    0.000053914    0.000055025
     17        1          -0.000021318    0.000036550    0.000020335
     18        1           0.000092733   -0.000081310   -0.000025531
     19        1           0.000320842   -0.000190650    0.000225810
     20        1          -0.001152582   -0.000093359   -0.002471595
     21        1           0.001129616    0.000407065    0.001292420
     22        1          -0.000230876   -0.000046379   -0.000128591
     23        1          -0.000072229   -0.000001441    0.000117408
     24        1           0.000019843    0.000000234    0.000016308
     25        1           0.000398030    0.000470880   -0.000667015
     26        1          -0.000013928   -0.000012117    0.000104995
     27        1           0.000070235    0.000026409   -0.000063221
     28        1          -0.000088709    0.000015123    0.000062495
     29        1           0.000014030    0.000011343    0.000004452
     30        1          -0.000045337    0.000001727    0.000016173
     31        1          -0.000007938    0.000012958   -0.000004936
     32        1           0.000003955   -0.000040277    0.000029945
     33        1           0.000017368    0.000003928    0.000012378
     34        1          -0.000006434    0.000000386   -0.000014303
     35        1           0.000004314    0.000019146   -0.000006871
     36        1          -0.000012457   -0.000020282    0.000039953
     37        1          -0.000023303   -0.000003093    0.000004974
     38        1          -0.000042583   -0.000053926   -0.000006407
     39        1           0.000000622   -0.000013014   -0.000005558
     40        1           0.000002527    0.000020573    0.000009125
     41        1          -0.000230098    0.000134479    0.000165360
     42        1          -0.000484120    0.000039351   -0.000013750
     43        1          -0.000003226    0.000081379   -0.000121554
     44        1          -0.000039478    0.000213475   -0.000016900
     45        1           0.000115539   -0.000024347   -0.000091674
     46        1           0.000135926   -0.000092678    0.000114170
     47        1          -0.000003768    0.000043461   -0.000055176
     48        1          -0.000001001    0.000025864   -0.000003487
     49        1           0.000002179   -0.000007274    0.000013859
     50        1           0.000007449   -0.000001679   -0.000015077
     51        1           0.000007422    0.000006555   -0.000018209
     52        1           0.000012862    0.000001988    0.000003158
     53        1          -0.000008669   -0.000007900   -0.000004176
     54        1          -0.000014132   -0.000006345    0.000001242
     55        1           0.000009561   -0.000014835    0.000018264
     56        1           0.000015302    0.000015528   -0.000021401
     57        1          -0.000005989   -0.000003180   -0.000009139
     58        1           0.000027428    0.000004929    0.000005599
     59        1           0.003683886   -0.012457304   -0.026448016
     60        1          -0.004071764    0.011933314    0.024837267
     61        1           0.009815513    0.004213915   -0.024307441
     62        1          -0.009190363   -0.004876686    0.027633700
 -------------------------------------------------------------------
 Cartesian Forces:  Max     0.027633700 RMS     0.004169759

 GradGradGradGradGradGradGradGradGradGradGradGradGradGradGradGradGradGrad
 Berny optimization.
 Using GEDIIS/GDIIS optimizer.
 FormGI is forming the generalized inverse of G from B-inverse, IUseBI=4.
 Internal  Forces:  Max     0.029519259 RMS     0.001196239
 Search for a local minimum.
 Step number   2 out of a maximum of  372
 All quantities printed in internal units (Hartrees-Bohrs-Radians)
 Mixed Optimization -- RFO/linear search
 Update second derivatives using D2CorX and points    1    2
 DE= -3.89D-02 DEPred=-4.29D-02 R= 9.06D-01
 TightC=F SS=  1.41D+00  RLast= 3.01D-01 DXNew= 5.0454D-01 9.0155D-01
 Trust test= 9.06D-01 RLast= 3.01D-01 DXMaxT set to 5.05D-01
 ITU=  1  0
 Use linear search instead of GDIIS.
     Eigenvalues ---    0.00230   0.00231   0.00307   0.00344   0.00367
     Eigenvalues ---    0.00381   0.00399   0.00560   0.00584   0.00668
     Eigenvalues ---    0.00676   0.00707   0.00752   0.00840   0.00856
     Eigenvalues ---    0.00885   0.00936   0.00973   0.00996   0.01045
     Eigenvalues ---    0.01072   0.01118   0.01150   0.01158   0.01191
     Eigenvalues ---    0.01199   0.01233   0.01260   0.01285   0.01308
     Eigenvalues ---    0.01330   0.01346   0.01380   0.01393   0.01425
     Eigenvalues ---    0.01448   0.01478   0.01490   0.01517   0.01530
     Eigenvalues ---    0.01553   0.01621   0.01628   0.01664   0.01672
     Eigenvalues ---    0.01714   0.01745   0.01753   0.01789   0.01808
     Eigenvalues ---    0.01825   0.01847   0.01902   0.01905   0.01918
     Eigenvalues ---    0.01939   0.01997   0.02013   0.02047   0.02070
     Eigenvalues ---    0.02079   0.02119   0.02143   0.02164   0.02178
     Eigenvalues ---    0.02215   0.02259   0.02268   0.02298   0.02350
     Eigenvalues ---    0.02363   0.02394   0.02409   0.02426   0.02474
     Eigenvalues ---    0.02506   0.02553   0.02574   0.02695   0.02746
     Eigenvalues ---    0.02795   0.02847   0.02895   0.02923   0.02995
     Eigenvalues ---    0.03015   0.03087   0.03186   0.03257   0.03307
     Eigenvalues ---    0.03371   0.03452   0.03632   0.03745   0.03822
     Eigenvalues ---    0.03896   0.03917   0.04001   0.04045   0.04143
     Eigenvalues ---    0.04190   0.04444   0.04496   0.04668   0.04826
     Eigenvalues ---    0.05050   0.05210   0.05394   0.05508   0.05605
     Eigenvalues ---    0.05630   0.05835   0.06035   0.06072   0.06450
     Eigenvalues ---    0.06530   0.06608   0.06652   0.06781   0.06860
     Eigenvalues ---    0.07070   0.07112   0.07206   0.07299   0.07330
     Eigenvalues ---    0.07448   0.07601   0.07624   0.07756   0.07826
     Eigenvalues ---    0.07990   0.08052   0.08109   0.08192   0.08214
     Eigenvalues ---    0.08308   0.08347   0.08596   0.08833   0.09085
     Eigenvalues ---    0.09137   0.09334   0.09628   0.09695   0.09923
     Eigenvalues ---    0.10186   0.10409   0.10519   0.10776   0.11275
     Eigenvalues ---    0.12038   0.13770   0.14418   0.14949   0.15110
     Eigenvalues ---    0.15624   0.15699   0.15939   0.15984   0.16000
     Eigenvalues ---    0.16267   0.16697   0.16951   0.17362   0.37737
     Eigenvalues ---    0.37840   0.37863   0.37885   0.37893   0.37897
     Eigenvalues ---    0.37913   0.37913   0.37924   0.37932   0.37961
     Eigenvalues ---    0.37964   0.37970   0.37998   0.66291   0.67287
 RFO step:  Lambda=-1.86775915D-03 EMin= 2.30000000D-03
 Quartic linear search produced a step of  0.37660.
 Iteration  1 RMS(Cart)=  0.01192418 RMS(Int)=  0.00022737
 Iteration  2 RMS(Cart)=  0.00022242 RMS(Int)=  0.00008260
 Iteration  3 RMS(Cart)=  0.00000019 RMS(Int)=  0.00008260
 Variable       Old X    -DE/DX   Delta X   Delta X   Delta X     New X
                                 (Linear)    (Quad)   (Total)
    R1        4.21451  -0.00003  -0.00019  -0.00402  -0.00413   4.21038
    R2        4.07168  -0.00001  -0.00014  -0.00032  -0.00051   4.07117
    R3        4.05763  -0.00003  -0.00014   0.00008  -0.00009   4.05754
    R4        3.90109   0.00009   0.00025   0.00456   0.00480   3.90589
    R5        3.88441   0.00008   0.00025   0.00529   0.00545   3.88986
    R6        3.01985   0.00005   0.00029   0.00268   0.00292   3.02277
    R7        3.02027   0.00000   0.00006   0.00012   0.00016   3.02044
    R8        3.97628   0.00007   0.00015   0.00239   0.00231   3.97859
    R9        3.80869   0.00004   0.00007   0.00131   0.00141   3.81010
   R10        4.07935   0.00007   0.00007   0.00040   0.00046   4.07981
   R11        4.01649   0.00025   0.00068   0.00859   0.00892   4.02541
   R12        2.87890   0.00001   0.00002  -0.00283  -0.00286   2.87603
   R13        2.90643   0.00027   0.00111   0.01125   0.01220   2.91863
   R14        4.11506   0.00002   0.00008   0.00191   0.00202   4.11708
   R15        3.86839  -0.00005  -0.00025  -0.00308  -0.00334   3.86505
   R16        4.04418   0.00005   0.00013   0.00485   0.00492   4.04910
   R17        3.95075   0.00007   0.00021   0.00238   0.00257   3.95333
   R18        2.87825   0.00001   0.00013  -0.00021  -0.00012   2.87813
   R19        2.86199  -0.00001   0.00011   0.00334   0.00340   2.86539
   R20        4.03099   0.00001   0.00002  -0.00171  -0.00172   4.02928
   R21        4.03679   0.00003  -0.00000   0.00167   0.00155   4.03834
   R22        3.94565   0.00000   0.00006   0.00258   0.00265   3.94831
   R23        3.04549   0.00000   0.00004   0.00050   0.00047   3.04596
   R24        3.04390   0.00000  -0.00005  -0.00125  -0.00135   3.04255
   R25        2.83227  -0.00007  -0.00023  -0.00057  -0.00078   2.83149
   R26        2.82934  -0.00006  -0.00017  -0.00102  -0.00118   2.82816
   R27        4.22522   0.00001   0.00006   0.00079   0.00087   4.22608
   R28        3.90856   0.00002   0.00004   0.00072   0.00062   3.90918
   R29        4.02596   0.00004   0.00016   0.00173   0.00184   4.02780
   R30        2.97451  -0.00001  -0.00003   0.00056   0.00055   2.97505
   R31        2.96955  -0.00002  -0.00006  -0.00094  -0.00099   2.96856
   R32        3.97953  -0.00007  -0.00023  -0.00246  -0.00271   3.97682
   R33        3.94884  -0.00004  -0.00012  -0.00320  -0.00331   3.94553
   R34        2.93327   0.00005   0.00049   0.00241   0.00281   2.93608
   R35        2.92093  -0.00008  -0.00005   0.00176   0.00171   2.92264
   R36        4.34888  -0.00003  -0.00014   0.00036   0.00022   4.34909
   R37        3.81928  -0.00002  -0.00010  -0.00094  -0.00101   3.81827
   R38        2.94915   0.00009   0.00051   0.00571   0.00595   2.95510
   R39        2.93263  -0.00001   0.00004  -0.00000  -0.00013   2.93250
   R40        3.89433  -0.00002  -0.00012  -0.00155  -0.00169   3.89265
   R41        2.97009  -0.00000  -0.00001   0.00042   0.00040   2.97049
   R42        2.97860  -0.00000  -0.00001  -0.00039  -0.00040   2.97820
   R43        2.86821  -0.00005  -0.00014  -0.00181  -0.00193   2.86628
   R44        2.87160  -0.00004  -0.00010  -0.00060  -0.00068   2.87091
   R45        1.57740   0.00001   0.00014   0.00101   0.00114   1.57854
   R46        5.01173  -0.00004  -0.00015   0.00423   0.00410   5.01583
   R47        5.37504  -0.00004   0.00002   0.01335   0.01335   5.38839
   R48        4.95076  -0.00004  -0.00018  -0.00271  -0.00288   4.94788
   R49        1.55007   0.00002   0.00011   0.00038   0.00049   1.55055
   R50        5.37706   0.00002   0.00011   0.00434   0.00443   5.38148
   R51        5.23731  -0.00003  -0.00013  -0.00199  -0.00214   5.23517
   R52        5.19986   0.00001   0.00003   0.00198   0.00199   5.20185
   R53        5.01947  -0.00001  -0.00007  -0.00070  -0.00076   5.01871
   R54        1.50797  -0.00002  -0.00000   0.00004   0.00003   1.50800
   R55        5.48192  -0.00005  -0.00011  -0.00113  -0.00123   5.48069
   R56        4.86055   0.00006   0.00021   0.00171   0.00184   4.86239
   R57        5.23526   0.00001   0.00000  -0.00140  -0.00140   5.23386
   R58        5.06671   0.00001   0.00004   0.00179   0.00183   5.06854
   R59        5.36576   0.00004   0.00024   0.01543   0.01570   5.38146
   R60        1.54981   0.00004   0.00015  -0.00001   0.00011   1.54992
   R61        5.07636  -0.00000  -0.00001   0.00025   0.00022   5.07658
   R62        5.42318  -0.00001  -0.00003  -0.00052  -0.00049   5.42269
   R63        5.08150   0.00015   0.00087   0.02302   0.02390   5.10540
   R64        1.53821  -0.00022  -0.00073  -0.00381  -0.00446   1.53375
   R65        5.67487  -0.00005   0.00002   0.01807   0.01802   5.69289
   R66        3.77465   0.00223   0.00848   0.15409   0.16320   3.93785
   R67        1.52145  -0.00015  -0.00051  -0.00224  -0.00272   1.51873
   R68        3.96648   0.00144   0.00572   0.10370   0.10954   4.07602
   R69        5.17574  -0.00004  -0.00017  -0.00409  -0.00426   5.17147
   R70        1.49349  -0.00004  -0.00011  -0.00098  -0.00105   1.49244
   R71        4.99096   0.00020   0.00108   0.02856   0.02962   5.02058
   R72        5.19983   0.00000  -0.00002  -0.00548  -0.00553   5.19431
   R73        4.94223  -0.00002  -0.00012  -0.00520  -0.00531   4.93692
   R74        1.51666  -0.00001  -0.00013  -0.00082  -0.00091   1.51576
   R75        4.88348   0.00017   0.00081   0.02356   0.02449   4.90797
   R76        4.95062   0.00014   0.00050   0.01469   0.01517   4.96579
   R77        1.49082  -0.00002   0.00002  -0.00067  -0.00063   1.49019
   R78        5.08058   0.00026   0.00125   0.01780   0.01925   5.09982
   R79        5.37702  -0.00019  -0.00064   0.00176   0.00119   5.37821
   R80        5.10915   0.00001   0.00005  -0.00073  -0.00067   5.10848
   R81        5.06452  -0.00000  -0.00001  -0.00014  -0.00017   5.06435
   R82        5.29823   0.00002   0.00013   0.00330   0.00346   5.30170
   R83        1.50575   0.00000  -0.00001  -0.00005  -0.00006   1.50568
   R84        5.24262  -0.00000   0.00005   0.00455   0.00462   5.24724
   R85        5.16130  -0.00001  -0.00009  -0.00290  -0.00295   5.15834
   R86        5.08798  -0.00001  -0.00005   0.00055   0.00052   5.08850
   R87        5.03998   0.00001  -0.00002  -0.00112  -0.00114   5.03884
   R88        1.41847  -0.00002  -0.00001  -0.00005  -0.00006   1.41841
   R89        5.40087   0.00006   0.00022   0.00569   0.00588   5.40675
   R90        1.41701  -0.00001   0.00001  -0.00004  -0.00003   1.41698
   R91        5.42530  -0.00005  -0.00017  -0.00073  -0.00090   5.42440
   R92        1.41617  -0.00002   0.00001  -0.00007  -0.00007   1.41610
   R93        1.41591  -0.00002  -0.00000  -0.00006  -0.00007   1.41584
   R94        1.41663  -0.00001  -0.00001  -0.00005  -0.00005   1.41658
   R95        5.25804  -0.00000  -0.00003  -0.00125  -0.00132   5.25672
   R96        1.41583  -0.00010  -0.00015  -0.00028  -0.00043   1.41540
   R97        5.02356   0.00050   0.00152   0.02944   0.03113   5.05469
   R98        1.41504  -0.00006  -0.00007  -0.00016  -0.00023   1.41481
   R99        5.56121   0.00017   0.00076   0.02586   0.02644   5.58765
   R100       5.18546   0.00087   0.00322   0.10011   0.10380   5.28926
   R101       1.41547  -0.00006  -0.00006  -0.00019  -0.00025   1.41522
   R102       1.41629  -0.00002  -0.00001  -0.00008  -0.00009   1.41620
   R103       1.41573  -0.00001  -0.00001  -0.00004  -0.00005   1.41568
   R104       1.41517  -0.00001  -0.00000  -0.00004  -0.00005   1.41513
   R105       1.41592  -0.00001  -0.00000  -0.00004  -0.00004   1.41588
   R106       1.41509  -0.00001   0.00000  -0.00004  -0.00003   1.41506
   R107       1.41473  -0.00000   0.00002  -0.00003  -0.00001   1.41472
   R108       1.34473   0.02947   0.07942  -0.00078   0.07864   1.42337
   R109       1.34479   0.02952   0.07945  -0.00069   0.07876   1.42356
    A1        1.52883   0.00003   0.00010   0.00127   0.00135   1.53018
    A2        1.82822   0.00001   0.00003   0.00005   0.00005   1.82828
    A3        2.50086  -0.00006  -0.00017  -0.00317  -0.00328   2.49758
    A4        2.00976  -0.00004  -0.00009  -0.00215  -0.00220   2.00756
    A5        1.84086   0.00001   0.00001   0.00013   0.00016   1.84102
    A6        2.03161  -0.00001  -0.00004  -0.00030  -0.00035   2.03126
    A7        2.36898  -0.00002  -0.00006   0.00067   0.00060   2.36958
    A8        1.95819   0.00002   0.00004   0.00036   0.00039   1.95858
    A9        1.99188  -0.00001  -0.00002  -0.00046  -0.00047   1.99141
   A10        1.98830  -0.00005  -0.00013  -0.00234  -0.00247   1.98583
   A11        1.82340  -0.00002  -0.00004   0.00033   0.00029   1.82370
   A12        2.25874   0.00003   0.00009   0.00165   0.00173   2.26046
   A13        2.07252   0.00001   0.00004  -0.00077  -0.00073   2.07179
   A14        1.93892   0.00005   0.00015   0.00316   0.00328   1.94220
   A15        2.36845   0.00002   0.00006   0.00110   0.00114   2.36958
   A16        1.58064  -0.00003  -0.00004   0.00012   0.00010   1.58073
   A17        1.71303  -0.00003  -0.00005   0.00020   0.00015   1.71319
   A18        2.23309   0.00003   0.00008  -0.00323  -0.00316   2.22992
   A19        2.36655  -0.00005  -0.00015  -0.00505  -0.00500   2.36155
   A20        1.75217  -0.00005  -0.00012  -0.00075  -0.00082   1.75135
   A21        2.17235   0.00003   0.00008   0.00066   0.00072   2.17307
   A22        2.33470   0.00007   0.00017   0.00457   0.00450   2.33920
   A23        1.98463  -0.00001   0.00003   0.00148   0.00148   1.98611
   A24        2.06198  -0.00005  -0.00015  -0.00188  -0.00197   2.06001
   A25        1.74490   0.00005   0.00015  -0.00217  -0.00203   1.74287
   A26        2.28251  -0.00006  -0.00024  -0.00457  -0.00478   2.27773
   A27        2.32325   0.00001  -0.00002   0.00069   0.00064   2.32389
   A28        1.88149   0.00005   0.00016   0.00114   0.00138   1.88287
   A29        2.29112  -0.00000  -0.00002   0.00361   0.00358   2.29470
   A30        1.84549   0.00013   0.00041   0.00726   0.00752   1.85300
   A31        1.58245  -0.00002  -0.00004  -0.00072  -0.00077   1.58167
   A32        1.75139  -0.00001  -0.00002  -0.00035  -0.00038   1.75101
   A33        2.33302   0.00001  -0.00001  -0.00098  -0.00099   2.33203
   A34        2.18378  -0.00001  -0.00004   0.00156   0.00152   2.18530
   A35        1.74354  -0.00004  -0.00011  -0.00149  -0.00160   1.74194
   A36        2.36447   0.00001   0.00005   0.00164   0.00170   2.36617
   A37        2.19180   0.00001   0.00003  -0.00116  -0.00110   2.19070
   A38        2.00343   0.00001   0.00006   0.00090   0.00096   2.00439
   A39        2.01729   0.00000   0.00002   0.00007   0.00008   2.01737
   A40        2.27510  -0.00001  -0.00006  -0.00091  -0.00097   2.27413
   A41        1.72843  -0.00003  -0.00009  -0.00057  -0.00065   1.72777
   A42        1.87761   0.00002   0.00002   0.00021   0.00024   1.87785
   A43        2.32166   0.00003   0.00008   0.00219   0.00224   2.32390
   A44        1.87419   0.00002   0.00004   0.00116   0.00121   1.87540
   A45        2.31449   0.00003   0.00007  -0.00081  -0.00074   2.31375
   A46        1.57558   0.00001  -0.00004  -0.00080  -0.00081   1.57477
   A47        1.85686   0.00003   0.00005  -0.00009  -0.00003   1.85683
   A48        1.99684  -0.00001  -0.00001   0.00188   0.00183   1.99867
   A49        2.49098  -0.00002  -0.00001   0.00167   0.00164   2.49262
   A50        1.81713   0.00002   0.00005   0.00048   0.00051   1.81764
   A51        2.45051  -0.00000   0.00002  -0.00076  -0.00072   2.44979
   A52        2.09446  -0.00000  -0.00000  -0.00116  -0.00116   2.09330
   A53        1.96583   0.00005   0.00015   0.00215   0.00228   1.96811
   A54        1.95607   0.00000  -0.00002  -0.00051  -0.00055   1.95552
   A55        1.92764   0.00001   0.00005   0.00081   0.00087   1.92851
   A56        2.09706  -0.00001  -0.00002  -0.00047  -0.00049   2.09657
   A57        2.00503  -0.00003  -0.00008  -0.00010  -0.00019   2.00484
   A58        2.15830  -0.00003  -0.00009  -0.00066  -0.00074   2.15756
   A59        2.30937  -0.00002  -0.00004  -0.00123  -0.00126   2.30811
   A60        1.88402  -0.00001  -0.00003  -0.00101  -0.00103   1.88299
   A61        1.60717  -0.00001  -0.00002   0.00009   0.00005   1.60722
   A62        2.27594  -0.00000  -0.00000  -0.00039  -0.00038   2.27556
   A63        2.16710  -0.00000  -0.00001  -0.00026  -0.00025   2.16685
   A64        1.68748   0.00003   0.00007   0.00082   0.00087   1.68835
   A65        2.01793  -0.00003  -0.00010  -0.00106  -0.00113   2.01681
   A66        2.56788  -0.00002  -0.00002  -0.00091  -0.00090   2.56699
   A67        2.57753  -0.00000   0.00002   0.00019   0.00021   2.57775
   A68        2.01640  -0.00002  -0.00007  -0.00035  -0.00042   2.01598
   A69        2.32980   0.00000  -0.00002  -0.00049  -0.00052   2.32928
   A70        2.43228   0.00002   0.00003   0.00077   0.00080   2.43307
   A71        1.84298  -0.00000   0.00000  -0.00016  -0.00019   1.84279
   A72        1.93263  -0.00001  -0.00003  -0.00057  -0.00062   1.93202
   A73        2.34042   0.00001   0.00004   0.00050   0.00055   2.34097
   A74        1.86210   0.00001   0.00000  -0.00005  -0.00002   1.86207
   A75        1.76620   0.00000  -0.00000   0.00001  -0.00001   1.76618
   A76        1.95856   0.00004   0.00010   0.00110   0.00116   1.95972
   A77        2.05023   0.00002   0.00006   0.00220   0.00228   2.05251
   A78        2.10366  -0.00003  -0.00008  -0.00003  -0.00006   2.10360
   A79        1.58799  -0.00002  -0.00007  -0.00070  -0.00077   1.58722
   A80        2.45422  -0.00002  -0.00006  -0.00231  -0.00237   2.45185
   A81        2.13701   0.00001   0.00001  -0.00097  -0.00096   2.13606
   A82        1.98477   0.00001   0.00003   0.00094   0.00098   1.98575
   A83        2.48998   0.00000   0.00003   0.00096   0.00099   2.49097
   A84        1.91857  -0.00001  -0.00004  -0.00070  -0.00075   1.91783
   A85        2.17484   0.00000   0.00001  -0.00020  -0.00020   2.17464
   A86        1.80053   0.00000  -0.00000  -0.00062  -0.00062   1.79991
   A87        1.96789   0.00003   0.00008   0.00099   0.00106   1.96895
   A88        1.88028   0.00003   0.00012   0.00154   0.00164   1.88192
   A89        2.37820  -0.00001  -0.00007   0.00097   0.00089   2.37909
   A90        1.74920   0.00001  -0.00001  -0.00024  -0.00024   1.74896
   A91        1.97292   0.00004   0.00009   0.00064   0.00073   1.97365
   A92        1.95939   0.00001   0.00006   0.00165   0.00168   1.96107
   A93        2.24875  -0.00003  -0.00007   0.00012   0.00005   2.24880
   A94        1.58374   0.00001   0.00002   0.00054   0.00055   1.58429
   A95        2.28950  -0.00001   0.00001  -0.00073  -0.00071   2.28879
   A96        2.27619   0.00001   0.00005   0.00011   0.00016   2.27635
   A97        2.39095  -0.00002  -0.00007  -0.00027  -0.00033   2.39061
   A98        2.06395  -0.00000   0.00003  -0.00072  -0.00069   2.06327
   A99        2.25784  -0.00005  -0.00017  -0.00241  -0.00255   2.25529
   A100       1.76033  -0.00000   0.00005  -0.00096  -0.00091   1.75943
   A101       1.71986  -0.00001  -0.00004  -0.00104  -0.00104   1.71883
   A102       2.06492  -0.00001  -0.00004  -0.00119  -0.00116   2.06376
   A103       1.81787   0.00006   0.00023   0.00489   0.00497   1.82284
   A104       2.29258   0.00004   0.00012   0.00396   0.00403   2.29661
   A105       1.78575  -0.00003  -0.00007  -0.00067  -0.00068   1.78507
   A106       1.92621   0.00000   0.00003   0.00002   0.00006   1.92627
   A107       1.92969   0.00001   0.00004   0.00149   0.00153   1.93122
   A108       2.29267   0.00002   0.00000   0.00064   0.00062   2.29329
   A109       1.56888   0.00000   0.00001  -0.00011  -0.00008   1.56880
   A110       2.25880   0.00004   0.00010   0.00169   0.00168   2.26047
   A111       2.17904   0.00001   0.00006   0.00063   0.00065   2.17969
   A112       2.45051  -0.00004  -0.00013  -0.00199  -0.00202   2.44849
   A113       2.22183  -0.00002  -0.00007  -0.00243  -0.00251   2.21932
   A114       2.29900  -0.00004  -0.00014  -0.00296  -0.00307   2.29594
   A115       1.77992  -0.00003  -0.00005  -0.00222  -0.00228   1.77763
   A116       1.77029   0.00003   0.00005   0.00075   0.00077   1.77105
   A117       2.03131   0.00002   0.00006   0.00102   0.00107   2.03238
   A118       1.83262  -0.00001  -0.00002  -0.00082  -0.00084   1.83177
   A119       2.31192  -0.00001  -0.00002  -0.00069  -0.00071   2.31121
   A120       1.81540  -0.00000   0.00000   0.00048   0.00047   1.81588
   A121       1.93263   0.00001   0.00001  -0.00009  -0.00009   1.93254
   A122       1.97331   0.00000   0.00002   0.00013   0.00016   1.97346
   A123       2.26742   0.00000   0.00002   0.00004   0.00006   2.26747
   A124       1.54039   0.00001   0.00004   0.00015   0.00017   1.54056
   A125       2.23021   0.00000  -0.00001  -0.00023  -0.00024   2.22997
   A126       2.18876  -0.00000  -0.00002  -0.00046  -0.00047   2.18828
   A127       2.48773  -0.00001  -0.00003  -0.00010  -0.00011   2.48762
   A128       2.17141  -0.00002  -0.00004  -0.00024  -0.00025   2.17116
   A129       2.26300  -0.00001  -0.00003  -0.00005  -0.00009   2.26291
   A130       1.76749  -0.00001  -0.00003  -0.00002  -0.00006   1.76743
   A131       1.65862  -0.00001  -0.00003   0.00010   0.00008   1.65869
   A132       2.12969  -0.00000  -0.00001  -0.00039  -0.00041   2.12928
   A133       2.42825   0.00001   0.00001  -0.00033  -0.00032   2.42793
   A134       1.68766   0.00000   0.00001   0.00085   0.00083   1.68848
   A135       2.52270   0.00001   0.00002  -0.00101  -0.00099   2.52171
   A136       2.07102  -0.00001  -0.00005  -0.00123  -0.00127   2.06975
   A137       2.03682  -0.00001  -0.00003   0.00003   0.00003   2.03686
   A138       2.51814   0.00000   0.00003   0.00042   0.00049   2.51862
   A139       2.45436   0.00001   0.00003   0.00055   0.00059   2.45495
   A140       2.14272  -0.00000  -0.00001  -0.00015  -0.00015   2.14258
   A141       1.72729   0.00003   0.00006  -0.00131  -0.00126   1.72604
   A142       1.71152  -0.00003  -0.00006   0.00085   0.00080   1.71232
   A143       1.92542   0.00002   0.00005   0.00145   0.00149   1.92691
   A144       2.32396  -0.00001  -0.00001  -0.00021  -0.00021   2.32375
   A145       2.03378  -0.00001  -0.00004  -0.00124  -0.00129   2.03249
   A146       1.49980   0.00000   0.00002  -0.00019  -0.00017   1.49963
   A147       1.74311  -0.00002  -0.00006  -0.00053  -0.00060   1.74250
   A148       1.35647  -0.00001  -0.00005  -0.00120  -0.00124   1.35523
   A149       1.53156   0.00001   0.00002  -0.00009  -0.00008   1.53148
   A150       1.52870   0.00001   0.00004   0.00031   0.00035   1.52905
   A151       2.78915  -0.00000  -0.00003  -0.00158  -0.00160   2.78755
   A152       1.41256  -0.00001  -0.00003  -0.00059  -0.00061   1.41196
   A153       1.87242   0.00002   0.00006   0.00069   0.00074   1.87316
   A154       2.67897  -0.00000  -0.00002  -0.00038  -0.00039   2.67858
   A155       2.06598  -0.00000  -0.00002  -0.00121  -0.00123   2.06475
   A156       1.41802   0.00000  -0.00000  -0.00039  -0.00039   1.41763
   A157       1.91005   0.00000   0.00002   0.00057   0.00059   1.91063
   A158       1.84431  -0.00007  -0.00019  -0.00592  -0.00609   1.83822
   A159       1.49708  -0.00001  -0.00004  -0.00009  -0.00011   1.49697
   A160       1.74055   0.00001   0.00003   0.00062   0.00064   1.74119
   A161       1.73084  -0.00002  -0.00005  -0.00238  -0.00244   1.72840
   A162       1.90608   0.00002   0.00003  -0.00060  -0.00058   1.90551
   A163       2.66215  -0.00003  -0.00006  -0.00034  -0.00041   2.66174
   A164       2.78269   0.00001   0.00006   0.00042   0.00047   2.78316
   A165       1.71447   0.00001   0.00004   0.00089   0.00094   1.71541
   A166       1.87849  -0.00002  -0.00005  -0.00043  -0.00047   1.87802
   A167       1.60697  -0.00001  -0.00007  -0.00069  -0.00076   1.60620
   A168       1.46990   0.00002   0.00004  -0.00431  -0.00426   1.46564
   A169       1.69491  -0.00002  -0.00005  -0.00038  -0.00042   1.69449
   A170       1.75683   0.00006   0.00028   0.00273   0.00295   1.75978
   A171       2.01909   0.00009   0.00026   0.00673   0.00699   2.02608
   A172       1.80137  -0.00007  -0.00022  -0.00002  -0.00019   1.80118
   A173       2.33929   0.00009   0.00020   0.00037   0.00020   2.33949
   A174       2.10449   0.00025   0.00096   0.01844   0.01948   2.12397
   A175       2.60687  -0.00015  -0.00050  -0.00682  -0.00738   2.59949
   A176       2.03601   0.00012   0.00041  -0.00144  -0.00112   2.03490
   A177       2.69543  -0.00007  -0.00015   0.00007  -0.00004   2.69540
   A178       1.64691   0.00002   0.00003   0.00017   0.00019   1.64711
   A179       1.69449   0.00002  -0.00000  -0.00082  -0.00085   1.69365
   A180       1.79053   0.00004   0.00017   0.00114   0.00127   1.79180
   A181       1.66264  -0.00005  -0.00015  -0.00112  -0.00125   1.66139
   A182       2.06171  -0.00002  -0.00007  -0.00522  -0.00527   2.05644
   A183       1.76760  -0.00003  -0.00007  -0.00029  -0.00037   1.76723
   A184       2.43562   0.00005   0.00014   0.00528   0.00541   2.44103
   A185       1.91886   0.00001  -0.00002  -0.00016  -0.00017   1.91869
   A186       2.49903  -0.00005  -0.00015  -0.00395  -0.00409   2.49494
   A187       1.94654  -0.00000   0.00008   0.00283   0.00296   1.94951
   A188       2.87370   0.00013   0.00034  -0.00238  -0.00221   2.87149
   A189       1.79424  -0.00001  -0.00005  -0.00109  -0.00109   1.79315
   A190       1.83730   0.00009   0.00019   0.00578   0.00585   1.84315
   A191       1.78972   0.00003   0.00021   0.00672   0.00690   1.79662
   A192       1.85384  -0.00002  -0.00004   0.00175   0.00174   1.85558
   A193       2.66735   0.00001  -0.00001  -0.00361  -0.00352   2.66383
   A194       2.49272  -0.00004  -0.00012  -0.00070  -0.00086   2.49186
   A195       1.59305  -0.00000  -0.00002   0.00028   0.00029   1.59333
   A196       1.65474   0.00002   0.00007   0.00052   0.00058   1.65532
   A197       1.73300  -0.00001  -0.00003   0.00033   0.00031   1.73331
   A198       1.58997   0.00004   0.00013   0.00139   0.00154   1.59152
   A199       1.69859  -0.00002  -0.00005  -0.00047  -0.00053   1.69806
   A200       2.68052   0.00002   0.00007   0.00112   0.00120   2.68172
   A201       1.90268  -0.00000  -0.00002  -0.00053  -0.00055   1.90214
   A202       1.63924   0.00000   0.00000  -0.00062  -0.00062   1.63862
   A203       1.86423   0.00000  -0.00000   0.00064   0.00064   1.86487
   A204       1.73193   0.00002   0.00006   0.00076   0.00081   1.73274
   A205       2.82771  -0.00000  -0.00000   0.00010   0.00009   2.82780
   A206       1.71678  -0.00001  -0.00005  -0.00083  -0.00087   1.71591
   A207       1.78710   0.00000   0.00001  -0.00049  -0.00049   1.78661
   A208       1.95619   0.00001   0.00002   0.00053   0.00055   1.95673
   A209       2.64714  -0.00000  -0.00001   0.00030   0.00029   2.64744
   A210       2.21201  -0.00001  -0.00004  -0.00022  -0.00025   2.21176
   A211       1.41090   0.00001   0.00004  -0.00016  -0.00013   1.41078
   A212       1.29974  -0.00000  -0.00001  -0.00085  -0.00088   1.29887
   A213       1.52904  -0.00000  -0.00001  -0.00079  -0.00080   1.52823
   A214       1.95110  -0.00000  -0.00001   0.00033   0.00033   1.95143
   A215       2.32511  -0.00001  -0.00000   0.00006   0.00005   2.32516
   A216       1.52700   0.00000   0.00002  -0.00045  -0.00045   1.52655
   A217       1.71941   0.00000   0.00002  -0.00025  -0.00024   1.71917
   A218       2.00205  -0.00000  -0.00002  -0.00041  -0.00043   2.00162
   A219       2.26842  -0.00001   0.00001  -0.00016  -0.00016   2.26826
   A220       2.09267  -0.00001  -0.00003  -0.00004  -0.00007   2.09260
   A221       1.33563   0.00000   0.00003   0.00291   0.00295   1.33858
   A222       2.16133  -0.00001  -0.00002  -0.00002  -0.00004   2.16129
   A223       1.99594   0.00001   0.00001   0.00005   0.00006   1.99600
   A224       1.76065   0.00000  -0.00000  -0.00010  -0.00012   1.76052
   A225       2.07264   0.00001   0.00004   0.00018   0.00022   2.07287
   A226       2.02747  -0.00001  -0.00006  -0.00041  -0.00047   2.02699
   A227       1.99543  -0.00001  -0.00002  -0.00019  -0.00020   1.99523
   A228       2.17410  -0.00000   0.00001   0.00013   0.00015   2.17425
   A229       2.15637   0.00000   0.00001   0.00003   0.00003   2.15640
   A230       1.44061   0.00001   0.00005   0.00237   0.00240   1.44301
   A231       1.17183   0.00002   0.00007   0.00021   0.00028   1.17211
   A232       2.37116  -0.00001  -0.00002  -0.00048  -0.00050   2.37066
   A233       1.55892  -0.00003  -0.00005  -0.00099  -0.00104   1.55788
   A234       2.26263   0.00002   0.00003  -0.00050  -0.00047   2.26216
   A235       2.28022  -0.00002  -0.00006  -0.00007  -0.00011   2.28011
   A236       2.06846   0.00001   0.00002   0.00000   0.00002   2.06848
   A237       2.17066  -0.00001  -0.00004  -0.00004  -0.00006   2.17060
   A238       1.98044   0.00001   0.00002  -0.00003  -0.00002   1.98042
   A239       1.57436  -0.00009  -0.00043  -0.00879  -0.00919   1.56516
   A240       2.48952   0.00004   0.00024   0.00485   0.00509   2.49461
   A241       1.33517   0.00007   0.00027  -0.00145  -0.00110   1.33407
   A242       2.13697   0.00006   0.00030   0.00477   0.00508   2.14205
   A243       1.09555   0.00013   0.00051  -0.00051   0.00004   1.09559
   A244       1.76610  -0.00012  -0.00043   0.00177   0.00131   1.76742
   A245       1.38766  -0.00007  -0.00034  -0.00497  -0.00538   1.38227
   A246       2.23334   0.00011   0.00054   0.00709   0.00744   2.24078
   A247       2.18907  -0.00010  -0.00051  -0.01049  -0.01097   2.17810
   A248       0.89071   0.00036   0.00122   0.01709   0.01893   0.90964
   A249       2.30110  -0.00009  -0.00033  -0.00917  -0.00943   2.29167
   A250       2.04036   0.00042   0.00142   0.01885   0.02032   2.06068
   A251       1.86011  -0.00001  -0.00005   0.00293   0.00292   1.86303
   A252       1.92659  -0.00032  -0.00103  -0.00945  -0.01054   1.91605
   A253       2.01791   0.00016   0.00057   0.00263   0.00285   2.02076
   A254       1.53567  -0.00002  -0.00007  -0.00175  -0.00188   1.53379
   A255       2.33607   0.00001   0.00004   0.00128   0.00132   2.33739
   A256       2.33250   0.00001   0.00003   0.00173   0.00179   2.33429
   A257       1.38611   0.00004   0.00011   0.00040   0.00050   1.38661
   A258       2.35246  -0.00002  -0.00006  -0.00014  -0.00019   2.35227
   A259       2.02611   0.00003   0.00008   0.00083   0.00089   2.02701
   A260       2.17542  -0.00002  -0.00006  -0.00032  -0.00037   2.17505
   A261       2.07917  -0.00001  -0.00001  -0.00028  -0.00030   2.07887
   A262       1.60927   0.00001   0.00005  -0.00012  -0.00009   1.60918
   A263       1.13814   0.00002   0.00008   0.00122   0.00129   1.13943
   A264       1.43096  -0.00001  -0.00002  -0.00058  -0.00058   1.43038
   A265       2.33988  -0.00001  -0.00004   0.00003  -0.00001   2.33987
   A266       1.25003  -0.00000   0.00000  -0.00010  -0.00010   1.24993
   A267       2.31477  -0.00000  -0.00001  -0.00010  -0.00011   2.31467
   A268       2.04121   0.00000   0.00003  -0.00002   0.00001   2.04122
   A269       2.27154  -0.00000  -0.00002  -0.00018  -0.00020   2.27134
   A270       1.94930  -0.00000  -0.00001   0.00001  -0.00000   1.94930
   A271       1.47700  -0.00002  -0.00005   0.00010   0.00005   1.47705
   A272       2.15111   0.00002   0.00005  -0.00014  -0.00010   2.15101
   A273       2.07494   0.00001   0.00001  -0.00026  -0.00024   2.07470
   A274       1.44311  -0.00001  -0.00003  -0.00026  -0.00029   1.44282
   A275       1.99768  -0.00000  -0.00001   0.00018   0.00016   1.99784
   A276       2.04462   0.00000   0.00001  -0.00007  -0.00006   2.04456
   A277       1.25015   0.00001   0.00004   0.00002   0.00005   1.25020
   A278       2.23400  -0.00000  -0.00001  -0.00010  -0.00011   2.23390
   A279       2.20555  -0.00000  -0.00001   0.00002   0.00002   2.20558
   A280       1.04942   0.00002   0.00003  -0.00513  -0.00506   1.04436
   A281       1.44165   0.00004   0.00010  -0.00258  -0.00250   1.43915
   A282       1.96332   0.00008   0.00036   0.00391   0.00419   1.96751
   A283       2.38682  -0.00005  -0.00020  -0.00059  -0.00076   2.38606
   A284       1.35095   0.00006   0.00016  -0.00092  -0.00086   1.35009
   A285       1.06098   0.00005   0.00026   0.00920   0.00930   1.07028
   A286       2.56007  -0.00000   0.00005   0.00291   0.00296   2.56303
   A287       2.20847  -0.00003  -0.00005   0.00268   0.00264   2.21111
   A288       1.93032  -0.00003  -0.00016  -0.00317  -0.00329   1.92703
   A289       1.30422  -0.00002  -0.00005  -0.00023  -0.00028   1.30394
   A290       2.30510   0.00001   0.00003   0.00021   0.00023   2.30533
   A291       2.20735   0.00001   0.00003   0.00012   0.00015   2.20750
   A292       2.15175  -0.00044  -0.00157  -0.01677  -0.01822   2.13353
   A293       2.24695   0.00007   0.00068   0.00691   0.00749   2.25443
   A294       1.88384   0.00037   0.00088   0.00946   0.01024   1.89409
   A295       1.29015  -0.00035  -0.00120  -0.02069  -0.02172   1.26843
   A296       2.17532   0.00053   0.00148   0.00992   0.01088   2.18619
   A297       1.85981   0.00034   0.00072  -0.00291  -0.00215   1.85766
   A298       3.22633   0.00002   0.00007   0.00329   0.00335   3.22968
   A299       3.16480   0.00001  -0.00001  -0.00469  -0.00467   3.16013
   A300       3.28856   0.00002   0.00007   0.00093   0.00101   3.28958
   A301       3.12288   0.00003   0.00009   0.00527   0.00536   3.12824
   A302       3.16774  -0.00004  -0.00008   0.00160   0.00152   3.16926
   A303       3.21460   0.00001   0.00004   0.00075   0.00081   3.21541
    D1       -0.12582  -0.00003  -0.00008  -0.00055  -0.00061  -0.12643
    D2       -1.18052   0.00001   0.00005   0.00060   0.00061  -1.17991
    D3        2.25652   0.00001   0.00005  -0.00211  -0.00205   2.25448
    D4        2.96405  -0.00012  -0.00044  -0.00749  -0.00785   2.95621
    D5        0.90741  -0.00001  -0.00003   0.00064   0.00063   0.90804
    D6       -0.14729   0.00003   0.00010   0.00179   0.00185  -0.14544
    D7       -2.99343   0.00002   0.00010  -0.00092  -0.00081  -2.99424
    D8       -2.28590  -0.00011  -0.00038  -0.00630  -0.00661  -2.29251
    D9       -2.45567   0.00001   0.00003   0.00161   0.00165  -2.45401
   D10        2.77282   0.00005   0.00016   0.00276   0.00287   2.77569
   D11       -0.07333   0.00005   0.00016   0.00005   0.00022  -0.07310
   D12        0.63420  -0.00008  -0.00032  -0.00533  -0.00558   0.62862
   D13       -2.57872  -0.00001  -0.00003  -0.00115  -0.00115  -2.57987
   D14        2.64977   0.00003   0.00010  -0.00000   0.00007   2.64983
   D15       -0.19638   0.00002   0.00010  -0.00271  -0.00259  -0.19897
   D16        0.51115  -0.00011  -0.00039  -0.00809  -0.00839   0.50276
   D17        0.12155   0.00003   0.00008   0.00055   0.00060   0.12215
   D18        1.13543   0.00002   0.00005   0.00058   0.00060   1.13603
   D19       -2.94070   0.00003   0.00009   0.00113   0.00119  -2.93951
   D20       -2.25249   0.00004   0.00010   0.00178   0.00185  -2.25064
   D21       -0.89338   0.00000   0.00003  -0.00006  -0.00003  -0.89341
   D22        0.12050  -0.00001   0.00000  -0.00003  -0.00003   0.12047
   D23        2.32755   0.00000   0.00004   0.00052   0.00056   2.32811
   D24        3.01576   0.00002   0.00005   0.00117   0.00122   3.01697
   D25        2.75771  -0.00003  -0.00009  -0.00286  -0.00293   2.75478
   D26       -2.51159  -0.00005  -0.00012  -0.00282  -0.00293  -2.51452
   D27       -0.30454  -0.00003  -0.00009  -0.00227  -0.00234  -0.30688
   D28        0.38367  -0.00002  -0.00007  -0.00162  -0.00169   0.38198
   D29        2.29442   0.00000   0.00002  -0.00086  -0.00084   2.29358
   D30       -2.97489  -0.00001  -0.00001  -0.00083  -0.00084  -2.97572
   D31       -0.76784   0.00000   0.00002  -0.00028  -0.00024  -0.76808
   D32       -0.07963   0.00002   0.00004   0.00037   0.00041  -0.07922
   D33        0.64756  -0.00003  -0.00011  -0.00198  -0.00208   0.64547
   D34       -2.13231  -0.00000   0.00002   0.00004   0.00008  -2.13223
   D35       -2.83516  -0.00003  -0.00009  -0.00051  -0.00059  -2.83575
   D36       -0.61478  -0.00001  -0.00004  -0.00039  -0.00046  -0.61524
   D37        2.88854   0.00002   0.00009   0.00163   0.00170   2.89024
   D38        2.18568  -0.00000  -0.00003   0.00108   0.00103   2.18671
   D39       -2.86717  -0.00003  -0.00011  -0.00232  -0.00243  -2.86960
   D40        0.63615  -0.00000   0.00002  -0.00030  -0.00027   0.63588
   D41       -0.06670  -0.00003  -0.00009  -0.00085  -0.00094  -0.06765
   D42        2.91516  -0.00001  -0.00005  -0.00247  -0.00253   2.91263
   D43        0.13530   0.00001   0.00008  -0.00045  -0.00037   0.13493
   D44       -0.56755  -0.00001  -0.00004  -0.00100  -0.00104  -0.56860
   D45        0.58089  -0.00001  -0.00005  -0.00023  -0.00026   0.58063
   D46       -0.47734   0.00001   0.00001   0.00054   0.00054  -0.47679
   D47       -3.11181   0.00004   0.00010   0.00284   0.00295  -3.10886
   D48       -2.89241   0.00000   0.00002   0.00136   0.00138  -2.89104
   D49       -0.46609  -0.00000  -0.00003   0.00060   0.00058  -0.46551
   D50       -1.52431   0.00001   0.00004   0.00137   0.00139  -1.52293
   D51        2.12440   0.00004   0.00013   0.00367   0.00379   2.12819
   D52        2.34379   0.00001   0.00004   0.00219   0.00222   2.34601
   D53        3.12147   0.00002   0.00004   0.00217   0.00221   3.12368
   D54        2.06324   0.00003   0.00010   0.00294   0.00302   2.06626
   D55       -0.57123   0.00006   0.00019   0.00524   0.00542  -0.56581
   D56       -0.35184   0.00003   0.00011   0.00375   0.00385  -0.34799
   D57       -2.59748  -0.00001  -0.00005   0.00045   0.00042  -2.59706
   D58        2.62748   0.00001   0.00002   0.00122   0.00122   2.62870
   D59       -0.00699   0.00004   0.00011   0.00352   0.00362  -0.00337
   D60        0.21240   0.00000   0.00002   0.00203   0.00206   0.21445
   D61       -0.61629  -0.00003  -0.00009  -0.00215  -0.00221  -0.61851
   D62        0.45588  -0.00001  -0.00007  -0.00195  -0.00199   0.45389
   D63        3.05449  -0.00003  -0.00010  -0.00268  -0.00274   3.05175
   D64        2.85048   0.00002   0.00007  -0.00045  -0.00037   2.85011
   D65        0.38953  -0.00000  -0.00001  -0.00117  -0.00117   0.38836
   D66        1.46170   0.00001   0.00001  -0.00097  -0.00095   1.46076
   D67       -2.22287  -0.00001  -0.00003  -0.00170  -0.00170  -2.22457
   D68       -2.42688   0.00004   0.00014   0.00053   0.00068  -2.42620
   D69        2.66652  -0.00003  -0.00009  -0.00199  -0.00206   2.66446
   D70       -2.54450  -0.00002  -0.00007  -0.00178  -0.00184  -2.54633
   D71        0.05412  -0.00003  -0.00010  -0.00251  -0.00259   0.05153
   D72       -0.14989   0.00002   0.00007  -0.00028  -0.00021  -0.15011
   D73        2.97842  -0.00001  -0.00003   0.00132   0.00129   2.97971
   D74       -2.23259   0.00000  -0.00002   0.00152   0.00151  -2.23109
   D75        0.36602  -0.00002  -0.00005   0.00079   0.00075   0.36677
   D76        0.16201   0.00004   0.00012   0.00302   0.00313   0.16514
   D77        1.79414  -0.00009  -0.00028  -0.01159  -0.01183   1.78231
   D78       -1.98493  -0.00004  -0.00012  -0.00570  -0.00580  -1.99073
   D79       -0.40456  -0.00004  -0.00015  -0.00890  -0.00903  -0.41359
   D80        2.09956   0.00000   0.00001  -0.00301  -0.00300   2.09656
   D81        0.70169  -0.00007  -0.00025  -0.01070  -0.01092   0.69077
   D82       -3.07738  -0.00003  -0.00008  -0.00482  -0.00489  -3.08226
   D83       -2.89204  -0.00008  -0.00027  -0.01172  -0.01196  -2.90401
   D84       -0.38792  -0.00003  -0.00011  -0.00583  -0.00593  -0.39386
   D85       -1.57717  -0.00006  -0.00023  -0.01087  -0.01106  -1.58822
   D86        0.92695  -0.00002  -0.00007  -0.00498  -0.00503   0.92193
   D87        0.51229  -0.00000  -0.00002  -0.00057  -0.00059   0.51170
   D88       -1.48677   0.00001  -0.00001  -0.00055  -0.00057  -1.48733
   D89       -0.49203  -0.00001  -0.00007  -0.00166  -0.00173  -0.49376
   D90        1.70562   0.00001  -0.00002  -0.00145  -0.00147   1.70414
   D91       -3.11598  -0.00001  -0.00005  -0.00379  -0.00383  -3.11981
   D92        0.12437   0.00003   0.00007   0.00048   0.00053   0.12491
   D93       -0.87496   0.00001   0.00005   0.00068   0.00072  -0.87424
   D94        2.70809   0.00002   0.00006   0.00016   0.00023   2.70832
   D95        2.67770  -0.00001  -0.00003  -0.00110  -0.00111   2.67659
   D96        1.09417   0.00005   0.00017   0.00238   0.00251   1.09668
   D97        0.09484   0.00003   0.00015   0.00258   0.00269   0.09753
   D98       -2.60530   0.00004   0.00016   0.00206   0.00221  -2.60309
   D99       -2.63568   0.00001   0.00006   0.00079   0.00086  -2.63482
   D100      -2.29849  -0.00001  -0.00005   0.00452   0.00445  -2.29404
   D101       2.98536  -0.00002  -0.00007   0.00472   0.00463   2.99000
   D102       0.28522  -0.00001  -0.00006   0.00420   0.00415   0.28938
   D103       0.25484  -0.00004  -0.00016   0.00294   0.00281   0.25765
   D104      -2.96710   0.00013   0.00043   0.00768   0.00809  -2.95901
   D105       2.31675   0.00011   0.00041   0.00788   0.00827   2.32502
   D106      -0.38339   0.00012   0.00043   0.00736   0.00779  -0.37560
   D107      -0.41377   0.00009   0.00033   0.00610   0.00644  -0.40733
   D108      -0.62693   0.00006   0.00020   0.00363   0.00376  -0.62317
   D109       2.49779   0.00005   0.00016   0.00224   0.00236   2.50015
   D110       2.31898   0.00003   0.00007   0.00004   0.00013   2.31911
   D111       0.50335   0.00001   0.00007   0.00261   0.00262   0.50596
   D112      -2.65512  -0.00001   0.00003   0.00122   0.00122  -2.65390
   D113      -2.83392  -0.00003  -0.00006  -0.00098  -0.00101  -2.83494
   D114       3.09706   0.00000   0.00004   0.00347   0.00351   3.10057
   D115      -0.06141  -0.00001   0.00000   0.00209   0.00211  -0.05930
   D116      -0.24021  -0.00003  -0.00009  -0.00012  -0.00012  -0.24033
   D117       3.12448   0.00008   0.00024   0.00687   0.00683   3.13130
   D118      -0.03399   0.00006   0.00020   0.00548   0.00543  -0.02856
   D119      -0.21279   0.00004   0.00011   0.00328   0.00319  -0.20960
   D120      -0.68946  -0.00002  -0.00010  -0.00152  -0.00158  -0.69104
   D121       0.33812  -0.00004  -0.00016  -0.00284  -0.00297   0.33515
   D122       2.58695  -0.00001  -0.00006  -0.00070  -0.00075   2.58620
   D123      -3.11074  -0.00001  -0.00004  -0.00002  -0.00005  -3.11080
   D124       0.43107  -0.00005  -0.00017  -0.00303  -0.00312   0.42795
   D125       1.45865  -0.00007  -0.00024  -0.00435  -0.00451   1.45414
   D126      -2.57570  -0.00004  -0.00014  -0.00221  -0.00229  -2.57799
   D127      -1.99021  -0.00005  -0.00012  -0.00154  -0.00160  -1.99181
   D128       2.73653   0.00004   0.00014  -0.00390  -0.00377   2.73277
   D129      -2.51907   0.00002   0.00007  -0.00522  -0.00515  -2.52423
   D130      -0.27024   0.00005   0.00017  -0.00308  -0.00293  -0.27317
   D131       0.31525   0.00005   0.00019  -0.00241  -0.00224   0.31301
   D132       3.09974  -0.00010  -0.00033  -0.00760  -0.00771   3.09202
   D133      -2.15587  -0.00012  -0.00040  -0.00892  -0.00910  -2.16497
   D134       0.09296  -0.00009  -0.00030  -0.00679  -0.00688   0.08608
   D135       0.67846  -0.00009  -0.00028  -0.00611  -0.00619   0.67227
   D136       0.77642  -0.00002  -0.00009  -0.00129  -0.00134   0.77507
   D137      -0.20840  -0.00002  -0.00007  -0.00048  -0.00051  -0.20891
   D138      -2.93595  -0.00004  -0.00012  -0.00118  -0.00121  -2.93716
   D139      -2.68726  -0.00001  -0.00009  -0.00054  -0.00063  -2.68789
   D140      -0.28530  -0.00000  -0.00006  -0.00226  -0.00225  -0.28755
   D141      -1.27011   0.00000  -0.00005  -0.00145  -0.00142  -1.27153
   D142       2.28552  -0.00002  -0.00009  -0.00215  -0.00212   2.28340
   D143       2.53421   0.00001  -0.00007  -0.00151  -0.00154   2.53267
   D144      -2.67564  -0.00001  -0.00006  -0.00026  -0.00033  -2.67597
   D145       2.62273  -0.00001  -0.00005   0.00055   0.00050   2.62322
   D146      -0.10482  -0.00003  -0.00010  -0.00016  -0.00020  -0.10503
   D147       0.14387  -0.00000  -0.00007   0.00048   0.00038   0.14424
   D148      -3.02492  -0.00002  -0.00005  -0.00288  -0.00273  -3.02765
   D149       2.27344  -0.00002  -0.00004  -0.00206  -0.00190   2.27155
   D150      -0.45411  -0.00004  -0.00009  -0.00277  -0.00260  -0.45671
   D151      -0.20542  -0.00001  -0.00006  -0.00213  -0.00202  -0.20743
   D152      -1.91893  -0.00001  -0.00010  -0.00387  -0.00390  -1.92283
   D153       0.23470   0.00002   0.00004  -0.00704  -0.00695   0.22775
   D154      -0.86790   0.00000  -0.00002  -0.00412  -0.00411  -0.87202
   D155       3.03497  -0.00007  -0.00027  -0.00436  -0.00452   3.03044
   D156       1.61624  -0.00002  -0.00010  -0.00626  -0.00624   1.61001
   D157       2.08656   0.00012   0.00051   0.00655   0.00738   2.09394
   D158      -1.12669  -0.00002   0.00001  -0.00338  -0.00301  -1.12970
   D159      -2.67433   0.00000   0.00013  -0.00115  -0.00049  -2.67482
   D160       1.05051   0.00003   0.00020   0.00172   0.00227   1.05278
   D161      -0.00575   0.00003   0.00018   0.00109   0.00164  -0.00410
   D162      -0.12876  -0.00003  -0.00007  -0.00038  -0.00044  -0.12920
   D163       0.90465   0.00003   0.00009   0.00129   0.00135   0.90600
   D164      -2.41267  -0.00002  -0.00002  -0.00184  -0.00185  -2.41452
   D165      -2.87178   0.00000  -0.00000  -0.00059  -0.00060  -2.87237
   D166      -1.11952  -0.00005  -0.00015  -0.00129  -0.00141  -1.12093
   D167      -0.08611   0.00001   0.00002   0.00038   0.00038  -0.08573
   D168       2.87976  -0.00004  -0.00010  -0.00275  -0.00282   2.87694
   D169       2.42065  -0.00002  -0.00008  -0.00149  -0.00157   2.41908
   D170       2.93099  -0.00003  -0.00009  -0.00120  -0.00127   2.92971
   D171      -2.31879   0.00003   0.00008   0.00047   0.00052  -2.31827
   D172       0.64708  -0.00002  -0.00003  -0.00266  -0.00269   0.64440
   D173       0.18797  -0.00000  -0.00002  -0.00141  -0.00143   0.18654
   D174       2.23976  -0.00006  -0.00015   0.00025   0.00011   2.23987
   D175      -3.01001  -0.00000   0.00002   0.00192   0.00191  -3.00811
   D176      -0.04414  -0.00005  -0.00009  -0.00121  -0.00130  -0.04544
   D177      -0.50325  -0.00003  -0.00008   0.00004  -0.00004  -0.50330
   D178       0.61477  -0.00005  -0.00017  -0.00368  -0.00380   0.61097
   D179      -2.49837  -0.00003  -0.00010  -0.00131  -0.00141  -2.49978
   D180      -2.40961  -0.00003  -0.00010  -0.00140  -0.00150  -2.41111
   D181      -0.54971  -0.00001  -0.00007  -0.00197  -0.00199  -0.55170
   D182       2.62034   0.00001   0.00000   0.00040   0.00040   2.62074
   D183       2.70910   0.00001   0.00001   0.00031   0.00031   2.70941
   D184      -3.12043  -0.00002  -0.00010  -0.00308  -0.00313  -3.12356
   D185       0.04962   0.00000  -0.00003  -0.00071  -0.00074   0.04888
   D186       0.13838   0.00000  -0.00003  -0.00080  -0.00083   0.13755
   D187      -3.11067  -0.00003  -0.00010  -0.00017  -0.00023  -3.11090
   D188       0.05938  -0.00000  -0.00002   0.00220   0.00215   0.06154
   D189       0.14814  -0.00000  -0.00002   0.00211   0.00207   0.15021
   D190       0.70462   0.00002   0.00007   0.00065   0.00069   0.70531
   D191      -0.34984  -0.00000   0.00002  -0.00007  -0.00006  -0.34989
   D192      -3.08588   0.00003   0.00012   0.00082   0.00091  -3.08496
   D193      -2.57084  -0.00002  -0.00010   0.00059   0.00047  -2.57038
   D194      -0.37799   0.00003   0.00009   0.00176   0.00184  -0.37615
   D195      -1.43245   0.00001   0.00004   0.00105   0.00109  -1.43135
   D196       2.11470   0.00004   0.00014   0.00193   0.00207   2.11677
   D197       2.62973  -0.00001  -0.00008   0.00170   0.00162   2.63135
   D198      -3.05602   0.00001   0.00006   0.00174   0.00179  -3.05422
   D199       2.17272  -0.00000   0.00002   0.00103   0.00105   2.17376
   D200      -0.56332   0.00002   0.00012   0.00191   0.00202  -0.56131
   D201      -0.04829  -0.00002  -0.00010   0.00168   0.00157  -0.04672
   D202      -2.67960   0.00003   0.00005  -0.00178  -0.00174  -2.68134
   D203       2.54913   0.00001   0.00000  -0.00249  -0.00248   2.54665
   D204      -0.18691   0.00003   0.00010  -0.00161  -0.00151  -0.18842
   D205       0.32812  -0.00001  -0.00012  -0.00184  -0.00196   0.32616
   D206      -0.69373   0.00001  -0.00000  -0.00010  -0.00009  -0.69382
   D207       0.28862   0.00002   0.00002  -0.00002   0.00001   0.28863
   D208       2.91569   0.00001   0.00001   0.00011   0.00012   2.91582
   D209       2.70703   0.00001   0.00003   0.00067   0.00070   2.70773
   D210       0.40800  -0.00000   0.00000   0.00030   0.00031   0.40831
   D211       1.39035   0.00001   0.00003   0.00038   0.00041   1.39076
   D212      -2.26576   0.00000   0.00002   0.00051   0.00053  -2.26523
   D213      -2.47442   0.00001   0.00004   0.00107   0.00110  -2.47332
   D214       3.10344  -0.00000  -0.00000   0.00059   0.00058   3.10402
   D215      -2.19740   0.00001   0.00002   0.00066   0.00068  -2.19671
   D216       0.42967   0.00000   0.00001   0.00079   0.00080   0.43048
   D217       0.22102   0.00001   0.00003   0.00135   0.00138   0.22239
   D218       2.72230  -0.00001  -0.00004  -0.00196  -0.00198   2.72032
   D219      -2.57854  -0.00000  -0.00001  -0.00189  -0.00188  -2.58041
   D220       0.04853  -0.00001  -0.00002  -0.00176  -0.00176   0.04678
   D221      -0.16012  -0.00001  -0.00000  -0.00120  -0.00118  -0.16131
   D222      -1.58334  -0.00002  -0.00005  -0.00006  -0.00010  -1.58344
   D223       2.98710   0.00001   0.00003   0.00060   0.00062   2.98772
   D224       1.67151  -0.00001  -0.00003   0.00097   0.00095   1.67246
   D225      -0.04124   0.00001   0.00004   0.00163   0.00167  -0.03956
   D226      -3.09688  -0.00001  -0.00001   0.00075   0.00073  -3.09615
   D227       1.47356   0.00002   0.00007   0.00141   0.00146   1.47502
   D228      -0.51707   0.00002   0.00007   0.00152   0.00159  -0.51547
   D229      -2.22982   0.00005   0.00015   0.00218   0.00232  -2.22750
   D230       0.58073  -0.00001  -0.00004  -0.00009  -0.00012   0.58062
   D231      -1.13202   0.00001   0.00004   0.00058   0.00061  -1.13141
   D232      -0.06908   0.00005   0.00018   0.01042   0.01060  -0.05848
   D233      -2.18758   0.00009   0.00026   0.01117   0.01143  -2.17615
   D234      -1.13836   0.00007   0.00022   0.01053   0.01073  -1.12763
   D235       1.24930   0.00008   0.00029   0.01398   0.01425   1.26355
   D236       2.74051   0.00008   0.00023   0.01231   0.01251   2.75302
   D237      -0.62595   0.00003   0.00012   0.00196   0.00209  -0.62387
   D238       2.13507   0.00000  -0.00001  -0.00013  -0.00013   2.13494
   D239       2.95461   0.00003   0.00013   0.00051   0.00063   2.95524
   D240       0.63361   0.00003   0.00011   0.00178   0.00189   0.63550
   D241      -2.88855  -0.00000  -0.00002  -0.00031  -0.00032  -2.88888
   D242      -2.06902   0.00003   0.00011   0.00033   0.00043  -2.06858
   D243      -2.89373   0.00002   0.00007  -0.00040  -0.00031  -2.89404
   D244      -0.13270  -0.00002  -0.00006  -0.00248  -0.00252  -0.13523
   D245       0.68683   0.00002   0.00007  -0.00184  -0.00177   0.68506
   D246       2.87329   0.00001   0.00003  -0.00075  -0.00072   2.87257
   D247      -0.64887  -0.00002  -0.00010  -0.00283  -0.00294  -0.65181
   D248       0.17066   0.00002   0.00003  -0.00219  -0.00218   0.16848
   D249      -0.62376  -0.00003  -0.00010  -0.00129  -0.00137  -0.62514
   D250       0.51543  -0.00002  -0.00006  -0.00090  -0.00092   0.51451
   D251      -3.08299  -0.00007  -0.00022  -0.00419  -0.00427  -3.08727
   D252       2.75728  -0.00005  -0.00010  -0.00408  -0.00416   2.75312
   D253       0.41342  -0.00004  -0.00017  -0.00201  -0.00217   0.41125
   D254       1.55261  -0.00003  -0.00012  -0.00163  -0.00172   1.55090
   D255      -2.04581  -0.00008  -0.00028  -0.00491  -0.00507  -2.05088
   D256      -2.48872  -0.00006  -0.00017  -0.00480  -0.00496  -2.49368
   D257       2.64096   0.00000  -0.00003   0.00100   0.00096   2.64192
   D258      -2.50303   0.00001   0.00001   0.00139   0.00141  -2.50161
   D259       0.18173  -0.00004  -0.00015  -0.00190  -0.00194   0.17979
   D260      -0.26118  -0.00002  -0.00003  -0.00179  -0.00183  -0.26300
   D261      -3.10039  -0.00001  -0.00004   0.00089   0.00084  -3.09955
   D262      -1.96120  -0.00001  -0.00000   0.00127   0.00129  -1.95990
   D263       0.72356  -0.00005  -0.00016  -0.00201  -0.00206   0.72150
   D264       0.28065  -0.00003  -0.00005  -0.00190  -0.00194   0.27871
   D265       0.57932  -0.00002  -0.00010  -0.00231  -0.00238   0.57694
   D266      -0.52090  -0.00003  -0.00013  -0.00207  -0.00216  -0.52307
   D267       3.06513  -0.00002  -0.00011  -0.00203  -0.00210   3.06303
   D268      -2.72159  -0.00002  -0.00010  -0.00195  -0.00201  -2.72360
   D269      -0.47176  -0.00003  -0.00012  -0.00254  -0.00267  -0.47442
   D270      -1.57198  -0.00004  -0.00014  -0.00230  -0.00246  -1.57443
   D271       2.01406  -0.00003  -0.00012  -0.00226  -0.00239   2.01167
   D272       2.51052  -0.00003  -0.00011  -0.00219  -0.00230   2.50822
   D273      -3.11636  -0.00003  -0.00010  -0.00041  -0.00053  -3.11689
   D274       2.06661  -0.00003  -0.00012  -0.00017  -0.00032   2.06629
   D275      -0.63055  -0.00002  -0.00010  -0.00013  -0.00025  -0.63079
   D276      -0.13408  -0.00002  -0.00010  -0.00005  -0.00016  -0.13424
   D277      -2.81950  -0.00002  -0.00005  -0.00057  -0.00062  -2.82013
   D278       2.36346  -0.00002  -0.00007  -0.00033  -0.00041   2.36305
   D279      -0.33369  -0.00001  -0.00005  -0.00029  -0.00034  -0.33403
   D280       0.16277  -0.00001  -0.00005  -0.00021  -0.00026   0.16252
   D281       0.52560   0.00003   0.00016   0.00607   0.00608   0.53168
   D282      -0.63369  -0.00000  -0.00001   0.00058   0.00050  -0.63319
   D283       2.68706   0.00003   0.00010   0.00668   0.00666   2.69371
   D284       1.52777  -0.00001  -0.00007   0.00118   0.00108   1.52885
   D285       1.60419   0.00004   0.00017   0.00699   0.00705   1.61124
   D286       0.44490  -0.00000   0.00001   0.00149   0.00148   0.44638
   D287      -0.64253  -0.00002  -0.00002   0.00336   0.00326  -0.63926
   D288      -1.80182  -0.00006  -0.00018  -0.00214  -0.00231  -1.80413
   D289      -2.02843   0.00003   0.00014   0.00461   0.00465  -2.02378
   D290       3.09546  -0.00001  -0.00003  -0.00088  -0.00093   3.09453
   D291      -1.52668   0.00002   0.00006   0.00101   0.00101  -1.52567
   D292       1.74005   0.00003   0.00012   0.00185   0.00193   1.74198
   D293      -2.62000   0.00003   0.00012   0.00147   0.00154  -2.61846
   D294       0.91940  -0.00002  -0.00008  -0.00042  -0.00050   0.91891
   D295      -2.09705  -0.00001  -0.00001   0.00043   0.00043  -2.09663
   D296      -0.17392  -0.00001  -0.00002   0.00005   0.00004  -0.17388
   D297      -0.24215   0.00001   0.00003   0.00130   0.00133  -0.24082
   D298       3.02458   0.00002   0.00010   0.00215   0.00226   3.02683
   D299      -1.33547   0.00002   0.00009   0.00176   0.00186  -1.33361
   D300      -2.98506  -0.00003  -0.00013  -0.00232  -0.00243  -2.98750
   D301       0.28166  -0.00002  -0.00006  -0.00147  -0.00151   0.28015
   D302       2.20480  -0.00002  -0.00007  -0.00185  -0.00190   2.20290
   D303       2.02966  -0.00001  -0.00004  -0.00093  -0.00098   2.02868
   D304      -0.98680   0.00001   0.00002  -0.00008  -0.00006  -0.98685
   D305       0.93634   0.00001   0.00002  -0.00046  -0.00045   0.93589
   D306       0.29136  -0.00000  -0.00003   0.00130   0.00127   0.29263
   D307       2.36169  -0.00002  -0.00007  -0.00010  -0.00019   2.36150
   D308      -1.06355   0.00003   0.00011   0.00414   0.00418  -1.05937
   D309       1.00677   0.00002   0.00006   0.00275   0.00273   1.00950
   D310       2.04669   0.00001   0.00003   0.00156   0.00158   2.04827
   D311      -2.16617  -0.00000  -0.00002   0.00016   0.00012  -2.16605
   D312      -2.34107   0.00004   0.00016   0.00402   0.00418  -2.33689
   D313      -0.27074   0.00003   0.00011   0.00262   0.00272  -0.26802
   D314      -2.53765  -0.00002  -0.00005  -0.00082  -0.00088  -2.53853
   D315       2.07586   0.00001   0.00006   0.00323   0.00317   2.07904
   D316      -1.28140  -0.00002  -0.00007  -0.00068  -0.00077  -1.28218
   D317       0.06491  -0.00002  -0.00005   0.00112   0.00107   0.06598
   D318      -0.02623   0.00001   0.00002   0.00047   0.00045  -0.02578
   D319       0.99627   0.00003   0.00010   0.00093   0.00099   0.99726
   D320      -2.33023  -0.00002  -0.00007  -0.00124  -0.00133  -2.33155
   D321      -3.03086   0.00005   0.00021   0.00053   0.00069  -3.03017
   D322      -1.07193  -0.00005  -0.00015  -0.00176  -0.00187  -1.07380
   D323      -0.04942  -0.00002  -0.00007  -0.00130  -0.00133  -0.05075
   D324       2.90726  -0.00007  -0.00024  -0.00347  -0.00365   2.90361
   D325       2.20663  -0.00001   0.00004  -0.00170  -0.00163   2.20500
   D326       2.92629  -0.00000  -0.00001   0.00007   0.00006   2.92635
   D327      -2.33440   0.00002   0.00007   0.00053   0.00060  -2.33380
   D328       0.62229  -0.00003  -0.00010  -0.00164  -0.00172   0.62057
   D329      -0.07834   0.00004   0.00018   0.00013   0.00030  -0.07804
   D330       2.37679  -0.00003  -0.00009  -0.00053  -0.00061   2.37618
   D331      -2.88390  -0.00000  -0.00001  -0.00007  -0.00007  -2.88396
   D332       0.07279  -0.00005  -0.00018  -0.00224  -0.00239   0.07040
   D333      -0.62784   0.00001   0.00010  -0.00047  -0.00037  -0.62821
   D334       0.03143   0.00002   0.00010   0.00104   0.00113   0.03256
   D335      -0.92924   0.00002   0.00005   0.00048   0.00051  -0.92873
   D336       2.30304   0.00005   0.00019   0.00428   0.00441   2.30745
   D337       2.95437   0.00004   0.00010   0.00360   0.00369   2.95806
   D338       1.00589   0.00003   0.00011   0.00172   0.00180   1.00769
   D339       0.04522   0.00002   0.00006   0.00116   0.00118   0.04640
   D340      -3.00569   0.00005   0.00020   0.00496   0.00508  -3.00061
   D341      -2.35436   0.00005   0.00011   0.00429   0.00436  -2.35000
   D342      -2.68688  -0.00001  -0.00002  -0.00124  -0.00127  -2.68815
   D343       2.63563  -0.00002  -0.00007  -0.00180  -0.00189   2.63374
   D344      -0.41528   0.00001   0.00007   0.00200   0.00201  -0.41326
   D345       0.23606   0.00001  -0.00002   0.00132   0.00129   0.23734
   D346      -2.56991   0.00000   0.00001  -0.00096  -0.00094  -2.57084
   D347       2.75261  -0.00001  -0.00005  -0.00151  -0.00156   2.75105
   D348      -0.29830   0.00003   0.00009   0.00229   0.00234  -0.29595
   D349       0.35303   0.00002   0.00000   0.00161   0.00162   0.35465
   D350       0.59516  -0.00001  -0.00002  -0.00069  -0.00070   0.59447
   D351      -2.79066  -0.00001  -0.00003   0.00020   0.00017  -2.79049
   D352      -2.17576   0.00001   0.00006   0.00054   0.00059  -2.17517
   D353      -0.61060   0.00002   0.00008   0.00134   0.00141  -0.60919
   D354       2.28676   0.00002   0.00007   0.00222   0.00228   2.28905
   D355       2.90166   0.00004   0.00016   0.00257   0.00270   2.90436
   D356      -2.92652  -0.00002  -0.00006  -0.00204  -0.00210  -2.92862
   D357      -0.02915  -0.00003  -0.00007  -0.00116  -0.00123  -0.03038
   D358       0.58574  -0.00000   0.00002  -0.00081  -0.00081   0.58493
   D359       2.85307  -0.00000  -0.00003  -0.00166  -0.00168   2.85138
   D360      -0.53275  -0.00001  -0.00004  -0.00077  -0.00081  -0.53357
   D361       0.08214   0.00002   0.00004  -0.00043  -0.00039   0.08175
   D362       1.73562  -0.00002  -0.00010  -0.00319  -0.00331   1.73231
   D363      -2.73906  -0.00010  -0.00030  -0.00965  -0.00996  -2.74901
   D364       3.11385  -0.00005  -0.00018  -0.00383  -0.00397   3.10988
   D365      -1.36083  -0.00013  -0.00038  -0.01029  -0.01061  -1.37144
   D366       0.18159  -0.00004  -0.00014  -0.00315  -0.00328   0.17831
   D367       1.99010  -0.00011  -0.00034  -0.00961  -0.00992   1.98017
   D368      -1.98940   0.00002   0.00006  -0.00020  -0.00018  -1.98958
   D369      -0.18089  -0.00005  -0.00014  -0.00666  -0.00683  -0.18772
   D370      -0.90174   0.00000  -0.00001  -0.00093  -0.00095  -0.90268
   D371       0.90677  -0.00007  -0.00021  -0.00739  -0.00759   0.89918
   D372       1.85154  -0.00001  -0.00006  -0.00252  -0.00260   1.84894
   D373      -0.94149  -0.00003  -0.00012  -0.00309  -0.00321  -0.94471
   D374       0.80502  -0.00002  -0.00008  -0.00253  -0.00262   0.80241
   D375       3.05406  -0.00005  -0.00019  -0.00478  -0.00494   3.04912
   D376       0.26103  -0.00006  -0.00024  -0.00535  -0.00556   0.25547
   D377       2.00754  -0.00006  -0.00021  -0.00479  -0.00496   2.00258
   D378       0.78619  -0.00003  -0.00010  -0.00349  -0.00359   0.78260
   D379      -2.00684  -0.00004  -0.00016  -0.00406  -0.00421  -2.01105
   D380      -0.26033  -0.00004  -0.00012  -0.00350  -0.00361  -0.26394
   D381      -1.83364   0.00001   0.00003  -0.00053  -0.00054  -1.83418
   D382       1.65651  -0.00000  -0.00002  -0.00110  -0.00116   1.65535
   D383      -2.88016  -0.00000   0.00001  -0.00054  -0.00056  -2.88072
   D384      -0.43466  -0.00001  -0.00004  -0.00137  -0.00141  -0.43607
   D385       3.05549  -0.00003  -0.00009  -0.00194  -0.00202   3.05347
   D386      -1.48118  -0.00002  -0.00006  -0.00138  -0.00142  -1.48261
   D387       0.04743   0.00002   0.00008   0.00191   0.00198   0.04941
   D388       1.03107   0.00004   0.00010   0.00198   0.00204   1.03311
   D389      -2.30485   0.00002   0.00006   0.00131   0.00136  -2.30349
   D390      -2.94431   0.00002   0.00007   0.00152   0.00159  -2.94273
   D391      -0.93921   0.00000   0.00004   0.00111   0.00114  -0.93807
   D392       0.04443   0.00002   0.00006   0.00118   0.00120   0.04563
   D393       2.99170   0.00000   0.00002   0.00050   0.00052   2.99221
   D394       2.35224   0.00000   0.00003   0.00072   0.00074   2.35298
   D395       2.40668   0.00006   0.00022   0.00358   0.00376   2.41044
   D396      -2.89287   0.00007   0.00024   0.00365   0.00382  -2.88905
   D397       0.05439   0.00005   0.00020   0.00297   0.00314   0.05753
   D398      -0.58507   0.00005   0.00021   0.00319   0.00336  -0.58170
   D399       2.93555  -0.00002  -0.00006   0.00096   0.00091   2.93646
   D400      -2.36400  -0.00000  -0.00004   0.00104   0.00097  -2.36303
   D401       0.58327  -0.00002  -0.00008   0.00036   0.00028   0.58355
   D402      -0.05619  -0.00002  -0.00007   0.00057   0.00051  -0.05568
   D403      -0.54104  -0.00000   0.00002   0.00129   0.00132  -0.53972
   D404       2.26641   0.00000   0.00002   0.00094   0.00094   2.26735
   D405       2.69278   0.00001   0.00004   0.00094   0.00097   2.69375
   D406       0.64085  -0.00001  -0.00004  -0.00007  -0.00009   0.64076
   D407      -2.83489  -0.00000  -0.00004  -0.00042  -0.00047  -2.83535
   D408      -2.40852   0.00001  -0.00002  -0.00042  -0.00044  -2.40896
   D409      -2.99260  -0.00002  -0.00008   0.00025   0.00019  -2.99241
   D410      -0.18514  -0.00001  -0.00008  -0.00010  -0.00019  -0.18533
   D411       0.24122  -0.00000  -0.00006  -0.00010  -0.00016   0.24106
   D412       3.09928  -0.00001  -0.00002  -0.00024  -0.00024   3.09905
   D413      -0.37645  -0.00001  -0.00002  -0.00059  -0.00061  -0.37706
   D414       0.04992  -0.00000   0.00001  -0.00059  -0.00059   0.04933
   D415       0.71462   0.00001   0.00004  -0.00240  -0.00238   0.71223
   D416      -0.43827   0.00003   0.00010  -0.00138  -0.00130  -0.43957
   D417       1.79226   0.00005   0.00018  -0.00032  -0.00018   1.79208
   D418      -1.62222  -0.00001  -0.00007  -0.00348  -0.00355  -1.62577
   D419      -3.09103   0.00003   0.00013  -0.00148  -0.00137  -3.09240
   D420       2.07364  -0.00006  -0.00019  -0.00469  -0.00487   2.06877
   D421       0.53999   0.00001   0.00008  -0.00290  -0.00281   0.53718
   D422      -2.77499  -0.00004  -0.00014  -0.00300  -0.00313  -2.77812
   D423      -0.70699  -0.00001  -0.00001  -0.00287  -0.00289  -0.70988
   D424      -1.75984  -0.00002  -0.00005  -0.00285  -0.00291  -1.76274
   D425      -0.07097   0.00001   0.00006   0.00143   0.00145  -0.06953
   D426      -1.12281  -0.00000   0.00002   0.00002   0.00000  -1.12281
   D427       2.27240   0.00002   0.00007   0.00092   0.00092   2.27332
   D428       2.83940   0.00000   0.00004   0.00064   0.00063   2.84003
   D429       1.00381  -0.00001  -0.00003   0.00014   0.00014   1.00396
   D430      -0.04803  -0.00002  -0.00007  -0.00127  -0.00130  -0.04933
   D431      -2.93600  -0.00000  -0.00002  -0.00037  -0.00039  -2.93638
   D432      -2.36900  -0.00001  -0.00005  -0.00065  -0.00067  -2.36967
   D433      -2.24776  -0.00004  -0.00017  -0.00405  -0.00416  -2.25192
   D434       2.98358  -0.00005  -0.00021  -0.00547  -0.00560   2.97798
   D435       0.09561  -0.00003  -0.00016  -0.00457  -0.00469   0.09093
   D436       0.66261  -0.00005  -0.00020  -0.00484  -0.00497   0.65763
   D437      -2.90923  -0.00001   0.00002  -0.00094  -0.00092  -2.91015
   D438       2.32211  -0.00003  -0.00002  -0.00236  -0.00237   2.31975
   D439      -0.56586  -0.00001   0.00002  -0.00145  -0.00145  -0.56731
   D440       0.00114  -0.00002  -0.00001  -0.00173  -0.00174  -0.00060
   D441       0.45230   0.00001   0.00002  -0.00052  -0.00052   0.45179
   D442      -2.47468   0.00000   0.00001   0.00001   0.00003  -2.47465
   D443      -2.82815  -0.00001  -0.00002  -0.00016  -0.00018  -2.82833
   D444      -0.68404   0.00003   0.00008   0.00053   0.00057  -0.68347
   D445       2.67216   0.00002   0.00007   0.00106   0.00111   2.67328
   D446       2.31869   0.00001   0.00003   0.00089   0.00091   2.31960
   D447       3.04393   0.00007   0.00020   0.00284   0.00290   3.04683
   D448       0.11695   0.00006   0.00019   0.00338   0.00344   0.12039
   D449      -0.23652   0.00005   0.00015   0.00320   0.00323  -0.23329
   D450       3.10219   0.00003   0.00009   0.00165   0.00173   3.10392
   D451       0.17521   0.00002   0.00009   0.00218   0.00227   0.17748
   D452      -0.17826   0.00001   0.00005   0.00200   0.00206  -0.17620
   D453      -0.64032   0.00009   0.00023  -0.00337  -0.00313  -0.64344
   D454       0.44138   0.00008   0.00024  -0.00263  -0.00242   0.43897
   D455      -1.77700   0.00007   0.00018  -0.00531  -0.00512  -1.78212
   D456       1.50716   0.00011   0.00038   0.00034   0.00067   1.50783
   D457       2.99573   0.00004   0.00011  -0.00531  -0.00512   2.99062
   D458       1.29378   0.00004   0.00015   0.00550   0.00571   1.29950
   D459       2.72956   0.00006   0.00016   0.00787   0.00805   2.73761
   D460      -0.12578   0.00004   0.00017   0.00468   0.00486  -0.12092
   D461      -2.25227   0.00006   0.00016   0.00718   0.00737  -2.24490
   D462      -1.26096   0.00005   0.00014   0.00556   0.00570  -1.25525
   D463      -0.53815  -0.00001  -0.00001   0.00008   0.00005  -0.53810
   D464       2.93251   0.00000   0.00002  -0.00082  -0.00081   2.93170
   D465       2.31767  -0.00002  -0.00006  -0.00093  -0.00101   2.31666
   D466       0.66704  -0.00001  -0.00002   0.00003   0.00001   0.66705
   D467      -2.14548   0.00000   0.00001  -0.00086  -0.00085  -2.14633
   D468      -2.76032  -0.00002  -0.00007  -0.00098  -0.00105  -2.76137
   D469      -3.01423  -0.00001  -0.00002   0.00004   0.00001  -3.01423
   D470       0.45643   0.00000   0.00001  -0.00086  -0.00085   0.45558
   D471      -0.15841  -0.00002  -0.00007  -0.00097  -0.00105  -0.15946
   D472       3.12450  -0.00001  -0.00001  -0.00001  -0.00003   3.12446
   D473       0.31197   0.00001   0.00002  -0.00091  -0.00089   0.31108
   D474      -0.30287  -0.00002  -0.00007  -0.00102  -0.00109  -0.30396
   D475      -1.10446   0.00001   0.00004   0.00027   0.00031  -1.10415
   D476       0.64024  -0.00000  -0.00002  -0.00072  -0.00073   0.63951
   D477      -2.26379   0.00002   0.00006   0.00076   0.00081  -2.26297
   D478      -0.51909   0.00000   0.00001  -0.00023  -0.00022  -0.51931
   D479       0.03192   0.00002   0.00007   0.00151   0.00157   0.03349
   D480       1.77662   0.00001   0.00002   0.00052   0.00053   1.77715
   D481       2.85060  -0.00001   0.00001   0.00040   0.00045   2.85105
   D482      -1.68788  -0.00002  -0.00004  -0.00059  -0.00058  -1.68847
   D483       1.42739   0.00002   0.00007   0.00081   0.00088   1.42827
   D484      -3.11109   0.00000   0.00001  -0.00018  -0.00016  -3.11125
   D485       3.05532  -0.00001  -0.00004  -0.00070  -0.00073   3.05458
   D486      -1.74396   0.00000   0.00001  -0.00097  -0.00096  -1.74491
   D487       1.52637  -0.00000  -0.00001   0.00013   0.00011   1.52648
   D488       3.01028   0.00001   0.00004  -0.00014  -0.00011   3.01017
   D489      -1.80521   0.00000  -0.00001   0.00065   0.00063  -1.80457
   D490      -0.32129   0.00002   0.00004   0.00038   0.00041  -0.32088
   D491       0.22312  -0.00001  -0.00001   0.00012   0.00012   0.22324
   D492       1.70703   0.00001   0.00004  -0.00015  -0.00011   1.70693
   D493      -0.73540  -0.00000  -0.00001   0.00027   0.00028  -0.73513
   D494       0.74851   0.00001   0.00004   0.00001   0.00005   0.74856
   D495       0.97210   0.00001   0.00004   0.00102   0.00106   0.97316
   D496      -2.41590   0.00001   0.00003   0.00005   0.00009  -2.41581
   D497      -0.58484   0.00000   0.00002   0.00136   0.00138  -0.58346
   D498       2.31035   0.00000   0.00001   0.00039   0.00041   2.31076
   D499       2.18355   0.00001   0.00003   0.00100   0.00099   2.18453
   D500      -1.20445   0.00001   0.00001   0.00003   0.00002  -1.20444
   D501      -2.55895  -0.00000   0.00001   0.00220   0.00220  -2.55675
   D502       0.33623  -0.00000  -0.00001   0.00124   0.00123   0.33746
   D503       0.35732  -0.00000  -0.00001   0.00162   0.00162   0.35894
   D504       2.39972  -0.00001  -0.00004   0.00018   0.00016   2.39988
   D505      -1.08066  -0.00000   0.00002   0.00239   0.00240  -1.07826
   D506       0.96173  -0.00001  -0.00001   0.00095   0.00094   0.96267
   D507       2.21824   0.00002   0.00007   0.00187   0.00190   2.22014
   D508      -2.02255   0.00002   0.00004   0.00042   0.00043  -2.02212
   D509      -2.34074   0.00002   0.00009   0.00307   0.00315  -2.33759
   D510      -0.29834   0.00001   0.00005   0.00163   0.00169  -0.29665
   D511      -3.08123  -0.00003  -0.00007   0.00205   0.00198  -3.07924
   D512       0.05185  -0.00004  -0.00011   0.00080   0.00069   0.05254
   D513      -0.41193  -0.00001  -0.00003  -0.00175  -0.00176  -0.41369
   D514      -2.52781  -0.00001  -0.00002  -0.00146  -0.00147  -2.52928
   D515       0.91217   0.00000  -0.00001  -0.00267  -0.00268   0.90949
   D516      -1.20371   0.00000  -0.00000  -0.00239  -0.00239  -1.20610
   D517      -2.22248   0.00002   0.00003  -0.00165  -0.00163  -2.22411
   D518       1.94483   0.00002   0.00003  -0.00137  -0.00134   1.94349
   D519      -1.03190  -0.00005  -0.00016  -0.00195  -0.00204  -1.03394
   D520       0.35892  -0.00001  -0.00004  -0.00143  -0.00148   0.35744
   D521      -0.47127  -0.00006  -0.00020   0.00141   0.00115  -0.47012
   D522       2.76006  -0.00005  -0.00018  -0.00099  -0.00118   2.75888
   D523      -2.34455  -0.00003  -0.00009  -0.00202  -0.00205  -2.34660
   D524      -0.95373   0.00002   0.00004  -0.00150  -0.00149  -0.95523
   D525      -1.78393  -0.00003  -0.00013   0.00133   0.00114  -1.78278
   D526       1.44741  -0.00003  -0.00011  -0.00107  -0.00119   1.44622
   D527       0.78811  -0.00004  -0.00014  -0.00333  -0.00339   0.78472
   D528       2.17893   0.00000  -0.00001  -0.00281  -0.00284   2.17609
   D529       1.34874  -0.00005  -0.00017   0.00003  -0.00020   1.34854
   D530      -1.70311  -0.00004  -0.00015  -0.00237  -0.00253  -1.70565
   D531      -0.16187   0.00001   0.00005  -0.00007  -0.00002  -0.16188
   D532      -2.35628   0.00002   0.00006   0.00015   0.00020  -2.35607
   D533       0.92224   0.00003   0.00010   0.00089   0.00099   0.92324
   D534       1.11036  -0.00000  -0.00003  -0.00003  -0.00004   1.11032
   D535      -1.08404   0.00000  -0.00002   0.00018   0.00018  -1.08387
   D536       2.19448   0.00001   0.00002   0.00093   0.00097   2.19544
   D537       0.15416   0.00000   0.00000  -0.00011  -0.00010   0.15406
   D538      -1.10041  -0.00002  -0.00007  -0.00174  -0.00181  -1.10222
   D539      -0.93983  -0.00002  -0.00007  -0.00170  -0.00177  -0.94160
   D540      -3.13362  -0.00001  -0.00004  -0.00140  -0.00144  -3.13506
   D541      -0.16437  -0.00001  -0.00003   0.00203   0.00201  -0.16237
   D542      -1.88436  -0.00001  -0.00004  -0.00128  -0.00131  -1.88568
   D543      -1.72379  -0.00001  -0.00003  -0.00124  -0.00127  -1.72506
   D544       2.36561   0.00000  -0.00000  -0.00093  -0.00094   2.36467
   D545      -0.94833   0.00000   0.00001   0.00250   0.00251  -0.94583
   D546      -0.51655   0.00000   0.00000  -0.00051  -0.00051  -0.51705
   D547       0.63454   0.00001   0.00003  -0.00070  -0.00066   0.63388
   D548      -2.77111   0.00001   0.00003  -0.00023  -0.00021  -2.77131
   D549       0.78416   0.00000  -0.00000   0.00005   0.00004   0.78420
   D550       1.93525   0.00001   0.00002  -0.00014  -0.00011   1.93513
   D551      -1.47040   0.00001   0.00002   0.00033   0.00034  -1.47006
   D552       0.24558  -0.00001  -0.00004  -0.00120  -0.00124   0.24434
   D553       1.39667  -0.00001  -0.00001  -0.00139  -0.00140   1.39527
   D554      -2.00898  -0.00001  -0.00002  -0.00093  -0.00094  -2.00992
   D555      -0.62808  -0.00000  -0.00002  -0.00164  -0.00166  -0.62974
   D556      -0.42601  -0.00000  -0.00002  -0.00174  -0.00176  -0.42778
   D557      -2.75643   0.00001   0.00001  -0.00126  -0.00125  -2.75768
   D558       0.59466   0.00000   0.00004   0.00193   0.00197   0.59663
   D559      -2.45748  -0.00002  -0.00007  -0.00214  -0.00221  -2.45969
   D560      -2.25541  -0.00002  -0.00007  -0.00225  -0.00232  -2.25772
   D561       1.69736  -0.00001  -0.00004  -0.00177  -0.00180   1.69556
   D562      -1.23474  -0.00001  -0.00001   0.00143   0.00142  -1.23331
   D563       0.51218  -0.00000  -0.00002  -0.00121  -0.00123   0.51095
   D564       2.70614  -0.00000  -0.00002  -0.00118  -0.00120   2.70494
   D565      -1.04399   0.00000  -0.00000  -0.00036  -0.00037  -1.04436
   D566       1.14997   0.00000   0.00000  -0.00034  -0.00034   1.14964
   D567       2.06345  -0.00001  -0.00003  -0.00190  -0.00192   2.06153
   D568      -2.02577  -0.00000  -0.00003  -0.00187  -0.00189  -2.02766
   D569      -1.59037   0.00004   0.00011   0.00414   0.00426  -1.58612
   D570       1.17056   0.00003   0.00012   0.00841   0.00852   1.17909
   D571       1.64507   0.00003   0.00009   0.00183   0.00195   1.64702
   D572      -1.87718   0.00002   0.00010   0.00611   0.00621  -1.87097
   D573       1.17703   0.00001   0.00003   0.00092   0.00095   1.17798
   D574       0.99052   0.00001   0.00004   0.00165   0.00169   0.99221
   D575       3.03645   0.00000   0.00002   0.00087   0.00089   3.03734
   D576      -1.31680   0.00002   0.00005   0.00245   0.00251  -1.31429
   D577      -0.70528  -0.00001  -0.00000  -0.00000  -0.00001  -0.70529
   D578      -0.89179  -0.00000   0.00001   0.00073   0.00073  -0.89106
   D579       1.15413  -0.00001  -0.00001  -0.00006  -0.00007   1.15406
   D580       3.08407   0.00001   0.00001   0.00153   0.00155   3.08562
   D581       0.10844   0.00006   0.00019   0.00736   0.00755   0.11599
   D582       2.85713   0.00005   0.00018   0.01049   0.01065   2.86777
   D583       1.61058   0.00004   0.00013   0.00510   0.00524   1.61582
   D584      -1.92392   0.00003   0.00011   0.00824   0.00833  -1.91559
   D585       0.72032   0.00001   0.00003   0.00108   0.00111   0.72143
   D586       0.49791   0.00001   0.00003   0.00175   0.00178   0.49969
   D587       2.72376   0.00000   0.00001   0.00092   0.00093   2.72469
   D588       2.58058   0.00001   0.00005   0.00295   0.00301   2.58359
   D589       2.35817   0.00001   0.00006   0.00362   0.00368   2.36185
   D590      -1.69916   0.00001   0.00003   0.00279   0.00282  -1.69634
   D591      -2.90132  -0.00001  -0.00000   0.00072   0.00071  -2.90061
   D592      -1.54163   0.00001   0.00003   0.00185   0.00188  -1.53976
   D593       1.56441  -0.00001  -0.00002  -0.00111  -0.00113   1.56328
   D594       1.62177   0.00001   0.00004   0.00287   0.00292   1.62469
   D595      -0.87210  -0.00001  -0.00004  -0.00147  -0.00150  -0.87360
   D596      -3.12363  -0.00001  -0.00004  -0.00136  -0.00139  -3.12502
   D597      -2.20069   0.00000   0.00000   0.00098   0.00100  -2.19969
   D598       1.83097   0.00001   0.00001   0.00109   0.00111   1.83208
   D599       0.89624  -0.00001  -0.00002  -0.00109  -0.00110   0.89514
   D600      -1.35528  -0.00000  -0.00001  -0.00098  -0.00100  -1.35628
   D601       2.99116  -0.00004  -0.00018  -0.00087  -0.00096   2.99020
   D602      -0.98095  -0.00006  -0.00027  -0.00461  -0.00481  -0.98576
   D603      -2.59244  -0.00003  -0.00019  -0.00216  -0.00229  -2.59473
   D604       1.49389  -0.00002  -0.00015  -0.00148  -0.00160   1.49229
   D605       0.67423  -0.00002  -0.00003  -0.00170  -0.00172   0.67251
   D606      -0.93877   0.00001   0.00005   0.00043   0.00048  -0.93829
   D607      -3.12910   0.00002   0.00008   0.00043   0.00048  -3.12861
   D608       2.32299  -0.00004  -0.00012  -0.00262  -0.00274   2.32025
   D609       0.70999  -0.00001  -0.00004  -0.00050  -0.00053   0.70945
   D610      -1.48034  -0.00000  -0.00001  -0.00050  -0.00053  -1.48087
   D611      -0.04782  -0.00001  -0.00004  -0.00113  -0.00116  -0.04898
   D612       1.14898  -0.00001  -0.00004  -0.00091  -0.00094   1.14804
   D613      -1.02733  -0.00001  -0.00004  -0.00066  -0.00070  -1.02803
   D614      -2.99129   0.00000  -0.00000  -0.00012  -0.00012  -2.99141
   D615       1.23400  -0.00003  -0.00005   0.00103   0.00098   1.23498
   D616       2.43081  -0.00003  -0.00005   0.00126   0.00120   2.43201
   D617       0.25450  -0.00003  -0.00006   0.00150   0.00144   0.25593
   D618      -1.70947  -0.00002  -0.00002   0.00204   0.00202  -1.70745
   D619      -1.93374   0.00001   0.00003  -0.00057  -0.00054  -1.93428
   D620      -0.73693   0.00001   0.00003  -0.00035  -0.00032  -0.73725
   D621      -2.91324   0.00001   0.00002  -0.00010  -0.00009  -2.91333
   D622       1.40598   0.00002   0.00006   0.00044   0.00049   1.40648
   D623      -0.12148  -0.00005  -0.00018  -0.01115  -0.01126  -0.13273
   D624      -2.78660  -0.00010  -0.00046  -0.01280  -0.01328  -2.79988
   D625      -1.20137  -0.00023  -0.00086  -0.01283  -0.01366  -1.21504
   D626       1.24457  -0.00001  -0.00003  -0.01158  -0.01155   1.23302
   D627      -1.42055  -0.00005  -0.00031  -0.01324  -0.01357  -1.43412
   D628       0.16468  -0.00018  -0.00072  -0.01327  -0.01396   0.15072
   D629       0.49504   0.00011   0.00024   0.01010   0.01030   0.50534
   D630       1.13257  -0.00001  -0.00003   0.00437   0.00431   1.13688
   D631      -0.41439  -0.00002  -0.00005   0.00579   0.00568  -0.40871
   D632      -1.41118  -0.00006  -0.00027   0.00341   0.00306  -1.40812
   D633      -2.86497  -0.00008  -0.00033  -0.00290  -0.00318  -2.86815
   D634       2.57396   0.00024   0.00101   0.01835   0.01926   2.59323
   D635       1.02700   0.00023   0.00099   0.01977   0.02064   1.04765
   D636       0.03021   0.00019   0.00077   0.01739   0.01802   0.04823
   D637      -1.42358   0.00017   0.00071   0.01108   0.01178  -1.41180
   D638       1.34970  -0.00028  -0.00096  -0.01807  -0.01892   1.33078
   D639       3.08257  -0.00018  -0.00113  -0.03692  -0.03806   3.04451
   D640      -0.58283  -0.00033  -0.00110  -0.02868  -0.02961  -0.61244
   D641       1.15004  -0.00023  -0.00127  -0.04754  -0.04875   1.10129
   D642       0.47531   0.00008   0.00026  -0.00364  -0.00343   0.47189
   D643      -0.15828  -0.00002  -0.00004   0.00359   0.00354  -0.15474
   D644       3.02681   0.00005   0.00018   0.01706   0.01726   3.04406
   D645      -2.09298  -0.00008  -0.00020   0.00655   0.00636  -2.08661
   D646       1.09211  -0.00001   0.00002   0.02003   0.02008   1.11219
   D647      -0.57507  -0.00001  -0.00007   0.00213   0.00205  -0.57302
   D648       0.59482   0.00001   0.00000   0.00258   0.00257   0.59739
   D649      -3.12742  -0.00003  -0.00013   0.00036   0.00024  -3.12718
   D650       0.74768   0.00010   0.00039   0.00313   0.00345   0.75113
   D651       1.91757   0.00012   0.00047   0.00358   0.00397   1.92154
   D652      -1.80467   0.00008   0.00033   0.00136   0.00164  -1.80303
   D653       0.12962   0.00002   0.00005   0.00035   0.00041   0.13004
   D654      -2.84718   0.00001   0.00004   0.00062   0.00065  -2.84653
   D655       0.31833   0.00005   0.00015   0.01057   0.01066   0.32899
   D656       3.12385   0.00008   0.00038   0.01285   0.01322   3.13707
   D657       1.62156   0.00019   0.00077   0.01355   0.01431   1.63588
   D658       1.72075   0.00004   0.00009   0.00887   0.00888   1.72963
   D659      -1.75692   0.00008   0.00033   0.01115   0.01145  -1.74547
   D660       3.02398   0.00018   0.00071   0.01185   0.01254   3.03652
   D661      -1.67144   0.00005   0.00007   0.00686   0.00687  -1.66457
   D662       1.13408   0.00008   0.00030   0.00914   0.00944   1.14352
   D663      -0.36820   0.00019   0.00068   0.00983   0.01053  -0.35768
   D664       0.59079   0.00001   0.00002   0.00226   0.00227   0.59306
   D665      -0.22050   0.00001   0.00004   0.00580   0.00583  -0.21467
   D666       2.99763   0.00000   0.00000   0.00226   0.00225   2.99988
   D667      -0.74324   0.00004   0.00017   0.00388   0.00403  -0.73921
   D668      -1.55453   0.00004   0.00019   0.00742   0.00758  -1.54694
   D669       1.66359   0.00003   0.00015   0.00387   0.00401   1.66761
   D670       2.62324   0.00004   0.00020   0.00630   0.00646   2.62970
   D671       1.81195   0.00004   0.00023   0.00984   0.01002   1.82197
   D672      -1.25311   0.00003   0.00018   0.00630   0.00644  -1.24667
   D673       0.56978   0.00001   0.00005   0.00179   0.00183   0.57161
   D674       2.75569   0.00002   0.00008   0.00162   0.00168   2.75737
   D675      -1.04635  -0.00004  -0.00018   0.00034   0.00019  -1.04616
   D676       1.13957  -0.00003  -0.00015   0.00017   0.00004   1.13961
   D677       2.53390   0.00006   0.00022   0.00597   0.00591   2.53981
   D678      -0.64073  -0.00005  -0.00008   0.00612   0.00602  -0.63471
   D679      -3.00958   0.00008   0.00039   0.01956   0.02008  -2.98950
   D680       0.08753  -0.00018  -0.00053   0.00368   0.00309   0.09062
   D681       1.76564   0.00035   0.00143   0.02591   0.02659   1.79222
   D682       1.28634  -0.00007  -0.00023  -0.00019  -0.00032   1.28602
   D683      -1.08251   0.00006   0.00024   0.01325   0.01374  -1.06877
   D684       2.01460  -0.00019  -0.00068  -0.00263  -0.00325   2.01135
   D685      -2.59048   0.00034   0.00128   0.01959   0.02025  -2.57023
   D686       0.01720  -0.00005  -0.00019  -0.00618  -0.00638   0.01082
   D687      -2.73290  -0.00004  -0.00018  -0.00913  -0.00928  -2.74218
   D688       1.38538   0.00003   0.00020  -0.00115  -0.00106   1.38432
   D689      -1.36472   0.00004   0.00021  -0.00410  -0.00396  -1.36868
   D690      -3.12689   0.00005   0.00031   0.01366   0.01378  -3.11311
   D691      -0.05831   0.00004   0.00027   0.01291   0.01298  -0.04533
   D692       3.00600   0.00005   0.00035   0.01639   0.01653   3.02253
   D693      -0.12477   0.00002   0.00008  -0.00163  -0.00156  -0.12633
   D694       2.94381   0.00001   0.00004  -0.00238  -0.00237   2.94144
   D695      -0.27507   0.00002   0.00012   0.00110   0.00119  -0.27388
   D696       0.68626   0.00005   0.00008  -0.00521  -0.00510   0.68116
   D697       2.99652   0.00008   0.00033  -0.00526  -0.00510   2.99142
   D698       0.06159   0.00001   0.00005  -0.00630  -0.00681   0.05478
   D699      -0.76624  -0.00001  -0.00021  -0.01594  -0.01592  -0.78216
   D700       1.54403   0.00003   0.00004  -0.01598  -0.01592   1.52810
   D701      -1.39090  -0.00005  -0.00024  -0.01703  -0.01764  -1.40853
   D702      -0.48231   0.00001   0.00004   0.00055   0.00061  -0.48170
   D703       0.58141   0.00003   0.00005  -0.00422  -0.00410   0.57731
   D704      -3.01100   0.00007   0.00027   0.00205   0.00232  -3.00868
   D705       1.04832  -0.00003  -0.00013   0.00091   0.00081   1.04913
   D706       2.11204  -0.00001  -0.00013  -0.00385  -0.00390   2.10814
   D707      -1.48037   0.00003   0.00009   0.00241   0.00252  -1.47785
   D708       0.24852  -0.00001  -0.00004  -0.00071  -0.00075   0.24777
   D709       2.49378  -0.00000  -0.00001  -0.00067  -0.00069   2.49309
   D710      -1.07630  -0.00002  -0.00009  -0.00196  -0.00204  -1.07835
   D711       1.16895  -0.00001  -0.00006  -0.00192  -0.00197   1.16698
   D712      -2.66854  -0.00001  -0.00006  -0.00074  -0.00081  -2.66935
   D713       0.96896  -0.00001  -0.00003   0.00010   0.00009   0.96905
   D714      -0.37595   0.00000  -0.00001  -0.00038  -0.00038  -0.37633
   D715      -3.02162   0.00001   0.00003   0.00047   0.00051  -3.02111
   D716      -2.87152   0.00000  -0.00000   0.00027   0.00027  -2.87125
   D717       0.67099  -0.00000  -0.00001   0.00047   0.00046   0.67146
   D718      -1.53885   0.00001   0.00005   0.00153   0.00158  -1.53727
   D719       2.00366   0.00001   0.00005   0.00173   0.00177   2.00543
   D720       1.63908   0.00000   0.00001  -0.00019  -0.00018   1.63890
   D721      -1.10159  -0.00000   0.00000   0.00001   0.00001  -1.10158
   D722       0.13405   0.00001   0.00003   0.00074   0.00076   0.13481
   D723      -0.96445  -0.00001  -0.00004  -0.00060  -0.00063  -0.96508
   D724       3.08221  -0.00000  -0.00000  -0.00022  -0.00023   3.08199
   D725      -1.20888   0.00002   0.00001  -0.00236  -0.00235  -1.21123
   D726      -2.30737  -0.00000  -0.00006  -0.00369  -0.00375  -2.31112
   D727       1.73929   0.00000  -0.00003  -0.00332  -0.00334   1.73595
   D728       1.85163   0.00003   0.00009   0.00131   0.00139   1.85302
   D729       0.75314   0.00001   0.00002  -0.00003  -0.00001   0.75313
   D730      -1.48339   0.00001   0.00006   0.00035   0.00040  -1.48299
   D731       3.13966  -0.00000  -0.00000   0.00108   0.00109   3.14075
   D732       0.26004   0.00001   0.00004   0.00196   0.00200   0.26203
   D733       0.20792  -0.00001  -0.00001   0.00071   0.00070   0.20862
   D734      -2.67171   0.00001   0.00002   0.00159   0.00161  -2.67010
   D735       1.12149   0.00001   0.00003   0.00062   0.00064   1.12213
   D736      -0.31299  -0.00001  -0.00005  -0.00238  -0.00242  -0.31541
   D737      -2.86410   0.00001   0.00004   0.00013   0.00017  -2.86394
   D738       2.44938   0.00001   0.00003   0.00004   0.00006   2.44944
   D739       1.01490  -0.00001  -0.00004  -0.00296  -0.00300   1.01190
   D740      -1.53621   0.00001   0.00005  -0.00045  -0.00042  -1.53663
   D741      -0.75726   0.00001   0.00004   0.00017   0.00020  -0.75706
   D742      -2.19175  -0.00001  -0.00004  -0.00283  -0.00286  -2.19461
   D743       1.54033   0.00001   0.00005  -0.00032  -0.00027   1.54005
   D744      -0.97663  -0.00000  -0.00002   0.00037   0.00034  -0.97629
   D745       0.79358  -0.00000  -0.00000  -0.00025  -0.00027   0.79331
   D746       0.17492  -0.00000  -0.00000   0.00054   0.00053   0.17545
   D747       3.07637  -0.00001  -0.00003  -0.00052  -0.00055   3.07582
   D748      -2.63987  -0.00001  -0.00002  -0.00002  -0.00004  -2.63991
   D749      -0.86967  -0.00000  -0.00000  -0.00064  -0.00065  -0.87032
   D750      -1.48832  -0.00000  -0.00000   0.00015   0.00015  -1.48817
   D751       1.41312  -0.00001  -0.00003  -0.00091  -0.00093   1.41219
   D752       0.71107  -0.00001  -0.00004  -0.00044  -0.00048   0.71059
   D753       2.48127  -0.00000  -0.00002  -0.00106  -0.00109   2.48018
   D754       1.86262  -0.00001  -0.00002  -0.00027  -0.00029   1.86233
   D755      -1.51912  -0.00001  -0.00004  -0.00133  -0.00138  -1.52049
   D756       0.83017   0.00000   0.00000   0.00011   0.00011   0.83028
   D757      -1.24412   0.00000   0.00001  -0.00021  -0.00018  -1.24430
   D758       2.90560  -0.00000  -0.00001  -0.00023  -0.00024   2.90536
   D759       2.25047   0.00001   0.00001   0.00030   0.00030   2.25077
   D760       0.17617   0.00001   0.00002  -0.00002   0.00001   0.17618
   D761      -1.95729   0.00000   0.00000  -0.00004  -0.00005  -1.95734
   D762      -1.10292  -0.00001  -0.00002  -0.00045  -0.00048  -1.10340
   D763       3.10597  -0.00001  -0.00002  -0.00077  -0.00077   3.10520
   D764       0.97250  -0.00001  -0.00004  -0.00079  -0.00082   0.97168
   D765      -0.78290  -0.00001  -0.00001   0.00076   0.00074  -0.78216
   D766      -3.07708  -0.00001  -0.00002   0.00063   0.00061  -3.07647
   D767      -2.30852  -0.00000  -0.00001  -0.00023  -0.00024  -2.30876
   D768       1.68049  -0.00001  -0.00001  -0.00036  -0.00038   1.68011
   D769       0.95788   0.00000   0.00001   0.00011   0.00012   0.95800
   D770      -1.33629   0.00000   0.00000  -0.00002  -0.00002  -1.33631
   D771       0.06277   0.00000   0.00001  -0.00561  -0.00561   0.05716
   D772       3.13229   0.00001   0.00004  -0.00228  -0.00226   3.13004
   D773      -0.32183   0.00000  -0.00001  -0.00533  -0.00535  -0.32718
   D774       2.74769   0.00001   0.00002  -0.00200  -0.00199   2.74570
   D775       0.98636   0.00001   0.00003  -0.00317  -0.00315   0.98321
   D776      -2.22730   0.00002   0.00007   0.00016   0.00021  -2.22709
   D777       3.02866   0.00000   0.00001  -0.00210  -0.00208   3.02658
   D778      -0.18500   0.00001   0.00005   0.00123   0.00127  -0.18373
   D779       0.17678   0.00000   0.00001  -0.00023  -0.00023   0.17655
   D780      -0.81573  -0.00002  -0.00007  -0.00133  -0.00140  -0.81713
   D781       2.52278  -0.00001  -0.00004  -0.00044  -0.00048   2.52230
   D782      -2.81897   0.00001   0.00005   0.00056   0.00061  -2.81836
   D783       2.47170  -0.00001  -0.00002  -0.00054  -0.00056   2.47114
   D784      -0.47298  -0.00000   0.00000   0.00035   0.00036  -0.47262
   D785      -0.82622   0.00000   0.00002   0.00081   0.00081  -0.82540
   D786       0.44149  -0.00000   0.00000   0.00041   0.00041   0.44191
   D787       2.60796   0.00000   0.00002   0.00030   0.00032   2.60828
   D788       2.69854   0.00000   0.00001   0.00099   0.00099   2.69953
   D789      -2.31693  -0.00000  -0.00000   0.00059   0.00059  -2.31634
   D790      -0.15047   0.00000   0.00001   0.00049   0.00050  -0.14998
   D791       0.89614  -0.00006  -0.00030  -0.00564  -0.00593   0.89020
   D792      -2.28111  -0.00012  -0.00047  -0.01660  -0.01705  -2.29816
   D793      -0.80267   0.00012   0.00051   0.00365   0.00419  -0.79848
   D794       2.30327   0.00007   0.00034  -0.00730  -0.00693   2.29634
   D795      -2.91233   0.00000   0.00001  -0.00092  -0.00090  -2.91322
   D796       0.19362  -0.00005  -0.00016  -0.01187  -0.01201   0.18160
   D797       0.24639   0.00014   0.00041  -0.00567  -0.00510   0.24128
   D798       0.80292   0.00013   0.00030  -0.00737  -0.00696   0.79595
   D799      -2.96085   0.00013   0.00039  -0.00388  -0.00337  -2.96422
   D800      -2.93179  -0.00007  -0.00033  -0.01856  -0.01882  -2.95061
   D801      -2.37526  -0.00008  -0.00045  -0.02026  -0.02068  -2.39594
   D802       0.14416  -0.00007  -0.00036  -0.01676  -0.01709   0.12707
   D803      -0.78366  -0.00038  -0.00133  -0.02679  -0.02833  -0.81199
   D804      -0.22713  -0.00039  -0.00145  -0.02850  -0.03019  -0.25732
   D805       2.29229  -0.00039  -0.00136  -0.02500  -0.02660   2.26569
   D806      -1.69632   0.00057   0.00229   0.04254   0.04388  -1.65244
   D807       2.45582   0.00012   0.00104   0.03515   0.03552   2.49134
   D808      -0.86387   0.00030   0.00117   0.02800   0.02909  -0.83478
   D809      -2.99491  -0.00015  -0.00008   0.02061   0.02073  -2.97418
   D810       2.44154   0.00024   0.00093   0.02795   0.02848   2.47002
   D811       0.31049  -0.00021  -0.00031   0.02057   0.02012   0.33061
   D812       0.32889   0.00039   0.00141   0.02958   0.03081   0.35970
   D813      -1.80216  -0.00006   0.00016   0.02220   0.02245  -1.77971
         Item               Value     Threshold  Converged?
 Maximum Force            0.029519     0.000450     NO 
 RMS     Force            0.001196     0.000300     NO 
 Maximum Displacement     0.251232     0.001800     NO 
 RMS     Displacement     0.011982     0.001200     NO 
 Predicted change in Energy=-4.915547D-04
 GradGradGradGradGradGradGradGradGradGradGradGradGradGradGradGradGradGrad

 Stoichiometry    Be10H52
 Framework group  C1[X(Be10H52)]
 Deg. of freedom   180
 Full point group                 C1      NOp   1
 Largest Abelian subgroup         C1      NOp   1
 Largest concise Abelian subgroup C1      NOp   1
                         Standard orientation:                         
 ---------------------------------------------------------------------
 Center     Atomic      Atomic             Coordinates (Angstroms)
 Number     Number       Type             X           Y           Z
 ---------------------------------------------------------------------
      1          4           0        0.506058    1.379221    0.964694
      2          4           0        1.499852   -0.594615    0.680986
      3          4           0        0.085407    1.372385   -1.148199
      4          4           0        0.832484   -0.667421   -1.314492
      5          4           0        1.986690    0.943672   -0.528060
      6          4           0       -0.380360   -0.333067    1.709299
      7          4           0       -1.432153    1.085265    0.336959
      8          4           0       -0.231350   -1.738098    0.198341
      9          4           0       -1.216389   -0.260999   -1.266072
     10          4           0       -2.045317   -0.903301    0.506923
     11          1           0        3.443794    1.289002   -0.579825
     12          1           0        3.041948    1.907965   -0.971202
     13          1           0       -3.137031   -1.818381    1.027863
     14          1           0       -3.527882   -1.196094    0.662837
     15          1           0       -0.518676   -0.959408    3.147033
     16          1           0       -0.420293   -0.177411    3.271954
     17          1           0       -0.418158    2.429080   -2.122607
     18          1           0        0.398242    2.505877   -2.105533
     19          1           0        2.888572   -1.013720    1.141516
     20          1           0        2.391590   -1.509692    1.548649
     21          1           0       -2.228812    2.387180    0.627408
     22          1           0       -2.783441    1.820173    0.497845
     23          1           0        0.683201    2.813890    1.649534
     24          1           0        1.242852    2.367081    1.982524
     25          1           0        0.251530   -3.223937    0.265369
     26          1           0       -0.544829   -3.249537    0.357724
     27          1           0        1.732704   -1.584157   -2.287771
     28          1           0        1.181057   -1.279943   -2.762101
     29          1           0       -1.859295   -0.164800   -2.697276
     30          1           0       -2.348355   -0.646412   -2.292655
     31          1           0       -3.642542    0.166865    3.490498
     32          1           0       -3.132810    0.281391    2.951575
     33          1           0        3.380284    0.658756   -3.733884
     34          1           0        2.764875    0.832554   -3.342330
     35          1           0        2.481507    0.292104    4.427977
     36          1           0        2.172414    0.319794    3.745887
     37          1           0       -3.650609    2.619137   -2.547599
     38          1           0       -3.098928    2.266191   -2.183695
     39          1           0       -0.509964   -3.870845   -3.061725
     40          1           0       -0.572914   -3.298175   -2.582123
     41          1           0        1.520167    5.087265   -0.325959
     42          1           0        1.382100    4.354720   -0.398845
     43          1           0        3.058028   -4.116763   -0.757999
     44          1           0        2.678039   -3.486014   -0.622743
     45          1           0       -0.910167   -4.061936    3.422709
     46          1           0       -0.949282   -3.487985    2.943225
     47          1           0       -1.386576    2.496707    3.430213
     48          1           0       -1.542396    2.969349    3.990537
     49          1           0        0.078546    0.837930   -5.123820
     50          1           0        0.091057    0.734789   -4.381914
     51          1           0        3.812648    1.896644    1.977485
     52          1           0        4.279233    2.434949    2.208370
     53          1           0       -3.708281   -3.475820   -1.628579
     54          1           0       -3.098241   -3.086258   -1.435005
     55          1           0        5.040846   -1.505065   -1.780790
     56          1           0        4.427698   -1.246044   -1.437742
     57          1           0       -5.431603   -0.195180   -1.714737
     58          1           0       -4.779933   -0.046327   -1.377655
     59          1           0       -1.484476    4.952230    0.255268
     60          1           0       -1.217599    4.248683    0.221659
     61          1           0        1.816910   -3.451446    2.040227
     62          1           0        2.243556   -3.951122    2.408708
 ---------------------------------------------------------------------
 Rotational constants (GHZ):           0.6108725           0.5679099           0.5424864
 Standard basis: def2TZVP (5D, 7F)
 There are   512 symmetry adapted cartesian basis functions of A   symmetry.
 There are   502 symmetry adapted basis functions of A   symmetry.
   502 basis functions,   706 primitive gaussians,   512 cartesian basis functions
    46 alpha electrons       46 beta electrons
       nuclear repulsion energy       562.0880447488 Hartrees.
 NAtoms=   62 NActive=   62 NUniq=   62 SFac= 1.00D+00 NAtFMM=   60 NAOKFM=T Big=T
 Integral buffers will be    131072 words long.
 Raffenetti 2 integral format.
 Two-electron integral symmetry is turned on.
 Nuclear repulsion after empirical dispersion term =      562.0223847331 Hartrees.
 One-electron integrals computed using PRISM.
   1 Symmetry operations used in ECPInt.
 ECPInt:  NShTT=   44551 NPrTT=  111954 LenC2=   39518 LenP2D=   76831.
 LDataN:  DoStor=T MaxTD1= 4 Len=   56
 NBasis=   502 RedAO= T EigKep=  6.80D-05  NBF=   502
 NBsUse=   502 1.00D-06 EigRej= -1.00D+00 NBFU=   502
 Initial guess from the checkpoint file:  "/home/asus/YCY/BeH/Be10/3/H26-Be10.chk"
 B after Tr=     0.000000   -0.000000   -0.000000
         Rot=    0.999929   -0.010955   -0.001206   -0.004585 Ang=  -1.37 deg.
 ExpMin= 3.27D-02 ExpMax= 4.70D+03 ExpMxC= 1.60D+02 IAcc=3 IRadAn=         5 AccDes= 0.00D+00
 Harris functional with IExCor= 1009 and IRadAn=       5 diagonalized for initial guess.
 HarFok:  IExCor= 1009 AccDes= 0.00D+00 IRadAn=         5 IDoV= 1 UseB2=F ITyADJ=14
 ICtDFT=  3500011 ScaDFX=  1.000000  1.000000  1.000000  1.000000
 FoFCou: FMM=F IPFlag=           0 FMFlag=      100000 FMFlg1=        2001
         NFxFlg=           0 DoJE=T BraDBF=F KetDBF=T FulRan=T
         wScrn=  0.000000 ICntrl=       500 IOpCl=  0 I1Cent=   200000004 NGrid=           0
         NMat0=    1 NMatS0=      1 NMatT0=    0 NMatD0=    1 NMtDS0=    0 NMtDT0=    0
 Petite list used in FoFCou.
 Requested convergence on RMS density matrix=1.00D-08 within 128 cycles.
 Requested convergence on MAX density matrix=1.00D-06.
 Requested convergence on             energy=1.00D-06.
 No special actions if energy rises.
 SCF Done:  E(RPBE1PBE) =  -177.651645712     A.U. after   12 cycles
            NFock= 12  Conv=0.42D-08     -V/T= 2.0119
   1 Symmetry operations used in ECPInt.
 ECPInt:  NShTT=   44551 NPrTT=  111954 LenC2=   39518 LenP2D=   76831.
 LDataN:  DoStor=T MaxTD1= 5 Len=  102
 Calling FoFJK, ICntrl=      2127 FMM=T ISym2X=0 I1Cent= 0 IOpClX= 0 NMat=1 NMatS=1 NMatT=0.
 ***** Axes restored to original set *****
 -------------------------------------------------------------------
 Center     Atomic                   Forces (Hartrees/Bohr)
 Number     Number              X              Y              Z
 -------------------------------------------------------------------
      1        4           0.000432618   -0.000139375   -0.000098957
      2        4           0.000467490    0.000130035    0.000327822
      3        4           0.000157247    0.000102897   -0.000285605
      4        4          -0.000079377   -0.000258647    0.000004478
      5        4          -0.000144698    0.000027834   -0.000074180
      6        4          -0.000111568    0.000046645    0.000044026
      7        4          -0.000363631   -0.000014811   -0.000115339
      8        4          -0.000665058   -0.000055805    0.000233139
      9        4          -0.000057862   -0.000012998    0.000027010
     10        4           0.000176258   -0.000013102    0.000094343
     11        1           0.000046309   -0.000037368   -0.000109464
     12        1           0.000015977    0.000042529    0.000074142
     13        1           0.000016329    0.000009878    0.000046621
     14        1          -0.000078101   -0.000015739   -0.000011726
     15        1          -0.000074282    0.000017237   -0.000094071
     16        1           0.000026431   -0.000014028    0.000060376
     17        1          -0.000043848    0.000122327   -0.000061791
     18        1           0.000290510   -0.000214501    0.000166463
     19        1          -0.000901204    0.000044039    0.000006729
     20        1           0.000180515    0.000013157   -0.001879402
     21        1           0.000374102    0.000103781    0.000811191
     22        1           0.000276754    0.000213845    0.000101999
     23        1           0.000131298    0.000092640   -0.000076414
     24        1          -0.000115450   -0.000059986    0.000242989
     25        1           0.000077373    0.000271274   -0.000677470
     26        1           0.000231687   -0.000030097    0.000166586
     27        1           0.000000933   -0.000013218    0.000046586
     28        1          -0.000036993    0.000163772   -0.000025065
     29        1          -0.000001490   -0.000000998    0.000015274
     30        1          -0.000018316    0.000032349    0.000021268
     31        1           0.000021314   -0.000008630    0.000000691
     32        1          -0.000017966   -0.000020801    0.000031696
     33        1           0.000006460    0.000014562    0.000015101
     34        1           0.000002942   -0.000002117   -0.000009610
     35        1          -0.000000730    0.000018939   -0.000002377
     36        1          -0.000004513   -0.000017336    0.000027379
     37        1          -0.000008186    0.000000351   -0.000008088
     38        1          -0.000045352   -0.000041459    0.000005610
     39        1           0.000001084    0.000001884    0.000002005
     40        1          -0.000007890   -0.000001911   -0.000006288
     41        1          -0.000254569    0.000068563    0.000073135
     42        1          -0.000408379    0.000107348    0.000109743
     43        1          -0.000000713    0.000069168   -0.000090609
     44        1          -0.000019909    0.000151625   -0.000082388
     45        1           0.000091021   -0.000039487    0.000010936
     46        1           0.000107691   -0.000030790   -0.000009120
     47        1           0.000001752    0.000072943   -0.000031238
     48        1           0.000000537   -0.000005305   -0.000015428
     49        1           0.000000511    0.000007183    0.000005715
     50        1           0.000006373   -0.000014681   -0.000009041
     51        1           0.000021356    0.000019056   -0.000014624
     52        1          -0.000006431   -0.000012135   -0.000000552
     53        1           0.000004243   -0.000002761   -0.000000716
     54        1          -0.000018888   -0.000006240   -0.000001281
     55        1           0.000025285   -0.000022232    0.000016609
     56        1           0.000009232    0.000013188   -0.000029871
     57        1          -0.000008083   -0.000004696   -0.000009780
     58        1           0.000026929    0.000006259    0.000002037
     59        1          -0.000018834    0.000889593    0.002141063
     60        1          -0.000167596   -0.001227996   -0.003195042
     61        1          -0.000845155   -0.001173081    0.004260490
     62        1           0.001296513    0.000637428   -0.002167715
 -------------------------------------------------------------------
 Cartesian Forces:  Max     0.004260490 RMS     0.000530245

 GradGradGradGradGradGradGradGradGradGradGradGradGradGradGradGradGradGrad
 Berny optimization.
 Using GEDIIS/GDIIS optimizer.
 FormGI is forming the generalized inverse of G from B-inverse, IUseBI=4.
 Internal  Forces:  Max     0.002557771 RMS     0.000119167
 Search for a local minimum.
 Step number   3 out of a maximum of  372
 All quantities printed in internal units (Hartrees-Bohrs-Radians)
 Mixed Optimization -- En-DIIS/RFO-DIIS
 Update second derivatives using D2CorX and points    1    2    3
 DE= -2.77D-03 DEPred=-4.92D-04 R= 5.63D+00
 TightC=F SS=  1.41D+00  RLast= 3.19D-01 DXNew= 8.4853D-01 9.5708D-01
 Trust test= 5.63D+00 RLast= 3.19D-01 DXMaxT set to 8.49D-01
 ITU=  1  1  0
 Use linear search instead of GDIIS.
     Eigenvalues ---    0.00230   0.00232   0.00307   0.00344   0.00369
     Eigenvalues ---    0.00382   0.00396   0.00561   0.00584   0.00670
     Eigenvalues ---    0.00680   0.00711   0.00753   0.00836   0.00853
     Eigenvalues ---    0.00885   0.00937   0.00972   0.01002   0.01046
     Eigenvalues ---    0.01071   0.01114   0.01149   0.01158   0.01168
     Eigenvalues ---    0.01189   0.01234   0.01244   0.01283   0.01305
     Eigenvalues ---    0.01329   0.01347   0.01378   0.01390   0.01416
     Eigenvalues ---    0.01437   0.01466   0.01490   0.01518   0.01525
     Eigenvalues ---    0.01545   0.01621   0.01628   0.01659   0.01672
     Eigenvalues ---    0.01711   0.01741   0.01749   0.01789   0.01799
     Eigenvalues ---    0.01821   0.01842   0.01888   0.01899   0.01917
     Eigenvalues ---    0.01939   0.01996   0.02001   0.02024   0.02060
     Eigenvalues ---    0.02076   0.02116   0.02141   0.02158   0.02174
     Eigenvalues ---    0.02209   0.02262   0.02271   0.02281   0.02326
     Eigenvalues ---    0.02349   0.02380   0.02405   0.02427   0.02428
     Eigenvalues ---    0.02503   0.02530   0.02553   0.02636   0.02693
     Eigenvalues ---    0.02770   0.02839   0.02845   0.02909   0.02983
     Eigenvalues ---    0.03008   0.03080   0.03141   0.03213   0.03306
     Eigenvalues ---    0.03367   0.03448   0.03611   0.03742   0.03819
     Eigenvalues ---    0.03892   0.03895   0.04000   0.04041   0.04146
     Eigenvalues ---    0.04179   0.04440   0.04499   0.04668   0.04825
     Eigenvalues ---    0.05044   0.05212   0.05391   0.05513   0.05608
     Eigenvalues ---    0.05631   0.05832   0.06035   0.06070   0.06433
     Eigenvalues ---    0.06542   0.06607   0.06675   0.06739   0.06858
     Eigenvalues ---    0.07059   0.07104   0.07204   0.07294   0.07317
     Eigenvalues ---    0.07445   0.07597   0.07624   0.07764   0.07830
     Eigenvalues ---    0.07994   0.08056   0.08120   0.08199   0.08218
     Eigenvalues ---    0.08310   0.08338   0.08581   0.08832   0.09079
     Eigenvalues ---    0.09137   0.09331   0.09631   0.09699   0.09911
     Eigenvalues ---    0.10169   0.10409   0.10488   0.10798   0.11269
     Eigenvalues ---    0.12072   0.13766   0.14421   0.14958   0.15115
     Eigenvalues ---    0.15623   0.15705   0.15942   0.15969   0.16000
     Eigenvalues ---    0.16269   0.16701   0.16956   0.17358   0.37737
     Eigenvalues ---    0.37840   0.37863   0.37885   0.37893   0.37897
     Eigenvalues ---    0.37913   0.37913   0.37924   0.37932   0.37961
     Eigenvalues ---    0.37964   0.37970   0.37998   0.51415   0.66294
 RFO step:  Lambda=-2.45920418D-04 EMin= 2.29998782D-03
 Quartic linear search produced a step of  0.04473.
 Iteration  1 RMS(Cart)=  0.00391860 RMS(Int)=  0.00003191
 Iteration  2 RMS(Cart)=  0.00002674 RMS(Int)=  0.00001595
 Iteration  3 RMS(Cart)=  0.00000000 RMS(Int)=  0.00001595
 Variable       Old X    -DE/DX   Delta X   Delta X   Delta X     New X
                                 (Linear)    (Quad)   (Total)
    R1        4.21038  -0.00004  -0.00018  -0.00044  -0.00060   4.20978
    R2        4.07117   0.00001  -0.00002   0.00047   0.00043   4.07160
    R3        4.05754   0.00002  -0.00000   0.00061   0.00060   4.05814
    R4        3.90589  -0.00002   0.00021  -0.00020   0.00001   3.90590
    R5        3.88986  -0.00004   0.00024  -0.00011   0.00012   3.88998
    R6        3.02277   0.00003   0.00013  -0.00026  -0.00015   3.02262
    R7        3.02044   0.00001   0.00001   0.00035   0.00035   3.02079
    R8        3.97859  -0.00003   0.00010   0.00012   0.00017   3.97876
    R9        3.81010   0.00001   0.00006   0.00038   0.00045   3.81054
   R10        4.07981  -0.00001   0.00002  -0.00032  -0.00030   4.07951
   R11        4.02541   0.00002   0.00040   0.00014   0.00047   4.02588
   R12        2.87603   0.00006  -0.00013   0.00282   0.00268   2.87872
   R13        2.91863   0.00004   0.00055  -0.00221  -0.00169   2.91694
   R14        4.11708   0.00002   0.00009   0.00084   0.00093   4.11801
   R15        3.86505   0.00003  -0.00015   0.00005  -0.00010   3.86495
   R16        4.04910  -0.00004   0.00022  -0.00008   0.00012   4.04922
   R17        3.95333  -0.00000   0.00012  -0.00054  -0.00043   3.95290
   R18        2.87813  -0.00003  -0.00001   0.00063   0.00061   2.87874
   R19        2.86539  -0.00011   0.00015  -0.00121  -0.00107   2.86432
   R20        4.02928  -0.00000  -0.00008  -0.00058  -0.00066   4.02861
   R21        4.03834  -0.00002   0.00007  -0.00066  -0.00061   4.03773
   R22        3.94831  -0.00003   0.00012  -0.00018  -0.00006   3.94825
   R23        3.04596   0.00003   0.00002   0.00005   0.00005   3.04602
   R24        3.04255   0.00004  -0.00006   0.00063   0.00056   3.04311
   R25        2.83149  -0.00004  -0.00003  -0.00011  -0.00014   2.83135
   R26        2.82816  -0.00004  -0.00005  -0.00033  -0.00038   2.82778
   R27        4.22608  -0.00002   0.00004   0.00021   0.00025   4.22634
   R28        3.90918  -0.00001   0.00003   0.00056   0.00056   3.90974
   R29        4.02780   0.00001   0.00008  -0.00012  -0.00005   4.02776
   R30        2.97505  -0.00000   0.00002  -0.00019  -0.00016   2.97489
   R31        2.96856   0.00000  -0.00004   0.00001  -0.00003   2.96853
   R32        3.97682  -0.00003  -0.00012  -0.00028  -0.00041   3.97641
   R33        3.94553   0.00002  -0.00015  -0.00014  -0.00029   3.94524
   R34        2.93608   0.00001   0.00013  -0.00020  -0.00009   2.93599
   R35        2.92264  -0.00003   0.00008   0.00063   0.00071   2.92335
   R36        4.34909  -0.00001   0.00001   0.00051   0.00052   4.34961
   R37        3.81827   0.00000  -0.00005   0.00050   0.00046   3.81873
   R38        2.95510  -0.00000   0.00027  -0.00014   0.00007   2.95517
   R39        2.93250  -0.00003  -0.00001   0.00029   0.00026   2.93276
   R40        3.89265   0.00003  -0.00008   0.00018   0.00010   3.89275
   R41        2.97049   0.00001   0.00002   0.00026   0.00028   2.97078
   R42        2.97820   0.00001  -0.00002   0.00004   0.00003   2.97823
   R43        2.86628  -0.00002  -0.00009  -0.00025  -0.00033   2.86595
   R44        2.87091  -0.00003  -0.00003  -0.00037  -0.00040   2.87051
   R45        1.57854  -0.00005   0.00005  -0.00011  -0.00006   1.57848
   R46        5.01583  -0.00002   0.00018   0.00238   0.00256   5.01840
   R47        5.38839   0.00000   0.00060   0.00496   0.00555   5.39393
   R48        4.94788  -0.00000  -0.00013   0.00068   0.00055   4.94843
   R49        1.55055   0.00000   0.00002   0.00003   0.00006   1.55061
   R50        5.38148   0.00002   0.00020   0.00140   0.00160   5.38308
   R51        5.23517  -0.00000  -0.00010  -0.00003  -0.00013   5.23504
   R52        5.20185  -0.00000   0.00009   0.00025   0.00034   5.20219
   R53        5.01871   0.00001  -0.00003   0.00042   0.00039   5.01910
   R54        1.50800  -0.00002   0.00000  -0.00005  -0.00004   1.50796
   R55        5.48069  -0.00004  -0.00005  -0.00083  -0.00088   5.47981
   R56        4.86239   0.00004   0.00008   0.00080   0.00087   4.86325
   R57        5.23386   0.00000  -0.00006  -0.00126  -0.00132   5.23253
   R58        5.06854   0.00001   0.00008   0.00084   0.00092   5.06946
   R59        5.38146   0.00002   0.00070   0.00713   0.00784   5.38930
   R60        1.54992  -0.00002   0.00000  -0.00016  -0.00016   1.54976
   R61        5.07658  -0.00002   0.00001  -0.00146  -0.00146   5.07512
   R62        5.42269   0.00001  -0.00002   0.00069   0.00068   5.42337
   R63        5.10540   0.00011   0.00107   0.00818   0.00926   5.11466
   R64        1.53375   0.00015  -0.00020   0.00082   0.00063   1.53438
   R65        5.69289  -0.00014   0.00081   0.00290   0.00369   5.69659
   R66        3.93785   0.00140   0.00730   0.05574   0.06314   4.00100
   R67        1.51873   0.00009  -0.00012   0.00048   0.00036   1.51909
   R68        4.07602   0.00091   0.00490   0.03841   0.04333   4.11935
   R69        5.17147  -0.00003  -0.00019  -0.00186  -0.00205   5.16942
   R70        1.49244   0.00006  -0.00005   0.00017   0.00013   1.49257
   R71        5.02058   0.00014   0.00132   0.00966   0.01098   5.03156
   R72        5.19431  -0.00001  -0.00025  -0.00365  -0.00390   5.19041
   R73        4.93692  -0.00002  -0.00024  -0.00223  -0.00246   4.93446
   R74        1.51576   0.00005  -0.00004   0.00020   0.00016   1.51592
   R75        4.90797   0.00003   0.00110   0.00381   0.00491   4.91288
   R76        4.96579   0.00008   0.00068   0.00572   0.00640   4.97219
   R77        1.49019   0.00003  -0.00003   0.00002  -0.00000   1.49019
   R78        5.09982   0.00008   0.00086   0.00357   0.00446   5.10428
   R79        5.37821  -0.00008   0.00005   0.00027   0.00034   5.37855
   R80        5.10848  -0.00001  -0.00003  -0.00047  -0.00050   5.10799
   R81        5.06435  -0.00001  -0.00001  -0.00072  -0.00073   5.06362
   R82        5.30170  -0.00001   0.00015   0.00115   0.00131   5.30300
   R83        1.50568   0.00000  -0.00000   0.00001   0.00001   1.50569
   R84        5.24724  -0.00001   0.00021   0.00238   0.00259   5.24983
   R85        5.15834  -0.00000  -0.00013  -0.00170  -0.00182   5.15652
   R86        5.08850  -0.00001   0.00002   0.00073   0.00075   5.08926
   R87        5.03884   0.00001  -0.00005  -0.00002  -0.00007   5.03877
   R88        1.41841   0.00002  -0.00000   0.00006   0.00006   1.41846
   R89        5.40675   0.00003   0.00026   0.00156   0.00182   5.40857
   R90        1.41698   0.00001  -0.00000   0.00002   0.00002   1.41700
   R91        5.42440  -0.00002  -0.00004   0.00050   0.00045   5.42485
   R92        1.41610  -0.00002  -0.00000  -0.00004  -0.00005   1.41605
   R93        1.41584   0.00000  -0.00000   0.00001   0.00000   1.41585
   R94        1.41658   0.00000  -0.00000   0.00001   0.00000   1.41658
   R95        5.25672  -0.00000  -0.00006  -0.00037  -0.00044   5.25628
   R96        1.41540   0.00002  -0.00002   0.00004   0.00002   1.41542
   R97        5.05469   0.00038   0.00139   0.01771   0.01914   5.07383
   R98        1.41481  -0.00004  -0.00001  -0.00010  -0.00011   1.41470
   R99        5.58765   0.00012   0.00118   0.00888   0.01003   5.59768
   R100       5.28926   0.00065   0.00464   0.04460   0.04935   5.33861
   R101       1.41522   0.00004  -0.00001   0.00010   0.00009   1.41531
   R102       1.41620   0.00001  -0.00000   0.00003   0.00002   1.41622
   R103       1.41568   0.00000  -0.00000   0.00001   0.00001   1.41569
   R104       1.41513   0.00001  -0.00000   0.00003   0.00003   1.41516
   R105       1.41588   0.00000  -0.00000   0.00001   0.00001   1.41589
   R106       1.41506  -0.00003  -0.00000  -0.00007  -0.00007   1.41498
   R107       1.41472  -0.00001  -0.00000  -0.00002  -0.00002   1.41470
   R108       1.42337  -0.00230   0.00352  -0.00153   0.00198   1.42535
   R109       1.42356  -0.00256   0.00352  -0.00193   0.00159   1.42515
    A1        1.53018   0.00001   0.00006   0.00025   0.00031   1.53049
    A2        1.82828   0.00000   0.00000   0.00014   0.00014   1.82841
    A3        2.49758  -0.00002  -0.00015  -0.00140  -0.00154   2.49605
    A4        2.00756  -0.00003  -0.00010  -0.00113  -0.00122   2.00634
    A5        1.84102   0.00001   0.00001   0.00013   0.00014   1.84116
    A6        2.03126  -0.00002  -0.00002  -0.00020  -0.00022   2.03104
    A7        2.36958   0.00000   0.00003   0.00067   0.00070   2.37028
    A8        1.95858   0.00001   0.00002  -0.00001   0.00001   1.95860
    A9        1.99141  -0.00000  -0.00002  -0.00024  -0.00026   1.99115
   A10        1.98583  -0.00004  -0.00011  -0.00140  -0.00151   1.98432
   A11        1.82370  -0.00002   0.00001  -0.00005  -0.00004   1.82366
   A12        2.26046   0.00002   0.00008   0.00102   0.00109   2.26155
   A13        2.07179  -0.00001  -0.00003  -0.00077  -0.00080   2.07099
   A14        1.94220   0.00002   0.00015   0.00145   0.00159   1.94379
   A15        2.36958   0.00003   0.00005   0.00071   0.00076   2.37034
   A16        1.58073   0.00000   0.00000   0.00006   0.00006   1.58079
   A17        1.71319  -0.00000   0.00001   0.00015   0.00016   1.71335
   A18        2.22992  -0.00001  -0.00014  -0.00163  -0.00178   2.22814
   A19        2.36155  -0.00005  -0.00022  -0.00207  -0.00225   2.35930
   A20        1.75135  -0.00000  -0.00004  -0.00003  -0.00006   1.75129
   A21        2.17307  -0.00004   0.00003  -0.00024  -0.00020   2.17286
   A22        2.33920   0.00005   0.00020   0.00187   0.00202   2.34122
   A23        1.98611   0.00001   0.00007   0.00014   0.00020   1.98631
   A24        2.06001   0.00001  -0.00009  -0.00033  -0.00041   2.05960
   A25        1.74287  -0.00007  -0.00009  -0.00189  -0.00198   1.74090
   A26        2.27773  -0.00003  -0.00021  -0.00168  -0.00189   2.27585
   A27        2.32389   0.00006   0.00003   0.00092   0.00094   2.32483
   A28        1.88287  -0.00002   0.00006   0.00038   0.00046   1.88333
   A29        2.29470   0.00003   0.00016   0.00193   0.00209   2.29679
   A30        1.85300   0.00004   0.00034   0.00247   0.00277   1.85578
   A31        1.58167  -0.00002  -0.00003  -0.00035  -0.00039   1.58128
   A32        1.75101  -0.00001  -0.00002  -0.00018  -0.00020   1.75081
   A33        2.33203   0.00001  -0.00004  -0.00038  -0.00042   2.33161
   A34        2.18530   0.00000   0.00007   0.00074   0.00081   2.18610
   A35        1.74194  -0.00002  -0.00007  -0.00022  -0.00030   1.74164
   A36        2.36617   0.00001   0.00008   0.00069   0.00077   2.36695
   A37        2.19070   0.00001  -0.00005  -0.00077  -0.00081   2.18989
   A38        2.00439  -0.00001   0.00004  -0.00003   0.00001   2.00440
   A39        2.01737  -0.00001   0.00000  -0.00031  -0.00031   2.01707
   A40        2.27413  -0.00001  -0.00004  -0.00031  -0.00035   2.27377
   A41        1.72777  -0.00001  -0.00003  -0.00028  -0.00030   1.72747
   A42        1.87785   0.00002   0.00001   0.00016   0.00017   1.87802
   A43        2.32390   0.00002   0.00010   0.00095   0.00105   2.32495
   A44        1.87540   0.00001   0.00005   0.00071   0.00076   1.87616
   A45        2.31375   0.00002  -0.00003  -0.00025  -0.00028   2.31348
   A46        1.57477   0.00001  -0.00004   0.00003  -0.00000   1.57477
   A47        1.85683   0.00001  -0.00000   0.00003   0.00003   1.85686
   A48        1.99867  -0.00000   0.00008   0.00059   0.00066   1.99934
   A49        2.49262   0.00000   0.00007   0.00053   0.00060   2.49322
   A50        1.81764   0.00001   0.00002   0.00023   0.00025   1.81790
   A51        2.44979  -0.00000  -0.00003  -0.00015  -0.00018   2.44961
   A52        2.09330  -0.00001  -0.00005  -0.00045  -0.00050   2.09280
   A53        1.96811   0.00002   0.00010   0.00036   0.00046   1.96857
   A54        1.95552   0.00001  -0.00002  -0.00019  -0.00022   1.95531
   A55        1.92851  -0.00001   0.00004   0.00040   0.00044   1.92895
   A56        2.09657  -0.00001  -0.00002  -0.00003  -0.00005   2.09652
   A57        2.00484  -0.00001  -0.00001  -0.00022  -0.00023   2.00461
   A58        2.15756  -0.00001  -0.00003  -0.00014  -0.00017   2.15739
   A59        2.30811  -0.00001  -0.00006  -0.00051  -0.00056   2.30755
   A60        1.88299  -0.00001  -0.00005  -0.00043  -0.00048   1.88251
   A61        1.60722  -0.00002   0.00000  -0.00004  -0.00004   1.60718
   A62        2.27556   0.00001  -0.00002  -0.00005  -0.00006   2.27550
   A63        2.16685   0.00001  -0.00001  -0.00005  -0.00006   2.16679
   A64        1.68835  -0.00001   0.00004   0.00017   0.00021   1.68856
   A65        2.01681   0.00001  -0.00005  -0.00022  -0.00027   2.01654
   A66        2.56699   0.00000  -0.00004  -0.00031  -0.00034   2.56664
   A67        2.57775  -0.00001   0.00001   0.00004   0.00005   2.57780
   A68        2.01598   0.00000  -0.00002   0.00003   0.00002   2.01599
   A69        2.32928   0.00001  -0.00002  -0.00011  -0.00013   2.32914
   A70        2.43307   0.00001   0.00004   0.00030   0.00033   2.43341
   A71        1.84279   0.00000  -0.00001  -0.00004  -0.00006   1.84273
   A72        1.93202   0.00001  -0.00003  -0.00009  -0.00012   1.93189
   A73        2.34097   0.00001   0.00002  -0.00000   0.00003   2.34100
   A74        1.86207   0.00001  -0.00000  -0.00017  -0.00017   1.86190
   A75        1.76618  -0.00001  -0.00000  -0.00001  -0.00001   1.76617
   A76        1.95972   0.00001   0.00005   0.00006   0.00010   1.95983
   A77        2.05251   0.00002   0.00010   0.00072   0.00082   2.05333
   A78        2.10360   0.00000  -0.00000   0.00034   0.00035   2.10394
   A79        1.58722  -0.00001  -0.00003   0.00004   0.00001   1.58723
   A80        2.45185  -0.00001  -0.00011  -0.00075  -0.00085   2.45100
   A81        2.13606   0.00001  -0.00004  -0.00053  -0.00057   2.13548
   A82        1.98575   0.00001   0.00004   0.00044   0.00048   1.98623
   A83        2.49097  -0.00000   0.00004   0.00042   0.00046   2.49143
   A84        1.91783  -0.00002  -0.00003  -0.00029  -0.00032   1.91751
   A85        2.17464  -0.00001  -0.00001  -0.00022  -0.00023   2.17441
   A86        1.79991   0.00001  -0.00003  -0.00008  -0.00011   1.79980
   A87        1.96895   0.00001   0.00005  -0.00012  -0.00008   1.96887
   A88        1.88192  -0.00001   0.00007   0.00075   0.00082   1.88274
   A89        2.37909   0.00003   0.00004   0.00102   0.00106   2.38015
   A90        1.74896   0.00002  -0.00001   0.00017   0.00016   1.74912
   A91        1.97365   0.00003   0.00003   0.00006   0.00009   1.97375
   A92        1.96107  -0.00001   0.00008   0.00089   0.00096   1.96203
   A93        2.24880  -0.00001   0.00000   0.00017   0.00017   2.24898
   A94        1.58429   0.00001   0.00002   0.00004   0.00006   1.58435
   A95        2.28879  -0.00002  -0.00003  -0.00038  -0.00041   2.28838
   A96        2.27635  -0.00000   0.00001  -0.00016  -0.00016   2.27619
   A97        2.39061   0.00001  -0.00001   0.00008   0.00006   2.39067
   A98        2.06327  -0.00004  -0.00003  -0.00077  -0.00080   2.06247
   A99        2.25529  -0.00002  -0.00011  -0.00101  -0.00111   2.25418
   A100       1.75943  -0.00004  -0.00004  -0.00091  -0.00095   1.75848
   A101       1.71883  -0.00001  -0.00005  -0.00018  -0.00022   1.71861
   A102       2.06376   0.00000  -0.00005  -0.00039  -0.00043   2.06333
   A103       1.82284   0.00004   0.00022   0.00198   0.00217   1.82502
   A104       2.29661   0.00006   0.00018   0.00192   0.00209   2.29871
   A105       1.78507  -0.00001  -0.00003  -0.00006  -0.00009   1.78499
   A106       1.92627   0.00001   0.00000  -0.00013  -0.00012   1.92615
   A107       1.93122   0.00001   0.00007   0.00073   0.00080   1.93202
   A108       2.29329   0.00002   0.00003   0.00046   0.00049   2.29378
   A109       1.56880   0.00000  -0.00000  -0.00023  -0.00023   1.56857
   A110       2.26047   0.00003   0.00008   0.00101   0.00106   2.26153
   A111       2.17969   0.00000   0.00003   0.00013   0.00015   2.17984
   A112       2.44849  -0.00003  -0.00009  -0.00099  -0.00106   2.44743
   A113       2.21932  -0.00004  -0.00011  -0.00143  -0.00154   2.21777
   A114       2.29594  -0.00003  -0.00014  -0.00135  -0.00148   2.29445
   A115       1.77763  -0.00005  -0.00010  -0.00144  -0.00155   1.77608
   A116       1.77105   0.00002   0.00003   0.00028   0.00031   1.77136
   A117       2.03238   0.00001   0.00005   0.00012   0.00017   2.03255
   A118       1.83177  -0.00001  -0.00004  -0.00017  -0.00021   1.83157
   A119       2.31121  -0.00001  -0.00003  -0.00020  -0.00023   2.31098
   A120       1.81588  -0.00001   0.00002   0.00014   0.00016   1.81604
   A121       1.93254  -0.00000  -0.00000  -0.00019  -0.00020   1.93234
   A122       1.97346   0.00001   0.00001   0.00016   0.00017   1.97363
   A123       2.26747   0.00000   0.00000   0.00001   0.00001   2.26748
   A124       1.54056  -0.00000   0.00001   0.00016   0.00016   1.54072
   A125       2.22997   0.00001  -0.00001  -0.00010  -0.00011   2.22986
   A126       2.18828   0.00001  -0.00002  -0.00011  -0.00013   2.18816
   A127       2.48762  -0.00000  -0.00000  -0.00009  -0.00009   2.48753
   A128       2.17116  -0.00001  -0.00001  -0.00009  -0.00009   2.17107
   A129       2.26291  -0.00001  -0.00000  -0.00005  -0.00005   2.26286
   A130       1.76743  -0.00001  -0.00000  -0.00002  -0.00002   1.76741
   A131       1.65869  -0.00002   0.00000   0.00001   0.00001   1.65871
   A132       2.12928   0.00001  -0.00002  -0.00007  -0.00009   2.12919
   A133       2.42793   0.00001  -0.00001  -0.00010  -0.00012   2.42781
   A134       1.68848  -0.00002   0.00004   0.00015   0.00018   1.68866
   A135       2.52171   0.00002  -0.00004  -0.00026  -0.00030   2.52141
   A136       2.06975   0.00001  -0.00006  -0.00032  -0.00038   2.06937
   A137       2.03686   0.00000   0.00000   0.00012   0.00013   2.03698
   A138       2.51862   0.00001   0.00002   0.00016   0.00019   2.51881
   A139       2.45495   0.00001   0.00003   0.00016   0.00019   2.45514
   A140       2.14258   0.00001  -0.00001  -0.00004  -0.00004   2.14253
   A141       1.72604   0.00001  -0.00006  -0.00074  -0.00080   1.72524
   A142       1.71232  -0.00001   0.00004   0.00008   0.00012   1.71244
   A143       1.92691   0.00002   0.00007   0.00086   0.00093   1.92784
   A144       2.32375  -0.00001  -0.00001  -0.00016  -0.00016   2.32359
   A145       2.03249  -0.00001  -0.00006  -0.00071  -0.00078   2.03171
   A146       1.49963   0.00000  -0.00001  -0.00017  -0.00017   1.49945
   A147       1.74250  -0.00000  -0.00003  -0.00017  -0.00020   1.74230
   A148       1.35523  -0.00001  -0.00006  -0.00058  -0.00063   1.35460
   A149       1.53148  -0.00000  -0.00000  -0.00006  -0.00007   1.53142
   A150       1.52905   0.00000   0.00002   0.00007   0.00009   1.52914
   A151       2.78755  -0.00001  -0.00007  -0.00079  -0.00086   2.78669
   A152       1.41196  -0.00000  -0.00003  -0.00020  -0.00022   1.41174
   A153       1.87316   0.00000   0.00003   0.00022   0.00025   1.87341
   A154       2.67858  -0.00001  -0.00002  -0.00017  -0.00019   2.67839
   A155       2.06475  -0.00001  -0.00005  -0.00059  -0.00065   2.06410
   A156       1.41763   0.00001  -0.00002  -0.00009  -0.00011   1.41752
   A157       1.91063  -0.00000   0.00003   0.00007   0.00009   1.91073
   A158       1.83822  -0.00006  -0.00027  -0.00291  -0.00318   1.83504
   A159       1.49697   0.00000  -0.00000   0.00001   0.00001   1.49698
   A160       1.74119  -0.00000   0.00003   0.00024   0.00026   1.74145
   A161       1.72840  -0.00001  -0.00011  -0.00145  -0.00156   1.72684
   A162       1.90551   0.00001  -0.00003  -0.00037  -0.00039   1.90511
   A163       2.66174  -0.00002  -0.00002  -0.00018  -0.00021   2.66154
   A164       2.78316   0.00002   0.00002   0.00008   0.00010   2.78326
   A165       1.71541   0.00001   0.00004   0.00048   0.00053   1.71593
   A166       1.87802  -0.00001  -0.00002  -0.00024  -0.00026   1.87777
   A167       1.60620   0.00000  -0.00003  -0.00044  -0.00047   1.60573
   A168       1.46564   0.00001  -0.00019  -0.00199  -0.00217   1.46347
   A169       1.69449  -0.00000  -0.00002  -0.00011  -0.00012   1.69436
   A170       1.75978   0.00005   0.00013   0.00076   0.00087   1.76065
   A171       2.02608   0.00011   0.00031   0.00398   0.00430   2.03038
   A172       1.80118   0.00004  -0.00001   0.00010   0.00009   1.80127
   A173       2.33949   0.00011   0.00001   0.00053   0.00045   2.33993
   A174       2.12397   0.00015   0.00087   0.00595   0.00685   2.13082
   A175       2.59949  -0.00016  -0.00033  -0.00284  -0.00324   2.59625
   A176       2.03490   0.00010  -0.00005  -0.00080  -0.00087   2.03403
   A177       2.69540  -0.00007  -0.00000  -0.00016  -0.00016   2.69524
   A178       1.64711   0.00003   0.00001   0.00027   0.00027   1.64738
   A179       1.69365   0.00003  -0.00004  -0.00003  -0.00007   1.69357
   A180       1.79180   0.00001   0.00006  -0.00017  -0.00013   1.79167
   A181       1.66139  -0.00002  -0.00006  -0.00045  -0.00050   1.66089
   A182       2.05644  -0.00005  -0.00024  -0.00280  -0.00303   2.05341
   A183       1.76723  -0.00003  -0.00002  -0.00034  -0.00035   1.76687
   A184       2.44103   0.00008   0.00024   0.00299   0.00323   2.44426
   A185       1.91869   0.00002  -0.00001   0.00012   0.00011   1.91880
   A186       2.49494  -0.00005  -0.00018  -0.00216  -0.00234   2.49260
   A187       1.94951   0.00000   0.00013   0.00094   0.00108   1.95059
   A188       2.87149   0.00006  -0.00010  -0.00143  -0.00156   2.86993
   A189       1.79315   0.00000  -0.00005  -0.00056  -0.00059   1.79256
   A190       1.84315   0.00006   0.00026   0.00305   0.00329   1.84644
   A191       1.79662   0.00000   0.00031   0.00182   0.00212   1.79874
   A192       1.85558   0.00000   0.00008   0.00057   0.00065   1.85623
   A193       2.66383  -0.00000  -0.00016  -0.00150  -0.00165   2.66218
   A194       2.49186  -0.00003  -0.00004  -0.00039  -0.00044   2.49142
   A195       1.59333   0.00000   0.00001   0.00003   0.00005   1.59338
   A196       1.65532   0.00000   0.00003   0.00013   0.00016   1.65548
   A197       1.73331   0.00000   0.00001   0.00008   0.00010   1.73341
   A198       1.59152   0.00001   0.00007   0.00053   0.00060   1.59212
   A199       1.69806  -0.00001  -0.00002  -0.00038  -0.00040   1.69766
   A200       2.68172   0.00001   0.00005   0.00051   0.00056   2.68229
   A201       1.90214   0.00000  -0.00002  -0.00015  -0.00018   1.90196
   A202       1.63862  -0.00000  -0.00003  -0.00030  -0.00033   1.63829
   A203       1.86487   0.00000   0.00003   0.00030   0.00033   1.86520
   A204       1.73274   0.00001   0.00004   0.00037   0.00040   1.73315
   A205       2.82780  -0.00000   0.00000   0.00005   0.00005   2.82785
   A206       1.71591  -0.00000  -0.00004  -0.00043  -0.00046   1.71544
   A207       1.78661   0.00000  -0.00002  -0.00012  -0.00015   1.78646
   A208       1.95673  -0.00000   0.00002   0.00017   0.00019   1.95692
   A209       2.64744   0.00000   0.00001   0.00015   0.00016   2.64760
   A210       2.21176  -0.00000  -0.00001  -0.00009  -0.00010   2.21166
   A211       1.41078  -0.00000  -0.00001  -0.00009  -0.00010   1.41068
   A212       1.29887  -0.00001  -0.00004  -0.00037  -0.00041   1.29846
   A213       1.52823  -0.00001  -0.00004  -0.00024  -0.00028   1.52796
   A214       1.95143  -0.00000   0.00001   0.00014   0.00016   1.95159
   A215       2.32516  -0.00001   0.00000  -0.00005  -0.00006   2.32510
   A216       1.52655  -0.00001  -0.00002  -0.00029  -0.00032   1.52623
   A217       1.71917  -0.00001  -0.00001  -0.00010  -0.00011   1.71905
   A218       2.00162  -0.00000  -0.00002  -0.00006  -0.00007   2.00155
   A219       2.26826  -0.00001  -0.00001  -0.00044  -0.00045   2.26781
   A220       2.09260   0.00000  -0.00000   0.00009   0.00009   2.09269
   A221       1.33858  -0.00000   0.00013   0.00152   0.00166   1.34023
   A222       2.16129   0.00000  -0.00000  -0.00007  -0.00007   2.16122
   A223       1.99600   0.00001   0.00000   0.00018   0.00019   1.99619
   A224       1.76052  -0.00000  -0.00001  -0.00004  -0.00005   1.76047
   A225       2.07287   0.00001   0.00001   0.00010   0.00011   2.07297
   A226       2.02699  -0.00000  -0.00002  -0.00015  -0.00018   2.02681
   A227       1.99523  -0.00000  -0.00001  -0.00015  -0.00015   1.99508
   A228       2.17425  -0.00000   0.00001   0.00005   0.00005   2.17430
   A229       2.15640   0.00001   0.00000   0.00006   0.00006   2.15646
   A230       1.44301  -0.00000   0.00011   0.00090   0.00100   1.44401
   A231       1.17211   0.00000   0.00001   0.00016   0.00017   1.17227
   A232       2.37066   0.00000  -0.00002  -0.00017  -0.00020   2.37047
   A233       1.55788  -0.00002  -0.00005  -0.00054  -0.00058   1.55729
   A234       2.26216   0.00002  -0.00002  -0.00012  -0.00015   2.26201
   A235       2.28011  -0.00001  -0.00000  -0.00004  -0.00004   2.28007
   A236       2.06848   0.00000   0.00000  -0.00000  -0.00000   2.06848
   A237       2.17060  -0.00000  -0.00000   0.00006   0.00006   2.17066
   A238       1.98042   0.00000  -0.00000  -0.00001  -0.00002   1.98041
   A239       1.56516  -0.00007  -0.00041  -0.00333  -0.00374   1.56142
   A240       2.49461   0.00003   0.00023   0.00165   0.00188   2.49649
   A241       1.33407   0.00002  -0.00005  -0.00164  -0.00167   1.33239
   A242       2.14205   0.00005   0.00023   0.00151   0.00174   2.14379
   A243       1.09559   0.00006   0.00000  -0.00115  -0.00114   1.09445
   A244       1.76742  -0.00006   0.00006   0.00135   0.00141   1.76882
   A245       1.38227  -0.00002  -0.00024  -0.00109  -0.00135   1.38092
   A246       2.24078   0.00006   0.00033   0.00190   0.00220   2.24298
   A247       2.17810  -0.00003  -0.00049  -0.00302  -0.00350   2.17460
   A248       0.90964   0.00016   0.00085   0.00504   0.00599   0.91563
   A249       2.29167  -0.00006  -0.00042  -0.00305  -0.00346   2.28821
   A250       2.06068   0.00024   0.00091   0.00584   0.00675   2.06743
   A251       1.86303  -0.00003   0.00013   0.00093   0.00107   1.86411
   A252       1.91605  -0.00018  -0.00047  -0.00273  -0.00320   1.91285
   A253       2.02076   0.00014   0.00013   0.00069   0.00075   2.02151
   A254       1.53379  -0.00002  -0.00008  -0.00059  -0.00069   1.53310
   A255       2.33739   0.00001   0.00006   0.00064   0.00070   2.33809
   A256       2.33429   0.00000   0.00008   0.00082   0.00091   2.33520
   A257       1.38661   0.00001   0.00002  -0.00037  -0.00035   1.38625
   A258       2.35227  -0.00001  -0.00001  -0.00001  -0.00002   2.35225
   A259       2.02701   0.00001   0.00004   0.00038   0.00042   2.02742
   A260       2.17505  -0.00000  -0.00002  -0.00012  -0.00013   2.17492
   A261       2.07887  -0.00001  -0.00001  -0.00011  -0.00012   2.07875
   A262       1.60918   0.00000  -0.00000   0.00014   0.00014   1.60931
   A263       1.13943  -0.00000   0.00006   0.00039   0.00044   1.13987
   A264       1.43038   0.00000  -0.00003  -0.00009  -0.00011   1.43027
   A265       2.33987   0.00000  -0.00000  -0.00008  -0.00008   2.33980
   A266       1.24993  -0.00000  -0.00000  -0.00010  -0.00011   1.24982
   A267       2.31467  -0.00000  -0.00000  -0.00013  -0.00013   2.31453
   A268       2.04122  -0.00000   0.00000  -0.00023  -0.00023   2.04099
   A269       2.27134   0.00001  -0.00001   0.00008   0.00007   2.27141
   A270       1.94930  -0.00001  -0.00000   0.00006   0.00006   1.94936
   A271       1.47705  -0.00001   0.00000   0.00004   0.00005   1.47709
   A272       2.15101   0.00001  -0.00000   0.00001  -0.00000   2.15101
   A273       2.07470   0.00000  -0.00001  -0.00004  -0.00005   2.07464
   A274       1.44282   0.00001  -0.00001  -0.00005  -0.00006   1.44276
   A275       1.99784   0.00000   0.00001   0.00020   0.00021   1.99805
   A276       2.04456  -0.00000  -0.00000  -0.00007  -0.00007   2.04448
   A277       1.25020  -0.00000   0.00000  -0.00016  -0.00016   1.25004
   A278       2.23390  -0.00000  -0.00000  -0.00004  -0.00005   2.23385
   A279       2.20558  -0.00000   0.00000  -0.00003  -0.00002   2.20555
   A280       1.04436  -0.00002  -0.00023  -0.00183  -0.00205   1.04231
   A281       1.43915   0.00001  -0.00011  -0.00078  -0.00089   1.43826
   A282       1.96751   0.00001   0.00019   0.00077   0.00095   1.96846
   A283       2.38606  -0.00000  -0.00003   0.00010   0.00007   2.38613
   A284       1.35009   0.00001  -0.00004   0.00031   0.00025   1.35035
   A285       1.07028   0.00002   0.00042   0.00318   0.00356   1.07384
   A286       2.56303   0.00001   0.00013   0.00057   0.00070   2.56373
   A287       2.21111  -0.00002   0.00012   0.00061   0.00073   2.21184
   A288       1.92703  -0.00001  -0.00015  -0.00080  -0.00094   1.92610
   A289       1.30394   0.00000  -0.00001  -0.00007  -0.00008   1.30387
   A290       2.30533   0.00000   0.00001   0.00012   0.00013   2.30547
   A291       2.20750   0.00000   0.00001   0.00009   0.00010   2.20760
   A292       2.13353  -0.00031  -0.00081  -0.00739  -0.00818   2.12535
   A293       2.25443  -0.00003   0.00034   0.00228   0.00257   2.25701
   A294       1.89409   0.00034   0.00046   0.00465   0.00507   1.89915
   A295       1.26843  -0.00024  -0.00097  -0.00961  -0.01052   1.25791
   A296       2.18619   0.00034   0.00049   0.00477   0.00515   2.19134
   A297       1.85766   0.00022  -0.00010  -0.00060  -0.00069   1.85697
   A298       3.22968   0.00003   0.00015   0.00209   0.00223   3.23191
   A299       3.16013   0.00001  -0.00021  -0.00210  -0.00230   3.15783
   A300       3.28958  -0.00000   0.00005   0.00016   0.00020   3.28978
   A301       3.12824   0.00003   0.00024   0.00256   0.00280   3.13104
   A302       3.16926  -0.00006   0.00007  -0.00154  -0.00147   3.16779
   A303       3.21541   0.00000   0.00004   0.00008   0.00012   3.21553
    D1       -0.12643  -0.00001  -0.00003  -0.00008  -0.00011  -0.12654
    D2       -1.17991  -0.00001   0.00003   0.00015   0.00017  -1.17974
    D3        2.25448  -0.00008  -0.00009  -0.00173  -0.00182   2.25266
    D4        2.95621  -0.00002  -0.00035  -0.00240  -0.00274   2.95347
    D5        0.90804  -0.00001   0.00003  -0.00012  -0.00009   0.90795
    D6       -0.14544  -0.00001   0.00008   0.00012   0.00019  -0.14525
    D7       -2.99424  -0.00009  -0.00004  -0.00176  -0.00179  -2.99603
    D8       -2.29251  -0.00003  -0.00030  -0.00243  -0.00271  -2.29523
    D9       -2.45401   0.00003   0.00007   0.00155   0.00163  -2.45238
   D10        2.77569   0.00004   0.00013   0.00179   0.00190   2.77760
   D11       -0.07310  -0.00004   0.00001  -0.00009  -0.00008  -0.07318
   D12        0.62862   0.00002  -0.00025  -0.00076  -0.00100   0.62762
   D13       -2.57987  -0.00000  -0.00005  -0.00050  -0.00055  -2.58042
   D14        2.64983  -0.00000   0.00000  -0.00027  -0.00027   2.64956
   D15       -0.19897  -0.00008  -0.00012  -0.00215  -0.00226  -0.20122
   D16        0.50276  -0.00002  -0.00038  -0.00281  -0.00318   0.49958
   D17        0.12215   0.00001   0.00003   0.00006   0.00008   0.12224
   D18        1.13603  -0.00001   0.00003  -0.00010  -0.00008   1.13595
   D19       -2.93951   0.00001   0.00005   0.00048   0.00053  -2.93897
   D20       -2.25064   0.00002   0.00008   0.00097   0.00104  -2.24960
   D21       -0.89341  -0.00000  -0.00000  -0.00000  -0.00000  -0.89342
   D22        0.12047  -0.00001  -0.00000  -0.00016  -0.00017   0.12030
   D23        2.32811   0.00000   0.00003   0.00042   0.00045   2.32856
   D24        3.01697   0.00001   0.00005   0.00090   0.00096   3.01793
   D25        2.75478  -0.00003  -0.00013  -0.00179  -0.00192   2.75286
   D26       -2.51452  -0.00004  -0.00013  -0.00195  -0.00208  -2.51660
   D27       -0.30688  -0.00002  -0.00010  -0.00137  -0.00147  -0.30835
   D28        0.38198  -0.00001  -0.00008  -0.00088  -0.00096   0.38103
   D29        2.29358  -0.00003  -0.00004  -0.00098  -0.00101   2.29257
   D30       -2.97572  -0.00004  -0.00004  -0.00114  -0.00117  -2.97690
   D31       -0.76808  -0.00003  -0.00001  -0.00055  -0.00056  -0.76864
   D32       -0.07922  -0.00002   0.00002  -0.00007  -0.00005  -0.07927
   D33        0.64547  -0.00000  -0.00009  -0.00032  -0.00041   0.64506
   D34       -2.13223  -0.00000   0.00000   0.00018   0.00019  -2.13204
   D35       -2.83575   0.00000  -0.00003   0.00020   0.00018  -2.83557
   D36       -0.61524  -0.00001  -0.00002  -0.00038  -0.00040  -0.61565
   D37        2.89024  -0.00001   0.00008   0.00012   0.00020   2.89044
   D38        2.18671  -0.00000   0.00005   0.00014   0.00019   2.18690
   D39       -2.86960  -0.00001  -0.00011  -0.00094  -0.00104  -2.87065
   D40        0.63588  -0.00001  -0.00001  -0.00043  -0.00044   0.63544
   D41       -0.06765  -0.00000  -0.00004  -0.00041  -0.00045  -0.06810
   D42        2.91263  -0.00003  -0.00011  -0.00134  -0.00146   2.91118
   D43        0.13493  -0.00003  -0.00002  -0.00084  -0.00086   0.13407
   D44       -0.56860  -0.00002  -0.00005  -0.00082  -0.00087  -0.56946
   D45        0.58063   0.00000  -0.00001   0.00020   0.00019   0.58082
   D46       -0.47679   0.00000   0.00002   0.00013   0.00015  -0.47664
   D47       -3.10886   0.00003   0.00013   0.00120   0.00134  -3.10752
   D48       -2.89104   0.00001   0.00006   0.00067   0.00073  -2.89030
   D49       -0.46551  -0.00000   0.00003   0.00030   0.00033  -0.46518
   D50       -1.52293  -0.00001   0.00006   0.00023   0.00028  -1.52264
   D51        2.12819   0.00002   0.00017   0.00130   0.00147   2.12966
   D52        2.34601   0.00000   0.00010   0.00077   0.00086   2.34688
   D53        3.12368   0.00002   0.00010   0.00176   0.00186   3.12554
   D54        2.06626   0.00002   0.00013   0.00168   0.00181   2.06807
   D55       -0.56581   0.00005   0.00024   0.00276   0.00300  -0.56281
   D56       -0.34799   0.00002   0.00017   0.00222   0.00239  -0.34559
   D57       -2.59706   0.00003   0.00002   0.00102   0.00104  -2.59603
   D58        2.62870   0.00003   0.00005   0.00094   0.00099   2.62969
   D59       -0.00337   0.00006   0.00016   0.00202   0.00218  -0.00119
   D60        0.21445   0.00003   0.00009   0.00148   0.00157   0.21603
   D61       -0.61851   0.00000  -0.00010  -0.00010  -0.00020  -0.61870
   D62        0.45389   0.00002  -0.00009  -0.00001  -0.00010   0.45379
   D63        3.05175  -0.00001  -0.00012  -0.00089  -0.00100   3.05074
   D64        2.85011  -0.00000  -0.00002  -0.00053  -0.00054   2.84957
   D65        0.38836   0.00001  -0.00005   0.00004  -0.00001   0.38836
   D66        1.46076   0.00003  -0.00004   0.00013   0.00009   1.46085
   D67       -2.22457  -0.00000  -0.00008  -0.00075  -0.00082  -2.22538
   D68       -2.42620   0.00000   0.00003  -0.00039  -0.00036  -2.42656
   D69        2.66446  -0.00002  -0.00009  -0.00082  -0.00091   2.66355
   D70       -2.54633  -0.00000  -0.00008  -0.00073  -0.00081  -2.54714
   D71        0.05153  -0.00003  -0.00012  -0.00160  -0.00172   0.04981
   D72       -0.15011  -0.00003  -0.00001  -0.00124  -0.00126  -0.15136
   D73        2.97971   0.00002   0.00006   0.00104   0.00110   2.98080
   D74       -2.23109   0.00003   0.00007   0.00113   0.00120  -2.22989
   D75        0.36677   0.00000   0.00003   0.00025   0.00029   0.36706
   D76        0.16514   0.00001   0.00014   0.00061   0.00075   0.16589
   D77        1.78231  -0.00012  -0.00053  -0.00691  -0.00743   1.77488
   D78       -1.99073  -0.00004  -0.00026  -0.00385  -0.00411  -1.99484
   D79       -0.41359  -0.00008  -0.00040  -0.00489  -0.00529  -0.41888
   D80        2.09656   0.00000  -0.00013  -0.00183  -0.00197   2.09459
   D81        0.69077  -0.00009  -0.00049  -0.00555  -0.00603   0.68474
   D82       -3.08226  -0.00001  -0.00022  -0.00250  -0.00271  -3.08498
   D83       -2.90401  -0.00010  -0.00054  -0.00673  -0.00726  -2.91126
   D84       -0.39386  -0.00002  -0.00027  -0.00367  -0.00394  -0.39780
   D85       -1.58822  -0.00007  -0.00049  -0.00530  -0.00578  -1.59400
   D86        0.92193   0.00000  -0.00022  -0.00224  -0.00246   0.91946
   D87        0.51170   0.00001  -0.00003  -0.00046  -0.00049   0.51121
   D88       -1.48733   0.00003  -0.00003  -0.00004  -0.00007  -1.48740
   D89       -0.49376   0.00001  -0.00008  -0.00053  -0.00061  -0.49437
   D90        1.70414  -0.00000  -0.00007  -0.00113  -0.00120   1.70295
   D91       -3.11981   0.00001  -0.00017  -0.00140  -0.00157  -3.12138
   D92        0.12491   0.00001   0.00002   0.00007   0.00009   0.12500
   D93       -0.87424   0.00001   0.00003   0.00034   0.00037  -0.87388
   D94        2.70832   0.00001   0.00001   0.00033   0.00034   2.70867
   D95        2.67659  -0.00000  -0.00005   0.00002  -0.00002   2.67657
   D96        1.09668   0.00001   0.00011   0.00013   0.00024   1.09692
   D97        0.09753   0.00001   0.00012   0.00040   0.00051   0.09804
   D98       -2.60309   0.00001   0.00010   0.00039   0.00049  -2.60260
   D99       -2.63482  -0.00000   0.00004   0.00009   0.00013  -2.63470
   D100      -2.29404   0.00006   0.00020   0.00257   0.00277  -2.29127
   D101       2.99000   0.00006   0.00021   0.00284   0.00304   2.99304
   D102       0.28938   0.00006   0.00019   0.00283   0.00302   0.29239
   D103       0.25765   0.00004   0.00013   0.00252   0.00266   0.26030
   D104      -2.95901   0.00003   0.00036   0.00256   0.00292  -2.95610
   D105       2.32502   0.00003   0.00037   0.00283   0.00319   2.32821
   D106      -0.37560   0.00003   0.00035   0.00282   0.00317  -0.37243
   D107      -0.40733   0.00002   0.00029   0.00251   0.00281  -0.40452
   D108      -0.62317   0.00001   0.00017   0.00056   0.00071  -0.62246
   D109       2.50015   0.00000   0.00011   0.00026   0.00036   2.50051
   D110       2.31911   0.00000   0.00001  -0.00024  -0.00023   2.31888
   D111       0.50596   0.00001   0.00012   0.00075   0.00085   0.50681
   D112      -2.65390   0.00000   0.00005   0.00045   0.00050  -2.65340
   D113      -2.83494   0.00000  -0.00005  -0.00005  -0.00009  -2.83503
   D114       3.10057  -0.00002   0.00016   0.00108   0.00123   3.10180
   D115      -0.05930  -0.00002   0.00009   0.00078   0.00088  -0.05841
   D116      -0.24033  -0.00002  -0.00001   0.00027   0.00029  -0.24004
   D117       3.13130   0.00007   0.00031   0.00269   0.00293   3.13423
   D118      -0.02856   0.00006   0.00024   0.00239   0.00258  -0.02599
   D119      -0.20960   0.00006   0.00014   0.00189   0.00198  -0.20762
   D120      -0.69104  -0.00001  -0.00007  -0.00019  -0.00025  -0.69129
   D121       0.33515  -0.00000  -0.00013  -0.00025  -0.00038   0.33478
   D122       2.58620  -0.00000  -0.00003   0.00007   0.00004   2.58624
   D123      -3.11080  -0.00001  -0.00000   0.00029   0.00029  -3.11051
   D124       0.42795  -0.00000  -0.00014  -0.00048  -0.00060   0.42735
   D125       1.45414   0.00000  -0.00020  -0.00054  -0.00072   1.45342
   D126      -2.57799  -0.00000  -0.00010  -0.00022  -0.00031  -2.57830
   D127      -1.99181  -0.00000  -0.00007   0.00000  -0.00006  -1.99186
   D128       2.73277  -0.00003  -0.00017  -0.00267  -0.00284   2.72992
   D129      -2.52423  -0.00003  -0.00023  -0.00273  -0.00297  -2.52719
   D130      -0.27317  -0.00003  -0.00013  -0.00241  -0.00255  -0.27572
   D131       0.31301  -0.00003  -0.00010  -0.00219  -0.00230   0.31071
   D132       3.09202  -0.00006  -0.00035  -0.00285  -0.00314   3.08888
   D133      -2.16497  -0.00005  -0.00041  -0.00291  -0.00327  -2.16823
   D134       0.08608  -0.00005  -0.00031  -0.00259  -0.00285   0.08323
   D135       0.67227  -0.00006  -0.00028  -0.00237  -0.00260   0.66967
   D136       0.77507   0.00000  -0.00006  -0.00028  -0.00033   0.77474
   D137      -0.20891  -0.00000  -0.00002  -0.00016  -0.00017  -0.20908
   D138      -2.93716  -0.00002  -0.00005  -0.00029  -0.00032  -2.93749
   D139      -2.68789   0.00001  -0.00003   0.00029   0.00026  -2.68763
   D140      -0.28755  -0.00001  -0.00010  -0.00064  -0.00072  -0.28827
   D141      -1.27153  -0.00001  -0.00006  -0.00051  -0.00056  -1.27209
   D142       2.28340  -0.00003  -0.00009  -0.00064  -0.00071   2.28269
   D143       2.53267  -0.00000  -0.00007  -0.00007  -0.00012   2.53255
   D144      -2.67597   0.00007  -0.00001   0.00077   0.00075  -2.67523
   D145       2.62322   0.00007   0.00002   0.00089   0.00091   2.62413
   D146      -0.10503   0.00005  -0.00001   0.00076   0.00076  -0.10427
   D147       0.14424   0.00008   0.00002   0.00134   0.00134   0.14559
   D148      -3.02765  -0.00004  -0.00012  -0.00117  -0.00125  -3.02890
   D149       2.27155  -0.00004  -0.00008  -0.00105  -0.00109   2.27046
   D150      -0.45671  -0.00006  -0.00012  -0.00118  -0.00124  -0.45795
   D151      -0.20743  -0.00003  -0.00009  -0.00060  -0.00065  -0.20809
   D152      -1.92283   0.00001  -0.00017  -0.00138  -0.00155  -1.92438
   D153       0.22775  -0.00006  -0.00031  -0.00377  -0.00407   0.22368
   D154      -0.87202  -0.00002  -0.00018  -0.00221  -0.00240  -0.87441
   D155       3.03044  -0.00001  -0.00020  -0.00070  -0.00088   3.02956
   D156       1.61001  -0.00008  -0.00028  -0.00325  -0.00351   1.60649
   D157       2.09394   0.00003   0.00033  -0.00146  -0.00108   2.09286
   D158      -1.12970   0.00000  -0.00013  -0.00483  -0.00491  -1.13461
   D159      -2.67482  -0.00002  -0.00002  -0.00440  -0.00432  -2.67914
   D160       1.05278   0.00003   0.00010  -0.00235  -0.00219   1.05059
   D161      -0.00410   0.00003   0.00007  -0.00311  -0.00298  -0.00708
   D162      -0.12920  -0.00001  -0.00002  -0.00005  -0.00006  -0.12927
   D163       0.90600   0.00001   0.00006   0.00005   0.00011   0.90611
   D164      -2.41452  -0.00001  -0.00008  -0.00104  -0.00112  -2.41564
   D165      -2.87237  -0.00001  -0.00003  -0.00042  -0.00045  -2.87282
   D166      -1.12093   0.00000  -0.00006   0.00009   0.00003  -1.12090
   D167      -0.08573   0.00002   0.00002   0.00019   0.00020  -0.08553
   D168       2.87694  -0.00000  -0.00013  -0.00091  -0.00103   2.87591
   D169       2.41908   0.00000  -0.00007  -0.00029  -0.00036   2.41873
   D170       2.92971  -0.00001  -0.00006  -0.00057  -0.00063   2.92908
   D171      -2.31827   0.00000   0.00002  -0.00047  -0.00046  -2.31872
   D172       0.64440  -0.00002  -0.00012  -0.00157  -0.00169   0.64271
   D173       0.18654  -0.00001  -0.00006  -0.00095  -0.00101   0.18553
   D174       2.23987  -0.00002   0.00001   0.00008   0.00009   2.23996
   D175      -3.00811  -0.00001   0.00009   0.00018   0.00026  -3.00785
   D176      -0.04544  -0.00003  -0.00006  -0.00091  -0.00097  -0.04641
   D177      -0.50330  -0.00002  -0.00000  -0.00029  -0.00029  -0.50359
   D178       0.61097  -0.00002  -0.00017  -0.00057  -0.00073   0.61024
   D179      -2.49978  -0.00001  -0.00006  -0.00006  -0.00012  -2.49990
   D180      -2.41111  -0.00001  -0.00007  -0.00003  -0.00010  -2.41121
   D181      -0.55170  -0.00001  -0.00009  -0.00047  -0.00055  -0.55225
   D182       2.62074   0.00000   0.00002   0.00003   0.00005   2.62079
   D183       2.70941  -0.00000   0.00001   0.00006   0.00008   2.70948
   D184      -3.12356   0.00000  -0.00014  -0.00089  -0.00102  -3.12457
   D185       0.04888   0.00001  -0.00003  -0.00038  -0.00041   0.04847
   D186       0.13755   0.00001  -0.00004  -0.00035  -0.00039   0.13716
   D187      -3.11090  -0.00001  -0.00001   0.00052   0.00051  -3.11039
   D188       0.06154   0.00000   0.00010   0.00102   0.00112   0.06265
   D189       0.15021  -0.00000   0.00009   0.00105   0.00114   0.15134
   D190       0.70531  -0.00001   0.00003  -0.00017  -0.00014   0.70517
   D191      -0.34989  -0.00002  -0.00000  -0.00018  -0.00018  -0.35008
   D192      -3.08496  -0.00002   0.00004   0.00021   0.00025  -3.08471
   D193      -2.57038   0.00003   0.00002   0.00111   0.00112  -2.56925
   D194      -0.37615   0.00001   0.00008   0.00027   0.00035  -0.37580
   D195      -1.43135  -0.00000   0.00005   0.00026   0.00031  -1.43104
   D196       2.11677   0.00000   0.00009   0.00065   0.00074   2.11751
   D197       2.63135   0.00005   0.00007   0.00154   0.00161   2.63297
   D198      -3.05422   0.00000   0.00008   0.00067   0.00074  -3.05348
   D199       2.17376  -0.00001   0.00005   0.00066   0.00070   2.17447
   D200      -0.56131  -0.00001   0.00009   0.00105   0.00114  -0.56017
   D201      -0.04672   0.00004   0.00007   0.00194   0.00201  -0.04471
   D202      -2.68134   0.00002  -0.00008  -0.00052  -0.00060  -2.68194
   D203       2.54665   0.00001  -0.00011  -0.00053  -0.00064   2.54601
   D204      -0.18842   0.00001  -0.00007  -0.00014  -0.00021  -0.18863
   D205       0.32616   0.00006  -0.00009   0.00075   0.00066   0.32683
   D206      -0.69382   0.00001  -0.00000   0.00003   0.00002  -0.69380
   D207       0.28863   0.00002   0.00000   0.00019   0.00020   0.28882
   D208       2.91582   0.00001   0.00001   0.00003   0.00004   2.91586
   D209       2.70773   0.00001   0.00003   0.00004   0.00007   2.70781
   D210       0.40831   0.00001   0.00001   0.00007   0.00008   0.40839
   D211       1.39076   0.00001   0.00002   0.00023   0.00025   1.39102
   D212      -2.26523   0.00001   0.00002   0.00007   0.00010  -2.26514
   D213      -2.47332   0.00000   0.00005   0.00008   0.00013  -2.47319
   D214       3.10402  -0.00000   0.00003   0.00014   0.00017   3.10419
   D215      -2.19671   0.00000   0.00003   0.00031   0.00034  -2.19637
   D216       0.43048  -0.00001   0.00004   0.00015   0.00019   0.43066
   D217       0.22239  -0.00001   0.00006   0.00016   0.00022   0.22261
   D218       2.72032  -0.00001  -0.00009  -0.00138  -0.00146   2.71886
   D219      -2.58041  -0.00001  -0.00008  -0.00121  -0.00129  -2.58170
   D220       0.04678  -0.00002  -0.00008  -0.00137  -0.00144   0.04533
   D221      -0.16131  -0.00002  -0.00005  -0.00136  -0.00141  -0.16272
   D222      -1.58344  -0.00001  -0.00000  -0.00006  -0.00006  -1.58350
   D223       2.98772  -0.00000   0.00003   0.00022   0.00024   2.98796
   D224       1.67246   0.00000   0.00004   0.00063   0.00068   1.67313
   D225      -0.03956   0.00000   0.00007   0.00091   0.00098  -0.03858
   D226      -3.09615  -0.00001   0.00003   0.00037   0.00040  -3.09574
   D227       1.47502  -0.00001   0.00007   0.00065   0.00071   1.47573
   D228      -0.51547   0.00000   0.00007   0.00003   0.00010  -0.51537
   D229      -2.22750   0.00000   0.00010   0.00031   0.00041  -2.22709
   D230       0.58062   0.00000  -0.00001   0.00021   0.00020   0.58082
   D231      -1.13141   0.00001   0.00003   0.00048   0.00051  -1.13090
   D232      -0.05848   0.00008   0.00047   0.00592   0.00639  -0.05209
   D233      -2.17615   0.00011   0.00051   0.00656   0.00708  -2.16907
   D234      -1.12763   0.00010   0.00048   0.00615   0.00663  -1.12100
   D235       1.26355   0.00009   0.00064   0.00685   0.00748   1.27103
   D236       2.75302   0.00012   0.00056   0.00745   0.00800   2.76102
   D237      -0.62387   0.00000   0.00009   0.00014   0.00023  -0.62363
   D238       2.13494  -0.00000  -0.00001  -0.00037  -0.00037   2.13457
   D239       2.95524  -0.00001   0.00003  -0.00037  -0.00035   2.95489
   D240       0.63550   0.00002   0.00008   0.00051   0.00060   0.63610
   D241      -2.88888   0.00001  -0.00001   0.00000  -0.00001  -2.88889
   D242      -2.06858   0.00001   0.00002  -0.00000   0.00001  -2.06857
   D243      -2.89404   0.00000  -0.00001  -0.00022  -0.00023  -2.89426
   D244      -0.13523   0.00000  -0.00011  -0.00072  -0.00083  -0.13606
   D245       0.68506  -0.00000  -0.00008  -0.00073  -0.00081   0.68426
   D246       2.87257   0.00000  -0.00003  -0.00037  -0.00041   2.87216
   D247      -0.65181  -0.00000  -0.00013  -0.00088  -0.00101  -0.65282
   D248       0.16848  -0.00001  -0.00010  -0.00089  -0.00099   0.16750
   D249      -0.62514  -0.00001  -0.00006  -0.00006  -0.00012  -0.62525
   D250       0.51451  -0.00001  -0.00004  -0.00030  -0.00034   0.51417
   D251      -3.08727  -0.00005  -0.00019  -0.00194  -0.00211  -3.08938
   D252       2.75312  -0.00007  -0.00019  -0.00251  -0.00269   2.75043
   D253       0.41125  -0.00000  -0.00010   0.00001  -0.00009   0.41116
   D254       1.55090   0.00000  -0.00008  -0.00024  -0.00031   1.55059
   D255      -2.05088  -0.00004  -0.00023  -0.00188  -0.00208  -2.05297
   D256      -2.49368  -0.00006  -0.00022  -0.00244  -0.00266  -2.49634
   D257       2.64192   0.00000   0.00004   0.00072   0.00076   2.64268
   D258      -2.50161   0.00000   0.00006   0.00047   0.00054  -2.50108
   D259       0.17979  -0.00004  -0.00009  -0.00117  -0.00124   0.17855
   D260      -0.26300  -0.00006  -0.00008  -0.00173  -0.00181  -0.26482
   D261      -3.09955   0.00000   0.00004   0.00058   0.00061  -3.09894
[truncated: 10,015,137 more chars]
