# Supplementary material for: A DFT Study on Ben(n = 10–12) Clusters with Hydrogen Storage Capacity
Source: Molecules. 2026 Feb 6;31(3):566. doi: 10.3390/molecules31030566 (PMC12899933; doi:10.3390/molecules31030566)
Supplement: Supplementary file 1 [file molecules-31-00566-s001.zip › Supplementary Information/Be11/10-H-Be11.gjf]

%chk=C:\Users\18823\Desktop\BeH\BeH11\10-H-Be11.chk
# opt freq def2tzvp pbe1pbe

Title Card Required

0 1
 Be                -0.00048600    0.00135500   -1.47613600
 Be                -1.55507900    1.32611400   -0.18262000
 Be                 0.44735600    1.67909300   -0.38050400
 Be                -0.16908700    1.00753100    1.44766400
 Be                 2.00805200    0.40841600   -1.08265300
 Be                -1.74689100   -0.37971800    0.93773800
 Be                -0.44666300   -1.67817100   -0.38243100
 Be                 0.16902500   -1.00870600    1.44667200
 Be                 1.55570000   -1.32656500   -0.18306800
 Be                 1.74692400    0.37906200    0.93756900
 Be                -2.00885200   -0.40841100   -1.08223100
 H                  3.13022677    0.83270657    1.76237785
 H                  2.81508457    0.55896831    2.19336827
