# Supplementary material for: A DFT Study on Ben(n = 10–12) Clusters with Hydrogen Storage Capacity
Source: Molecules. 2026 Feb 6;31(3):566. doi: 10.3390/molecules31030566 (PMC12899933; doi:10.3390/molecules31030566)
Supplement: Supplementary file 1 [file molecules-31-00566-s001.zip › Supplementary Information/Be11/10-H-Be11.out]

 Entering Gaussian System, Link 0=g16
 Initial command:
 /home/super/DK/Gaussian/g16/l1.exe "/home/super/DK/Gaussian/g16scratch/Gau-19870.inp" -scrdir="/home/super/DK/Gaussian/g16scratch/"
 Default is to use a total of  14 processors:
                               14 via shared-memory
                                1 via Linda
 Entering Link 1 = /home/super/DK/Gaussian/g16/l1.exe PID=     19872.
  
 Copyright (c) 1988,1990,1992,1993,1995,1998,2003,2009,2016,
            Gaussian, Inc.  All Rights Reserved.
  
 This is part of the Gaussian(R) 16 program.  It is based on
 the Gaussian(R) 09 system (copyright 2009, Gaussian, Inc.),
 the Gaussian(R) 03 system (copyright 2003, Gaussian, Inc.),
 the Gaussian(R) 98 system (copyright 1998, Gaussian, Inc.),
 the Gaussian(R) 94 system (copyright 1995, Gaussian, Inc.),
 the Gaussian 92(TM) system (copyright 1992, Gaussian, Inc.),
 the Gaussian 90(TM) system (copyright 1990, Gaussian, Inc.),
 the Gaussian 88(TM) system (copyright 1988, Gaussian, Inc.),
 the Gaussian 86(TM) system (copyright 1986, Carnegie Mellon
 University), and the Gaussian 82(TM) system (copyright 1983,
 Carnegie Mellon University). Gaussian is a federally registered
 trademark of Gaussian, Inc.
  
 This software contains proprietary and confidential information,
 including trade secrets, belonging to Gaussian, Inc.
  
 This software is provided under written license and may be
 used, copied, transmitted, or stored only in accord with that
 written license.
  
 The following legend is applicable only to US Government
 contracts under FAR:
  
                    RESTRICTED RIGHTS LEGEND
  
 Use, reproduction and disclosure by the US Government is
 subject to restrictions as set forth in subparagraphs (a)
 and (c) of the Commercial Computer Software - Restricted
 Rights clause in FAR 52.227-19.
  
 Gaussian, Inc.
 340 Quinnipiac St., Bldg. 40, Wallingford CT 06492
  
  
 ---------------------------------------------------------------
 Warning -- This program may not be used in any manner that
 competes with the business of Gaussian, Inc. or will provide
 assistance to any competitor of Gaussian, Inc.  The licensee
 of this program is prohibited from giving any competitor of
 Gaussian, Inc. access to this program.  By using this program,
 the user acknowledges that Gaussian, Inc. is engaged in the
 business of creating and licensing software in the field of
 computational chemistry and represents and warrants to the
 licensee that it is not a competitor of Gaussian, Inc. and that
 it will not use this program in any manner prohibited above.
 ---------------------------------------------------------------
  

 Cite this work as:
 Gaussian 16, Revision A.03,
 M. J. Frisch, G. W. Trucks, H. B. Schlegel, G. E. Scuseria, 
 M. A. Robb, J. R. Cheeseman, G. Scalmani, V. Barone, 
 G. A. Petersson, H. Nakatsuji, X. Li, M. Caricato, A. V. Marenich, 
 J. Bloino, B. G. Janesko, R. Gomperts, B. Mennucci, H. P. Hratchian, 
 J. V. Ortiz, A. F. Izmaylov, J. L. Sonnenberg, D. Williams-Young, 
 F. Ding, F. Lipparini, F. Egidi, J. Goings, B. Peng, A. Petrone, 
 T. Henderson, D. Ranasinghe, V. G. Zakrzewski, J. Gao, N. Rega, 
 G. Zheng, W. Liang, M. Hada, M. Ehara, K. Toyota, R. Fukuda, 
 J. Hasegawa, M. Ishida, T. Nakajima, Y. Honda, O. Kitao, H. Nakai, 
 T. Vreven, K. Throssell, J. A. Montgomery, Jr., J. E. Peralta, 
 F. Ogliaro, M. J. Bearpark, J. J. Heyd, E. N. Brothers, K. N. Kudin, 
 V. N. Staroverov, T. A. Keith, R. Kobayashi, J. Normand, 
 K. Raghavachari, A. P. Rendell, J. C. Burant, S. S. Iyengar, 
 J. Tomasi, M. Cossi, J. M. Millam, M. Klene, C. Adamo, R. Cammi, 
 J. W. Ochterski, R. L. Martin, K. Morokuma, O. Farkas, 
 J. B. Foresman, and D. J. Fox, Gaussian, Inc., Wallingford CT, 2016.
 
 ******************************************
 Gaussian 16:  ES64L-G16RevA.03 25-Dec-2016
                26-Apr-2024 
 ******************************************
 %chk=/home/super/YCY/BeH/Be11/10-H-Be11.chk
 ------------------------------------
 # opt freq def2tzvp em=gd3bj pbe1pbe
 ------------------------------------
 1/18=20,19=15,26=3,38=1/1,3;
 2/9=110,12=2,17=6,18=5,40=1/2;
 3/5=44,7=101,11=2,25=1,30=1,71=1,74=-13,124=41/1,2,3;
 4//1;
 5/5=2,38=5/2;
 6/7=2,8=2,9=2,10=2,28=1/1;
 7//1,2,3,16;
 1/18=20,19=15,26=3/3(2);
 2/9=110/2;
 99//99;
 2/9=110/2;
 3/5=44,7=101,11=2,25=1,30=1,71=1,74=-13,124=41/1,2,3;
 4/5=5,16=3,69=1/1;
 5/5=2,38=5/2;
 7//1,2,3,16;
 1/18=20,19=15,26=3/3(-5);
 2/9=110/2;
 6/7=2,8=2,9=2,10=2,19=2,28=1/1;
 99/9=1/99;
 -------------------
 Title Card Required
 -------------------
 Symbolic Z-matrix:
 Charge =  0 Multiplicity = 1
 Be                   -0.00049   0.00136  -1.47614 
 Be                   -1.55508   1.32611  -0.18262 
 Be                    0.44736   1.67909  -0.3805 
 Be                   -0.16909   1.00753   1.44766 
 Be                    2.00805   0.40842  -1.08265 
 Be                   -1.74689  -0.37972   0.93774 
 Be                   -0.44666  -1.67817  -0.38243 
 Be                    0.16903  -1.00871   1.44667 
 Be                    1.5557   -1.32657  -0.18307 
 Be                    1.74692   0.37906   0.93757 
 Be                   -2.00885  -0.40841  -1.08223 
 H                     3.13023   0.83271   1.76238 
 H                     2.81508   0.55897   2.19337 
 
 Add virtual bond connecting atoms H12        and Be10       Dist= 3.16D+00.
 Add virtual bond connecting atoms H13        and Be10       Dist= 3.13D+00.

 GradGradGradGradGradGradGradGradGradGradGradGradGradGradGradGradGradGrad
 Berny optimization.
 Initialization pass.
                           ----------------------------
                           !    Initial Parameters    !
                           ! (Angstroms and Degrees)  !
 --------------------------                            --------------------------
 ! Name  Definition              Value          Derivative Info.                !
 --------------------------------------------------------------------------------
 ! R1    R(1,2)                  2.4176         estimate D2E/DX2                !
 ! R2    R(1,3)                  2.0532         estimate D2E/DX2                !
 ! R3    R(1,5)                  2.0868         estimate D2E/DX2                !
 ! R4    R(1,7)                  2.0533         estimate D2E/DX2                !
 ! R5    R(1,9)                  2.4201         estimate D2E/DX2                !
 ! R6    R(1,11)                 2.0872         estimate D2E/DX2                !
 ! R7    R(2,3)                  2.0429         estimate D2E/DX2                !
 ! R8    R(2,4)                  2.1634         estimate D2E/DX2                !
 ! R9    R(2,6)                  2.0498         estimate D2E/DX2                !
 ! R10   R(2,11)                 2.0059         estimate D2E/DX2                !
 ! R11   R(3,4)                  2.0428         estimate D2E/DX2                !
 ! R12   R(3,5)                  2.1315         estimate D2E/DX2                !
 ! R13   R(3,10)                 2.2619         estimate D2E/DX2                !
 ! R14   R(4,6)                  2.1619         estimate D2E/DX2                !
 ! R15   R(4,8)                  2.0444         estimate D2E/DX2                !
 ! R16   R(4,10)                 2.08           estimate D2E/DX2                !
 ! R17   R(5,9)                  2.006          estimate D2E/DX2                !
 ! R18   R(5,10)                 2.0372         estimate D2E/DX2                !
 ! R19   R(6,7)                  2.2626         estimate D2E/DX2                !
 ! R20   R(6,8)                  2.0798         estimate D2E/DX2                !
 ! R21   R(6,11)                 2.0371         estimate D2E/DX2                !
 ! R22   R(7,8)                  2.0428         estimate D2E/DX2                !
 ! R23   R(7,9)                  2.0428         estimate D2E/DX2                !
 ! R24   R(7,11)                 2.1313         estimate D2E/DX2                !
 ! R25   R(8,9)                  2.1633         estimate D2E/DX2                !
 ! R26   R(8,10)                 2.1621         estimate D2E/DX2                !
 ! R27   R(9,10)                 2.0498         estimate D2E/DX2                !
 ! R28   R(10,12)                1.6732         estimate D2E/DX2                !
 ! R29   R(10,13)                1.6584         estimate D2E/DX2                !
 ! R30   R(12,13)                0.6            estimate D2E/DX2                !
 ! A1    A(2,1,5)              114.2762         estimate D2E/DX2                !
 ! A2    A(2,1,7)               91.3461         estimate D2E/DX2                !
 ! A3    A(2,1,9)              115.3577         estimate D2E/DX2                !
 ! A4    A(3,1,7)              115.5651         estimate D2E/DX2                !
 ! A5    A(3,1,9)               91.3175         estimate D2E/DX2                !
 ! A6    A(3,1,11)             105.6396         estimate D2E/DX2                !
 ! A7    A(5,1,7)              105.5611         estimate D2E/DX2                !
 ! A8    A(5,1,11)             158.2532         estimate D2E/DX2                !
 ! A9    A(9,1,11)             114.215          estimate D2E/DX2                !
 ! A10   A(1,2,4)               84.8675         estimate D2E/DX2                !
 ! A11   A(1,2,6)               84.065          estimate D2E/DX2                !
 ! A12   A(3,2,6)              106.765          estimate D2E/DX2                !
 ! A13   A(3,2,11)             109.129          estimate D2E/DX2                !
 ! A14   A(4,2,11)             110.8271         estimate D2E/DX2                !
 ! A15   A(1,3,4)               98.2273         estimate D2E/DX2                !
 ! A16   A(1,3,10)              88.0876         estimate D2E/DX2                !
 ! A17   A(2,3,5)              130.2854         estimate D2E/DX2                !
 ! A18   A(2,3,10)             114.0421         estimate D2E/DX2                !
 ! A19   A(4,3,5)              108.6489         estimate D2E/DX2                !
 ! A20   A(2,4,8)              104.5261         estimate D2E/DX2                !
 ! A21   A(2,4,10)             116.7335         estimate D2E/DX2                !
 ! A22   A(3,4,6)              102.7143         estimate D2E/DX2                !
 ! A23   A(3,4,8)              105.8948         estimate D2E/DX2                !
 ! A24   A(6,4,10)             114.8697         estimate D2E/DX2                !
 ! A25   A(1,5,10)              93.4858         estimate D2E/DX2                !
 ! A26   A(3,5,9)              101.6985         estimate D2E/DX2                !
 ! A27   A(2,6,7)               96.0208         estimate D2E/DX2                !
 ! A28   A(2,6,8)              107.411          estimate D2E/DX2                !
 ! A29   A(4,6,7)               94.9604         estimate D2E/DX2                !
 ! A30   A(4,6,11)             109.6804         estimate D2E/DX2                !
 ! A31   A(8,6,11)             110.9074         estimate D2E/DX2                !
 ! A32   A(1,7,6)               88.0661         estimate D2E/DX2                !
 ! A33   A(1,7,8)               98.2437         estimate D2E/DX2                !
 ! A34   A(6,7,9)              114.0526         estimate D2E/DX2                !
 ! A35   A(8,7,11)             108.6431         estimate D2E/DX2                !
 ! A36   A(9,7,11)             130.3896         estimate D2E/DX2                !
 ! A37   A(4,8,7)              105.8905         estimate D2E/DX2                !
 ! A38   A(4,8,9)              104.5535         estimate D2E/DX2                !
 ! A39   A(6,8,9)              116.7811         estimate D2E/DX2                !
 ! A40   A(6,8,10)             114.8698         estimate D2E/DX2                !
 ! A41   A(7,8,10)             102.6781         estimate D2E/DX2                !
 ! A42   A(1,9,8)               84.8204         estimate D2E/DX2                !
 ! A43   A(1,9,10)              84.0028         estimate D2E/DX2                !
 ! A44   A(5,9,7)              109.0349         estimate D2E/DX2                !
 ! A45   A(5,9,8)              110.812          estimate D2E/DX2                !
 ! A46   A(7,9,10)             106.7399         estimate D2E/DX2                !
 ! A47   A(3,10,8)              94.9806         estimate D2E/DX2                !
 ! A48   A(3,10,9)              96.0887         estimate D2E/DX2                !
 ! A49   A(3,10,12)            127.3312         estimate D2E/DX2                !
 ! A50   A(3,10,13)            138.5001         estimate D2E/DX2                !
 ! A51   A(4,10,5)             110.9107         estimate D2E/DX2                !
 ! A52   A(4,10,9)             107.4314         estimate D2E/DX2                !
 ! A53   A(4,10,12)            123.9697         estimate D2E/DX2                !
 ! A54   A(4,10,13)            112.0138         estimate D2E/DX2                !
 ! A55   A(5,10,8)             109.6507         estimate D2E/DX2                !
 ! A56   A(5,10,12)            112.2691         estimate D2E/DX2                !
 ! A57   A(5,10,13)            131.819          estimate D2E/DX2                !
 ! A58   A(8,10,12)            131.3982         estimate D2E/DX2                !
 ! A59   A(8,10,13)            111.1845         estimate D2E/DX2                !
 ! A60   A(9,10,12)            124.906          estimate D2E/DX2                !
 ! A61   A(9,10,13)            124.3564         estimate D2E/DX2                !
 ! A62   A(1,11,6)              93.4761         estimate D2E/DX2                !
 ! A63   A(2,11,7)             101.6594         estimate D2E/DX2                !
 ! D1    D(5,1,2,4)            -40.2246         estimate D2E/DX2                !
 ! D2    D(5,1,2,6)           -102.2155         estimate D2E/DX2                !
 ! D3    D(7,1,2,4)             67.5317         estimate D2E/DX2                !
 ! D4    D(7,1,2,6)              5.5407         estimate D2E/DX2                !
 ! D5    D(9,1,2,4)             17.7741         estimate D2E/DX2                !
 ! D6    D(9,1,2,6)            -44.2169         estimate D2E/DX2                !
 ! D7    D(7,1,3,4)            -12.1229         estimate D2E/DX2                !
 ! D8    D(7,1,3,10)            44.6627         estimate D2E/DX2                !
 ! D9    D(9,1,3,4)            -61.7858         estimate D2E/DX2                !
 ! D10   D(9,1,3,10)            -5.0001         estimate D2E/DX2                !
 ! D11   D(11,1,3,4)            53.8394         estimate D2E/DX2                !
 ! D12   D(11,1,3,10)          110.6251         estimate D2E/DX2                !
 ! D13   D(2,1,5,10)            46.1724         estimate D2E/DX2                !
 ! D14   D(7,1,5,10)           -52.5906         estimate D2E/DX2                !
 ! D15   D(11,1,5,10)           -0.8498         estimate D2E/DX2                !
 ! D16   D(2,1,7,6)             -4.9941         estimate D2E/DX2                !
 ! D17   D(2,1,7,8)            -61.7556         estimate D2E/DX2                !
 ! D18   D(3,1,7,6)             44.7432         estimate D2E/DX2                !
 ! D19   D(3,1,7,8)            -12.0182         estimate D2E/DX2                !
 ! D20   D(5,1,7,6)            110.6919         estimate D2E/DX2                !
 ! D21   D(5,1,7,8)             53.9305         estimate D2E/DX2                !
 ! D22   D(2,1,9,8)             17.7556         estimate D2E/DX2                !
 ! D23   D(2,1,9,10)           -44.2507         estimate D2E/DX2                !
 ! D24   D(3,1,9,8)             67.5528         estimate D2E/DX2                !
 ! D25   D(3,1,9,10)             5.5465         estimate D2E/DX2                !
 ! D26   D(11,1,9,8)           -40.2664         estimate D2E/DX2                !
 ! D27   D(11,1,9,10)         -102.2727         estimate D2E/DX2                !
 ! D28   D(3,1,11,6)           -52.5084         estimate D2E/DX2                !
 ! D29   D(5,1,11,6)            -0.4845         estimate D2E/DX2                !
 ! D30   D(9,1,11,6)            46.2391         estimate D2E/DX2                !
 ! D31   D(6,2,3,5)             53.5413         estimate D2E/DX2                !
 ! D32   D(6,2,3,10)           -10.2271         estimate D2E/DX2                !
 ! D33   D(11,2,3,5)           -10.1379         estimate D2E/DX2                !
 ! D34   D(11,2,3,10)          -73.9064         estimate D2E/DX2                !
 ! D35   D(1,2,4,8)            -49.6239         estimate D2E/DX2                !
 ! D36   D(1,2,4,10)            17.3891         estimate D2E/DX2                !
 ! D37   D(11,2,4,8)             0.2366         estimate D2E/DX2                !
 ! D38   D(11,2,4,10)           67.2496         estimate D2E/DX2                !
 ! D39   D(1,2,6,7)             -5.0533         estimate D2E/DX2                !
 ! D40   D(1,2,6,8)             51.0812         estimate D2E/DX2                !
 ! D41   D(3,2,6,7)            -54.6525         estimate D2E/DX2                !
 ! D42   D(3,2,6,8)              1.4821         estimate D2E/DX2                !
 ! D43   D(3,2,11,7)            45.3792         estimate D2E/DX2                !
 ! D44   D(4,2,11,7)           -16.7351         estimate D2E/DX2                !
 ! D45   D(1,3,4,6)            -29.4295         estimate D2E/DX2                !
 ! D46   D(1,3,4,8)             31.7705         estimate D2E/DX2                !
 ! D47   D(5,3,4,6)            -90.2336         estimate D2E/DX2                !
 ! D48   D(5,3,4,8)            -29.0336         estimate D2E/DX2                !
 ! D49   D(2,3,5,9)            -43.146          estimate D2E/DX2                !
 ! D50   D(4,3,5,9)             28.0895         estimate D2E/DX2                !
 ! D51   D(1,3,10,8)           -56.1158         estimate D2E/DX2                !
 ! D52   D(1,3,10,9)             5.9386         estimate D2E/DX2                !
 ! D53   D(1,3,10,12)          149.558          estimate D2E/DX2                !
 ! D54   D(1,3,10,13)          173.6481         estimate D2E/DX2                !
 ! D55   D(2,3,10,8)            13.5692         estimate D2E/DX2                !
 ! D56   D(2,3,10,9)            75.6236         estimate D2E/DX2                !
 ! D57   D(2,3,10,12)         -140.757          estimate D2E/DX2                !
 ! D58   D(2,3,10,13)         -116.6668         estimate D2E/DX2                !
 ! D59   D(3,4,6,7)             57.2355         estimate D2E/DX2                !
 ! D60   D(3,4,6,11)            -1.7291         estimate D2E/DX2                !
 ! D61   D(10,4,6,7)           -12.5675         estimate D2E/DX2                !
 ! D62   D(10,4,6,11)          -71.5321         estimate D2E/DX2                !
 ! D63   D(2,4,8,7)             17.4357         estimate D2E/DX2                !
 ! D64   D(2,4,8,9)             77.7727         estimate D2E/DX2                !
 ! D65   D(3,4,8,7)            -42.8999         estimate D2E/DX2                !
 ! D66   D(3,4,8,9)             17.4371         estimate D2E/DX2                !
 ! D67   D(2,4,10,5)             7.1278         estimate D2E/DX2                !
 ! D68   D(2,4,10,9)           -55.3902         estimate D2E/DX2                !
 ! D69   D(2,4,10,12)          145.4227         estimate D2E/DX2                !
 ! D70   D(2,4,10,13)          164.706          estimate D2E/DX2                !
 ! D71   D(6,4,10,5)            70.6218         estimate D2E/DX2                !
 ! D72   D(6,4,10,9)             8.1039         estimate D2E/DX2                !
 ! D73   D(6,4,10,12)         -151.0832         estimate D2E/DX2                !
 ! D74   D(6,4,10,13)         -131.8            estimate D2E/DX2                !
 ! D75   D(3,5,9,7)             45.4765         estimate D2E/DX2                !
 ! D76   D(3,5,9,8)            -16.6128         estimate D2E/DX2                !
 ! D77   D(1,5,10,4)           -30.5299         estimate D2E/DX2                !
 ! D78   D(1,5,10,8)            31.2461         estimate D2E/DX2                !
 ! D79   D(1,5,10,12)         -173.9302         estimate D2E/DX2                !
 ! D80   D(1,5,10,13)          177.796          estimate D2E/DX2                !
 ! D81   D(2,6,7,1)              5.9243         estimate D2E/DX2                !
 ! D82   D(2,6,7,9)             75.696          estimate D2E/DX2                !
 ! D83   D(4,6,7,1)            -56.1309         estimate D2E/DX2                !
 ! D84   D(4,6,7,9)             13.6408         estimate D2E/DX2                !
 ! D85   D(2,6,8,9)            -55.353          estimate D2E/DX2                !
 ! D86   D(2,6,8,10)             8.1492         estimate D2E/DX2                !
 ! D87   D(11,6,8,9)             7.1582         estimate D2E/DX2                !
 ! D88   D(11,6,8,10)           70.6603         estimate D2E/DX2                !
 ! D89   D(4,6,11,1)            31.1773         estimate D2E/DX2                !
 ! D90   D(8,6,11,1)           -30.6121         estimate D2E/DX2                !
 ! D91   D(1,7,8,4)             31.7097         estimate D2E/DX2                !
 ! D92   D(1,7,8,10)           -29.4861         estimate D2E/DX2                !
 ! D93   D(11,7,8,4)           -29.1172         estimate D2E/DX2                !
 ! D94   D(11,7,8,10)          -90.313          estimate D2E/DX2                !
 ! D95   D(6,7,9,5)            -73.994          estimate D2E/DX2                !
 ! D96   D(6,7,9,10)           -10.3306         estimate D2E/DX2                !
 ! D97   D(11,7,9,5)           -10.2259         estimate D2E/DX2                !
 ! D98   D(11,7,9,10)           53.4376         estimate D2E/DX2                !
 ! D99   D(8,7,11,2)            28.2124         estimate D2E/DX2                !
 ! D100  D(9,7,11,2)           -43.0278         estimate D2E/DX2                !
 ! D101  D(4,8,9,1)            -49.6175         estimate D2E/DX2                !
 ! D102  D(4,8,9,5)              0.1532         estimate D2E/DX2                !
 ! D103  D(6,8,9,1)             17.4073         estimate D2E/DX2                !
 ! D104  D(6,8,9,5)             67.178          estimate D2E/DX2                !
 ! D105  D(6,8,10,3)           -12.5588         estimate D2E/DX2                !
 ! D106  D(6,8,10,5)           -71.5525         estimate D2E/DX2                !
 ! D107  D(6,8,10,12)          140.1029         estimate D2E/DX2                !
 ! D108  D(6,8,10,13)          134.5874         estimate D2E/DX2                !
 ! D109  D(7,8,10,3)            57.2609         estimate D2E/DX2                !
 ! D110  D(7,8,10,5)            -1.7329         estimate D2E/DX2                !
 ! D111  D(7,8,10,12)         -150.0775         estimate D2E/DX2                !
 ! D112  D(7,8,10,13)         -155.5929         estimate D2E/DX2                !
 ! D113  D(1,9,10,3)            -5.0607         estimate D2E/DX2                !
 ! D114  D(1,9,10,4)            51.1046         estimate D2E/DX2                !
 ! D115  D(1,9,10,12)         -149.9539         estimate D2E/DX2                !
 ! D116  D(1,9,10,13)         -175.223          estimate D2E/DX2                !
 ! D117  D(7,9,10,3)           -54.5945         estimate D2E/DX2                !
 ! D118  D(7,9,10,4)             1.5707         estimate D2E/DX2                !
 ! D119  D(7,9,10,12)          160.5122         estimate D2E/DX2                !
 ! D120  D(7,9,10,13)          135.2431         estimate D2E/DX2                !
 --------------------------------------------------------------------------------
 Trust Radius=3.00D-01 FncErr=1.00D-07 GrdErr=1.00D-06 EigMax=2.50D+02 EigMin=1.00D-04
 Number of steps in this run=    100 maximum allowed number of steps=    100.
 GradGradGradGradGradGradGradGradGradGradGradGradGradGradGradGradGradGrad

                          Input orientation:                          
 ---------------------------------------------------------------------
 Center     Atomic      Atomic             Coordinates (Angstroms)
 Number     Number       Type             X           Y           Z
 ---------------------------------------------------------------------
      1          4           0       -0.000486    0.001355   -1.476136
      2          4           0       -1.555079    1.326114   -0.182620
      3          4           0        0.447356    1.679093   -0.380504
      4          4           0       -0.169087    1.007531    1.447664
      5          4           0        2.008052    0.408416   -1.082653
      6          4           0       -1.746891   -0.379718    0.937738
      7          4           0       -0.446663   -1.678171   -0.382431
      8          4           0        0.169025   -1.008706    1.446672
      9          4           0        1.555700   -1.326565   -0.183068
     10          4           0        1.746924    0.379062    0.937569
     11          4           0       -2.008852   -0.408411   -1.082231
     12          1           0        3.130227    0.832707    1.762378
     13          1           0        2.815085    0.558968    2.193368
 ---------------------------------------------------------------------
                    Distance matrix (angstroms):
                    1          2          3          4          5
     1  Be   0.000000
     2  Be   2.417629   0.000000
     3  Be   2.053236   2.042914   0.000000
     4  Be   3.096679   2.163399   2.042840   0.000000
     5  Be   2.086804   3.787893   2.131527   3.391368   0.000000
     6  Be   3.003654   2.049843   3.284994   2.161932   4.336212
     7  Be   2.053308   3.208464   3.474262   3.261793   3.296935
     8  Be   3.097057   3.328440   3.261948   2.044390   3.433328
     9  Be   2.420147   4.088233   3.209577   3.328991   2.006000
    10  Be   3.003677   3.613164   2.261918   2.079968   2.037240
    11  Be   2.087248   2.005938   3.298947   3.433656   4.099113
    12  H    4.580445   5.096916   3.536398   3.318897   3.087637
    13  H    4.658716   5.033107   3.672279   3.108466   3.377319
                    6          7          8          9         10
     6  Be   0.000000
     7  Be   2.262613   0.000000
     8  Be   2.079753   2.042761   0.000000
     9  Be   3.613839   2.042751   2.163320   0.000000
    10  Be   3.575261   3.284270   2.162140   2.049770   0.000000
    11  Be   2.037087   2.131301   3.390996   3.789133   4.336538
    12  H    5.092768   4.868147   3.501312   3.305503   1.673209
    13  H    4.823833   4.720014   3.164931   3.284621   1.658422
                   11         12         13
    11  Be   0.000000
    12  H    6.003524   0.000000
    13  H    5.910646   0.600000   0.000000
 Stoichiometry    Be11H2
 Framework group  C1[X(Be11H2)]
 Deg. of freedom    33
 Full point group                 C1      NOp   1
 Largest Abelian subgroup         C1      NOp   1
 Largest concise Abelian subgroup C1      NOp   1
                         Standard orientation:                         
 ---------------------------------------------------------------------
 Center     Atomic      Atomic             Coordinates (Angstroms)
 Number     Number       Type             X           Y           Z
 ---------------------------------------------------------------------
      1          4           0       -0.495312    1.108420    0.991962
      2          4           0       -1.576546   -1.053951    0.996016
      3          4           0        0.346700   -0.672808    1.569909
      4          4           0        0.119312   -1.687755   -0.188321
      5          4           0        1.577702    1.031528    1.218795
      6          4           0       -1.652467   -0.782821   -1.034398
      7          4           0       -0.821304    1.321575   -1.024065
      8          4           0        0.264748   -0.284347   -1.667788
      9          4           0        1.195115    1.418797   -0.711926
     10          4           0        1.797159   -0.459010   -0.152512
     11          4           0       -2.383340    0.622612    0.246345
     12          1           0        3.370637   -1.022748   -0.229940
     13          1           0        3.142288   -1.226214   -0.746137
 ---------------------------------------------------------------------
 Rotational constants (GHZ):           2.3941856           1.6985293           1.6686001
 Standard basis: def2TZVP (5D, 7F)
 There are   232 symmetry adapted cartesian basis functions of A   symmetry.
 There are   221 symmetry adapted basis functions of A   symmetry.
   221 basis functions,   335 primitive gaussians,   232 cartesian basis functions
    23 alpha electrons       23 beta electrons
       nuclear repulsion energy       191.1959126306 Hartrees.
 NAtoms=   13 NActive=   13 NUniq=   13 SFac= 1.00D+00 NAtFMM=   60 NAOKFM=F Big=F
 Integral buffers will be    131072 words long.
 Raffenetti 2 integral format.
 Two-electron integral symmetry is turned on.
 Nuclear repulsion after empirical dispersion term =      191.1685677159 Hartrees.
 One-electron integrals computed using PRISM.
   1 Symmetry operations used in ECPInt.
 ECPInt:  NShTT=    5778 NPrTT=   17959 LenC2=    5637 LenP2D=   14644.
 LDataN:  DoStor=T MaxTD1= 4 Len=   56
 NBasis=   221 RedAO= T EigKep=  2.74D-04  NBF=   221
 NBsUse=   221 1.00D-06 EigRej= -1.00D+00 NBFU=   221
 ExpMin= 3.27D-02 ExpMax= 4.70D+03 ExpMxC= 1.60D+02 IAcc=3 IRadAn=         5 AccDes= 0.00D+00
 Harris functional with IExCor= 1009 and IRadAn=       5 diagonalized for initial guess.
 HarFok:  IExCor= 1009 AccDes= 0.00D+00 IRadAn=         5 IDoV= 1 UseB2=F ITyADJ=14
 ICtDFT=  3500011 ScaDFX=  1.000000  1.000000  1.000000  1.000000
 FoFCou: FMM=F IPFlag=           0 FMFlag=      100000 FMFlg1=           0
         NFxFlg=           0 DoJE=T BraDBF=F KetDBF=T FulRan=T
         wScrn=  0.000000 ICntrl=       500 IOpCl=  0 I1Cent=   200000004 NGrid=           0
         NMat0=    1 NMatS0=      1 NMatT0=    0 NMatD0=    1 NMtDS0=    0 NMtDT0=    0
 Petite list used in FoFCou.
 Requested convergence on RMS density matrix=1.00D-08 within 128 cycles.
 Requested convergence on MAX density matrix=1.00D-06.
 Requested convergence on             energy=1.00D-06.
 No special actions if energy rises.
 SCF Done:  E(RPBE1PBE) =  -163.009439200     A.U. after   17 cycles
            NFock= 17  Conv=0.56D-08     -V/T= 2.0061

 **********************************************************************

            Population analysis using the SCF density.

 **********************************************************************

 Orbital symmetries:
       Occupied  (A) (A) (A) (A) (A) (A) (A) (A) (A) (A) (A) (A)
                 (A) (A) (A) (A) (A) (A) (A) (A) (A) (A) (A)
       Virtual   (A) (A) (A) (A) (A) (A) (A) (A) (A) (A) (A) (A)
                 (A) (A) (A) (A) (A) (A) (A) (A) (A) (A) (A) (A)
                 (A) (A) (A) (A) (A) (A) (A) (A) (A) (A) (A) (A)
                 (A) (A) (A) (A) (A) (A) (A) (A) (A) (A) (A) (A)
                 (A) (A) (A) (A) (A) (A) (A) (A) (A) (A) (A) (A)
                 (A) (A) (A) (A) (A) (A) (A) (A) (A) (A) (A) (A)
                 (A) (A) (A) (A) (A) (A) (A) (A) (A) (A) (A) (A)
                 (A) (A) (A) (A) (A) (A) (A) (A) (A) (A) (A) (A)
                 (A) (A) (A) (A) (A) (A) (A) (A) (A) (A) (A) (A)
                 (A) (A) (A) (A) (A) (A) (A) (A) (A) (A) (A) (A)
                 (A) (A) (A) (A) (A) (A) (A) (A) (A) (A) (A) (A)
                 (A) (A) (A) (A) (A) (A) (A) (A) (A) (A) (A) (A)
                 (A) (A) (A) (A) (A) (A) (A) (A) (A) (A) (A) (A)
                 (A) (A) (A) (A) (A) (A) (A) (A) (A) (A) (A) (A)
                 (A) (A) (A) (A) (A) (A) (A) (A) (A) (A) (A) (A)
                 (A) (A) (A) (A) (A) (A) (A) (A) (A) (A) (A) (A)
                 (A) (A) (A) (A) (A) (A)
 The electronic state is 1-A.
 Alpha  occ. eigenvalues --   -4.05092  -4.04876  -4.03685  -4.03408  -4.03330
 Alpha  occ. eigenvalues --   -4.03191  -4.02702  -4.02670  -4.02298  -4.02142
 Alpha  occ. eigenvalues --   -4.02037  -0.58736  -0.49183  -0.39403  -0.35332
 Alpha  occ. eigenvalues --   -0.34435  -0.26302  -0.24799  -0.24258  -0.22015
 Alpha  occ. eigenvalues --   -0.21915  -0.19697  -0.18711
 Alpha virt. eigenvalues --   -0.11097  -0.09032  -0.08952  -0.06471  -0.05618
 Alpha virt. eigenvalues --   -0.03744  -0.02182  -0.01665  -0.01177  -0.00942
 Alpha virt. eigenvalues --    0.01054   0.02786   0.03766   0.04509   0.05029
 Alpha virt. eigenvalues --    0.05086   0.05435   0.06195   0.06365   0.06920
 Alpha virt. eigenvalues --    0.07054   0.07531   0.08203   0.09311   0.09426
 Alpha virt. eigenvalues --    0.10271   0.11234   0.12384   0.13878   0.14402
 Alpha virt. eigenvalues --    0.14595   0.14910   0.15769   0.15899   0.16253
 Alpha virt. eigenvalues --    0.16498   0.17121   0.18304   0.19657   0.20352
 Alpha virt. eigenvalues --    0.20796   0.21225   0.21612   0.22775   0.23427
 Alpha virt. eigenvalues --    0.24281   0.24590   0.25097   0.25545   0.25755
 Alpha virt. eigenvalues --    0.25891   0.26653   0.26932   0.27158   0.27358
 Alpha virt. eigenvalues --    0.27601   0.27737   0.29185   0.29716   0.30665
 Alpha virt. eigenvalues --    0.31250   0.31664   0.32654   0.33714   0.33946
 Alpha virt. eigenvalues --    0.34301   0.35583   0.36831   0.37534   0.37890
 Alpha virt. eigenvalues --    0.38382   0.39488   0.40968   0.41507   0.42199
 Alpha virt. eigenvalues --    0.42711   0.43559   0.44489   0.45845   0.46527
 Alpha virt. eigenvalues --    0.47964   0.48651   0.51840   0.52783   0.54455
 Alpha virt. eigenvalues --    0.55357   0.55939   0.56686   0.56990   0.57445
 Alpha virt. eigenvalues --    0.59474   0.60062   0.60376   0.62870   0.63588
 Alpha virt. eigenvalues --    0.64706   0.65794   0.66536   0.67200   0.67615
 Alpha virt. eigenvalues --    0.68320   0.68855   0.69230   0.69940   0.70238
 Alpha virt. eigenvalues --    0.70371   0.70952   0.71718   0.72046   0.72932
 Alpha virt. eigenvalues --    0.73502   0.73949   0.75124   0.75485   0.75997
 Alpha virt. eigenvalues --    0.77109   0.77377   0.77822   0.78133   0.80375
 Alpha virt. eigenvalues --    0.80509   0.82152   0.82617   0.83315   0.84279
 Alpha virt. eigenvalues --    0.84704   0.85600   0.86031   0.87965   0.89122
 Alpha virt. eigenvalues --    0.89882   0.90962   0.91650   0.92835   0.93386
 Alpha virt. eigenvalues --    0.94414   0.95154   0.95682   0.96632   0.98178
 Alpha virt. eigenvalues --    1.01088   1.02094   1.03583   1.04796   1.09396
 Alpha virt. eigenvalues --    1.16022   1.49581   1.68882   1.89655   1.96169
 Alpha virt. eigenvalues --    2.08278   2.38882   2.73532   4.47455   5.27893
 Alpha virt. eigenvalues --    5.28499   5.29215   5.31061   5.33481   5.34671
 Alpha virt. eigenvalues --    5.38887   5.40770   5.43907   5.47125   5.50602
 Alpha virt. eigenvalues --    5.55894   5.66793   5.71880   5.80131   5.80913
 Alpha virt. eigenvalues --    5.85151   5.85970   5.88295   5.89207   5.91075
 Alpha virt. eigenvalues --    5.92444   5.95680   5.96897   5.97605   5.99456
 Alpha virt. eigenvalues --    6.00894   6.06489   6.08886   6.13515   6.19849
 Alpha virt. eigenvalues --    6.22609   6.23932   7.30724   7.65077   7.68598
 Alpha virt. eigenvalues --    7.76025   7.78404   7.81297   7.82133   7.82925
 Alpha virt. eigenvalues --    7.85941   7.91623   7.96019
          Condensed to atoms (all electrons):
               1          2          3          4          5          6
     1  Be   2.699981   0.086043   0.146274  -0.008953   0.184016   0.009053
     2  Be   0.086043   2.858582   0.271412   0.193411   0.025493   0.241485
     3  Be   0.146274   0.271412   2.829664   0.251321   0.284473   0.010077
     4  Be  -0.008953   0.193411   0.251321   2.813410   0.064821   0.167228
     5  Be   0.184016   0.025493   0.284473   0.064821   3.225684  -0.022383
     6  Be   0.009053   0.241485   0.010077   0.167228  -0.022383   2.833886
     7  Be   0.168098   0.010781   0.009572   0.025928   0.075639   0.138417
     8  Be  -0.005392   0.011131   0.033584   0.277717   0.037852   0.229993
     9  Be   0.065815  -0.005183   0.039769   0.031235   0.315613   0.017720
    10  Be   0.013613   0.027340   0.114419   0.198658   0.212455   0.049382
    11  Be   0.183120   0.290728   0.080124   0.021328   0.001124   0.272578
    12  H   -0.002359   0.000357  -0.003225  -0.017752  -0.006950   0.000047
    13  H   -0.001149  -0.000035  -0.005199  -0.000627  -0.028031   0.002793
               7          8          9         10         11         12
     1  Be   0.168098  -0.005392   0.065815   0.013613   0.183120  -0.002359
     2  Be   0.010781   0.011131  -0.005183   0.027340   0.290728   0.000357
     3  Be   0.009572   0.033584   0.039769   0.114419   0.080124  -0.003225
     4  Be   0.025928   0.277717   0.031235   0.198658   0.021328  -0.017752
     5  Be   0.075639   0.037852   0.315613   0.212455   0.001124  -0.006950
     6  Be   0.138417   0.229993   0.017720   0.049382   0.272578   0.000047
     7  Be   2.805332   0.244234   0.272691  -0.001628   0.242497  -0.001963
     8  Be   0.244234   2.836005   0.226162   0.158075   0.037645  -0.017222
     9  Be   0.272691   0.226162   2.851738   0.188702   0.035645  -0.001263
    10  Be  -0.001628   0.158075   0.188702   2.903529  -0.010642   0.009165
    11  Be   0.242497   0.037645   0.035645  -0.010642   3.137959   0.000440
    12  H   -0.001963  -0.017222  -0.001263   0.009165   0.000440   0.547738
    13  H    0.000008  -0.003359  -0.007143   0.010675   0.000253   0.386543
              13
     1  Be  -0.001149
     2  Be  -0.000035
     3  Be  -0.005199
     4  Be  -0.000627
     5  Be  -0.028031
     6  Be   0.002793
     7  Be   0.000008
     8  Be  -0.003359
     9  Be  -0.007143
    10  Be   0.010675
    11  Be   0.000253
    12  H    0.386543
    13  H    0.547858
 Mulliken charges:
               1
     1  Be   0.461840
     2  Be  -0.011545
     3  Be  -0.062264
     4  Be  -0.017725
     5  Be  -0.369808
     6  Be   0.049723
     7  Be   0.010392
     8  Be  -0.066425
     9  Be  -0.031501
    10  Be   0.126255
    11  Be  -0.292799
    12  H    0.106446
    13  H    0.097412
 Sum of Mulliken charges =  -0.00000
 Mulliken charges with hydrogens summed into heavy atoms:
               1
     1  Be   0.461840
     2  Be  -0.011545
     3  Be  -0.062264
     4  Be  -0.017725
     5  Be  -0.369808
     6  Be   0.049723
     7  Be   0.010392
     8  Be  -0.066425
     9  Be  -0.031501
    10  Be   0.330112
    11  Be  -0.292799
 Electronic spatial extent (au):  <R**2>=            829.5593
 Charge=             -0.0000 electrons
 Dipole moment (field-independent basis, Debye):
    X=              1.6376    Y=             -0.3257    Z=              0.0039  Tot=              1.6697
 Quadrupole moment (field-independent basis, Debye-Ang):
   XX=            -55.2597   YY=            -64.9295   ZZ=            -64.2469
   XY=             -2.4937   XZ=              1.0265   YZ=              0.4069
 Traceless Quadrupole moment (field-independent basis, Debye-Ang):
   XX=              6.2190   YY=             -3.4508   ZZ=             -2.7682
   XY=             -2.4937   XZ=              1.0265   YZ=              0.4069
 Octapole moment (field-independent basis, Debye-Ang**2):
  XXX=             31.6375  YYY=             -6.1283  ZZZ=             -1.2648  XYY=              9.0146
  XXY=             -5.1872  XXZ=             -0.1098  XZZ=              8.8985  YZZ=             -1.9956
  YYZ=             -2.6427  XYZ=              4.2975
 Hexadecapole moment (field-independent basis, Debye-Ang**3):
 XXXX=           -826.8343 YYYY=           -586.7689 ZZZZ=           -565.3984 XXXY=            -81.5237
 XXXZ=            -11.2419 YYYX=             -5.6980 YYYZ=             -2.5903 ZZZX=              6.0278
 ZZZY=              3.6700 XXYY=           -229.9595 XXZZ=           -221.2283 YYZZ=           -184.0339
 XXYZ=             12.9421 YYXZ=             -2.5995 ZZXY=              9.3769
 N-N= 1.911685677159D+02 E-N=-7.566361439464D+02  KE= 1.620234316642D+02
   1 Symmetry operations used in ECPInt.
 ECPInt:  NShTT=    5778 NPrTT=   17959 LenC2=    5637 LenP2D=   14644.
 LDataN:  DoStor=T MaxTD1= 5 Len=  102
 Calling FoFJK, ICntrl=      2127 FMM=F ISym2X=0 I1Cent= 0 IOpClX= 0 NMat=1 NMatS=1 NMatT=0.
 ***** Axes restored to original set *****
 -------------------------------------------------------------------
 Center     Atomic                   Forces (Hartrees/Bohr)
 Number     Number              X              Y              Z
 -------------------------------------------------------------------
      1        4          -0.001293473   -0.001741839   -0.002001313
      2        4           0.000577765   -0.001469990    0.001725134
      3        4           0.001063856   -0.001592850    0.000184137
      4        4          -0.001368689   -0.001686137   -0.001284162
      5        4          -0.004248553   -0.001158732   -0.000353476
      6        4           0.000570832    0.001835526   -0.000683605
      7        4          -0.000689483    0.000363795   -0.002687277
      8        4           0.001280051    0.001012820   -0.002654456
      9        4          -0.003882663    0.001459156   -0.000033918
     10        4           0.004882802    0.000881733    0.004781114
     11        4          -0.001070025   -0.000815812   -0.001059436
     12        1           0.098685618    0.082631934   -0.129990740
     13        1          -0.094508036   -0.079719604    0.134058001
 -------------------------------------------------------------------
 Cartesian Forces:  Max     0.134058001 RMS     0.041403611

 GradGradGradGradGradGradGradGradGradGradGradGradGradGradGradGradGradGrad
 Berny optimization.
 FormGI is forming the generalized inverse of G from B-inverse, IUseBI=4.
 Internal  Forces:  Max     0.120318250 RMS     0.010173052
 Search for a local minimum.
 Step number   1 out of a maximum of  100
 All quantities printed in internal units (Hartrees-Bohrs-Radians)
 Mixed Optimization -- RFO/linear search
 Second derivative matrix not updated -- first step.
 ITU=  0
     Eigenvalues ---    0.02352   0.02680   0.02985   0.03078   0.03649
     Eigenvalues ---    0.03689   0.03824   0.04295   0.04754   0.05421
     Eigenvalues ---    0.05553   0.06047   0.06221   0.06399   0.06492
     Eigenvalues ---    0.06701   0.06984   0.07076   0.07313   0.07709
     Eigenvalues ---    0.07728   0.08019   0.08600   0.08872   0.08889
     Eigenvalues ---    0.11642   0.11938   0.12477   0.13187   0.13242
     Eigenvalues ---    0.13848   0.14446   0.45313
 RFO step:  Lambda=-4.49254835D-02 EMin= 2.35168358D-02
 Linear search not attempted -- first point.
 Iteration  1 RMS(Cart)=  0.01155810 RMS(Int)=  0.00236018
 Iteration  2 RMS(Cart)=  0.00137395 RMS(Int)=  0.00017699
 Iteration  3 RMS(Cart)=  0.00000286 RMS(Int)=  0.00017696
 Iteration  4 RMS(Cart)=  0.00000000 RMS(Int)=  0.00017696
 Variable       Old X    -DE/DX   Delta X   Delta X   Delta X     New X
                                 (Linear)    (Quad)   (Total)
    R1        4.56866  -0.00065   0.00000  -0.00145  -0.00151   4.56714
    R2        3.88005   0.00168   0.00000   0.00673   0.00670   3.88676
    R3        3.94349  -0.00070   0.00000  -0.00195  -0.00195   3.94154
    R4        3.88019  -0.00055   0.00000  -0.00920  -0.00923   3.87096
    R5        4.57341  -0.00013   0.00000  -0.00199  -0.00204   4.57138
    R6        3.94433   0.00030   0.00000  -0.00137  -0.00132   3.94301
    R7        3.86055   0.00105   0.00000   0.00299   0.00300   3.86355
    R8        4.08823   0.00006   0.00000  -0.00059  -0.00058   4.08765
    R9        3.87364  -0.00141   0.00000  -0.01088  -0.01091   3.86273
   R10        3.79067   0.00017   0.00000   0.00281   0.00271   3.79338
   R11        3.86041   0.00024   0.00000  -0.00296  -0.00305   3.85736
   R12        4.02800  -0.00180   0.00000  -0.00842  -0.00847   4.01953
   R13        4.27441   0.00074   0.00000   0.00615   0.00627   4.28068
   R14        4.08546   0.00027   0.00000  -0.00061  -0.00058   4.08488
   R15        3.86334  -0.00087   0.00000  -0.00481  -0.00484   3.85850
   R16        3.93057  -0.00016   0.00000   0.00305   0.00313   3.93370
   R17        3.79079  -0.00084   0.00000  -0.00660  -0.00668   3.78411
   R18        3.84983   0.00130   0.00000   0.01074   0.01087   3.86070
   R19        4.27572  -0.00013   0.00000   0.00013   0.00012   4.27584
   R20        3.93016  -0.00001   0.00000   0.00318   0.00318   3.93335
   R21        3.84954   0.00089   0.00000   0.00314   0.00323   3.85277
   R22        3.86026   0.00102   0.00000   0.00953   0.00953   3.86979
   R23        3.86024  -0.00005   0.00000  -0.00164  -0.00165   3.85859
   R24        4.02758  -0.00042   0.00000  -0.00314  -0.00322   4.02436
   R25        4.08808  -0.00132   0.00000  -0.01136  -0.01143   4.07666
   R26        4.08585   0.00022   0.00000   0.00436   0.00443   4.09029
   R27        3.87350   0.00157   0.00000   0.01513   0.01520   3.88871
   R28        3.16191   0.01539   0.00000   0.04063   0.04047   3.20237
   R29        3.13396   0.01321   0.00000   0.04185   0.04171   3.17568
   R30        1.13384   0.12032   0.00000   0.24196   0.24265   1.37649
    A1        1.99450  -0.00051   0.00000  -0.00291  -0.00291   1.99158
    A2        1.59429  -0.00033   0.00000  -0.00037  -0.00042   1.59387
    A3        2.01337  -0.00066   0.00000  -0.00342  -0.00346   2.00991
    A4        2.01699  -0.00017   0.00000  -0.00068  -0.00072   2.01627
    A5        1.59379  -0.00066   0.00000  -0.00422  -0.00425   1.58954
    A6        1.84376   0.00038   0.00000   0.00165   0.00164   1.84539
    A7        1.84239  -0.00010   0.00000  -0.00057  -0.00059   1.84180
    A8        2.76204  -0.00034   0.00000  -0.00096  -0.00100   2.76104
    A9        1.99343  -0.00008   0.00000   0.00080   0.00077   1.99420
   A10        1.48122   0.00048   0.00000   0.00197   0.00198   1.48320
   A11        1.46721   0.00043   0.00000   0.00054   0.00060   1.46781
   A12        1.86340   0.00038   0.00000   0.00016   0.00017   1.86357
   A13        1.90466   0.00067   0.00000   0.00154   0.00157   1.90623
   A14        1.93430   0.00078   0.00000   0.00384   0.00388   1.93818
   A15        1.71439  -0.00014   0.00000   0.00078   0.00082   1.71521
   A16        1.53742   0.00071   0.00000   0.00684   0.00689   1.54431
   A17        2.27391  -0.00097   0.00000  -0.00275  -0.00276   2.27115
   A18        1.99041  -0.00030   0.00000   0.00202   0.00204   1.99245
   A19        1.89628  -0.00012   0.00000   0.00045   0.00046   1.89674
   A20        1.82433  -0.00045   0.00000  -0.00123  -0.00126   1.82306
   A21        2.03738   0.00043   0.00000   0.00481   0.00485   2.04224
   A22        1.79270   0.00007   0.00000  -0.00130  -0.00128   1.79142
   A23        1.84821  -0.00007   0.00000  -0.00171  -0.00171   1.84650
   A24        2.00485   0.00054   0.00000   0.00495   0.00499   2.00985
   A25        1.63164   0.00123   0.00000   0.00847   0.00851   1.64015
   A26        1.77497   0.00046   0.00000   0.00090   0.00088   1.77585
   A27        1.67588  -0.00027   0.00000  -0.00021  -0.00029   1.67559
   A28        1.87468  -0.00025   0.00000  -0.00045  -0.00048   1.87419
   A29        1.65737   0.00015   0.00000   0.00148   0.00145   1.65882
   A30        1.91428   0.00043   0.00000   0.00365   0.00361   1.91790
   A31        1.93570   0.00013   0.00000   0.00134   0.00132   1.93702
   A32        1.53704   0.00016   0.00000   0.00001   0.00007   1.53711
   A33        1.71468  -0.00008   0.00000  -0.00080  -0.00077   1.71390
   A34        1.99059  -0.00051   0.00000  -0.00394  -0.00394   1.98665
   A35        1.89618   0.00023   0.00000   0.00135   0.00138   1.89756
   A36        2.27573   0.00022   0.00000   0.00202   0.00204   2.27777
   A37        1.84814   0.00017   0.00000   0.00003   0.00000   1.84814
   A38        1.82480   0.00019   0.00000   0.00194   0.00193   1.82673
   A39        2.03822  -0.00007   0.00000  -0.00136  -0.00136   2.03686
   A40        2.00486   0.00051   0.00000   0.00295   0.00299   2.00785
   A41        1.79207   0.00084   0.00000   0.00635   0.00637   1.79844
   A42        1.48040   0.00034   0.00000   0.00213   0.00217   1.48256
   A43        1.46613   0.00092   0.00000   0.00687   0.00692   1.47305
   A44        1.90302  -0.00023   0.00000  -0.00158  -0.00157   1.90144
   A45        1.93403  -0.00012   0.00000  -0.00017  -0.00015   1.93389
   A46        1.86296   0.00079   0.00000   0.00679   0.00682   1.86978
   A47        1.65772  -0.00048   0.00000  -0.00636  -0.00643   1.65130
   A48        1.67706  -0.00097   0.00000  -0.00921  -0.00927   1.66779
   A49        2.22235  -0.01305   0.00000  -0.01754  -0.01778   2.20457
   A50        2.41728   0.00807   0.00000   0.00934   0.00854   2.42582
   A51        1.93576  -0.00113   0.00000  -0.00887  -0.00896   1.92680
   A52        1.87503  -0.00105   0.00000  -0.00986  -0.00992   1.86512
   A53        2.16368   0.00966   0.00000   0.02859   0.02810   2.19178
   A54        1.95501  -0.01007   0.00000  -0.02452  -0.02434   1.93067
   A55        1.91377  -0.00143   0.00000  -0.01203  -0.01207   1.90170
   A56        1.95947  -0.01749   0.00000  -0.03123  -0.03091   1.92856
   A57        2.30068   0.01694   0.00000   0.04255   0.04219   2.34287
   A58        2.29333   0.01973   0.00000   0.04119   0.04079   2.33413
   A59        1.94054  -0.01681   0.00000  -0.02693  -0.02657   1.91396
   A60        2.18002  -0.00050   0.00000  -0.00275  -0.00319   2.17683
   A61        2.17043  -0.00278   0.00000   0.00969   0.00922   2.17965
   A62        1.63147  -0.00032   0.00000  -0.00269  -0.00267   1.62879
   A63        1.77429  -0.00066   0.00000  -0.00320  -0.00323   1.77106
    D1       -0.70205   0.00061   0.00000   0.00290   0.00296  -0.69909
    D2       -1.78400   0.00039   0.00000   0.00162   0.00168  -1.78232
    D3        1.17865   0.00025   0.00000   0.00159   0.00162   1.18027
    D4        0.09670   0.00004   0.00000   0.00032   0.00034   0.09704
    D5        0.31022   0.00014   0.00000  -0.00019  -0.00014   0.31008
    D6       -0.77173  -0.00007   0.00000  -0.00146  -0.00142  -0.77315
    D7       -0.21159  -0.00027   0.00000  -0.00185  -0.00184  -0.21342
    D8        0.77951  -0.00031   0.00000  -0.00040  -0.00038   0.77914
    D9       -1.07837   0.00000   0.00000  -0.00027  -0.00026  -1.07862
   D10       -0.08727  -0.00003   0.00000   0.00118   0.00120  -0.08606
   D11        0.93967  -0.00024   0.00000  -0.00053  -0.00055   0.93912
   D12        1.93077  -0.00027   0.00000   0.00092   0.00091   1.93168
   D13        0.80586  -0.00054   0.00000  -0.00378  -0.00380   0.80206
   D14       -0.91788   0.00007   0.00000  -0.00205  -0.00201  -0.91988
   D15       -0.01483   0.00003   0.00000  -0.00013  -0.00014  -0.01497
   D16       -0.08716  -0.00001   0.00000  -0.00004  -0.00006  -0.08723
   D17       -1.07784   0.00005   0.00000   0.00005   0.00002  -1.07782
   D18        0.78092   0.00015   0.00000   0.00056   0.00054   0.78145
   D19       -0.20976   0.00020   0.00000   0.00065   0.00061  -0.20914
   D20        1.93194  -0.00067   0.00000  -0.00331  -0.00335   1.92859
   D21        0.94127  -0.00061   0.00000  -0.00322  -0.00327   0.93799
   D22        0.30989  -0.00014   0.00000  -0.00035  -0.00039   0.30951
   D23       -0.77232  -0.00013   0.00000  -0.00090  -0.00093  -0.77325
   D24        1.17902  -0.00000   0.00000  -0.00105  -0.00107   1.17795
   D25        0.09680   0.00001   0.00000  -0.00160  -0.00162   0.09519
   D26       -0.70278  -0.00010   0.00000  -0.00099  -0.00098  -0.70376
   D27       -1.78500  -0.00009   0.00000  -0.00153  -0.00152  -1.78652
   D28       -0.91645   0.00043   0.00000   0.00274   0.00276  -0.91368
   D29       -0.00846  -0.00003   0.00000  -0.00093  -0.00091  -0.00936
   D30        0.80703  -0.00017   0.00000  -0.00102  -0.00105   0.80598
   D31        0.93447   0.00026   0.00000   0.00089   0.00094   0.93541
   D32       -0.17850  -0.00004   0.00000  -0.00432  -0.00428  -0.18278
   D33       -0.17694  -0.00044   0.00000  -0.00180  -0.00181  -0.17875
   D34       -1.28991  -0.00074   0.00000  -0.00700  -0.00703  -1.29694
   D35       -0.86610  -0.00002   0.00000   0.00145   0.00142  -0.86469
   D36        0.30350   0.00007   0.00000   0.00299   0.00295   0.30645
   D37        0.00413   0.00012   0.00000   0.00047   0.00046   0.00459
   D38        1.17373   0.00021   0.00000   0.00201   0.00200   1.17572
   D39       -0.08820  -0.00002   0.00000  -0.00007  -0.00009  -0.08829
   D40        0.89154   0.00024   0.00000   0.00229   0.00225   0.89378
   D41       -0.95387  -0.00061   0.00000  -0.00230  -0.00235  -0.95621
   D42        0.02587  -0.00035   0.00000   0.00006  -0.00000   0.02586
   D43        0.79202   0.00020   0.00000  -0.00004  -0.00005   0.79197
   D44       -0.29208  -0.00003   0.00000   0.00009   0.00009  -0.29199
   D45       -0.51364   0.00032   0.00000   0.00177   0.00177  -0.51187
   D46        0.55450   0.00040   0.00000   0.00306   0.00306   0.55756
   D47       -1.57487   0.00052   0.00000   0.00175   0.00173  -1.57314
   D48       -0.50673   0.00060   0.00000   0.00304   0.00302  -0.50371
   D49       -0.75304  -0.00018   0.00000  -0.00182  -0.00181  -0.75485
   D50        0.49025  -0.00059   0.00000  -0.00190  -0.00187   0.48839
   D51       -0.97941   0.00070   0.00000   0.00509   0.00507  -0.97434
   D52        0.10365  -0.00002   0.00000  -0.00195  -0.00196   0.10168
   D53        2.61028  -0.01813   0.00000  -0.04125  -0.04036   2.56992
   D54        3.03073   0.02391   0.00000   0.05480   0.05479   3.08553
   D55        0.23683   0.00030   0.00000   0.00546   0.00545   0.24228
   D56        1.31988  -0.00042   0.00000  -0.00158  -0.00158   1.31830
   D57       -2.45667  -0.01854   0.00000  -0.04088  -0.03998  -2.49665
   D58       -2.03622   0.02351   0.00000   0.05517   0.05518  -1.98105
   D59        0.99895  -0.00017   0.00000  -0.00149  -0.00153   0.99742
   D60       -0.03018   0.00004   0.00000  -0.00024  -0.00024  -0.03042
   D61       -0.21934  -0.00048   0.00000  -0.00335  -0.00343  -0.22278
   D62       -1.24847  -0.00026   0.00000  -0.00210  -0.00214  -1.25061
   D63        0.30431  -0.00022   0.00000  -0.00166  -0.00165   0.30266
   D64        1.35739  -0.00010   0.00000  -0.00125  -0.00125   1.35614
   D65       -0.74875  -0.00040   0.00000  -0.00259  -0.00259  -0.75134
   D66        0.30434  -0.00028   0.00000  -0.00218  -0.00219   0.30214
   D67        0.12440  -0.00052   0.00000  -0.00712  -0.00705   0.11736
   D68       -0.96674   0.00066   0.00000   0.00310   0.00314  -0.96360
   D69        2.53811  -0.02070   0.00000  -0.03796  -0.03837   2.49974
   D70        2.87466   0.01549   0.00000   0.02266   0.02215   2.89682
   D71        1.23258  -0.00072   0.00000  -0.00749  -0.00739   1.22519
   D72        0.14144   0.00045   0.00000   0.00273   0.00279   0.14423
   D73       -2.63690  -0.02091   0.00000  -0.03833  -0.03872  -2.67562
   D74       -2.30034   0.01528   0.00000   0.02229   0.02180  -2.27854
   D75        0.79371   0.00080   0.00000   0.00528   0.00527   0.79898
   D76       -0.28995   0.00034   0.00000   0.00061   0.00057  -0.28937
   D77       -0.53285   0.00047   0.00000   0.00563   0.00560  -0.52725
   D78        0.54535  -0.00039   0.00000  -0.00167  -0.00166   0.54369
   D79       -3.03565   0.00714   0.00000   0.00753   0.00742  -3.02823
   D80        3.10313  -0.01008   0.00000  -0.00741  -0.00764   3.09549
   D81        0.10340   0.00003   0.00000   0.00031   0.00033   0.10373
   D82        1.32114   0.00029   0.00000   0.00268   0.00272   1.32386
   D83       -0.97967  -0.00014   0.00000  -0.00124  -0.00121  -0.98088
   D84        0.23808   0.00012   0.00000   0.00113   0.00117   0.23925
   D85       -0.96609  -0.00008   0.00000  -0.00206  -0.00201  -0.96810
   D86        0.14223   0.00074   0.00000   0.00446   0.00455   0.14678
   D87        0.12493   0.00001   0.00000   0.00018   0.00017   0.12510
   D88        1.23325   0.00083   0.00000   0.00670   0.00672   1.23998
   D89        0.54415  -0.00017   0.00000  -0.00038  -0.00040   0.54375
   D90       -0.53428   0.00001   0.00000   0.00031   0.00032  -0.53396
   D91        0.55344   0.00022   0.00000   0.00196   0.00199   0.55543
   D92       -0.51463  -0.00000   0.00000  -0.00019  -0.00017  -0.51480
   D93       -0.50819   0.00001   0.00000   0.00082   0.00080  -0.50739
   D94       -1.57626  -0.00021   0.00000  -0.00133  -0.00136  -1.57762
   D95       -1.29144  -0.00038   0.00000  -0.00348  -0.00351  -1.29495
   D96       -0.18030   0.00006   0.00000  -0.00016  -0.00018  -0.18048
   D97       -0.17848  -0.00033   0.00000  -0.00462  -0.00463  -0.18310
   D98        0.93266   0.00011   0.00000  -0.00131  -0.00130   0.93136
   D99        0.49240  -0.00022   0.00000  -0.00183  -0.00181   0.49059
   D100      -0.75098   0.00032   0.00000   0.00322   0.00323  -0.74775
   D101      -0.86599  -0.00030   0.00000  -0.00113  -0.00113  -0.86711
   D102       0.00267  -0.00017   0.00000   0.00057   0.00060   0.00328
   D103       0.30381   0.00002   0.00000  -0.00032  -0.00032   0.30350
   D104       1.17248   0.00015   0.00000   0.00138   0.00141   1.17389
   D105      -0.21919  -0.00068   0.00000  -0.00553  -0.00557  -0.22476
   D106      -1.24883   0.00018   0.00000   0.00040   0.00037  -1.24846
   D107       2.44526   0.00545   0.00000   0.01862   0.01928   2.46453
   D108       2.34899  -0.00326   0.00000  -0.01914  -0.01893   2.33007
   D109       0.99939  -0.00052   0.00000  -0.00502  -0.00503   0.99436
   D110      -0.03024   0.00033   0.00000   0.00092   0.00091  -0.02934
   D111      -2.61935   0.00560   0.00000   0.01913   0.01982  -2.59953
   D112      -2.71561  -0.00310   0.00000  -0.01862  -0.01838  -2.73399
   D113      -0.08833  -0.00002   0.00000   0.00151   0.00153  -0.08680
   D114       0.89194  -0.00026   0.00000  -0.00268  -0.00267   0.88927
   D115      -2.61719   0.02402   0.00000   0.04706   0.04661  -2.57058
   D116      -3.05822  -0.02098   0.00000  -0.04434  -0.04417  -3.10239
   D117      -0.95285  -0.00002   0.00000   0.00314   0.00312  -0.94973
   D118       0.02741  -0.00025   0.00000  -0.00106  -0.00108   0.02634
   D119       2.80147   0.02402   0.00000   0.04869   0.04821   2.84967
   D120       2.36044  -0.02097   0.00000  -0.04271  -0.04257   2.31786
         Item               Value     Threshold  Converged?
 Maximum Force            0.120318     0.000450     NO 
 RMS     Force            0.010173     0.000300     NO 
 Maximum Displacement     0.115038     0.001800     NO 
 RMS     Displacement     0.012706     0.001200     NO 
 Predicted change in Energy=-2.449244D-02
 GradGradGradGradGradGradGradGradGradGradGradGradGradGradGradGradGradGrad

                          Input orientation:                          
 ---------------------------------------------------------------------
 Center     Atomic      Atomic             Coordinates (Angstroms)
 Number     Number       Type             X           Y           Z
 ---------------------------------------------------------------------
      1          4           0       -0.006359   -0.001306   -1.479947
      2          4           0       -1.556140    1.322863   -0.181557
      3          4           0        0.447900    1.675893   -0.379490
      4          4           0       -0.168519    1.004662    1.447007
      5          4           0        2.000852    0.404438   -1.083802
      6          4           0       -1.747977   -0.379121    0.934091
      7          4           0       -0.452322   -1.677715   -0.390539
      8          4           0        0.169673   -1.008962    1.442325
      9          4           0        1.548809   -1.327306   -0.185702
     10          4           0        1.752588    0.380632    0.943912
     11          4           0       -2.014593   -0.409064   -1.086978
     12          1           0        3.180030    0.858596    1.722183
     13          1           0        2.791368    0.548063    2.254244
 ---------------------------------------------------------------------
                    Distance matrix (angstroms):
                    1          2          3          4          5
     1  Be   0.000000
     2  Be   2.416829   0.000000
     3  Be   2.056783   2.044501   0.000000
     4  Be   3.099246   2.163091   2.041229   0.000000
     5  Be   2.085774   3.782821   2.127043   3.386950   0.000000
     6  Be   3.000593   2.044070   3.281837   2.161625   4.328922
     7  Be   2.048424   3.203990   3.472349   3.263780   3.291510
     8  Be   3.096132   3.324580   3.256511   2.041832   3.425234
     9  Be   2.419069   4.082171   3.204490   3.324609   2.002464
    10  Be   3.019083   3.619690   2.265238   2.081627   2.042994
    11  Be   2.086551   2.007371   3.303250   3.439141   4.097023
    12  H    4.598493   5.125531   3.542532   3.363010   3.077381
    13  H    4.698220   5.043240   3.701404   3.101782   3.433379
                    6          7          8          9         10
     6  Be   0.000000
     7  Be   2.262677   0.000000
     8  Be   2.081438   2.047803   0.000000
     9  Be   3.608571   2.041880   2.157273   0.000000
    10  Be   3.582076   3.298359   2.164487   2.057815   0.000000
    11  Be   2.038798   2.129599   3.395330   3.788576   4.351986
    12  H    5.141817   4.908202   3.553637   3.328524   1.694623
    13  H    4.817481   4.740305   3.155443   3.318779   1.680496
                   11         12         13
    11  Be   0.000000
    12  H    6.040071   0.000000
    13  H    5.931030   0.728407   0.000000
 Stoichiometry    Be11H2
 Framework group  C1[X(Be11H2)]
 Deg. of freedom    33
 Full point group                 C1      NOp   1
 Largest Abelian subgroup         C1      NOp   1
 Largest concise Abelian subgroup C1      NOp   1
                         Standard orientation:                         
 ---------------------------------------------------------------------
 Center     Atomic      Atomic             Coordinates (Angstroms)
 Number     Number       Type             X           Y           Z
 ---------------------------------------------------------------------
      1          4           0       -0.508747    1.128999    0.966103
      2          4           0       -1.570046   -1.041805    1.014208
      3          4           0        0.351388   -0.634839    1.582056
      4          4           0        0.132803   -1.689483   -0.151888
      5          4           0        1.563635    1.069425    1.194433
      6          4           0       -1.645644   -0.815882   -1.015931
      7          4           0       -0.833790    1.295865   -1.049472
      8          4           0        0.270596   -0.317690   -1.657967
      9          4           0        1.181519    1.409797   -0.741541
     10          4           0        1.809543   -0.455943   -0.142207
     11          4           0       -2.392402    0.613597    0.231322
     12          1           0        3.420497   -0.981738   -0.152810
     13          1           0        3.144084   -1.266421   -0.763652
 ---------------------------------------------------------------------
 Rotational constants (GHZ):           2.3948063           1.6969136           1.6655996
 Standard basis: def2TZVP (5D, 7F)
 There are   232 symmetry adapted cartesian basis functions of A   symmetry.
 There are   221 symmetry adapted basis functions of A   symmetry.
   221 basis functions,   335 primitive gaussians,   232 cartesian basis functions
    23 alpha electrons       23 beta electrons
       nuclear repulsion energy       190.9440583241 Hartrees.
 NAtoms=   13 NActive=   13 NUniq=   13 SFac= 1.00D+00 NAtFMM=   60 NAOKFM=F Big=F
 Integral buffers will be    131072 words long.
 Raffenetti 2 integral format.
 Two-electron integral symmetry is turned on.
 Nuclear repulsion after empirical dispersion term =      190.9167382362 Hartrees.
 One-electron integrals computed using PRISM.
   1 Symmetry operations used in ECPInt.
 ECPInt:  NShTT=    5778 NPrTT=   17959 LenC2=    5637 LenP2D=   14636.
 LDataN:  DoStor=T MaxTD1= 4 Len=   56
 NBasis=   221 RedAO= T EigKep=  2.75D-04  NBF=   221
 NBsUse=   221 1.00D-06 EigRej= -1.00D+00 NBFU=   221
 Initial guess from the checkpoint file:  "/home/super/YCY/BeH/Be11/10-H-Be11.chk"
 B after Tr=     0.000000    0.000000    0.000000
         Rot=    0.999933    0.010994    0.000529   -0.003509 Ang=   1.32 deg.
 ExpMin= 3.27D-02 ExpMax= 4.70D+03 ExpMxC= 1.60D+02 IAcc=3 IRadAn=         5 AccDes= 0.00D+00
 Harris functional with IExCor= 1009 and IRadAn=       5 diagonalized for initial guess.
 HarFok:  IExCor= 1009 AccDes= 0.00D+00 IRadAn=         5 IDoV= 1 UseB2=F ITyADJ=14
 ICtDFT=  3500011 ScaDFX=  1.000000  1.000000  1.000000  1.000000
 FoFCou: FMM=F IPFlag=           0 FMFlag=      100000 FMFlg1=           0
         NFxFlg=           0 DoJE=T BraDBF=F KetDBF=T FulRan=T
         wScrn=  0.000000 ICntrl=       500 IOpCl=  0 I1Cent=   200000004 NGrid=           0
         NMat0=    1 NMatS0=      1 NMatT0=    0 NMatD0=    1 NMtDS0=    0 NMtDT0=    0
 Petite list used in FoFCou.
 Requested convergence on RMS density matrix=1.00D-08 within 128 cycles.
 Requested convergence on MAX density matrix=1.00D-06.
 Requested convergence on             energy=1.00D-06.
 No special actions if energy rises.
 SCF Done:  E(RPBE1PBE) =  -163.033236921     A.U. after   15 cycles
            NFock= 15  Conv=0.33D-08     -V/T= 2.0072
   1 Symmetry operations used in ECPInt.
 ECPInt:  NShTT=    5778 NPrTT=   17959 LenC2=    5637 LenP2D=   14636.
 LDataN:  DoStor=T MaxTD1= 5 Len=  102
 Calling FoFJK, ICntrl=      2127 FMM=F ISym2X=0 I1Cent= 0 IOpClX= 0 NMat=1 NMatS=1 NMatT=0.
 ***** Axes restored to original set *****
 -------------------------------------------------------------------
 Center     Atomic                   Forces (Hartrees/Bohr)
 Number     Number              X              Y              Z
 -------------------------------------------------------------------
      1        4          -0.001041791   -0.001075079   -0.002173741
      2        4           0.000643186   -0.001208381    0.001452400
      3        4           0.000613015   -0.001769562   -0.000250408
      4        4          -0.001438279   -0.001703319   -0.000965063
      5        4          -0.003831667   -0.000727749    0.000042566
      6        4           0.000549393    0.001499217   -0.000453265
      7        4          -0.000634806    0.000018647   -0.002090257
      8        4           0.001034966    0.000702333   -0.002902452
      9        4          -0.003736662    0.001500911    0.000186364
     10        4           0.007842110    0.001304685    0.006357433
     11        4          -0.001108812   -0.000610036   -0.000773754
     12        1           0.017282889    0.010787723   -0.021513739
     13        1          -0.016173543   -0.008719390    0.023083915
 -------------------------------------------------------------------
 Cartesian Forces:  Max     0.023083915 RMS     0.007023059

 GradGradGradGradGradGradGradGradGradGradGradGradGradGradGradGradGradGrad
 Berny optimization.
 Using GEDIIS/GDIIS optimizer.
 FormGI is forming the generalized inverse of G from B-inverse, IUseBI=4.
 Internal  Forces:  Max     0.019163304 RMS     0.001750184
 Search for a local minimum.
 Step number   2 out of a maximum of  100
 All quantities printed in internal units (Hartrees-Bohrs-Radians)
 Mixed Optimization -- RFO/linear search
 Update second derivatives using D2CorX and points    1    2
 DE= -2.38D-02 DEPred=-2.45D-02 R= 9.72D-01
 TightC=F SS=  1.41D+00  RLast= 3.08D-01 DXNew= 5.0454D-01 9.2468D-01
 Trust test= 9.72D-01 RLast= 3.08D-01 DXMaxT set to 5.05D-01
 ITU=  1  0
 Use linear search instead of GDIIS.
     Eigenvalues ---    0.02353   0.02676   0.02986   0.03069   0.03647
     Eigenvalues ---    0.03689   0.03814   0.04298   0.04624   0.05397
     Eigenvalues ---    0.05542   0.06050   0.06224   0.06390   0.06490
     Eigenvalues ---    0.06699   0.06984   0.07078   0.07307   0.07670
     Eigenvalues ---    0.07707   0.07992   0.08595   0.08874   0.08879
     Eigenvalues ---    0.11617   0.11933   0.12450   0.13174   0.13229
     Eigenvalues ---    0.13748   0.14334   0.42702
 RFO step:  Lambda=-3.40057720D-03 EMin= 2.35273734D-02
 Quartic linear search produced a step of  0.42689.
 Iteration  1 RMS(Cart)=  0.01772896 RMS(Int)=  0.00179206
 Iteration  2 RMS(Cart)=  0.00094764 RMS(Int)=  0.00124259
 Iteration  3 RMS(Cart)=  0.00001092 RMS(Int)=  0.00124255
 Iteration  4 RMS(Cart)=  0.00000018 RMS(Int)=  0.00124255
 Variable       Old X    -DE/DX   Delta X   Delta X   Delta X     New X
                                 (Linear)    (Quad)   (Total)
    R1        4.56714  -0.00043  -0.00065   0.00076   0.00024   4.56738
    R2        3.88676   0.00091   0.00286   0.00540   0.00800   3.89476
    R3        3.94154  -0.00020  -0.00083  -0.00080  -0.00155   3.93999
    R4        3.87096  -0.00066  -0.00394  -0.02192  -0.02632   3.84464
    R5        4.57138  -0.00019  -0.00087   0.00198   0.00101   4.57238
    R6        3.94301   0.00013  -0.00056  -0.00170  -0.00239   3.94062
    R7        3.86355   0.00039   0.00128   0.00386   0.00493   3.86848
    R8        4.08765   0.00011  -0.00025  -0.00713  -0.00727   4.08038
    R9        3.86273  -0.00136  -0.00466  -0.01750  -0.02234   3.84039
   R10        3.79338   0.00036   0.00116   0.00442   0.00576   3.79914
   R11        3.85736  -0.00042  -0.00130   0.00367   0.00197   3.85934
   R12        4.01953  -0.00162  -0.00362  -0.01517  -0.01903   4.00050
   R13        4.28068   0.00130   0.00268   0.00665   0.00970   4.29038
   R14        4.08488   0.00018  -0.00025  -0.00774  -0.00800   4.07688
   R15        3.85850  -0.00097  -0.00206  -0.00588  -0.00817   3.85033
   R16        3.93370   0.00073   0.00134   0.00517   0.00701   3.94072
   R17        3.78411  -0.00097  -0.00285  -0.00950  -0.01274   3.77137
   R18        3.86070   0.00120   0.00464   0.01984   0.02495   3.88565
   R19        4.27584  -0.00021   0.00005   0.00198   0.00197   4.27781
   R20        3.93335   0.00015   0.00136   0.00919   0.01061   3.94396
   R21        3.85277   0.00052   0.00138   0.00372   0.00511   3.85788
   R22        3.86979   0.00102   0.00407   0.01928   0.02332   3.89310
   R23        3.85859  -0.00012  -0.00070  -0.00110  -0.00169   3.85690
   R24        4.02436  -0.00023  -0.00137  -0.00514  -0.00654   4.01782
   R25        4.07666  -0.00159  -0.00488  -0.03404  -0.03934   4.03731
   R26        4.09029   0.00091   0.00189   0.01233   0.01477   4.10505
   R27        3.88871   0.00172   0.00649   0.03402   0.04102   3.92972
   R28        3.20237   0.00323   0.01727   0.02307   0.03793   3.24030
   R29        3.17568   0.00335   0.01781   0.03645   0.05200   3.22768
   R30        1.37649   0.01916   0.10359   0.00410   0.11781   1.49430
    A1        1.99158  -0.00053  -0.00124  -0.00551  -0.00684   1.98474
    A2        1.59387  -0.00017  -0.00018   0.00043   0.00030   1.59418
    A3        2.00991  -0.00060  -0.00148  -0.00808  -0.00957   2.00034
    A4        2.01627  -0.00025  -0.00031   0.00147   0.00110   2.01737
    A5        1.58954  -0.00071  -0.00181  -0.00768  -0.00959   1.57995
    A6        1.84539   0.00025   0.00070   0.00201   0.00268   1.84807
    A7        1.84180  -0.00016  -0.00025  -0.00110  -0.00140   1.84041
    A8        2.76104  -0.00032  -0.00043  -0.00230  -0.00276   2.75828
    A9        1.99420  -0.00000   0.00033   0.00138   0.00180   1.99600
   A10        1.48320   0.00033   0.00085   0.00383   0.00461   1.48781
   A11        1.46781   0.00020   0.00026  -0.00047  -0.00032   1.46749
   A12        1.86357   0.00008   0.00007   0.00041   0.00031   1.86388
   A13        1.90623   0.00037   0.00067   0.00042   0.00093   1.90716
   A14        1.93818   0.00059   0.00166   0.00602   0.00765   1.94583
   A15        1.71521   0.00017   0.00035   0.00054   0.00104   1.71625
   A16        1.54431   0.00102   0.00294   0.01533   0.01851   1.56281
   A17        2.27115  -0.00038  -0.00118  -0.00140  -0.00238   2.26877
   A18        1.99245   0.00033   0.00087   0.00346   0.00456   1.99700
   A19        1.89674  -0.00000   0.00020   0.00013   0.00035   1.89709
   A20        1.82306  -0.00028  -0.00054   0.00042  -0.00011   1.82295
   A21        2.04224   0.00069   0.00207   0.00871   0.01090   2.05313
   A22        1.79142  -0.00017  -0.00055  -0.00269  -0.00339   1.78803
   A23        1.84650  -0.00018  -0.00073  -0.00622  -0.00711   1.83939
   A24        2.00985   0.00073   0.00213   0.01178   0.01409   2.02393
   A25        1.64015   0.00143   0.00363   0.01479   0.01855   1.65870
   A26        1.77585   0.00015   0.00038   0.00072   0.00103   1.77688
   A27        1.67559  -0.00005  -0.00012  -0.00061  -0.00068   1.67492
   A28        1.87419  -0.00016  -0.00021  -0.00116  -0.00137   1.87282
   A29        1.65882   0.00016   0.00062   0.00381   0.00440   1.66322
   A30        1.91790   0.00050   0.00154   0.00634   0.00796   1.92586
   A31        1.93702   0.00023   0.00056   0.00236   0.00292   1.93993
   A32        1.53711   0.00003   0.00003   0.00054   0.00057   1.53768
   A33        1.71390  -0.00013  -0.00033  -0.00161  -0.00196   1.71194
   A34        1.98665  -0.00056  -0.00168  -0.00998  -0.01173   1.97492
   A35        1.89756   0.00018   0.00059   0.00199   0.00261   1.90017
   A36        2.27777   0.00015   0.00087   0.00557   0.00643   2.28420
   A37        1.84814   0.00016   0.00000  -0.00175  -0.00173   1.84641
   A38        1.82673   0.00018   0.00082   0.00626   0.00718   1.83391
   A39        2.03686  -0.00013  -0.00058   0.00005  -0.00052   2.03634
   A40        2.00785   0.00066   0.00128   0.00227   0.00359   2.01144
   A41        1.79844   0.00098   0.00272   0.01296   0.01577   1.81421
   A42        1.48256   0.00034   0.00093   0.00437   0.00531   1.48788
   A43        1.47305   0.00117   0.00295   0.01005   0.01306   1.48611
   A44        1.90144  -0.00008  -0.00067  -0.00541  -0.00615   1.89529
   A45        1.93389  -0.00004  -0.00006   0.00179   0.00171   1.93559
   A46        1.86978   0.00115   0.00291   0.01311   0.01606   1.88585
   A47        1.65130  -0.00111  -0.00274  -0.01062  -0.01380   1.63749
   A48        1.66779  -0.00141  -0.00396  -0.01709  -0.02124   1.64655
   A49        2.20457  -0.00095  -0.00759   0.03370   0.02686   2.23142
   A50        2.42582   0.00029   0.00365  -0.04210  -0.03898   2.38685
   A51        1.92680  -0.00146  -0.00382  -0.01335  -0.01753   1.90927
   A52        1.86512  -0.00153  -0.00423  -0.02068  -0.02506   1.84005
   A53        2.19178   0.00289   0.01199   0.04034   0.04981   2.24159
   A54        1.93067  -0.00191  -0.01039  -0.02857  -0.03638   1.89429
   A55        1.90170  -0.00170  -0.00515  -0.02526  -0.03057   1.87113
   A56        1.92856  -0.00212  -0.01319   0.00265  -0.00742   1.92114
   A57        2.34287   0.00389   0.01801   0.02723   0.04174   2.38460
   A58        2.33413   0.00360   0.01741  -0.00018   0.01332   2.34745
   A59        1.91396  -0.00140  -0.01134   0.02587   0.01680   1.93076
   A60        2.17683  -0.00018  -0.00136  -0.02358  -0.02374   2.15309
   A61        2.17965   0.00173   0.00394   0.06184   0.06478   2.24443
   A62        1.62879  -0.00036  -0.00114  -0.00479  -0.00600   1.62279
   A63        1.77106  -0.00055  -0.00138  -0.00480  -0.00622   1.76484
    D1       -0.69909   0.00053   0.00126   0.00391   0.00519  -0.69390
    D2       -1.78232   0.00033   0.00072   0.00284   0.00356  -1.77876
    D3        1.18027   0.00018   0.00069   0.00197   0.00266   1.18293
    D4        0.09704  -0.00002   0.00014   0.00090   0.00103   0.09808
    D5        0.31008   0.00000  -0.00006  -0.00260  -0.00270   0.30738
    D6       -0.77315  -0.00019  -0.00061  -0.00367  -0.00433  -0.77747
    D7       -0.21342  -0.00023  -0.00078  -0.00416  -0.00494  -0.21836
    D8        0.77914  -0.00001  -0.00016  -0.00130  -0.00141   0.77773
    D9       -1.07862   0.00005  -0.00011  -0.00027  -0.00036  -1.07898
   D10       -0.08606   0.00027   0.00051   0.00258   0.00317  -0.08289
   D11        0.93912  -0.00014  -0.00024  -0.00097  -0.00114   0.93799
   D12        1.93168   0.00008   0.00039   0.00188   0.00240   1.93408
   D13        0.80206  -0.00044  -0.00162  -0.01131  -0.01294   0.78912
   D14       -0.91988   0.00002  -0.00086  -0.00933  -0.01023  -0.93011
   D15       -0.01497   0.00011  -0.00006  -0.00256  -0.00258  -0.01756
   D16       -0.08723   0.00004  -0.00003  -0.00037  -0.00037  -0.08760
   D17       -1.07782   0.00005   0.00001  -0.00080  -0.00079  -1.07861
   D18        0.78145   0.00014   0.00023  -0.00010   0.00014   0.78159
   D19       -0.20914   0.00016   0.00026  -0.00053  -0.00027  -0.20941
   D20        1.92859  -0.00060  -0.00143  -0.00619  -0.00767   1.92092
   D21        0.93799  -0.00058  -0.00140  -0.00662  -0.00809   0.92991
   D22        0.30951  -0.00003  -0.00016   0.00099   0.00083   0.31034
   D23       -0.77325  -0.00024  -0.00040  -0.00256  -0.00295  -0.77620
   D24        1.17795  -0.00012  -0.00046  -0.00004  -0.00056   1.17738
   D25        0.09519  -0.00032  -0.00069  -0.00360  -0.00434   0.09084
   D26       -0.70376  -0.00006  -0.00042   0.00118   0.00077  -0.70299
   D27       -1.78652  -0.00026  -0.00065  -0.00237  -0.00301  -1.78953
   D28       -0.91368   0.00047   0.00118   0.00147   0.00271  -0.91097
   D29       -0.00936  -0.00011  -0.00039  -0.00519  -0.00563  -0.01499
   D30        0.80598  -0.00023  -0.00045  -0.00588  -0.00637   0.79961
   D31        0.93541   0.00015   0.00040  -0.00569  -0.00533   0.93008
   D32       -0.18278  -0.00048  -0.00183  -0.01615  -0.01828  -0.20106
   D33       -0.17875  -0.00027  -0.00077  -0.00929  -0.01003  -0.18877
   D34       -1.29694  -0.00090  -0.00300  -0.01975  -0.02297  -1.31991
   D35       -0.86469   0.00006   0.00060   0.00648   0.00718  -0.85751
   D36        0.30645   0.00033   0.00126   0.01149   0.01297   0.31941
   D37        0.00459   0.00008   0.00020   0.00492   0.00511   0.00970
   D38        1.17572   0.00035   0.00085   0.00993   0.01090   1.18662
   D39       -0.08829   0.00002  -0.00004  -0.00027  -0.00028  -0.08857
   D40        0.89378   0.00034   0.00096   0.00388   0.00486   0.89865
   D41       -0.95621  -0.00036  -0.00100  -0.00103  -0.00193  -0.95814
   D42        0.02586  -0.00005  -0.00000   0.00312   0.00321   0.02908
   D43        0.79197   0.00002  -0.00002   0.00021   0.00007   0.79204
   D44       -0.29199   0.00002   0.00004  -0.00285  -0.00276  -0.29475
   D45       -0.51187   0.00024   0.00076   0.00424   0.00495  -0.50692
   D46        0.55756   0.00034   0.00131   0.00793   0.00921   0.56677
   D47       -1.57314   0.00013   0.00074   0.00267   0.00323  -1.56991
   D48       -0.50371   0.00023   0.00129   0.00635   0.00749  -0.49621
   D49       -0.75485  -0.00018  -0.00077   0.00051  -0.00030  -0.75515
   D50        0.48839  -0.00016  -0.00080  -0.00393  -0.00456   0.48383
   D51       -0.97434   0.00060   0.00216   0.01402   0.01607  -0.95826
   D52        0.10168  -0.00038  -0.00084  -0.00405  -0.00492   0.09676
   D53        2.56992  -0.00354  -0.01723  -0.02872  -0.04296   2.52696
   D54        3.08553   0.00453   0.02339   0.02444   0.04209   3.12762
   D55        0.24228   0.00060   0.00233   0.01916   0.02163   0.26390
   D56        1.31830  -0.00038  -0.00068   0.00109   0.00063   1.31893
   D57       -2.49665  -0.00353  -0.01707  -0.02358  -0.03741  -2.53406
   D58       -1.98105   0.00453   0.02355   0.02958   0.04765  -1.93340
   D59        0.99742  -0.00011  -0.00065  -0.00577  -0.00643   0.99099
   D60       -0.03042  -0.00001  -0.00010  -0.00407  -0.00417  -0.03459
   D61       -0.22278  -0.00047  -0.00146  -0.00604  -0.00746  -0.23023
   D62       -1.25061  -0.00037  -0.00091  -0.00434  -0.00520  -1.25581
   D63        0.30266  -0.00020  -0.00070  -0.00661  -0.00728   0.29538
   D64        1.35614  -0.00007  -0.00053  -0.00324  -0.00377   1.35237
   D65       -0.75134  -0.00028  -0.00111  -0.00766  -0.00868  -0.76002
   D66        0.30214  -0.00015  -0.00094  -0.00430  -0.00516   0.29698
   D67        0.11736  -0.00083  -0.00301  -0.02223  -0.02520   0.09215
   D68       -0.96360   0.00055   0.00134  -0.00350  -0.00239  -0.96598
   D69        2.49974  -0.00297  -0.01638   0.01560   0.00202   2.50176
   D70        2.89682   0.00125   0.00946  -0.04508  -0.03724   2.85958
   D71        1.22519  -0.00088  -0.00316  -0.01928  -0.02228   1.20291
   D72        0.14423   0.00050   0.00119  -0.00055   0.00054   0.14477
   D73       -2.67562  -0.00302  -0.01653   0.01855   0.00495  -2.67067
   D74       -2.27854   0.00120   0.00931  -0.04214  -0.03432  -2.31285
   D75        0.79898   0.00063   0.00225   0.01162   0.01382   0.81280
   D76       -0.28937   0.00006   0.00024   0.00076   0.00091  -0.28847
   D77       -0.52725   0.00066   0.00239   0.01686   0.01916  -0.50809
   D78        0.54369  -0.00056  -0.00071   0.00391   0.00326   0.54695
   D79       -3.02823   0.00021   0.00317  -0.03364  -0.03021  -3.05844
   D80        3.09549   0.00015  -0.00326   0.06781   0.06695  -3.12074
   D81        0.10373  -0.00002   0.00014   0.00092   0.00105   0.10478
   D82        1.32386   0.00020   0.00116   0.00872   0.00985   1.33371
   D83       -0.98088  -0.00022  -0.00052  -0.00094  -0.00152  -0.98240
   D84        0.23925  -0.00000   0.00050   0.00687   0.00728   0.24653
   D85       -0.96810  -0.00022  -0.00086  -0.00399  -0.00496  -0.97306
   D86        0.14678   0.00062   0.00194   0.01097   0.01297   0.15975
   D87        0.12510   0.00002   0.00007  -0.00032  -0.00029   0.12481
   D88        1.23998   0.00086   0.00287   0.01464   0.01764   1.25762
   D89        0.54375  -0.00014  -0.00017   0.00265   0.00249   0.54624
   D90       -0.53396   0.00005   0.00014   0.00252   0.00273  -0.53123
   D91        0.55543   0.00019   0.00085   0.00718   0.00806   0.56349
   D92       -0.51480  -0.00022  -0.00007   0.00445   0.00442  -0.51038
   D93       -0.50739   0.00006   0.00034   0.00423   0.00458  -0.50282
   D94       -1.57762  -0.00035  -0.00058   0.00150   0.00093  -1.57669
   D95       -1.29495  -0.00031  -0.00150  -0.01301  -0.01441  -1.30935
   D96       -0.18048   0.00019  -0.00008  -0.00879  -0.00894  -0.18942
   D97       -0.18310  -0.00045  -0.00198  -0.01822  -0.02032  -0.20343
   D98        0.93136   0.00005  -0.00055  -0.01399  -0.01486   0.91650
   D99        0.49059  -0.00026  -0.00077  -0.00252  -0.00334   0.48725
   D100      -0.74775   0.00042   0.00138   0.01308   0.01458  -0.73316
   D101      -0.86711  -0.00030  -0.00048  -0.00110  -0.00163  -0.86874
   D102       0.00328  -0.00002   0.00026   0.00088   0.00119   0.00446
   D103       0.30350  -0.00003  -0.00013  -0.00164  -0.00178   0.30171
   D104       1.17389   0.00025   0.00060   0.00034   0.00103   1.17492
   D105      -0.22476  -0.00069  -0.00238  -0.01690  -0.01930  -0.24407
   D106      -1.24846   0.00037   0.00016  -0.00786  -0.00774  -1.25620
   D107       2.46453   0.00202   0.00823   0.04398   0.05079   2.51532
   D108       2.33007  -0.00213  -0.00808  -0.06052  -0.06731   2.26275
   D109       0.99436  -0.00052  -0.00215  -0.01596  -0.01807   0.97629
   D110      -0.02934   0.00054   0.00039  -0.00692  -0.00652  -0.03585
   D111      -2.59953   0.00219   0.00846   0.04491   0.05201  -2.54751
   D112      -2.73399  -0.00196  -0.00785  -0.05958  -0.06609  -2.80008
   D113      -0.08680   0.00031   0.00065   0.00342   0.00412  -0.08268
   D114       0.88927  -0.00039  -0.00114  -0.00046  -0.00149   0.88778
   D115      -2.57058   0.00381   0.01990  -0.00445   0.01154  -2.55903
   D116      -3.10239  -0.00349  -0.01886  -0.00767  -0.02486  -3.12725
   D117      -0.94973   0.00035   0.00133   0.01057   0.01199  -0.93774
   D118       0.02634  -0.00035  -0.00046   0.00668   0.00638   0.03272
   D119       2.84967   0.00385   0.02058   0.00270   0.01942   2.86909
   D120       2.31786  -0.00345  -0.01817  -0.00053  -0.01699   2.30087
         Item               Value     Threshold  Converged?
 Maximum Force            0.019163     0.000450     NO 
 RMS     Force            0.001750     0.000300     NO 
 Maximum Displacement     0.155209     0.001800     NO 
 RMS     Displacement     0.018099     0.001200     NO 
 Predicted change in Energy=-3.585185D-04
 GradGradGradGradGradGradGradGradGradGradGradGradGradGradGradGradGradGrad

                          Input orientation:                          
 ---------------------------------------------------------------------
 Center     Atomic      Atomic             Coordinates (Angstroms)
 Number     Number       Type             X           Y           Z
 ---------------------------------------------------------------------
      1          4           0       -0.020513   -0.005276   -1.488255
      2          4           0       -1.556314    1.317715   -0.171944
      3          4           0        0.450446    1.665883   -0.377751
      4          4           0       -0.166943    0.991440    1.448402
      5          4           0        1.986311    0.393411   -1.087338
      6          4           0       -1.747810   -0.380946    0.927102
      7          4           0       -0.465820   -1.675944   -0.415996
      8          4           0        0.176023   -1.016885    1.427333
      9          4           0        1.533450   -1.331820   -0.192126
     10          4           0        1.766986    0.385477    0.957115
     11          4           0       -2.029016   -0.404686   -1.094803
     12          1           0        3.244485    0.823110    1.709210
     13          1           0        2.774025    0.630196    2.314798
 ---------------------------------------------------------------------
                    Distance matrix (angstroms):
                    1          2          3          4          5
     1  Be   0.000000
     2  Be   2.416953   0.000000
     3  Be   2.061018   2.047111   0.000000
     4  Be   3.104648   2.159243   2.042273   0.000000
     5  Be   2.084953   3.773920   2.116974   3.379958   0.000000
     6  Be   2.993098   2.032247   3.274826   2.157392   4.312918
     7  Be   2.034495   3.195424   3.465374   3.268064   3.278091
     8  Be   3.092350   3.317987   3.245132   2.037508   3.404357
     9  Be   2.419601   4.070269   3.192739   3.313639   1.995723
    10  Be   3.054125   3.631551   2.270371   2.085338   2.056199
    11  Be   2.085285   2.010419   3.308951   3.447372   4.093881
    12  H    4.644374   5.179868   3.587802   3.425520   3.096501
    13  H    4.761982   5.040674   3.704252   3.087139   3.500155
                    6          7          8          9         10
     6  Be   0.000000
     7  Be   2.263721   0.000000
     8  Be   2.087052   2.060142   0.000000
     9  Be   3.594928   2.040986   2.136455   0.000000
    10  Be   3.597514   3.334714   2.172300   2.079520   0.000000
    11  Be   2.041505   2.126136   3.405606   3.790194   4.386839
    12  H    5.194656   4.952589   3.588940   3.344614   1.714692
    13  H    4.836848   4.824118   3.201574   3.416606   1.708015
                   11         12         13
    11  Be   0.000000
    12  H    6.097522   0.000000
    13  H    5.980431   0.790750   0.000000
 Stoichiometry    Be11H2
 Framework group  C1[X(Be11H2)]
 Deg. of freedom    33
 Full point group                 C1      NOp   1
 Largest Abelian subgroup         C1      NOp   1
 Largest concise Abelian subgroup C1      NOp   1
                         Standard orientation:                         
 ---------------------------------------------------------------------
 Center     Atomic      Atomic             Coordinates (Angstroms)
 Number     Number       Type             X           Y           Z
 ---------------------------------------------------------------------
      1          4           0       -0.539691    1.147975    0.936571
      2          4           0       -1.553087   -1.044409    1.026815
      3          4           0        0.360729   -0.586583    1.591054
      4          4           0        0.161321   -1.686683   -0.118009
      5          4           0        1.532665    1.123942    1.164147
      6          4           0       -1.628470   -0.861781   -0.995805
      7          4           0       -0.863319    1.267467   -1.068461
      8          4           0        0.286165   -0.342380   -1.644017
      9          4           0        1.151560    1.406675   -0.774340
     10          4           0        1.837883   -0.446649   -0.127380
     11          4           0       -2.412826    0.581943    0.215884
     12          1           0        3.493535   -0.892718   -0.130611
     13          1           0        3.174748   -1.345351   -0.695220
 ---------------------------------------------------------------------
 Rotational constants (GHZ):           2.3978809           1.6953237           1.6580866
 Standard basis: def2TZVP (5D, 7F)
 There are   232 symmetry adapted cartesian basis functions of A   symmetry.
 There are   221 symmetry adapted basis functions of A   symmetry.
   221 basis functions,   335 primitive gaussians,   232 cartesian basis functions
    23 alpha electrons       23 beta electrons
       nuclear repulsion energy       190.7383669936 Hartrees.
 NAtoms=   13 NActive=   13 NUniq=   13 SFac= 1.00D+00 NAtFMM=   60 NAOKFM=F Big=F
 Integral buffers will be    131072 words long.
 Raffenetti 2 integral format.
 Two-electron integral symmetry is turned on.
 Nuclear repulsion after empirical dispersion term =      190.7110870989 Hartrees.
 One-electron integrals computed using PRISM.
   1 Symmetry operations used in ECPInt.
 ECPInt:  NShTT=    5778 NPrTT=   17959 LenC2=    5637 LenP2D=   14629.
 LDataN:  DoStor=T MaxTD1= 4 Len=   56
 NBasis=   221 RedAO= T EigKep=  2.76D-04  NBF=   221
 NBsUse=   221 1.00D-06 EigRej= -1.00D+00 NBFU=   221
 Initial guess from the checkpoint file:  "/home/super/YCY/BeH/Be11/10-H-Be11.chk"
 B after Tr=    -0.000000   -0.000000    0.000000
         Rot=    0.999901    0.011605    0.001195   -0.007875 Ang=   1.61 deg.
 ExpMin= 3.27D-02 ExpMax= 4.70D+03 ExpMxC= 1.60D+02 IAcc=3 IRadAn=         5 AccDes= 0.00D+00
 Harris functional with IExCor= 1009 and IRadAn=       5 diagonalized for initial guess.
 HarFok:  IExCor= 1009 AccDes= 0.00D+00 IRadAn=         5 IDoV= 1 UseB2=F ITyADJ=14
 ICtDFT=  3500011 ScaDFX=  1.000000  1.000000  1.000000  1.000000
 FoFCou: FMM=F IPFlag=           0 FMFlag=      100000 FMFlg1=           0
         NFxFlg=           0 DoJE=T BraDBF=F KetDBF=T FulRan=T
         wScrn=  0.000000 ICntrl=       500 IOpCl=  0 I1Cent=   200000004 NGrid=           0
         NMat0=    1 NMatS0=      1 NMatT0=    0 NMatD0=    1 NMtDS0=    0 NMtDT0=    0
 Petite list used in FoFCou.
 Requested convergence on RMS density matrix=1.00D-08 within 128 cycles.
 Requested convergence on MAX density matrix=1.00D-06.
 Requested convergence on             energy=1.00D-06.
 No special actions if energy rises.
 SCF Done:  E(RPBE1PBE) =  -163.036155249     A.U. after   14 cycles
            NFock= 14  Conv=0.93D-08     -V/T= 2.0076
   1 Symmetry operations used in ECPInt.
 ECPInt:  NShTT=    5778 NPrTT=   17959 LenC2=    5637 LenP2D=   14629.
 LDataN:  DoStor=T MaxTD1= 5 Len=  102
 Calling FoFJK, ICntrl=      2127 FMM=F ISym2X=0 I1Cent= 0 IOpClX= 0 NMat=1 NMatS=1 NMatT=0.
 ***** Axes restored to original set *****
 -------------------------------------------------------------------
 Center     Atomic                   Forces (Hartrees/Bohr)
 Number     Number              X              Y              Z
 -------------------------------------------------------------------
      1        4          -0.000254994    0.000508705   -0.002514961
      2        4           0.000635110   -0.000471283    0.000164138
      3        4          -0.000337159   -0.001649582   -0.000246046
      4        4          -0.000578450   -0.001333812   -0.000621200
      5        4          -0.002828777    0.000258942    0.000580930
      6        4           0.000604583    0.000248447    0.000086613
      7        4          -0.000314410   -0.000880328   -0.000035978
      8        4          -0.000559996    0.000216708   -0.002914249
      9        4          -0.002791884    0.001840719    0.000871293
     10        4           0.009348001    0.000543256    0.006412264
     11        4          -0.000778553   -0.000117585   -0.000086707
     12        1          -0.004859091   -0.004603005    0.005018344
     13        1           0.002715620    0.005438819   -0.006714442
 -------------------------------------------------------------------
 Cartesian Forces:  Max     0.009348001 RMS     0.002885215

 GradGradGradGradGradGradGradGradGradGradGradGradGradGradGradGradGradGrad
 Berny optimization.
 Using GEDIIS/GDIIS optimizer.
 FormGI is forming the generalized inverse of G from B-inverse, IUseBI=4.
 Internal  Forces:  Max     0.005468794 RMS     0.000718636
 Search for a local minimum.
 Step number   3 out of a maximum of  100
 All quantities printed in internal units (Hartrees-Bohrs-Radians)
 Mixed Optimization -- En-DIIS/RFO-DIIS
 Update second derivatives using D2CorX and points    1    2    3
 DE= -2.92D-03 DEPred=-3.59D-04 R= 8.14D+00
 TightC=F SS=  1.41D+00  RLast= 2.86D-01 DXNew= 8.4853D-01 8.5903D-01
 Trust test= 8.14D+00 RLast= 2.86D-01 DXMaxT set to 8.49D-01
 ITU=  1  1  0
 Use linear search instead of GDIIS.
     Eigenvalues ---    0.02357   0.02511   0.02917   0.03033   0.03306
     Eigenvalues ---    0.03656   0.03754   0.03810   0.04355   0.05016
     Eigenvalues ---    0.05514   0.05955   0.06230   0.06378   0.06487
     Eigenvalues ---    0.06694   0.06980   0.07082   0.07312   0.07692
     Eigenvalues ---    0.07745   0.08017   0.08572   0.08806   0.08893
     Eigenvalues ---    0.11412   0.11671   0.12028   0.12653   0.13130
     Eigenvalues ---    0.13302   0.14118   0.41852
 RFO step:  Lambda=-7.69256183D-04 EMin= 2.35706568D-02
 Quartic linear search produced a step of  0.09840.
 Iteration  1 RMS(Cart)=  0.00868600 RMS(Int)=  0.00067802
 Iteration  2 RMS(Cart)=  0.00029365 RMS(Int)=  0.00045752
 Iteration  3 RMS(Cart)=  0.00000040 RMS(Int)=  0.00045752
 Variable       Old X    -DE/DX   Delta X   Delta X   Delta X     New X
                                 (Linear)    (Quad)   (Total)
    R1        4.56738  -0.00040   0.00002  -0.00472  -0.00467   4.56271
    R2        3.89476   0.00017   0.00079  -0.00139  -0.00067   3.89409
    R3        3.93999  -0.00005  -0.00015  -0.00189  -0.00204   3.93795
    R4        3.84464   0.00024  -0.00259   0.00090  -0.00182   3.84282
    R5        4.57238  -0.00003   0.00010   0.00330   0.00337   4.57575
    R6        3.94062   0.00013  -0.00024   0.00195   0.00164   3.94226
    R7        3.86848  -0.00006   0.00049  -0.00160  -0.00119   3.86729
    R8        4.08038   0.00021  -0.00072   0.00188   0.00122   4.08160
    R9        3.84039  -0.00045  -0.00220  -0.00272  -0.00498   3.83541
   R10        3.79914   0.00016   0.00057   0.00008   0.00074   3.79988
   R11        3.85934  -0.00048   0.00019   0.00108   0.00116   3.86049
   R12        4.00050  -0.00137  -0.00187  -0.01425  -0.01623   3.98427
   R13        4.29038   0.00127   0.00095   0.01101   0.01210   4.30248
   R14        4.07688   0.00020  -0.00079  -0.00120  -0.00199   4.07489
   R15        3.85033  -0.00077  -0.00080  -0.00440  -0.00530   3.84503
   R16        3.94072   0.00086   0.00069   0.00580   0.00666   3.94738
   R17        3.77137  -0.00059  -0.00125   0.00011  -0.00128   3.77009
   R18        3.88565   0.00053   0.00246   0.00496   0.00756   3.89321
   R19        4.27781  -0.00039   0.00019  -0.00346  -0.00330   4.27451
   R20        3.94396  -0.00021   0.00104  -0.00232  -0.00126   3.94270
   R21        3.85788   0.00021   0.00050   0.00159   0.00204   3.85993
   R22        3.89310   0.00023   0.00229   0.00001   0.00231   3.89541
   R23        3.85690  -0.00010  -0.00017  -0.00026  -0.00042   3.85648
   R24        4.01782   0.00003  -0.00064   0.00086   0.00024   4.01806
   R25        4.03731  -0.00141  -0.00387  -0.01729  -0.02132   4.01599
   R26        4.10505   0.00115   0.00145   0.01232   0.01397   4.11902
   R27        3.92972   0.00074   0.00404   0.00666   0.01090   3.94063
   R28        3.24030  -0.00185   0.00373  -0.01537  -0.01255   3.22775
   R29        3.22768  -0.00174   0.00512  -0.01425  -0.01000   3.21768
   R30        1.49430  -0.00547   0.01159   0.00658   0.02195   1.51625
    A1        1.98474  -0.00041  -0.00067  -0.00357  -0.00428   1.98046
    A2        1.59418  -0.00014   0.00003  -0.00068  -0.00060   1.59357
    A3        2.00034  -0.00050  -0.00094  -0.00461  -0.00555   1.99480
    A4        2.01737  -0.00030   0.00011  -0.00110  -0.00100   2.01637
    A5        1.57995  -0.00057  -0.00094  -0.00424  -0.00521   1.57474
    A6        1.84807   0.00011   0.00026   0.00098   0.00125   1.84932
    A7        1.84041  -0.00019  -0.00014  -0.00091  -0.00107   1.83934
    A8        2.75828  -0.00038  -0.00027  -0.00291  -0.00318   2.75510
    A9        1.99600  -0.00015   0.00018  -0.00164  -0.00143   1.99458
   A10        1.48781   0.00016   0.00045   0.00147   0.00189   1.48970
   A11        1.46749   0.00013  -0.00003   0.00092   0.00083   1.46831
   A12        1.86388  -0.00006   0.00003  -0.00009  -0.00012   1.86375
   A13        1.90716   0.00019   0.00009   0.00182   0.00185   1.90901
   A14        1.94583   0.00025   0.00075   0.00177   0.00250   1.94833
   A15        1.71625   0.00024   0.00010   0.00105   0.00119   1.71744
   A16        1.56281   0.00080   0.00182   0.00687   0.00875   1.57157
   A17        2.26877  -0.00002  -0.00023   0.00033   0.00015   2.26893
   A18        1.99700   0.00046   0.00045   0.00294   0.00347   2.00047
   A19        1.89709  -0.00002   0.00003  -0.00093  -0.00090   1.89620
   A20        1.82295  -0.00016  -0.00001  -0.00123  -0.00123   1.82173
   A21        2.05313   0.00055   0.00107   0.00388   0.00498   2.05811
   A22        1.78803  -0.00013  -0.00033  -0.00143  -0.00183   1.78621
   A23        1.83939  -0.00009  -0.00070  -0.00125  -0.00200   1.83740
   A24        2.02393   0.00057   0.00139   0.00547   0.00690   2.03084
   A25        1.65870   0.00114   0.00182   0.00941   0.01129   1.66999
   A26        1.77688  -0.00003   0.00010   0.00012   0.00022   1.77710
   A27        1.67492   0.00003  -0.00007  -0.00015  -0.00017   1.67475
   A28        1.87282  -0.00012  -0.00014  -0.00035  -0.00048   1.87234
   A29        1.66322   0.00008   0.00043   0.00106   0.00150   1.66472
   A30        1.92586   0.00023   0.00078   0.00233   0.00316   1.92901
   A31        1.93993   0.00016   0.00029   0.00142   0.00173   1.94166
   A32        1.53768  -0.00001   0.00006  -0.00011  -0.00009   1.53759
   A33        1.71194  -0.00012  -0.00019  -0.00047  -0.00069   1.71126
   A34        1.97492  -0.00045  -0.00115  -0.00484  -0.00602   1.96890
   A35        1.90017   0.00006   0.00026   0.00078   0.00104   1.90121
   A36        2.28420  -0.00012   0.00063   0.00009   0.00070   2.28489
   A37        1.84641   0.00021  -0.00017   0.00128   0.00114   1.84755
   A38        1.83391  -0.00001   0.00071   0.00038   0.00111   1.83502
   A39        2.03634  -0.00002  -0.00005   0.00133   0.00127   2.03761
   A40        2.01144   0.00060   0.00035   0.00323   0.00358   2.01502
   A41        1.81421   0.00076   0.00155   0.00640   0.00799   1.82220
   A42        1.48788   0.00031   0.00052   0.00252   0.00303   1.49091
   A43        1.48611   0.00095   0.00129   0.00663   0.00794   1.49405
   A44        1.89529   0.00012  -0.00061  -0.00127  -0.00189   1.89340
   A45        1.93559   0.00009   0.00017   0.00118   0.00134   1.93694
   A46        1.88585   0.00107   0.00158   0.00893   0.01056   1.89640
   A47        1.63749  -0.00103  -0.00136  -0.00788  -0.00935   1.62814
   A48        1.64655  -0.00111  -0.00209  -0.00860  -0.01077   1.63578
   A49        2.23142   0.00172   0.00264   0.01712   0.02004   2.25146
   A50        2.38685  -0.00112  -0.00384  -0.02171  -0.02536   2.36149
   A51        1.90927  -0.00119  -0.00173  -0.00961  -0.01144   1.89783
   A52        1.84005  -0.00127  -0.00247  -0.01106  -0.01359   1.82647
   A53        2.24159   0.00086   0.00490   0.02043   0.02437   2.26596
   A54        1.89429   0.00026  -0.00358  -0.01181  -0.01434   1.87995
   A55        1.87113  -0.00120  -0.00301  -0.01088  -0.01396   1.85716
   A56        1.92114   0.00137  -0.00073   0.00110   0.00150   1.92264
   A57        2.38460   0.00020   0.00411   0.01048   0.01295   2.39755
   A58        2.34745  -0.00045   0.00131  -0.00015  -0.00008   2.34737
   A59        1.93076   0.00197   0.00165   0.01588   0.01822   1.94898
   A60        2.15309   0.00010  -0.00234  -0.01136  -0.01307   2.14001
   A61        2.24443   0.00219   0.00637   0.03111   0.03711   2.28153
   A62        1.62279  -0.00015  -0.00059  -0.00181  -0.00243   1.62036
   A63        1.76484  -0.00028  -0.00061  -0.00232  -0.00293   1.76191
    D1       -0.69390   0.00036   0.00051   0.00156   0.00205  -0.69185
    D2       -1.77876   0.00029   0.00035   0.00199   0.00232  -1.77644
    D3        1.18293   0.00001   0.00026  -0.00035  -0.00010   1.18283
    D4        0.09808  -0.00005   0.00010   0.00008   0.00017   0.09825
    D5        0.30738  -0.00003  -0.00027  -0.00080  -0.00110   0.30628
    D6       -0.77747  -0.00010  -0.00043  -0.00036  -0.00083  -0.77830
    D7       -0.21836  -0.00010  -0.00049  -0.00048  -0.00097  -0.21933
    D8        0.77773   0.00011  -0.00014   0.00041   0.00028   0.77801
    D9       -1.07898   0.00018  -0.00004   0.00253   0.00249  -1.07649
   D10       -0.08289   0.00040   0.00031   0.00342   0.00375  -0.07914
   D11        0.93799  -0.00014  -0.00011  -0.00041  -0.00049   0.93750
   D12        1.93408   0.00008   0.00024   0.00048   0.00077   1.93484
   D13        0.78912  -0.00019  -0.00127  -0.00134  -0.00260   0.78652
   D14       -0.93011   0.00020  -0.00101   0.00110   0.00007  -0.93004
   D15       -0.01756   0.00009  -0.00025   0.00242   0.00218  -0.01538
   D16       -0.08760   0.00005  -0.00004  -0.00009  -0.00011  -0.08771
   D17       -1.07861   0.00006  -0.00008  -0.00001  -0.00008  -1.07869
   D18        0.78159   0.00012   0.00001   0.00041   0.00045   0.78204
   D19       -0.20941   0.00013  -0.00003   0.00049   0.00048  -0.20894
   D20        1.92092  -0.00046  -0.00076  -0.00419  -0.00495   1.91596
   D21        0.92991  -0.00044  -0.00080  -0.00412  -0.00492   0.92498
   D22        0.31034   0.00007   0.00008   0.00148   0.00159   0.31193
   D23       -0.77620  -0.00032  -0.00029  -0.00343  -0.00372  -0.77993
   D24        1.17738  -0.00004  -0.00006   0.00120   0.00115   1.17853
   D25        0.09084  -0.00043  -0.00043  -0.00371  -0.00416   0.08668
   D26       -0.70299   0.00013   0.00008   0.00240   0.00247  -0.70052
   D27       -1.78953  -0.00026  -0.00030  -0.00252  -0.00285  -1.79238
   D28       -0.91097   0.00033   0.00027   0.00123   0.00151  -0.90946
   D29       -0.01499  -0.00005  -0.00055  -0.00282  -0.00340  -0.01839
   D30        0.79961  -0.00032  -0.00063  -0.00374  -0.00438   0.79523
   D31        0.93008   0.00009  -0.00052  -0.00081  -0.00136   0.92872
   D32       -0.20106  -0.00039  -0.00180  -0.00473  -0.00664  -0.20770
   D33       -0.18877  -0.00005  -0.00099  -0.00205  -0.00302  -0.19179
   D34       -1.31991  -0.00053  -0.00226  -0.00597  -0.00829  -1.32821
   D35       -0.85751  -0.00004   0.00071   0.00056   0.00131  -0.85620
   D36        0.31941   0.00029   0.00128   0.00413   0.00551   0.32492
   D37        0.00970   0.00005   0.00050   0.00218   0.00269   0.01239
   D38        1.18662   0.00038   0.00107   0.00576   0.00688   1.19351
   D39       -0.08857   0.00003  -0.00003  -0.00017  -0.00018  -0.08875
   D40        0.89865   0.00021   0.00048   0.00063   0.00115   0.89979
   D41       -0.95814  -0.00018  -0.00019  -0.00122  -0.00137  -0.95951
   D42        0.02908  -0.00001   0.00032  -0.00042  -0.00004   0.02903
   D43        0.79204  -0.00004   0.00001  -0.00015  -0.00017   0.79186
   D44       -0.29475   0.00005  -0.00027  -0.00120  -0.00146  -0.29621
   D45       -0.50692   0.00015   0.00049   0.00091   0.00139  -0.50553
   D46        0.56677   0.00013   0.00091   0.00061   0.00151   0.56828
   D47       -1.56991  -0.00010   0.00032  -0.00133  -0.00106  -1.57096
   D48       -0.49621  -0.00013   0.00074  -0.00164  -0.00094  -0.49715
   D49       -0.75515  -0.00013  -0.00003  -0.00058  -0.00063  -0.75579
   D50        0.48383   0.00005  -0.00045  -0.00041  -0.00082   0.48301
   D51       -0.95826   0.00028   0.00158   0.00434   0.00588  -0.95239
   D52        0.09676  -0.00049  -0.00048  -0.00415  -0.00464   0.09212
   D53        2.52696   0.00000  -0.00423  -0.01618  -0.01947   2.50749
   D54        3.12762  -0.00068   0.00414   0.00673   0.00892   3.13654
   D55        0.26390   0.00043   0.00213   0.00612   0.00828   0.27218
   D56        1.31893  -0.00035   0.00006  -0.00237  -0.00223   1.31669
   D57       -2.53406   0.00015  -0.00368  -0.01440  -0.01706  -2.55112
   D58       -1.93340  -0.00053   0.00469   0.00851   0.01132  -1.92208
   D59        0.99099   0.00002  -0.00063  -0.00007  -0.00068   0.99031
   D60       -0.03459  -0.00003  -0.00041  -0.00086  -0.00127  -0.03586
   D61       -0.23023  -0.00031  -0.00073  -0.00221  -0.00290  -0.23313
   D62       -1.25581  -0.00037  -0.00051  -0.00300  -0.00349  -1.25930
   D63        0.29538  -0.00011  -0.00072  -0.00184  -0.00256   0.29282
   D64        1.35237   0.00008  -0.00037   0.00103   0.00067   1.35304
   D65       -0.76002  -0.00009  -0.00085  -0.00053  -0.00136  -0.76138
   D66        0.29698   0.00010  -0.00051   0.00235   0.00187   0.29885
   D67        0.09215  -0.00058  -0.00248  -0.00686  -0.00936   0.08280
   D68       -0.96598   0.00025  -0.00023  -0.00125  -0.00157  -0.96755
   D69        2.50176   0.00135   0.00020   0.00886   0.01024   2.51200
   D70        2.85958  -0.00184  -0.00366  -0.02373  -0.02777   2.83181
   D71        1.20291  -0.00044  -0.00219  -0.00487  -0.00704   1.19587
   D72        0.14477   0.00039   0.00005   0.00074   0.00074   0.14551
   D73       -2.67067   0.00149   0.00049   0.01085   0.01255  -2.65812
   D74       -2.31285  -0.00169  -0.00338  -0.02174  -0.02546  -2.33831
   D75        0.81280   0.00036   0.00136   0.00404   0.00540   0.81820
   D76       -0.28847  -0.00001   0.00009   0.00122   0.00129  -0.28717
   D77       -0.50809   0.00043   0.00188   0.00441   0.00626  -0.50183
   D78        0.54695  -0.00056   0.00032  -0.00362  -0.00325   0.54370
   D79       -3.05844  -0.00114  -0.00297  -0.01795  -0.02080  -3.07924
   D80       -3.12074   0.00237   0.00659   0.03832   0.04551  -3.07523
   D81        0.10478  -0.00005   0.00010   0.00008   0.00016   0.10494
   D82        1.33371  -0.00002   0.00097   0.00197   0.00291   1.33662
   D83       -0.98240  -0.00016  -0.00015  -0.00113  -0.00132  -0.98372
   D84        0.24653  -0.00012   0.00072   0.00077   0.00143   0.24796
   D85       -0.97306  -0.00004  -0.00049   0.00134   0.00080  -0.97226
   D86        0.15975   0.00042   0.00128   0.00560   0.00687   0.16662
   D87        0.12481   0.00003  -0.00003   0.00166   0.00163   0.12643
   D88        1.25762   0.00050   0.00174   0.00592   0.00769   1.26531
   D89        0.54624  -0.00011   0.00024  -0.00027  -0.00002   0.54622
   D90       -0.53123   0.00004   0.00027  -0.00028   0.00001  -0.53123
   D91        0.56349   0.00004   0.00079   0.00077   0.00157   0.56505
   D92       -0.51038  -0.00030   0.00043  -0.00092  -0.00050  -0.51088
   D93       -0.50282   0.00008   0.00045   0.00060   0.00107  -0.50174
   D94       -1.57669  -0.00027   0.00009  -0.00109  -0.00099  -1.57767
   D95       -1.30935  -0.00013  -0.00142  -0.00341  -0.00478  -1.31413
   D96       -0.18942   0.00025  -0.00088  -0.00129  -0.00217  -0.19160
   D97       -0.20343  -0.00034  -0.00200  -0.00595  -0.00799  -0.21141
   D98        0.91650   0.00005  -0.00146  -0.00384  -0.00538   0.91112
   D99        0.48725  -0.00019  -0.00033  -0.00026  -0.00062   0.48663
   D100      -0.73316   0.00036   0.00143   0.00598   0.00745  -0.72572
   D101      -0.86874  -0.00029  -0.00016  -0.00277  -0.00296  -0.87171
   D102       0.00446  -0.00010   0.00012  -0.00312  -0.00301   0.00145
   D103       0.30171  -0.00006  -0.00018  -0.00174  -0.00192   0.29980
   D104       1.17492   0.00013   0.00010  -0.00208  -0.00197   1.17295
   D105      -0.24407  -0.00045  -0.00190  -0.00642  -0.00830  -0.25237
   D106      -1.25620   0.00043  -0.00076   0.00155   0.00075  -1.25545
   D107       2.51532   0.00058   0.00500   0.02203   0.02599   2.54131
   D108       2.26275  -0.00136  -0.00662  -0.02910  -0.03521   2.22755
   D109       0.97629  -0.00022  -0.00178  -0.00423  -0.00597   0.97032
   D110      -0.03585   0.00066  -0.00064   0.00374   0.00309  -0.03276
   D111      -2.54751   0.00081   0.00512   0.02423   0.02832  -2.51919
   D112      -2.80008  -0.00113  -0.00650  -0.02691  -0.03287  -2.83295
   D113      -0.08268   0.00042   0.00041   0.00367   0.00408  -0.07860
   D114       0.88778  -0.00020  -0.00015   0.00026   0.00016   0.88793
   D115      -2.55903  -0.00103   0.00114  -0.00169  -0.00172  -2.56075
   D116      -3.12725   0.00087  -0.00245  -0.00119  -0.00277  -3.13003
   D117      -0.93774   0.00028   0.00118   0.00415   0.00534  -0.93240
   D118       0.03272  -0.00034   0.00063   0.00075   0.00141   0.03413
   D119       2.86909  -0.00117   0.00191  -0.00121  -0.00046   2.86863
   D120       2.30087   0.00073  -0.00167  -0.00071  -0.00152   2.29936
         Item               Value     Threshold  Converged?
 Maximum Force            0.005469     0.000450     NO 
 RMS     Force            0.000719     0.000300     NO 
 Maximum Displacement     0.090646     0.001800     NO 
 RMS     Displacement     0.008706     0.001200     NO 
 Predicted change in Energy=-4.213723D-04
 GradGradGradGradGradGradGradGradGradGradGradGradGradGradGradGradGradGrad

                          Input orientation:                          
 ---------------------------------------------------------------------
 Center     Atomic      Atomic             Coordinates (Angstroms)
 Number     Number       Type             X           Y           Z
 ---------------------------------------------------------------------
      1          4           0       -0.024552   -0.003951   -1.491622
      2          4           0       -1.554629    1.315352   -0.169491
      3          4           0        0.451716    1.661820   -0.375959
      4          4           0       -0.164529    0.984263    1.450114
      5          4           0        1.980061    0.394062   -1.084642
      6          4           0       -1.746548   -0.383447    0.924388
      7          4           0       -0.470294   -1.676020   -0.423561
      8          4           0        0.176883   -1.021380    1.420844
      9          4           0        1.527536   -1.330997   -0.190439
     10          4           0        1.777426    0.386463    0.965554
     11          4           0       -2.034005   -0.402737   -1.097778
     12          1           0        3.263076    0.790082    1.705399
     13          1           0        2.763171    0.678164    2.322938
 ---------------------------------------------------------------------
                    Distance matrix (angstroms):
                    1          2          3          4          5
     1  Be   0.000000
     2  Be   2.414482   0.000000
     3  Be   2.060662   2.046482   0.000000
     4  Be   3.106440   2.159888   2.042886   0.000000
     5  Be   2.083872   3.765676   2.108384   3.372327   0.000000
     6  Be   2.991052   2.029612   3.272061   2.156341   4.304456
     7  Be   2.033533   3.191965   3.463170   3.268220   3.275136
     8  Be   3.091633   3.314757   3.240925   2.034705   3.395938
     9  Be   2.421385   4.062430   3.185712   3.303774   1.995046
    10  Be   3.072013   3.640570   2.276774   2.088863   2.060200
    11  Be   2.086155   2.010808   3.310925   3.451154   4.092406
    12  H    4.654023   5.196287   3.604958   3.442579   3.096334
    13  H    4.773631   5.026092   3.687065   3.070332   3.507931
                    6          7          8          9         10
     6  Be   0.000000
     7  Be   2.261976   0.000000
     8  Be   2.086387   2.061364   0.000000
     9  Be   3.586128   2.040763   2.125173   0.000000
    10  Be   3.607333   3.351973   2.179690   2.085290   0.000000
    11  Be   2.042586   2.126266   3.407961   3.790712   4.405358
    12  H    5.204179   4.955016   3.589840   3.332457   1.708050
    13  H    4.839476   4.851880   3.223524   3.446822   1.702725
                   11         12         13
    11  Be   0.000000
    12  H    6.110620   0.000000
    13  H    5.990203   0.802363   0.000000
 Stoichiometry    Be11H2
 Framework group  C1[X(Be11H2)]
 Deg. of freedom    33
 Full point group                 C1      NOp   1
 Largest Abelian subgroup         C1      NOp   1
 Largest concise Abelian subgroup C1      NOp   1
                         Standard orientation:                         
 ---------------------------------------------------------------------
 Center     Atomic      Atomic             Coordinates (Angstroms)
 Number     Number       Type             X           Y           Z
 ---------------------------------------------------------------------
      1          4           0       -0.551163    1.148636    0.934733
      2          4           0       -1.545040   -1.049852    1.027406
      3          4           0        0.364845   -0.576930    1.590231
      4          4           0        0.174058   -1.683086   -0.116638
      5          4           0        1.520488    1.133125    1.159557
      6          4           0       -1.621645   -0.872352   -0.992977
      7          4           0       -0.875541    1.261657   -1.069578
      8          4           0        0.288839   -0.340447   -1.641161
      9          4           0        1.139340    1.406190   -0.779611
     10          4           0        1.853554   -0.441098   -0.127032
     11          4           0       -2.421095    0.567594    0.215158
     12          1           0        3.512999   -0.845243   -0.145526
     13          1           0        3.180439   -1.368504   -0.654828
 ---------------------------------------------------------------------
 Rotational constants (GHZ):           2.4014748           1.6941959           1.6566284
 Standard basis: def2TZVP (5D, 7F)
 There are   232 symmetry adapted cartesian basis functions of A   symmetry.
 There are   221 symmetry adapted basis functions of A   symmetry.
   221 basis functions,   335 primitive gaussians,   232 cartesian basis functions
    23 alpha electrons       23 beta electrons
       nuclear repulsion energy       190.7301349510 Hartrees.
 NAtoms=   13 NActive=   13 NUniq=   13 SFac= 1.00D+00 NAtFMM=   60 NAOKFM=F Big=F
 Integral buffers will be    131072 words long.
 Raffenetti 2 integral format.
 Two-electron integral symmetry is turned on.
 Nuclear repulsion after empirical dispersion term =      190.7028584275 Hartrees.
 One-electron integrals computed using PRISM.
   1 Symmetry operations used in ECPInt.
 ECPInt:  NShTT=    5778 NPrTT=   17959 LenC2=    5636 LenP2D=   14630.
 LDataN:  DoStor=T MaxTD1= 4 Len=   56
 NBasis=   221 RedAO= T EigKep=  2.76D-04  NBF=   221
 NBsUse=   221 1.00D-06 EigRej= -1.00D+00 NBFU=   221
 Initial guess from the checkpoint file:  "/home/super/YCY/BeH/Be11/10-H-Be11.chk"
 B after Tr=     0.000000   -0.000000    0.000000
         Rot=    0.999994    0.001380    0.000154   -0.003124 Ang=   0.39 deg.
 ExpMin= 3.27D-02 ExpMax= 4.70D+03 ExpMxC= 1.60D+02 IAcc=3 IRadAn=         5 AccDes= 0.00D+00
 Harris functional with IExCor= 1009 and IRadAn=       5 diagonalized for initial guess.
 HarFok:  IExCor= 1009 AccDes= 0.00D+00 IRadAn=         5 IDoV= 1 UseB2=F ITyADJ=14
 ICtDFT=  3500011 ScaDFX=  1.000000  1.000000  1.000000  1.000000
 FoFCou: FMM=F IPFlag=           0 FMFlag=      100000 FMFlg1=           0
         NFxFlg=           0 DoJE=T BraDBF=F KetDBF=T FulRan=T
         wScrn=  0.000000 ICntrl=       500 IOpCl=  0 I1Cent=   200000004 NGrid=           0
         NMat0=    1 NMatS0=      1 NMatT0=    0 NMatD0=    1 NMtDS0=    0 NMtDT0=    0
 Petite list used in FoFCou.
 Requested convergence on RMS density matrix=1.00D-08 within 128 cycles.
 Requested convergence on MAX density matrix=1.00D-06.
 Requested convergence on             energy=1.00D-06.
 No special actions if energy rises.
 SCF Done:  E(RPBE1PBE) =  -163.036862734     A.U. after   13 cycles
            NFock= 13  Conv=0.75D-08     -V/T= 2.0077
   1 Symmetry operations used in ECPInt.
 ECPInt:  NShTT=    5778 NPrTT=   17959 LenC2=    5636 LenP2D=   14630.
 LDataN:  DoStor=T MaxTD1= 5 Len=  102
 Calling FoFJK, ICntrl=      2127 FMM=F ISym2X=0 I1Cent= 0 IOpClX= 0 NMat=1 NMatS=1 NMatT=0.
 ***** Axes restored to original set *****
 -------------------------------------------------------------------
 Center     Atomic                   Forces (Hartrees/Bohr)
 Number     Number              X              Y              Z
 -------------------------------------------------------------------
      1        4          -0.000166474    0.000497088   -0.002541308
      2        4           0.000589215   -0.000274004    0.000067168
      3        4          -0.000641304   -0.001285784    0.000084524
      4        4          -0.000288693   -0.001021726   -0.000608575
      5        4          -0.002175579    0.000102899    0.000599125
      6        4           0.000468283    0.000163316    0.000238798
      7        4          -0.000173452   -0.000963195    0.000073472
      8        4          -0.000807307    0.000118067   -0.002428726
      9        4          -0.002286361    0.001932679    0.000628759
     10        4           0.008897684    0.000384707    0.006288674
     11        4          -0.000455582   -0.000116072    0.000108999
     12        1          -0.008406305   -0.004483742    0.008138102
     13        1           0.005445876    0.004945768   -0.010649012
 -------------------------------------------------------------------
 Cartesian Forces:  Max     0.010649012 RMS     0.003495916

 GradGradGradGradGradGradGradGradGradGradGradGradGradGradGradGradGradGrad
 Berny optimization.
 Using GEDIIS/GDIIS optimizer.
 FormGI is forming the generalized inverse of G from B-inverse, IUseBI=4.
 Internal  Forces:  Max     0.008165834 RMS     0.000855393
 Search for a local minimum.
 Step number   4 out of a maximum of  100
 All quantities printed in internal units (Hartrees-Bohrs-Radians)
 Mixed Optimization -- En-DIIS/RFO-DIIS
 Swapping is turned off.
 Update second derivatives using D2CorX and points    2    3    4
 DE= -7.07D-04 DEPred=-4.21D-04 R= 1.68D+00
 TightC=F SS=  1.41D+00  RLast= 1.33D-01 DXNew= 1.4270D+00 3.9856D-01
 Trust test= 1.68D+00 RLast= 1.33D-01 DXMaxT set to 8.49D-01
 ITU=  1  1  1  0
     Eigenvalues ---    0.01084   0.02367   0.02695   0.03031   0.03047
     Eigenvalues ---    0.03648   0.03744   0.03790   0.04369   0.04923
     Eigenvalues ---    0.05502   0.05953   0.06229   0.06377   0.06474
     Eigenvalues ---    0.06680   0.06982   0.07059   0.07319   0.07666
     Eigenvalues ---    0.07826   0.08017   0.08576   0.08875   0.08902
     Eigenvalues ---    0.11039   0.11729   0.11994   0.12531   0.13107
     Eigenvalues ---    0.13296   0.14087   0.44021
 En-DIIS/RFO-DIIS/Sim-DIIS IScMMF=       -3 using points:     4    3
 RFO step:  Lambda=-2.35026473D-03.
 DidBck=F Rises=F RFO-DIIS coefs:    3.00000   -2.00000
 Iteration  1 RMS(Cart)=  0.02546585 RMS(Int)=  0.00560337
 Iteration  2 RMS(Cart)=  0.00249026 RMS(Int)=  0.00355446
 Iteration  3 RMS(Cart)=  0.00001646 RMS(Int)=  0.00355440
 Iteration  4 RMS(Cart)=  0.00000052 RMS(Int)=  0.00355440
 Variable       Old X    -DE/DX   Delta X   Delta X   Delta X     New X
                                 (Linear)    (Quad)   (Total)
    R1        4.56271  -0.00026  -0.00934  -0.00709  -0.01652   4.54619
    R2        3.89409   0.00016  -0.00135  -0.00065  -0.00244   3.89165
    R3        3.93795   0.00002  -0.00408  -0.00251  -0.00677   3.93118
    R4        3.84282   0.00032  -0.00364   0.00571   0.00147   3.84429
    R5        4.57575  -0.00007   0.00674   0.00451   0.01100   4.58676
    R6        3.94226   0.00004   0.00329   0.00324   0.00590   3.94817
    R7        3.86729  -0.00018  -0.00238  -0.00621  -0.00900   3.85829
    R8        4.08160   0.00017   0.00244   0.00413   0.00716   4.08876
    R9        3.83541  -0.00028  -0.00996  -0.00350  -0.01388   3.82153
   R10        3.79988   0.00013   0.00147   0.00147   0.00352   3.80339
   R11        3.86049  -0.00050   0.00232  -0.00225  -0.00077   3.85972
   R12        3.98427  -0.00104  -0.03247  -0.02161  -0.05535   3.92892
   R13        4.30248   0.00109   0.02420   0.02265   0.04818   4.35066
   R14        4.07489   0.00019  -0.00397  -0.00100  -0.00477   4.07012
   R15        3.84503  -0.00062  -0.01059  -0.00718  -0.01869   3.82635
   R16        3.94738   0.00074   0.01332   0.01035   0.02505   3.97243
   R17        3.77009  -0.00059  -0.00256  -0.00343  -0.00726   3.76283
   R18        3.89321   0.00041   0.01512   0.00820   0.02468   3.91789
   R19        4.27451  -0.00028  -0.00660  -0.00329  -0.01033   4.26418
   R20        3.94270  -0.00025  -0.00251  -0.00784  -0.01024   3.93246
   R21        3.85993   0.00013   0.00409   0.00276   0.00626   3.86618
   R22        3.89541   0.00016   0.00462  -0.00174   0.00283   3.89825
   R23        3.85648  -0.00011  -0.00084  -0.00108  -0.00201   3.85447
   R24        4.01806   0.00000   0.00049   0.00026   0.00122   4.01928
   R25        4.01599  -0.00115  -0.04264  -0.02590  -0.07002   3.94597
   R26        4.11902   0.00103   0.02793   0.02280   0.05244   4.17146
   R27        3.94063   0.00054   0.02180   0.00798   0.03171   3.97234
   R28        3.22775  -0.00287  -0.02511  -0.06013  -0.09273   3.13502
   R29        3.21768  -0.00262  -0.01999  -0.05473  -0.08224   3.13545
   R30        1.51625  -0.00817   0.04389  -0.01102   0.06268   1.57892
    A1        1.98046  -0.00037  -0.00856  -0.00692  -0.01578   1.96468
    A2        1.59357  -0.00011  -0.00120  -0.00150  -0.00231   1.59127
    A3        1.99480  -0.00045  -0.01110  -0.00863  -0.01967   1.97512
    A4        2.01637  -0.00030  -0.00200  -0.00358  -0.00557   2.01080
    A5        1.57474  -0.00050  -0.01043  -0.00786  -0.01855   1.55619
    A6        1.84932   0.00004   0.00250   0.00049   0.00312   1.85244
    A7        1.83934  -0.00020  -0.00213  -0.00278  -0.00515   1.83420
    A8        2.75510  -0.00038  -0.00636  -0.00708  -0.01345   2.74165
    A9        1.99458  -0.00016  -0.00285  -0.00420  -0.00682   1.98776
   A10        1.48970   0.00014   0.00378   0.00276   0.00632   1.49602
   A11        1.46831   0.00010   0.00165   0.00237   0.00354   1.47186
   A12        1.86375  -0.00007  -0.00024  -0.00031  -0.00102   1.86273
   A13        1.90901   0.00013   0.00371   0.00322   0.00664   1.91565
   A14        1.94833   0.00016   0.00499   0.00215   0.00696   1.95529
   A15        1.71744   0.00025   0.00239   0.00333   0.00594   1.72339
   A16        1.57157   0.00067   0.01751   0.01125   0.02912   1.60068
   A17        2.26893   0.00002   0.00031   0.00066   0.00126   2.27018
   A18        2.00047   0.00042   0.00693   0.00575   0.01320   2.01367
   A19        1.89620  -0.00002  -0.00179  -0.00211  -0.00403   1.89217
   A20        1.82173  -0.00013  -0.00245  -0.00310  -0.00552   1.81621
   A21        2.05811   0.00046   0.00996   0.00707   0.01723   2.07534
   A22        1.78621  -0.00011  -0.00365  -0.00241  -0.00656   1.77965
   A23        1.83740  -0.00006  -0.00399  -0.00103  -0.00531   1.83209
   A24        2.03084   0.00046   0.01381   0.00884   0.02293   2.05377
   A25        1.66999   0.00097   0.02259   0.01699   0.04024   1.71022
   A26        1.77710  -0.00006   0.00043  -0.00023   0.00033   1.77743
   A27        1.67475   0.00004  -0.00033  -0.00039  -0.00023   1.67452
   A28        1.87234  -0.00010  -0.00096  -0.00026  -0.00118   1.87116
   A29        1.66472   0.00007   0.00300   0.00147   0.00459   1.66931
   A30        1.92901   0.00015   0.00632   0.00355   0.01028   1.93930
   A31        1.94166   0.00011   0.00346   0.00144   0.00516   1.94682
   A32        1.53759  -0.00002  -0.00018  -0.00046  -0.00103   1.53657
   A33        1.71126  -0.00009  -0.00137  -0.00041  -0.00209   1.70916
   A34        1.96890  -0.00040  -0.01204  -0.00884  -0.02119   1.94771
   A35        1.90121   0.00000   0.00207   0.00006   0.00205   1.90325
   A36        2.28489  -0.00018   0.00139  -0.00145  -0.00043   2.28447
   A37        1.84755   0.00020   0.00227   0.00344   0.00609   1.85364
   A38        1.83502  -0.00006   0.00222  -0.00139   0.00094   1.83596
   A39        2.03761  -0.00002   0.00254   0.00253   0.00495   2.04256
   A40        2.01502   0.00051   0.00716   0.00637   0.01350   2.02852
   A41        1.82220   0.00062   0.01597   0.01052   0.02678   1.84897
   A42        1.49091   0.00029   0.00607   0.00473   0.01076   1.50167
   A43        1.49405   0.00083   0.01588   0.01310   0.02918   1.52323
   A44        1.89340   0.00017  -0.00378  -0.00018  -0.00400   1.88941
   A45        1.93694   0.00012   0.00268   0.00278   0.00541   1.94235
   A46        1.89640   0.00093   0.02111   0.01633   0.03804   1.93444
   A47        1.62814  -0.00089  -0.01871  -0.01486  -0.03421   1.59393
   A48        1.63578  -0.00094  -0.02153  -0.01530  -0.03738   1.59840
   A49        2.25146   0.00177   0.04008   0.02355   0.06283   2.31430
   A50        2.36149  -0.00101  -0.05071  -0.03130  -0.07694   2.28455
   A51        1.89783  -0.00098  -0.02288  -0.01726  -0.04095   1.85688
   A52        1.82647  -0.00106  -0.02718  -0.01837  -0.04610   1.78037
   A53        2.26596   0.00030   0.04875   0.02657   0.06627   2.33223
   A54        1.87995   0.00068  -0.02868  -0.01148  -0.03088   1.84907
   A55        1.85716  -0.00098  -0.02792  -0.01807  -0.04667   1.81050
   A56        1.92264   0.00172   0.00300   0.00525   0.01621   1.93884
   A57        2.39755  -0.00049   0.02590   0.00992   0.02146   2.41902
   A58        2.34737  -0.00090  -0.00016   0.00164  -0.00476   2.34261
   A59        1.94898   0.00219   0.03644   0.02952   0.06891   2.01789
   A60        2.14001   0.00030  -0.02614  -0.01035  -0.02935   2.11067
   A61        2.28153   0.00185   0.07422   0.04708   0.11566   2.39719
   A62        1.62036  -0.00006  -0.00487  -0.00163  -0.00682   1.61354
   A63        1.76191  -0.00017  -0.00587  -0.00298  -0.00886   1.75305
    D1       -0.69185   0.00031   0.00410   0.00396   0.00793  -0.68393
    D2       -1.77644   0.00026   0.00463   0.00474   0.00920  -1.76724
    D3        1.18283  -0.00001  -0.00020  -0.00090  -0.00119   1.18164
    D4        0.09825  -0.00006   0.00034  -0.00012   0.00008   0.09833
    D5        0.30628  -0.00005  -0.00219  -0.00133  -0.00374   0.30254
    D6       -0.77830  -0.00010  -0.00166  -0.00055  -0.00247  -0.78077
    D7       -0.21933  -0.00006  -0.00195   0.00021  -0.00191  -0.22124
    D8        0.77801   0.00012   0.00057   0.00142   0.00197   0.77998
    D9       -1.07649   0.00018   0.00499   0.00544   0.01043  -1.06606
   D10       -0.07914   0.00037   0.00750   0.00665   0.01430  -0.06484
   D11        0.93750  -0.00014  -0.00098  -0.00140  -0.00216   0.93533
   D12        1.93484   0.00005   0.00154  -0.00019   0.00171   1.93656
   D13        0.78652  -0.00017  -0.00520  -0.00201  -0.00698   0.77955
   D14       -0.93004   0.00018   0.00014   0.00340   0.00335  -0.92669
   D15       -0.01538   0.00004   0.00435   0.00234   0.00664  -0.00874
   D16       -0.08771   0.00006  -0.00023   0.00009  -0.00000  -0.08771
   D17       -1.07869   0.00009  -0.00017   0.00165   0.00154  -1.07714
   D18        0.78204   0.00008   0.00090  -0.00007   0.00111   0.78315
   D19       -0.20894   0.00011   0.00096   0.00148   0.00266  -0.20628
   D20        1.91596  -0.00040  -0.00991  -0.00805  -0.01798   1.89798
   D21        0.92498  -0.00036  -0.00985  -0.00650  -0.01644   0.90855
   D22        0.31193   0.00010   0.00318   0.00358   0.00699   0.31892
   D23       -0.77993  -0.00025  -0.00745  -0.00515  -0.01275  -0.79268
   D24        1.17853  -0.00005   0.00230   0.00163   0.00413   1.18267
   D25        0.08668  -0.00040  -0.00833  -0.00709  -0.01561   0.07107
   D26       -0.70052   0.00017   0.00493   0.00544   0.01028  -0.69025
   D27       -1.79238  -0.00018  -0.00569  -0.00329  -0.00947  -1.80184
   D28       -0.90946   0.00031   0.00302   0.00433   0.00741  -0.90205
   D29       -0.01839  -0.00001  -0.00679  -0.00118  -0.00797  -0.02636
   D30        0.79523  -0.00031  -0.00876  -0.00594  -0.01473   0.78050
   D31        0.92872   0.00008  -0.00273  -0.00006  -0.00305   0.92566
   D32       -0.20770  -0.00032  -0.01328  -0.00599  -0.01997  -0.22766
   D33       -0.19179   0.00000  -0.00604  -0.00176  -0.00767  -0.19946
   D34       -1.32821  -0.00039  -0.01659  -0.00769  -0.02458  -1.35279
   D35       -0.85620  -0.00005   0.00262  -0.00066   0.00227  -0.85393
   D36        0.32492   0.00024   0.01101   0.00545   0.01717   0.34209
   D37        0.01239   0.00002   0.00537   0.00230   0.00772   0.02011
   D38        1.19351   0.00031   0.01376   0.00841   0.02262   1.21613
   D39       -0.08875   0.00004  -0.00036  -0.00010  -0.00033  -0.08908
   D40        0.89979   0.00018   0.00229   0.00074   0.00336   0.90315
   D41       -0.95951  -0.00014  -0.00274  -0.00301  -0.00548  -0.96499
   D42        0.02903  -0.00001  -0.00009  -0.00217  -0.00179   0.02724
   D43        0.79186  -0.00005  -0.00035  -0.00116  -0.00175   0.79011
   D44       -0.29621   0.00005  -0.00292  -0.00189  -0.00467  -0.30087
   D45       -0.50553   0.00011   0.00278   0.00047   0.00326  -0.50227
   D46        0.56828   0.00006   0.00302  -0.00133   0.00172   0.57001
   D47       -1.57096  -0.00012  -0.00211  -0.00336  -0.00566  -1.57662
   D48       -0.49715  -0.00016  -0.00188  -0.00515  -0.00720  -0.50435
   D49       -0.75579  -0.00010  -0.00127  -0.00109  -0.00257  -0.75836
   D50        0.48301   0.00009  -0.00164   0.00075  -0.00068   0.48233
   D51       -0.95239   0.00017   0.01176   0.00511   0.01636  -0.93603
   D52        0.09212  -0.00045  -0.00928  -0.00793  -0.01722   0.07490
   D53        2.50749   0.00060  -0.03894  -0.02086  -0.05226   2.45523
   D54        3.13654  -0.00143   0.01783   0.00106   0.00610  -3.14055
   D55        0.27218   0.00034   0.01657   0.00855   0.02515   0.29733
   D56        1.31669  -0.00028  -0.00447  -0.00449  -0.00843   1.30826
   D57       -2.55112   0.00077  -0.03413  -0.01742  -0.04347  -2.59460
   D58       -1.92208  -0.00127   0.02264   0.00450   0.01488  -1.90719
   D59        0.99031   0.00003  -0.00136   0.00095  -0.00011   0.99021
   D60       -0.03586  -0.00001  -0.00254   0.00051  -0.00205  -0.03791
   D61       -0.23313  -0.00027  -0.00579  -0.00462  -0.00998  -0.24311
   D62       -1.25930  -0.00031  -0.00697  -0.00506  -0.01192  -1.27122
   D63        0.29282  -0.00006  -0.00512  -0.00098  -0.00621   0.28661
   D64        1.35304   0.00008   0.00134   0.00324   0.00469   1.35774
   D65       -0.76138  -0.00002  -0.00273   0.00192  -0.00081  -0.76219
   D66        0.29885   0.00012   0.00374   0.00614   0.01010   0.30894
   D67        0.08280  -0.00047  -0.01871  -0.00927  -0.02802   0.05478
   D68       -0.96755   0.00022  -0.00314   0.00048  -0.00341  -0.97097
   D69        2.51200   0.00172   0.02047   0.01174   0.03838   2.55038
   D70        2.83181  -0.00193  -0.05554  -0.03739  -0.09284   2.73897
   D71        1.19587  -0.00032  -0.01408  -0.00576  -0.01960   1.17627
   D72        0.14551   0.00036   0.00149   0.00398   0.00501   0.15052
   D73       -2.65812   0.00187   0.02510   0.01525   0.04680  -2.61132
   D74       -2.33831  -0.00179  -0.05091  -0.03388  -0.08442  -2.42273
   D75        0.81820   0.00029   0.01080   0.00638   0.01735   0.83555
   D76       -0.28717  -0.00004   0.00258   0.00199   0.00456  -0.28262
   D77       -0.50183   0.00034   0.01253   0.00582   0.01791  -0.48392
   D78        0.54370  -0.00046  -0.00649  -0.00770  -0.01354   0.53016
   D79       -3.07924  -0.00103  -0.04160  -0.02237  -0.06035  -3.13959
   D80       -3.07523   0.00211   0.09102   0.05840   0.14696  -2.92828
   D81        0.10494  -0.00007   0.00033  -0.00018   0.00000   0.10494
   D82        1.33662  -0.00007   0.00582   0.00186   0.00733   1.34395
   D83       -0.98372  -0.00013  -0.00264  -0.00215  -0.00518  -0.98890
   D84        0.24796  -0.00013   0.00285  -0.00011   0.00214   0.25010
   D85       -0.97226  -0.00000   0.00160   0.00444   0.00564  -0.96662
   D86        0.16662   0.00034   0.01373   0.01008   0.02362   0.19024
   D87        0.12643   0.00005   0.00325   0.00517   0.00839   0.13482
   D88        1.26531   0.00039   0.01539   0.01081   0.02637   1.29168
   D89        0.54622  -0.00010  -0.00004  -0.00209  -0.00210   0.54411
   D90       -0.53123   0.00003   0.00002  -0.00228  -0.00208  -0.53331
   D91        0.56505  -0.00001   0.00313  -0.00100   0.00210   0.56715
   D92       -0.51088  -0.00029  -0.00099  -0.00374  -0.00495  -0.51583
   D93       -0.50174   0.00006   0.00215  -0.00100   0.00140  -0.50034
   D94       -1.57767  -0.00022  -0.00197  -0.00374  -0.00565  -1.58332
   D95       -1.31413  -0.00009  -0.00956  -0.00437  -0.01351  -1.32764
   D96       -0.19160   0.00027  -0.00435   0.00078  -0.00342  -0.19502
   D97       -0.21141  -0.00031  -0.01598  -0.00955  -0.02571  -0.23712
   D98        0.91112   0.00005  -0.01077  -0.00439  -0.01562   0.89550
   D99        0.48663  -0.00016  -0.00123   0.00052  -0.00102   0.48561
   D100      -0.72572   0.00032   0.01490   0.01029   0.02541  -0.70030
   D101      -0.87171  -0.00027  -0.00593  -0.00633  -0.01258  -0.88429
   D102       0.00145  -0.00008  -0.00603  -0.00620  -0.01242  -0.01098
   D103       0.29980  -0.00008  -0.00384  -0.00441  -0.00830   0.29150
   D104       1.17295   0.00011  -0.00394  -0.00428  -0.00814   1.16481
   D105      -0.25237  -0.00035  -0.01661  -0.01003  -0.02627  -0.27864
   D106      -1.25545   0.00035   0.00151   0.00353   0.00458  -1.25087
   D107       2.54131   0.00001   0.05197   0.02488   0.06505   2.60636
   D108       2.22755  -0.00093  -0.07042  -0.04154  -0.10628   2.12126
   D109       0.97032  -0.00012  -0.01193  -0.00438  -0.01565   0.95467
   D110      -0.03276   0.00058   0.00618   0.00918   0.01520  -0.01757
   D111      -2.51919   0.00024   0.05664   0.03053   0.07567  -2.44352
   D112      -2.83295  -0.00070  -0.06574  -0.03588  -0.09566  -2.92862
   D113      -0.07860   0.00039   0.00816   0.00693   0.01502  -0.06358
   D114       0.88793  -0.00016   0.00031  -0.00066   0.00017   0.88810
   D115      -2.56075  -0.00150  -0.00344  -0.00170  -0.01089  -2.57165
   D116      -3.13003   0.00153  -0.00555   0.00512   0.00728  -3.12274
   D117      -0.93240   0.00021   0.01067   0.00563   0.01597  -0.91644
   D118       0.03413  -0.00034   0.00282  -0.00197   0.00111   0.03524
   D119       2.86863  -0.00168  -0.00092  -0.00300  -0.00995   2.85868
   D120       2.29936   0.00135  -0.00303   0.00382   0.00823   2.30758
         Item               Value     Threshold  Converged?
 Maximum Force            0.008166     0.000450     NO 
 RMS     Force            0.000855     0.000300     NO 
 Maximum Displacement     0.264699     0.001800     NO 
 RMS     Displacement     0.025269     0.001200     NO 
 Predicted change in Energy=-1.318241D-03
 GradGradGradGradGradGradGradGradGradGradGradGradGradGradGradGradGradGrad

                          Input orientation:                          
 ---------------------------------------------------------------------
 Center     Atomic      Atomic             Coordinates (Angstroms)
 Number     Number       Type             X           Y           Z
 ---------------------------------------------------------------------
      1          4           0       -0.033998    0.001974   -1.502012
      2          4           0       -1.545829    1.308695   -0.162444
      3          4           0        0.456891    1.648928   -0.367294
      4          4           0       -0.153307    0.962159    1.456909
      5          4           0        1.961935    0.398429   -1.069947
      6          4           0       -1.740134   -0.390360    0.916918
      7          4           0       -0.481560   -1.676998   -0.444104
      8          4           0        0.178290   -1.034559    1.401776
      9          4           0        1.510057   -1.324641   -0.180151
     10          4           0        1.816439    0.388946    0.998177
     11          4           0       -2.046168   -0.397265   -1.105947
     12          1           0        3.288860    0.688129    1.701510
     13          1           0        2.733836    0.818236    2.312355
 ---------------------------------------------------------------------
                    Distance matrix (angstroms):
                    1          2          3          4          5
     1  Be   0.000000
     2  Be   2.405742   0.000000
     3  Be   2.059372   2.041718   0.000000
     4  Be   3.113101   2.163679   2.042476   0.000000
     5  Be   2.080290   3.735847   2.079093   3.343208   0.000000
     6  Be   2.985976   2.022267   3.261107   2.153815   4.274943
     7  Be   2.034313   3.182195   3.456642   3.269059   3.266457
     8  Be   3.090542   3.303061   3.226195   2.024816   3.368124
     9  Be   2.427207   4.034007   3.160110   3.267445   1.991206
    10  Be   3.134456   3.673940   2.302269   2.102120   2.073258
    11  Be   2.089279   2.012669   3.316296   3.463984   4.086479
    12  H    4.666343   5.218587   3.636363   3.461711   3.086363
    13  H    4.782947   4.967968   3.613176   3.014647   3.494572
                    6          7          8          9         10
     6  Be   0.000000
     7  Be   2.256508   0.000000
     8  Be   2.080969   2.062862   0.000000
     9  Be   3.555304   2.039697   2.088119   0.000000
    10  Be   3.641859   3.410147   2.207441   2.102072   0.000000
    11  Be   2.045896   2.126912   3.412189   3.789969   4.468244
    12  H    5.202837   4.941007   3.568353   3.279638   1.658979
    13  H    4.839871   4.915590   3.285243   3.507440   1.659207
                   11         12         13
    11  Be   0.000000
    12  H    6.125555   0.000000
    13  H    6.000889   0.835531   0.000000
 Stoichiometry    Be11H2
 Framework group  C1[X(Be11H2)]
 Deg. of freedom    33
 Full point group                 C1      NOp   1
 Largest Abelian subgroup         C1      NOp   1
 Largest concise Abelian subgroup C1      NOp   1
                         Standard orientation:                         
 ---------------------------------------------------------------------
 Center     Atomic      Atomic             Coordinates (Angstroms)
 Number     Number       Type             X           Y           Z
 ---------------------------------------------------------------------
      1          4           0       -0.585124    1.137559    0.948045
      2          4           0       -1.518978   -1.078499    1.015868
      3          4           0        0.377146   -0.570843    1.577660
      4          4           0        0.214279   -1.668711   -0.136945
      5          4           0        1.484321    1.138690    1.160180
      6          4           0       -1.600412   -0.888900   -0.995844
      7          4           0       -0.912187    1.259249   -1.056113
      8          4           0        0.293084   -0.310895   -1.636947
      9          4           0        1.102405    1.410282   -0.775092
     10          4           0        1.907674   -0.423190   -0.135853
     11          4           0       -2.444774    0.522245    0.221289
     12          1           0        3.539858   -0.710370   -0.211455
     13          1           0        3.190400   -1.397576   -0.533540
 ---------------------------------------------------------------------
 Rotational constants (GHZ):           2.4159940           1.6914912           1.6539377
 Standard basis: def2TZVP (5D, 7F)
 There are   232 symmetry adapted cartesian basis functions of A   symmetry.
 There are   221 symmetry adapted basis functions of A   symmetry.
   221 basis functions,   335 primitive gaussians,   232 cartesian basis functions
    23 alpha electrons       23 beta electrons
       nuclear repulsion energy       190.8248423778 Hartrees.
 NAtoms=   13 NActive=   13 NUniq=   13 SFac= 1.00D+00 NAtFMM=   60 NAOKFM=F Big=F
 Integral buffers will be    131072 words long.
 Raffenetti 2 integral format.
 Two-electron integral symmetry is turned on.
 Nuclear repulsion after empirical dispersion term =      190.7975530424 Hartrees.
 One-electron integrals computed using PRISM.
   1 Symmetry operations used in ECPInt.
 ECPInt:  NShTT=    5778 NPrTT=   17959 LenC2=    5634 LenP2D=   14634.
 LDataN:  DoStor=T MaxTD1= 4 Len=   56
 NBasis=   221 RedAO= T EigKep=  2.74D-04  NBF=   221
 NBsUse=   221 1.00D-06 EigRej= -1.00D+00 NBFU=   221
 Initial guess from the checkpoint file:  "/home/super/YCY/BeH/Be11/10-H-Be11.chk"
 B after Tr=    -0.000000   -0.000000   -0.000000
         Rot=    0.999953   -0.003024    0.000228   -0.009241 Ang=  -1.11 deg.
 ExpMin= 3.27D-02 ExpMax= 4.70D+03 ExpMxC= 1.60D+02 IAcc=3 IRadAn=         5 AccDes= 0.00D+00
 Harris functional with IExCor= 1009 and IRadAn=       5 diagonalized for initial guess.
 HarFok:  IExCor= 1009 AccDes= 0.00D+00 IRadAn=         5 IDoV= 1 UseB2=F ITyADJ=14
 ICtDFT=  3500011 ScaDFX=  1.000000  1.000000  1.000000  1.000000
 FoFCou: FMM=F IPFlag=           0 FMFlag=      100000 FMFlg1=           0
         NFxFlg=           0 DoJE=T BraDBF=F KetDBF=T FulRan=T
         wScrn=  0.000000 ICntrl=       500 IOpCl=  0 I1Cent=   200000004 NGrid=           0
         NMat0=    1 NMatS0=      1 NMatT0=    0 NMatD0=    1 NMtDS0=    0 NMtDT0=    0
 Petite list used in FoFCou.
 Requested convergence on RMS density matrix=1.00D-08 within 128 cycles.
 Requested convergence on MAX density matrix=1.00D-06.
 Requested convergence on             energy=1.00D-06.
 No special actions if energy rises.
 SCF Done:  E(RPBE1PBE) =  -163.038258979     A.U. after   14 cycles
            NFock= 14  Conv=0.65D-08     -V/T= 2.0078
   1 Symmetry operations used in ECPInt.
 ECPInt:  NShTT=    5778 NPrTT=   17959 LenC2=    5634 LenP2D=   14634.
 LDataN:  DoStor=T MaxTD1= 5 Len=  102
 Calling FoFJK, ICntrl=      2127 FMM=F ISym2X=0 I1Cent= 0 IOpClX= 0 NMat=1 NMatS=1 NMatT=0.
 ***** Axes restored to original set *****
 -------------------------------------------------------------------
 Center     Atomic                   Forces (Hartrees/Bohr)
 Number     Number              X              Y              Z
 -------------------------------------------------------------------
      1        4           0.000104953   -0.000088052   -0.002424491
      2        4           0.000306078    0.000228561    0.000028213
      3        4          -0.001294733    0.000172972    0.001264803
      4        4           0.000496837    0.000187503   -0.000503126
      5        4           0.000175072   -0.000535922    0.000178887
      6        4          -0.000103884    0.000167191    0.000628984
      7        4           0.000242257   -0.000897481   -0.000105086
      8        4          -0.001382361   -0.000338847   -0.000474640
      9        4          -0.000503979    0.001921311   -0.000301881
     10        4           0.005639099   -0.000332651    0.005003282
     11        4           0.000523291   -0.000180116    0.000719567
     12        1          -0.015829848    0.001130783    0.013584950
     13        1           0.011627218   -0.001435252   -0.017599461
 -------------------------------------------------------------------
 Cartesian Forces:  Max     0.017599461 RMS     0.004958819

 GradGradGradGradGradGradGradGradGradGradGradGradGradGradGradGradGradGrad
 Berny optimization.
 Using GEDIIS/GDIIS optimizer.
 FormGI is forming the generalized inverse of G from B-inverse, IUseBI=4.
 Internal  Forces:  Max     0.013314860 RMS     0.001199601
 Search for a local minimum.
 Step number   5 out of a maximum of  100
 All quantities printed in internal units (Hartrees-Bohrs-Radians)
 Mixed Optimization -- RFO/linear search
 Update second derivatives using D2CorX and points    3    4    5
 DE= -1.40D-03 DEPred=-1.32D-03 R= 1.06D+00
 TightC=F SS=  1.41D+00  RLast= 4.27D-01 DXNew= 1.4270D+00 1.2814D+00
 Trust test= 1.06D+00 RLast= 4.27D-01 DXMaxT set to 1.28D+00
 ITU=  1  1  1  1  0
 Use linear search instead of GDIIS.
     Eigenvalues ---    0.01207   0.02408   0.02681   0.03014   0.03066
     Eigenvalues ---    0.03646   0.03752   0.03791   0.04335   0.04919
     Eigenvalues ---    0.05463   0.05934   0.06231   0.06381   0.06473
     Eigenvalues ---    0.06636   0.06985   0.07032   0.07316   0.07648
     Eigenvalues ---    0.07886   0.08129   0.08587   0.08903   0.08939
     Eigenvalues ---    0.11171   0.11795   0.12035   0.12488   0.13025
     Eigenvalues ---    0.13306   0.14117   0.46476
 RFO step:  Lambda=-9.28427513D-04 EMin= 1.20692270D-02
 Quartic linear search produced a step of  0.00740.
 Iteration  1 RMS(Cart)=  0.00434493 RMS(Int)=  0.00008132
 Iteration  2 RMS(Cart)=  0.00005680 RMS(Int)=  0.00004423
 Iteration  3 RMS(Cart)=  0.00000002 RMS(Int)=  0.00004423
 Variable       Old X    -DE/DX   Delta X   Delta X   Delta X     New X
                                 (Linear)    (Quad)   (Total)
    R1        4.54619   0.00024  -0.00012  -0.00222  -0.00236   4.54384
    R2        3.89165   0.00035  -0.00002   0.00147   0.00145   3.89310
    R3        3.93118   0.00025  -0.00005  -0.00099  -0.00105   3.93013
    R4        3.84429   0.00043   0.00001   0.00447   0.00446   3.84875
    R5        4.58676  -0.00022   0.00008   0.00212   0.00221   4.58897
    R6        3.94817  -0.00017   0.00004   0.00269   0.00273   3.95089
    R7        3.85829  -0.00037  -0.00007  -0.00473  -0.00480   3.85348
    R8        4.08876  -0.00001   0.00005   0.00266   0.00273   4.09149
    R9        3.82153   0.00009  -0.00010  -0.00175  -0.00187   3.81966
   R10        3.80339   0.00003   0.00003   0.00162   0.00165   3.80505
   R11        3.85972  -0.00044  -0.00001  -0.00302  -0.00306   3.85666
   R12        3.92892   0.00018  -0.00041  -0.01029  -0.01075   3.91817
   R13        4.35066   0.00040   0.00036   0.01476   0.01516   4.36582
   R14        4.07012   0.00016  -0.00004  -0.00014  -0.00017   4.06995
   R15        3.82635  -0.00004  -0.00014  -0.00332  -0.00350   3.82285
   R16        3.97243   0.00028   0.00019   0.00654   0.00677   3.97920
   R17        3.76283  -0.00049  -0.00005  -0.00342  -0.00353   3.75931
   R18        3.91789   0.00020   0.00018   0.00657   0.00680   3.92469
   R19        4.26418   0.00018  -0.00008   0.00063   0.00054   4.26472
   R20        3.93246  -0.00031  -0.00008  -0.00626  -0.00633   3.92613
   R21        3.86618  -0.00011   0.00005   0.00102   0.00105   3.86723
   R22        3.89825   0.00004   0.00002  -0.00159  -0.00157   3.89667
   R23        3.85447  -0.00016  -0.00001  -0.00035  -0.00036   3.85411
   R24        4.01928  -0.00016   0.00001  -0.00044  -0.00042   4.01886
   R25        3.94597  -0.00015  -0.00052  -0.01257  -0.01314   3.93284
   R26        4.17146   0.00055   0.00039   0.01539   0.01583   4.18728
   R27        3.97234   0.00001   0.00023   0.00378   0.00408   3.97642
   R28        3.13502  -0.00474  -0.00069  -0.05002  -0.05079   3.08422
   R29        3.13545  -0.00452  -0.00061  -0.05034  -0.05103   3.08441
   R30        1.57892  -0.01331   0.00046  -0.02223  -0.02144   1.55748
    A1        1.96468  -0.00021  -0.00012  -0.00439  -0.00452   1.96016
    A2        1.59127  -0.00007  -0.00002  -0.00103  -0.00104   1.59023
    A3        1.97512  -0.00028  -0.00015  -0.00546  -0.00560   1.96952
    A4        2.01080  -0.00026  -0.00004  -0.00284  -0.00289   2.00792
    A5        1.55619  -0.00025  -0.00014  -0.00494  -0.00509   1.55110
    A6        1.85244  -0.00020   0.00002  -0.00071  -0.00069   1.85175
    A7        1.83420  -0.00015  -0.00004  -0.00189  -0.00194   1.83226
    A8        2.74165  -0.00034  -0.00010  -0.00511  -0.00522   2.73643
    A9        1.98776  -0.00018  -0.00005  -0.00305  -0.00310   1.98465
   A10        1.49602   0.00011   0.00005   0.00171   0.00175   1.49777
   A11        1.47186   0.00006   0.00003   0.00172   0.00174   1.47360
   A12        1.86273  -0.00003  -0.00001  -0.00021  -0.00023   1.86251
   A13        1.91565  -0.00002   0.00005   0.00191   0.00196   1.91761
   A14        1.95529  -0.00005   0.00005   0.00071   0.00076   1.95605
   A15        1.72339   0.00023   0.00004   0.00264   0.00269   1.72607
   A16        1.60068   0.00020   0.00022   0.00612   0.00633   1.60701
   A17        2.27018   0.00006   0.00001   0.00040   0.00040   2.27059
   A18        2.01367   0.00021   0.00010   0.00355   0.00365   2.01733
   A19        1.89217   0.00001  -0.00003  -0.00115  -0.00119   1.89098
   A20        1.81621  -0.00008  -0.00004  -0.00236  -0.00240   1.81381
   A21        2.07534   0.00013   0.00013   0.00426   0.00438   2.07973
   A22        1.77965  -0.00003  -0.00005  -0.00131  -0.00137   1.77828
   A23        1.83209   0.00003  -0.00004  -0.00014  -0.00019   1.83191
   A24        2.05377   0.00009   0.00017   0.00496   0.00513   2.05890
   A25        1.71022   0.00030   0.00030   0.00987   0.01018   1.72041
   A26        1.77743  -0.00018   0.00000  -0.00062  -0.00061   1.77682
   A27        1.67452   0.00002  -0.00000  -0.00038  -0.00037   1.67415
   A28        1.87116  -0.00003  -0.00001   0.00014   0.00012   1.87129
   A29        1.66931   0.00003   0.00003   0.00062   0.00065   1.66995
   A30        1.93930  -0.00006   0.00008   0.00197   0.00205   1.94135
   A31        1.94682  -0.00007   0.00004   0.00025   0.00029   1.94712
   A32        1.53657   0.00000  -0.00001  -0.00028  -0.00029   1.53627
   A33        1.70916   0.00002  -0.00002   0.00017   0.00014   1.70930
   A34        1.94771  -0.00021  -0.00016  -0.00553  -0.00569   1.94202
   A35        1.90325  -0.00018   0.00002  -0.00094  -0.00093   1.90233
   A36        2.28447  -0.00029  -0.00000  -0.00142  -0.00144   2.28303
   A37        1.85364   0.00015   0.00005   0.00260   0.00265   1.85630
   A38        1.83596  -0.00018   0.00001  -0.00199  -0.00199   1.83397
   A39        2.04256  -0.00003   0.00004   0.00182   0.00185   2.04441
   A40        2.02852   0.00016   0.00010   0.00365   0.00374   2.03226
   A41        1.84897   0.00014   0.00020   0.00553   0.00572   1.85469
   A42        1.50167   0.00021   0.00008   0.00285   0.00293   1.50460
   A43        1.52323   0.00042   0.00022   0.00835   0.00856   1.53179
   A44        1.88941   0.00031  -0.00003   0.00058   0.00055   1.88996
   A45        1.94235   0.00022   0.00004   0.00237   0.00241   1.94476
   A46        1.93444   0.00043   0.00028   0.00984   0.01014   1.94457
   A47        1.59393  -0.00034  -0.00025  -0.00904  -0.00928   1.58465
   A48        1.59840  -0.00034  -0.00028  -0.00893  -0.00921   1.58919
   A49        2.31430   0.00096   0.00046   0.00370   0.00415   2.31845
   A50        2.28455  -0.00006  -0.00057  -0.00919  -0.00969   2.27486
   A51        1.85688  -0.00024  -0.00030  -0.01013  -0.01044   1.84644
   A52        1.78037  -0.00032  -0.00034  -0.01016  -0.01051   1.76986
   A53        2.33223  -0.00137   0.00049   0.00586   0.00624   2.33847
   A54        1.84907   0.00168  -0.00023   0.00117   0.00102   1.85009
   A55        1.81050  -0.00025  -0.00035  -0.01023  -0.01058   1.79992
   A56        1.93884   0.00200   0.00012   0.00503   0.00524   1.94408
   A57        2.41902  -0.00182   0.00016   0.00016   0.00006   2.41908
   A58        2.34261  -0.00115  -0.00004   0.00670   0.00659   2.34919
   A59        2.01789   0.00197   0.00051   0.01548   0.01594   2.03384
   A60        2.11067   0.00114  -0.00022   0.00554   0.00540   2.11607
   A61        2.39719   0.00021   0.00086   0.01800   0.01877   2.41597
   A62        1.61354   0.00024  -0.00005  -0.00004  -0.00010   1.61344
   A63        1.75305   0.00015  -0.00007  -0.00106  -0.00113   1.75192
    D1       -0.68393   0.00017   0.00006   0.00256   0.00262  -0.68131
    D2       -1.76724   0.00015   0.00007   0.00298   0.00305  -1.76420
    D3        1.18164  -0.00006  -0.00001  -0.00061  -0.00061   1.18103
    D4        0.09833  -0.00008   0.00000  -0.00018  -0.00018   0.09814
    D5        0.30254  -0.00006  -0.00003  -0.00094  -0.00097   0.30158
    D6       -0.78077  -0.00009  -0.00002  -0.00052  -0.00054  -0.78131
    D7       -0.22124   0.00005  -0.00001   0.00064   0.00062  -0.22062
    D8        0.77998   0.00013   0.00001   0.00126   0.00127   0.78125
    D9       -1.06606   0.00014   0.00008   0.00351   0.00358  -1.06248
   D10       -0.06484   0.00022   0.00011   0.00413   0.00423  -0.06061
   D11        0.93533  -0.00015  -0.00002  -0.00131  -0.00132   0.93401
   D12        1.93656  -0.00007   0.00001  -0.00069  -0.00067   1.93588
   D13        0.77955  -0.00014  -0.00005  -0.00099  -0.00102   0.77852
   D14       -0.92669   0.00008   0.00002   0.00248   0.00251  -0.92419
   D15       -0.00874  -0.00009   0.00005   0.00113   0.00118  -0.00757
   D16       -0.08771   0.00008  -0.00000   0.00020   0.00020  -0.08751
   D17       -1.07714   0.00020   0.00001   0.00198   0.00199  -1.07515
   D18        0.78315  -0.00007   0.00001  -0.00059  -0.00058   0.78258
   D19       -0.20628   0.00006   0.00002   0.00119   0.00121  -0.20507
   D20        1.89798  -0.00019  -0.00013  -0.00497  -0.00511   1.89287
   D21        0.90855  -0.00006  -0.00012  -0.00319  -0.00332   0.90523
   D22        0.31892   0.00015   0.00005   0.00301   0.00306   0.32198
   D23       -0.79268  -0.00001  -0.00009  -0.00243  -0.00255  -0.79523
   D24        1.18267  -0.00008   0.00003   0.00105   0.00109   1.18376
   D25        0.07107  -0.00024  -0.00012  -0.00439  -0.00452   0.06656
   D26       -0.69025   0.00028   0.00008   0.00448   0.00454  -0.68570
   D27       -1.80184   0.00012  -0.00007  -0.00096  -0.00107  -1.80291
   D28       -0.90205   0.00023   0.00005   0.00364   0.00369  -0.89836
   D29       -0.02636   0.00009  -0.00006   0.00037   0.00032  -0.02604
   D30        0.78050  -0.00021  -0.00011  -0.00340  -0.00351   0.77699
   D31        0.92566   0.00009  -0.00002   0.00089   0.00086   0.92653
   D32       -0.22766  -0.00004  -0.00015  -0.00255  -0.00270  -0.23036
   D33       -0.19946   0.00016  -0.00006   0.00028   0.00022  -0.19923
   D34       -1.35279   0.00003  -0.00018  -0.00316  -0.00334  -1.35612
   D35       -0.85393  -0.00008   0.00002  -0.00114  -0.00111  -0.85505
   D36        0.34209   0.00003   0.00013   0.00258   0.00272   0.34481
   D37        0.02011  -0.00010   0.00006   0.00070   0.00076   0.02087
   D38        1.21613   0.00002   0.00017   0.00442   0.00459   1.22072
   D39       -0.08908   0.00007  -0.00000   0.00008   0.00008  -0.08900
   D40        0.90315   0.00010   0.00002   0.00013   0.00016   0.90332
   D41       -0.96499  -0.00007  -0.00004  -0.00211  -0.00215  -0.96714
   D42        0.02724  -0.00004  -0.00001  -0.00206  -0.00206   0.02518
   D43        0.79011  -0.00007  -0.00001  -0.00157  -0.00159   0.78852
   D44       -0.30087   0.00003  -0.00003  -0.00148  -0.00151  -0.30238
   D45       -0.50227  -0.00001   0.00002  -0.00039  -0.00037  -0.50264
   D46        0.57001  -0.00013   0.00001  -0.00208  -0.00207   0.56794
   D47       -1.57662  -0.00007  -0.00004  -0.00228  -0.00232  -1.57894
   D48       -0.50435  -0.00019  -0.00005  -0.00396  -0.00402  -0.50836
   D49       -0.75836  -0.00004  -0.00002  -0.00125  -0.00128  -0.75964
   D50        0.48233   0.00014  -0.00001   0.00059   0.00059   0.48291
   D51       -0.93603  -0.00013   0.00012   0.00169   0.00177  -0.93426
   D52        0.07490  -0.00026  -0.00013  -0.00483  -0.00495   0.06995
   D53        2.45523   0.00216  -0.00039  -0.00391  -0.00420   2.45102
   D54       -3.14055  -0.00263   0.00005  -0.00524  -0.00530   3.13733
   D55        0.29733   0.00004   0.00019   0.00410   0.00426   0.30159
   D56        1.30826  -0.00010  -0.00006  -0.00242  -0.00246   1.30580
   D57       -2.59460   0.00232  -0.00032  -0.00150  -0.00171  -2.59631
   D58       -1.90719  -0.00247   0.00011  -0.00283  -0.00281  -1.91000
   D59        0.99021   0.00004  -0.00000   0.00091   0.00092   0.99112
   D60       -0.03791   0.00008  -0.00002   0.00128   0.00126  -0.03664
   D61       -0.24311  -0.00012  -0.00007  -0.00304  -0.00311  -0.24622
   D62       -1.27122  -0.00007  -0.00009  -0.00268  -0.00277  -1.27399
   D63        0.28661   0.00010  -0.00005   0.00083   0.00078   0.28739
   D64        1.35774   0.00006   0.00003   0.00293   0.00296   1.36070
   D65       -0.76219   0.00017  -0.00001   0.00269   0.00268  -0.75951
   D66        0.30894   0.00012   0.00007   0.00478   0.00486   0.31380
   D67        0.05478  -0.00009  -0.00021  -0.00424  -0.00442   0.05036
   D68       -0.97097   0.00017  -0.00003   0.00117   0.00111  -0.96986
   D69        2.55038   0.00150   0.00028  -0.00274  -0.00241   2.54796
   D70        2.73897  -0.00125  -0.00069  -0.01513  -0.01580   2.72317
   D71        1.17627  -0.00001  -0.00014  -0.00207  -0.00218   1.17409
   D72        0.15052   0.00025   0.00004   0.00333   0.00335   0.15387
   D73       -2.61132   0.00159   0.00035  -0.00057  -0.00017  -2.61149
   D74       -2.42273  -0.00116  -0.00062  -0.01296  -0.01356  -2.43629
   D75        0.83555   0.00012   0.00013   0.00408   0.00422   0.83977
   D76       -0.28262  -0.00006   0.00003   0.00187   0.00191  -0.28071
   D77       -0.48392   0.00007   0.00013   0.00233   0.00242  -0.48150
   D78        0.53016  -0.00014  -0.00010  -0.00479  -0.00485   0.52531
   D79       -3.13959   0.00005  -0.00045  -0.00064  -0.00106  -3.14065
   D80       -2.92828  -0.00010   0.00109   0.02073   0.02170  -2.90658
   D81        0.10494  -0.00009   0.00000  -0.00024  -0.00025   0.10470
   D82        1.34395  -0.00019   0.00005   0.00047   0.00052   1.34447
   D83       -0.98890  -0.00005  -0.00004  -0.00133  -0.00138  -0.99028
   D84        0.25010  -0.00014   0.00002  -0.00061  -0.00061   0.24949
   D85       -0.96662   0.00012   0.00004   0.00407   0.00411  -0.96251
   D86        0.19024   0.00009   0.00017   0.00628   0.00644   0.19668
   D87        0.13482   0.00011   0.00006   0.00479   0.00485   0.13967
   D88        1.29168   0.00009   0.00020   0.00700   0.00718   1.29887
   D89        0.54411  -0.00004  -0.00002  -0.00188  -0.00190   0.54222
   D90       -0.53331  -0.00002  -0.00002  -0.00227  -0.00228  -0.53559
   D91        0.56715  -0.00013   0.00002  -0.00180  -0.00179   0.56537
   D92       -0.51583  -0.00017  -0.00004  -0.00302  -0.00307  -0.51890
   D93       -0.50034  -0.00005   0.00001  -0.00214  -0.00213  -0.50247
   D94       -1.58332  -0.00009  -0.00004  -0.00337  -0.00341  -1.58674
   D95       -1.32764  -0.00002  -0.00010  -0.00238  -0.00248  -1.33012
   D96       -0.19502   0.00028  -0.00003   0.00159   0.00157  -0.19345
   D97       -0.23712  -0.00024  -0.00019  -0.00632  -0.00651  -0.24363
   D98        0.89550   0.00006  -0.00012  -0.00234  -0.00246   0.89304
   D99        0.48561  -0.00002  -0.00001   0.00140   0.00138   0.48699
   D100      -0.70030   0.00016   0.00019   0.00676   0.00695  -0.69335
   D101      -0.88429  -0.00019  -0.00009  -0.00482  -0.00492  -0.88921
   D102      -0.01098   0.00000  -0.00009  -0.00461  -0.00471  -0.01569
   D103       0.29150  -0.00015  -0.00006  -0.00386  -0.00393   0.28757
   D104       1.16481   0.00004  -0.00006  -0.00366  -0.00372   1.16109
   D105      -0.27864  -0.00005  -0.00019  -0.00548  -0.00565  -0.28429
   D106      -1.25087   0.00004   0.00003   0.00167   0.00166  -1.24921
   D107       2.60636  -0.00187   0.00048  -0.00053  -0.00017   2.60619
   D108       2.12126   0.00072  -0.00079  -0.01490  -0.01571   2.10555
   D109       0.95467   0.00014  -0.00012  -0.00099  -0.00106   0.95361
   D110      -0.01757   0.00024   0.00011   0.00616   0.00625  -0.01131
   D111      -2.44352  -0.00168   0.00056   0.00396   0.00442  -2.43910
   D112      -2.92862   0.00091  -0.00071  -0.01041  -0.01112  -2.93974
   D113      -0.06358   0.00021   0.00011   0.00414   0.00424  -0.05934
   D114       0.88810  -0.00004   0.00000  -0.00059  -0.00055   0.88755
   D115      -2.57165  -0.00180  -0.00008   0.00337   0.00325  -2.56840
   D116      -3.12274   0.00288   0.00005   0.00687   0.00708  -3.11567
   D117      -0.91644  -0.00003   0.00012   0.00244   0.00252  -0.91392
   D118       0.03524  -0.00029   0.00001  -0.00229  -0.00227   0.03297
   D119       2.85868  -0.00204  -0.00007   0.00168   0.00152   2.86020
   D120       2.30758   0.00264   0.00006   0.00518   0.00536   2.31294
         Item               Value     Threshold  Converged?
 Maximum Force            0.013315     0.000450     NO 
 RMS     Force            0.001200     0.000300     NO 
 Maximum Displacement     0.031992     0.001800     NO 
 RMS     Displacement     0.004329     0.001200     NO 
 Predicted change in Energy=-4.706520D-04
 GradGradGradGradGradGradGradGradGradGradGradGradGradGradGradGradGradGrad

                          Input orientation:                          
 ---------------------------------------------------------------------
 Center     Atomic      Atomic             Coordinates (Angstroms)
 Number     Number       Type             X           Y           Z
 ---------------------------------------------------------------------
      1          4           0       -0.033410    0.003567   -1.504724
      2          4           0       -1.541515    1.308281   -0.161246
      3          4           0        0.459228    1.646453   -0.363496
      4          4           0       -0.148795    0.958455    1.459158
      5          4           0        1.960215    0.399434   -1.064206
      6          4           0       -1.737921   -0.390238    0.916725
      7          4           0       -0.482507   -1.677835   -0.446783
      8          4           0        0.176535   -1.037274    1.399109
      9          4           0        1.507273   -1.321773   -0.175520
     10          4           0        1.827431    0.388105    1.008372
     11          4           0       -2.046458   -0.396481   -1.106325
     12          1           0        3.276981    0.680053    1.699258
     13          1           0        2.728254    0.830928    2.295425
 ---------------------------------------------------------------------
                    Distance matrix (angstroms):
                    1          2          3          4          5
     1  Be   0.000000
     2  Be   2.404495   0.000000
     3  Be   2.060138   2.039175   0.000000
     4  Be   3.116042   2.165123   2.040857   0.000000
     5  Be   2.079737   3.728733   2.073406   3.335834   0.000000
     6  Be   2.987283   2.021278   3.257996   2.153725   4.268943
     7  Be   2.036673   3.181182   3.456109   3.270168   3.265447
     8  Be   3.091872   3.299702   3.223210   2.022964   3.363564
     9  Be   2.428376   4.026474   3.153426   3.257939   1.989339
    10  Be   3.150595   3.683005   2.310290   2.105700   2.076858
    11  Be   2.090723   2.013543   3.317203   3.466797   4.085178
    12  H    4.656374   5.203273   3.623343   3.445446   3.073980
    13  H    4.769953   4.949144   3.589348   2.998836   3.473211
                    6          7          8          9         10
     6  Be   0.000000
     7  Be   2.256795   0.000000
     8  Be   2.077617   2.062031   0.000000
     9  Be   3.548526   2.039507   2.081168   0.000000
    10  Be   3.650473   3.423652   2.215815   2.104229   0.000000
    11  Be   2.046452   2.126689   3.410207   3.788346   4.482692
    12  H    5.187208   4.929389   3.556974   3.264041   1.632101
    13  H    4.831024   4.911475   3.287071   3.497211   1.632202
                   11         12         13
    11  Be   0.000000
    12  H    6.113037   0.000000
    13  H    5.989684   0.824185   0.000000
 Stoichiometry    Be11H2
 Framework group  C1[X(Be11H2)]
 Deg. of freedom    33
 Full point group                 C1      NOp   1
 Largest Abelian subgroup         C1      NOp   1
 Largest concise Abelian subgroup C1      NOp   1
                         Standard orientation:                         
 ---------------------------------------------------------------------
 Center     Atomic      Atomic             Coordinates (Angstroms)
 Number     Number       Type             X           Y           Z
 ---------------------------------------------------------------------
      1          4           0       -0.589947    1.134845    0.954966
      2          4           0       -1.512624   -1.084809    1.013282
      3          4           0        0.380560   -0.574065    1.572953
      4          4           0        0.222476   -1.665363   -0.144364
      5          4           0        1.479545    1.135218    1.161131
      6          4           0       -1.597061   -0.890031   -0.996817
      7          4           0       -0.919211    1.261880   -1.050897
      8          4           0        0.289841   -0.302116   -1.637482
      9          4           0        1.095599    1.410140   -0.771348
     10          4           0        1.920753   -0.420443   -0.142170
     11          4           0       -2.448035    0.514313    0.224504
     12          1           0        3.527725   -0.695346   -0.218488
     13          1           0        3.184693   -1.382931   -0.516544
 ---------------------------------------------------------------------
 Rotational constants (GHZ):           2.4193833           1.6914531           1.6543313
 Standard basis: def2TZVP (5D, 7F)
 There are   232 symmetry adapted cartesian basis functions of A   symmetry.
 There are   221 symmetry adapted basis functions of A   symmetry.
   221 basis functions,   335 primitive gaussians,   232 cartesian basis functions
    23 alpha electrons       23 beta electrons
       nuclear repulsion energy       190.9048180896 Hartrees.
 NAtoms=   13 NActive=   13 NUniq=   13 SFac= 1.00D+00 NAtFMM=   60 NAOKFM=F Big=F
 Integral buffers will be    131072 words long.
 Raffenetti 2 integral format.
 Two-electron integral symmetry is turned on.
 Nuclear repulsion after empirical dispersion term =      190.8775180057 Hartrees.
 One-electron integrals computed using PRISM.
   1 Symmetry operations used in ECPInt.
 ECPInt:  NShTT=    5778 NPrTT=   17959 LenC2=    5633 LenP2D=   14634.
 LDataN:  DoStor=T MaxTD1= 4 Len=   56
 NBasis=   221 RedAO= T EigKep=  2.73D-04  NBF=   221
 NBsUse=   221 1.00D-06 EigRej= -1.00D+00 NBFU=   221
 Initial guess from the checkpoint file:  "/home/super/YCY/BeH/Be11/10-H-Be11.chk"
 B after Tr=    -0.000000   -0.000000   -0.000000
         Rot=    0.999997   -0.001661   -0.000386   -0.001522 Ang=  -0.26 deg.
 ExpMin= 3.27D-02 ExpMax= 4.70D+03 ExpMxC= 1.60D+02 IAcc=3 IRadAn=         5 AccDes= 0.00D+00
 Harris functional with IExCor= 1009 and IRadAn=       5 diagonalized for initial guess.
 HarFok:  IExCor= 1009 AccDes= 0.00D+00 IRadAn=         5 IDoV= 1 UseB2=F ITyADJ=14
 ICtDFT=  3500011 ScaDFX=  1.000000  1.000000  1.000000  1.000000
 FoFCou: FMM=F IPFlag=           0 FMFlag=      100000 FMFlg1=           0
         NFxFlg=           0 DoJE=T BraDBF=F KetDBF=T FulRan=T
         wScrn=  0.000000 ICntrl=       500 IOpCl=  0 I1Cent=   200000004 NGrid=           0
         NMat0=    1 NMatS0=      1 NMatT0=    0 NMatD0=    1 NMtDS0=    0 NMtDT0=    0
 Petite list used in FoFCou.
 Requested convergence on RMS density matrix=1.00D-08 within 128 cycles.
 Requested convergence on MAX density matrix=1.00D-06.
 Requested convergence on             energy=1.00D-06.
 No special actions if energy rises.
 SCF Done:  E(RPBE1PBE) =  -163.039056920     A.U. after   12 cycles
            NFock= 12  Conv=0.88D-08     -V/T= 2.0077
   1 Symmetry operations used in ECPInt.
 ECPInt:  NShTT=    5778 NPrTT=   17959 LenC2=    5633 LenP2D=   14634.
 LDataN:  DoStor=T MaxTD1= 5 Len=  102
 Calling FoFJK, ICntrl=      2127 FMM=F ISym2X=0 I1Cent= 0 IOpClX= 0 NMat=1 NMatS=1 NMatT=0.
 ***** Axes restored to original set *****
 -------------------------------------------------------------------
 Center     Atomic                   Forces (Hartrees/Bohr)
 Number     Number              X              Y              Z
 -------------------------------------------------------------------
      1        4           0.000074368   -0.000334997   -0.002161158
      2        4           0.000114855    0.000205177    0.000112291
      3        4          -0.001199909    0.000425884    0.001363883
      4        4           0.000576056    0.000348084   -0.000409678
      5        4           0.000680514   -0.000625973    0.000136929
      6        4          -0.000345591    0.000267645    0.000613474
      7        4           0.000319236   -0.000660853   -0.000335390
      8        4          -0.001085574   -0.000335297    0.000048393
      9        4          -0.000122767    0.001755409   -0.000506757
     10        4           0.003255919   -0.000886813    0.003311256
     11        4           0.000723468   -0.000135889    0.000810815
     12        1          -0.011488408    0.000905872    0.009802902
     13        1           0.008497832   -0.000928248   -0.012786960
 -------------------------------------------------------------------
 Cartesian Forces:  Max     0.012786960 RMS     0.003597473

 GradGradGradGradGradGradGradGradGradGradGradGradGradGradGradGradGradGrad
 Berny optimization.
 Using GEDIIS/GDIIS optimizer.
 FormGI is forming the generalized inverse of G from B-inverse, IUseBI=4.
 Internal  Forces:  Max     0.009475252 RMS     0.000872497
 Search for a local minimum.
 Step number   6 out of a maximum of  100
 All quantities printed in internal units (Hartrees-Bohrs-Radians)
 Mixed Optimization -- En-DIIS/RFO-DIIS
 Update second derivatives using D2CorX and points    4    5    6
 DE= -7.98D-04 DEPred=-4.71D-04 R= 1.70D+00
 TightC=F SS=  1.41D+00  RLast= 1.05D-01 DXNew= 2.1551D+00 3.1578D-01
 Trust test= 1.70D+00 RLast= 1.05D-01 DXMaxT set to 1.28D+00
 ITU=  1  1  1  1  1  0
 Use linear search instead of GDIIS.
     Eigenvalues ---    0.00998   0.02426   0.02644   0.03000   0.03070
     Eigenvalues ---    0.03633   0.03742   0.03780   0.04320   0.04676
     Eigenvalues ---    0.05444   0.05793   0.06079   0.06275   0.06393
     Eigenvalues ---    0.06489   0.06644   0.06989   0.07107   0.07338
     Eigenvalues ---    0.07689   0.07927   0.08586   0.08798   0.08946
     Eigenvalues ---    0.11275   0.11894   0.12021   0.12382   0.13008
     Eigenvalues ---    0.13310   0.14015   0.25222
 RFO step:  Lambda=-1.57429660D-04 EMin= 9.98340693D-03
 Quartic linear search produced a step of  2.00000.
 Iteration  1 RMS(Cart)=  0.00777389 RMS(Int)=  0.00023617
 Iteration  2 RMS(Cart)=  0.00015500 RMS(Int)=  0.00014757
 Iteration  3 RMS(Cart)=  0.00000021 RMS(Int)=  0.00014757
 Variable       Old X    -DE/DX   Delta X   Delta X   Delta X     New X
                                 (Linear)    (Quad)   (Total)
    R1        4.54384   0.00038  -0.00471   0.00891   0.00414   4.54797
    R2        3.89310   0.00038   0.00289   0.00612   0.00902   3.90211
    R3        3.93013   0.00029  -0.00209   0.00427   0.00220   3.93233
    R4        3.84875   0.00030   0.00892  -0.00116   0.00775   3.85650
    R5        4.58897  -0.00023   0.00442  -0.00490  -0.00040   4.58856
    R6        3.95089  -0.00020   0.00546  -0.00194   0.00353   3.95442
    R7        3.85348  -0.00031  -0.00961   0.00077  -0.00886   3.84462
    R8        4.09149  -0.00007   0.00546  -0.00207   0.00341   4.09490
    R9        3.81966   0.00009  -0.00374  -0.00058  -0.00437   3.81530
   R10        3.80505  -0.00004   0.00330   0.00014   0.00344   3.80848
   R11        3.85666  -0.00036  -0.00612  -0.00524  -0.01146   3.84520
   R12        3.91817   0.00043  -0.02149   0.01619  -0.00547   3.91270
   R13        4.36582   0.00016   0.03032  -0.00670   0.02376   4.38957
   R14        4.06995   0.00012  -0.00034   0.00184   0.00151   4.07146
   R15        3.82285   0.00005  -0.00700   0.00357  -0.00357   3.81928
   R16        3.97920   0.00011   0.01353  -0.00483   0.00885   3.98805
   R17        3.75931  -0.00045  -0.00705  -0.00592  -0.01317   3.74613
   R18        3.92469   0.00011   0.01360  -0.00302   0.01072   3.93541
   R19        4.26472   0.00033   0.00108   0.00927   0.01028   4.27500
   R20        3.92613  -0.00020  -0.01267   0.00127  -0.01141   3.91472
   R21        3.86723  -0.00015   0.00210  -0.00175   0.00029   3.86752
   R22        3.89667   0.00009  -0.00314   0.00321   0.00009   3.89676
   R23        3.85411  -0.00014  -0.00072  -0.00093  -0.00163   3.85248
   R24        4.01886  -0.00022  -0.00084  -0.00397  -0.00480   4.01406
   R25        3.93284   0.00011  -0.02627   0.01687  -0.00956   3.92328
   R26        4.18728   0.00027   0.03165  -0.01075   0.02107   4.20836
   R27        3.97642  -0.00014   0.00815  -0.00739   0.00097   3.97739
   R28        3.08422  -0.00350  -0.10158   0.00811  -0.09371   2.99052
   R29        3.08441  -0.00325  -0.10206   0.00999  -0.09231   2.99211
   R30        1.55748  -0.00948  -0.04288  -0.01097  -0.05292   1.50457
    A1        1.96016  -0.00015  -0.00904   0.00161  -0.00746   1.95270
    A2        1.59023  -0.00007  -0.00208  -0.00036  -0.00242   1.58780
    A3        1.96952  -0.00022  -0.01121   0.00176  -0.00946   1.96005
    A4        2.00792  -0.00023  -0.00577  -0.00109  -0.00685   2.00107
    A5        1.55110  -0.00018  -0.01018   0.00173  -0.00849   1.54261
    A6        1.85175  -0.00024  -0.00138  -0.00297  -0.00436   1.84740
    A7        1.83226  -0.00013  -0.00388  -0.00059  -0.00454   1.82772
    A8        2.73643  -0.00031  -0.01044  -0.00075  -0.01121   2.72522
    A9        1.98465  -0.00016  -0.00621   0.00010  -0.00615   1.97851
   A10        1.49777   0.00009   0.00350  -0.00053   0.00295   1.50072
   A11        1.47360   0.00006   0.00348   0.00048   0.00395   1.47755
   A12        1.86251  -0.00001  -0.00045   0.00023  -0.00026   1.86225
   A13        1.91761  -0.00007   0.00392  -0.00201   0.00190   1.91951
   A14        1.95605  -0.00008   0.00152  -0.00154  -0.00003   1.95601
   A15        1.72607   0.00020   0.00537   0.00108   0.00646   1.73253
   A16        1.60701   0.00008   0.01265  -0.00504   0.00756   1.61457
   A17        2.27059   0.00006   0.00081  -0.00035   0.00044   2.27103
   A18        2.01733   0.00012   0.00731  -0.00188   0.00543   2.02275
   A19        1.89098   0.00002  -0.00238   0.00080  -0.00163   1.88935
   A20        1.81381  -0.00005  -0.00480   0.00010  -0.00470   1.80911
   A21        2.07973   0.00005   0.00877  -0.00163   0.00714   2.08687
   A22        1.77828  -0.00000  -0.00273   0.00129  -0.00148   1.77681
   A23        1.83191   0.00004  -0.00037   0.00147   0.00107   1.83297
   A24        2.05890   0.00001   0.01026  -0.00418   0.00605   2.06495
   A25        1.72041   0.00012   0.02036  -0.00634   0.01407   1.73447
   A26        1.77682  -0.00018  -0.00122  -0.00117  -0.00236   1.77446
   A27        1.67415  -0.00001  -0.00075  -0.00064  -0.00137   1.67278
   A28        1.87129  -0.00002   0.00025   0.00034   0.00056   1.87184
   A29        1.66995  -0.00000   0.00129  -0.00146  -0.00018   1.66978
   A30        1.94135  -0.00011   0.00411  -0.00229   0.00183   1.94318
   A31        1.94712  -0.00012   0.00059  -0.00271  -0.00211   1.94501
   A32        1.53627   0.00003  -0.00059   0.00058  -0.00003   1.53625
   A33        1.70930   0.00006   0.00028   0.00110   0.00133   1.71064
   A34        1.94202  -0.00014  -0.01138   0.00261  -0.00880   1.93322
   A35        1.90233  -0.00019  -0.00185  -0.00247  -0.00434   1.89798
   A36        2.28303  -0.00024  -0.00288  -0.00067  -0.00362   2.27941
   A37        1.85630   0.00009   0.00531  -0.00051   0.00483   1.86112
   A38        1.83397  -0.00017  -0.00397  -0.00166  -0.00566   1.82831
   A39        2.04441  -0.00004   0.00371  -0.00119   0.00249   2.04690
   A40        2.03226   0.00007   0.00748  -0.00143   0.00602   2.03828
   A41        1.85469   0.00000   0.01144  -0.00527   0.00611   1.86080
   A42        1.50460   0.00017   0.00586  -0.00080   0.00505   1.50965
   A43        1.53179   0.00028   0.01712  -0.00226   0.01488   1.54667
   A44        1.88996   0.00029   0.00110   0.00297   0.00406   1.89401
   A45        1.94476   0.00021   0.00482   0.00030   0.00512   1.94988
   A46        1.94457   0.00024   0.02027  -0.00549   0.01486   1.95943
   A47        1.58465  -0.00016  -0.01856   0.00482  -0.01367   1.57097
   A48        1.58919  -0.00016  -0.01841   0.00529  -0.01313   1.57607
   A49        2.31845   0.00070   0.00830  -0.00524   0.00304   2.32149
   A50        2.27486  -0.00023  -0.01938   0.00183  -0.01736   2.25750
   A51        1.84644  -0.00003  -0.02088   0.00715  -0.01375   1.83269
   A52        1.76986  -0.00010  -0.02102   0.00867  -0.01241   1.75745
   A53        2.33847  -0.00105   0.01248  -0.00674   0.00546   2.34394
   A54        1.85009   0.00111   0.00203   0.00070   0.00278   1.85287
   A55        1.79992  -0.00005  -0.02116   0.00826  -0.01291   1.78700
   A56        1.94408   0.00138   0.01048  -0.00426   0.00648   1.95056
   A57        2.41908  -0.00146   0.00013  -0.00585  -0.00642   2.41266
   A58        2.34919  -0.00094   0.01317  -0.00181   0.01118   2.36037
   A59        2.03384   0.00145   0.03189  -0.00490   0.02669   2.06053
   A60        2.11607   0.00074   0.01081  -0.00056   0.01046   2.12653
   A61        2.41597   0.00024   0.03755  -0.00764   0.02964   2.44561
   A62        1.61344   0.00029  -0.00020   0.00384   0.00361   1.61704
   A63        1.75192   0.00019  -0.00226   0.00321   0.00094   1.75286
    D1       -0.68131   0.00014   0.00524   0.00133   0.00655  -0.67476
    D2       -1.76420   0.00012   0.00609   0.00033   0.00640  -1.75780
    D3        1.18103  -0.00005  -0.00123   0.00076  -0.00047   1.18056
    D4        0.09814  -0.00008  -0.00037  -0.00024  -0.00062   0.09752
    D5        0.30158  -0.00006  -0.00193   0.00080  -0.00111   0.30047
    D6       -0.78131  -0.00008  -0.00107  -0.00020  -0.00126  -0.78257
    D7       -0.22062   0.00006   0.00124   0.00094   0.00217  -0.21845
    D8        0.78125   0.00011   0.00254   0.00035   0.00288   0.78414
    D9       -1.06248   0.00010   0.00717  -0.00141   0.00574  -1.05673
   D10       -0.06061   0.00015   0.00847  -0.00200   0.00646  -0.05415
   D11        0.93401  -0.00014  -0.00264  -0.00110  -0.00370   0.93032
   D12        1.93588  -0.00010  -0.00134  -0.00169  -0.00298   1.93290
   D13        0.77852  -0.00013  -0.00205  -0.00057  -0.00256   0.77597
   D14       -0.92419   0.00005   0.00501  -0.00042   0.00457  -0.91962
   D15       -0.00757  -0.00008   0.00235  -0.00302  -0.00065  -0.00822
   D16       -0.08751   0.00007   0.00041   0.00041   0.00083  -0.08668
   D17       -1.07515   0.00020   0.00398   0.00192   0.00590  -1.06926
   D18        0.78258  -0.00009  -0.00115  -0.00138  -0.00250   0.78008
   D19       -0.20507   0.00004   0.00242   0.00012   0.00257  -0.20249
   D20        1.89287  -0.00012  -0.01021   0.00191  -0.00828   1.88459
   D21        0.90523  -0.00000  -0.00663   0.00341  -0.00321   0.90202
   D22        0.32198   0.00013   0.00612  -0.00063   0.00548   0.32746
   D23       -0.79523   0.00006  -0.00510   0.00390  -0.00132  -0.79654
   D24        1.18376  -0.00009   0.00219  -0.00228  -0.00004   1.18373
   D25        0.06656  -0.00016  -0.00903   0.00224  -0.00683   0.05972
   D26       -0.68570   0.00028   0.00909   0.00018   0.00920  -0.67650
   D27       -1.80291   0.00021  -0.00213   0.00470   0.00240  -1.80051
   D28       -0.89836   0.00020   0.00738   0.00195   0.00931  -0.88905
   D29       -0.02604   0.00009   0.00064   0.00455   0.00518  -0.02086
   D30        0.77699  -0.00017  -0.00702   0.00256  -0.00443   0.77256
   D31        0.92653   0.00008   0.00173   0.00159   0.00331   0.92983
   D32       -0.23036   0.00003  -0.00539   0.00495  -0.00042  -0.23078
   D33       -0.19923   0.00015   0.00045   0.00235   0.00281  -0.19642
   D34       -1.35612   0.00010  -0.00667   0.00571  -0.00091  -1.35703
   D35       -0.85505  -0.00007  -0.00223  -0.00181  -0.00403  -0.85908
   D36        0.34481  -0.00003   0.00543  -0.00527   0.00016   0.34496
   D37        0.02087  -0.00012   0.00152  -0.00384  -0.00231   0.01856
   D38        1.22072  -0.00008   0.00918  -0.00729   0.00188   1.22260
   D39       -0.08900   0.00007   0.00015   0.00044   0.00060  -0.08840
   D40        0.90332   0.00007   0.00032  -0.00046  -0.00011   0.90320
   D41       -0.96714  -0.00004  -0.00429   0.00012  -0.00416  -0.97130
   D42        0.02518  -0.00004  -0.00412  -0.00078  -0.00488   0.02030
   D43        0.78852  -0.00007  -0.00319  -0.00111  -0.00433   0.78418
   D44       -0.30238   0.00002  -0.00302   0.00115  -0.00186  -0.30424
   D45       -0.50264  -0.00004  -0.00074  -0.00171  -0.00246  -0.50510
   D46        0.56794  -0.00013  -0.00414  -0.00173  -0.00588   0.56206
   D47       -1.57894  -0.00007  -0.00464   0.00016  -0.00447  -1.58341
   D48       -0.50836  -0.00015  -0.00803   0.00014  -0.00789  -0.51625
   D49       -0.75964  -0.00001  -0.00255   0.00090  -0.00168  -0.76132
   D50        0.48291   0.00013   0.00117   0.00162   0.00279   0.48570
   D51       -0.93426  -0.00018   0.00354  -0.00491  -0.00149  -0.93575
   D52        0.06995  -0.00017  -0.00990   0.00238  -0.00750   0.06245
   D53        2.45102   0.00156  -0.00841   0.00341  -0.00468   2.44634
   D54        3.13733  -0.00199  -0.01060  -0.00408  -0.01474   3.12259
   D55        0.30159  -0.00004   0.00853  -0.00544   0.00298   0.30457
   D56        1.30580  -0.00003  -0.00492   0.00185  -0.00303   1.30278
   D57       -2.59631   0.00170  -0.00343   0.00288  -0.00021  -2.59652
   D58       -1.91000  -0.00185  -0.00562  -0.00461  -0.01027  -1.92027
   D59        0.99112   0.00001   0.00184  -0.00013   0.00174   0.99287
   D60       -0.03664   0.00011   0.00253   0.00278   0.00532  -0.03132
   D61       -0.24622  -0.00008  -0.00622  -0.00021  -0.00643  -0.25265
   D62       -1.27399   0.00001  -0.00553   0.00270  -0.00285  -1.27684
   D63        0.28739   0.00013   0.00156   0.00398   0.00554   0.29293
   D64        1.36070   0.00004   0.00592   0.00022   0.00610   1.36679
   D65       -0.75951   0.00017   0.00536   0.00251   0.00790  -0.75161
   D66        0.31380   0.00008   0.00971  -0.00124   0.00846   0.32225
   D67        0.05036   0.00001  -0.00884   0.00690  -0.00188   0.04848
   D68       -0.96986   0.00016   0.00221   0.00492   0.00701  -0.96285
   D69        2.54796   0.00119  -0.00483  -0.00029  -0.00507   2.54290
   D70        2.72317  -0.00102  -0.03160   0.00700  -0.02449   2.69867
   D71        1.17409   0.00005  -0.00436   0.00470   0.00045   1.17455
   D72        0.15387   0.00021   0.00670   0.00272   0.00935   0.16321
   D73       -2.61149   0.00123  -0.00034  -0.00249  -0.00273  -2.61422
   D74       -2.43629  -0.00097  -0.02711   0.00481  -0.02216  -2.45845
   D75        0.83977   0.00007   0.00844  -0.00248   0.00602   0.84579
   D76       -0.28071  -0.00008   0.00381  -0.00173   0.00210  -0.27861
   D77       -0.48150   0.00000   0.00485  -0.00384   0.00090  -0.48060
   D78        0.52531  -0.00005  -0.00970   0.00162  -0.00793   0.51738
   D79       -3.14065  -0.00001  -0.00211   0.00371   0.00168  -3.13896
   D80       -2.90658   0.00005   0.04340  -0.00998   0.03273  -2.87385
   D81        0.10470  -0.00008  -0.00050  -0.00028  -0.00079   0.10391
   D82        1.34447  -0.00016   0.00105  -0.00176  -0.00073   1.34374
   D83       -0.99028  -0.00003  -0.00275   0.00070  -0.00208  -0.99236
   D84        0.24949  -0.00010  -0.00121  -0.00078  -0.00202   0.24747
   D85       -0.96251   0.00013   0.00822   0.00037   0.00857  -0.95394
   D86        0.19668   0.00003   0.01289  -0.00348   0.00937   0.20605
   D87        0.13967   0.00010   0.00969   0.00050   0.01017   0.14984
   D88        1.29887   0.00000   0.01437  -0.00336   0.01097   1.30984
   D89        0.54222  -0.00004  -0.00379  -0.00121  -0.00503   0.53718
   D90       -0.53559  -0.00001  -0.00456  -0.00069  -0.00522  -0.54081
   D91        0.56537  -0.00012  -0.00357  -0.00208  -0.00569   0.55968
   D92       -0.51890  -0.00012  -0.00614  -0.00096  -0.00717  -0.52607
   D93       -0.50247  -0.00008  -0.00426  -0.00273  -0.00699  -0.50946
   D94       -1.58674  -0.00007  -0.00682  -0.00162  -0.00847  -1.59520
   D95       -1.33012  -0.00003  -0.00496   0.00205  -0.00295  -1.33307
   D96       -0.19345   0.00022   0.00314   0.00311   0.00630  -0.18716
   D97       -0.24363  -0.00021  -0.01302   0.00231  -0.01074  -0.25437
   D98        0.89304   0.00004  -0.00492   0.00337  -0.00150   0.89155
   D99        0.48699   0.00002   0.00275   0.00106   0.00376   0.49075
   D100      -0.69335   0.00012   0.01390  -0.00318   0.01071  -0.68264
   D101      -0.88921  -0.00014  -0.00984   0.00082  -0.00904  -0.89825
   D102      -0.01569   0.00005  -0.00942   0.00312  -0.00629  -0.02198
   D103       0.28757  -0.00015  -0.00786  -0.00024  -0.00812   0.27945
   D104       1.16109   0.00004  -0.00743   0.00207  -0.00537   1.15572
   D105      -0.28429   0.00002  -0.01129   0.00485  -0.00635  -0.29063
   D106      -1.24921  -0.00003   0.00333  -0.00129   0.00190  -1.24731
   D107       2.60619  -0.00137  -0.00034  -0.00453  -0.00517   2.60102
   D108       2.10555   0.00042  -0.03143   0.00802  -0.02370   2.08185
   D109       0.95361   0.00016  -0.00212   0.00476   0.00281   0.95641
   D110      -0.01131   0.00011   0.01251  -0.00138   0.01105  -0.00026
   D111      -2.43910  -0.00122   0.00884  -0.00462   0.00398  -2.43512
   D112      -2.93974   0.00056  -0.02225   0.00793  -0.01455  -2.95429
   D113      -0.05934   0.00014   0.00848  -0.00219   0.00627  -0.05306
   D114       0.88755  -0.00003  -0.00110  -0.00195  -0.00287   0.88468
   D115      -2.56840  -0.00135   0.00649   0.00033   0.00673  -2.56167
   D116      -3.11567   0.00226   0.01416   0.00437   0.01930  -3.09636
   D117      -0.91392  -0.00007   0.00504  -0.00372   0.00113  -0.91279
   D118       0.03297  -0.00023  -0.00454  -0.00348  -0.00801   0.02496
   D119       2.86020  -0.00155   0.00305  -0.00120   0.00158   2.86179
   D120       2.31294   0.00206   0.01072   0.00284   0.01416   2.32710
         Item               Value     Threshold  Converged?
 Maximum Force            0.009475     0.000450     NO 
 RMS     Force            0.000872     0.000300     NO 
 Maximum Displacement     0.065272     0.001800     NO 
 RMS     Displacement     0.007748     0.001200     NO 
 Predicted change in Energy=-8.262561D-04
 GradGradGradGradGradGradGradGradGradGradGradGradGradGradGradGradGradGrad

                          Input orientation:                          
 ---------------------------------------------------------------------
 Center     Atomic      Atomic             Coordinates (Angstroms)
 Number     Number       Type             X           Y           Z
 ---------------------------------------------------------------------
      1          4           0       -0.030079    0.005371   -1.510619
      2          4           0       -1.534995    1.308267   -0.157911
      3          4           0        0.461955    1.643975   -0.354449
      4          4           0       -0.140792    0.955522    1.462999
      5          4           0        1.961546    0.399708   -1.054479
      6          4           0       -1.734922   -0.387850    0.918865
      7          4           0       -0.480943   -1.679531   -0.451100
      8          4           0        0.172197   -1.040089    1.397329
      9          4           0        1.505109   -1.314935   -0.170482
     10          4           0        1.842965    0.384340    1.024616
     11          4           0       -2.043052   -0.396941   -1.104391
     12          1           0        3.248392    0.667887    1.694483
     13          1           0        2.717932    0.845951    2.260885
 ---------------------------------------------------------------------
                    Distance matrix (angstroms):
                    1          2          3          4          5
     1  Be   0.000000
     2  Be   2.406684   0.000000
     3  Be   2.064909   2.034487   0.000000
     4  Be   3.123691   2.166929   2.034795   0.000000
     5  Be   2.080898   3.722247   2.070512   3.326628   0.000000
     6  Be   2.993911   2.018968   3.252063   2.154526   4.263592
     7  Be   2.040773   3.181812   3.456023   3.274596   3.263902
     8  Be   3.096782   3.293638   3.218212   2.021073   3.359487
     9  Be   2.428163   4.015418   3.142796   3.245339   1.982369
    10  Be   3.174796   3.696299   2.322863   2.110384   2.082531
    11  Be   2.092590   2.015361   3.317049   3.469761   4.083375
    12  H    4.632492   5.169357   3.593759   3.409236   3.047079
    13  H    4.741559   4.914438   3.544890   2.970005   3.429707
                    6          7          8          9         10
     6  Be   0.000000
     7  Be   2.262235   0.000000
     8  Be   2.071580   2.062078   0.000000
     9  Be   3.541746   2.038646   2.076108   0.000000
    10  Be   3.661794   3.440618   2.226966   2.104743   0.000000
    11  Be   2.046606   2.124150   3.402877   3.782109   4.499356
    12  H    5.152629   4.901208   3.531071   3.232448   1.582513
    13  H    4.811568   4.895480   3.283846   3.471587   1.583355
                   11         12         13
    11  Be   0.000000
    12  H    6.080045   0.000000
    13  H    5.961278   0.796182   0.000000
 Stoichiometry    Be11H2
 Framework group  C1[X(Be11H2)]
 Deg. of freedom    33
 Full point group                 C1      NOp   1
 Largest Abelian subgroup         C1      NOp   1
 Largest concise Abelian subgroup C1      NOp   1
                         Standard orientation:                         
 ---------------------------------------------------------------------
 Center     Atomic      Atomic             Coordinates (Angstroms)
 Number     Number       Type             X           Y           Z
 ---------------------------------------------------------------------
      1          4           0       -0.593592    1.138042    0.962807
      2          4           0       -1.504916   -1.088841    1.013924
      3          4           0        0.385000   -0.577078    1.566606
      4          4           0        0.232057   -1.662376   -0.147783
      5          4           0        1.478279    1.132731    1.156349
      6          4           0       -1.594821   -0.894965   -0.993702
      7          4           0       -0.926383    1.265613   -1.046603
      8          4           0        0.281328   -0.297750   -1.637785
      9          4           0        1.088252    1.405932   -0.767977
     10          4           0        1.937522   -0.419368   -0.154003
     11          4           0       -2.448604    0.508554    0.226864
     12          1           0        3.496287   -0.682016   -0.228941
     13          1           0        3.167221   -1.359968   -0.485849
 ---------------------------------------------------------------------
 Rotational constants (GHZ):           2.4229490           1.6929641           1.6548909
 Standard basis: def2TZVP (5D, 7F)
 There are   232 symmetry adapted cartesian basis functions of A   symmetry.
 There are   221 symmetry adapted basis functions of A   symmetry.
   221 basis functions,   335 primitive gaussians,   232 cartesian basis functions
    23 alpha electrons       23 beta electrons
       nuclear repulsion energy       191.0533976244 Hartrees.
 NAtoms=   13 NActive=   13 NUniq=   13 SFac= 1.00D+00 NAtFMM=   60 NAOKFM=F Big=F
 Integral buffers will be    131072 words long.
 Raffenetti 2 integral format.
 Two-electron integral symmetry is turned on.
 Nuclear repulsion after empirical dispersion term =      191.0260689876 Hartrees.
 One-electron integrals computed using PRISM.
   1 Symmetry operations used in ECPInt.
 ECPInt:  NShTT=    5778 NPrTT=   17959 LenC2=    5633 LenP2D=   14641.
 LDataN:  DoStor=T MaxTD1= 4 Len=   56
 NBasis=   221 RedAO= T EigKep=  2.71D-04  NBF=   221
 NBsUse=   221 1.00D-06 EigRej= -1.00D+00 NBFU=   221
 Initial guess from the checkpoint file:  "/home/super/YCY/BeH/Be11/10-H-Be11.chk"
 B after Tr=     0.000000    0.000000   -0.000000
         Rot=    0.999998   -0.000722   -0.000955   -0.001264 Ang=  -0.20 deg.
 ExpMin= 3.27D-02 ExpMax= 4.70D+03 ExpMxC= 1.60D+02 IAcc=3 IRadAn=         5 AccDes= 0.00D+00
 Harris functional with IExCor= 1009 and IRadAn=       5 diagonalized for initial guess.
 HarFok:  IExCor= 1009 AccDes= 0.00D+00 IRadAn=         5 IDoV= 1 UseB2=F ITyADJ=14
 ICtDFT=  3500011 ScaDFX=  1.000000  1.000000  1.000000  1.000000
 FoFCou: FMM=F IPFlag=           0 FMFlag=      100000 FMFlg1=           0
         NFxFlg=           0 DoJE=T BraDBF=F KetDBF=T FulRan=T
         wScrn=  0.000000 ICntrl=       500 IOpCl=  0 I1Cent=   200000004 NGrid=           0
         NMat0=    1 NMatS0=      1 NMatT0=    0 NMatD0=    1 NMtDS0=    0 NMtDT0=    0
 Petite list used in FoFCou.
 Requested convergence on RMS density matrix=1.00D-08 within 128 cycles.
 Requested convergence on MAX density matrix=1.00D-06.
 Requested convergence on             energy=1.00D-06.
 No special actions if energy rises.
 SCF Done:  E(RPBE1PBE) =  -163.039862115     A.U. after   13 cycles
            NFock= 13  Conv=0.32D-08     -V/T= 2.0075
   1 Symmetry operations used in ECPInt.
 ECPInt:  NShTT=    5778 NPrTT=   17959 LenC2=    5633 LenP2D=   14641.
 LDataN:  DoStor=T MaxTD1= 5 Len=  102
 Calling FoFJK, ICntrl=      2127 FMM=F ISym2X=0 I1Cent= 0 IOpClX= 0 NMat=1 NMatS=1 NMatT=0.
 ***** Axes restored to original set *****
 -------------------------------------------------------------------
 Center     Atomic                   Forces (Hartrees/Bohr)
 Number     Number              X              Y              Z
 -------------------------------------------------------------------
      1        4           0.000174629   -0.000436438   -0.001431695
      2        4          -0.000169341    0.000156154   -0.000006423
      3        4          -0.000509360    0.000413870    0.000838102
      4        4           0.000552615    0.000281002    0.000024613
      5        4           0.000954001    0.000046181   -0.000035219
      6        4          -0.000624114    0.000151472    0.000504708
      7        4           0.000279119   -0.000171788   -0.000444137
      8        4          -0.000236418   -0.000421967    0.000421276
      9        4           0.000067799    0.000969763   -0.000140152
     10        4          -0.001700123   -0.001989408   -0.000395303
     11        4           0.000797904    0.000104642    0.000851202
     12        1          -0.000091245   -0.001065085    0.000703854
     13        1           0.000504536    0.001961600   -0.000890825
 -------------------------------------------------------------------
 Cartesian Forces:  Max     0.001989408 RMS     0.000751308

 GradGradGradGradGradGradGradGradGradGradGradGradGradGradGradGradGradGrad
 Berny optimization.
 Using GEDIIS/GDIIS optimizer.
 FormGI is forming the generalized inverse of G from B-inverse, IUseBI=4.
 Internal  Forces:  Max     0.000860246 RMS     0.000206596
 Search for a local minimum.
 Step number   7 out of a maximum of  100
 All quantities printed in internal units (Hartrees-Bohrs-Radians)
 Mixed Optimization -- En-DIIS/RFO-DIIS
 Swapping is turned off.
 Update second derivatives using D2CorX and points    5    6    7
 DE= -8.05D-04 DEPred=-8.26D-04 R= 9.75D-01
 TightC=F SS=  1.41D+00  RLast= 1.85D-01 DXNew= 2.1551D+00 5.5389D-01
 Trust test= 9.75D-01 RLast= 1.85D-01 DXMaxT set to 1.28D+00
 ITU=  1  1  1  1  1  1  0
     Eigenvalues ---    0.00987   0.02464   0.02616   0.02980   0.03071
     Eigenvalues ---    0.03627   0.03742   0.03788   0.04279   0.04756
     Eigenvalues ---    0.05438   0.05854   0.06206   0.06376   0.06477
     Eigenvalues ---    0.06611   0.06876   0.07033   0.07192   0.07526
     Eigenvalues ---    0.07761   0.07937   0.08585   0.08789   0.08960
     Eigenvalues ---    0.11342   0.11957   0.11969   0.12280   0.12994
     Eigenvalues ---    0.13304   0.13954   0.23602
 En-DIIS/RFO-DIIS/Sim-DIIS IScMMF=       -3 using points:     7    6
 RFO step:  Lambda=-2.06581329D-04.
 DidBck=F Rises=F RFO-DIIS coefs:    1.47782   -0.47782
 Iteration  1 RMS(Cart)=  0.00639405 RMS(Int)=  0.00035430
 Iteration  2 RMS(Cart)=  0.00016593 RMS(Int)=  0.00022893
 Iteration  3 RMS(Cart)=  0.00000015 RMS(Int)=  0.00022893
 Variable       Old X    -DE/DX   Delta X   Delta X   Delta X     New X
                                 (Linear)    (Quad)   (Total)
    R1        4.54797   0.00041   0.00198   0.00161   0.00353   4.55150
    R2        3.90211   0.00022   0.00431   0.00117   0.00550   3.90761
    R3        3.93233   0.00023   0.00105  -0.00032   0.00072   3.93305
    R4        3.85650   0.00017   0.00370  -0.00199   0.00175   3.85826
    R5        4.58856  -0.00012  -0.00019   0.00041   0.00025   4.58881
    R6        3.95442  -0.00016   0.00169  -0.00007   0.00160   3.95602
    R7        3.84462  -0.00011  -0.00423  -0.00032  -0.00457   3.84006
    R8        4.09490  -0.00008   0.00163   0.00103   0.00270   4.09760
    R9        3.81530   0.00017  -0.00209  -0.00114  -0.00326   3.81204
   R10        3.80848  -0.00016   0.00164  -0.00077   0.00086   3.80934
   R11        3.84520  -0.00004  -0.00547   0.00035  -0.00518   3.84003
   R12        3.91270   0.00041  -0.00261  -0.00299  -0.00571   3.90699
   R13        4.38957  -0.00020   0.01135   0.00138   0.01284   4.40241
   R14        4.07146   0.00005   0.00072  -0.00038   0.00037   4.07183
   R15        3.81928   0.00015  -0.00171  -0.00039  -0.00218   3.81709
   R16        3.98805  -0.00018   0.00423  -0.00110   0.00324   3.99129
   R17        3.74613  -0.00006  -0.00629   0.00008  -0.00631   3.73983
   R18        3.93541  -0.00003   0.00512   0.00260   0.00777   3.94318
   R19        4.27500   0.00038   0.00491   0.00271   0.00755   4.28255
   R20        3.91472  -0.00000  -0.00545   0.00089  -0.00458   3.91014
   R21        3.86752  -0.00015   0.00014  -0.00032  -0.00025   3.86728
   R22        3.89676   0.00007   0.00004   0.00182   0.00187   3.89863
   R23        3.85248  -0.00014  -0.00078  -0.00054  -0.00134   3.85114
   R24        4.01406  -0.00026  -0.00229  -0.00136  -0.00360   4.01046
   R25        3.92328   0.00026  -0.00457  -0.00451  -0.00920   3.91407
   R26        4.20836  -0.00016   0.01007   0.00104   0.01125   4.21961
   R27        3.97739  -0.00040   0.00046   0.00054   0.00113   3.97852
   R28        2.99052   0.00006  -0.04478   0.01161  -0.03363   2.95688
   R29        2.99211   0.00019  -0.04411   0.01395  -0.03063   2.96147
   R30        1.50457  -0.00013  -0.02528   0.03443   0.01098   1.51555
    A1        1.95270  -0.00006  -0.00357  -0.00145  -0.00503   1.94767
    A2        1.58780  -0.00007  -0.00116  -0.00018  -0.00131   1.58649
    A3        1.96005  -0.00012  -0.00452  -0.00174  -0.00628   1.95378
    A4        2.00107  -0.00014  -0.00327  -0.00054  -0.00380   1.99727
    A5        1.54261  -0.00005  -0.00406  -0.00147  -0.00556   1.53705
    A6        1.84740  -0.00022  -0.00208  -0.00092  -0.00300   1.84440
    A7        1.82772  -0.00004  -0.00217  -0.00003  -0.00224   1.82548
    A8        2.72522  -0.00021  -0.00536  -0.00163  -0.00699   2.71823
    A9        1.97851  -0.00015  -0.00294  -0.00073  -0.00370   1.97481
   A10        1.50072   0.00005   0.00141   0.00037   0.00176   1.50249
   A11        1.47755   0.00007   0.00189   0.00045   0.00232   1.47987
   A12        1.86225   0.00003  -0.00012  -0.00004  -0.00019   1.86206
   A13        1.91951  -0.00011   0.00091  -0.00019   0.00072   1.92023
   A14        1.95601  -0.00012  -0.00002  -0.00009  -0.00012   1.95589
   A15        1.73253   0.00010   0.00309   0.00072   0.00380   1.73633
   A16        1.61457  -0.00008   0.00361   0.00143   0.00503   1.61960
   A17        2.27103   0.00008   0.00021   0.00044   0.00063   2.27166
   A18        2.02275  -0.00005   0.00259   0.00027   0.00289   2.02565
   A19        1.88935   0.00004  -0.00078   0.00001  -0.00080   1.88856
   A20        1.80911   0.00001  -0.00224  -0.00030  -0.00254   1.80657
   A21        2.08687  -0.00008   0.00341   0.00078   0.00421   2.09108
   A22        1.77681   0.00005  -0.00070  -0.00049  -0.00123   1.77558
   A23        1.83297   0.00004   0.00051  -0.00047   0.00003   1.83300
   A24        2.06495  -0.00008   0.00289   0.00132   0.00422   2.06917
   A25        1.73447  -0.00015   0.00672   0.00164   0.00842   1.74289
   A26        1.77446  -0.00016  -0.00113  -0.00045  -0.00157   1.77290
   A27        1.67278  -0.00008  -0.00065  -0.00069  -0.00131   1.67147
   A28        1.87184  -0.00002   0.00027  -0.00000   0.00026   1.87210
   A29        1.66978  -0.00007  -0.00009  -0.00021  -0.00029   1.66949
   A30        1.94318  -0.00017   0.00088   0.00027   0.00117   1.94435
   A31        1.94501  -0.00016  -0.00101  -0.00056  -0.00155   1.94345
   A32        1.53625   0.00009  -0.00001   0.00041   0.00036   1.53661
   A33        1.71064   0.00011   0.00064   0.00051   0.00111   1.71174
   A34        1.93322  -0.00001  -0.00421  -0.00175  -0.00598   1.92723
   A35        1.89798  -0.00014  -0.00208  -0.00049  -0.00258   1.89540
   A36        2.27941  -0.00013  -0.00173   0.00021  -0.00159   2.27781
   A37        1.86112  -0.00002   0.00231   0.00001   0.00234   1.86346
   A38        1.82831  -0.00013  -0.00270  -0.00018  -0.00290   1.82542
   A39        2.04690  -0.00002   0.00119   0.00045   0.00160   2.04850
   A40        2.03828  -0.00007   0.00287  -0.00008   0.00279   2.04107
   A41        1.86080  -0.00018   0.00292   0.00079   0.00371   1.86450
   A42        1.50965   0.00013   0.00241   0.00120   0.00362   1.51327
   A43        1.54667   0.00004   0.00711   0.00173   0.00888   1.55555
   A44        1.89401   0.00016   0.00194  -0.00068   0.00127   1.89528
   A45        1.94988   0.00017   0.00245   0.00087   0.00333   1.95321
   A46        1.95943  -0.00003   0.00710   0.00191   0.00911   1.96854
   A47        1.57097   0.00014  -0.00653  -0.00094  -0.00748   1.56349
   A48        1.57607   0.00010  -0.00627  -0.00162  -0.00793   1.56813
   A49        2.32149   0.00032   0.00145   0.01172   0.01312   2.33461
   A50        2.25750  -0.00075  -0.00829  -0.01720  -0.02516   2.23234
   A51        1.83269   0.00024  -0.00657  -0.00137  -0.00799   1.82470
   A52        1.75745   0.00019  -0.00593  -0.00153  -0.00756   1.74989
   A53        2.34394  -0.00005   0.00261   0.00919   0.01131   2.35525
   A54        1.85287  -0.00026   0.00133  -0.00774  -0.00617   1.84670
   A55        1.78700   0.00027  -0.00617  -0.00182  -0.00805   1.77896
   A56        1.95056   0.00001   0.00310   0.00033   0.00386   1.95442
   A57        2.41266  -0.00054  -0.00307  -0.00401  -0.00787   2.40479
   A58        2.36037  -0.00048   0.00534  -0.00758  -0.00243   2.35794
   A59        2.06053   0.00041   0.01275   0.01050   0.02309   2.08362
   A60        2.12653  -0.00029   0.00500  -0.01079  -0.00534   2.12120
   A61        2.44561   0.00060   0.01416   0.01849   0.03225   2.47786
   A62        1.61704   0.00032   0.00172   0.00080   0.00250   1.61954
   A63        1.75286   0.00022   0.00045   0.00043   0.00088   1.75374
    D1       -0.67476   0.00003   0.00313   0.00022   0.00334  -0.67142
    D2       -1.75780   0.00003   0.00306   0.00039   0.00342  -1.75437
    D3        1.18056  -0.00006  -0.00022  -0.00008  -0.00031   1.18025
    D4        0.09752  -0.00005  -0.00030   0.00008  -0.00023   0.09730
    D5        0.30047  -0.00002  -0.00053  -0.00048  -0.00100   0.29947
    D6       -0.78257  -0.00002  -0.00060  -0.00031  -0.00092  -0.78349
    D7       -0.21845   0.00005   0.00104   0.00021   0.00123  -0.21722
    D8        0.78414   0.00002   0.00138  -0.00017   0.00121   0.78535
    D9       -1.05673   0.00006   0.00274   0.00098   0.00372  -1.05301
   D10       -0.05415   0.00003   0.00309   0.00060   0.00370  -0.05044
   D11        0.93032  -0.00013  -0.00177  -0.00031  -0.00204   0.92828
   D12        1.93290  -0.00016  -0.00143  -0.00069  -0.00206   1.93084
   D13        0.77597  -0.00004  -0.00122  -0.00022  -0.00140   0.77457
   D14       -0.91962   0.00008   0.00218   0.00045   0.00262  -0.91700
   D15       -0.00822   0.00004  -0.00031   0.00239   0.00206  -0.00615
   D16       -0.08668   0.00005   0.00040   0.00000   0.00041  -0.08627
   D17       -1.06926   0.00012   0.00282   0.00037   0.00319  -1.06606
   D18        0.78008  -0.00007  -0.00119  -0.00041  -0.00156   0.77852
   D19       -0.20249  -0.00001   0.00123  -0.00004   0.00122  -0.20127
   D20        1.88459  -0.00004  -0.00396  -0.00156  -0.00550   1.87910
   D21        0.90202   0.00003  -0.00154  -0.00119  -0.00271   0.89930
   D22        0.32746   0.00006   0.00262   0.00083   0.00344   0.33090
   D23       -0.79654   0.00009  -0.00063  -0.00001  -0.00072  -0.79726
   D24        1.18373  -0.00005  -0.00002   0.00018   0.00020   1.18392
   D25        0.05972  -0.00003  -0.00326  -0.00066  -0.00396   0.05576
   D26       -0.67650   0.00022   0.00439   0.00191   0.00626  -0.67025
   D27       -1.80051   0.00025   0.00115   0.00108   0.00210  -1.79841
   D28       -0.88905   0.00010   0.00445   0.00081   0.00524  -0.88381
   D29       -0.02086  -0.00000   0.00247  -0.00211   0.00038  -0.02048
   D30        0.77256  -0.00011  -0.00212  -0.00152  -0.00362   0.76895
   D31        0.92983   0.00004   0.00158   0.00027   0.00184   0.93168
   D32       -0.23078   0.00010  -0.00020  -0.00107  -0.00127  -0.23205
   D33       -0.19642   0.00010   0.00134   0.00009   0.00146  -0.19496
   D34       -1.35703   0.00016  -0.00044  -0.00124  -0.00165  -1.35869
   D35       -0.85908  -0.00006  -0.00193   0.00025  -0.00167  -0.86075
   D36        0.34496  -0.00010   0.00007   0.00078   0.00087   0.34583
   D37        0.01856  -0.00010  -0.00110   0.00024  -0.00085   0.01771
   D38        1.22260  -0.00014   0.00090   0.00078   0.00169   1.22430
   D39       -0.08840   0.00005   0.00029   0.00003   0.00033  -0.08807
   D40        0.90320  -0.00001  -0.00005  -0.00018  -0.00021   0.90299
   D41       -0.97130   0.00003  -0.00199  -0.00029  -0.00227  -0.97357
   D42        0.02030  -0.00003  -0.00233  -0.00050  -0.00281   0.01748
   D43        0.78418  -0.00004  -0.00207  -0.00087  -0.00296   0.78122
   D44       -0.30424  -0.00001  -0.00089  -0.00078  -0.00166  -0.30590
   D45       -0.50510  -0.00006  -0.00118  -0.00048  -0.00166  -0.50676
   D46        0.56206  -0.00008  -0.00281  -0.00023  -0.00305   0.55901
   D47       -1.58341  -0.00007  -0.00214  -0.00087  -0.00300  -1.58641
   D48       -0.51625  -0.00008  -0.00377  -0.00063  -0.00438  -0.52063
   D49       -0.76132   0.00004  -0.00080  -0.00055  -0.00138  -0.76270
   D50        0.48570   0.00008   0.00133  -0.00010   0.00122   0.48692
   D51       -0.93575  -0.00017  -0.00071   0.00078   0.00003  -0.93572
   D52        0.06245  -0.00003  -0.00358  -0.00070  -0.00430   0.05815
   D53        2.44634  -0.00004  -0.00224  -0.00950  -0.01119   2.43515
   D54        3.12259  -0.00044  -0.00704  -0.00254  -0.00976   3.11284
   D55        0.30457  -0.00008   0.00142   0.00185   0.00323   0.30781
   D56        1.30278   0.00006  -0.00145   0.00037  -0.00110   1.30168
   D57       -2.59652   0.00004  -0.00010  -0.00843  -0.00799  -2.60451
   D58       -1.92027  -0.00035  -0.00491  -0.00147  -0.00655  -1.92682
   D59        0.99287  -0.00003   0.00083  -0.00031   0.00056   0.99343
   D60       -0.03132   0.00011   0.00254   0.00065   0.00320  -0.02812
   D61       -0.25265  -0.00002  -0.00307  -0.00076  -0.00381  -0.25646
   D62       -1.27684   0.00011  -0.00136   0.00020  -0.00117  -1.27801
   D63        0.29293   0.00012   0.00265   0.00016   0.00280   0.29573
   D64        1.36679  -0.00000   0.00291   0.00038   0.00326   1.37005
   D65       -0.75161   0.00013   0.00377   0.00058   0.00437  -0.74724
   D66        0.32225   0.00001   0.00404   0.00080   0.00482   0.32708
   D67        0.04848   0.00016  -0.00090  -0.00096  -0.00188   0.04660
   D68       -0.96285   0.00007   0.00335  -0.00017   0.00312  -0.95973
   D69        2.54290   0.00057  -0.00242   0.01301   0.01076   2.55366
   D70        2.69867  -0.00069  -0.01170  -0.01718  -0.02871   2.66996
   D71        1.17455   0.00017   0.00022  -0.00070  -0.00048   1.17407
   D72        0.16321   0.00007   0.00447   0.00010   0.00452   0.16774
   D73       -2.61422   0.00058  -0.00131   0.01327   0.01216  -2.60206
   D74       -2.45845  -0.00068  -0.01059  -0.01692  -0.02731  -2.48575
   D75        0.84579   0.00000   0.00288   0.00188   0.00482   0.85061
   D76       -0.27861  -0.00007   0.00100   0.00049   0.00150  -0.27711
   D77       -0.48060  -0.00012   0.00043   0.00011   0.00053  -0.48007
   D78        0.51738   0.00004  -0.00379  -0.00047  -0.00422   0.51316
   D79       -3.13896  -0.00038   0.00080  -0.01422  -0.01318   3.13104
   D80       -2.87385   0.00086   0.01564   0.02617   0.04072  -2.83313
   D81        0.10391  -0.00006  -0.00038   0.00006  -0.00033   0.10357
   D82        1.34374  -0.00007  -0.00035   0.00119   0.00080   1.34454
   D83       -0.99236   0.00001  -0.00099  -0.00042  -0.00144  -0.99380
   D84        0.24747  -0.00000  -0.00097   0.00071  -0.00031   0.24716
   D85       -0.95394   0.00013   0.00409   0.00124   0.00530  -0.94864
   D86        0.20605  -0.00004   0.00448   0.00199   0.00645   0.21250
   D87        0.14984   0.00005   0.00486   0.00113   0.00598   0.15582
   D88        1.30984  -0.00013   0.00524   0.00189   0.00712   1.31696
   D89        0.53718  -0.00004  -0.00240  -0.00034  -0.00276   0.53442
   D90       -0.54081   0.00000  -0.00249  -0.00008  -0.00257  -0.54337
   D91        0.55968  -0.00007  -0.00272   0.00006  -0.00269   0.55699
   D92       -0.52607   0.00001  -0.00343   0.00039  -0.00310  -0.52917
   D93       -0.50946  -0.00008  -0.00334  -0.00060  -0.00392  -0.51338
   D94       -1.59520   0.00001  -0.00405  -0.00028  -0.00434  -1.59954
   D95       -1.33307  -0.00007  -0.00141  -0.00198  -0.00339  -1.33646
   D96       -0.18716   0.00005   0.00301  -0.00108   0.00199  -0.18517
   D97       -0.25437  -0.00016  -0.00513  -0.00375  -0.00890  -0.26327
   D98        0.89155  -0.00005  -0.00071  -0.00285  -0.00353   0.88802
   D99        0.49075   0.00007   0.00180   0.00075   0.00251   0.49326
   D100      -0.68264   0.00007   0.00512   0.00317   0.00829  -0.67436
   D101      -0.89825  -0.00003  -0.00432  -0.00114  -0.00547  -0.90372
   D102      -0.02198   0.00008  -0.00301  -0.00101  -0.00401  -0.02599
   D103       0.27945  -0.00010  -0.00388  -0.00142  -0.00530   0.27415
   D104       1.15572   0.00001  -0.00257  -0.00128  -0.00384   1.15188
   D105      -0.29063   0.00006  -0.00303  -0.00209  -0.00507  -0.29571
   D106      -1.24731  -0.00008   0.00091  -0.00078   0.00011  -1.24720
   D107       2.60102   0.00013  -0.00247   0.01335   0.01019   2.61120
   D108       2.08185  -0.00054  -0.01132  -0.01869  -0.03006   2.05179
   D109       0.95641   0.00010   0.00134  -0.00134   0.00008   0.95649
   D110      -0.00026  -0.00005   0.00528  -0.00003   0.00526   0.00500
   D111      -2.43512   0.00016   0.00190   0.01410   0.01534  -2.41978
   D112      -2.95429  -0.00051  -0.00695  -0.01794  -0.02491  -2.97920
   D113      -0.05306   0.00002   0.00300   0.00059   0.00360  -0.04946
   D114       0.88468   0.00006  -0.00137   0.00042  -0.00087   0.88381
   D115      -2.56167  -0.00032   0.00321  -0.00552  -0.00256  -2.56423
   D116      -3.09636   0.00064   0.00922   0.00638   0.01671  -3.07965
   D117      -0.91279  -0.00010   0.00054   0.00100   0.00146  -0.91134
   D118       0.02496  -0.00006  -0.00383   0.00083  -0.00302   0.02194
   D119       2.86179  -0.00044   0.00076  -0.00511  -0.00471   2.85708
   D120       2.32710   0.00053   0.00676   0.00680   0.01456   2.34166
         Item               Value     Threshold  Converged?
 Maximum Force            0.000860     0.000450     NO 
 RMS     Force            0.000207     0.000300     YES
 Maximum Displacement     0.062637     0.001800     NO 
 RMS     Displacement     0.006364     0.001200     NO 
 Predicted change in Energy=-1.042218D-04
 GradGradGradGradGradGradGradGradGradGradGradGradGradGradGradGradGradGrad

                          Input orientation:                          
 ---------------------------------------------------------------------
 Center     Atomic      Atomic             Coordinates (Angstroms)
 Number     Number       Type             X           Y           Z
 ---------------------------------------------------------------------
      1          4           0       -0.029646    0.006298   -1.515215
      2          4           0       -1.532317    1.307679   -0.155251
      3          4           0        0.462694    1.641656   -0.349417
      4          4           0       -0.136573    0.951649    1.465525
      5          4           0        1.960337    0.400414   -1.050057
      6          4           0       -1.733974   -0.387411    0.919589
      7          4           0       -0.481006   -1.680271   -0.456773
      8          4           0        0.170063   -1.043593    1.394441
      9          4           0        1.502427   -1.311297   -0.168622
     10          4           0        1.850740    0.381560    1.033619
     11          4           0       -2.042288   -0.396507   -1.103508
     12          1           0        3.244250    0.642399    1.695758
     13          1           0        2.710604    0.879097    2.245656
 ---------------------------------------------------------------------
                    Distance matrix (angstroms):
                    1          2          3          4          5
     1  Be   0.000000
     2  Be   2.408551   0.000000
     3  Be   2.067820   2.032070   0.000000
     4  Be   3.128887   2.168357   2.032055   0.000000
     5  Be   2.081281   3.717854   2.067489   3.321001   0.000000
     6  Be   2.998002   2.017245   3.248514   2.154720   4.260060
     7  Be   2.041701   3.181826   3.455040   3.277327   3.262115
     8  Be   3.099718   3.290611   3.215158   2.019918   3.356457
     9  Be   2.428295   4.008601   3.135867   3.236925   1.979031
    10  Be   3.189550   3.703537   2.329657   2.112099   2.086641
    11  Be   2.093438   2.015816   3.316278   3.471197   4.081537
    12  H    4.629618   5.165697   3.594205   3.402735   3.040804
    13  H    4.734437   4.893916   3.516959   2.953013   3.413760
                    6          7          8          9         10
     6  Be   0.000000
     7  Be   2.266228   0.000000
     8  Be   2.069159   2.063067   0.000000
     9  Be   3.537240   2.037936   2.071238   0.000000
    10  Be   3.668037   3.451009   2.232920   2.105343   0.000000
    11  Be   2.046476   2.122244   3.398966   3.778341   4.508700
    12  H    5.142535   4.889348   3.519088   3.213532   1.564715
    13  H    4.807990   4.903046   3.297825   3.476529   1.567144
                   11         12         13
    11  Be   0.000000
    12  H    6.071466   0.000000
    13  H    5.952650   0.801993   0.000000
 Stoichiometry    Be11H2
 Framework group  C1[X(Be11H2)]
 Deg. of freedom    33
 Full point group                 C1      NOp   1
 Largest Abelian subgroup         C1      NOp   1
 Largest concise Abelian subgroup C1      NOp   1
                         Standard orientation:                         
 ---------------------------------------------------------------------
 Center     Atomic      Atomic             Coordinates (Angstroms)
 Number     Number       Type             X           Y           Z
 ---------------------------------------------------------------------
      1          4           0       -0.598023    1.141277    0.965407
      2          4           0       -1.499835   -1.091524    1.014870
      3          4           0        0.387442   -0.575382    1.563586
      4          4           0        0.239535   -1.660158   -0.148323
      5          4           0        1.474781    1.134465    1.152943
      6          4           0       -1.592402   -0.900983   -0.991222
      7          4           0       -0.932211    1.266287   -1.044875
      8          4           0        0.277818   -0.296028   -1.637536
      9          4           0        1.082197    1.403096   -0.768066
     10          4           0        1.947230   -0.417334   -0.159605
     11          4           0       -2.449728    0.502313    0.226898
     12          1           0        3.490460   -0.660094   -0.248158
     13          1           0        3.162324   -1.364028   -0.448146
 ---------------------------------------------------------------------
 Rotational constants (GHZ):           2.4246911           1.6935066           1.6545920
 Standard basis: def2TZVP (5D, 7F)
 There are   232 symmetry adapted cartesian basis functions of A   symmetry.
 There are   221 symmetry adapted basis functions of A   symmetry.
   221 basis functions,   335 primitive gaussians,   232 cartesian basis functions
    23 alpha electrons       23 beta electrons
       nuclear repulsion energy       191.0911238835 Hartrees.
 NAtoms=   13 NActive=   13 NUniq=   13 SFac= 1.00D+00 NAtFMM=   60 NAOKFM=F Big=F
 Integral buffers will be    131072 words long.
 Raffenetti 2 integral format.
 Two-electron integral symmetry is turned on.
 Nuclear repulsion after empirical dispersion term =      191.0637857420 Hartrees.
 One-electron integrals computed using PRISM.
   1 Symmetry operations used in ECPInt.
 ECPInt:  NShTT=    5778 NPrTT=   17959 LenC2=    5633 LenP2D=   14642.
 LDataN:  DoStor=T MaxTD1= 4 Len=   56
 NBasis=   221 RedAO= T EigKep=  2.69D-04  NBF=   221
 NBsUse=   221 1.00D-06 EigRej= -1.00D+00 NBFU=   221
 Initial guess from the checkpoint file:  "/home/super/YCY/BeH/Be11/10-H-Be11.chk"
 B after Tr=    -0.000000   -0.000000    0.000000
         Rot=    0.999999    0.000287   -0.000353   -0.001269 Ang=   0.15 deg.
 ExpMin= 3.27D-02 ExpMax= 4.70D+03 ExpMxC= 1.60D+02 IAcc=3 IRadAn=         5 AccDes= 0.00D+00
 Harris functional with IExCor= 1009 and IRadAn=       5 diagonalized for initial guess.
 HarFok:  IExCor= 1009 AccDes= 0.00D+00 IRadAn=         5 IDoV= 1 UseB2=F ITyADJ=14
 ICtDFT=  3500011 ScaDFX=  1.000000  1.000000  1.000000  1.000000
 FoFCou: FMM=F IPFlag=           0 FMFlag=      100000 FMFlg1=           0
         NFxFlg=           0 DoJE=T BraDBF=F KetDBF=T FulRan=T
         wScrn=  0.000000 ICntrl=       500 IOpCl=  0 I1Cent=   200000004 NGrid=           0
         NMat0=    1 NMatS0=      1 NMatT0=    0 NMatD0=    1 NMtDS0=    0 NMtDT0=    0
 Petite list used in FoFCou.
 Requested convergence on RMS density matrix=1.00D-08 within 128 cycles.
 Requested convergence on MAX density matrix=1.00D-06.
 Requested convergence on             energy=1.00D-06.
 No special actions if energy rises.
 SCF Done:  E(RPBE1PBE) =  -163.039991163     A.U. after   12 cycles
            NFock= 12  Conv=0.71D-08     -V/T= 2.0075
   1 Symmetry operations used in ECPInt.
 ECPInt:  NShTT=    5778 NPrTT=   17959 LenC2=    5633 LenP2D=   14642.
 LDataN:  DoStor=T MaxTD1= 5 Len=  102
 Calling FoFJK, ICntrl=      2127 FMM=F ISym2X=0 I1Cent= 0 IOpClX= 0 NMat=1 NMatS=1 NMatT=0.
 ***** Axes restored to original set *****
 -------------------------------------------------------------------
 Center     Atomic                   Forces (Hartrees/Bohr)
 Number     Number              X              Y              Z
 -------------------------------------------------------------------
      1        4           0.000296837   -0.000403311   -0.001079682
      2        4          -0.000230662    0.000255731   -0.000082747
      3        4          -0.000234611    0.000509888    0.000671881
      4        4           0.000566523    0.000406264    0.000217586
      5        4           0.001199918    0.000344375   -0.000253583
      6        4          -0.000673286   -0.000015501    0.000454912
      7        4           0.000207776   -0.000009460   -0.000331966
      8        4          -0.000092789   -0.000583855    0.000650381
      9        4           0.000244264    0.000548494    0.000046022
     10        4          -0.003392557   -0.002236763   -0.001490694
     11        4           0.000825220    0.000130406    0.000831272
     12        1          -0.000494015    0.000004311    0.001798487
     13        1           0.001777381    0.001049421   -0.001431868
 -------------------------------------------------------------------
 Cartesian Forces:  Max     0.003392557 RMS     0.000965116

 GradGradGradGradGradGradGradGradGradGradGradGradGradGradGradGradGradGrad
 Berny optimization.
 Using GEDIIS/GDIIS optimizer.
 FormGI is forming the generalized inverse of G from B-inverse, IUseBI=4.
 Internal  Forces:  Max     0.000890663 RMS     0.000207173
 Search for a local minimum.
 Step number   8 out of a maximum of  100
 All quantities printed in internal units (Hartrees-Bohrs-Radians)
 Mixed Optimization -- En-DIIS/RFO-DIIS
 Swapping is turned off.
 Update second derivatives using D2CorX and points    5    6    7    8
 DE= -1.29D-04 DEPred=-1.04D-04 R= 1.24D+00
 TightC=F SS=  1.41D+00  RLast= 1.18D-01 DXNew= 2.1551D+00 3.5504D-01
 Trust test= 1.24D+00 RLast= 1.18D-01 DXMaxT set to 1.28D+00
 ITU=  1  1  1  1  1  1  1  0
     Eigenvalues ---    0.00999   0.02483   0.02561   0.02946   0.03110
     Eigenvalues ---    0.03624   0.03746   0.03849   0.04317   0.04779
     Eigenvalues ---    0.05426   0.05780   0.06201   0.06382   0.06470
     Eigenvalues ---    0.06568   0.06870   0.07031   0.07112   0.07460
     Eigenvalues ---    0.07616   0.07949   0.08524   0.08615   0.08972
     Eigenvalues ---    0.10754   0.11362   0.11988   0.12223   0.12967
     Eigenvalues ---    0.13265   0.13930   0.22680
 En-DIIS/RFO-DIIS/Sim-DIIS IScMMF=       -3 using points:     8    7    6
 RFO step:  Lambda=-1.39583103D-04.
 DidBck=F Rises=F RFO-DIIS coefs:    1.30012   -0.16555   -0.13457
 Iteration  1 RMS(Cart)=  0.00332709 RMS(Int)=  0.00017258
 Iteration  2 RMS(Cart)=  0.00004406 RMS(Int)=  0.00015922
 Iteration  3 RMS(Cart)=  0.00000003 RMS(Int)=  0.00015922
 Variable       Old X    -DE/DX   Delta X   Delta X   Delta X     New X
                                 (Linear)    (Quad)   (Total)
    R1        4.55150   0.00040   0.00162   0.00583   0.00739   4.55889
    R2        3.90761   0.00014   0.00286   0.00303   0.00592   3.91354
    R3        3.93305   0.00021   0.00051   0.00131   0.00182   3.93487
    R4        3.85826   0.00022   0.00157   0.00097   0.00258   3.86084
    R5        4.58881  -0.00010   0.00002  -0.00148  -0.00145   4.58736
    R6        3.95602  -0.00013   0.00096  -0.00003   0.00093   3.95695
    R7        3.84006  -0.00006  -0.00256  -0.00026  -0.00282   3.83723
    R8        4.09760  -0.00008   0.00127   0.00099   0.00228   4.09988
    R9        3.81204   0.00027  -0.00156   0.00235   0.00077   3.81281
   R10        3.80934  -0.00017   0.00072  -0.00138  -0.00068   3.80866
   R11        3.84003   0.00011  -0.00310  -0.00053  -0.00366   3.83637
   R12        3.90699   0.00044  -0.00245   0.00538   0.00287   3.90986
   R13        4.40241  -0.00035   0.00705  -0.00387   0.00325   4.40566
   R14        4.07183   0.00006   0.00031   0.00151   0.00184   4.07367
   R15        3.81709   0.00026  -0.00114   0.00338   0.00219   3.81928
   R16        3.99129  -0.00029   0.00216  -0.00506  -0.00282   3.98847
   R17        3.73983   0.00020  -0.00367   0.00187  -0.00183   3.73799
   R18        3.94318  -0.00006   0.00377  -0.00073   0.00306   3.94624
   R19        4.28255   0.00034   0.00365   0.00626   0.00985   4.29240
   R20        3.91014   0.00003  -0.00291   0.00045  -0.00247   3.90767
   R21        3.86728  -0.00017  -0.00003  -0.00188  -0.00196   3.86532
   R22        3.89863  -0.00001   0.00057   0.00039   0.00097   3.89960
   R23        3.85114  -0.00015  -0.00062  -0.00068  -0.00133   3.84981
   R24        4.01046  -0.00026  -0.00173  -0.00252  -0.00421   4.00625
   R25        3.91407   0.00031  -0.00405   0.00666   0.00252   3.91660
   R26        4.21961  -0.00024   0.00621  -0.00488   0.00143   4.22104
   R27        3.97852  -0.00049   0.00047  -0.00753  -0.00699   3.97153
   R28        2.95688   0.00055  -0.02270   0.01606  -0.00695   2.94993
   R29        2.96147   0.00043  -0.02162   0.01323  -0.00869   2.95278
   R30        1.51555  -0.00089  -0.00383   0.00021  -0.00241   1.51313
    A1        1.94767  -0.00000  -0.00251  -0.00007  -0.00259   1.94507
    A2        1.58649  -0.00007  -0.00072  -0.00047  -0.00118   1.58531
    A3        1.95378  -0.00008  -0.00316  -0.00011  -0.00328   1.95050
    A4        1.99727  -0.00009  -0.00206  -0.00097  -0.00302   1.99425
    A5        1.53705   0.00002  -0.00281   0.00043  -0.00240   1.53465
    A6        1.84440  -0.00019  -0.00149  -0.00261  -0.00409   1.84031
    A7        1.82548   0.00001  -0.00128   0.00057  -0.00073   1.82474
    A8        2.71823  -0.00014  -0.00361  -0.00149  -0.00510   2.71313
    A9        1.97481  -0.00016  -0.00194  -0.00121  -0.00318   1.97163
   A10        1.50249   0.00003   0.00093  -0.00027   0.00065   1.50313
   A11        1.47987   0.00006   0.00123   0.00066   0.00188   1.48175
   A12        1.86206   0.00005  -0.00009   0.00022   0.00012   1.86218
   A13        1.92023  -0.00012   0.00047  -0.00113  -0.00065   1.91958
   A14        1.95589  -0.00015  -0.00004  -0.00181  -0.00186   1.95404
   A15        1.73633   0.00005   0.00201   0.00083   0.00282   1.73916
   A16        1.61960  -0.00016   0.00253  -0.00289  -0.00036   1.61924
   A17        2.27166   0.00009   0.00025   0.00073   0.00096   2.27261
   A18        2.02565  -0.00012   0.00160  -0.00141   0.00021   2.02585
   A19        1.88856   0.00006  -0.00046   0.00073   0.00025   1.88881
   A20        1.80657   0.00003  -0.00139  -0.00017  -0.00156   1.80501
   A21        2.09108  -0.00014   0.00222  -0.00155   0.00069   2.09176
   A22        1.77558   0.00006  -0.00057   0.00056  -0.00002   1.77556
   A23        1.83300   0.00005   0.00015   0.00091   0.00106   1.83407
   A24        2.06917  -0.00014   0.00208  -0.00215  -0.00005   2.06912
   A25        1.74289  -0.00029   0.00442  -0.00377   0.00069   1.74359
   A26        1.77290  -0.00018  -0.00079  -0.00147  -0.00225   1.77064
   A27        1.67147  -0.00008  -0.00058  -0.00103  -0.00158   1.66989
   A28        1.87210  -0.00001   0.00015   0.00032   0.00047   1.87257
   A29        1.66949  -0.00007  -0.00011  -0.00125  -0.00136   1.66813
   A30        1.94435  -0.00020   0.00060  -0.00180  -0.00119   1.94315
   A31        1.94345  -0.00017  -0.00075  -0.00209  -0.00282   1.94063
   A32        1.53661   0.00009   0.00011   0.00087   0.00095   1.53756
   A33        1.71174   0.00012   0.00051   0.00147   0.00195   1.71370
   A34        1.92723   0.00003  -0.00298   0.00062  -0.00238   1.92486
   A35        1.89540  -0.00012  -0.00136  -0.00174  -0.00311   1.89229
   A36        2.27781  -0.00012  -0.00097  -0.00074  -0.00176   2.27605
   A37        1.86346  -0.00005   0.00135  -0.00030   0.00106   1.86453
   A38        1.82542  -0.00013  -0.00163  -0.00188  -0.00352   1.82189
   A39        2.04850  -0.00002   0.00081   0.00005   0.00083   2.04932
   A40        2.04107  -0.00014   0.00165  -0.00170  -0.00005   2.04102
   A41        1.86450  -0.00024   0.00193  -0.00346  -0.00152   1.86298
   A42        1.51327   0.00011   0.00177   0.00056   0.00234   1.51560
   A43        1.55555  -0.00008   0.00467  -0.00103   0.00368   1.55923
   A44        1.89528   0.00015   0.00093   0.00100   0.00194   1.89722
   A45        1.95321   0.00017   0.00169   0.00120   0.00290   1.95611
   A46        1.96854  -0.00012   0.00473  -0.00239   0.00241   1.97096
   A47        1.56349   0.00027  -0.00409   0.00344  -0.00066   1.56283
   A48        1.56813   0.00022  -0.00415   0.00339  -0.00079   1.56735
   A49        2.33461   0.00009   0.00435  -0.00148   0.00283   2.33744
   A50        2.23234  -0.00047  -0.00989  -0.00575  -0.01544   2.21690
   A51        1.82470   0.00036  -0.00425   0.00420  -0.00009   1.82460
   A52        1.74989   0.00029  -0.00394   0.00516   0.00114   1.75103
   A53        2.35525  -0.00034   0.00413  -0.00270   0.00113   2.35638
   A54        1.84670  -0.00007  -0.00148  -0.00104  -0.00243   1.84427
   A55        1.77896   0.00040  -0.00415   0.00550   0.00131   1.78027
   A56        1.95442   0.00002   0.00203  -0.00293  -0.00060   1.95382
   A57        2.40479  -0.00067  -0.00323  -0.00832  -0.01199   2.39280
   A58        2.35794  -0.00044   0.00078  -0.00252  -0.00183   2.35611
   A59        2.08362   0.00030   0.01052   0.00315   0.01353   2.09714
   A60        2.12120  -0.00009  -0.00019  -0.00245  -0.00233   2.11887
   A61        2.47786   0.00018   0.01367   0.00146   0.01481   2.49267
   A62        1.61954   0.00032   0.00123   0.00339   0.00461   1.62415
   A63        1.75374   0.00023   0.00039   0.00270   0.00309   1.75684
    D1       -0.67142  -0.00004   0.00188  -0.00060   0.00127  -0.67015
    D2       -1.75437  -0.00003   0.00189  -0.00056   0.00131  -1.75306
    D3        1.18025  -0.00006  -0.00016  -0.00018  -0.00034   1.17991
    D4        0.09730  -0.00005  -0.00015  -0.00014  -0.00030   0.09699
    D5        0.29947   0.00000  -0.00045   0.00004  -0.00040   0.29907
    D6       -0.78349   0.00001  -0.00045   0.00008  -0.00036  -0.78384
    D7       -0.21722   0.00006   0.00066   0.00127   0.00192  -0.21530
    D8        0.78535  -0.00001   0.00075   0.00001   0.00076   0.78611
    D9       -1.05301   0.00006   0.00189   0.00058   0.00247  -1.05053
   D10       -0.05044  -0.00001   0.00198  -0.00068   0.00131  -0.04913
   D11        0.92828  -0.00012  -0.00111  -0.00078  -0.00186   0.92642
   D12        1.93084  -0.00019  -0.00102  -0.00204  -0.00302   1.92782
   D13        0.77457   0.00001  -0.00076   0.00146   0.00072   0.77530
   D14       -0.91700   0.00008   0.00140   0.00177   0.00316  -0.91384
   D15       -0.00615   0.00006   0.00053   0.00283   0.00333  -0.00282
   D16       -0.08627   0.00004   0.00023   0.00020   0.00044  -0.08583
   D17       -1.06606   0.00008   0.00175   0.00113   0.00288  -1.06318
   D18        0.77852  -0.00007  -0.00080  -0.00114  -0.00192   0.77661
   D19       -0.20127  -0.00002   0.00071  -0.00021   0.00052  -0.20074
   D20        1.87910   0.00002  -0.00276   0.00006  -0.00269   1.87640
   D21        0.89930   0.00006  -0.00125   0.00099  -0.00025   0.89905
   D22        0.33090   0.00004   0.00177   0.00072   0.00248   0.33338
   D23       -0.79726   0.00007  -0.00039   0.00194   0.00148  -0.79578
   D24        1.18392  -0.00002   0.00005  -0.00039  -0.00032   1.18360
   D25        0.05576   0.00001  -0.00211   0.00082  -0.00132   0.05444
   D26       -0.67025   0.00020   0.00312   0.00237   0.00545  -0.66479
   D27       -1.79841   0.00023   0.00095   0.00359   0.00446  -1.79395
   D28       -0.88381   0.00005   0.00282   0.00097   0.00377  -0.88004
   D29       -0.02048  -0.00002   0.00081  -0.00102  -0.00018  -0.02066
   D30        0.76895  -0.00007  -0.00168  -0.00010  -0.00177   0.76718
   D31        0.93168   0.00004   0.00100   0.00174   0.00275   0.93443
   D32       -0.23205   0.00011  -0.00044   0.00281   0.00238  -0.22966
   D33       -0.19496   0.00012   0.00082   0.00265   0.00348  -0.19148
   D34       -1.35869   0.00020  -0.00062   0.00372   0.00311  -1.35557
   D35       -0.86075  -0.00006  -0.00104  -0.00120  -0.00224  -0.86300
   D36        0.34583  -0.00012   0.00028  -0.00266  -0.00236   0.34347
   D37        0.01771  -0.00009  -0.00057  -0.00159  -0.00215   0.01555
   D38        1.22430  -0.00015   0.00076  -0.00305  -0.00227   1.22202
   D39       -0.08807   0.00004   0.00018   0.00025   0.00043  -0.08764
   D40        0.90299  -0.00004  -0.00008  -0.00103  -0.00110   0.90189
   D41       -0.97357   0.00006  -0.00124   0.00013  -0.00111  -0.97469
   D42        0.01748  -0.00002  -0.00150  -0.00115  -0.00264   0.01484
   D43        0.78122  -0.00002  -0.00147  -0.00133  -0.00281   0.77841
   D44       -0.30590  -0.00001  -0.00075  -0.00037  -0.00111  -0.30701
   D45       -0.50676  -0.00006  -0.00083  -0.00165  -0.00248  -0.50924
   D46        0.55901  -0.00008  -0.00171  -0.00203  -0.00374   0.55527
   D47       -1.58641  -0.00005  -0.00150  -0.00098  -0.00247  -1.58888
   D48       -0.52063  -0.00007  -0.00238  -0.00136  -0.00373  -0.52436
   D49       -0.76270   0.00004  -0.00064  -0.00056  -0.00122  -0.76392
   D50        0.48692   0.00006   0.00074   0.00062   0.00136   0.48828
   D51       -0.93572  -0.00016  -0.00019  -0.00256  -0.00277  -0.93849
   D52        0.05815   0.00002  -0.00230   0.00088  -0.00144   0.05672
   D53        2.43515   0.00025  -0.00399  -0.00009  -0.00368   2.43147
   D54        3.11284  -0.00056  -0.00491  -0.00691  -0.01178   3.10106
   D55        0.30781  -0.00010   0.00137  -0.00236  -0.00101   0.30679
   D56        1.30168   0.00007  -0.00074   0.00109   0.00032   1.30200
   D57       -2.60451   0.00031  -0.00243   0.00012  -0.00193  -2.60643
   D58       -1.92682  -0.00050  -0.00335  -0.00670  -0.01003  -1.93685
   D59        0.99343  -0.00003   0.00040   0.00012   0.00055   0.99398
   D60       -0.02812   0.00009   0.00168   0.00202   0.00370  -0.02442
   D61       -0.25646   0.00003  -0.00201   0.00014  -0.00185  -0.25831
   D62       -1.27801   0.00015  -0.00073   0.00204   0.00130  -1.27671
   D63        0.29573   0.00011   0.00159   0.00246   0.00404   0.29977
   D64        1.37005  -0.00002   0.00180   0.00074   0.00251   1.37257
   D65       -0.74724   0.00011   0.00237   0.00254   0.00492  -0.74232
   D66        0.32708  -0.00001   0.00259   0.00083   0.00340   0.33047
   D67        0.04660   0.00022  -0.00082   0.00456   0.00373   0.05033
   D68       -0.95973   0.00001   0.00188   0.00163   0.00349  -0.95624
   D69        2.55366   0.00039   0.00255   0.00158   0.00419   2.55785
   D70        2.66996  -0.00046  -0.01191  -0.00430  -0.01606   2.65390
   D71        1.17407   0.00021  -0.00008   0.00364   0.00355   1.17762
   D72        0.16774   0.00000   0.00262   0.00071   0.00331   0.17105
   D73       -2.60206   0.00039   0.00328   0.00066   0.00402  -2.59804
   D74       -2.48575  -0.00047  -0.01118  -0.00522  -0.01624  -2.50199
   D75        0.85061  -0.00002   0.00226  -0.00026   0.00203   0.85264
   D76       -0.27711  -0.00006   0.00073   0.00011   0.00084  -0.27627
   D77       -0.48007  -0.00017   0.00028  -0.00384  -0.00357  -0.48364
   D78        0.51316   0.00007  -0.00233  -0.00027  -0.00260   0.51056
   D79        3.13104  -0.00012  -0.00373  -0.00102  -0.00458   3.12646
   D80       -2.83313   0.00031   0.01662   0.00287   0.01861  -2.81452
   D81        0.10357  -0.00005  -0.00021  -0.00018  -0.00039   0.10318
   D82        1.34454  -0.00007   0.00014  -0.00051  -0.00039   1.34415
   D83       -0.99380   0.00003  -0.00071   0.00025  -0.00048  -0.99428
   D84        0.24716   0.00001  -0.00036  -0.00007  -0.00047   0.24669
   D85       -0.94864   0.00014   0.00274   0.00231   0.00504  -0.94360
   D86        0.21250  -0.00008   0.00320  -0.00082   0.00236   0.21486
   D87        0.15582   0.00004   0.00316   0.00158   0.00472   0.16054
   D88        1.31696  -0.00018   0.00361  -0.00156   0.00204   1.31900
   D89        0.53442  -0.00003  -0.00151  -0.00086  -0.00238   0.53204
   D90       -0.54337  -0.00001  -0.00147  -0.00071  -0.00218  -0.54555
   D91        0.55699  -0.00006  -0.00157  -0.00153  -0.00313   0.55386
   D92       -0.52917   0.00008  -0.00190   0.00028  -0.00166  -0.53082
   D93       -0.51338  -0.00007  -0.00212  -0.00228  -0.00438  -0.51777
   D94       -1.59954   0.00007  -0.00244  -0.00047  -0.00291  -1.60245
   D95       -1.33646  -0.00007  -0.00141  -0.00011  -0.00153  -1.33799
   D96       -0.18517  -0.00001   0.00144   0.00062   0.00211  -0.18306
   D97       -0.26327  -0.00013  -0.00412  -0.00108  -0.00521  -0.26848
   D98        0.88802  -0.00006  -0.00126  -0.00035  -0.00158   0.88645
   D99        0.49326   0.00009   0.00126   0.00196   0.00319   0.49646
   D100      -0.67436   0.00003   0.00393   0.00065   0.00458  -0.66978
   D101      -0.90372   0.00001  -0.00286  -0.00056  -0.00343  -0.90715
   D102      -0.02599   0.00007  -0.00205  -0.00019  -0.00223  -0.02822
   D103       0.27415  -0.00008  -0.00268  -0.00157  -0.00426   0.26989
   D104       1.15188  -0.00002  -0.00188  -0.00119  -0.00306   1.14882
   D105      -0.29571   0.00009  -0.00238   0.00165  -0.00070  -0.29641
   D106      -1.24720  -0.00010   0.00029  -0.00059  -0.00029  -1.24749
   D107       2.61120  -0.00021   0.00236  -0.00063   0.00132   2.61252
   D108       2.05179  -0.00014  -0.01221  -0.00125  -0.01353   2.03826
   D109       0.95649   0.00008   0.00040   0.00189   0.00234   0.95883
   D110       0.00500  -0.00012   0.00307  -0.00034   0.00274   0.00774
   D111      -2.41978  -0.00023   0.00514  -0.00038   0.00435  -2.41543
   D112      -2.97920  -0.00015  -0.00943  -0.00101  -0.01050  -2.98969
   D113      -0.04946  -0.00002   0.00193  -0.00081   0.00113  -0.04833
   D114       0.88381   0.00010  -0.00065   0.00019  -0.00041   0.88340
   D115      -2.56423  -0.00030   0.00014  -0.00014  -0.00018  -2.56441
   D116      -3.07965   0.00079   0.00761   0.00990   0.01838  -3.06127
   D117      -0.91134  -0.00012   0.00059  -0.00178  -0.00123  -0.91257
   D118       0.02194   0.00000  -0.00198  -0.00077  -0.00278   0.01916
   D119       2.85708  -0.00040  -0.00120  -0.00111  -0.00255   2.85453
   D120       2.34166   0.00069   0.00628   0.00893   0.01601   2.35767
         Item               Value     Threshold  Converged?
 Maximum Force            0.000891     0.000450     NO 
 RMS     Force            0.000207     0.000300     YES
 Maximum Displacement     0.030241     0.001800     NO 
 RMS     Displacement     0.003321     0.001200     NO 
 Predicted change in Energy=-6.884743D-05
 GradGradGradGradGradGradGradGradGradGradGradGradGradGradGradGradGradGrad

                          Input orientation:                          
 ---------------------------------------------------------------------
 Center     Atomic      Atomic             Coordinates (Angstroms)
 Number     Number       Type             X           Y           Z
 ---------------------------------------------------------------------
      1          4           0       -0.027528    0.006412   -1.518751
      2          4           0       -1.531500    1.308419   -0.153898
      3          4           0        0.462347    1.641474   -0.345957
      4          4           0       -0.134735    0.950668    1.467235
      5          4           0        1.962135    0.401541   -1.048806
      6          4           0       -1.735073   -0.386550    0.921541
      7          4           0       -0.479712   -1.681145   -0.459596
      8          4           0        0.166719   -1.046476    1.394502
      9          4           0        1.502025   -1.309131   -0.168678
     10          4           0        1.850229    0.377184    1.036313
     11          4           0       -2.039430   -0.396538   -1.101105
     12          1           0        3.241077    0.630718    1.698201
     13          1           0        2.708755    0.895100    2.234746
 ---------------------------------------------------------------------
                    Distance matrix (angstroms):
                    1          2          3          4          5
     1  Be   0.000000
     2  Be   2.412463   0.000000
     3  Be   2.070955   2.030576   0.000000
     4  Be   3.133564   2.169564   2.030119   0.000000
     5  Be   2.082244   3.718706   2.069008   3.320974   0.000000
     6  Be   3.004189   2.017655   3.247782   2.155694   4.262946
     7  Be   2.043068   3.183897   3.455458   3.279959   3.263031
     8  Be   3.103764   3.290443   3.215846   2.021076   3.360063
     9  Be   2.427527   4.006752   3.133437   3.234484   1.978061
    10  Be   3.192459   3.704036   2.331376   2.110606   2.088262
    11  Be   2.093930   2.015458   3.314005   3.469755   4.080709
    12  H    4.628425   5.164014   3.594656   3.398797   3.038793
    13  H    4.729245   4.884282   3.501921   2.945776   3.403345
                    6          7          8          9         10
     6  Be   0.000000
     7  Be   2.271441   0.000000
     8  Be   2.067851   2.063579   0.000000
     9  Be   3.538154   2.037231   2.072573   0.000000
    10  Be   3.667540   3.450085   2.233676   2.101643   0.000000
    11  Be   2.045441   2.120016   3.393754   3.774142   4.505179
    12  H    5.138103   4.883141   3.515236   3.205082   1.561036
    13  H    4.807779   4.905389   3.307215   3.477251   1.562545
                   11         12         13
    11  Be   0.000000
    12  H    6.064249   0.000000
    13  H    5.944871   0.800716   0.000000
 Stoichiometry    Be11H2
 Framework group  C1[X(Be11H2)]
 Deg. of freedom    33
 Full point group                 C1      NOp   1
 Largest Abelian subgroup         C1      NOp   1
 Largest concise Abelian subgroup C1      NOp   1
                         Standard orientation:                         
 ---------------------------------------------------------------------
 Center     Atomic      Atomic             Coordinates (Angstroms)
 Number     Number       Type             X           Y           Z
 ---------------------------------------------------------------------
      1          4           0       -0.596152    1.148875    0.964047
      2          4           0       -1.498758   -1.087651    1.020904
      3          4           0        0.388534   -0.571416    1.563920
      4          4           0        0.240344   -1.660863   -0.142693
      5          4           0        1.477931    1.137652    1.147871
      6          4           0       -1.594399   -0.906531   -0.986327
      7          4           0       -0.932504    1.265464   -1.047769
      8          4           0        0.272503   -0.302119   -1.638530
      9          4           0        1.081682    1.398117   -0.772512
     10          4           0        1.946229   -0.418219   -0.163920
     11          4           0       -2.446370    0.503600    0.225904
     12          1           0        3.485814   -0.658189   -0.258408
     13          1           0        3.158027   -1.369449   -0.425175
 ---------------------------------------------------------------------
 Rotational constants (GHZ):           2.4227883           1.6942075           1.6548725
 Standard basis: def2TZVP (5D, 7F)
 There are   232 symmetry adapted cartesian basis functions of A   symmetry.
 There are   221 symmetry adapted basis functions of A   symmetry.
   221 basis functions,   335 primitive gaussians,   232 cartesian basis functions
    23 alpha electrons       23 beta electrons
       nuclear repulsion energy       191.0854843328 Hartrees.
 NAtoms=   13 NActive=   13 NUniq=   13 SFac= 1.00D+00 NAtFMM=   60 NAOKFM=F Big=F
 Integral buffers will be    131072 words long.
 Raffenetti 2 integral format.
 Two-electron integral symmetry is turned on.
 Nuclear repulsion after empirical dispersion term =      191.0581425137 Hartrees.
 One-electron integrals computed using PRISM.
   1 Symmetry operations used in ECPInt.
 ECPInt:  NShTT=    5778 NPrTT=   17959 LenC2=    5633 LenP2D=   14642.
 LDataN:  DoStor=T MaxTD1= 4 Len=   56
 NBasis=   221 RedAO= T EigKep=  2.68D-04  NBF=   221
 NBsUse=   221 1.00D-06 EigRej= -1.00D+00 NBFU=   221
 Initial guess from the checkpoint file:  "/home/super/YCY/BeH/Be11/10-H-Be11.chk"
 B after Tr=     0.000000    0.000000    0.000000
         Rot=    0.999998    0.001793   -0.000585    0.000247 Ang=   0.22 deg.
 ExpMin= 3.27D-02 ExpMax= 4.70D+03 ExpMxC= 1.60D+02 IAcc=3 IRadAn=         5 AccDes= 0.00D+00
 Harris functional with IExCor= 1009 and IRadAn=       5 diagonalized for initial guess.
 HarFok:  IExCor= 1009 AccDes= 0.00D+00 IRadAn=         5 IDoV= 1 UseB2=F ITyADJ=14
 ICtDFT=  3500011 ScaDFX=  1.000000  1.000000  1.000000  1.000000
 FoFCou: FMM=F IPFlag=           0 FMFlag=      100000 FMFlg1=           0
         NFxFlg=           0 DoJE=T BraDBF=F KetDBF=T FulRan=T
         wScrn=  0.000000 ICntrl=       500 IOpCl=  0 I1Cent=   200000004 NGrid=           0
         NMat0=    1 NMatS0=      1 NMatT0=    0 NMatD0=    1 NMtDS0=    0 NMtDT0=    0
 Petite list used in FoFCou.
 Requested convergence on RMS density matrix=1.00D-08 within 128 cycles.
 Requested convergence on MAX density matrix=1.00D-06.
 Requested convergence on             energy=1.00D-06.
 No special actions if energy rises.
 SCF Done:  E(RPBE1PBE) =  -163.040087494     A.U. after   12 cycles
            NFock= 12  Conv=0.81D-08     -V/T= 2.0075
   1 Symmetry operations used in ECPInt.
 ECPInt:  NShTT=    5778 NPrTT=   17959 LenC2=    5633 LenP2D=   14642.
 LDataN:  DoStor=T MaxTD1= 5 Len=  102
 Calling FoFJK, ICntrl=      2127 FMM=F ISym2X=0 I1Cent= 0 IOpClX= 0 NMat=1 NMatS=1 NMatT=0.
 ***** Axes restored to original set *****
 -------------------------------------------------------------------
 Center     Atomic                   Forces (Hartrees/Bohr)
 Number     Number              X              Y              Z
 -------------------------------------------------------------------
      1        4           0.000303658   -0.000306960   -0.000708423
      2        4          -0.000227177    0.000215002   -0.000042958
      3        4           0.000084548    0.000325349    0.000363238
      4        4           0.000368322    0.000274247    0.000296637
      5        4           0.000998274    0.000501922   -0.000270357
      6        4          -0.000588849   -0.000081888    0.000312326
      7        4           0.000063211    0.000169783   -0.000240611
      8        4           0.000207445   -0.000530523    0.000510362
      9        4           0.000143689    0.000248330    0.000221583
     10        4          -0.003591925   -0.002057905   -0.001716880
     11        4           0.000653700    0.000129236    0.000621965
     12        1           0.000176068    0.000085335    0.001195210
     13        1           0.001409037    0.001028072   -0.000542092
 -------------------------------------------------------------------
 Cartesian Forces:  Max     0.003591925 RMS     0.000871631

 GradGradGradGradGradGradGradGradGradGradGradGradGradGradGradGradGradGrad
 Berny optimization.
 Using GEDIIS/GDIIS optimizer.
 FormGI is forming the generalized inverse of G from B-inverse, IUseBI=4.
 Internal  Forces:  Max     0.000794509 RMS     0.000173114
 Search for a local minimum.
 Step number   9 out of a maximum of  100
 All quantities printed in internal units (Hartrees-Bohrs-Radians)
 Mixed Optimization -- En-DIIS/RFO-DIIS
 Swapping is turned off.
 Update second derivatives using D2CorX and points    5    6    7    8    9
 DE= -9.63D-05 DEPred=-6.88D-05 R= 1.40D+00
 TightC=F SS=  1.41D+00  RLast= 6.56D-02 DXNew= 2.1551D+00 1.9686D-01
 Trust test= 1.40D+00 RLast= 6.56D-02 DXMaxT set to 1.28D+00
 ITU=  1  1  1  1  1  1  1  1  0
     Eigenvalues ---    0.00803   0.02415   0.02519   0.02898   0.03132
     Eigenvalues ---    0.03525   0.03760   0.03871   0.04184   0.04561
     Eigenvalues ---    0.05224   0.05434   0.06060   0.06250   0.06410
     Eigenvalues ---    0.06481   0.06687   0.06983   0.07250   0.07273
     Eigenvalues ---    0.07761   0.08002   0.08278   0.08661   0.08978
     Eigenvalues ---    0.09821   0.11372   0.12009   0.12225   0.12966
     Eigenvalues ---    0.13248   0.13929   0.22609
 En-DIIS/RFO-DIIS/Sim-DIIS IScMMF=       -3 using points:     9    8    7    6
 RFO step:  Lambda=-2.52915535D-04.
 DidBck=F Rises=F RFO-DIIS coefs:    2.59535   -2.00000    0.23079    0.17386
 Iteration  1 RMS(Cart)=  0.00734881 RMS(Int)=  0.00035576
 Iteration  2 RMS(Cart)=  0.00019428 RMS(Int)=  0.00019897
 Iteration  3 RMS(Cart)=  0.00000014 RMS(Int)=  0.00019897
 Variable       Old X    -DE/DX   Delta X   Delta X   Delta X     New X
                                 (Linear)    (Quad)   (Total)
    R1        4.55889   0.00030   0.00965   0.01336   0.02291   4.58181
    R2        3.91354   0.00004   0.00566   0.00779   0.01355   3.92708
    R3        3.93487   0.00016   0.00223   0.00253   0.00476   3.93963
    R4        3.86084   0.00017   0.00207   0.00330   0.00546   3.86630
    R5        4.58736  -0.00007  -0.00235  -0.00257  -0.00504   4.58232
    R6        3.95695  -0.00009   0.00022   0.00130   0.00160   3.95855
    R7        3.83723   0.00002  -0.00112  -0.00211  -0.00321   3.83402
    R8        4.09988  -0.00007   0.00195   0.00286   0.00484   4.10472
    R9        3.81281   0.00023   0.00331   0.00284   0.00614   3.81896
   R10        3.80866  -0.00014  -0.00202  -0.00248  -0.00457   3.80410
   R11        3.83637   0.00017  -0.00175  -0.00233  -0.00413   3.83224
   R12        3.90986   0.00029   0.00784   0.00364   0.01146   3.92132
   R13        4.40566  -0.00036  -0.00415  -0.00109  -0.00521   4.40046
   R14        4.07367   0.00005   0.00252   0.00307   0.00561   4.07928
   R15        3.81928   0.00023   0.00500   0.00454   0.00950   3.82878
   R16        3.98847  -0.00028  -0.00735  -0.00724  -0.01448   3.97399
   R17        3.73799   0.00029   0.00192   0.00108   0.00308   3.74108
   R18        3.94624  -0.00006  -0.00012   0.00267   0.00258   3.94883
   R19        4.29240   0.00023   0.01088   0.01399   0.02478   4.31718
   R20        3.90767   0.00008  -0.00011  -0.00054  -0.00067   3.90700
   R21        3.86532  -0.00013  -0.00307  -0.00367  -0.00671   3.85861
   R22        3.89960  -0.00003   0.00077   0.00174   0.00249   3.90209
   R23        3.84981  -0.00013  -0.00130  -0.00189  -0.00331   3.84650
   R24        4.00625  -0.00023  -0.00442  -0.00728  -0.01165   3.99460
   R25        3.91660   0.00019   0.00941   0.00308   0.01240   3.92900
   R26        4.22104  -0.00024  -0.00593  -0.00226  -0.00804   4.21300
   R27        3.97153  -0.00044  -0.01178  -0.01378  -0.02560   3.94593
   R28        2.94993   0.00077   0.01881   0.00180   0.02036   2.97029
   R29        2.95278   0.00079   0.01458   0.00534   0.01966   2.97244
   R30        1.51313  -0.00036   0.00091  -0.00382  -0.00192   1.51121
    A1        1.94507   0.00002  -0.00080  -0.00349  -0.00429   1.94078
    A2        1.58531  -0.00006  -0.00093  -0.00231  -0.00325   1.58207
    A3        1.95050  -0.00005  -0.00105  -0.00479  -0.00586   1.94463
    A4        1.99425  -0.00005  -0.00210  -0.00424  -0.00635   1.98790
    A5        1.53465   0.00003  -0.00010  -0.00306  -0.00319   1.53147
    A6        1.84031  -0.00013  -0.00456  -0.00651  -0.01106   1.82925
    A7        1.82474   0.00004   0.00053   0.00012   0.00066   1.82540
    A8        2.71313  -0.00008  -0.00335  -0.00713  -0.01051   2.70262
    A9        1.97163  -0.00013  -0.00250  -0.00483  -0.00738   1.96426
   A10        1.50313   0.00001  -0.00019   0.00066   0.00045   1.50358
   A11        1.48175   0.00005   0.00138   0.00262   0.00400   1.48575
   A12        1.86218   0.00005   0.00031   0.00039   0.00071   1.86289
   A13        1.91958  -0.00011  -0.00166  -0.00207  -0.00370   1.91589
   A14        1.95404  -0.00012  -0.00291  -0.00331  -0.00622   1.94781
   A15        1.73916   0.00002   0.00184   0.00374   0.00552   1.74468
   A16        1.61924  -0.00014  -0.00393  -0.00163  -0.00552   1.61372
   A17        2.27261   0.00009   0.00119   0.00229   0.00344   2.27605
   A18        2.02585  -0.00013  -0.00178  -0.00100  -0.00275   2.02310
   A19        1.88881   0.00007   0.00100   0.00121   0.00218   1.89098
   A20        1.80501   0.00004  -0.00065  -0.00138  -0.00204   1.80297
   A21        2.09176  -0.00014  -0.00185  -0.00055  -0.00241   2.08935
   A22        1.77556   0.00006   0.00072   0.00033   0.00107   1.77662
   A23        1.83407   0.00003   0.00150   0.00111   0.00265   1.83672
   A24        2.06912  -0.00012  -0.00285  -0.00108  -0.00389   2.06523
   A25        1.74359  -0.00028  -0.00475  -0.00163  -0.00633   1.73725
   A26        1.77064  -0.00016  -0.00255  -0.00411  -0.00668   1.76396
   A27        1.66989  -0.00007  -0.00176  -0.00266  -0.00440   1.66550
   A28        1.87257  -0.00002   0.00054   0.00024   0.00078   1.87335
   A29        1.66813  -0.00007  -0.00202  -0.00243  -0.00445   1.66368
   A30        1.94315  -0.00016  -0.00269  -0.00290  -0.00564   1.93751
   A31        1.94063  -0.00014  -0.00351  -0.00472  -0.00823   1.93240
   A32        1.53756   0.00009   0.00138   0.00247   0.00383   1.54139
   A33        1.71370   0.00010   0.00244   0.00340   0.00583   1.71953
   A34        1.92486   0.00005   0.00016  -0.00266  -0.00253   1.92233
   A35        1.89229  -0.00006  -0.00317  -0.00402  -0.00721   1.88508
   A36        2.27605  -0.00007  -0.00153  -0.00251  -0.00411   2.27194
   A37        1.86453  -0.00006  -0.00009   0.00041   0.00029   1.86482
   A38        1.82189  -0.00009  -0.00347  -0.00486  -0.00833   1.81356
   A39        2.04932  -0.00002   0.00024   0.00094   0.00114   2.05046
   A40        2.04102  -0.00014  -0.00225  -0.00158  -0.00380   2.03722
   A41        1.86298  -0.00021  -0.00499  -0.00374  -0.00870   1.85429
   A42        1.51560   0.00010   0.00139   0.00406   0.00549   1.52109
   A43        1.55923  -0.00010  -0.00031   0.00355   0.00330   1.56253
   A44        1.89722   0.00010   0.00188   0.00251   0.00447   1.90169
   A45        1.95611   0.00015   0.00239   0.00477   0.00717   1.96328
   A46        1.97096  -0.00012  -0.00242   0.00166  -0.00069   1.97026
   A47        1.56283   0.00027   0.00435   0.00218   0.00646   1.56929
   A48        1.56735   0.00021   0.00424   0.00127   0.00547   1.57282
   A49        2.33744  -0.00000  -0.00132   0.00120  -0.00010   2.33734
   A50        2.21690  -0.00037  -0.01143  -0.02432  -0.03592   2.18098
   A51        1.82460   0.00032   0.00548   0.00308   0.00844   1.83304
   A52        1.75103   0.00026   0.00704   0.00417   0.01116   1.76219
   A53        2.35638  -0.00027  -0.00372  -0.00084  -0.00476   2.35162
   A54        1.84427  -0.00008  -0.00186  -0.00288  -0.00495   1.83932
   A55        1.78027   0.00037   0.00759   0.00523   0.01278   1.79305
   A56        1.95382  -0.00005  -0.00365  -0.00305  -0.00644   1.94738
   A57        2.39280  -0.00055  -0.01482  -0.02306  -0.03771   2.35509
   A58        2.35611  -0.00032  -0.00388  -0.00324  -0.00712   2.34899
   A59        2.09714   0.00019   0.00759   0.02142   0.02907   2.12621
   A60        2.11887  -0.00008  -0.00337  -0.00341  -0.00654   2.11233
   A61        2.49267   0.00010   0.00542   0.02016   0.02485   2.51752
   A62        1.62415   0.00025   0.00572   0.00792   0.01366   1.63781
   A63        1.75684   0.00018   0.00442   0.00531   0.00975   1.76659
    D1       -0.67015  -0.00006  -0.00046   0.00064   0.00019  -0.66996
    D2       -1.75306  -0.00005  -0.00040   0.00072   0.00032  -1.75274
    D3        1.17991  -0.00004  -0.00034  -0.00063  -0.00097   1.17894
    D4        0.09699  -0.00003  -0.00029  -0.00055  -0.00083   0.09616
    D5        0.29907   0.00001  -0.00003  -0.00055  -0.00057   0.29850
    D6       -0.78384   0.00002   0.00002  -0.00047  -0.00044  -0.78428
    D7       -0.21530   0.00004   0.00219   0.00299   0.00517  -0.21012
    D8        0.78611  -0.00002   0.00022   0.00088   0.00106   0.78717
    D9       -1.05053   0.00004   0.00144   0.00343   0.00493  -1.04560
   D10       -0.04913  -0.00002  -0.00053   0.00133   0.00082  -0.04831
   D11        0.92642  -0.00010  -0.00150  -0.00298  -0.00443   0.92198
   D12        1.92782  -0.00016  -0.00347  -0.00509  -0.00854   1.91928
   D13        0.77530   0.00003   0.00217   0.00168   0.00380   0.77910
   D14       -0.91384   0.00008   0.00318   0.00528   0.00847  -0.90537
   D15       -0.00282   0.00008   0.00459   0.00743   0.01187   0.00905
   D16       -0.08583   0.00003   0.00039   0.00069   0.00107  -0.08476
   D17       -1.06318   0.00004   0.00227   0.00322   0.00547  -1.05772
   D18        0.77661  -0.00004  -0.00199  -0.00289  -0.00484   0.77177
   D19       -0.20074  -0.00003  -0.00011  -0.00036  -0.00044  -0.20119
   D20        1.87640   0.00003  -0.00063  -0.00358  -0.00424   1.87216
   D21        0.89905   0.00004   0.00126  -0.00106   0.00016   0.89921
   D22        0.33338   0.00002   0.00162   0.00323   0.00483   0.33821
   D23       -0.79578   0.00004   0.00289   0.00228   0.00516  -0.79062
   D24        1.18360   0.00000  -0.00058  -0.00035  -0.00094   1.18267
   D25        0.05444   0.00003   0.00069  -0.00130  -0.00061   0.05383
   D26       -0.66479   0.00014   0.00457   0.00845   0.01301  -0.65178
   D27       -1.79395   0.00017   0.00584   0.00751   0.01333  -1.78062
   D28       -0.88004   0.00002   0.00228   0.00445   0.00667  -0.87338
   D29       -0.02066  -0.00004  -0.00134  -0.00318  -0.00442  -0.02508
   D30        0.76718  -0.00005  -0.00059  -0.00340  -0.00400   0.76317
   D31        0.93443   0.00002   0.00306   0.00353   0.00663   0.94106
   D32       -0.22966   0.00008   0.00439   0.00314   0.00757  -0.22209
   D33       -0.19148   0.00008   0.00447   0.00502   0.00950  -0.18198
   D34       -1.35557   0.00014   0.00580   0.00463   0.01044  -1.34513
   D35       -0.86300  -0.00004  -0.00220  -0.00278  -0.00500  -0.86799
   D36        0.34347  -0.00010  -0.00415  -0.00368  -0.00780   0.33567
   D37        0.01555  -0.00006  -0.00269  -0.00293  -0.00563   0.00992
   D38        1.22202  -0.00012  -0.00464  -0.00384  -0.00843   1.21359
   D39       -0.08764   0.00003   0.00045   0.00073   0.00116  -0.08647
   D40        0.90189  -0.00004  -0.00165  -0.00178  -0.00345   0.89844
   D41       -0.97469   0.00007  -0.00013  -0.00046  -0.00064  -0.97533
   D42        0.01484  -0.00001  -0.00223  -0.00298  -0.00526   0.00958
   D43        0.77841   0.00000  -0.00253  -0.00353  -0.00604   0.77237
   D44       -0.30701  -0.00001  -0.00078  -0.00139  -0.00216  -0.30917
   D45       -0.50924  -0.00004  -0.00286  -0.00350  -0.00637  -0.51561
   D46        0.55527  -0.00004  -0.00371  -0.00462  -0.00833   0.54694
   D47       -1.58888  -0.00004  -0.00195  -0.00357  -0.00554  -1.59442
   D48       -0.52436  -0.00004  -0.00281  -0.00469  -0.00751  -0.53187
   D49       -0.76392   0.00004  -0.00110  -0.00161  -0.00271  -0.76663
   D50        0.48828   0.00003   0.00118   0.00161   0.00279   0.49107
   D51       -0.93849  -0.00011  -0.00417  -0.00420  -0.00835  -0.94684
   D52        0.05672   0.00003   0.00075  -0.00138  -0.00065   0.05607
   D53        2.43147   0.00018  -0.00052  -0.00425  -0.00435   2.42713
   D54        3.10106  -0.00041  -0.01228  -0.02158  -0.03307   3.06799
   D55        0.30679  -0.00007  -0.00344  -0.00136  -0.00485   0.30194
   D56        1.30200   0.00007   0.00148   0.00146   0.00285   1.30484
   D57       -2.60643   0.00022   0.00020  -0.00141  -0.00085  -2.60728
   D58       -1.93685  -0.00037  -0.01156  -0.01874  -0.02957  -1.96642
   D59        0.99398  -0.00004   0.00035   0.00002   0.00044   0.99442
   D60       -0.02442   0.00006   0.00368   0.00483   0.00852  -0.01589
   D61       -0.25831   0.00004  -0.00030  -0.00165  -0.00188  -0.26020
   D62       -1.27671   0.00014   0.00304   0.00315   0.00620  -1.27051
   D63        0.29977   0.00006   0.00434   0.00504   0.00938   0.30915
   D64        1.37257  -0.00003   0.00163   0.00278   0.00439   1.37696
   D65       -0.74232   0.00006   0.00471   0.00594   0.01064  -0.73168
   D66        0.33047  -0.00003   0.00200   0.00368   0.00565   0.33612
   D67        0.05033   0.00019   0.00703   0.00641   0.01346   0.06379
   D68       -0.95624  -0.00003   0.00308   0.00355   0.00665  -0.94959
   D69        2.55785   0.00024   0.00322   0.00421   0.00741   2.56526
   D70        2.65390  -0.00035  -0.00975  -0.02625  -0.03593   2.61797
   D71        1.17762   0.00019   0.00578   0.00585   0.01163   1.18925
   D72        0.17105  -0.00004   0.00182   0.00299   0.00482   0.17587
   D73       -2.59804   0.00023   0.00196   0.00365   0.00558  -2.59247
   D74       -2.50199  -0.00036  -0.01100  -0.02681  -0.03777  -2.53976
   D75        0.85264  -0.00002   0.00024   0.00278   0.00304   0.85568
   D76       -0.27627  -0.00005   0.00037   0.00083   0.00116  -0.27511
   D77       -0.48364  -0.00016  -0.00606  -0.00639  -0.01248  -0.49612
   D78        0.51056   0.00007  -0.00106  -0.00275  -0.00387   0.50669
   D79        3.12646  -0.00006  -0.00228  -0.00508  -0.00721   3.11925
   D80       -2.81452   0.00020   0.00752   0.02593   0.03225  -2.78228
   D81        0.10318  -0.00004  -0.00036  -0.00063  -0.00098   0.10220
   D82        1.34415  -0.00004  -0.00082  -0.00039  -0.00125   1.34290
   D83       -0.99428   0.00003   0.00018  -0.00026  -0.00009  -0.99437
   D84        0.24669   0.00003  -0.00028  -0.00002  -0.00036   0.24633
   D85       -0.94360   0.00011   0.00440   0.00694   0.01135  -0.93225
   D86        0.21486  -0.00008  -0.00047   0.00211   0.00163   0.21649
   D87        0.16054   0.00002   0.00334   0.00563   0.00892   0.16946
   D88        1.31900  -0.00017  -0.00153   0.00080  -0.00079   1.31821
   D89        0.53204  -0.00002  -0.00181  -0.00278  -0.00459   0.52745
   D90       -0.54555  -0.00001  -0.00153  -0.00201  -0.00355  -0.54910
   D91        0.55386  -0.00002  -0.00291  -0.00302  -0.00595   0.54791
   D92       -0.53082   0.00010  -0.00014  -0.00002  -0.00016  -0.53098
   D93       -0.51777  -0.00004  -0.00419  -0.00523  -0.00935  -0.52712
   D94       -1.60245   0.00009  -0.00142  -0.00223  -0.00356  -1.60601
   D95       -1.33799  -0.00008  -0.00056  -0.00309  -0.00361  -1.34160
   D96       -0.18306  -0.00005   0.00146   0.00126   0.00275  -0.18031
   D97       -0.26848  -0.00010  -0.00284  -0.00790  -0.01074  -0.27921
   D98        0.88645  -0.00007  -0.00083  -0.00354  -0.00437   0.88207
   D99        0.49646   0.00007   0.00342   0.00427   0.00768   0.50414
   D100      -0.66978   0.00001   0.00209   0.00618   0.00829  -0.66149
   D101      -0.90715   0.00003  -0.00168  -0.00397  -0.00566  -0.91280
   D102      -0.02822   0.00007  -0.00084  -0.00236  -0.00315  -0.03137
   D103       0.26989  -0.00005  -0.00324  -0.00577  -0.00902   0.26086
   D104       1.14882  -0.00001  -0.00240  -0.00416  -0.00652   1.14230
   D105      -0.29641   0.00007   0.00204  -0.00052   0.00155  -0.29486
   D106      -1.24749  -0.00009  -0.00084  -0.00117  -0.00193  -1.24942
   D107       2.61252  -0.00016  -0.00112   0.00058  -0.00086   2.61166
   D108       2.03826  -0.00009  -0.00531  -0.01820  -0.02344   2.01481
   D109       0.95883   0.00002   0.00321   0.00224   0.00545   0.96428
   D110       0.00774  -0.00013   0.00032   0.00158   0.00197   0.00971
   D111      -2.41543  -0.00020   0.00004   0.00333   0.00305  -2.41239
   D112      -2.98969  -0.00013  -0.00414  -0.01544  -0.01954  -3.00924
   D113      -0.04833  -0.00003  -0.00074   0.00105   0.00033  -0.04800
   D114       0.88340   0.00011   0.00019   0.00101   0.00114   0.88454
   D115      -2.56441  -0.00017  -0.00042   0.00087   0.00029  -2.56412
   D116      -3.06127   0.00061   0.01920   0.03365   0.05405  -3.00723
   D117      -0.91257  -0.00009  -0.00275  -0.00202  -0.00473  -0.91730
   D118       0.01916   0.00005  -0.00182  -0.00205  -0.00391   0.01524
   D119       2.85453  -0.00024  -0.00243  -0.00220  -0.00477   2.84976
   D120       2.35767   0.00055   0.01718   0.03058   0.04899   2.40666
         Item               Value     Threshold  Converged?
 Maximum Force            0.000795     0.000450     NO 
 RMS     Force            0.000173     0.000300     YES
 Maximum Displacement     0.069007     0.001800     NO 
 RMS     Displacement     0.007366     0.001200     NO 
 Predicted change in Energy=-1.144663D-04
 GradGradGradGradGradGradGradGradGradGradGradGradGradGradGradGradGradGrad

                          Input orientation:                          
 ---------------------------------------------------------------------
 Center     Atomic      Atomic             Coordinates (Angstroms)
 Number     Number       Type             X           Y           Z
 ---------------------------------------------------------------------
      1          4           0       -0.020982    0.005944   -1.526724
      2          4           0       -1.531525    1.311380   -0.150964
      3          4           0        0.461406    1.641714   -0.339225
      4          4           0       -0.133451    0.948483    1.471323
      5          4           0        1.968746    0.404818   -1.049110
      6          4           0       -1.740912   -0.385385    0.926629
      7          4           0       -0.477043   -1.682852   -0.465634
      8          4           0        0.157875   -1.055159    1.396267
      9          4           0        1.501441   -1.306522   -0.170404
     10          4           0        1.839176    0.363937    1.036097
     11          4           0       -2.031040   -0.395232   -1.094518
     12          1           0        3.239265    0.608934    1.707156
     13          1           0        2.712354    0.931617    2.214855
 ---------------------------------------------------------------------
                    Distance matrix (angstroms):
                    1          2          3          4          5
     1  Be   0.000000
     2  Be   2.424587   0.000000
     3  Be   2.078123   2.028876   0.000000
     4  Be   3.144729   2.172124   2.027933   0.000000
     5  Be   2.084762   3.725644   2.075072   3.326769   0.000000
     6  Be   3.021628   2.020906   3.249880   2.158663   4.276625
     7  Be   2.045956   3.190044   3.456791   3.285390   3.268133
     8  Be   3.114772   3.293707   3.221365   2.026102   3.375005
     9  Be   2.424859   4.006579   3.130858   3.233139   1.979693
    10  Be   3.186910   3.697079   2.328621   2.102945   2.089628
    11  Be   2.094774   2.013041   3.306343   3.462652   4.079268
    12  H    4.631499   5.167831   3.601501   3.397959   3.041855
    13  H    4.725189   4.873585   3.477691   2.941383   3.388796
                    6          7          8          9         10
     6  Be   0.000000
     7  Be   2.284553   0.000000
     8  Be   2.067498   2.064896   0.000000
     9  Be   3.544690   2.035481   2.079137   0.000000
    10  Be   3.659303   3.436483   2.229424   2.088095   0.000000
    11  Be   2.041888   2.113851   3.380956   3.763357   4.482681
    12  H    5.138098   4.876909   3.515796   3.195972   1.571812
    13  H    4.819294   4.918610   3.338073   3.487841   1.572950
                   11         12         13
    11  Be   0.000000
    12  H    6.052590   0.000000
    13  H    5.933992   0.799699   0.000000
 Stoichiometry    Be11H2
 Framework group  C1[X(Be11H2)]
 Deg. of freedom    33
 Full point group                 C1      NOp   1
 Largest Abelian subgroup         C1      NOp   1
 Largest concise Abelian subgroup C1      NOp   1
                         Standard orientation:                         
 ---------------------------------------------------------------------
 Center     Atomic      Atomic             Coordinates (Angstroms)
 Number     Number       Type             X           Y           Z
 ---------------------------------------------------------------------
      1          4           0       -0.585638    1.172211    0.955809
      2          4           0       -1.498750   -1.072236    1.041301
      3          4           0        0.391551   -0.556677    1.567890
      4          4           0        0.236324   -1.664886   -0.123348
      5          4           0        1.491453    1.148287    1.132876
      6          4           0       -1.604079   -0.920594   -0.971153
      7          4           0       -0.930058    1.260497   -1.059015
      8          4           0        0.258298   -0.324232   -1.642313
      9          4           0        1.083854    1.383114   -0.790117
     10          4           0        1.932198   -0.422342   -0.173040
     11          4           0       -2.434028    0.511932    0.223986
     12          1           0        3.481016   -0.668064   -0.279707
     13          1           0        3.154485   -1.392230   -0.371796
 ---------------------------------------------------------------------
 Rotational constants (GHZ):           2.4148159           1.6957697           1.6560946
 Standard basis: def2TZVP (5D, 7F)
 There are   232 symmetry adapted cartesian basis functions of A   symmetry.
 There are   221 symmetry adapted basis functions of A   symmetry.
   221 basis functions,   335 primitive gaussians,   232 cartesian basis functions
    23 alpha electrons       23 beta electrons
       nuclear repulsion energy       191.0097910882 Hartrees.
 NAtoms=   13 NActive=   13 NUniq=   13 SFac= 1.00D+00 NAtFMM=   60 NAOKFM=F Big=F
 Integral buffers will be    131072 words long.
 Raffenetti 2 integral format.
 Two-electron integral symmetry is turned on.
 Nuclear repulsion after empirical dispersion term =      190.9824501354 Hartrees.
 One-electron integrals computed using PRISM.
   1 Symmetry operations used in ECPInt.
 ECPInt:  NShTT=    5778 NPrTT=   17959 LenC2=    5633 LenP2D=   14644.
 LDataN:  DoStor=T MaxTD1= 4 Len=   56
 NBasis=   221 RedAO= T EigKep=  2.66D-04  NBF=   221
 NBsUse=   221 1.00D-06 EigRej= -1.00D+00 NBFU=   221
 Initial guess from the checkpoint file:  "/home/super/YCY/BeH/Be11/10-H-Be11.chk"
 B after Tr=    -0.000000   -0.000000   -0.000000
         Rot=    0.999978    0.006197   -0.001800    0.001775 Ang=   0.77 deg.
 ExpMin= 3.27D-02 ExpMax= 4.70D+03 ExpMxC= 1.60D+02 IAcc=3 IRadAn=         5 AccDes= 0.00D+00
 Harris functional with IExCor= 1009 and IRadAn=       5 diagonalized for initial guess.
 HarFok:  IExCor= 1009 AccDes= 0.00D+00 IRadAn=         5 IDoV= 1 UseB2=F ITyADJ=14
 ICtDFT=  3500011 ScaDFX=  1.000000  1.000000  1.000000  1.000000
 FoFCou: FMM=F IPFlag=           0 FMFlag=      100000 FMFlg1=           0
         NFxFlg=           0 DoJE=T BraDBF=F KetDBF=T FulRan=T
         wScrn=  0.000000 ICntrl=       500 IOpCl=  0 I1Cent=   200000004 NGrid=           0
         NMat0=    1 NMatS0=      1 NMatT0=    0 NMatD0=    1 NMtDS0=    0 NMtDT0=    0
 Petite list used in FoFCou.
 Requested convergence on RMS density matrix=1.00D-08 within 128 cycles.
 Requested convergence on MAX density matrix=1.00D-06.
 Requested convergence on             energy=1.00D-06.
 No special actions if energy rises.
 SCF Done:  E(RPBE1PBE) =  -163.040276611     A.U. after   13 cycles
            NFock= 13  Conv=0.60D-08     -V/T= 2.0075
   1 Symmetry operations used in ECPInt.
 ECPInt:  NShTT=    5778 NPrTT=   17959 LenC2=    5633 LenP2D=   14644.
 LDataN:  DoStor=T MaxTD1= 5 Len=  102
 Calling FoFJK, ICntrl=      2127 FMM=F ISym2X=0 I1Cent= 0 IOpClX= 0 NMat=1 NMatS=1 NMatT=0.
 ***** Axes restored to original set *****
 -------------------------------------------------------------------
 Center     Atomic                   Forces (Hartrees/Bohr)
 Number     Number              X              Y              Z
 -------------------------------------------------------------------
      1        4           0.000190290   -0.000016236    0.000133413
      2        4          -0.000054989    0.000085773    0.000217464
      3        4           0.000545642   -0.000266415   -0.000246255
      4        4          -0.000313289   -0.000130765    0.000227460
      5        4           0.000210389    0.000424905   -0.000132483
      6        4          -0.000144371   -0.000123220   -0.000073751
      7        4          -0.000268717    0.000494442    0.000033984
      8        4           0.000663336   -0.000161064   -0.000089086
      9        4          -0.000165698   -0.000285404    0.000293895
     10        4          -0.001555862   -0.000743372   -0.000361857
     11        4           0.000012780   -0.000000309   -0.000140265
     12        1          -0.000289023    0.000613170    0.000721256
     13        1           0.001169510    0.000108496   -0.000583775
 -------------------------------------------------------------------
 Cartesian Forces:  Max     0.001555862 RMS     0.000447307

 GradGradGradGradGradGradGradGradGradGradGradGradGradGradGradGradGradGrad
 Berny optimization.
 Using GEDIIS/GDIIS optimizer.
 FormGI is forming the generalized inverse of G from B-inverse, IUseBI=4.
 Internal  Forces:  Max     0.000577124 RMS     0.000089429
 Search for a local minimum.
 Step number  10 out of a maximum of  100
 All quantities printed in internal units (Hartrees-Bohrs-Radians)
 Mixed Optimization -- En-DIIS/RFO-DIIS
 Swapping is turned off.
 Update second derivatives using D2CorX and points    5    6    7    8    9
                                                     10
 DE= -1.89D-04 DEPred=-1.14D-04 R= 1.65D+00
 TightC=F SS=  1.41D+00  RLast= 1.61D-01 DXNew= 2.1551D+00 4.8372D-01
 Trust test= 1.65D+00 RLast= 1.61D-01 DXMaxT set to 1.28D+00
 ITU=  1  1  1  1  1  1  1  1  1  0
     Eigenvalues ---    0.00762   0.02051   0.02556   0.02798   0.03129
     Eigenvalues ---    0.03167   0.03756   0.03804   0.03856   0.04534
     Eigenvalues ---    0.05241   0.05429   0.05912   0.06237   0.06411
     Eigenvalues ---    0.06512   0.06678   0.06957   0.07154   0.07245
     Eigenvalues ---    0.07704   0.07972   0.08227   0.08662   0.08981
     Eigenvalues ---    0.09791   0.11412   0.12059   0.12281   0.12991
     Eigenvalues ---    0.13253   0.14001   0.22423
 En-DIIS/RFO-DIIS/Sim-DIIS IScMMF=       -3 using points:    10    9    8    7    6
 RFO step:  Lambda=-4.14739130D-05.
 DidBck=F Rises=F RFO-DIIS coefs:    1.07602   -2.00000    2.16972   -0.07309   -0.17264
 Iteration  1 RMS(Cart)=  0.00193967 RMS(Int)=  0.00029094
 Iteration  2 RMS(Cart)=  0.00001273 RMS(Int)=  0.00029049
 Iteration  3 RMS(Cart)=  0.00000003 RMS(Int)=  0.00029049
 Variable       Old X    -DE/DX   Delta X   Delta X   Delta X     New X
                                 (Linear)    (Quad)   (Total)
    R1        4.58181   0.00002  -0.01090   0.01751   0.00673   4.58854
    R2        3.92708  -0.00013  -0.00746   0.00821   0.00063   3.92771
    R3        3.93963   0.00004  -0.00258   0.00313   0.00055   3.94018
    R4        3.86630  -0.00004  -0.00279   0.00267  -0.00025   3.86605
    R5        4.58232  -0.00003   0.00240  -0.00393  -0.00141   4.58091
    R6        3.95855   0.00005  -0.00066   0.00116   0.00042   3.95897
    R7        3.83402   0.00013   0.00254  -0.00108   0.00144   3.83546
    R8        4.10472  -0.00006  -0.00277   0.00166  -0.00114   4.10358
    R9        3.81896   0.00001  -0.00258   0.00449   0.00193   3.82089
   R10        3.80410   0.00002   0.00176  -0.00310  -0.00127   3.80283
   R11        3.83224   0.00014   0.00347  -0.00107   0.00246   3.83470
   R12        3.92132  -0.00011  -0.00700   0.00780   0.00084   3.92216
   R13        4.40046  -0.00020   0.00061  -0.00749  -0.00692   4.39353
   R14        4.07928  -0.00000  -0.00276   0.00337   0.00058   4.07987
   R15        3.82878   0.00003  -0.00464   0.00670   0.00211   3.83089
   R16        3.97399  -0.00004   0.00665  -0.01034  -0.00383   3.97016
   R17        3.74108   0.00022  -0.00007   0.00308   0.00293   3.74401
   R18        3.94883   0.00001  -0.00194   0.00085  -0.00109   3.94773
   R19        4.31718  -0.00009  -0.01344   0.01564   0.00232   4.31950
   R20        3.90700   0.00013   0.00161   0.00177   0.00341   3.91042
   R21        3.85861   0.00004   0.00324  -0.00421  -0.00097   3.85763
   R22        3.90209  -0.00006  -0.00120   0.00231   0.00114   3.90323
   R23        3.84650  -0.00003   0.00170  -0.00206  -0.00022   3.84628
   R24        3.99460  -0.00007   0.00550  -0.00846  -0.00304   3.99156
   R25        3.92900  -0.00014  -0.00782   0.00770   0.00001   3.92901
   R26        4.21300  -0.00009   0.00304  -0.00730  -0.00447   4.20853
   R27        3.94593  -0.00008   0.01195  -0.01741  -0.00545   3.94048
   R28        2.97029   0.00029  -0.00952   0.01976   0.01071   2.98100
   R29        2.97244   0.00040  -0.00525   0.01672   0.01195   2.98439
   R30        1.51121  -0.00058  -0.00194  -0.00236  -0.00617   1.50504
    A1        1.94078   0.00003   0.00214  -0.00266  -0.00053   1.94025
    A2        1.58207  -0.00004   0.00128  -0.00274  -0.00145   1.58062
    A3        1.94463  -0.00001   0.00269  -0.00406  -0.00134   1.94330
    A4        1.98790   0.00001   0.00322  -0.00431  -0.00109   1.98681
    A5        1.53147   0.00000   0.00154  -0.00197  -0.00039   1.53107
    A6        1.82925   0.00005   0.00555  -0.00766  -0.00213   1.82712
    A7        1.82540   0.00006   0.00013   0.00099   0.00112   1.82652
    A8        2.70262   0.00006   0.00536  -0.00666  -0.00129   2.70133
    A9        1.96426  -0.00001   0.00358  -0.00478  -0.00114   1.96312
   A10        1.50358  -0.00000  -0.00027   0.00028   0.00003   1.50361
   A11        1.48575   0.00001  -0.00206   0.00246   0.00040   1.48615
   A12        1.86289   0.00002  -0.00026   0.00057   0.00030   1.86319
   A13        1.91589  -0.00004   0.00148  -0.00346  -0.00202   1.91387
   A14        1.94781   0.00001   0.00306  -0.00418  -0.00111   1.94671
   A15        1.74468  -0.00002  -0.00296   0.00364   0.00075   1.74543
   A16        1.61372   0.00001   0.00282  -0.00375  -0.00098   1.61274
   A17        2.27605   0.00006  -0.00135   0.00304   0.00175   2.27780
   A18        2.02310  -0.00004   0.00104  -0.00226  -0.00127   2.02184
   A19        1.89098   0.00007  -0.00079   0.00215   0.00141   1.89239
   A20        1.80297   0.00003   0.00142  -0.00052   0.00091   1.80388
   A21        2.08935  -0.00004   0.00076  -0.00240  -0.00162   2.08773
   A22        1.77662   0.00002  -0.00043   0.00088   0.00043   1.77705
   A23        1.83672  -0.00004  -0.00165   0.00111  -0.00059   1.83613
   A24        2.06523  -0.00001   0.00189  -0.00288  -0.00103   2.06419
   A25        1.73725  -0.00010   0.00268  -0.00545  -0.00283   1.73442
   A26        1.76396  -0.00007   0.00304  -0.00500  -0.00194   1.76201
   A27        1.66550  -0.00002   0.00215  -0.00300  -0.00089   1.66461
   A28        1.87335  -0.00003  -0.00068   0.00007  -0.00060   1.87275
   A29        1.66368  -0.00002   0.00217  -0.00306  -0.00089   1.66279
   A30        1.93751  -0.00002   0.00247  -0.00435  -0.00184   1.93567
   A31        1.93240  -0.00002   0.00406  -0.00571  -0.00165   1.93075
   A32        1.54139   0.00005  -0.00146   0.00342   0.00200   1.54339
   A33        1.71953   0.00002  -0.00281   0.00418   0.00138   1.72091
   A34        1.92233   0.00004   0.00139  -0.00107   0.00035   1.92268
   A35        1.88508   0.00008   0.00406  -0.00413  -0.00003   1.88505
   A36        2.27194   0.00005   0.00205  -0.00250  -0.00035   2.27159
   A37        1.86482  -0.00005  -0.00061  -0.00069  -0.00128   1.86354
   A38        1.81356   0.00002   0.00446  -0.00492  -0.00046   1.81310
   A39        2.05046  -0.00000  -0.00068   0.00046  -0.00017   2.05030
   A40        2.03722  -0.00004   0.00153  -0.00332  -0.00184   2.03539
   A41        1.85429  -0.00002   0.00423  -0.00641  -0.00223   1.85206
   A42        1.52109   0.00003  -0.00232   0.00408   0.00171   1.52281
   A43        1.56253  -0.00005  -0.00208   0.00114  -0.00101   1.56152
   A44        1.90169  -0.00001  -0.00239   0.00280   0.00033   1.90201
   A45        1.96328   0.00004  -0.00333   0.00506   0.00171   1.96499
   A46        1.97026  -0.00004   0.00011  -0.00160  -0.00159   1.96867
   A47        1.56929   0.00008  -0.00244   0.00575   0.00341   1.57270
   A48        1.57282   0.00004  -0.00229   0.00460   0.00237   1.57519
   A49        2.33734  -0.00009  -0.00171  -0.00302  -0.00472   2.33262
   A50        2.18098  -0.00002   0.01780  -0.02557  -0.00787   2.17311
   A51        1.83304   0.00008  -0.00352   0.00744   0.00406   1.83710
   A52        1.76219   0.00003  -0.00535   0.00833   0.00307   1.76526
   A53        2.35162  -0.00014   0.00118  -0.00441  -0.00281   2.34881
   A54        1.83932   0.00012   0.00326  -0.00244   0.00091   1.84023
   A55        1.79305   0.00009  -0.00575   0.00980   0.00411   1.79716
   A56        1.94738  -0.00000   0.00274  -0.00626  -0.00399   1.94339
   A57        2.35509  -0.00025   0.01715  -0.02920  -0.01200   2.34309
   A58        2.34899  -0.00002   0.00431  -0.00340   0.00095   2.34994
   A59        2.12621   0.00014  -0.01353   0.02168   0.00819   2.13441
   A60        2.11233   0.00010   0.00448  -0.00342   0.00058   2.11290
   A61        2.51752  -0.00006  -0.01356   0.01588   0.00326   2.52078
   A62        1.63781  -0.00000  -0.00659   0.00954   0.00292   1.64073
   A63        1.76659  -0.00004  -0.00483   0.00652   0.00166   1.76825
    D1       -0.66996  -0.00005  -0.00049  -0.00037  -0.00085  -0.67081
    D2       -1.75274  -0.00006  -0.00056  -0.00038  -0.00094  -1.75368
    D3        1.17894   0.00000   0.00043  -0.00073  -0.00030   1.17864
    D4        0.09616  -0.00001   0.00036  -0.00075  -0.00039   0.09577
    D5        0.29850   0.00002   0.00028  -0.00047  -0.00020   0.29830
    D6       -0.78428   0.00001   0.00021  -0.00048  -0.00028  -0.78457
    D7       -0.21012  -0.00003  -0.00263   0.00341   0.00079  -0.20933
    D8        0.78717  -0.00002  -0.00059   0.00092   0.00037   0.78754
    D9       -1.04560  -0.00002  -0.00248   0.00287   0.00033  -1.04527
   D10       -0.04831  -0.00001  -0.00044   0.00038  -0.00009  -0.04840
   D11        0.92198  -0.00003   0.00210  -0.00313  -0.00110   0.92088
   D12        1.91928  -0.00002   0.00415  -0.00563  -0.00152   1.91776
   D13        0.77910   0.00002  -0.00189   0.00195   0.00009   0.77919
   D14       -0.90537   0.00003  -0.00400   0.00540   0.00140  -0.90397
   D15        0.00905   0.00005  -0.00511   0.00829   0.00335   0.01239
   D16       -0.08476   0.00000  -0.00052   0.00086   0.00034  -0.08442
   D17       -1.05772  -0.00006  -0.00332   0.00295  -0.00035  -1.05806
   D18        0.77177   0.00003   0.00250  -0.00335  -0.00090   0.77087
   D19       -0.20119  -0.00004  -0.00030  -0.00125  -0.00159  -0.20278
   D20        1.87216   0.00003   0.00207  -0.00258  -0.00049   1.87167
   D21        0.89921  -0.00004  -0.00073  -0.00048  -0.00118   0.89803
   D22        0.33821  -0.00003  -0.00262   0.00279   0.00019   0.33840
   D23       -0.79062  -0.00004  -0.00287   0.00340   0.00058  -0.79004
   D24        1.18267   0.00003   0.00058  -0.00088  -0.00030   1.18237
   D25        0.05383   0.00001   0.00033  -0.00026   0.00009   0.05393
   D26       -0.65178  -0.00002  -0.00638   0.00860   0.00226  -0.64953
   D27       -1.78062  -0.00003  -0.00663   0.00922   0.00265  -1.77797
   D28       -0.87338  -0.00001  -0.00386   0.00373  -0.00004  -0.87342
   D29       -0.02508  -0.00004   0.00100  -0.00430  -0.00342  -0.02849
   D30        0.76317   0.00000   0.00145  -0.00319  -0.00174   0.76144
   D31        0.94106  -0.00002  -0.00376   0.00353  -0.00027   0.94079
   D32       -0.22209  -0.00005  -0.00440   0.00388  -0.00055  -0.22264
   D33       -0.18198  -0.00002  -0.00513   0.00556   0.00041  -0.18157
   D34       -1.34513  -0.00006  -0.00576   0.00591   0.00014  -1.34499
   D35       -0.86799   0.00002   0.00283  -0.00268   0.00016  -0.86783
   D36        0.33567   0.00000   0.00419  -0.00476  -0.00062   0.33506
   D37        0.00992   0.00002   0.00311  -0.00352  -0.00042   0.00951
   D38        1.21359   0.00001   0.00447  -0.00560  -0.00119   1.21240
   D39       -0.08647   0.00000  -0.00055   0.00095   0.00040  -0.08607
   D40        0.89844  -0.00002   0.00179  -0.00204  -0.00024   0.89820
   D41       -0.97533   0.00006   0.00081   0.00064   0.00150  -0.97383
   D42        0.00958   0.00004   0.00316  -0.00235   0.00085   0.01043
   D43        0.77237   0.00004   0.00347  -0.00323   0.00023   0.77260
   D44       -0.30917   0.00001   0.00125  -0.00105   0.00019  -0.30898
   D45       -0.51561   0.00004   0.00345  -0.00387  -0.00039  -0.51600
   D46        0.54694   0.00007   0.00480  -0.00452   0.00029   0.54723
   D47       -1.59442  -0.00001   0.00282  -0.00342  -0.00058  -1.59500
   D48       -0.53187   0.00002   0.00417  -0.00407   0.00011  -0.53176
   D49       -0.76663   0.00002   0.00151  -0.00141   0.00012  -0.76651
   D50        0.49107  -0.00001  -0.00162   0.00165   0.00004   0.49112
   D51       -0.94684   0.00003   0.00444  -0.00558  -0.00117  -0.94801
   D52        0.05607   0.00002   0.00036  -0.00024   0.00016   0.05623
   D53        2.42713   0.00015   0.00319  -0.00272  -0.00027   2.42686
   D54        3.06799  -0.00022   0.01521  -0.02521  -0.01071   3.05728
   D55        0.30194   0.00005   0.00289  -0.00248   0.00046   0.30240
   D56        1.30484   0.00003  -0.00119   0.00286   0.00179   1.30664
   D57       -2.60728   0.00016   0.00164   0.00038   0.00136  -2.60592
   D58       -1.96642  -0.00021   0.01366  -0.02211  -0.00908  -1.97550
   D59        0.99442  -0.00005  -0.00059  -0.00059  -0.00126   0.99315
   D60       -0.01589  -0.00004  -0.00477   0.00484   0.00006  -0.01584
   D61       -0.26020   0.00003   0.00138  -0.00060   0.00069  -0.25950
   D62       -1.27051   0.00004  -0.00280   0.00483   0.00201  -1.26849
   D63        0.30915  -0.00005  -0.00541   0.00527  -0.00013   0.30902
   D64        1.37696  -0.00003  -0.00265   0.00200  -0.00061   1.37634
   D65       -0.73168  -0.00008  -0.00622   0.00569  -0.00052  -0.73221
   D66        0.33612  -0.00006  -0.00346   0.00242  -0.00101   0.33512
   D67        0.06379   0.00002  -0.00693   0.00838   0.00146   0.06525
   D68       -0.94959  -0.00006  -0.00422   0.00304  -0.00120  -0.95079
   D69        2.56526  -0.00006  -0.00574   0.00133  -0.00439   2.56087
   D70        2.61797  -0.00013   0.01689  -0.02717  -0.01052   2.60744
   D71        1.18925   0.00002  -0.00598   0.00723   0.00127   1.19052
   D72        0.17587  -0.00007  -0.00328   0.00189  -0.00139   0.17449
   D73       -2.59247  -0.00006  -0.00479   0.00018  -0.00458  -2.59704
   D74       -2.53976  -0.00014   0.01784  -0.02832  -0.01071  -2.55047
   D75        0.85568  -0.00001  -0.00145   0.00179   0.00030   0.85598
   D76       -0.27511  -0.00002  -0.00080   0.00025  -0.00052  -0.27563
   D77       -0.49612  -0.00002   0.00620  -0.00800  -0.00180  -0.49792
   D78        0.50669   0.00003   0.00230  -0.00132   0.00106   0.50775
   D79        3.11925   0.00010   0.00533  -0.00217   0.00285   3.12210
   D80       -2.78228  -0.00007  -0.01770   0.02069   0.00478  -2.77750
   D81        0.10220  -0.00000   0.00047  -0.00079  -0.00032   0.10188
   D82        1.34290   0.00002   0.00073  -0.00075   0.00002   1.34293
   D83       -0.99437   0.00002   0.00020   0.00026   0.00049  -0.99389
   D84        0.24633   0.00004   0.00046   0.00030   0.00084   0.24716
   D85       -0.93225  -0.00001  -0.00605   0.00660   0.00055  -0.93170
   D86        0.21649  -0.00002  -0.00122   0.00007  -0.00114   0.21535
   D87        0.16946  -0.00002  -0.00518   0.00469  -0.00043   0.16904
   D88        1.31821  -0.00003  -0.00034  -0.00184  -0.00212   1.31609
   D89        0.52745  -0.00000   0.00269  -0.00230   0.00040   0.52785
   D90       -0.54910   0.00001   0.00239  -0.00131   0.00110  -0.54800
   D91        0.54791   0.00008   0.00392  -0.00237   0.00158   0.54950
   D92       -0.53098   0.00010   0.00117   0.00170   0.00288  -0.52810
   D93       -0.52712   0.00004   0.00555  -0.00494   0.00052  -0.52659
   D94       -1.60601   0.00006   0.00280  -0.00088   0.00182  -1.60419
   D95       -1.34160  -0.00006   0.00133  -0.00309  -0.00180  -1.34340
   D96       -0.18031  -0.00008  -0.00227   0.00048  -0.00183  -0.18214
   D97       -0.27921   0.00001   0.00517  -0.00704  -0.00187  -0.28109
   D98        0.88207  -0.00002   0.00157  -0.00347  -0.00190   0.88017
   D99        0.50414  -0.00002  -0.00429   0.00433   0.00006   0.50420
   D100      -0.66149  -0.00005  -0.00429   0.00457   0.00026  -0.66123
   D101      -0.91280   0.00005   0.00326  -0.00282   0.00043  -0.91237
   D102      -0.03137   0.00004   0.00198  -0.00101   0.00092  -0.03045
   D103       0.26086   0.00003   0.00481  -0.00542  -0.00059   0.26027
   D104       1.14230   0.00002   0.00353  -0.00360  -0.00011   1.14219
   D105      -0.29486  -0.00003  -0.00088   0.00111   0.00020  -0.29465
   D106      -1.24942  -0.00003   0.00077  -0.00220  -0.00153  -1.25095
   D107       2.61166  -0.00016  -0.00099  -0.00167  -0.00203   2.60964
   D108       2.01481   0.00009   0.01278  -0.01522  -0.00256   2.01225
   D109       0.96428  -0.00009  -0.00358   0.00249  -0.00110   0.96318
   D110       0.00971  -0.00009  -0.00192  -0.00082  -0.00283   0.00688
   D111      -2.41239  -0.00022  -0.00368  -0.00030  -0.00333  -2.41571
   D112      -3.00924   0.00003   0.01008  -0.01384  -0.00386  -3.01310
   D113      -0.04800  -0.00001  -0.00019   0.00006  -0.00017  -0.04817
   D114       0.88454   0.00007   0.00017   0.00186   0.00209   0.88663
   D115      -2.56412  -0.00000   0.00090   0.00252   0.00369  -2.56043
   D116      -3.00723   0.00031  -0.02381   0.04273   0.01724  -2.98999
   D117      -0.91730   0.00001   0.00257  -0.00292  -0.00039  -0.91769
   D118       0.01524   0.00009   0.00293  -0.00111   0.00186   0.01711
   D119       2.84976   0.00002   0.00365  -0.00046   0.00347   2.85323
   D120       2.40666   0.00033  -0.02105   0.03975   0.01702   2.42367
         Item               Value     Threshold  Converged?
 Maximum Force            0.000577     0.000450     NO 
 RMS     Force            0.000089     0.000300     YES
 Maximum Displacement     0.016301     0.001800     NO 
 RMS     Displacement     0.001946     0.001200     NO 
 Predicted change in Energy=-1.841332D-05
 GradGradGradGradGradGradGradGradGradGradGradGradGradGradGradGradGradGrad

                          Input orientation:                          
 ---------------------------------------------------------------------
 Center     Atomic      Atomic             Coordinates (Angstroms)
 Number     Number       Type             X           Y           Z
 ---------------------------------------------------------------------
      1          4           0       -0.018649    0.005892   -1.527791
      2          4           0       -1.531235    1.312473   -0.149081
      3          4           0        0.462870    1.640315   -0.337503
      4          4           0       -0.134952    0.946163    1.473174
      5          4           0        1.971069    0.404404   -1.048575
      6          4           0       -1.743485   -0.386231    0.926815
      7          4           0       -0.478174   -1.682286   -0.467464
      8          4           0        0.156336   -1.058557    1.396578
      9          4           0        1.500242   -1.307900   -0.170133
     10          4           0        1.834573    0.360236    1.035543
     11          4           0       -2.029193   -0.392796   -1.094454
     12          1           0        3.239350    0.609718    1.708445
     13          1           0        2.716559    0.940243    2.210190
 ---------------------------------------------------------------------
                    Distance matrix (angstroms):
                    1          2          3          4          5
     1  Be   0.000000
     2  Be   2.428149   0.000000
     3  Be   2.078457   2.029640   0.000000
     4  Be   3.146971   2.171520   2.029234   0.000000
     5  Be   2.085051   3.728245   2.075515   3.329872   0.000000
     6  Be   3.025543   2.021929   3.251676   2.158972   4.280793
     7  Be   2.045826   3.190437   3.455739   3.285213   3.269673
     8  Be   3.116987   3.295260   3.222563   2.027219   3.378207
     9  Be   2.424112   4.007075   3.129877   3.233438   1.981243
    10  Be   3.182872   3.693068   2.324958   2.100919   2.089050
    11  Be   2.094999   2.012370   3.304072   3.460299   4.079183
    12  H    4.631671   5.167470   3.599566   3.399185   3.041684
    13  H    4.725132   4.873239   3.472744   2.945224   3.385620
                    6          7          8          9         10
     6  Be   0.000000
     7  Be   2.285779   0.000000
     8  Be   2.069305   2.065501   0.000000
     9  Be   3.546060   2.035363   2.079144   0.000000
    10  Be   3.656711   3.432161   2.227061   2.085213   0.000000
    11  Be   2.041372   2.112241   3.380091   3.761476   4.475783
    12  H    5.141158   4.879328   3.519286   3.198563   1.577477
    13  H    4.826860   4.924815   3.348418   3.492780   1.579272
                   11         12         13
    11  Be   0.000000
    12  H    6.051348   0.000000
    13  H    5.934629   0.796433   0.000000
 Stoichiometry    Be11H2
 Framework group  C1[X(Be11H2)]
 Deg. of freedom    33
 Full point group                 C1      NOp   1
 Largest Abelian subgroup         C1      NOp   1
 Largest concise Abelian subgroup C1      NOp   1
                         Standard orientation:                         
 ---------------------------------------------------------------------
 Center     Atomic      Atomic             Coordinates (Angstroms)
 Number     Number       Type             X           Y           Z
 ---------------------------------------------------------------------
      1          4           0       -0.581534    1.177848    0.953141
      2          4           0       -1.497883   -1.068799    1.046893
      3          4           0        0.394111   -0.551209    1.568331
      4          4           0        0.233613   -1.666143   -0.119553
      5          4           0        1.496044    1.151495    1.127535
      6          4           0       -1.607952   -0.923172   -0.966779
      7          4           0       -0.930779    1.257959   -1.061062
      8          4           0        0.255263   -0.329570   -1.643601
      9          4           0        1.083731    1.379116   -0.796917
     10          4           0        1.926937   -0.423796   -0.175124
     11          4           0       -2.430993    0.514182    0.226460
     12          1           0        3.480931   -0.674220   -0.279176
     13          1           0        3.156834   -1.397431   -0.358121
 ---------------------------------------------------------------------
 Rotational constants (GHZ):           2.4133849           1.6960646           1.6564586
 Standard basis: def2TZVP (5D, 7F)
 There are   232 symmetry adapted cartesian basis functions of A   symmetry.
 There are   221 symmetry adapted basis functions of A   symmetry.
   221 basis functions,   335 primitive gaussians,   232 cartesian basis functions
    23 alpha electrons       23 beta electrons
       nuclear repulsion energy       190.9970355203 Hartrees.
 NAtoms=   13 NActive=   13 NUniq=   13 SFac= 1.00D+00 NAtFMM=   60 NAOKFM=F Big=F
 Integral buffers will be    131072 words long.
 Raffenetti 2 integral format.
 Two-electron integral symmetry is turned on.
 Nuclear repulsion after empirical dispersion term =      190.9696956411 Hartrees.
 One-electron integrals computed using PRISM.
   1 Symmetry operations used in ECPInt.
 ECPInt:  NShTT=    5778 NPrTT=   17959 LenC2=    5633 LenP2D=   14644.
 LDataN:  DoStor=T MaxTD1= 4 Len=   56
 NBasis=   221 RedAO= T EigKep=  2.65D-04  NBF=   221
 NBsUse=   221 1.00D-06 EigRej= -1.00D+00 NBFU=   221
 Initial guess from the checkpoint file:  "/home/super/YCY/BeH/Be11/10-H-Be11.chk"
 B after Tr=     0.000000   -0.000000   -0.000000
         Rot=    0.999998    0.001693   -0.000701    0.000502 Ang=   0.22 deg.
 Requested convergence on RMS density matrix=1.00D-08 within 128 cycles.
 Requested convergence on MAX density matrix=1.00D-06.
 Requested convergence on             energy=1.00D-06.
 No special actions if energy rises.
 SCF Done:  E(RPBE1PBE) =  -163.040309007     A.U. after   12 cycles
            NFock= 12  Conv=0.53D-08     -V/T= 2.0075
   1 Symmetry operations used in ECPInt.
 ECPInt:  NShTT=    5778 NPrTT=   17959 LenC2=    5633 LenP2D=   14644.
 LDataN:  DoStor=T MaxTD1= 5 Len=  102
 Calling FoFJK, ICntrl=      2127 FMM=F ISym2X=0 I1Cent= 0 IOpClX= 0 NMat=1 NMatS=1 NMatT=0.
 ***** Axes restored to original set *****
 -------------------------------------------------------------------
 Center     Atomic                   Forces (Hartrees/Bohr)
 Number     Number              X              Y              Z
 -------------------------------------------------------------------
      1        4           0.000113201    0.000039140    0.000231066
      2        4           0.000026843    0.000087757    0.000242883
      3        4           0.000311506   -0.000310733   -0.000151216
      4        4          -0.000339993   -0.000124301    0.000081391
      5        4           0.000091100    0.000199479   -0.000098595
      6        4           0.000034968   -0.000123066   -0.000150732
      7        4          -0.000209729    0.000446304    0.000158602
      8        4           0.000428033   -0.000016884   -0.000170763
      9        4          -0.000099669   -0.000285421    0.000075541
     10        4          -0.000788150   -0.000416192    0.000140224
     11        4          -0.000145417   -0.000033006   -0.000292227
     12        1           0.000322907    0.000161208   -0.000113245
     13        1           0.000254399    0.000375714    0.000047072
 -------------------------------------------------------------------
 Cartesian Forces:  Max     0.000788150 RMS     0.000249981

 GradGradGradGradGradGradGradGradGradGradGradGradGradGradGradGradGradGrad
 Berny optimization.
 Using GEDIIS/GDIIS optimizer.
 FormGI is forming the generalized inverse of G from B-inverse, IUseBI=4.
 Internal  Forces:  Max     0.000291527 RMS     0.000052363
 Search for a local minimum.
 Step number  11 out of a maximum of  100
 All quantities printed in internal units (Hartrees-Bohrs-Radians)
 Mixed Optimization -- En-DIIS/RFO-DIIS
 Swapping is turned off.
 Update second derivatives using D2CorX and points    5    6    7    8    9
                                                     10   11
 DE= -3.24D-05 DEPred=-1.84D-05 R= 1.76D+00
 TightC=F SS=  1.41D+00  RLast= 4.78D-02 DXNew= 2.1551D+00 1.4332D-01
 Trust test= 1.76D+00 RLast= 4.78D-02 DXMaxT set to 1.28D+00
 ITU=  1  1  1  1  1  1  1  1  1  1  0
     Eigenvalues ---    0.00566   0.01557   0.02485   0.02571   0.03088
     Eigenvalues ---    0.03150   0.03575   0.03810   0.03856   0.04573
     Eigenvalues ---    0.05296   0.05436   0.05845   0.06156   0.06338
     Eigenvalues ---    0.06445   0.06571   0.06893   0.07057   0.07247
     Eigenvalues ---    0.07617   0.07961   0.08479   0.08582   0.08978
     Eigenvalues ---    0.10300   0.11600   0.12036   0.12245   0.13006
     Eigenvalues ---    0.13130   0.13886   0.22215
 En-DIIS/RFO-DIIS/Sim-DIIS IScMMF=       -3 using points:    11   10    9    8    7    6
 RFO step:  Lambda=-3.24924306D-05.
 DIIS inversion failure, remove point   6.
 RFO-DIIS uses    5 points instead of    6
 DidBck=F Rises=F RFO-DIIS coefs:    2.98065   -2.00000   -0.85773    1.42544   -0.54835
                  RFO-DIIS coefs:    0.00000
 Iteration  1 RMS(Cart)=  0.00392787 RMS(Int)=  0.00026550
 Iteration  2 RMS(Cart)=  0.00003959 RMS(Int)=  0.00026039
 Iteration  3 RMS(Cart)=  0.00000006 RMS(Int)=  0.00026039
 Variable       Old X    -DE/DX   Delta X   Delta X   Delta X     New X
                                 (Linear)    (Quad)   (Total)
    R1        4.58854  -0.00001   0.00834   0.00014   0.00841   4.59694
    R2        3.92771  -0.00011  -0.00119  -0.00073  -0.00189   3.92582
    R3        3.94018   0.00003  -0.00021  -0.00042  -0.00065   3.93953
    R4        3.86605  -0.00009  -0.00190  -0.00018  -0.00198   3.86407
    R5        4.58091  -0.00001  -0.00129  -0.00003  -0.00129   4.57962
    R6        3.95897   0.00006   0.00087  -0.00014   0.00068   3.95965
    R7        3.83546   0.00007   0.00290  -0.00118   0.00173   3.83719
    R8        4.10358  -0.00006  -0.00287  -0.00160  -0.00444   4.09914
    R9        3.82089  -0.00004   0.00125  -0.00013   0.00111   3.82201
   R10        3.80283   0.00007  -0.00136   0.00149   0.00011   3.80293
   R11        3.83470   0.00004   0.00532  -0.00113   0.00421   3.83890
   R12        3.92216  -0.00008  -0.00421   0.00202  -0.00221   3.91994
   R13        4.39353  -0.00012  -0.00942  -0.00065  -0.01001   4.38352
   R14        4.07987  -0.00002  -0.00036  -0.00018  -0.00051   4.07935
   R15        3.83089  -0.00001   0.00088  -0.00035   0.00051   3.83140
   R16        3.97016   0.00003  -0.00305   0.00113  -0.00189   3.96827
   R17        3.74401   0.00011   0.00389  -0.00105   0.00284   3.74685
   R18        3.94773   0.00003  -0.00064   0.00060  -0.00010   3.94763
   R19        4.31950  -0.00013  -0.00039  -0.00248  -0.00292   4.31658
   R20        3.91042   0.00007   0.00643  -0.00060   0.00583   3.91625
   R21        3.85763   0.00007  -0.00022   0.00087   0.00058   3.85821
   R22        3.90323  -0.00006   0.00239  -0.00072   0.00165   3.90488
   R23        3.84628   0.00000   0.00005   0.00022   0.00023   3.84650
   R24        3.99156   0.00000  -0.00409   0.00097  -0.00305   3.98851
   R25        3.92901  -0.00009  -0.00747   0.00163  -0.00594   3.92307
   R26        4.20853  -0.00003  -0.00378   0.00072  -0.00297   4.20557
   R27        3.94048   0.00002  -0.00354   0.00213  -0.00134   3.93914
   R28        2.98100   0.00024   0.00847   0.00283   0.01080   2.99180
   R29        2.98439   0.00029   0.01411  -0.00098   0.01262   2.99701
   R30        1.50504   0.00010  -0.00405   0.00239   0.00035   1.50539
    A1        1.94025   0.00003  -0.00145   0.00050  -0.00094   1.93932
    A2        1.58062  -0.00002  -0.00249  -0.00012  -0.00260   1.57802
    A3        1.94330   0.00001  -0.00310   0.00042  -0.00268   1.94061
    A4        1.98681   0.00000  -0.00146  -0.00030  -0.00175   1.98506
    A5        1.53107  -0.00000  -0.00166   0.00036  -0.00130   1.52977
    A6        1.82712   0.00005  -0.00206   0.00017  -0.00188   1.82524
    A7        1.82652   0.00004   0.00162  -0.00018   0.00142   1.82794
    A8        2.70133   0.00008  -0.00171   0.00101  -0.00069   2.70064
    A9        1.96312   0.00003  -0.00136   0.00073  -0.00065   1.96247
   A10        1.50361  -0.00001   0.00044   0.00004   0.00049   1.50410
   A11        1.48615  -0.00001   0.00033  -0.00053  -0.00021   1.48593
   A12        1.86319  -0.00000   0.00037  -0.00019   0.00018   1.86337
   A13        1.91387  -0.00002  -0.00296  -0.00024  -0.00317   1.91070
   A14        1.94671   0.00003  -0.00051   0.00047  -0.00003   1.94668
   A15        1.74543  -0.00000   0.00100   0.00025   0.00124   1.74667
   A16        1.61274   0.00003   0.00124   0.00028   0.00152   1.61426
   A17        2.27780   0.00005   0.00291   0.00014   0.00300   2.28081
   A18        2.02184   0.00000  -0.00105   0.00060  -0.00043   2.02140
   A19        1.89239   0.00006   0.00210   0.00035   0.00244   1.89483
   A20        1.80388   0.00002   0.00181   0.00035   0.00216   1.80604
   A21        2.08773  -0.00000  -0.00147   0.00009  -0.00135   2.08638
   A22        1.77705   0.00000   0.00017  -0.00020  -0.00004   1.77701
   A23        1.83613  -0.00004  -0.00213  -0.00014  -0.00226   1.83388
   A24        2.06419   0.00001   0.00039  -0.00015   0.00027   2.06447
   A25        1.73442  -0.00005  -0.00147  -0.00013  -0.00155   1.73288
   A26        1.76201  -0.00004  -0.00260  -0.00007  -0.00268   1.75933
   A27        1.66461  -0.00000  -0.00100   0.00060  -0.00036   1.66425
   A28        1.87275  -0.00002  -0.00148  -0.00005  -0.00152   1.87123
   A29        1.66279  -0.00001  -0.00064   0.00029  -0.00033   1.66246
   A30        1.93567   0.00002  -0.00186   0.00015  -0.00167   1.93400
   A31        1.93075   0.00001  -0.00149   0.00070  -0.00075   1.92999
   A32        1.54339   0.00003   0.00326   0.00012   0.00334   1.54673
   A33        1.72091   0.00001   0.00152   0.00002   0.00149   1.72240
   A34        1.92268   0.00004  -0.00045   0.00092   0.00045   1.92313
   A35        1.88505   0.00008   0.00139   0.00067   0.00206   1.88710
   A36        2.27159   0.00006   0.00005   0.00030   0.00029   2.27188
   A37        1.86354  -0.00003  -0.00218  -0.00013  -0.00227   1.86127
   A38        1.81310   0.00004   0.00076   0.00043   0.00116   1.81427
   A39        2.05030   0.00000  -0.00020  -0.00032  -0.00055   2.04974
   A40        2.03539  -0.00000  -0.00199   0.00019  -0.00179   2.03360
   A41        1.85206   0.00001  -0.00088   0.00009  -0.00076   1.85130
   A42        1.52281  -0.00001   0.00322  -0.00054   0.00270   1.52551
   A43        1.56152  -0.00003  -0.00042  -0.00051  -0.00090   1.56063
   A44        1.90201  -0.00002  -0.00045  -0.00010  -0.00053   1.90148
   A45        1.96499   0.00001   0.00252  -0.00034   0.00221   1.96720
   A46        1.96867  -0.00003  -0.00025  -0.00080  -0.00095   1.96773
   A47        1.57270   0.00001   0.00310  -0.00050   0.00257   1.57526
   A48        1.57519  -0.00000   0.00093  -0.00011   0.00077   1.57596
   A49        2.33262  -0.00006  -0.00465  -0.00058  -0.00535   2.32727
   A50        2.17311  -0.00005  -0.01515  -0.00095  -0.01561   2.15749
   A51        1.83710   0.00002   0.00358   0.00006   0.00362   1.84073
   A52        1.76526  -0.00001   0.00071  -0.00019   0.00038   1.76564
   A53        2.34881   0.00002  -0.00027   0.00109   0.00031   2.34912
   A54        1.84023   0.00003   0.00065   0.00041   0.00142   1.84165
   A55        1.79716   0.00001   0.00234  -0.00049   0.00177   1.79893
   A56        1.94339  -0.00007  -0.00514  -0.00123  -0.00592   1.93747
   A57        2.34309  -0.00010  -0.01685  -0.00088  -0.01826   2.32483
   A58        2.34994   0.00006   0.00229   0.00134   0.00357   2.35350
   A59        2.13441   0.00009   0.01646   0.00143   0.01763   2.15204
   A60        2.11290   0.00002   0.00039  -0.00038   0.00058   2.11348
   A61        2.52078   0.00004   0.01068   0.00083   0.01100   2.53178
   A62        1.64073  -0.00006   0.00285  -0.00080   0.00202   1.64275
   A63        1.76825  -0.00008   0.00087  -0.00092  -0.00006   1.76818
    D1       -0.67081  -0.00003  -0.00098   0.00001  -0.00099  -0.67180
    D2       -1.75368  -0.00004  -0.00114  -0.00024  -0.00140  -1.75508
    D3        1.17864   0.00001  -0.00044  -0.00017  -0.00062   1.17802
    D4        0.09577  -0.00001  -0.00060  -0.00042  -0.00103   0.09474
    D5        0.29830   0.00001  -0.00058  -0.00007  -0.00064   0.29766
    D6       -0.78457  -0.00000  -0.00074  -0.00031  -0.00105  -0.78562
    D7       -0.20933  -0.00003   0.00046   0.00000   0.00046  -0.20887
    D8        0.78754   0.00000   0.00071   0.00059   0.00134   0.78888
    D9       -1.04527  -0.00004   0.00043  -0.00045  -0.00002  -1.04529
   D10       -0.04840  -0.00001   0.00069   0.00013   0.00086  -0.04754
   D11        0.92088  -0.00000  -0.00158   0.00041  -0.00116   0.91972
   D12        1.91776   0.00003  -0.00132   0.00099  -0.00028   1.91748
   D13        0.77919   0.00001  -0.00129  -0.00083  -0.00208   0.77711
   D14       -0.90397   0.00001   0.00128  -0.00078   0.00051  -0.90346
   D15        0.01239   0.00002   0.00461  -0.00162   0.00297   0.01537
   D16       -0.08442   0.00000   0.00050   0.00033   0.00084  -0.08358
   D17       -1.05806  -0.00005  -0.00157   0.00000  -0.00156  -1.05963
   D18        0.77087   0.00002  -0.00087   0.00005  -0.00080   0.77007
   D19       -0.20278  -0.00003  -0.00294  -0.00027  -0.00320  -0.20598
   D20        1.87167   0.00003  -0.00154   0.00079  -0.00071   1.87096
   D21        0.89803  -0.00002  -0.00361   0.00047  -0.00312   0.89491
   D22        0.33840  -0.00002  -0.00001  -0.00027  -0.00028   0.33812
   D23       -0.79004  -0.00003  -0.00064   0.00010  -0.00063  -0.79067
   D24        1.18237   0.00001  -0.00019  -0.00055  -0.00072   1.18165
   D25        0.05393   0.00001  -0.00082  -0.00018  -0.00107   0.05286
   D26       -0.64953  -0.00005   0.00286  -0.00094   0.00190  -0.64762
   D27       -1.77797  -0.00005   0.00223  -0.00056   0.00155  -1.77642
   D28       -0.87342  -0.00001  -0.00066  -0.00041  -0.00107  -0.87449
   D29       -0.02849  -0.00003  -0.00631   0.00060  -0.00568  -0.03417
   D30        0.76144   0.00002  -0.00380   0.00028  -0.00352   0.75792
   D31        0.94079  -0.00001  -0.00206  -0.00041  -0.00246   0.93833
   D32       -0.22264  -0.00006  -0.00401  -0.00094  -0.00494  -0.22758
   D33       -0.18157  -0.00002  -0.00162  -0.00038  -0.00197  -0.18354
   D34       -1.34499  -0.00008  -0.00357  -0.00092  -0.00446  -1.34945
   D35       -0.86783   0.00002   0.00147   0.00020   0.00168  -0.86615
   D36        0.33506   0.00002   0.00148   0.00048   0.00198   0.33704
   D37        0.00951   0.00002   0.00071  -0.00018   0.00054   0.01005
   D38        1.21240   0.00002   0.00072   0.00009   0.00084   1.21324
   D39       -0.08607   0.00000   0.00058   0.00032   0.00092  -0.08515
   D40        0.89820   0.00000   0.00044   0.00077   0.00123   0.89943
   D41       -0.97383   0.00004   0.00271   0.00064   0.00334  -0.97050
   D42        0.01043   0.00004   0.00256   0.00108   0.00365   0.01409
   D43        0.77260   0.00003   0.00141   0.00081   0.00223   0.77482
   D44       -0.30898   0.00002   0.00049   0.00071   0.00121  -0.30777
   D45       -0.51600   0.00004   0.00061   0.00039   0.00101  -0.51500
   D46        0.54723   0.00006   0.00235   0.00023   0.00258   0.54981
   D47       -1.59500   0.00000  -0.00051   0.00064   0.00016  -1.59484
   D48       -0.53176   0.00002   0.00123   0.00048   0.00174  -0.53003
   D49       -0.76651  -0.00001   0.00060  -0.00029   0.00027  -0.76624
   D50        0.49112  -0.00001  -0.00049  -0.00016  -0.00067   0.49045
   D51       -0.94801   0.00003   0.00029  -0.00027   0.00005  -0.94796
   D52        0.05623   0.00001  -0.00076  -0.00018  -0.00100   0.05523
   D53        2.42686  -0.00003  -0.00336  -0.00155  -0.00422   2.42264
   D54        3.05728  -0.00007  -0.01559  -0.00118  -0.01672   3.04056
   D55        0.30240   0.00005   0.00367   0.00025   0.00391   0.30631
   D56        1.30664   0.00003   0.00262   0.00034   0.00285   1.30949
   D57       -2.60592  -0.00001   0.00002  -0.00103  -0.00037  -2.60628
   D58       -1.97550  -0.00005  -0.01221  -0.00066  -0.01286  -1.98837
   D59        0.99315  -0.00004  -0.00269  -0.00011  -0.00276   0.99040
   D60       -0.01584  -0.00005  -0.00154  -0.00082  -0.00236  -0.01819
   D61       -0.25950   0.00001   0.00094   0.00024   0.00119  -0.25831
   D62       -1.26849   0.00000   0.00209  -0.00047   0.00159  -1.26690
   D63        0.30902  -0.00005  -0.00244  -0.00026  -0.00271   0.30631
   D64        1.37634  -0.00002  -0.00171  -0.00026  -0.00201   1.37433
   D65       -0.73221  -0.00007  -0.00316  -0.00036  -0.00351  -0.73572
   D66        0.33512  -0.00004  -0.00244  -0.00036  -0.00281   0.33231
   D67        0.06525  -0.00002  -0.00167  -0.00114  -0.00293   0.06232
   D68       -0.95079  -0.00004  -0.00385  -0.00041  -0.00428  -0.95507
   D69        2.56087  -0.00010  -0.00662  -0.00187  -0.00846   2.55240
   D70        2.60744  -0.00011  -0.02180  -0.00192  -0.02330   2.58414
   D71        1.19052  -0.00002  -0.00108  -0.00094  -0.00213   1.18840
   D72        0.17449  -0.00004  -0.00326  -0.00020  -0.00348   0.17100
   D73       -2.59704  -0.00010  -0.00603  -0.00166  -0.00766  -2.60471
   D74       -2.55047  -0.00011  -0.02121  -0.00171  -0.02250  -2.57297
   D75        0.85598  -0.00002   0.00139  -0.00052   0.00092   0.85689
   D76       -0.27563  -0.00001  -0.00097   0.00012  -0.00084  -0.27647
   D77       -0.49792   0.00001   0.00010   0.00115   0.00133  -0.49658
   D78        0.50775   0.00001   0.00213   0.00072   0.00283   0.51058
   D79        3.12210   0.00005   0.00258   0.00084   0.00378   3.12588
   D80       -2.77750   0.00005   0.01484   0.00134   0.01472  -2.76278
   D81        0.10188  -0.00000  -0.00046  -0.00038  -0.00086   0.10102
   D82        1.34293   0.00002   0.00086  -0.00049   0.00031   1.34324
   D83       -0.99389   0.00001   0.00060  -0.00000   0.00058  -0.99331
   D84        0.24716   0.00003   0.00191  -0.00012   0.00175   0.24891
   D85       -0.93170  -0.00004  -0.00064  -0.00140  -0.00205  -0.93375
   D86        0.21535  -0.00001  -0.00082  -0.00109  -0.00192   0.21343
   D87        0.16904  -0.00003  -0.00188  -0.00094  -0.00281   0.16623
   D88        1.31609   0.00000  -0.00207  -0.00063  -0.00268   1.31341
   D89        0.52785   0.00001   0.00146   0.00070   0.00215   0.53001
   D90       -0.54800   0.00002   0.00275   0.00050   0.00326  -0.54474
   D91        0.54950   0.00007   0.00452   0.00036   0.00486   0.55436
   D92       -0.52810   0.00006   0.00546   0.00010   0.00551  -0.52258
   D93       -0.52659   0.00003   0.00291   0.00053   0.00344  -0.52316
   D94       -1.60419   0.00002   0.00385   0.00027   0.00409  -1.60010
   D95       -1.34340  -0.00003  -0.00401   0.00038  -0.00362  -1.34702
   D96       -0.18214  -0.00005  -0.00444   0.00018  -0.00420  -0.18635
   D97       -0.28109   0.00005  -0.00381   0.00171  -0.00210  -0.28318
   D98        0.88017   0.00003  -0.00423   0.00150  -0.00269   0.87749
   D99        0.50420  -0.00003  -0.00146  -0.00081  -0.00231   0.50189
   D100      -0.66123  -0.00007   0.00089  -0.00208  -0.00120  -0.66243
   D101      -0.91237   0.00003   0.00097   0.00050   0.00148  -0.91089
   D102      -0.03045   0.00003   0.00163   0.00030   0.00193  -0.02852
   D103       0.26027   0.00003  -0.00017   0.00079   0.00064   0.26091
   D104       1.14219   0.00003   0.00049   0.00059   0.00109   1.14328
   D105      -0.29465  -0.00002  -0.00179   0.00057  -0.00121  -0.29586
   D106      -1.25095  -0.00002  -0.00267   0.00002  -0.00261  -1.25356
   D107       2.60964   0.00001   0.00043   0.00142   0.00109   2.61072
   D108       2.01225  -0.00003  -0.00923  -0.00029  -0.00938   2.00287
   D109       0.96318  -0.00007  -0.00428   0.00003  -0.00423   0.95895
   D110       0.00688  -0.00006  -0.00516  -0.00052  -0.00563   0.00126
   D111      -2.41571  -0.00003  -0.00205   0.00088  -0.00194  -2.41765
   D112      -3.01310  -0.00007  -0.01172  -0.00083  -0.01240  -3.02550
   D113      -0.04817  -0.00000   0.00065   0.00016   0.00087  -0.04730
   D114       0.88663   0.00002   0.00400  -0.00017   0.00388   0.89052
   D115      -2.56043   0.00007   0.00606   0.00143   0.00727  -2.55316
   D116      -2.98999   0.00013   0.02615   0.00197   0.02938  -2.96061
   D117      -0.91769   0.00002   0.00120   0.00023   0.00142  -0.91627
   D118       0.01711   0.00005   0.00455  -0.00011   0.00443   0.02154
   D119       2.85323   0.00010   0.00661   0.00149   0.00782   2.86104
   D120       2.42367   0.00015   0.02670   0.00203   0.02992   2.45360
         Item               Value     Threshold  Converged?
 Maximum Force            0.000292     0.000450     YES
 RMS     Force            0.000052     0.000300     YES
 Maximum Displacement     0.038994     0.001800     NO 
 RMS     Displacement     0.003925     0.001200     NO 
 Predicted change in Energy=-1.152728D-05
 GradGradGradGradGradGradGradGradGradGradGradGradGradGradGradGradGradGrad

                          Input orientation:                          
 ---------------------------------------------------------------------
 Center     Atomic      Atomic             Coordinates (Angstroms)
 Number     Number       Type             X           Y           Z
 ---------------------------------------------------------------------
      1          4           0       -0.015586    0.006463   -1.528573
      2          4           0       -1.529689    1.313898   -0.144507
      3          4           0        0.466233    1.635995   -0.333457
      4          4           0       -0.138062    0.940086    1.476894
      5          4           0        1.973571    0.401774   -1.045873
      6          4           0       -1.747097   -0.388941    0.924912
      7          4           0       -0.481929   -1.680431   -0.471200
      8          4           0        0.154682   -1.064513    1.395689
      9          4           0        1.496827   -1.311317   -0.168763
     10          4           0        1.830450    0.355506    1.037699
     11          4           0       -2.027952   -0.387183   -1.097355
     12          1           0        3.241450    0.609459    1.709323
     13          1           0        2.722413    0.960878    2.200957
 ---------------------------------------------------------------------
                    Distance matrix (angstroms):
                    1          2          3          4          5
     1  Be   0.000000
     2  Be   2.432597   0.000000
     3  Be   2.077456   2.030555   0.000000
     4  Be   3.149521   2.169171   2.031461   0.000000
     5  Be   2.084710   3.730584   2.074345   3.333635   0.000000
     6  Be   3.028871   2.022519   3.253104   2.158702   4.283992
     7  Be   2.044780   3.189127   3.452052   3.283356   3.270368
     8  Be   3.118860   3.296384   3.221763   2.027488   3.379287
     9  Be   2.423431   4.006512   3.126643   3.232625   1.982748
    10  Be   3.180477   3.688721   2.319658   2.099920   2.088994
    11  Be   2.095357   2.012426   3.301173   3.458335   4.078883
    12  H    4.632047   5.166884   3.595631   3.403592   3.040026
    13  H    4.724081   4.868901   3.459681   2.950765   3.378649
                    6          7          8          9         10
     6  Be   0.000000
     7  Be   2.284234   0.000000
     8  Be   2.072388   2.066375   0.000000
     9  Be   3.545412   2.035483   2.076000   0.000000
    10  Be   3.655922   3.430585   2.225491   2.084503   0.000000
    11  Be   2.041677   2.110626   3.382001   3.760368   4.471835
    12  H    5.147592   4.884857   3.525434   3.203170   1.583190
    13  H    4.840126   4.938091   3.368072   3.504355   1.585952
                   11         12         13
    11  Be   0.000000
    12  H    6.052878   0.000000
    13  H    5.938189   0.796617   0.000000
 Stoichiometry    Be11H2
 Framework group  C1[X(Be11H2)]
 Deg. of freedom    33
 Full point group                 C1      NOp   1
 Largest Abelian subgroup         C1      NOp   1
 Largest concise Abelian subgroup C1      NOp   1
                         Standard orientation:                         
 ---------------------------------------------------------------------
 Center     Atomic      Atomic             Coordinates (Angstroms)
 Number     Number       Type             X           Y           Z
 ---------------------------------------------------------------------
      1          4           0       -0.577418    1.181425    0.952895
      2          4           0       -1.494044   -1.069747    1.050631
      3          4           0        0.399294   -0.546795    1.565361
      4          4           0        0.231038   -1.666812   -0.121081
      5          4           0        1.500295    1.154256    1.121371
      6          4           0       -1.612522   -0.923685   -0.963125
      7          4           0       -0.935077    1.255673   -1.058992
      8          4           0        0.252145   -0.330550   -1.645767
      9          4           0        1.080710    1.376537   -0.803682
     10          4           0        1.923337   -0.424870   -0.179128
     11          4           0       -2.429184    0.514240    0.234323
     12          1           0        3.483341   -0.675794   -0.278703
     13          1           0        3.162362   -1.402894   -0.332518
 ---------------------------------------------------------------------
 Rotational constants (GHZ):           2.4134258           1.6963664           1.6564493
 Standard basis: def2TZVP (5D, 7F)
 There are   232 symmetry adapted cartesian basis functions of A   symmetry.
 There are   221 symmetry adapted basis functions of A   symmetry.
   221 basis functions,   335 primitive gaussians,   232 cartesian basis functions
    23 alpha electrons       23 beta electrons
       nuclear repulsion energy       190.9945694588 Hartrees.
 NAtoms=   13 NActive=   13 NUniq=   13 SFac= 1.00D+00 NAtFMM=   60 NAOKFM=F Big=F
 Integral buffers will be    131072 words long.
 Raffenetti 2 integral format.
 Two-electron integral symmetry is turned on.
 Nuclear repulsion after empirical dispersion term =      190.9672305223 Hartrees.
 One-electron integrals computed using PRISM.
   1 Symmetry operations used in ECPInt.
 ECPInt:  NShTT=    5778 NPrTT=   17959 LenC2=    5635 LenP2D=   14642.
 LDataN:  DoStor=T MaxTD1= 4 Len=   56
 NBasis=   221 RedAO= T EigKep=  2.65D-04  NBF=   221
 NBsUse=   221 1.00D-06 EigRej= -1.00D+00 NBFU=   221
 Initial guess from the checkpoint file:  "/home/super/YCY/BeH/Be11/10-H-Be11.chk"
 B after Tr=    -0.000000    0.000000    0.000000
         Rot=    0.999999    0.000839   -0.001054    0.000078 Ang=   0.15 deg.
 ExpMin= 3.27D-02 ExpMax= 4.70D+03 ExpMxC= 1.60D+02 IAcc=3 IRadAn=         5 AccDes= 0.00D+00
 Harris functional with IExCor= 1009 and IRadAn=       5 diagonalized for initial guess.
 HarFok:  IExCor= 1009 AccDes= 0.00D+00 IRadAn=         5 IDoV= 1 UseB2=F ITyADJ=14
 ICtDFT=  3500011 ScaDFX=  1.000000  1.000000  1.000000  1.000000
 FoFCou: FMM=F IPFlag=           0 FMFlag=      100000 FMFlg1=           0
         NFxFlg=           0 DoJE=T BraDBF=F KetDBF=T FulRan=T
         wScrn=  0.000000 ICntrl=       500 IOpCl=  0 I1Cent=   200000004 NGrid=           0
         NMat0=    1 NMatS0=      1 NMatT0=    0 NMatD0=    1 NMtDS0=    0 NMtDT0=    0
 Petite list used in FoFCou.
 Requested convergence on RMS density matrix=1.00D-08 within 128 cycles.
 Requested convergence on MAX density matrix=1.00D-06.
 Requested convergence on             energy=1.00D-06.
 No special actions if energy rises.
 SCF Done:  E(RPBE1PBE) =  -163.040332870     A.U. after   12 cycles
            NFock= 12  Conv=0.73D-08     -V/T= 2.0075
   1 Symmetry operations used in ECPInt.
 ECPInt:  NShTT=    5778 NPrTT=   17959 LenC2=    5635 LenP2D=   14642.
 LDataN:  DoStor=T MaxTD1= 5 Len=  102
 Calling FoFJK, ICntrl=      2127 FMM=F ISym2X=0 I1Cent= 0 IOpClX= 0 NMat=1 NMatS=1 NMatT=0.
 ***** Axes restored to original set *****
 -------------------------------------------------------------------
 Center     Atomic                   Forces (Hartrees/Bohr)
 Number     Number              X              Y              Z
 -------------------------------------------------------------------
      1        4           0.000014199    0.000050970    0.000236387
      2        4           0.000040912    0.000111804    0.000123927
      3        4          -0.000121286   -0.000164710    0.000142620
      4        4          -0.000113229    0.000068630   -0.000098193
      5        4           0.000130752   -0.000073548   -0.000144461
      6        4           0.000217851   -0.000150095   -0.000228339
      7        4          -0.000025524    0.000258157    0.000326557
      8        4          -0.000117344    0.000086678   -0.000101865
      9        4           0.000159086   -0.000186434   -0.000225616
     10        4          -0.000063391   -0.000219673    0.000587854
     11        4          -0.000235788   -0.000018400   -0.000278370
     12        1          -0.000119212    0.000394195   -0.000099551
     13        1           0.000232972   -0.000157575   -0.000240949
 -------------------------------------------------------------------
 Cartesian Forces:  Max     0.000587854 RMS     0.000196611

 GradGradGradGradGradGradGradGradGradGradGradGradGradGradGradGradGradGrad
 Berny optimization.
 Using GEDIIS/GDIIS optimizer.
 FormGI is forming the generalized inverse of G from B-inverse, IUseBI=4.
 Internal  Forces:  Max     0.000187244 RMS     0.000044388
 Search for a local minimum.
 Step number  12 out of a maximum of  100
 All quantities printed in internal units (Hartrees-Bohrs-Radians)
 Mixed Optimization -- En-DIIS/RFO-DIIS
 Swapping is turned off.
 Update second derivatives using D2CorX and points    5    6    7    8    9
                                                     10   11   12
 DE= -2.39D-05 DEPred=-1.15D-05 R= 2.07D+00
 TightC=F SS=  1.41D+00  RLast= 8.04D-02 DXNew= 2.1551D+00 2.4118D-01
 Trust test= 2.07D+00 RLast= 8.04D-02 DXMaxT set to 1.28D+00
 ITU=  1  1  1  1  1  1  1  1  1  1  1  0
     Eigenvalues ---    0.00432   0.01158   0.02358   0.02562   0.03109
     Eigenvalues ---    0.03198   0.03463   0.03804   0.03873   0.04576
     Eigenvalues ---    0.05404   0.05515   0.06043   0.06167   0.06337
     Eigenvalues ---    0.06512   0.06572   0.06948   0.07061   0.07308
     Eigenvalues ---    0.07578   0.07972   0.08418   0.08565   0.09009
     Eigenvalues ---    0.10125   0.11600   0.11982   0.12281   0.13024
     Eigenvalues ---    0.13098   0.13947   0.22633
 En-DIIS/RFO-DIIS/Sim-DIIS IScMMF=       -3 using points:    12   11   10    9    8    7    6
 RFO step:  Lambda=-1.08340105D-05.
 DIIS inversion failure, remove point   7.
 DIIS inversion failure, remove point   6.
 RFO-DIIS uses    5 points instead of    7
 DidBck=F Rises=F RFO-DIIS coefs:    1.10365    0.63065   -0.92940    0.23262   -0.03753
                  RFO-DIIS coefs:    0.00000    0.00000
 Iteration  1 RMS(Cart)=  0.00126217 RMS(Int)=  0.00006808
 Iteration  2 RMS(Cart)=  0.00000241 RMS(Int)=  0.00006800
 Iteration  3 RMS(Cart)=  0.00000000 RMS(Int)=  0.00006800
 Variable       Old X    -DE/DX   Delta X   Delta X   Delta X     New X
                                 (Linear)    (Quad)   (Total)
    R1        4.59694  -0.00002   0.00162  -0.00032   0.00133   4.59827
    R2        3.92582  -0.00006  -0.00215  -0.00019  -0.00237   3.92345
    R3        3.93953   0.00003  -0.00053  -0.00015  -0.00067   3.93886
    R4        3.86407  -0.00008  -0.00135   0.00008  -0.00129   3.86278
    R5        4.57962   0.00001  -0.00024   0.00015  -0.00008   4.57954
    R6        3.95965   0.00006   0.00011  -0.00013  -0.00003   3.95962
    R7        3.83719  -0.00002   0.00176  -0.00119   0.00058   3.83777
    R8        4.09914  -0.00003  -0.00216  -0.00061  -0.00278   4.09636
    R9        3.82201  -0.00004   0.00037  -0.00024   0.00013   3.82214
   R10        3.80293   0.00007  -0.00006   0.00094   0.00090   3.80384
   R11        3.83890  -0.00010   0.00291  -0.00183   0.00109   3.84000
   R12        3.91994   0.00009  -0.00174   0.00215   0.00042   3.92037
   R13        4.38352  -0.00002  -0.00498   0.00058  -0.00442   4.37909
   R14        4.07935  -0.00001  -0.00065   0.00024  -0.00042   4.07894
   R15        3.83140  -0.00001  -0.00017  -0.00030  -0.00045   3.83095
   R16        3.96827   0.00006  -0.00029   0.00090   0.00059   3.96887
   R17        3.74685  -0.00001   0.00178  -0.00124   0.00053   3.74738
   R18        3.94763   0.00006  -0.00120   0.00091  -0.00030   3.94733
   R19        4.31658  -0.00015  -0.00307  -0.00186  -0.00490   4.31167
   R20        3.91625  -0.00005   0.00315  -0.00113   0.00202   3.91827
   R21        3.85821   0.00003   0.00058   0.00032   0.00090   3.85911
   R22        3.90488  -0.00010   0.00056  -0.00101  -0.00043   3.90445
   R23        3.84650   0.00003   0.00045   0.00020   0.00068   3.84719
   R24        3.98851   0.00008  -0.00044   0.00117   0.00071   3.98922
   R25        3.92307   0.00005  -0.00293   0.00217  -0.00073   3.92234
   R26        4.20557   0.00002  -0.00197   0.00064  -0.00138   4.20419
   R27        3.93914   0.00008   0.00059   0.00126   0.00184   3.94098
   R28        2.99180  -0.00004   0.00475  -0.00029   0.00457   2.99637
   R29        2.99701  -0.00006   0.00592  -0.00098   0.00506   3.00207
   R30        1.50539  -0.00019  -0.00421   0.00134  -0.00335   1.50204
    A1        1.93932   0.00004   0.00026   0.00047   0.00073   1.94005
    A2        1.57802   0.00000  -0.00074   0.00005  -0.00070   1.57732
    A3        1.94061   0.00004  -0.00024   0.00051   0.00027   1.94089
    A4        1.98506  -0.00001   0.00014  -0.00035  -0.00021   1.98485
    A5        1.52977   0.00001   0.00011   0.00026   0.00037   1.53015
    A6        1.82524   0.00002   0.00025   0.00007   0.00032   1.82556
    A7        1.82794   0.00001   0.00081  -0.00033   0.00049   1.82843
    A8        2.70064   0.00007   0.00084   0.00076   0.00160   2.70224
    A9        1.96247   0.00006   0.00042   0.00065   0.00107   1.96354
   A10        1.50410  -0.00002   0.00001  -0.00006  -0.00005   1.50405
   A11        1.48593  -0.00004  -0.00044  -0.00043  -0.00087   1.48506
   A12        1.86337  -0.00004   0.00010  -0.00029  -0.00019   1.86318
   A13        1.91070   0.00001  -0.00111   0.00006  -0.00106   1.90964
   A14        1.94668   0.00003   0.00033   0.00034   0.00067   1.94735
   A15        1.74667   0.00002  -0.00029   0.00030   0.00002   1.74669
   A16        1.61426   0.00002   0.00050   0.00007   0.00057   1.61483
   A17        2.28081   0.00003   0.00096  -0.00008   0.00089   2.28170
   A18        2.02140   0.00005  -0.00043   0.00062   0.00018   2.02158
   A19        1.89483   0.00004   0.00087   0.00017   0.00105   1.89588
   A20        1.80604  -0.00000   0.00123   0.00000   0.00123   1.80727
   A21        2.08638   0.00002  -0.00084   0.00031  -0.00053   2.08585
   A22        1.77701  -0.00002   0.00010  -0.00024  -0.00015   1.77687
   A23        1.83388  -0.00002  -0.00114   0.00016  -0.00100   1.83288
   A24        2.06447  -0.00001   0.00003  -0.00025  -0.00024   2.06423
   A25        1.73288  -0.00003  -0.00098  -0.00003  -0.00103   1.73185
   A26        1.75933  -0.00002  -0.00049   0.00001  -0.00048   1.75886
   A27        1.66425   0.00003   0.00011   0.00057   0.00067   1.66492
   A28        1.87123   0.00001  -0.00074   0.00017  -0.00057   1.87066
   A29        1.66246   0.00001   0.00013   0.00017   0.00030   1.66276
   A30        1.93400   0.00004  -0.00047   0.00024  -0.00022   1.93378
   A31        1.92999   0.00005   0.00021   0.00069   0.00089   1.93088
   A32        1.54673   0.00001   0.00111  -0.00013   0.00099   1.54772
   A33        1.72240   0.00001   0.00010   0.00005   0.00016   1.72256
   A34        1.92313   0.00005   0.00071   0.00080   0.00152   1.92465
   A35        1.88710   0.00005   0.00148   0.00031   0.00179   1.88889
   A36        2.27188   0.00005   0.00051   0.00018   0.00071   2.27259
   A37        1.86127  -0.00000  -0.00119   0.00013  -0.00107   1.86020
   A38        1.81427   0.00003   0.00128   0.00006   0.00134   1.81560
   A39        2.04974   0.00001  -0.00037  -0.00022  -0.00057   2.04917
   A40        2.03360   0.00002  -0.00080   0.00040  -0.00040   2.03320
   A41        1.85130   0.00002  -0.00007   0.00008  -0.00002   1.85128
   A42        1.52551  -0.00005   0.00055  -0.00067  -0.00013   1.52538
   A43        1.56063  -0.00002  -0.00134  -0.00014  -0.00150   1.55913
   A44        1.90148  -0.00002  -0.00061   0.00000  -0.00063   1.90086
   A45        1.96720  -0.00002   0.00019  -0.00035  -0.00016   1.96703
   A46        1.96773  -0.00005  -0.00104  -0.00061  -0.00167   1.96606
   A47        1.57526  -0.00005   0.00148  -0.00072   0.00077   1.57604
   A48        1.57596  -0.00001   0.00072  -0.00018   0.00056   1.57652
   A49        2.32727  -0.00009  -0.00390  -0.00063  -0.00451   2.32276
   A50        2.15749   0.00005  -0.00097  -0.00005  -0.00112   2.15637
   A51        1.84073  -0.00001   0.00171  -0.00033   0.00141   1.84213
   A52        1.76564  -0.00000   0.00016  -0.00002   0.00015   1.76580
   A53        2.34912   0.00000  -0.00106   0.00081  -0.00014   2.34898
   A54        1.84165   0.00007   0.00169   0.00029   0.00198   1.84363
   A55        1.79893  -0.00003   0.00076  -0.00045   0.00032   1.79925
   A56        1.93747  -0.00006  -0.00231  -0.00092  -0.00336   1.93411
   A57        2.32483  -0.00002  -0.00380   0.00010  -0.00365   2.32119
   A58        2.35350   0.00014   0.00239   0.00146   0.00386   2.35737
   A59        2.15204   0.00004   0.00268   0.00037   0.00310   2.15514
   A60        2.11348   0.00005   0.00167  -0.00013   0.00141   2.11489
   A61        2.53178  -0.00004  -0.00075   0.00018  -0.00037   2.53141
   A62        1.64275  -0.00008  -0.00014  -0.00069  -0.00083   1.64191
   A63        1.76818  -0.00007  -0.00058  -0.00068  -0.00127   1.76692
    D1       -0.67180  -0.00001  -0.00072   0.00015  -0.00056  -0.67236
    D2       -1.75508  -0.00002  -0.00085  -0.00007  -0.00091  -1.75599
    D3        1.17802   0.00000  -0.00011  -0.00012  -0.00023   1.17779
    D4        0.09474  -0.00001  -0.00024  -0.00034  -0.00058   0.09416
    D5        0.29766   0.00000  -0.00011  -0.00001  -0.00013   0.29753
    D6       -0.78562  -0.00001  -0.00024  -0.00024  -0.00048  -0.78610
    D7       -0.20887  -0.00001  -0.00031   0.00005  -0.00025  -0.20913
    D8        0.78888   0.00003   0.00023   0.00039   0.00063   0.78952
    D9       -1.04529  -0.00004  -0.00063  -0.00031  -0.00094  -1.04624
   D10       -0.04754  -0.00000  -0.00009   0.00004  -0.00005  -0.04759
   D11        0.91972   0.00003  -0.00013   0.00043   0.00029   0.92001
   D12        1.91748   0.00006   0.00041   0.00078   0.00118   1.91866
   D13        0.77711  -0.00000  -0.00086  -0.00036  -0.00122   0.77589
   D14       -0.90346  -0.00002  -0.00045  -0.00042  -0.00087  -0.90433
   D15        0.01537  -0.00002   0.00058  -0.00125  -0.00063   0.01474
   D16       -0.08358   0.00000   0.00015   0.00028   0.00042  -0.08316
   D17       -1.05963  -0.00002  -0.00138   0.00023  -0.00115  -1.06077
   D18        0.77007   0.00001   0.00013   0.00014   0.00026   0.77033
   D19       -0.20598  -0.00001  -0.00140   0.00009  -0.00131  -0.20729
   D20        1.87096   0.00004   0.00029   0.00075   0.00104   1.87200
   D21        0.89491   0.00002  -0.00123   0.00070  -0.00053   0.89438
   D22        0.33812  -0.00000  -0.00074  -0.00007  -0.00081   0.33731
   D23       -0.79067   0.00001  -0.00059   0.00029  -0.00028  -0.79095
   D24        1.18165  -0.00001  -0.00012  -0.00042  -0.00055   1.18110
   D25        0.05286   0.00000   0.00003  -0.00006  -0.00002   0.05284
   D26       -0.64762  -0.00004  -0.00048  -0.00065  -0.00112  -0.64875
   D27       -1.77642  -0.00003  -0.00033  -0.00029  -0.00059  -1.77701
   D28       -0.87449  -0.00002  -0.00130  -0.00015  -0.00144  -0.87593
   D29       -0.03417  -0.00000  -0.00224   0.00078  -0.00149  -0.03566
   D30        0.75792   0.00002  -0.00093   0.00035  -0.00058   0.75734
   D31        0.93833   0.00002  -0.00164   0.00014  -0.00151   0.93682
   D32       -0.22758  -0.00003  -0.00230  -0.00022  -0.00252  -0.23011
   D33       -0.18354   0.00002  -0.00162   0.00021  -0.00142  -0.18495
   D34       -1.34945  -0.00003  -0.00228  -0.00014  -0.00243  -1.35188
   D35       -0.86615   0.00001   0.00118  -0.00014   0.00104  -0.86511
   D36        0.33704   0.00001   0.00119  -0.00003   0.00114   0.33818
   D37        0.01005   0.00000   0.00077  -0.00039   0.00038   0.01043
   D38        1.21324  -0.00000   0.00077  -0.00027   0.00048   1.21372
   D39       -0.08515   0.00000   0.00018   0.00027   0.00045  -0.08470
   D40        0.89943   0.00001   0.00058   0.00056   0.00114   0.90057
   D41       -0.97050   0.00002   0.00153   0.00026   0.00179  -0.96871
   D42        0.01409   0.00003   0.00193   0.00055   0.00248   0.01657
   D43        0.77482   0.00000   0.00147   0.00031   0.00177   0.77659
   D44       -0.30777   0.00002   0.00065   0.00054   0.00118  -0.30659
   D45       -0.51500   0.00002   0.00097   0.00014   0.00111  -0.51389
   D46        0.54981   0.00001   0.00197  -0.00023   0.00173   0.55154
   D47       -1.59484   0.00001   0.00058   0.00040   0.00098  -1.59385
   D48       -0.53003  -0.00000   0.00158   0.00003   0.00161  -0.52842
   D49       -0.76624  -0.00004   0.00060  -0.00059   0.00001  -0.76622
   D50        0.49045   0.00000  -0.00053  -0.00005  -0.00058   0.48987
   D51       -0.94796   0.00000   0.00067  -0.00043   0.00025  -0.94770
   D52        0.05523   0.00000   0.00009  -0.00007   0.00003   0.05526
   D53        2.42264  -0.00001   0.00008  -0.00113  -0.00121   2.42143
   D54        3.04056  -0.00004  -0.00359  -0.00025  -0.00393   3.03663
   D55        0.30631   0.00001   0.00165  -0.00029   0.00138   0.30768
   D56        1.30949   0.00002   0.00107   0.00007   0.00116   1.31065
   D57       -2.60628   0.00000   0.00106  -0.00099  -0.00008  -2.60637
   D58       -1.98837  -0.00003  -0.00261  -0.00012  -0.00280  -1.99117
   D59        0.99040  -0.00001  -0.00128   0.00026  -0.00103   0.98937
   D60       -0.01819  -0.00006  -0.00173  -0.00041  -0.00213  -0.02033
   D61       -0.25831  -0.00000   0.00093   0.00003   0.00094  -0.25738
   D62       -1.26690  -0.00005   0.00048  -0.00065  -0.00017  -1.26707
   D63        0.30631  -0.00000  -0.00205   0.00029  -0.00176   0.30455
   D64        1.37433   0.00002  -0.00142   0.00019  -0.00123   1.37310
   D65       -0.73572  -0.00001  -0.00264   0.00029  -0.00233  -0.73804
   D66        0.33231   0.00001  -0.00201   0.00020  -0.00180   0.33051
   D67        0.06232  -0.00001  -0.00172  -0.00031  -0.00203   0.06029
   D68       -0.95507   0.00001  -0.00249   0.00039  -0.00209  -0.95716
   D69        2.55240  -0.00017  -0.00539  -0.00162  -0.00700   2.54540
   D70        2.58414   0.00000  -0.00373  -0.00021  -0.00402   2.58012
   D71        1.18840  -0.00002  -0.00142  -0.00032  -0.00175   1.18665
   D72        0.17100   0.00001  -0.00220   0.00038  -0.00181   0.16919
   D73       -2.60471  -0.00017  -0.00509  -0.00164  -0.00672  -2.61143
   D74       -2.57297   0.00000  -0.00344  -0.00022  -0.00374  -2.57671
   D75        0.85689  -0.00003  -0.00020  -0.00044  -0.00066   0.85624
   D76       -0.27647   0.00002  -0.00067   0.00035  -0.00031  -0.27678
   D77       -0.49658   0.00002   0.00112   0.00054   0.00167  -0.49492
   D78        0.51058   0.00001   0.00173   0.00013   0.00187   0.51245
   D79        3.12588   0.00012   0.00372   0.00084   0.00447   3.13034
   D80       -2.76278  -0.00005  -0.00056   0.00038   0.00025  -2.76253
   D81        0.10102  -0.00000  -0.00015  -0.00033  -0.00048   0.10054
   D82        1.34324   0.00000   0.00028  -0.00051  -0.00021   1.34303
   D83       -0.99331  -0.00000   0.00042  -0.00018   0.00024  -0.99307
   D84        0.24891   0.00000   0.00085  -0.00036   0.00051   0.24942
   D85       -0.93375  -0.00005  -0.00183  -0.00086  -0.00269  -0.93644
   D86        0.21343  -0.00002  -0.00126  -0.00080  -0.00205   0.21138
   D87        0.16623  -0.00001  -0.00217  -0.00042  -0.00258   0.16365
   D88        1.31341   0.00001  -0.00160  -0.00035  -0.00194   1.31147
   D89        0.53001   0.00004   0.00132   0.00040   0.00172   0.53173
   D90       -0.54474   0.00001   0.00176   0.00017   0.00192  -0.54282
   D91        0.55436   0.00002   0.00271  -0.00032   0.00239   0.55675
   D92       -0.52258  -0.00001   0.00266  -0.00056   0.00210  -0.52048
   D93       -0.52316  -0.00000   0.00240  -0.00009   0.00228  -0.52087
   D94       -1.60010  -0.00002   0.00234  -0.00033   0.00199  -1.59811
   D95       -1.34702   0.00002  -0.00105   0.00063  -0.00043  -1.34745
   D96       -0.18635   0.00001  -0.00224   0.00078  -0.00147  -0.18782
   D97       -0.28318   0.00008   0.00031   0.00153   0.00184  -0.28135
   D98        0.87749   0.00008  -0.00088   0.00168   0.00080   0.87829
   D99        0.50189  -0.00001  -0.00158  -0.00035  -0.00192   0.49997
   D100      -0.66243  -0.00008  -0.00138  -0.00160  -0.00298  -0.66541
   D101      -0.91089   0.00000   0.00144   0.00007   0.00152  -0.90937
   D102      -0.02852  -0.00001   0.00140  -0.00014   0.00126  -0.02726
   D103       0.26091   0.00002   0.00123   0.00043   0.00166   0.26257
   D104       1.14328   0.00001   0.00119   0.00021   0.00140   1.14468
   D105      -0.29586   0.00001  -0.00030   0.00072   0.00040  -0.29546
   D106      -1.25356  -0.00000  -0.00103   0.00043  -0.00061  -1.25417
   D107       2.61072  -0.00003  -0.00116   0.00095  -0.00003   2.61069
   D108       2.00287   0.00006   0.00121   0.00024   0.00144   2.00431
   D109       0.95895  -0.00000  -0.00222   0.00058  -0.00166   0.95730
   D110       0.00126  -0.00001  -0.00294   0.00028  -0.00267  -0.00141
   D111      -2.41765  -0.00004  -0.00307   0.00081  -0.00209  -2.41974
   D112      -3.02550   0.00004  -0.00070   0.00009  -0.00062  -3.02612
   D113      -0.04730  -0.00000  -0.00005   0.00006  -0.00000  -0.04730
   D114       0.89052  -0.00004   0.00170  -0.00067   0.00102   0.89154
   D115      -2.55316   0.00010   0.00340   0.00124   0.00472  -2.54845
   D116      -2.96061   0.00004   0.00585   0.00041   0.00589  -2.95472
   D117      -0.91627   0.00002   0.00074  -0.00006   0.00067  -0.91560
   D118       0.02154  -0.00002   0.00249  -0.00079   0.00169   0.02323
   D119       2.86104   0.00012   0.00419   0.00112   0.00539   2.86643
   D120       2.45360   0.00006   0.00664   0.00028   0.00656   2.46016
         Item               Value     Threshold  Converged?
 Maximum Force            0.000187     0.000450     YES
 RMS     Force            0.000044     0.000300     YES
 Maximum Displacement     0.009336     0.001800     NO 
 RMS     Displacement     0.001263     0.001200     NO 
 Predicted change in Energy=-5.318936D-06
 GradGradGradGradGradGradGradGradGradGradGradGradGradGradGradGradGradGrad

                          Input orientation:                          
 ---------------------------------------------------------------------
 Center     Atomic      Atomic             Coordinates (Angstroms)
 Number     Number       Type             X           Y           Z
 ---------------------------------------------------------------------
      1          4           0       -0.014779    0.006746   -1.527595
      2          4           0       -1.529314    1.314433   -0.143006
      3          4           0        0.467262    1.634322   -0.332087
      4          4           0       -0.140000    0.938288    1.477872
      5          4           0        1.974468    0.399860   -1.045016
      6          4           0       -1.748199   -0.390289    0.923238
      7          4           0       -0.483529   -1.679345   -0.471331
      8          4           0        0.154367   -1.065791    1.395646
      9          4           0        1.496129   -1.313414   -0.168495
     10          4           0        1.829006    0.354569    1.038256
     11          4           0       -2.028208   -0.384911   -1.099621
     12          1           0        3.242732    0.614400    1.707602
     13          1           0        2.725374    0.962806    2.200284
 ---------------------------------------------------------------------
                    Distance matrix (angstroms):
                    1          2          3          4          5
     1  Be   0.000000
     2  Be   2.433300   0.000000
     3  Be   2.076200   2.030861   0.000000
     4  Be   3.149013   2.167700   2.032040   0.000000
     5  Be   2.084353   3.731830   2.074568   3.335543   0.000000
     6  Be   3.028029   2.022588   3.253176   2.158480   4.284461
     7  Be   2.044095   3.188129   3.450186   3.281677   3.270162
     8  Be   3.118379   3.296619   3.220804   2.027250   3.379014
     9  Be   2.423390   4.007435   3.126416   3.233822   1.983029
    10  Be   3.178697   3.687144   2.317317   2.100233   2.088835
    11  Be   2.095341   2.012903   3.300573   3.458273   4.079248
    12  H    4.631104   5.165967   3.592187   3.405959   3.038326
    13  H    4.724359   4.870012   3.458743   2.955140   3.378274
                    6          7          8          9         10
     6  Be   0.000000
     7  Be   2.281639   0.000000
     8  Be   2.073458   2.066147   0.000000
     9  Be   3.545378   2.035845   2.075615   0.000000
    10  Be   3.655740   3.429793   2.224762   2.085478   0.000000
    11  Be   2.042154   2.111004   3.384315   3.761657   4.471627
    12  H    5.151118   4.888153   3.529640   3.207308   1.585609
    13  H    4.845056   4.941209   3.372347   3.507610   1.588627
                   11         12         13
    11  Be   0.000000
    12  H    6.054910   0.000000
    13  H    5.941570   0.794847   0.000000
 Stoichiometry    Be11H2
 Framework group  C1[X(Be11H2)]
 Deg. of freedom    33
 Full point group                 C1      NOp   1
 Largest Abelian subgroup         C1      NOp   1
 Largest concise Abelian subgroup C1      NOp   1
                         Standard orientation:                         
 ---------------------------------------------------------------------
 Center     Atomic      Atomic             Coordinates (Angstroms)
 Number     Number       Type             X           Y           Z
 ---------------------------------------------------------------------
      1          4           0       -0.575932    1.179952    0.954053
      2          4           0       -1.493191   -1.071814    1.049621
      3          4           0        0.400532   -0.548036    1.563299
      4          4           0        0.229237   -1.667036   -0.124209
      5          4           0        1.501560    1.153703    1.120971
      6          4           0       -1.614009   -0.920895   -0.963706
      7          4           0       -0.935955    1.255680   -1.056661
      8          4           0        0.252005   -0.328526   -1.646581
      9          4           0        1.080432    1.377828   -0.803821
     10          4           0        1.922212   -0.425387   -0.180090
     11          4           0       -2.429428    0.514658    0.238238
     12          1           0        3.484858   -0.677497   -0.273541
     13          1           0        3.165291   -1.403008   -0.330913
 ---------------------------------------------------------------------
 Rotational constants (GHZ):           2.4140186           1.6963387           1.6562089
 Standard basis: def2TZVP (5D, 7F)
 There are   232 symmetry adapted cartesian basis functions of A   symmetry.
 There are   221 symmetry adapted basis functions of A   symmetry.
   221 basis functions,   335 primitive gaussians,   232 cartesian basis functions
    23 alpha electrons       23 beta electrons
       nuclear repulsion energy       190.9972054149 Hartrees.
 NAtoms=   13 NActive=   13 NUniq=   13 SFac= 1.00D+00 NAtFMM=   60 NAOKFM=F Big=F
 Integral buffers will be    131072 words long.
 Raffenetti 2 integral format.
 Two-electron integral symmetry is turned on.
 Nuclear repulsion after empirical dispersion term =      190.9698678189 Hartrees.
 One-electron integrals computed using PRISM.
   1 Symmetry operations used in ECPInt.
 ECPInt:  NShTT=    5778 NPrTT=   17959 LenC2=    5635 LenP2D=   14644.
 LDataN:  DoStor=T MaxTD1= 4 Len=   56
 NBasis=   221 RedAO= T EigKep=  2.65D-04  NBF=   221
 NBsUse=   221 1.00D-06 EigRej= -1.00D+00 NBFU=   221
 Initial guess from the checkpoint file:  "/home/super/YCY/BeH/Be11/10-H-Be11.chk"
 B after Tr=     0.000000   -0.000000   -0.000000
         Rot=    1.000000   -0.000542   -0.000235    0.000097 Ang=  -0.07 deg.
 Requested convergence on RMS density matrix=1.00D-08 within 128 cycles.
 Requested convergence on MAX density matrix=1.00D-06.
 Requested convergence on             energy=1.00D-06.
 No special actions if energy rises.
 SCF Done:  E(RPBE1PBE) =  -163.040340284     A.U. after   10 cycles
            NFock= 10  Conv=0.85D-08     -V/T= 2.0075
   1 Symmetry operations used in ECPInt.
 ECPInt:  NShTT=    5778 NPrTT=   17959 LenC2=    5635 LenP2D=   14644.
 LDataN:  DoStor=T MaxTD1= 5 Len=  102
 Calling FoFJK, ICntrl=      2127 FMM=F ISym2X=0 I1Cent= 0 IOpClX= 0 NMat=1 NMatS=1 NMatT=0.
 ***** Axes restored to original set *****
 -------------------------------------------------------------------
 Center     Atomic                   Forces (Hartrees/Bohr)
 Number     Number              X              Y              Z
 -------------------------------------------------------------------
      1        4          -0.000025370    0.000032205    0.000135164
      2        4          -0.000005281    0.000091451    0.000023843
      3        4          -0.000222418   -0.000077978    0.000220710
      4        4           0.000028439    0.000124994   -0.000113944
      5        4           0.000131765   -0.000087619   -0.000120122
      6        4           0.000222775   -0.000145291   -0.000222589
      7        4           0.000048373    0.000141554    0.000314302
      8        4          -0.000264997    0.000094132   -0.000067928
      9        4           0.000189629   -0.000091936   -0.000254955
     10        4           0.000102057   -0.000252602    0.000633957
     11        4          -0.000186922    0.000016904   -0.000164571
     12        1           0.000245718    0.000026749   -0.000519017
     13        1          -0.000263767    0.000127437    0.000135149
 -------------------------------------------------------------------
 Cartesian Forces:  Max     0.000633957 RMS     0.000203155

 GradGradGradGradGradGradGradGradGradGradGradGradGradGradGradGradGradGrad
 Berny optimization.
 Using GEDIIS/GDIIS optimizer.
 FormGI is forming the generalized inverse of G from B-inverse, IUseBI=4.
 Internal  Forces:  Max     0.000237473 RMS     0.000042947
 Search for a local minimum.
 Step number  13 out of a maximum of  100
 All quantities printed in internal units (Hartrees-Bohrs-Radians)
 Mixed Optimization -- En-DIIS/RFO-DIIS
 Swapping is turned off.
 Update second derivatives using D2CorX and points    5    6    7    8    9
                                                     10   11   12   13
 DE= -7.41D-06 DEPred=-5.32D-06 R= 1.39D+00
 TightC=F SS=  1.41D+00  RLast= 2.74D-02 DXNew= 2.1551D+00 8.2177D-02
 Trust test= 1.39D+00 RLast= 2.74D-02 DXMaxT set to 1.28D+00
 ITU=  1  1  1  1  1  1  1  1  1  1  1  1  0
     Eigenvalues ---    0.00360   0.00989   0.02179   0.02554   0.03123
     Eigenvalues ---    0.03243   0.03382   0.03804   0.03962   0.04528
     Eigenvalues ---    0.05088   0.05422   0.06045   0.06232   0.06284
     Eigenvalues ---    0.06525   0.06593   0.06992   0.07107   0.07358
     Eigenvalues ---    0.07548   0.07987   0.08441   0.08549   0.08985
     Eigenvalues ---    0.09819   0.11316   0.11984   0.12384   0.12983
     Eigenvalues ---    0.13133   0.14182   0.24554
 En-DIIS/RFO-DIIS/Sim-DIIS IScMMF=       -3 using points:    13   12   11   10    9    8    7    6
 RFO step:  Lambda=-8.02110714D-06.
 DIIS inversion failure, remove point   8.
 DIIS inversion failure, remove point   7.
 RFO-DIIS uses    6 points instead of    8
 DidBck=F Rises=F RFO-DIIS coefs:    2.98952   -1.95985   -0.84775    0.96123   -0.02080
                  RFO-DIIS coefs:   -0.12235    0.00000    0.00000
 Iteration  1 RMS(Cart)=  0.00168492 RMS(Int)=  0.00012109
 Iteration  2 RMS(Cart)=  0.00000410 RMS(Int)=  0.00012098
 Iteration  3 RMS(Cart)=  0.00000000 RMS(Int)=  0.00012098
 Variable       Old X    -DE/DX   Delta X   Delta X   Delta X     New X
                                 (Linear)    (Quad)   (Total)
    R1        4.59827  -0.00001   0.00157  -0.00087   0.00066   4.59893
    R2        3.92345  -0.00002  -0.00263  -0.00006  -0.00265   3.92080
    R3        3.93886   0.00004  -0.00091   0.00001  -0.00089   3.93796
    R4        3.86278  -0.00005  -0.00134   0.00027  -0.00103   3.86175
    R5        4.57954   0.00002   0.00006   0.00044   0.00048   4.58003
    R6        3.95962   0.00004  -0.00005  -0.00016  -0.00019   3.95943
    R7        3.83777  -0.00004  -0.00078   0.00003  -0.00075   3.83702
    R8        4.09636  -0.00000  -0.00376   0.00108  -0.00266   4.09370
    R9        3.82214  -0.00002  -0.00031   0.00015  -0.00017   3.82197
   R10        3.80384   0.00004   0.00210  -0.00048   0.00159   3.80542
   R11        3.84000  -0.00012  -0.00075  -0.00079  -0.00156   3.83844
   R12        3.92037   0.00011   0.00208  -0.00025   0.00181   3.92218
   R13        4.37909   0.00002  -0.00378   0.00098  -0.00278   4.37632
   R14        4.07894   0.00000  -0.00030   0.00082   0.00053   4.07947
   R15        3.83095  -0.00000  -0.00098  -0.00002  -0.00103   3.82992
   R16        3.96887   0.00004   0.00183   0.00013   0.00200   3.97087
   R17        3.74738  -0.00003  -0.00104   0.00056  -0.00046   3.74693
   R18        3.94733   0.00005   0.00104   0.00054   0.00157   3.94890
   R19        4.31167  -0.00012  -0.00699  -0.00158  -0.00861   4.30306
   R20        3.91827  -0.00007   0.00100  -0.00054   0.00045   3.91872
   R21        3.85911   0.00000   0.00141  -0.00053   0.00087   3.85998
   R22        3.90445  -0.00009  -0.00127  -0.00091  -0.00220   3.90225
   R23        3.84719   0.00003   0.00092   0.00002   0.00089   3.84808
   R24        3.98922   0.00009   0.00164   0.00090   0.00258   3.99180
   R25        3.92234   0.00008   0.00045   0.00055   0.00094   3.92329
   R26        4.20419   0.00001  -0.00015  -0.00007  -0.00014   4.20405
   R27        3.94098   0.00005   0.00356  -0.00018   0.00340   3.94439
   R28        2.99637  -0.00005   0.00272  -0.00145   0.00107   2.99744
   R29        3.00207  -0.00006   0.00241  -0.00015   0.00205   3.00412
   R30        1.50204   0.00024  -0.00217   0.00202   0.00067   1.50271
    A1        1.94005   0.00003   0.00093   0.00016   0.00109   1.94115
    A2        1.57732   0.00001  -0.00090   0.00012  -0.00077   1.57655
    A3        1.94089   0.00004   0.00032   0.00038   0.00069   1.94158
    A4        1.98485  -0.00002  -0.00086  -0.00014  -0.00100   1.98385
    A5        1.53015   0.00001   0.00027   0.00004   0.00030   1.53045
    A6        1.82556   0.00000   0.00023   0.00015   0.00039   1.82595
    A7        1.82843  -0.00001   0.00011  -0.00002   0.00008   1.82851
    A8        2.70224   0.00005   0.00209   0.00032   0.00240   2.70464
    A9        1.96354   0.00005   0.00160   0.00028   0.00186   1.96539
   A10        1.50405  -0.00002   0.00004  -0.00018  -0.00015   1.50390
   A11        1.48506  -0.00004  -0.00126  -0.00030  -0.00156   1.48350
   A12        1.86318  -0.00004  -0.00050  -0.00034  -0.00084   1.86234
   A13        1.90964   0.00001  -0.00116   0.00025  -0.00089   1.90874
   A14        1.94735   0.00002   0.00112   0.00009   0.00121   1.94855
   A15        1.74669   0.00002   0.00059   0.00005   0.00062   1.74730
   A16        1.61483   0.00001   0.00114  -0.00007   0.00107   1.61590
   A17        2.28170   0.00002   0.00104  -0.00009   0.00093   2.28263
   A18        2.02158   0.00005   0.00101   0.00026   0.00128   2.02287
   A19        1.89588   0.00002   0.00135   0.00007   0.00141   1.89729
   A20        1.80727  -0.00001   0.00129  -0.00022   0.00106   1.80833
   A21        2.08585   0.00002  -0.00002   0.00019   0.00017   2.08602
   A22        1.77687  -0.00002  -0.00049  -0.00027  -0.00076   1.77611
   A23        1.83288  -0.00001  -0.00106   0.00017  -0.00087   1.83201
   A24        2.06423  -0.00002  -0.00018  -0.00033  -0.00049   2.06374
   A25        1.73185  -0.00002  -0.00059   0.00003  -0.00054   1.73131
   A26        1.75886  -0.00002  -0.00067   0.00008  -0.00060   1.75826
   A27        1.66492   0.00003   0.00122   0.00036   0.00160   1.66652
   A28        1.87066   0.00002  -0.00051   0.00027  -0.00024   1.87042
   A29        1.66276   0.00001   0.00050   0.00006   0.00057   1.66332
   A30        1.93378   0.00003   0.00006   0.00020   0.00026   1.93404
   A31        1.93088   0.00005   0.00157   0.00058   0.00216   1.93304
   A32        1.54772  -0.00000   0.00109  -0.00017   0.00090   1.54862
   A33        1.72256   0.00001   0.00030   0.00008   0.00037   1.72293
   A34        1.92465   0.00004   0.00209   0.00042   0.00250   1.92714
   A35        1.88889   0.00002   0.00223   0.00017   0.00239   1.89128
   A36        2.27259   0.00004   0.00090   0.00004   0.00090   2.27349
   A37        1.86020   0.00001  -0.00097   0.00013  -0.00084   1.85937
   A38        1.81560   0.00001   0.00145  -0.00011   0.00133   1.81694
   A39        2.04917   0.00001  -0.00076  -0.00017  -0.00096   2.04821
   A40        2.03320   0.00002   0.00010   0.00031   0.00042   2.03361
   A41        1.85128   0.00001   0.00034   0.00012   0.00048   1.85176
   A42        1.52538  -0.00005  -0.00051  -0.00032  -0.00081   1.52457
   A43        1.55913  -0.00001  -0.00126   0.00009  -0.00114   1.55799
   A44        1.90086  -0.00001  -0.00065  -0.00014  -0.00077   1.90009
   A45        1.96703  -0.00002  -0.00027  -0.00030  -0.00056   1.96648
   A46        1.96606  -0.00004  -0.00186  -0.00016  -0.00197   1.96409
   A47        1.57604  -0.00005  -0.00033  -0.00030  -0.00066   1.57538
   A48        1.57652  -0.00001  -0.00012  -0.00007  -0.00021   1.57631
   A49        2.32276  -0.00006  -0.00494  -0.00042  -0.00538   2.31738
   A50        2.15637  -0.00002  -0.00329  -0.00020  -0.00332   2.15305
   A51        1.84213  -0.00001   0.00078  -0.00051   0.00023   1.84237
   A52        1.76580   0.00001  -0.00046   0.00008  -0.00042   1.76538
   A53        2.34898   0.00006   0.00148   0.00076   0.00203   2.35100
   A54        1.84363  -0.00002   0.00224  -0.00003   0.00221   1.84585
   A55        1.79925  -0.00002  -0.00068  -0.00003  -0.00073   1.79852
   A56        1.93411  -0.00010  -0.00458  -0.00079  -0.00517   1.92894
   A57        2.32119   0.00002  -0.00484  -0.00006  -0.00499   2.31619
   A58        2.35737   0.00013   0.00577   0.00091   0.00666   2.36402
   A59        2.15514   0.00001   0.00581   0.00020   0.00589   2.16103
   A60        2.11489  -0.00002   0.00113  -0.00038   0.00095   2.11584
   A61        2.53141   0.00003   0.00228   0.00025   0.00216   2.53357
   A62        1.64191  -0.00006  -0.00147  -0.00037  -0.00183   1.64008
   A63        1.76692  -0.00005  -0.00211  -0.00019  -0.00229   1.76462
    D1       -0.67236  -0.00000  -0.00027  -0.00009  -0.00036  -0.67272
    D2       -1.75599  -0.00001  -0.00088  -0.00015  -0.00104  -1.75703
    D3        1.17779  -0.00000  -0.00041  -0.00004  -0.00046   1.17733
    D4        0.09416  -0.00001  -0.00103  -0.00011  -0.00114   0.09302
    D5        0.29753  -0.00000  -0.00025   0.00011  -0.00013   0.29740
    D6       -0.78610  -0.00001  -0.00087   0.00005  -0.00081  -0.78691
    D7       -0.20913   0.00000  -0.00017  -0.00004  -0.00021  -0.20934
    D8        0.78952   0.00002   0.00124  -0.00009   0.00114   0.79066
    D9       -1.04624  -0.00002  -0.00113  -0.00002  -0.00114  -1.04738
   D10       -0.04759  -0.00000   0.00027  -0.00008   0.00021  -0.04738
   D11        0.92001   0.00003   0.00058   0.00029   0.00089   0.92090
   D12        1.91866   0.00005   0.00198   0.00023   0.00224   1.92090
   D13        0.77589   0.00000  -0.00193   0.00064  -0.00129   0.77460
   D14       -0.90433  -0.00001  -0.00126   0.00046  -0.00080  -0.90513
   D15        0.01474  -0.00002  -0.00180   0.00068  -0.00117   0.01356
   D16       -0.08316   0.00000   0.00079   0.00006   0.00086  -0.08230
   D17       -1.06077  -0.00000  -0.00091  -0.00009  -0.00100  -1.06178
   D18        0.77033   0.00001   0.00030   0.00036   0.00068   0.77101
   D19       -0.20729  -0.00000  -0.00140   0.00020  -0.00118  -0.20847
   D20        1.87200   0.00004   0.00151   0.00027   0.00178   1.87378
   D21        0.89438   0.00003  -0.00019   0.00011  -0.00008   0.89431
   D22        0.33731   0.00000  -0.00077  -0.00002  -0.00080   0.33651
   D23       -0.79095   0.00002  -0.00013   0.00006  -0.00010  -0.79105
   D24        1.18110  -0.00002  -0.00105   0.00002  -0.00102   1.18008
   D25        0.05284   0.00000  -0.00040   0.00010  -0.00032   0.05252
   D26       -0.64875  -0.00002  -0.00149  -0.00019  -0.00169  -0.65044
   D27       -1.77701  -0.00001  -0.00084  -0.00010  -0.00100  -1.77800
   D28       -0.87593  -0.00001  -0.00144  -0.00022  -0.00169  -0.87761
   D29       -0.03566  -0.00000  -0.00100  -0.00049  -0.00145  -0.03711
   D30        0.75734   0.00001  -0.00062  -0.00003  -0.00064   0.75670
   D31        0.93682   0.00002  -0.00158   0.00048  -0.00108   0.93574
   D32       -0.23011  -0.00001  -0.00334   0.00027  -0.00306  -0.23317
   D33       -0.18495   0.00004  -0.00143   0.00064  -0.00078  -0.18573
   D34       -1.35188  -0.00000  -0.00320   0.00044  -0.00276  -1.35463
   D35       -0.86511  -0.00000   0.00100  -0.00021   0.00079  -0.86432
   D36        0.33818  -0.00001   0.00142  -0.00036   0.00109   0.33926
   D37        0.01043  -0.00001   0.00005  -0.00018  -0.00014   0.01029
   D38        1.21372  -0.00001   0.00047  -0.00034   0.00016   1.21387
   D39       -0.08470   0.00000   0.00081   0.00006   0.00086  -0.08384
   D40        0.90057   0.00001   0.00187   0.00019   0.00206   0.90263
   D41       -0.96871   0.00001   0.00221  -0.00006   0.00213  -0.96657
   D42        0.01657   0.00002   0.00327   0.00007   0.00333   0.01990
   D43        0.77659  -0.00001   0.00219  -0.00012   0.00207   0.77867
   D44       -0.30659   0.00001   0.00179   0.00023   0.00202  -0.30457
   D45       -0.51389   0.00001   0.00134   0.00012   0.00145  -0.51244
   D46        0.55154  -0.00001   0.00163  -0.00022   0.00142   0.55296
   D47       -1.59385   0.00001   0.00134   0.00005   0.00139  -1.59246
   D48       -0.52842  -0.00002   0.00163  -0.00029   0.00136  -0.52706
   D49       -0.76622  -0.00004  -0.00060  -0.00062  -0.00122  -0.76745
   D50        0.48987   0.00001  -0.00064   0.00003  -0.00062   0.48925
   D51       -0.94770  -0.00001  -0.00008  -0.00008  -0.00016  -0.94787
   D52        0.05526   0.00000  -0.00037   0.00010  -0.00029   0.05497
   D53        2.42143  -0.00010  -0.00338  -0.00104  -0.00411   2.41732
   D54        3.03663   0.00003  -0.00572   0.00005  -0.00549   3.03114
   D55        0.30768  -0.00000   0.00166  -0.00045   0.00119   0.30887
   D56        1.31065   0.00001   0.00137  -0.00027   0.00106   1.31171
   D57       -2.60637  -0.00009  -0.00165  -0.00140  -0.00276  -2.60912
   D58       -1.99117   0.00003  -0.00398  -0.00032  -0.00414  -1.99530
   D59        0.98937   0.00001  -0.00097   0.00036  -0.00058   0.98879
   D60       -0.02033  -0.00004  -0.00269  -0.00025  -0.00294  -0.02327
   D61       -0.25738  -0.00001   0.00084   0.00004   0.00091  -0.25647
   D62       -1.26707  -0.00005  -0.00088  -0.00057  -0.00146  -1.26853
   D63        0.30455   0.00001  -0.00164   0.00022  -0.00143   0.30312
   D64        1.37310   0.00003  -0.00107   0.00028  -0.00080   1.37231
   D65       -0.73804   0.00001  -0.00218   0.00030  -0.00190  -0.73995
   D66        0.33051   0.00003  -0.00161   0.00035  -0.00128   0.32924
   D67        0.06029   0.00001  -0.00294   0.00068  -0.00227   0.05802
   D68       -0.95716   0.00003  -0.00192   0.00057  -0.00136  -0.95852
   D69        2.54540  -0.00014  -0.00902  -0.00077  -0.00981   2.53559
   D70        2.58012  -0.00000  -0.00719   0.00012  -0.00691   2.57321
   D71        1.18665  -0.00000  -0.00249   0.00037  -0.00212   1.18452
   D72        0.16919   0.00002  -0.00147   0.00027  -0.00121   0.16799
   D73       -2.61143  -0.00015  -0.00857  -0.00107  -0.00966  -2.62109
   D74       -2.57671  -0.00001  -0.00674  -0.00018  -0.00676  -2.58347
   D75        0.85624  -0.00003  -0.00084  -0.00023  -0.00104   0.85520
   D76       -0.27678   0.00002   0.00005   0.00026   0.00031  -0.27647
   D77       -0.49492   0.00001   0.00260  -0.00052   0.00209  -0.49283
   D78        0.51245  -0.00000   0.00207  -0.00059   0.00146   0.51390
   D79        3.13034   0.00005   0.00507  -0.00009   0.00513   3.13547
   D80       -2.76253   0.00005   0.00392   0.00034   0.00350  -2.75902
   D81        0.10054  -0.00000  -0.00090  -0.00010  -0.00100   0.09954
   D82        1.34303  -0.00000  -0.00066  -0.00013  -0.00082   1.34221
   D83       -0.99307  -0.00001   0.00003  -0.00028  -0.00026  -0.99333
   D84        0.24942  -0.00001   0.00027  -0.00032  -0.00008   0.24934
   D85       -0.93644  -0.00004  -0.00363  -0.00029  -0.00392  -0.94036
   D86        0.21138  -0.00002  -0.00269  -0.00036  -0.00306   0.20831
   D87        0.16365  -0.00001  -0.00301  -0.00022  -0.00325   0.16040
   D88        1.31147   0.00001  -0.00207  -0.00030  -0.00239   1.30908
   D89        0.53173   0.00004   0.00221   0.00025   0.00246   0.53419
   D90       -0.54282   0.00001   0.00225   0.00013   0.00238  -0.54044
   D91        0.55675  -0.00001   0.00237  -0.00038   0.00199   0.55874
   D92       -0.52048  -0.00002   0.00176  -0.00047   0.00128  -0.51921
   D93       -0.52087  -0.00002   0.00235  -0.00016   0.00222  -0.51866
   D94       -1.59811  -0.00003   0.00173  -0.00026   0.00151  -1.59660
   D95       -1.34745   0.00003  -0.00020   0.00052   0.00034  -1.34711
   D96       -0.18782   0.00003  -0.00089   0.00058  -0.00030  -0.18812
   D97       -0.28135   0.00007   0.00295   0.00082   0.00377  -0.27758
   D98        0.87829   0.00007   0.00225   0.00088   0.00313   0.88142
   D99        0.49997   0.00000  -0.00245  -0.00001  -0.00247   0.49750
   D100      -0.66541  -0.00006  -0.00443  -0.00054  -0.00497  -0.67038
   D101      -0.90937  -0.00001   0.00149  -0.00016   0.00132  -0.90805
   D102      -0.02726  -0.00002   0.00109  -0.00036   0.00074  -0.02652
   D103       0.26257   0.00001   0.00200   0.00017   0.00216   0.26473
   D104       1.14468   0.00000   0.00160  -0.00003   0.00157   1.14626
   D105      -0.29546   0.00002   0.00074   0.00051   0.00127  -0.29419
   D106      -1.25417   0.00001  -0.00036   0.00088   0.00056  -1.25361
   D107       2.61069   0.00007   0.00166   0.00119   0.00258   2.61327
   D108       2.00431  -0.00004  -0.00034   0.00009  -0.00024   2.00407
   D109       0.95730   0.00002  -0.00146   0.00034  -0.00111   0.95619
   D110      -0.00141   0.00001  -0.00255   0.00070  -0.00182  -0.00323
   D111      -2.41974   0.00007  -0.00053   0.00101   0.00020  -2.41954
   D112      -3.02612  -0.00004  -0.00253  -0.00009  -0.00262  -3.02874
   D113      -0.04730  -0.00000   0.00035  -0.00008   0.00029  -0.04701
   D114       0.89154  -0.00005   0.00056  -0.00049   0.00007   0.89161
   D115      -2.54845   0.00011   0.00660   0.00090   0.00739  -2.54106
   D116      -2.95472  -0.00002   0.00848   0.00012   0.00927  -2.94545
   D117      -0.91560   0.00001   0.00087  -0.00019   0.00068  -0.91492
   D118       0.02323  -0.00004   0.00108  -0.00060   0.00047   0.02370
   D119       2.86643   0.00012   0.00712   0.00080   0.00779   2.87422
   D120       2.46016  -0.00001   0.00900   0.00001   0.00967   2.46983
         Item               Value     Threshold  Converged?
 Maximum Force            0.000237     0.000450     YES
 RMS     Force            0.000043     0.000300     YES
 Maximum Displacement     0.008447     0.001800     NO 
 RMS     Displacement     0.001684     0.001200     NO 
 Predicted change in Energy=-1.545037D-06
 GradGradGradGradGradGradGradGradGradGradGradGradGradGradGradGradGradGrad

                          Input orientation:                          
 ---------------------------------------------------------------------
 Center     Atomic      Atomic             Coordinates (Angstroms)
 Number     Number       Type             X           Y           Z
 ---------------------------------------------------------------------
      1          4           0       -0.013893    0.007416   -1.526073
      2          4           0       -1.528880    1.315098   -0.141364
      3          4           0        0.467886    1.632124   -0.328991
      4          4           0       -0.142111    0.936225    1.479175
      5          4           0        1.975462    0.397356   -1.043397
      6          4           0       -1.749191   -0.392308    0.920114
      7          4           0       -0.485173   -1.677916   -0.470772
      8          4           0        0.153081   -1.067132    1.395705
      9          4           0        1.495727   -1.315904   -0.168158
     10          4           0        1.828381    0.352911    1.040614
     11          4           0       -2.028746   -0.381978   -1.103252
     12          1           0        3.244526    0.618870    1.703757
     13          1           0        2.728241    0.966914    2.198387
 ---------------------------------------------------------------------
                    Distance matrix (angstroms):
                    1          2          3          4          5
     1  Be   0.000000
     2  Be   2.433647   0.000000
     3  Be   2.074800   2.030464   0.000000
     4  Be   3.148117   2.166291   2.031215   0.000000
     5  Be   2.083881   3.733139   2.075527   3.337344   0.000000
     6  Be   3.025701   2.022500   3.251772   2.158763   4.283922
     7  Be   2.043552   3.186842   3.447432   3.279286   3.269461
     8  Be   3.117581   3.296451   3.218642   2.026707   3.378611
     9  Be   2.423646   4.008882   3.126211   3.235476   1.982788
    10  Be   3.178242   3.687014   2.315848   2.101292   2.089667
    11  Be   2.095242   2.013743   3.299888   3.459188   4.079782
    12  H    4.628496   5.164746   3.587266   3.408879   3.034213
    13  H    4.723509   4.870189   3.455336   2.959244   3.376423
                    6          7          8          9         10
     6  Be   0.000000
     7  Be   2.277080   0.000000
     8  Be   2.073696   2.064984   0.000000
     9  Be   3.544977   2.036318   2.076115   0.000000
    10  Be   3.656350   3.429442   2.224689   2.087279   0.000000
    11  Be   2.042613   2.112369   3.387416   3.764110   4.473662
    12  H    5.154977   4.890240   3.534760   3.210252   1.586177
    13  H    4.850657   4.944245   3.378327   3.511536   1.589713
                   11         12         13
    11  Be   0.000000
    12  H    6.057095   0.000000
    13  H    5.945524   0.795200   0.000000
 Stoichiometry    Be11H2
 Framework group  C1[X(Be11H2)]
 Deg. of freedom    33
 Full point group                 C1      NOp   1
 Largest Abelian subgroup         C1      NOp   1
 Largest concise Abelian subgroup C1      NOp   1
                         Standard orientation:                         
 ---------------------------------------------------------------------
 Center     Atomic      Atomic             Coordinates (Angstroms)
 Number     Number       Type             X           Y           Z
 ---------------------------------------------------------------------
      1          4           0       -0.574696    1.175406    0.958265
      2          4           0       -1.492451   -1.076868    1.045560
      3          4           0        0.401316   -0.554246    1.558679
      4          4           0        0.227593   -1.666916   -0.131770
      5          4           0        1.502484    1.150379    1.123365
      6          4           0       -1.615421   -0.914216   -0.966635
      7          4           0       -0.936489    1.257643   -1.051324
      8          4           0        0.251549   -0.322412   -1.648107
      9          4           0        1.080462    1.381726   -0.800128
     10          4           0        1.922376   -0.425735   -0.182875
     11          4           0       -2.430412    0.514742    0.244206
     12          1           0        3.486401   -0.675888   -0.267775
     13          1           0        3.168349   -1.402123   -0.329171
 ---------------------------------------------------------------------
 Rotational constants (GHZ):           2.4152611           1.6961930           1.6556917
 Standard basis: def2TZVP (5D, 7F)
 There are   232 symmetry adapted cartesian basis functions of A   symmetry.
 There are   221 symmetry adapted basis functions of A   symmetry.
   221 basis functions,   335 primitive gaussians,   232 cartesian basis functions
    23 alpha electrons       23 beta electrons
       nuclear repulsion energy       191.0022912933 Hartrees.
 NAtoms=   13 NActive=   13 NUniq=   13 SFac= 1.00D+00 NAtFMM=   60 NAOKFM=F Big=F
 Integral buffers will be    131072 words long.
 Raffenetti 2 integral format.
 Two-electron integral symmetry is turned on.
 Nuclear repulsion after empirical dispersion term =      190.9749549464 Hartrees.
 One-electron integrals computed using PRISM.
   1 Symmetry operations used in ECPInt.
 ECPInt:  NShTT=    5778 NPrTT=   17959 LenC2=    5632 LenP2D=   14643.
 LDataN:  DoStor=T MaxTD1= 4 Len=   56
 NBasis=   221 RedAO= T EigKep=  2.65D-04  NBF=   221
 NBsUse=   221 1.00D-06 EigRej= -1.00D+00 NBFU=   221
 Initial guess from the checkpoint file:  "/home/super/YCY/BeH/Be11/10-H-Be11.chk"
 B after Tr=    -0.000000   -0.000000   -0.000000
         Rot=    0.999998   -0.001895   -0.000179    0.000079 Ang=  -0.22 deg.
 Requested convergence on RMS density matrix=1.00D-08 within 128 cycles.
 Requested convergence on MAX density matrix=1.00D-06.
 Requested convergence on             energy=1.00D-06.
 No special actions if energy rises.
 SCF Done:  E(RPBE1PBE) =  -163.040350390     A.U. after   11 cycles
            NFock= 11  Conv=0.51D-08     -V/T= 2.0075
   1 Symmetry operations used in ECPInt.
 ECPInt:  NShTT=    5778 NPrTT=   17959 LenC2=    5632 LenP2D=   14643.
 LDataN:  DoStor=T MaxTD1= 5 Len=  102
 Calling FoFJK, ICntrl=      2127 FMM=F ISym2X=0 I1Cent= 0 IOpClX= 0 NMat=1 NMatS=1 NMatT=0.
 ***** Axes restored to original set *****
 -------------------------------------------------------------------
 Center     Atomic                   Forces (Hartrees/Bohr)
 Number     Number              X              Y              Z
 -------------------------------------------------------------------
      1        4          -0.000041251   -0.000024233    0.000008976
      2        4          -0.000096215    0.000044841   -0.000082282
      3        4          -0.000122576    0.000044800    0.000155599
      4        4           0.000136220    0.000146694   -0.000022313
      5        4           0.000097420    0.000009846   -0.000048100
      6        4           0.000148576   -0.000090896   -0.000166397
      7        4           0.000062908    0.000010607    0.000151874
      8        4          -0.000221550    0.000047389   -0.000016095
      9        4           0.000125226    0.000013655   -0.000138729
     10        4           0.000076505   -0.000309826    0.000506934
     11        4          -0.000055466    0.000036519    0.000024914
     12        1           0.000068609    0.000057556   -0.000376567
     13        1          -0.000178407    0.000013047    0.000002186
 -------------------------------------------------------------------
 Cartesian Forces:  Max     0.000506934 RMS     0.000146031

 GradGradGradGradGradGradGradGradGradGradGradGradGradGradGradGradGradGrad
 Berny optimization.
 Using GEDIIS/GDIIS optimizer.
 FormGI is forming the generalized inverse of G from B-inverse, IUseBI=4.
 Internal  Forces:  Max     0.000121607 RMS     0.000030111
 Search for a local minimum.
 Step number  14 out of a maximum of  100
 All quantities printed in internal units (Hartrees-Bohrs-Radians)
 Mixed Optimization -- En-DIIS/RFO-DIIS
 Swapping is turned off.
 Update second derivatives using D2CorX and points    5    6    7    8    9
                                                     10   11   12   13   14
 DE= -1.01D-05 DEPred=-1.55D-06 R= 6.54D+00
 TightC=F SS=  1.41D+00  RLast= 3.71D-02 DXNew= 2.1551D+00 1.1136D-01
 Trust test= 6.54D+00 RLast= 3.71D-02 DXMaxT set to 1.28D+00
 ITU=  1  1  1  1  1  1  1  1  1  1  1  1  1  0
     Eigenvalues ---    0.00267   0.00936   0.01967   0.02537   0.02990
     Eigenvalues ---    0.03121   0.03282   0.03666   0.03856   0.04334
     Eigenvalues ---    0.04614   0.05430   0.05894   0.06130   0.06254
     Eigenvalues ---    0.06437   0.06630   0.06878   0.07082   0.07178
     Eigenvalues ---    0.07623   0.07980   0.08375   0.08571   0.08854
     Eigenvalues ---    0.09573   0.10906   0.11977   0.12315   0.12962
     Eigenvalues ---    0.13132   0.14104   0.23555
 En-DIIS/RFO-DIIS/Sim-DIIS IScMMF=       -3 using points:    14   13   12   11   10    9    8    7    6
 RFO step:  Lambda=-9.22238246D-06.
 DIIS inversion failure, remove point   9.
 DIIS inversion failure, remove point   8.
 DIIS inversion failure, remove point   7.
 DIIS inversion failure, remove point   6.
 RFO-DIIS uses    5 points instead of    9
 DidBck=F Rises=F RFO-DIIS coefs:    2.20107   -2.00000    0.58002    0.64595   -0.42704
                  RFO-DIIS coefs:    0.00000    0.00000    0.00000    0.00000
 Iteration  1 RMS(Cart)=  0.00189200 RMS(Int)=  0.00002437
 Iteration  2 RMS(Cart)=  0.00000722 RMS(Int)=  0.00002271
 Iteration  3 RMS(Cart)=  0.00000000 RMS(Int)=  0.00002271
 Variable       Old X    -DE/DX   Delta X   Delta X   Delta X     New X
                                 (Linear)    (Quad)   (Total)
    R1        4.59893   0.00001   0.00076   0.00021   0.00095   4.59988
    R2        3.92080   0.00001  -0.00060  -0.00077  -0.00136   3.91944
    R3        3.93796   0.00003  -0.00016  -0.00022  -0.00037   3.93759
    R4        3.86175  -0.00000   0.00013  -0.00049  -0.00035   3.86140
    R5        4.58003   0.00001   0.00032   0.00017   0.00048   4.58051
    R6        3.95943   0.00001  -0.00017  -0.00013  -0.00030   3.95914
    R7        3.83702  -0.00001  -0.00113   0.00009  -0.00103   3.83599
    R8        4.09370   0.00004  -0.00049  -0.00008  -0.00057   4.09313
    R9        3.82197   0.00001   0.00028  -0.00013   0.00015   3.82212
   R10        3.80542  -0.00000   0.00062   0.00038   0.00099   3.80641
   R11        3.83844  -0.00007  -0.00262  -0.00089  -0.00352   3.83492
   R12        3.92218   0.00007   0.00268  -0.00016   0.00252   3.92470
   R13        4.37632   0.00003  -0.00056  -0.00020  -0.00074   4.37557
   R14        4.07947   0.00002   0.00134   0.00074   0.00208   4.08155
   R15        3.82992   0.00002  -0.00008  -0.00021  -0.00031   3.82961
   R16        3.97087   0.00000   0.00071   0.00096   0.00168   3.97255
   R17        3.74693  -0.00001  -0.00034  -0.00001  -0.00036   3.74657
   R18        3.94890   0.00002   0.00169   0.00095   0.00264   3.95154
   R19        4.30306  -0.00006  -0.00480  -0.00422  -0.00903   4.29403
   R20        3.91872  -0.00006  -0.00089   0.00001  -0.00088   3.91784
   R21        3.85998  -0.00004  -0.00022  -0.00014  -0.00036   3.85962
   R22        3.90225  -0.00005  -0.00217  -0.00101  -0.00318   3.89907
   R23        3.84808   0.00001   0.00038   0.00027   0.00064   3.84872
   R24        3.99180   0.00004   0.00190   0.00102   0.00292   3.99472
   R25        3.92329   0.00006   0.00302   0.00014   0.00315   3.92644
   R26        4.20405  -0.00002  -0.00033  -0.00051  -0.00082   4.20324
   R27        3.94439  -0.00000   0.00058   0.00098   0.00157   3.94596
   R28        2.99744  -0.00011  -0.00015  -0.00253  -0.00270   2.99474
   R29        3.00412  -0.00012   0.00076  -0.00228  -0.00152   3.00260
   R30        1.50271   0.00011   0.00076  -0.00100  -0.00020   1.50251
    A1        1.94115   0.00001   0.00071   0.00025   0.00096   1.94210
    A2        1.57655   0.00001  -0.00042  -0.00031  -0.00073   1.57582
    A3        1.94158   0.00002   0.00063   0.00030   0.00092   1.94250
    A4        1.98385  -0.00001  -0.00111  -0.00057  -0.00168   1.98217
    A5        1.53045   0.00001   0.00018  -0.00007   0.00011   1.53056
    A6        1.82595  -0.00001  -0.00028   0.00017  -0.00011   1.82584
    A7        1.82851  -0.00001  -0.00013   0.00004  -0.00009   1.82841
    A8        2.70464   0.00001   0.00121   0.00078   0.00198   2.70663
    A9        1.96539   0.00002   0.00103   0.00074   0.00176   1.96716
   A10        1.50390  -0.00001  -0.00024  -0.00011  -0.00035   1.50355
   A11        1.48350  -0.00003  -0.00097  -0.00081  -0.00178   1.48172
   A12        1.86234  -0.00003  -0.00077  -0.00066  -0.00143   1.86091
   A13        1.90874   0.00000  -0.00039  -0.00031  -0.00070   1.90805
   A14        1.94855  -0.00001   0.00045   0.00048   0.00093   1.94948
   A15        1.74730   0.00001   0.00078   0.00041   0.00119   1.74849
   A16        1.61590  -0.00001   0.00008   0.00047   0.00056   1.61645
   A17        2.28263   0.00000   0.00049   0.00041   0.00089   2.28352
   A18        2.02287   0.00002   0.00095   0.00061   0.00157   2.02443
   A19        1.89729   0.00000   0.00092   0.00064   0.00156   1.89884
   A20        1.80833  -0.00001   0.00021   0.00020   0.00041   1.80874
   A21        2.08602   0.00001   0.00023   0.00024   0.00047   2.08649
   A22        1.77611  -0.00002  -0.00060  -0.00058  -0.00118   1.77493
   A23        1.83201   0.00000  -0.00001  -0.00044  -0.00044   1.83157
   A24        2.06374  -0.00003  -0.00090  -0.00051  -0.00140   2.06233
   A25        1.73131  -0.00001  -0.00070   0.00005  -0.00064   1.73067
   A26        1.75826  -0.00000  -0.00058  -0.00018  -0.00076   1.75750
   A27        1.66652   0.00003   0.00109   0.00084   0.00193   1.66845
   A28        1.87042   0.00003   0.00024   0.00015   0.00039   1.87082
   A29        1.66332   0.00001   0.00014   0.00038   0.00051   1.66384
   A30        1.93404   0.00002   0.00006   0.00036   0.00042   1.93446
   A31        1.93304   0.00003   0.00135   0.00115   0.00250   1.93555
   A32        1.54862  -0.00001   0.00042   0.00035   0.00077   1.54939
   A33        1.72293   0.00000   0.00059   0.00024   0.00083   1.72376
   A34        1.92714   0.00002   0.00184   0.00100   0.00283   1.92998
   A35        1.89128  -0.00000   0.00098   0.00105   0.00203   1.89331
   A36        2.27349   0.00001   0.00030   0.00037   0.00066   2.27414
   A37        1.85937   0.00001  -0.00020  -0.00026  -0.00045   1.85891
   A38        1.81694  -0.00000   0.00008   0.00047   0.00054   1.81748
   A39        2.04821  -0.00000  -0.00064  -0.00057  -0.00122   2.04700
   A40        2.03361   0.00001   0.00043   0.00040   0.00083   2.03445
   A41        1.85176   0.00000  -0.00019   0.00039   0.00020   1.85196
   A42        1.52457  -0.00003  -0.00073  -0.00024  -0.00096   1.52361
   A43        1.55799  -0.00000  -0.00041  -0.00003  -0.00043   1.55756
   A44        1.90009   0.00000  -0.00016  -0.00031  -0.00046   1.89963
   A45        1.96648  -0.00001  -0.00029  -0.00034  -0.00062   1.96586
   A46        1.96409  -0.00002  -0.00150  -0.00061  -0.00209   1.96200
   A47        1.57538  -0.00001  -0.00051  -0.00046  -0.00098   1.57441
   A48        1.57631   0.00001   0.00015  -0.00037  -0.00023   1.57608
   A49        2.31738  -0.00007  -0.00370  -0.00374  -0.00745   2.30993
   A50        2.15305  -0.00002  -0.00304  -0.00199  -0.00507   2.14799
   A51        1.84237  -0.00000   0.00009  -0.00038  -0.00029   1.84207
   A52        1.76538   0.00002   0.00060  -0.00018   0.00041   1.76579
   A53        2.35100   0.00003   0.00128   0.00130   0.00253   2.35353
   A54        1.84585  -0.00002   0.00115   0.00137   0.00248   1.84832
   A55        1.79852   0.00000   0.00023  -0.00036  -0.00014   1.79838
   A56        1.92894  -0.00008  -0.00393  -0.00340  -0.00733   1.92162
   A57        2.31619   0.00000  -0.00422  -0.00316  -0.00736   2.30884
   A58        2.36402   0.00009   0.00453   0.00464   0.00917   2.37319
   A59        2.16103  -0.00000   0.00424   0.00370   0.00791   2.16895
   A60        2.11584  -0.00001   0.00014   0.00078   0.00089   2.11674
   A61        2.53357   0.00001   0.00188   0.00147   0.00321   2.53678
   A62        1.64008  -0.00002  -0.00073  -0.00083  -0.00157   1.63851
   A63        1.76462   0.00000  -0.00102  -0.00088  -0.00189   1.76273
    D1       -0.67272   0.00000  -0.00013  -0.00009  -0.00022  -0.67294
    D2       -1.75703   0.00000  -0.00061  -0.00037  -0.00098  -1.75802
    D3        1.17733  -0.00000  -0.00036  -0.00014  -0.00050   1.17683
    D4        0.09302   0.00000  -0.00084  -0.00043  -0.00126   0.09175
    D5        0.29740   0.00000   0.00000   0.00001   0.00002   0.29742
    D6       -0.78691   0.00000  -0.00048  -0.00027  -0.00075  -0.78766
    D7       -0.20934   0.00000   0.00019  -0.00012   0.00007  -0.20927
    D8        0.79066   0.00000   0.00073   0.00034   0.00108   0.79174
    D9       -1.04738  -0.00001  -0.00047  -0.00043  -0.00090  -1.04828
   D10       -0.04738  -0.00001   0.00007   0.00003   0.00011  -0.04727
   D11        0.92090   0.00001   0.00062   0.00033   0.00095   0.92184
   D12        1.92090   0.00001   0.00116   0.00079   0.00196   1.92285
   D13        0.77460   0.00002  -0.00008   0.00003  -0.00005   0.77455
   D14       -0.90513   0.00000   0.00022   0.00028   0.00051  -0.90462
   D15        0.01356   0.00000  -0.00013   0.00044   0.00030   0.01387
   D16       -0.08230  -0.00000   0.00065   0.00030   0.00096  -0.08134
   D17       -1.06178   0.00000  -0.00010  -0.00051  -0.00062  -1.06239
   D18        0.77101   0.00000   0.00040   0.00040   0.00080   0.77181
   D19       -0.20847   0.00001  -0.00035  -0.00042  -0.00077  -0.20924
   D20        1.87378   0.00001   0.00126   0.00048   0.00173   1.87552
   D21        0.89431   0.00002   0.00051  -0.00034   0.00016   0.89447
   D22        0.33651   0.00001  -0.00018  -0.00029  -0.00047   0.33604
   D23       -0.79105   0.00002   0.00048   0.00004   0.00052  -0.79054
   D24        1.18008  -0.00001  -0.00075  -0.00039  -0.00114   1.17894
   D25        0.05252   0.00001  -0.00009  -0.00005  -0.00015   0.05237
   D26       -0.65044   0.00000  -0.00059  -0.00059  -0.00119  -0.65163
   D27       -1.77800   0.00001   0.00007  -0.00026  -0.00020  -1.77820
   D28       -0.87761  -0.00001  -0.00066  -0.00061  -0.00127  -0.87888
   D29       -0.03711  -0.00000  -0.00076  -0.00110  -0.00186  -0.03896
   D30        0.75670   0.00000  -0.00028  -0.00040  -0.00068   0.75602
   D31        0.93574   0.00001   0.00033  -0.00019   0.00015   0.93589
   D32       -0.23317   0.00001  -0.00081  -0.00111  -0.00191  -0.23508
   D33       -0.18573   0.00004   0.00080   0.00011   0.00092  -0.18482
   D34       -1.35463   0.00003  -0.00034  -0.00081  -0.00115  -1.35578
   D35       -0.86432  -0.00001  -0.00018   0.00027   0.00008  -0.86424
   D36        0.33926  -0.00002  -0.00030   0.00005  -0.00025   0.33902
   D37        0.01029  -0.00001  -0.00077  -0.00011  -0.00088   0.00941
   D38        1.21387  -0.00003  -0.00089  -0.00033  -0.00121   1.21266
   D39       -0.08384  -0.00000   0.00065   0.00030   0.00096  -0.08288
   D40        0.90263   0.00001   0.00120   0.00093   0.00213   0.90476
   D41       -0.96657  -0.00000   0.00104   0.00072   0.00175  -0.96482
   D42        0.01990   0.00000   0.00159   0.00134   0.00293   0.02282
   D43        0.77867  -0.00002   0.00069   0.00058   0.00127   0.77994
   D44       -0.30457   0.00001   0.00130   0.00085   0.00215  -0.30241
   D45       -0.51244   0.00001   0.00047   0.00074   0.00121  -0.51123
   D46        0.55296  -0.00002  -0.00012   0.00050   0.00038   0.55334
   D47       -1.59246   0.00001   0.00060   0.00053   0.00113  -1.59133
   D48       -0.52706  -0.00002   0.00001   0.00029   0.00030  -0.52676
   D49       -0.76745  -0.00002  -0.00149  -0.00071  -0.00220  -0.76965
   D50        0.48925   0.00001  -0.00011  -0.00002  -0.00013   0.48912
   D51       -0.94787  -0.00001  -0.00090  -0.00005  -0.00095  -0.94882
   D52        0.05497   0.00001  -0.00008  -0.00005  -0.00014   0.05484
   D53        2.41732  -0.00007  -0.00316  -0.00278  -0.00591   2.41142
   D54        3.03114   0.00002  -0.00437  -0.00339  -0.00763   3.02352
   D55        0.30887  -0.00002  -0.00033   0.00034   0.00000   0.30888
   D56        1.31171   0.00000   0.00049   0.00034   0.00081   1.31253
   D57       -2.60912  -0.00007  -0.00259  -0.00239  -0.00495  -2.61408
   D58       -1.99530   0.00001  -0.00379  -0.00300  -0.00667  -2.00198
   D59        0.98879   0.00001   0.00019  -0.00018   0.00001   0.98880
   D60       -0.02327  -0.00002  -0.00129  -0.00135  -0.00263  -0.02590
   D61       -0.25647  -0.00000   0.00037   0.00022   0.00059  -0.25588
   D62       -1.26853  -0.00003  -0.00111  -0.00095  -0.00206  -1.27058
   D63        0.30312   0.00002   0.00023  -0.00051  -0.00028   0.30284
   D64        1.37231   0.00002   0.00020  -0.00024  -0.00004   1.37227
   D65       -0.73995   0.00002   0.00012  -0.00065  -0.00054  -0.74048
   D66        0.32924   0.00002   0.00009  -0.00038  -0.00029   0.32894
   D67        0.05802   0.00003   0.00016  -0.00020  -0.00004   0.05798
   D68       -0.95852   0.00003   0.00046   0.00014   0.00060  -0.95792
   D69        2.53559  -0.00011  -0.00622  -0.00626  -0.01249   2.52310
   D70        2.57321   0.00001  -0.00448  -0.00362  -0.00809   2.56513
   D71        1.18452   0.00002  -0.00014  -0.00045  -0.00059   1.18393
   D72        0.16799   0.00002   0.00016  -0.00011   0.00005   0.16804
   D73       -2.62109  -0.00012  -0.00652  -0.00651  -0.01304  -2.63414
   D74       -2.58347   0.00000  -0.00478  -0.00387  -0.00864  -2.59210
   D75        0.85520  -0.00002  -0.00080  -0.00050  -0.00130   0.85389
   D76       -0.27647   0.00001   0.00058   0.00005   0.00062  -0.27585
   D77       -0.49283  -0.00002   0.00012   0.00019   0.00030  -0.49253
   D78        0.51390  -0.00001   0.00009  -0.00002   0.00007   0.51398
   D79        3.13547   0.00004   0.00298   0.00293   0.00589   3.14136
   D80       -2.75902   0.00002   0.00282   0.00190   0.00462  -2.75440
   D81        0.09954   0.00000  -0.00077  -0.00035  -0.00112   0.09841
   D82        1.34221  -0.00000  -0.00087  -0.00026  -0.00113   1.34107
   D83       -0.99333  -0.00001  -0.00043  -0.00029  -0.00072  -0.99405
   D84        0.24934  -0.00001  -0.00053  -0.00019  -0.00073   0.24861
   D85       -0.94036  -0.00001  -0.00187  -0.00163  -0.00350  -0.94386
   D86        0.20831  -0.00002  -0.00210  -0.00128  -0.00338   0.20493
   D87        0.16040   0.00000  -0.00141  -0.00124  -0.00266   0.15775
   D88        1.30908  -0.00000  -0.00164  -0.00089  -0.00254   1.30654
   D89        0.53419   0.00002   0.00128   0.00111   0.00239   0.53658
   D90       -0.54044  -0.00000   0.00107   0.00095   0.00203  -0.53841
   D91        0.55874  -0.00002   0.00009   0.00073   0.00082   0.55956
   D92       -0.51921  -0.00002  -0.00012   0.00029   0.00017  -0.51904
   D93       -0.51866  -0.00002   0.00031   0.00079   0.00110  -0.51755
   D94       -1.59660  -0.00002   0.00010   0.00036   0.00045  -1.59615
   D95       -1.34711   0.00003   0.00077   0.00039   0.00116  -1.34595
   D96       -0.18812   0.00003   0.00095   0.00031   0.00127  -0.18684
   D97       -0.27758   0.00003   0.00272   0.00173   0.00445  -0.27313
   D98        0.88142   0.00004   0.00290   0.00166   0.00456   0.88597
   D99        0.49750   0.00001  -0.00090  -0.00094  -0.00184   0.49565
   D100      -0.67038  -0.00002  -0.00322  -0.00197  -0.00518  -0.67556
   D101      -0.90805  -0.00001   0.00024   0.00033   0.00057  -0.90748
   D102      -0.02652  -0.00001  -0.00015   0.00022   0.00008  -0.02645
   D103       0.26473  -0.00000   0.00087   0.00080   0.00168   0.26640
   D104       1.14626  -0.00000   0.00049   0.00069   0.00119   1.14744
   D105      -0.29419   0.00002   0.00155   0.00065   0.00220  -0.29199
   D106      -1.25361   0.00002   0.00107   0.00083   0.00191  -1.25170
   D107       2.61327   0.00004   0.00202   0.00157   0.00358   2.61685
   D108       2.00407  -0.00001  -0.00048  -0.00023  -0.00073   2.00333
   D109       0.95619   0.00003   0.00045  -0.00040   0.00006   0.95624
   D110      -0.00323   0.00002  -0.00003  -0.00021  -0.00024  -0.00347
   D111      -2.41954   0.00004   0.00092   0.00052   0.00144  -2.41810
   D112      -3.02874  -0.00001  -0.00158  -0.00127  -0.00288  -3.03162
   D113      -0.04701  -0.00001   0.00008   0.00005   0.00014  -0.04687
   D114       0.89161  -0.00003  -0.00069  -0.00033  -0.00101   0.89059
   D115      -2.54106   0.00009   0.00509   0.00512   0.01022  -2.53084
   D116      -2.94545  -0.00001   0.00736   0.00586   0.01335  -2.93210
   D117      -0.91492  -0.00001  -0.00019   0.00006  -0.00013  -0.91505
   D118       0.02370  -0.00003  -0.00096  -0.00033  -0.00129   0.02241
   D119       2.87422   0.00009   0.00482   0.00513   0.00995   2.88417
   D120       2.46983  -0.00001   0.00708   0.00587   0.01307   2.48290
         Item               Value     Threshold  Converged?
 Maximum Force            0.000122     0.000450     YES
 RMS     Force            0.000030     0.000300     YES
 Maximum Displacement     0.011124     0.001800     NO 
 RMS     Displacement     0.001892     0.001200     NO 
 Predicted change in Energy=-3.941012D-06
 GradGradGradGradGradGradGradGradGradGradGradGradGradGradGradGradGradGrad

                          Input orientation:                          
 ---------------------------------------------------------------------
 Center     Atomic      Atomic             Coordinates (Angstroms)
 Number     Number       Type             X           Y           Z
 ---------------------------------------------------------------------
      1          4           0       -0.012538    0.008148   -1.524551
      2          4           0       -1.528714    1.315932   -0.140353
      3          4           0        0.468237    1.630203   -0.324721
      4          4           0       -0.143803    0.934724    1.480824
      5          4           0        1.976884    0.395580   -1.040991
      6          4           0       -1.750132   -0.394284    0.916510
      7          4           0       -0.486130   -1.676558   -0.469647
      8          4           0        0.150783   -1.068513    1.396319
      9          4           0        1.495831   -1.318021   -0.167575
     10          4           0        1.827603    0.349808    1.044236
     11          4           0       -2.028681   -0.379159   -1.106773
     12          1           0        3.245175    0.623091    1.697870
     13          1           0        2.730793    0.970724    2.194597
 ---------------------------------------------------------------------
                    Distance matrix (angstroms):
                    1          2          3          4          5
     1  Be   0.000000
     2  Be   2.434151   0.000000
     3  Be   2.074078   2.029919   0.000000
     4  Be   3.147706   2.165990   2.029354   0.000000
     5  Be   2.083683   3.734624   2.076862   3.338794   0.000000
     6  Be   3.023238   2.022578   3.249671   2.159863   4.283264
     7  Be   2.043367   3.185971   3.444777   3.277243   3.269041
     8  Be   3.117267   3.296611   3.216492   2.026544   3.379156
     9  Be   2.423899   4.010775   3.126127   3.237357   1.982599
    10  Be   3.178288   3.688022   2.315454   2.102183   2.091065
    11  Be   2.095084   2.014266   3.299052   3.460450   4.080331
    12  H    4.623294   5.162277   3.580019   3.410190   3.026828
    13  H    4.720644   4.869760   3.449787   2.962106   3.371676
                    6          7          8          9         10
     6  Be   0.000000
     7  Be   2.272303   0.000000
     8  Be   2.073230   2.063300   0.000000
     9  Be   3.544687   2.036656   2.077780   0.000000
    10  Be   3.656525   3.428026   2.224257   2.088112   0.000000
    11  Be   2.042424   2.113916   3.389800   3.766396   4.475394
    12  H    5.157390   4.889699   3.539452   3.210609   1.584750
    13  H    4.855455   4.945189   3.384108   3.513309   1.588906
                   11         12         13
    11  Be   0.000000
    12  H    6.056739   0.000000
    13  H    5.947590   0.795094   0.000000
 Stoichiometry    Be11H2
 Framework group  C1[X(Be11H2)]
 Deg. of freedom    33
 Full point group                 C1      NOp   1
 Largest Abelian subgroup         C1      NOp   1
 Largest concise Abelian subgroup C1      NOp   1
                         Standard orientation:                         
 ---------------------------------------------------------------------
 Center     Atomic      Atomic             Coordinates (Angstroms)
 Number     Number       Type             X           Y           Z
 ---------------------------------------------------------------------
      1          4           0       -0.573052    1.169873    0.964259
      2          4           0       -1.492593   -1.082623    1.040411
      3          4           0        0.401764   -0.563635    1.552890
      4          4           0        0.226052   -1.666898   -0.141281
      5          4           0        1.504050    1.144463    1.127778
      6          4           0       -1.617141   -0.905324   -0.970528
      7          4           0       -0.936047    1.261239   -1.044530
      8          4           0        0.250221   -0.314499   -1.650357
      9          4           0        1.081264    1.386460   -0.794041
     10          4           0        1.922344   -0.426094   -0.187870
     11          4           0       -2.430901    0.515233    0.250663
     12          1           0        3.485998   -0.673073   -0.261513
     13          1           0        3.170162   -1.399705   -0.328065
 ---------------------------------------------------------------------
 Rotational constants (GHZ):           2.4164481           1.6960480           1.6552971
 Standard basis: def2TZVP (5D, 7F)
 There are   232 symmetry adapted cartesian basis functions of A   symmetry.
 There are   221 symmetry adapted basis functions of A   symmetry.
   221 basis functions,   335 primitive gaussians,   232 cartesian basis functions
    23 alpha electrons       23 beta electrons
       nuclear repulsion energy       191.0110628683 Hartrees.
 NAtoms=   13 NActive=   13 NUniq=   13 SFac= 1.00D+00 NAtFMM=   60 NAOKFM=F Big=F
 Integral buffers will be    131072 words long.
 Raffenetti 2 integral format.
 Two-electron integral symmetry is turned on.
 Nuclear repulsion after empirical dispersion term =      190.9837262383 Hartrees.
 One-electron integrals computed using PRISM.
   1 Symmetry operations used in ECPInt.
 ECPInt:  NShTT=    5778 NPrTT=   17959 LenC2=    5632 LenP2D=   14644.
 LDataN:  DoStor=T MaxTD1= 4 Len=   56
 NBasis=   221 RedAO= T EigKep=  2.65D-04  NBF=   221
 NBsUse=   221 1.00D-06 EigRej= -1.00D+00 NBFU=   221
 Initial guess from the checkpoint file:  "/home/super/YCY/BeH/Be11/10-H-Be11.chk"
 B after Tr=     0.000000   -0.000000    0.000000
         Rot=    0.999997   -0.002618   -0.000183    0.000242 Ang=  -0.30 deg.
 Requested convergence on RMS density matrix=1.00D-08 within 128 cycles.
 Requested convergence on MAX density matrix=1.00D-06.
 Requested convergence on             energy=1.00D-06.
 No special actions if energy rises.
 SCF Done:  E(RPBE1PBE) =  -163.040358451     A.U. after   11 cycles
            NFock= 11  Conv=0.61D-08     -V/T= 2.0075
   1 Symmetry operations used in ECPInt.
 ECPInt:  NShTT=    5778 NPrTT=   17959 LenC2=    5632 LenP2D=   14644.
 LDataN:  DoStor=T MaxTD1= 5 Len=  102
 Calling FoFJK, ICntrl=      2127 FMM=F ISym2X=0 I1Cent= 0 IOpClX= 0 NMat=1 NMatS=1 NMatT=0.
 ***** Axes restored to original set *****
 -------------------------------------------------------------------
 Center     Atomic                   Forces (Hartrees/Bohr)
 Number     Number              X              Y              Z
 -------------------------------------------------------------------
      1        4          -0.000021475   -0.000071404   -0.000063426
      2        4          -0.000114458    0.000000004   -0.000087858
      3        4           0.000061326    0.000135838   -0.000042327
      4        4           0.000096284    0.000074171    0.000105089
      5        4           0.000004324    0.000090610    0.000069368
      6        4           0.000053609    0.000021485   -0.000055976
      7        4           0.000012869   -0.000099904   -0.000103701
      8        4          -0.000013659    0.000007491    0.000007442
      9        4          -0.000026525    0.000085592    0.000010778
     10        4          -0.000056053   -0.000275308    0.000245303
     11        4           0.000063699    0.000001133    0.000140650
     12        1           0.000165269   -0.000034156   -0.000356869
     13        1          -0.000225210    0.000064448    0.000131527
 -------------------------------------------------------------------
 Cartesian Forces:  Max     0.000356869 RMS     0.000115474

 GradGradGradGradGradGradGradGradGradGradGradGradGradGradGradGradGradGrad
 Berny optimization.
 Using GEDIIS/GDIIS optimizer.
[truncated: 270,637 more chars]
