# Supplementary material for: A DFT Study on Ben(n = 10–12) Clusters with Hydrogen Storage Capacity
Source: Molecules. 2026 Feb 6;31(3):566. doi: 10.3390/molecules31030566 (PMC12899933; doi:10.3390/molecules31030566)
Supplement: Supplementary file 1 [file molecules-31-00566-s001.zip › Supplementary Information/Be11/2-H-Be11.out]

 Entering Gaussian System, Link 0=g16
 Initial command:
 /home/super/DK/Gaussian/g16/l1.exe "/home/super/DK/Gaussian/g16scratch/Gau-52643.inp" -scrdir="/home/super/DK/Gaussian/g16scratch/"
 Default is to use a total of  14 processors:
                               14 via shared-memory
                                1 via Linda
 Entering Link 1 = /home/super/DK/Gaussian/g16/l1.exe PID=     52645.
  
 Copyright (c) 1988,1990,1992,1993,1995,1998,2003,2009,2016,
            Gaussian, Inc.  All Rights Reserved.
  
 This is part of the Gaussian(R) 16 program.  It is based on
 the Gaussian(R) 09 system (copyright 2009, Gaussian, Inc.),
 the Gaussian(R) 03 system (copyright 2003, Gaussian, Inc.),
 the Gaussian(R) 98 system (copyright 1998, Gaussian, Inc.),
 the Gaussian(R) 94 system (copyright 1995, Gaussian, Inc.),
 the Gaussian 92(TM) system (copyright 1992, Gaussian, Inc.),
 the Gaussian 90(TM) system (copyright 1990, Gaussian, Inc.),
 the Gaussian 88(TM) system (copyright 1988, Gaussian, Inc.),
 the Gaussian 86(TM) system (copyright 1986, Carnegie Mellon
 University), and the Gaussian 82(TM) system (copyright 1983,
 Carnegie Mellon University). Gaussian is a federally registered
 trademark of Gaussian, Inc.
  
 This software contains proprietary and confidential information,
 including trade secrets, belonging to Gaussian, Inc.
  
 This software is provided under written license and may be
 used, copied, transmitted, or stored only in accord with that
 written license.
  
 The following legend is applicable only to US Government
 contracts under FAR:
  
                    RESTRICTED RIGHTS LEGEND
  
 Use, reproduction and disclosure by the US Government is
 subject to restrictions as set forth in subparagraphs (a)
 and (c) of the Commercial Computer Software - Restricted
 Rights clause in FAR 52.227-19.
  
 Gaussian, Inc.
 340 Quinnipiac St., Bldg. 40, Wallingford CT 06492
  
  
 ---------------------------------------------------------------
 Warning -- This program may not be used in any manner that
 competes with the business of Gaussian, Inc. or will provide
 assistance to any competitor of Gaussian, Inc.  The licensee
 of this program is prohibited from giving any competitor of
 Gaussian, Inc. access to this program.  By using this program,
 the user acknowledges that Gaussian, Inc. is engaged in the
 business of creating and licensing software in the field of
 computational chemistry and represents and warrants to the
 licensee that it is not a competitor of Gaussian, Inc. and that
 it will not use this program in any manner prohibited above.
 ---------------------------------------------------------------
  

 Cite this work as:
 Gaussian 16, Revision A.03,
 M. J. Frisch, G. W. Trucks, H. B. Schlegel, G. E. Scuseria, 
 M. A. Robb, J. R. Cheeseman, G. Scalmani, V. Barone, 
 G. A. Petersson, H. Nakatsuji, X. Li, M. Caricato, A. V. Marenich, 
 J. Bloino, B. G. Janesko, R. Gomperts, B. Mennucci, H. P. Hratchian, 
 J. V. Ortiz, A. F. Izmaylov, J. L. Sonnenberg, D. Williams-Young, 
 F. Ding, F. Lipparini, F. Egidi, J. Goings, B. Peng, A. Petrone, 
 T. Henderson, D. Ranasinghe, V. G. Zakrzewski, J. Gao, N. Rega, 
 G. Zheng, W. Liang, M. Hada, M. Ehara, K. Toyota, R. Fukuda, 
 J. Hasegawa, M. Ishida, T. Nakajima, Y. Honda, O. Kitao, H. Nakai, 
 T. Vreven, K. Throssell, J. A. Montgomery, Jr., J. E. Peralta, 
 F. Ogliaro, M. J. Bearpark, J. J. Heyd, E. N. Brothers, K. N. Kudin, 
 V. N. Staroverov, T. A. Keith, R. Kobayashi, J. Normand, 
 K. Raghavachari, A. P. Rendell, J. C. Burant, S. S. Iyengar, 
 J. Tomasi, M. Cossi, J. M. Millam, M. Klene, C. Adamo, R. Cammi, 
 J. W. Ochterski, R. L. Martin, K. Morokuma, O. Farkas, 
 J. B. Foresman, and D. J. Fox, Gaussian, Inc., Wallingford CT, 2016.
 
 ******************************************
 Gaussian 16:  ES64L-G16RevA.03 25-Dec-2016
                26-Apr-2024 
 ******************************************
 %chk=/home/super/YCY/BeH/Be11/2-H-Be11.chk
 ------------------------------------
 # opt freq def2tzvp em=gd3bj pbe1pbe
 ------------------------------------
 1/18=20,19=15,26=3,38=1/1,3;
 2/9=110,12=2,17=6,18=5,40=1/2;
 3/5=44,7=101,11=2,25=1,30=1,71=1,74=-13,124=41/1,2,3;
 4//1;
 5/5=2,38=5/2;
 6/7=2,8=2,9=2,10=2,28=1/1;
 7//1,2,3,16;
 1/18=20,19=15,26=3/3(2);
 2/9=110/2;
 99//99;
 2/9=110/2;
 3/5=44,7=101,11=2,25=1,30=1,71=1,74=-13,124=41/1,2,3;
 4/5=5,16=3,69=1/1;
 5/5=2,38=5/2;
 7//1,2,3,16;
 1/18=20,19=15,26=3/3(-5);
 2/9=110/2;
 6/7=2,8=2,9=2,10=2,19=2,28=1/1;
 99/9=1/99;
 -------------------
 Title Card Required
 -------------------
 Symbolic Z-matrix:
 Charge =  0 Multiplicity = 1
 Be                   -0.00049   0.00136  -1.47614 
 Be                   -1.55508   1.32611  -0.18262 
 Be                    0.44736   1.67909  -0.3805 
 Be                   -0.16909   1.00753   1.44766 
 Be                    2.00805   0.40842  -1.08265 
 Be                   -1.74689  -0.37972   0.93774 
 Be                   -0.44666  -1.67817  -0.38243 
 Be                    0.16903  -1.00871   1.44667 
 Be                    1.5557   -1.32657  -0.18307 
 Be                    1.74692   0.37906   0.93757 
 Be                   -2.00885  -0.40841  -1.08223 
 H                    -2.45946   2.33619  -0.05948 
 H                    -2.88856   1.93749  -0.18951 
 

 GradGradGradGradGradGradGradGradGradGradGradGradGradGradGradGradGradGrad
 Berny optimization.
 Initialization pass.
                           ----------------------------
                           !    Initial Parameters    !
                           ! (Angstroms and Degrees)  !
 --------------------------                            --------------------------
 ! Name  Definition              Value          Derivative Info.                !
 --------------------------------------------------------------------------------
 ! R1    R(1,2)                  2.4176         estimate D2E/DX2                !
 ! R2    R(1,3)                  2.0532         estimate D2E/DX2                !
 ! R3    R(1,5)                  2.0868         estimate D2E/DX2                !
 ! R4    R(1,7)                  2.0533         estimate D2E/DX2                !
 ! R5    R(1,9)                  2.4201         estimate D2E/DX2                !
 ! R6    R(1,11)                 2.0872         estimate D2E/DX2                !
 ! R7    R(2,3)                  2.0429         estimate D2E/DX2                !
 ! R8    R(2,4)                  2.1634         estimate D2E/DX2                !
 ! R9    R(2,6)                  2.0498         estimate D2E/DX2                !
 ! R10   R(2,11)                 2.0059         estimate D2E/DX2                !
 ! R11   R(2,12)                 1.3614         estimate D2E/DX2                !
 ! R12   R(2,13)                 1.467          estimate D2E/DX2                !
 ! R13   R(3,4)                  2.0428         estimate D2E/DX2                !
 ! R14   R(3,5)                  2.1315         estimate D2E/DX2                !
 ! R15   R(3,10)                 2.2619         estimate D2E/DX2                !
 ! R16   R(4,6)                  2.1619         estimate D2E/DX2                !
 ! R17   R(4,8)                  2.0444         estimate D2E/DX2                !
 ! R18   R(4,10)                 2.08           estimate D2E/DX2                !
 ! R19   R(5,9)                  2.006          estimate D2E/DX2                !
 ! R20   R(5,10)                 2.0372         estimate D2E/DX2                !
 ! R21   R(6,7)                  2.2626         estimate D2E/DX2                !
 ! R22   R(6,8)                  2.0798         estimate D2E/DX2                !
 ! R23   R(6,11)                 2.0371         estimate D2E/DX2                !
 ! R24   R(7,8)                  2.0428         estimate D2E/DX2                !
 ! R25   R(7,9)                  2.0428         estimate D2E/DX2                !
 ! R26   R(7,11)                 2.1313         estimate D2E/DX2                !
 ! R27   R(8,9)                  2.1633         estimate D2E/DX2                !
 ! R28   R(8,10)                 2.1621         estimate D2E/DX2                !
 ! R29   R(9,10)                 2.0498         estimate D2E/DX2                !
 ! R30   R(12,13)                0.6            estimate D2E/DX2                !
 ! A1    A(2,1,5)              114.2762         estimate D2E/DX2                !
 ! A2    A(2,1,7)               91.3461         estimate D2E/DX2                !
 ! A3    A(2,1,9)              115.3577         estimate D2E/DX2                !
 ! A4    A(3,1,7)              115.5651         estimate D2E/DX2                !
 ! A5    A(3,1,9)               91.3175         estimate D2E/DX2                !
 ! A6    A(3,1,11)             105.6396         estimate D2E/DX2                !
 ! A7    A(5,1,7)              105.5611         estimate D2E/DX2                !
 ! A8    A(5,1,11)             158.2532         estimate D2E/DX2                !
 ! A9    A(9,1,11)             114.215          estimate D2E/DX2                !
 ! A10   A(1,2,4)               84.8675         estimate D2E/DX2                !
 ! A11   A(1,2,6)               84.065          estimate D2E/DX2                !
 ! A12   A(1,2,12)             151.9005         estimate D2E/DX2                !
 ! A13   A(1,2,13)             144.1317         estimate D2E/DX2                !
 ! A14   A(3,2,6)              106.765          estimate D2E/DX2                !
 ! A15   A(3,2,11)             109.129          estimate D2E/DX2                !
 ! A16   A(3,2,12)             122.1219         estimate D2E/DX2                !
 ! A17   A(3,2,13)             144.938          estimate D2E/DX2                !
 ! A18   A(4,2,11)             110.8271         estimate D2E/DX2                !
 ! A19   A(4,2,12)             117.8199         estimate D2E/DX2                !
 ! A20   A(4,2,13)             130.336          estimate D2E/DX2                !
 ! A21   A(6,2,12)             120.3868         estimate D2E/DX2                !
 ! A22   A(6,2,13)             105.3268         estimate D2E/DX2                !
 ! A23   A(11,2,12)            122.1308         estimate D2E/DX2                !
 ! A24   A(11,2,13)             98.7795         estimate D2E/DX2                !
 ! A25   A(1,3,4)               98.2273         estimate D2E/DX2                !
 ! A26   A(1,3,10)              88.0876         estimate D2E/DX2                !
 ! A27   A(2,3,5)              130.2854         estimate D2E/DX2                !
 ! A28   A(2,3,10)             114.0421         estimate D2E/DX2                !
 ! A29   A(4,3,5)              108.6489         estimate D2E/DX2                !
 ! A30   A(2,4,8)              104.5261         estimate D2E/DX2                !
 ! A31   A(2,4,10)             116.7335         estimate D2E/DX2                !
 ! A32   A(3,4,6)              102.7143         estimate D2E/DX2                !
 ! A33   A(3,4,8)              105.8948         estimate D2E/DX2                !
 ! A34   A(6,4,10)             114.8697         estimate D2E/DX2                !
 ! A35   A(1,5,10)              93.4858         estimate D2E/DX2                !
 ! A36   A(3,5,9)              101.6985         estimate D2E/DX2                !
 ! A37   A(2,6,7)               96.0208         estimate D2E/DX2                !
 ! A38   A(2,6,8)              107.411          estimate D2E/DX2                !
 ! A39   A(4,6,7)               94.9604         estimate D2E/DX2                !
 ! A40   A(4,6,11)             109.6804         estimate D2E/DX2                !
 ! A41   A(8,6,11)             110.9074         estimate D2E/DX2                !
 ! A42   A(1,7,6)               88.0661         estimate D2E/DX2                !
 ! A43   A(1,7,8)               98.2437         estimate D2E/DX2                !
 ! A44   A(6,7,9)              114.0526         estimate D2E/DX2                !
 ! A45   A(8,7,11)             108.6431         estimate D2E/DX2                !
 ! A46   A(9,7,11)             130.3896         estimate D2E/DX2                !
 ! A47   A(4,8,7)              105.8905         estimate D2E/DX2                !
 ! A48   A(4,8,9)              104.5535         estimate D2E/DX2                !
 ! A49   A(6,8,9)              116.7811         estimate D2E/DX2                !
 ! A50   A(6,8,10)             114.8698         estimate D2E/DX2                !
 ! A51   A(7,8,10)             102.6781         estimate D2E/DX2                !
 ! A52   A(1,9,8)               84.8204         estimate D2E/DX2                !
 ! A53   A(1,9,10)              84.0028         estimate D2E/DX2                !
 ! A54   A(5,9,7)              109.0349         estimate D2E/DX2                !
 ! A55   A(5,9,8)              110.812          estimate D2E/DX2                !
 ! A56   A(7,9,10)             106.7399         estimate D2E/DX2                !
 ! A57   A(3,10,8)              94.9806         estimate D2E/DX2                !
 ! A58   A(3,10,9)              96.0887         estimate D2E/DX2                !
 ! A59   A(4,10,5)             110.9107         estimate D2E/DX2                !
 ! A60   A(4,10,9)             107.4314         estimate D2E/DX2                !
 ! A61   A(5,10,8)             109.6507         estimate D2E/DX2                !
 ! A62   A(1,11,6)              93.4761         estimate D2E/DX2                !
 ! A63   A(2,11,7)             101.6594         estimate D2E/DX2                !
 ! D1    D(5,1,2,4)            -40.2246         estimate D2E/DX2                !
 ! D2    D(5,1,2,6)           -102.2155         estimate D2E/DX2                !
 ! D3    D(5,1,2,12)           105.5282         estimate D2E/DX2                !
 ! D4    D(5,1,2,13)           149.7388         estimate D2E/DX2                !
 ! D5    D(7,1,2,4)             67.5317         estimate D2E/DX2                !
 ! D6    D(7,1,2,6)              5.5407         estimate D2E/DX2                !
 ! D7    D(7,1,2,12)          -146.7156         estimate D2E/DX2                !
 ! D8    D(7,1,2,13)          -102.505          estimate D2E/DX2                !
 ! D9    D(9,1,2,4)             17.7741         estimate D2E/DX2                !
 ! D10   D(9,1,2,6)            -44.2169         estimate D2E/DX2                !
 ! D11   D(9,1,2,12)           163.5269         estimate D2E/DX2                !
 ! D12   D(9,1,2,13)          -152.2626         estimate D2E/DX2                !
 ! D13   D(7,1,3,4)            -12.1229         estimate D2E/DX2                !
 ! D14   D(7,1,3,10)            44.6627         estimate D2E/DX2                !
 ! D15   D(9,1,3,4)            -61.7858         estimate D2E/DX2                !
 ! D16   D(9,1,3,10)            -5.0001         estimate D2E/DX2                !
 ! D17   D(11,1,3,4)            53.8394         estimate D2E/DX2                !
 ! D18   D(11,1,3,10)          110.6251         estimate D2E/DX2                !
 ! D19   D(2,1,5,10)            46.1724         estimate D2E/DX2                !
 ! D20   D(7,1,5,10)           -52.5906         estimate D2E/DX2                !
 ! D21   D(11,1,5,10)           -0.8498         estimate D2E/DX2                !
 ! D22   D(2,1,7,6)             -4.9941         estimate D2E/DX2                !
 ! D23   D(2,1,7,8)            -61.7556         estimate D2E/DX2                !
 ! D24   D(3,1,7,6)             44.7432         estimate D2E/DX2                !
 ! D25   D(3,1,7,8)            -12.0182         estimate D2E/DX2                !
 ! D26   D(5,1,7,6)            110.6919         estimate D2E/DX2                !
 ! D27   D(5,1,7,8)             53.9305         estimate D2E/DX2                !
 ! D28   D(2,1,9,8)             17.7556         estimate D2E/DX2                !
 ! D29   D(2,1,9,10)           -44.2507         estimate D2E/DX2                !
 ! D30   D(3,1,9,8)             67.5528         estimate D2E/DX2                !
 ! D31   D(3,1,9,10)             5.5465         estimate D2E/DX2                !
 ! D32   D(11,1,9,8)           -40.2664         estimate D2E/DX2                !
 ! D33   D(11,1,9,10)         -102.2727         estimate D2E/DX2                !
 ! D34   D(3,1,11,6)           -52.5084         estimate D2E/DX2                !
 ! D35   D(5,1,11,6)            -0.4845         estimate D2E/DX2                !
 ! D36   D(9,1,11,6)            46.2391         estimate D2E/DX2                !
 ! D37   D(6,2,3,5)             53.5413         estimate D2E/DX2                !
 ! D38   D(6,2,3,10)           -10.2271         estimate D2E/DX2                !
 ! D39   D(11,2,3,5)           -10.1379         estimate D2E/DX2                !
 ! D40   D(11,2,3,10)          -73.9064         estimate D2E/DX2                !
 ! D41   D(12,2,3,5)          -162.0771         estimate D2E/DX2                !
 ! D42   D(12,2,3,10)          134.1544         estimate D2E/DX2                !
 ! D43   D(13,2,3,5)          -150.9823         estimate D2E/DX2                !
 ! D44   D(13,2,3,10)          145.2493         estimate D2E/DX2                !
 ! D45   D(1,2,4,8)            -49.6239         estimate D2E/DX2                !
 ! D46   D(1,2,4,10)            17.3891         estimate D2E/DX2                !
 ! D47   D(11,2,4,8)             0.2366         estimate D2E/DX2                !
 ! D48   D(11,2,4,10)           67.2496         estimate D2E/DX2                !
 ! D49   D(12,2,4,8)           147.816          estimate D2E/DX2                !
 ! D50   D(12,2,4,10)         -145.171          estimate D2E/DX2                !
 ! D51   D(13,2,4,8)           122.7335         estimate D2E/DX2                !
 ! D52   D(13,2,4,10)         -170.2535         estimate D2E/DX2                !
 ! D53   D(1,2,6,7)             -5.0533         estimate D2E/DX2                !
 ! D54   D(1,2,6,8)             51.0812         estimate D2E/DX2                !
 ! D55   D(3,2,6,7)            -54.6525         estimate D2E/DX2                !
 ! D56   D(3,2,6,8)              1.4821         estimate D2E/DX2                !
 ! D57   D(12,2,6,7)           160.2218         estimate D2E/DX2                !
 ! D58   D(12,2,6,8)          -143.6436         estimate D2E/DX2                !
 ! D59   D(13,2,6,7)           139.6614         estimate D2E/DX2                !
 ! D60   D(13,2,6,8)          -164.204          estimate D2E/DX2                !
 ! D61   D(3,2,11,7)            45.3792         estimate D2E/DX2                !
 ! D62   D(4,2,11,7)           -16.7351         estimate D2E/DX2                !
 ! D63   D(12,2,11,7)         -162.6846         estimate D2E/DX2                !
 ! D64   D(13,2,11,7)         -156.1536         estimate D2E/DX2                !
 ! D65   D(1,3,4,6)            -29.4295         estimate D2E/DX2                !
 ! D66   D(1,3,4,8)             31.7705         estimate D2E/DX2                !
 ! D67   D(5,3,4,6)            -90.2336         estimate D2E/DX2                !
 ! D68   D(5,3,4,8)            -29.0336         estimate D2E/DX2                !
 ! D69   D(2,3,5,9)            -43.146          estimate D2E/DX2                !
 ! D70   D(4,3,5,9)             28.0895         estimate D2E/DX2                !
 ! D71   D(1,3,10,8)           -56.1158         estimate D2E/DX2                !
 ! D72   D(1,3,10,9)             5.9386         estimate D2E/DX2                !
 ! D73   D(2,3,10,8)            13.5692         estimate D2E/DX2                !
 ! D74   D(2,3,10,9)            75.6236         estimate D2E/DX2                !
 ! D75   D(3,4,6,7)             57.2355         estimate D2E/DX2                !
 ! D76   D(3,4,6,11)            -1.7291         estimate D2E/DX2                !
 ! D77   D(10,4,6,7)           -12.5675         estimate D2E/DX2                !
 ! D78   D(10,4,6,11)          -71.5321         estimate D2E/DX2                !
 ! D79   D(2,4,8,7)             17.4357         estimate D2E/DX2                !
 ! D80   D(2,4,8,9)             77.7727         estimate D2E/DX2                !
 ! D81   D(3,4,8,7)            -42.8999         estimate D2E/DX2                !
 ! D82   D(3,4,8,9)             17.4371         estimate D2E/DX2                !
 ! D83   D(2,4,10,5)             7.1278         estimate D2E/DX2                !
 ! D84   D(2,4,10,9)           -55.3902         estimate D2E/DX2                !
 ! D85   D(6,4,10,5)            70.6218         estimate D2E/DX2                !
 ! D86   D(6,4,10,9)             8.1039         estimate D2E/DX2                !
 ! D87   D(3,5,9,7)             45.4765         estimate D2E/DX2                !
 ! D88   D(3,5,9,8)            -16.6128         estimate D2E/DX2                !
 ! D89   D(1,5,10,4)           -30.5299         estimate D2E/DX2                !
 ! D90   D(1,5,10,8)            31.2461         estimate D2E/DX2                !
 ! D91   D(2,6,7,1)              5.9243         estimate D2E/DX2                !
 ! D92   D(2,6,7,9)             75.696          estimate D2E/DX2                !
 ! D93   D(4,6,7,1)            -56.1309         estimate D2E/DX2                !
 ! D94   D(4,6,7,9)             13.6408         estimate D2E/DX2                !
 ! D95   D(2,6,8,9)            -55.353          estimate D2E/DX2                !
 ! D96   D(2,6,8,10)             8.1492         estimate D2E/DX2                !
 ! D97   D(11,6,8,9)             7.1582         estimate D2E/DX2                !
 ! D98   D(11,6,8,10)           70.6603         estimate D2E/DX2                !
 ! D99   D(4,6,11,1)            31.1773         estimate D2E/DX2                !
 ! D100  D(8,6,11,1)           -30.6121         estimate D2E/DX2                !
 ! D101  D(1,7,8,4)             31.7097         estimate D2E/DX2                !
 ! D102  D(1,7,8,10)           -29.4861         estimate D2E/DX2                !
 ! D103  D(11,7,8,4)           -29.1172         estimate D2E/DX2                !
 ! D104  D(11,7,8,10)          -90.313          estimate D2E/DX2                !
 ! D105  D(6,7,9,5)            -73.994          estimate D2E/DX2                !
 ! D106  D(6,7,9,10)           -10.3306         estimate D2E/DX2                !
 ! D107  D(11,7,9,5)           -10.2259         estimate D2E/DX2                !
 ! D108  D(11,7,9,10)           53.4376         estimate D2E/DX2                !
 ! D109  D(8,7,11,2)            28.2124         estimate D2E/DX2                !
 ! D110  D(9,7,11,2)           -43.0278         estimate D2E/DX2                !
 ! D111  D(4,8,9,1)            -49.6175         estimate D2E/DX2                !
 ! D112  D(4,8,9,5)              0.1532         estimate D2E/DX2                !
 ! D113  D(6,8,9,1)             17.4073         estimate D2E/DX2                !
 ! D114  D(6,8,9,5)             67.178          estimate D2E/DX2                !
 ! D115  D(6,8,10,3)           -12.5588         estimate D2E/DX2                !
 ! D116  D(6,8,10,5)           -71.5525         estimate D2E/DX2                !
 ! D117  D(7,8,10,3)            57.2609         estimate D2E/DX2                !
 ! D118  D(7,8,10,5)            -1.7329         estimate D2E/DX2                !
 ! D119  D(1,9,10,3)            -5.0607         estimate D2E/DX2                !
 ! D120  D(1,9,10,4)            51.1046         estimate D2E/DX2                !
 ! D121  D(7,9,10,3)           -54.5945         estimate D2E/DX2                !
 ! D122  D(7,9,10,4)             1.5707         estimate D2E/DX2                !
 --------------------------------------------------------------------------------
 Trust Radius=3.00D-01 FncErr=1.00D-07 GrdErr=1.00D-06 EigMax=2.50D+02 EigMin=1.00D-04
 Number of steps in this run=    100 maximum allowed number of steps=    100.
 GradGradGradGradGradGradGradGradGradGradGradGradGradGradGradGradGradGrad

                          Input orientation:                          
 ---------------------------------------------------------------------
 Center     Atomic      Atomic             Coordinates (Angstroms)
 Number     Number       Type             X           Y           Z
 ---------------------------------------------------------------------
      1          4           0       -0.000486    0.001355   -1.476136
      2          4           0       -1.555079    1.326114   -0.182620
      3          4           0        0.447356    1.679093   -0.380504
      4          4           0       -0.169087    1.007531    1.447664
      5          4           0        2.008052    0.408416   -1.082653
      6          4           0       -1.746891   -0.379718    0.937738
      7          4           0       -0.446663   -1.678171   -0.382431
      8          4           0        0.169025   -1.008706    1.446672
      9          4           0        1.555700   -1.326565   -0.183068
     10          4           0        1.746924    0.379062    0.937569
     11          4           0       -2.008852   -0.408411   -1.082231
     12          1           0       -2.459461    2.336187   -0.059476
     13          1           0       -2.888564    1.937487   -0.189509
 ---------------------------------------------------------------------
                    Distance matrix (angstroms):
                    1          2          3          4          5
     1  Be   0.000000
     2  Be   2.417629   0.000000
     3  Be   2.053236   2.042914   0.000000
     4  Be   3.096679   2.163399   2.042840   0.000000
     5  Be   2.086804   3.787893   2.131527   3.391368   0.000000
     6  Be   3.003654   2.049843   3.284994   2.161932   4.336212
     7  Be   2.053308   3.208464   3.474262   3.261793   3.296935
     8  Be   3.097057   3.328440   3.261948   2.044390   3.433328
     9  Be   2.420147   4.088233   3.209577   3.328991   2.006000
    10  Be   3.003677   3.613164   2.261918   2.079968   2.037240
    11  Be   2.087248   2.005938   3.298947   3.433656   4.099113
    12  H    3.674905   1.361367   2.997402   3.046738   4.972109
    13  H    3.707426   1.466972   3.351359   3.307674   5.206977
                    6          7          8          9         10
     6  Be   0.000000
     7  Be   2.262613   0.000000
     8  Be   2.079753   2.042761   0.000000
     9  Be   3.613839   2.042751   2.163320   0.000000
    10  Be   3.575261   3.284270   2.162140   2.049770   0.000000
    11  Be   2.037087   2.131301   3.390996   3.789133   4.336538
    12  H    2.979653   4.502302   4.512841   5.436225   4.745325
    13  H    2.818429   4.367274   4.550384   5.514124   5.018640
                   11         12         13
    11  Be   0.000000
    12  H    2.963426   0.000000
    13  H    2.659715   0.600000   0.000000
 Stoichiometry    Be11H2
 Framework group  C1[X(Be11H2)]
 Deg. of freedom    33
 Full point group                 C1      NOp   1
 Largest Abelian subgroup         C1      NOp   1
 Largest concise Abelian subgroup C1      NOp   1
                         Standard orientation:                         
 ---------------------------------------------------------------------
 Center     Atomic      Atomic             Coordinates (Angstroms)
 Number     Number       Type             X           Y           Z
 ---------------------------------------------------------------------
      1          4           0       -0.114132    0.013410   -1.473637
      2          4           0        1.721121   -0.802378   -0.127804
      3          4           0       -0.108124   -1.689872   -0.327091
      4          4           0        0.276309   -0.822946    1.482287
      5          4           0       -1.943505   -0.910347   -1.080166
      6          4           0        1.427799    0.923942    0.937860
      7          4           0       -0.155078    1.782484   -0.432113
      8          4           0       -0.594232    1.025564    1.413717
      9          4           0       -1.990586    0.908038   -0.234414
     10          4           0       -1.730381   -0.751882    0.939689
     11          4           0        1.702529    0.962929   -1.080240
     12          1           0        2.862939   -1.525861    0.033884
     13          1           0        3.170180   -1.029906   -0.106231
 ---------------------------------------------------------------------
 Rotational constants (GHZ):           2.3898259           1.7492313           1.6559755
 Standard basis: def2TZVP (5D, 7F)
 There are   232 symmetry adapted cartesian basis functions of A   symmetry.
 There are   221 symmetry adapted basis functions of A   symmetry.
   221 basis functions,   335 primitive gaussians,   232 cartesian basis functions
    23 alpha electrons       23 beta electrons
       nuclear repulsion energy       192.2407056573 Hartrees.
 NAtoms=   13 NActive=   13 NUniq=   13 SFac= 1.00D+00 NAtFMM=   60 NAOKFM=F Big=F
 Integral buffers will be    131072 words long.
 Raffenetti 2 integral format.
 Two-electron integral symmetry is turned on.
 Nuclear repulsion after empirical dispersion term =      192.2131711984 Hartrees.
 One-electron integrals computed using PRISM.
   1 Symmetry operations used in ECPInt.
 ECPInt:  NShTT=    5778 NPrTT=   17959 LenC2=    5641 LenP2D=   14667.
 LDataN:  DoStor=T MaxTD1= 4 Len=   56
 NBasis=   221 RedAO= T EigKep=  2.66D-04  NBF=   221
 NBsUse=   221 1.00D-06 EigRej= -1.00D+00 NBFU=   221
 ExpMin= 3.27D-02 ExpMax= 4.70D+03 ExpMxC= 1.60D+02 IAcc=3 IRadAn=         5 AccDes= 0.00D+00
 Harris functional with IExCor= 1009 and IRadAn=       5 diagonalized for initial guess.
 HarFok:  IExCor= 1009 AccDes= 0.00D+00 IRadAn=         5 IDoV= 1 UseB2=F ITyADJ=14
 ICtDFT=  3500011 ScaDFX=  1.000000  1.000000  1.000000  1.000000
 FoFCou: FMM=F IPFlag=           0 FMFlag=      100000 FMFlg1=           0
         NFxFlg=           0 DoJE=T BraDBF=F KetDBF=T FulRan=T
         wScrn=  0.000000 ICntrl=       500 IOpCl=  0 I1Cent=   200000004 NGrid=           0
         NMat0=    1 NMatS0=      1 NMatT0=    0 NMatD0=    1 NMtDS0=    0 NMtDT0=    0
 Petite list used in FoFCou.
 Requested convergence on RMS density matrix=1.00D-08 within 128 cycles.
 Requested convergence on MAX density matrix=1.00D-06.
 Requested convergence on             energy=1.00D-06.
 No special actions if energy rises.
 SCF Done:  E(RPBE1PBE) =  -162.997670993     A.U. after   17 cycles
            NFock= 17  Conv=0.71D-08     -V/T= 2.0055

 **********************************************************************

            Population analysis using the SCF density.

 **********************************************************************

 Orbital symmetries:
       Occupied  (A) (A) (A) (A) (A) (A) (A) (A) (A) (A) (A) (A)
                 (A) (A) (A) (A) (A) (A) (A) (A) (A) (A) (A)
       Virtual   (A) (A) (A) (A) (A) (A) (A) (A) (A) (A) (A) (A)
                 (A) (A) (A) (A) (A) (A) (A) (A) (A) (A) (A) (A)
                 (A) (A) (A) (A) (A) (A) (A) (A) (A) (A) (A) (A)
                 (A) (A) (A) (A) (A) (A) (A) (A) (A) (A) (A) (A)
                 (A) (A) (A) (A) (A) (A) (A) (A) (A) (A) (A) (A)
                 (A) (A) (A) (A) (A) (A) (A) (A) (A) (A) (A) (A)
                 (A) (A) (A) (A) (A) (A) (A) (A) (A) (A) (A) (A)
                 (A) (A) (A) (A) (A) (A) (A) (A) (A) (A) (A) (A)
                 (A) (A) (A) (A) (A) (A) (A) (A) (A) (A) (A) (A)
                 (A) (A) (A) (A) (A) (A) (A) (A) (A) (A) (A) (A)
                 (A) (A) (A) (A) (A) (A) (A) (A) (A) (A) (A) (A)
                 (A) (A) (A) (A) (A) (A) (A) (A) (A) (A) (A) (A)
                 (A) (A) (A) (A) (A) (A) (A) (A) (A) (A) (A) (A)
                 (A) (A) (A) (A) (A) (A) (A) (A) (A) (A) (A) (A)
                 (A) (A) (A) (A) (A) (A) (A) (A) (A) (A) (A) (A)
                 (A) (A) (A) (A) (A) (A) (A) (A) (A) (A) (A) (A)
                 (A) (A) (A) (A) (A) (A)
 The electronic state is 1-A.
 Alpha  occ. eigenvalues --   -4.05197  -4.05186  -4.03690  -4.03430  -4.02905
 Alpha  occ. eigenvalues --   -4.02809  -4.02471  -4.02403  -4.02264  -4.02221
 Alpha  occ. eigenvalues --   -4.02168  -0.62601  -0.49126  -0.39320  -0.34941
 Alpha  occ. eigenvalues --   -0.34548  -0.26688  -0.24849  -0.23857  -0.22190
 Alpha  occ. eigenvalues --   -0.21668  -0.19710  -0.18595
 Alpha virt. eigenvalues --   -0.10980  -0.09283  -0.09022  -0.06275  -0.05341
 Alpha virt. eigenvalues --   -0.03757  -0.01895  -0.01698  -0.01157  -0.00686
 Alpha virt. eigenvalues --   -0.00206   0.02503   0.03796   0.04646   0.04904
 Alpha virt. eigenvalues --    0.05600   0.05737   0.06063   0.06289   0.06909
 Alpha virt. eigenvalues --    0.07163   0.07413   0.08473   0.08941   0.09613
 Alpha virt. eigenvalues --    0.09964   0.12852   0.13139   0.13981   0.14603
 Alpha virt. eigenvalues --    0.14975   0.15149   0.16095   0.16190   0.16519
 Alpha virt. eigenvalues --    0.16959   0.17644   0.18268   0.19729   0.20073
 Alpha virt. eigenvalues --    0.20375   0.21300   0.21736   0.22453   0.23638
 Alpha virt. eigenvalues --    0.24050   0.24960   0.25076   0.25502   0.25681
 Alpha virt. eigenvalues --    0.26172   0.26654   0.26791   0.27074   0.27304
 Alpha virt. eigenvalues --    0.27433   0.27802   0.28880   0.29897   0.30721
 Alpha virt. eigenvalues --    0.31301   0.31466   0.31949   0.33334   0.34203
 Alpha virt. eigenvalues --    0.34671   0.35015   0.36962   0.38064   0.38390
 Alpha virt. eigenvalues --    0.39619   0.39932   0.41361   0.41543   0.42098
 Alpha virt. eigenvalues --    0.42982   0.43639   0.44766   0.45954   0.47517
 Alpha virt. eigenvalues --    0.48191   0.50109   0.52026   0.52831   0.53704
 Alpha virt. eigenvalues --    0.54761   0.55117   0.56757   0.57621   0.58611
 Alpha virt. eigenvalues --    0.59092   0.60240   0.62695   0.63442   0.64227
 Alpha virt. eigenvalues --    0.64872   0.65765   0.66126   0.67545   0.67647
 Alpha virt. eigenvalues --    0.67916   0.68846   0.69249   0.69505   0.69830
 Alpha virt. eigenvalues --    0.70614   0.70775   0.71347   0.72226   0.72385
 Alpha virt. eigenvalues --    0.72846   0.74204   0.75132   0.75509   0.76254
 Alpha virt. eigenvalues --    0.76875   0.77043   0.78041   0.79333   0.79788
 Alpha virt. eigenvalues --    0.80929   0.81599   0.82723   0.83173   0.84188
 Alpha virt. eigenvalues --    0.84450   0.85358   0.86829   0.87736   0.88608
 Alpha virt. eigenvalues --    0.89390   0.89686   0.92264   0.92862   0.94046
 Alpha virt. eigenvalues --    0.94518   0.95501   0.96328   0.97632   0.99320
 Alpha virt. eigenvalues --    1.00121   1.01485   1.03407   1.08178   1.13157
 Alpha virt. eigenvalues --    1.17867   1.60111   1.76968   1.97035   1.98296
 Alpha virt. eigenvalues --    2.13443   2.51869   2.92723   4.46383   5.27382
 Alpha virt. eigenvalues --    5.28086   5.29964   5.32313   5.33239   5.35945
 Alpha virt. eigenvalues --    5.38773   5.40097   5.43143   5.50017   5.52109
 Alpha virt. eigenvalues --    5.56572   5.67069   5.73310   5.79456   5.82826
 Alpha virt. eigenvalues --    5.85930   5.86187   5.88789   5.89247   5.90479
 Alpha virt. eigenvalues --    5.92858   5.94978   5.95536   5.98092   5.99264
 Alpha virt. eigenvalues --    6.05689   6.08189   6.11252   6.14520   6.22254
 Alpha virt. eigenvalues --    6.24735   6.28935   7.28545   7.64787   7.69617
 Alpha virt. eigenvalues --    7.77304   7.78521   7.81302   7.81911   7.83192
 Alpha virt. eigenvalues --    7.85956   7.94093   7.95557
          Condensed to atoms (all electrons):
               1          2          3          4          5          6
     1  Be   2.712991   0.044805   0.199819   0.011781   0.182010   0.018816
     2  Be   0.044805   2.919059   0.205131   0.159719   0.065200   0.184378
     3  Be   0.199819   0.205131   2.924660   0.287038   0.214340   0.029768
     4  Be   0.011781   0.159719   0.287038   2.812015   0.035358   0.191479
     5  Be   0.182010   0.065200   0.214340   0.035358   3.144297  -0.018080
     6  Be   0.018816   0.184378   0.029768   0.191479  -0.018080   2.854869
     7  Be   0.151375   0.027771  -0.007686   0.017692   0.090071   0.135442
     8  Be   0.000354   0.014507   0.019601   0.241264   0.023648   0.240528
     9  Be   0.074294  -0.016553   0.022216   0.017750   0.284596   0.024233
    10  Be   0.004908   0.032539   0.126645   0.242305   0.283518   0.031417
    11  Be   0.232960   0.212198   0.101240   0.024742  -0.006792   0.308052
    12  H    0.004754   0.038216   0.020236   0.011268  -0.000340  -0.031482
    13  H   -0.004756   0.016511  -0.030964  -0.018331   0.000151   0.022784
               7          8          9         10         11         12
     1  Be   0.151375   0.000354   0.074294   0.004908   0.232960   0.004754
     2  Be   0.027771   0.014507  -0.016553   0.032539   0.212198   0.038216
     3  Be  -0.007686   0.019601   0.022216   0.126645   0.101240   0.020236
     4  Be   0.017692   0.241264   0.017750   0.242305   0.024742   0.011268
     5  Be   0.090071   0.023648   0.284596   0.283518  -0.006792  -0.000340
     6  Be   0.135442   0.240528   0.024233   0.031417   0.308052  -0.031482
     7  Be   2.813848   0.237160   0.278784   0.018114   0.222709  -0.000679
     8  Be   0.237160   2.785081   0.211215   0.189520   0.036056  -0.002605
     9  Be   0.278784   0.211215   2.870082   0.229365   0.036119  -0.000151
    10  Be   0.018114   0.189520   0.229365   2.818144  -0.017350   0.000172
    11  Be   0.222709   0.036056   0.036119  -0.017350   3.213094  -0.054794
    12  H   -0.000679  -0.002605  -0.000151   0.000172  -0.054794   0.595027
    13  H    0.000421  -0.004625   0.000089  -0.001929   0.028145   0.300887
              13
     1  Be  -0.004756
     2  Be   0.016511
     3  Be  -0.030964
     4  Be  -0.018331
     5  Be   0.000151
     6  Be   0.022784
     7  Be   0.000421
     8  Be  -0.004625
     9  Be   0.000089
    10  Be  -0.001929
    11  Be   0.028145
    12  H    0.300887
    13  H    0.534700
 Mulliken charges:
               1
     1  Be   0.365890
     2  Be   0.096520
     3  Be  -0.112045
     4  Be  -0.034081
     5  Be  -0.297977
     6  Be   0.007797
     7  Be   0.014979
     8  Be   0.008296
     9  Be  -0.032037
    10  Be   0.042631
    11  Be  -0.336380
    12  H    0.119491
    13  H    0.156916
 Sum of Mulliken charges =  -0.00000
 Mulliken charges with hydrogens summed into heavy atoms:
               1
     1  Be   0.365890
     2  Be   0.372928
     3  Be  -0.112045
     4  Be  -0.034081
     5  Be  -0.297977
     6  Be   0.007797
     7  Be   0.014979
     8  Be   0.008296
     9  Be  -0.032037
    10  Be   0.042631
    11  Be  -0.336380
 Electronic spatial extent (au):  <R**2>=            819.1583
 Charge=             -0.0000 electrons
 Dipole moment (field-independent basis, Debye):
    X=              2.0053    Y=             -0.8532    Z=             -0.3942  Tot=              2.2147
 Quadrupole moment (field-independent basis, Debye-Ang):
   XX=            -55.6818   YY=            -63.0919   ZZ=            -65.4645
   XY=              1.1250   XZ=             -0.0330   YZ=             -0.0912
 Traceless Quadrupole moment (field-independent basis, Debye-Ang):
   XX=              5.7309   YY=             -1.6791   ZZ=             -4.0518
   XY=              1.1250   XZ=             -0.0330   YZ=             -0.0912
 Octapole moment (field-independent basis, Debye-Ang**2):
  XXX=             41.1305  YYY=             -7.5593  ZZZ=              4.0585  XYY=              8.1964
  XXY=            -14.3386  XXZ=             -7.5652  XZZ=              4.3886  YZZ=             -1.2524
  YYZ=             -2.2463  XYZ=             -4.2052
 Hexadecapole moment (field-independent basis, Debye-Ang**3):
 XXXX=           -830.8429 YYYY=           -604.5402 ZZZZ=           -552.3274 XXXY=            -41.4375
 XXXZ=              1.0660 YYYX=             -6.7755 YYYZ=             -0.1957 ZZZX=             -2.8725
 ZZZY=              1.1372 XXYY=           -217.3015 XXZZ=           -212.6012 YYZZ=           -187.1358
 XXYZ=             -0.9506 YYXZ=              1.8208 ZZXY=             13.4081
 N-N= 1.922131711984D+02 E-N=-7.587114840829D+02  KE= 1.620995350924D+02
   1 Symmetry operations used in ECPInt.
 ECPInt:  NShTT=    5778 NPrTT=   17959 LenC2=    5641 LenP2D=   14667.
 LDataN:  DoStor=T MaxTD1= 5 Len=  102
 Calling FoFJK, ICntrl=      2127 FMM=F ISym2X=0 I1Cent= 0 IOpClX= 0 NMat=1 NMatS=1 NMatT=0.
 ***** Axes restored to original set *****
 -------------------------------------------------------------------
 Center     Atomic                   Forces (Hartrees/Bohr)
 Number     Number              X              Y              Z
 -------------------------------------------------------------------
      1        4          -0.002878303    0.000514110    0.000413113
      2        4           0.011227987   -0.017127461   -0.000139579
      3        4           0.000078246    0.000265832    0.001855085
      4        4          -0.002651213   -0.002257918   -0.001539857
      5        4          -0.001584218    0.000573161    0.001389179
      6        4           0.007756081   -0.001988240   -0.001522237
      7        4           0.003325840   -0.003165816    0.000929202
      8        4           0.000931671   -0.004242872   -0.001865946
      9        4          -0.000977997   -0.002217702    0.000876766
     10        4          -0.001234817    0.000684020   -0.002057824
     11        4           0.005932720   -0.006193200    0.002980419
     12        1           0.116832630    0.157264895    0.040077158
     13        1          -0.136758628   -0.122108810   -0.041395481
 -------------------------------------------------------------------
 Cartesian Forces:  Max     0.157264895 RMS     0.044136250

 GradGradGradGradGradGradGradGradGradGradGradGradGradGradGradGradGradGrad
 Berny optimization.
 FormGI is forming the generalized inverse of G from B-inverse, IUseBI=4.
 Internal  Forces:  Max     0.095922140 RMS     0.009637208
 Search for a local minimum.
 Step number   1 out of a maximum of  100
 All quantities printed in internal units (Hartrees-Bohrs-Radians)
 Mixed Optimization -- RFO/linear search
 Second derivative matrix not updated -- first step.
 ITU=  0
     Eigenvalues ---    0.02180   0.02438   0.02698   0.03062   0.03300
     Eigenvalues ---    0.03560   0.03741   0.03782   0.04034   0.05364
     Eigenvalues ---    0.05578   0.05980   0.06189   0.06238   0.06513
     Eigenvalues ---    0.06645   0.06983   0.07068   0.07248   0.07720
     Eigenvalues ---    0.08555   0.08738   0.08794   0.10643   0.11616
     Eigenvalues ---    0.11764   0.12561   0.13225   0.13363   0.13622
     Eigenvalues ---    0.14264   0.15821   0.35745
 RFO step:  Lambda=-5.31237600D-02 EMin= 2.18040333D-02
 Linear search not attempted -- first point.
 Maximum step size (   0.300) exceeded in Quadratic search.
    -- Step size scaled by   0.924
 Iteration  1 RMS(Cart)=  0.01638533 RMS(Int)=  0.00142064
 Iteration  2 RMS(Cart)=  0.00058644 RMS(Int)=  0.00084087
 Iteration  3 RMS(Cart)=  0.00000362 RMS(Int)=  0.00084086
 Iteration  4 RMS(Cart)=  0.00000003 RMS(Int)=  0.00084086
 Variable       Old X    -DE/DX   Delta X   Delta X   Delta X     New X
                                 (Linear)    (Quad)   (Total)
    R1        4.56866   0.00149   0.00000   0.01270   0.01295   4.58161
    R2        3.88005   0.00410   0.00000   0.00782   0.00738   3.88743
    R3        3.94349   0.00111   0.00000  -0.00199  -0.00220   3.94129
    R4        3.88019   0.00193   0.00000   0.00688   0.00674   3.88692
    R5        4.57341   0.00280   0.00000   0.00683   0.00654   4.57995
    R6        3.94433  -0.00549   0.00000  -0.01739  -0.01714   3.92718
    R7        3.86055  -0.00345   0.00000  -0.00906  -0.00860   3.85194
    R8        4.08823  -0.00064   0.00000   0.00281   0.00324   4.09147
    R9        3.87364   0.00360   0.00000   0.02957   0.02984   3.90348
   R10        3.79067   0.00457   0.00000   0.02735   0.02740   3.81808
   R11        2.57261   0.03909   0.00000   0.15867   0.15723   2.72984
   R12        2.77218   0.03773   0.00000   0.05338   0.05091   2.82309
   R13        3.86041  -0.00039   0.00000  -0.00204  -0.00222   3.85818
   R14        4.02800  -0.00068   0.00000  -0.00083  -0.00070   4.02730
   R15        4.27441   0.00058   0.00000   0.00215   0.00217   4.27657
   R16        4.08546  -0.00119   0.00000  -0.01335  -0.01359   4.07187
   R17        3.86334   0.00311   0.00000   0.01664   0.01662   3.87996
   R18        3.93057  -0.00089   0.00000  -0.00061  -0.00056   3.93002
   R19        3.79079   0.00006   0.00000   0.00447   0.00451   3.79530
   R20        3.84983  -0.00205   0.00000  -0.00884  -0.00898   3.84084
   R21        4.27572  -0.00050   0.00000   0.00056   0.00062   4.27634
   R22        3.93016  -0.00196   0.00000  -0.00765  -0.00758   3.92258
   R23        3.84954  -0.00136   0.00000  -0.00797  -0.00813   3.84141
   R24        3.86026   0.00023   0.00000  -0.00958  -0.00984   3.85042
   R25        3.86024  -0.00225   0.00000  -0.01300  -0.01288   3.84736
   R26        4.02758  -0.00151   0.00000  -0.00373  -0.00360   4.02398
   R27        4.08808  -0.00196   0.00000  -0.01005  -0.01014   4.07794
   R28        4.08585  -0.00021   0.00000  -0.00195  -0.00197   4.08388
   R29        3.87350   0.00270   0.00000   0.00464   0.00450   3.87800
   R30        1.13384   0.09592   0.00000   0.21885   0.22686   1.36070
    A1        1.99450  -0.00257   0.00000  -0.00541  -0.00511   1.98938
    A2        1.59429   0.00142   0.00000   0.01055   0.01067   1.60496
    A3        2.01337  -0.00080   0.00000   0.00377   0.00410   2.01747
    A4        2.01699  -0.00066   0.00000   0.00107   0.00131   2.01831
    A5        1.59379  -0.00056   0.00000   0.00210   0.00230   1.59609
    A6        1.84376  -0.00021   0.00000   0.00082   0.00087   1.84462
    A7        1.84239  -0.00178   0.00000  -0.00495  -0.00477   1.83762
    A8        2.76204  -0.00236   0.00000  -0.00457  -0.00433   2.75771
    A9        1.99343  -0.00124   0.00000  -0.00466  -0.00454   1.98889
   A10        1.48122   0.00083   0.00000  -0.00406  -0.00446   1.47676
   A11        1.46721  -0.00177   0.00000  -0.01288  -0.01300   1.45422
   A12        2.65116  -0.00344   0.00000  -0.01402  -0.01463   2.63654
   A13        2.51557  -0.01423   0.00000  -0.02352  -0.02231   2.49326
   A14        1.86340  -0.00103   0.00000  -0.01089  -0.01112   1.85228
   A15        1.90466  -0.00113   0.00000  -0.00926  -0.00943   1.89523
   A16        2.13143  -0.01362   0.00000  -0.03960  -0.03876   2.09267
   A17        2.52964   0.01513   0.00000   0.03416   0.03299   2.56264
   A18        1.93430  -0.00190   0.00000  -0.01734  -0.01750   1.91679
   A19        2.05635  -0.00575   0.00000  -0.00718  -0.00716   2.04918
   A20        2.27479   0.01004   0.00000   0.01959   0.01772   2.29251
   A21        2.10115   0.01125   0.00000   0.04476   0.04397   2.14512
   A22        1.83830  -0.00837   0.00000  -0.01236  -0.01201   1.82629
   A23        2.13158   0.01355   0.00000   0.04441   0.04385   2.17544
   A24        1.72403  -0.01672   0.00000  -0.02512  -0.02336   1.70067
   A25        1.71439   0.00020   0.00000  -0.00252  -0.00267   1.71172
   A26        1.53742   0.00023   0.00000  -0.00312  -0.00327   1.53415
   A27        2.27391   0.00002   0.00000   0.00356   0.00367   2.27758
   A28        1.99041   0.00035   0.00000   0.00444   0.00459   1.99500
   A29        1.89628  -0.00096   0.00000  -0.00316  -0.00318   1.89310
   A30        1.82433   0.00070   0.00000   0.00809   0.00820   1.83252
   A31        2.03738  -0.00013   0.00000   0.00110   0.00124   2.03862
   A32        1.79270  -0.00041   0.00000   0.00144   0.00153   1.79424
   A33        1.84821  -0.00008   0.00000   0.00036   0.00040   1.84862
   A34        2.00485  -0.00116   0.00000  -0.00469  -0.00463   2.00022
   A35        1.63164   0.00167   0.00000   0.00204   0.00186   1.63350
   A36        1.77497   0.00150   0.00000   0.00559   0.00558   1.78055
   A37        1.67588   0.00161   0.00000   0.00869   0.00873   1.68461
   A38        1.87468   0.00100   0.00000   0.00749   0.00761   1.88229
   A39        1.65737   0.00172   0.00000   0.00560   0.00557   1.66294
   A40        1.91428   0.00044   0.00000   0.00142   0.00141   1.91569
   A41        1.93570   0.00011   0.00000  -0.00128  -0.00132   1.93438
   A42        1.53704  -0.00108   0.00000  -0.00610  -0.00619   1.53086
   A43        1.71468   0.00032   0.00000   0.00062   0.00045   1.71513
   A44        1.99059  -0.00102   0.00000  -0.00237  -0.00236   1.98824
   A45        1.89618  -0.00062   0.00000  -0.00215  -0.00217   1.89400
   A46        2.27573  -0.00090   0.00000  -0.00229  -0.00229   2.27344
   A47        1.84814   0.00041   0.00000   0.00040   0.00038   1.84852
   A48        1.82480   0.00034   0.00000   0.00105   0.00105   1.82586
   A49        2.03822  -0.00056   0.00000  -0.00016  -0.00006   2.03816
   A50        2.00486  -0.00113   0.00000  -0.00645  -0.00647   1.99838
   A51        1.79207   0.00051   0.00000   0.00064   0.00068   1.79275
   A52        1.48040   0.00053   0.00000   0.00030   0.00016   1.48055
   A53        1.46613   0.00005   0.00000  -0.00328  -0.00342   1.46271
   A54        1.90302   0.00000   0.00000  -0.00038  -0.00039   1.90263
   A55        1.93403  -0.00092   0.00000  -0.00267  -0.00268   1.93135
   A56        1.86296   0.00039   0.00000  -0.00026  -0.00031   1.86265
   A57        1.65772   0.00061   0.00000   0.00435   0.00434   1.66207
   A58        1.67706   0.00031   0.00000   0.00426   0.00433   1.68139
   A59        1.93576  -0.00029   0.00000  -0.00083  -0.00084   1.93491
   A60        1.87503   0.00010   0.00000   0.00181   0.00181   1.87685
   A61        1.91377  -0.00079   0.00000  -0.00089  -0.00086   1.91291
   A62        1.63147   0.00103   0.00000   0.00212   0.00197   1.63343
   A63        1.77429   0.00174   0.00000   0.01107   0.01117   1.78546
    D1       -0.70205  -0.00006   0.00000  -0.00795  -0.00809  -0.71014
    D2       -1.78400   0.00066   0.00000  -0.00031  -0.00034  -1.78434
    D3        1.84181  -0.02558   0.00000  -0.08131  -0.07838   1.76344
    D4        2.61343   0.02260   0.00000   0.04752   0.04456   2.65799
    D5        1.17865  -0.00179   0.00000  -0.00929  -0.00915   1.16950
    D6        0.09670  -0.00106   0.00000  -0.00164  -0.00141   0.09530
    D7       -2.56067  -0.02730   0.00000  -0.08264  -0.07944  -2.64011
    D8       -1.78905   0.02088   0.00000   0.04619   0.04349  -1.74556
    D9        0.31022  -0.00153   0.00000  -0.00821  -0.00815   0.30207
   D10       -0.77173  -0.00080   0.00000  -0.00057  -0.00040  -0.77213
   D11        2.85408  -0.02704   0.00000  -0.08156  -0.07844   2.77565
   D12       -2.65748   0.02114   0.00000   0.04727   0.04450  -2.61299
   D13       -0.21159  -0.00105   0.00000  -0.00483  -0.00474  -0.21633
   D14        0.77951  -0.00133   0.00000  -0.00539  -0.00527   0.77424
   D15       -1.07837   0.00046   0.00000   0.00034   0.00027  -1.07809
   D16       -0.08727   0.00017   0.00000  -0.00022  -0.00025  -0.08752
   D17        0.93967  -0.00105   0.00000  -0.00375  -0.00362   0.93606
   D18        1.93077  -0.00134   0.00000  -0.00431  -0.00414   1.92663
   D19        0.80586  -0.00013   0.00000   0.00673   0.00693   0.81279
   D20       -0.91788   0.00002   0.00000  -0.00105  -0.00117  -0.91905
   D21       -0.01483  -0.00105   0.00000  -0.00650  -0.00640  -0.02123
   D22       -0.08716   0.00088   0.00000   0.00093   0.00072  -0.08644
   D23       -1.07784   0.00164   0.00000   0.00340   0.00317  -1.07467
   D24        0.78092   0.00022   0.00000   0.00094   0.00086   0.78177
   D25       -0.20976   0.00099   0.00000   0.00342   0.00331  -0.20645
   D26        1.93194  -0.00165   0.00000  -0.00217  -0.00202   1.92992
   D27        0.94127  -0.00088   0.00000   0.00030   0.00043   0.94169
   D28        0.30989   0.00139   0.00000   0.00684   0.00678   0.31667
   D29       -0.77232   0.00155   0.00000   0.00630   0.00620  -0.76612
   D30        1.17902  -0.00041   0.00000   0.00074   0.00082   1.17984
   D31        0.09680  -0.00025   0.00000   0.00019   0.00024   0.09705
   D32       -0.70278   0.00030   0.00000  -0.00039  -0.00047  -0.70325
   D33       -1.78500   0.00046   0.00000  -0.00093  -0.00105  -1.78604
   D34       -0.91645   0.00094   0.00000   0.00226   0.00211  -0.91434
   D35       -0.00846   0.00098   0.00000   0.00854   0.00845  -0.00000
   D36        0.80703  -0.00024   0.00000   0.00344   0.00358   0.81061
   D37        0.93447  -0.00162   0.00000  -0.00417  -0.00400   0.93047
   D38       -0.17850  -0.00114   0.00000  -0.00424  -0.00412  -0.18262
   D39       -0.17694   0.00057   0.00000   0.01178   0.01189  -0.16505
   D40       -1.28991   0.00105   0.00000   0.01170   0.01177  -1.27814
   D41       -2.82878  -0.00159   0.00000   0.00609   0.00590  -2.82288
   D42        2.34144  -0.00111   0.00000   0.00602   0.00578   2.34721
   D43       -2.63514   0.01704   0.00000   0.03053   0.02946  -2.60568
   D44        2.53508   0.01753   0.00000   0.03046   0.02933   2.56441
   D45       -0.86610   0.00164   0.00000   0.00883   0.00880  -0.85730
   D46        0.30350   0.00149   0.00000   0.00901   0.00902   0.31252
   D47        0.00413   0.00046   0.00000   0.00340   0.00333   0.00746
   D48        1.17373   0.00031   0.00000   0.00358   0.00355   1.17727
   D49        2.57988   0.01448   0.00000   0.04974   0.04880   2.62868
   D50       -2.53371   0.01433   0.00000   0.04992   0.04902  -2.48469
   D51        2.14210  -0.01946   0.00000  -0.04014  -0.03949   2.10262
   D52       -2.97148  -0.01961   0.00000  -0.03996  -0.03927  -3.01075
   D53       -0.08820   0.00090   0.00000   0.00130   0.00109  -0.08711
   D54        0.89154   0.00169   0.00000   0.00134   0.00108   0.89261
   D55       -0.95387   0.00006   0.00000   0.00233   0.00225  -0.95162
   D56        0.02587   0.00084   0.00000   0.00238   0.00224   0.02811
   D57        2.79640   0.01059   0.00000   0.02797   0.02836   2.82476
   D58       -2.50705   0.01137   0.00000   0.02801   0.02835  -2.47870
   D59        2.43755  -0.01647   0.00000  -0.03036  -0.02844   2.40911
   D60       -2.86590  -0.01568   0.00000  -0.03031  -0.02845  -2.89435
   D61        0.79202  -0.00042   0.00000  -0.00836  -0.00847   0.78355
   D62       -0.29208  -0.00024   0.00000  -0.00290  -0.00285  -0.29493
   D63       -2.83938  -0.00735   0.00000  -0.03080  -0.03086  -2.87024
   D64       -2.72539   0.00112   0.00000   0.00329   0.00349  -2.72190
   D65       -0.51364   0.00117   0.00000   0.00342   0.00332  -0.51033
   D66        0.55450   0.00026   0.00000   0.00132   0.00128   0.55578
   D67       -1.57487   0.00123   0.00000   0.00573   0.00569  -1.56919
   D68       -0.50673   0.00032   0.00000   0.00364   0.00365  -0.50308
   D69       -0.75304   0.00065   0.00000  -0.00223  -0.00235  -0.75539
   D70        0.49025   0.00046   0.00000  -0.00097  -0.00100   0.48926
   D71       -0.97941   0.00066   0.00000   0.00312   0.00316  -0.97625
   D72        0.10365  -0.00021   0.00000   0.00033   0.00037   0.10402
   D73        0.23683   0.00109   0.00000   0.00548   0.00548   0.24231
   D74        1.31988   0.00022   0.00000   0.00269   0.00270   1.32258
   D75        0.99895   0.00024   0.00000   0.00164   0.00168   1.00063
   D76       -0.03018  -0.00013   0.00000  -0.00000  -0.00001  -0.03018
   D77       -0.21934   0.00006   0.00000   0.00016   0.00014  -0.21920
   D78       -1.24847  -0.00032   0.00000  -0.00148  -0.00154  -1.25001
   D79        0.30431  -0.00070   0.00000  -0.00258  -0.00255   0.30176
   D80        1.35739  -0.00098   0.00000  -0.00338  -0.00328   1.35411
   D81       -0.74875   0.00008   0.00000  -0.00117  -0.00124  -0.74999
   D82        0.30434  -0.00020   0.00000  -0.00197  -0.00197   0.30237
   D83        0.12440  -0.00124   0.00000  -0.00709  -0.00712   0.11728
   D84       -0.96674  -0.00113   0.00000  -0.00952  -0.00960  -0.97635
   D85        1.23258  -0.00023   0.00000   0.00271   0.00278   1.23537
   D86        0.14144  -0.00012   0.00000   0.00027   0.00030   0.14174
   D87        0.79371  -0.00011   0.00000  -0.00073  -0.00079   0.79293
   D88       -0.28995  -0.00064   0.00000  -0.00058  -0.00056  -0.29051
   D89       -0.53285  -0.00019   0.00000  -0.00179  -0.00178  -0.53462
   D90        0.54535   0.00069   0.00000   0.00339   0.00340   0.54875
   D91        0.10340  -0.00109   0.00000  -0.00153  -0.00128   0.10211
   D92        1.32114  -0.00035   0.00000  -0.00033  -0.00022   1.32092
   D93       -0.97967  -0.00078   0.00000  -0.00117  -0.00103  -0.98069
   D94        0.23808  -0.00005   0.00000   0.00003   0.00004   0.23811
   D95       -0.96609  -0.00101   0.00000  -0.00140  -0.00128  -0.96737
   D96        0.14223  -0.00035   0.00000  -0.00029  -0.00018   0.14205
   D97        0.12493   0.00038   0.00000   0.00573   0.00580   0.13074
   D98        1.23325   0.00104   0.00000   0.00684   0.00690   1.24015
   D99        0.54415   0.00050   0.00000   0.00065   0.00065   0.54480
   D100      -0.53428  -0.00106   0.00000  -0.00779  -0.00783  -0.54211
   D101       0.55344  -0.00073   0.00000  -0.00295  -0.00290   0.55054
   D102      -0.51463  -0.00021   0.00000  -0.00098  -0.00095  -0.51558
   D103      -0.50819   0.00088   0.00000   0.00257   0.00258  -0.50561
   D104      -1.57626   0.00140   0.00000   0.00454   0.00453  -1.57173
   D105      -1.29144   0.00126   0.00000   0.00575   0.00579  -1.28565
   D106      -0.18030   0.00023   0.00000   0.00129   0.00129  -0.17901
   D107      -0.17848   0.00027   0.00000   0.00143   0.00141  -0.17707
   D108       0.93266  -0.00076   0.00000  -0.00303  -0.00309   0.92958
   D109       0.49240  -0.00021   0.00000   0.00312   0.00312   0.49552
   D110      -0.75098   0.00070   0.00000   0.00419   0.00422  -0.74676
   D111      -0.86599  -0.00003   0.00000   0.00253   0.00261  -0.86338
   D112       0.00267   0.00048   0.00000   0.00147   0.00146   0.00414
   D113       0.30381  -0.00051   0.00000  -0.00303  -0.00304   0.30078
   D114       1.17248   0.00000   0.00000  -0.00410  -0.00419   1.16829
   D115      -0.21919  -0.00024   0.00000  -0.00180  -0.00183  -0.22102
   D116      -1.24883  -0.00050   0.00000  -0.00397  -0.00403  -1.25286
   D117       0.99939   0.00006   0.00000   0.00141   0.00143   1.00082
   D118      -0.03024  -0.00020   0.00000  -0.00076  -0.00077  -0.03102
   D119      -0.08833   0.00014   0.00000  -0.00035  -0.00038  -0.08871
   D120       0.89194   0.00013   0.00000  -0.00005  -0.00013   0.89182
   D121      -0.95285  -0.00001   0.00000  -0.00091  -0.00088  -0.95374
   D122       0.02741  -0.00003   0.00000  -0.00061  -0.00063   0.02679
         Item               Value     Threshold  Converged?
 Maximum Force            0.095922     0.000450     NO 
 RMS     Force            0.009637     0.000300     NO 
 Maximum Displacement     0.204839     0.001800     NO 
 RMS     Displacement     0.016551     0.001200     NO 
 Predicted change in Energy=-2.875842D-02
 GradGradGradGradGradGradGradGradGradGradGradGradGradGradGradGradGradGrad

                          Input orientation:                          
 ---------------------------------------------------------------------
 Center     Atomic      Atomic             Coordinates (Angstroms)
 Number     Number       Type             X           Y           Z
 ---------------------------------------------------------------------
      1          4           0       -0.000507   -0.004829   -1.474702
      2          4           0       -1.555024    1.332549   -0.181249
      3          4           0        0.444376    1.677327   -0.377317
      4          4           0       -0.168854    0.999276    1.448220
      5          4           0        2.005375    0.407665   -1.079504
      6          4           0       -1.732446   -0.393384    0.939697
      7          4           0       -0.432832   -1.692385   -0.381098
      8          4           0        0.179882   -1.024071    1.443614
      9          4           0        1.561763   -1.334679   -0.184480
     10          4           0        1.747498    0.374331    0.936280
     11          4           0       -1.996348   -0.424571   -1.075643
     12          1           0       -2.469039    2.444583   -0.059872
     13          1           0       -2.931870    1.911859   -0.202930
 ---------------------------------------------------------------------
                    Distance matrix (angstroms):
                    1          2          3          4          5
     1  Be   0.000000
     2  Be   2.424483   0.000000
     3  Be   2.057140   2.038361   0.000000
     4  Be   3.095164   2.165111   2.041663   0.000000
     5  Be   2.085641   3.786649   2.131156   3.386247   0.000000
     6  Be   2.996650   2.065634   3.280385   2.154743   4.323212
     7  Be   2.056872   3.232565   3.482021   3.265138   3.292847
     8  Be   3.096444   3.347198   3.268532   2.053186   3.427597
     9  Be   2.423605   4.102252   3.218372   3.332881   2.008388
    10  Be   3.002020   3.615758   2.263065   2.079675   2.032486
    11  Be   2.078175   2.020440   3.295872   3.425924   4.087349
    12  H    3.754332   1.444568   3.029429   3.107105   5.020863
    13  H    3.726122   1.493913   3.388872   3.345647   5.235204
                    6          7          8          9         10
     6  Be   0.000000
     7  Be   2.262940   0.000000
     8  Be   2.075740   2.037556   0.000000
     9  Be   3.605777   2.035933   2.157954   0.000000
    10  Be   3.563624   3.280342   2.161097   2.052149   0.000000
    11  Be   2.032785   2.129396   3.382608   3.779236   4.324635
    12  H    3.097703   4.622102   4.616147   5.526818   4.801817
    13  H    2.838725   4.389477   4.584080   5.543743   5.055519
                   11         12         13
    11  Be   0.000000
    12  H    3.080141   0.000000
    13  H    2.663782   0.720050   0.000000
 Stoichiometry    Be11H2
 Framework group  C1[X(Be11H2)]
 Deg. of freedom    33
 Full point group                 C1      NOp   1
 Largest Abelian subgroup         C1      NOp   1
 Largest concise Abelian subgroup C1      NOp   1
                         Standard orientation:                         
 ---------------------------------------------------------------------
 Center     Atomic      Atomic             Coordinates (Angstroms)
 Number     Number       Type             X           Y           Z
 ---------------------------------------------------------------------
      1          4           0       -0.110145    0.009781   -1.473218
      2          4           0        1.740402   -0.785510   -0.123733
      3          4           0       -0.073788   -1.693736   -0.320598
      4          4           0        0.290554   -0.811200    1.484056
      5          4           0       -1.920793   -0.946437   -1.076865
      6          4           0        1.399288    0.953649    0.937308
      7          4           0       -0.195605    1.784223   -0.436505
      8          4           0       -0.621423    1.026691    1.406444
      9          4           0       -2.007867    0.877419   -0.240449
     10          4           0       -1.715901   -0.776961    0.938152
     11          4           0        1.675933    0.995206   -1.076135
     12          1           0        2.931860   -1.585266    0.042381
     13          1           0        3.225516   -0.947232   -0.116209
 ---------------------------------------------------------------------
 Rotational constants (GHZ):           2.3789309           1.7531312           1.6508398
 Standard basis: def2TZVP (5D, 7F)
 There are   232 symmetry adapted cartesian basis functions of A   symmetry.
 There are   221 symmetry adapted basis functions of A   symmetry.
   221 basis functions,   335 primitive gaussians,   232 cartesian basis functions
    23 alpha electrons       23 beta electrons
       nuclear repulsion energy       191.8151565335 Hartrees.
 NAtoms=   13 NActive=   13 NUniq=   13 SFac= 1.00D+00 NAtFMM=   60 NAOKFM=F Big=F
 Integral buffers will be    131072 words long.
 Raffenetti 2 integral format.
 Two-electron integral symmetry is turned on.
 Nuclear repulsion after empirical dispersion term =      191.7876741171 Hartrees.
 One-electron integrals computed using PRISM.
   1 Symmetry operations used in ECPInt.
 ECPInt:  NShTT=    5778 NPrTT=   17959 LenC2=    5641 LenP2D=   14653.
 LDataN:  DoStor=T MaxTD1= 4 Len=   56
 NBasis=   221 RedAO= T EigKep=  2.63D-04  NBF=   221
 NBsUse=   221 1.00D-06 EigRej= -1.00D+00 NBFU=   221
 Initial guess from the checkpoint file:  "/home/super/YCY/BeH/Be11/2-H-Be11.chk"
 B after Tr=    -0.000000   -0.000000   -0.000000
         Rot=    0.999960    0.001473    0.000717   -0.008805 Ang=   1.03 deg.
 ExpMin= 3.27D-02 ExpMax= 4.70D+03 ExpMxC= 1.60D+02 IAcc=3 IRadAn=         5 AccDes= 0.00D+00
 Harris functional with IExCor= 1009 and IRadAn=       5 diagonalized for initial guess.
 HarFok:  IExCor= 1009 AccDes= 0.00D+00 IRadAn=         5 IDoV= 1 UseB2=F ITyADJ=14
 ICtDFT=  3500011 ScaDFX=  1.000000  1.000000  1.000000  1.000000
 FoFCou: FMM=F IPFlag=           0 FMFlag=      100000 FMFlg1=           0
         NFxFlg=           0 DoJE=T BraDBF=F KetDBF=T FulRan=T
         wScrn=  0.000000 ICntrl=       500 IOpCl=  0 I1Cent=   200000004 NGrid=           0
         NMat0=    1 NMatS0=      1 NMatT0=    0 NMatD0=    1 NMtDS0=    0 NMtDT0=    0
 Petite list used in FoFCou.
 Requested convergence on RMS density matrix=1.00D-08 within 128 cycles.
 Requested convergence on MAX density matrix=1.00D-06.
 Requested convergence on             energy=1.00D-06.
 No special actions if energy rises.
 SCF Done:  E(RPBE1PBE) =  -163.028542070     A.U. after   15 cycles
            NFock= 15  Conv=0.44D-08     -V/T= 2.0067
   1 Symmetry operations used in ECPInt.
 ECPInt:  NShTT=    5778 NPrTT=   17959 LenC2=    5641 LenP2D=   14653.
 LDataN:  DoStor=T MaxTD1= 5 Len=  102
 Calling FoFJK, ICntrl=      2127 FMM=F ISym2X=0 I1Cent= 0 IOpClX= 0 NMat=1 NMatS=1 NMatT=0.
 ***** Axes restored to original set *****
 -------------------------------------------------------------------
 Center     Atomic                   Forces (Hartrees/Bohr)
 Number     Number              X              Y              Z
 -------------------------------------------------------------------
      1        4          -0.001984011    0.000533667    0.000905578
      2        4           0.000792124   -0.007678198    0.000817053
      3        4           0.000702377   -0.000014135    0.001753865
      4        4          -0.002101916   -0.002881466   -0.001124210
      5        4          -0.001350729    0.000240863    0.000853638
      6        4           0.007224992   -0.000398050   -0.001480855
      7        4           0.002274050   -0.002840065    0.000136388
      8        4           0.001215689   -0.003425646   -0.001110558
      9        4          -0.000319158   -0.001726917    0.000860425
     10        4          -0.001396150    0.000636760   -0.001748363
     11        4           0.004694768   -0.003836222    0.002744096
     12        1           0.022266881    0.054382683    0.006830079
     13        1          -0.032018917   -0.032993274   -0.009437135
 -------------------------------------------------------------------
 Cartesian Forces:  Max     0.054382683 RMS     0.012324669

 GradGradGradGradGradGradGradGradGradGradGradGradGradGradGradGradGradGrad
 Berny optimization.
 Using GEDIIS/GDIIS optimizer.
 FormGI is forming the generalized inverse of G from B-inverse, IUseBI=4.
 Internal  Forces:  Max     0.027262980 RMS     0.003037421
 Search for a local minimum.
 Step number   2 out of a maximum of  100
 All quantities printed in internal units (Hartrees-Bohrs-Radians)
 Mixed Optimization -- RFO/linear search
 Update second derivatives using D2CorX and points    1    2
 DE= -3.09D-02 DEPred=-2.88D-02 R= 1.07D+00
 TightC=F SS=  1.41D+00  RLast= 3.64D-01 DXNew= 5.0454D-01 1.0906D+00
 Trust test= 1.07D+00 RLast= 3.64D-01 DXMaxT set to 5.05D-01
 ITU=  1  0
 Use linear search instead of GDIIS.
     Eigenvalues ---    0.02225   0.02486   0.02698   0.03080   0.03289
     Eigenvalues ---    0.03533   0.03661   0.03771   0.04028   0.05297
     Eigenvalues ---    0.05574   0.05953   0.06194   0.06234   0.06511
     Eigenvalues ---    0.06643   0.06978   0.07061   0.07251   0.07710
     Eigenvalues ---    0.08530   0.08711   0.08795   0.10921   0.11465
     Eigenvalues ---    0.11778   0.12535   0.12990   0.13308   0.13372
     Eigenvalues ---    0.13663   0.14345   0.35283
 RFO step:  Lambda=-1.30875503D-02 EMin= 2.22491760D-02
 Quartic linear search produced a step of  0.91215.
 Iteration  1 RMS(Cart)=  0.02943866 RMS(Int)=  0.00866657
 Iteration  2 RMS(Cart)=  0.00716321 RMS(Int)=  0.00414712
 Iteration  3 RMS(Cart)=  0.00022683 RMS(Int)=  0.00413788
 Iteration  4 RMS(Cart)=  0.00000832 RMS(Int)=  0.00413787
 Iteration  5 RMS(Cart)=  0.00000036 RMS(Int)=  0.00413787
 Variable       Old X    -DE/DX   Delta X   Delta X   Delta X     New X
                                 (Linear)    (Quad)   (Total)
    R1        4.58161   0.00210   0.01182   0.01278   0.02555   4.60716
    R2        3.88743   0.00108   0.00673   0.00523   0.00991   3.89735
    R3        3.94129  -0.00022  -0.00201  -0.01146  -0.01442   3.92687
    R4        3.88692   0.00114   0.00614   0.01084   0.01627   3.90319
    R5        4.57995   0.00140   0.00596   0.01016   0.01470   4.59465
    R6        3.92718  -0.00311  -0.01564  -0.01111  -0.02605   3.90113
    R7        3.85194  -0.00064  -0.00785  -0.00795  -0.01375   3.83819
    R8        4.09147   0.00100   0.00295   0.01903   0.02438   4.11585
    R9        3.90348   0.00303   0.02722   0.05712   0.08589   3.98937
   R10        3.81808   0.00253   0.02500   0.04242   0.06850   3.88657
   R11        2.72984   0.02345   0.14342   0.18874   0.31687   3.04671
   R12        2.82309   0.00844   0.04644  -0.05476  -0.01328   2.80980
   R13        3.85818  -0.00051  -0.00203  -0.00224  -0.00546   3.85273
   R14        4.02730  -0.00020  -0.00064  -0.00652  -0.00623   4.02107
   R15        4.27657   0.00052   0.00198  -0.00957  -0.00761   4.26896
   R16        4.07187  -0.00206  -0.01239  -0.04395  -0.05766   4.01422
   R17        3.87996   0.00218   0.01516   0.02681   0.04174   3.92170
   R18        3.93002  -0.00052  -0.00051   0.00427   0.00396   3.93398
   R19        3.79530   0.00035   0.00412   0.00628   0.01100   3.80630
   R20        3.84084  -0.00161  -0.00819  -0.00476  -0.01323   3.82761
   R21        4.27634  -0.00017   0.00056   0.01413   0.01473   4.29106
   R22        3.92258  -0.00115  -0.00692  -0.00116  -0.00747   3.91511
   R23        3.84141  -0.00148  -0.00741  -0.01856  -0.02714   3.81426
   R24        3.85042  -0.00037  -0.00897  -0.02809  -0.03866   3.81177
   R25        3.84736  -0.00146  -0.01175  -0.01952  -0.03095   3.81641
   R26        4.02398  -0.00033  -0.00328   0.00261  -0.00006   4.02392
   R27        4.07794  -0.00114  -0.00925  -0.01966  -0.02883   4.04911
   R28        4.08388  -0.00053  -0.00180  -0.00489  -0.00678   4.07710
   R29        3.87800   0.00085   0.00410  -0.00117   0.00169   3.87969
   R30        1.36070   0.02726   0.20693  -0.00134   0.24331   1.60401
    A1        1.98938  -0.00072  -0.00466  -0.00201  -0.00537   1.98401
    A2        1.60496   0.00136   0.00973   0.02209   0.03248   1.63744
    A3        2.01747   0.00047   0.00374   0.01369   0.01903   2.03650
    A4        2.01831   0.00016   0.00120   0.00136   0.00354   2.02185
    A5        1.59609   0.00026   0.00210   0.00147   0.00454   1.60063
    A6        1.84462  -0.00010   0.00079   0.00321   0.00416   1.84878
    A7        1.83762  -0.00083  -0.00435  -0.00654  -0.00998   1.82764
    A8        2.75771  -0.00089  -0.00395  -0.00360  -0.00627   2.75144
    A9        1.98889  -0.00056  -0.00414  -0.00695  -0.01045   1.97844
   A10        1.47676  -0.00071  -0.00406  -0.01103  -0.01704   1.45972
   A11        1.45422  -0.00187  -0.01185  -0.02030  -0.03258   1.42164
   A12        2.63654  -0.00241  -0.01334  -0.05947  -0.06997   2.56656
   A13        2.49326  -0.00275  -0.02035   0.03771   0.02269   2.51595
   A14        1.85228  -0.00177  -0.01015  -0.02547  -0.03646   1.81581
   A15        1.89523  -0.00152  -0.00860  -0.01119  -0.02097   1.87426
   A16        2.09267  -0.00376  -0.03535  -0.03688  -0.06762   2.02505
   A17        2.56264   0.00383   0.03009  -0.01818   0.00480   2.56744
   A18        1.91679  -0.00225  -0.01597  -0.03699  -0.05356   1.86324
   A19        2.04918   0.00036  -0.00653   0.04356   0.03486   2.08404
   A20        2.29251   0.00230   0.01616  -0.02342  -0.00997   2.28254
   A21        2.14512   0.00557   0.04011   0.08379   0.11787   2.26299
   A22        1.82629  -0.00089  -0.01095   0.02965   0.02397   1.85026
   A23        2.17544   0.00435   0.04000   0.02556   0.06293   2.23836
   A24        1.70067  -0.00241  -0.02131   0.05406   0.04034   1.74101
   A25        1.71172  -0.00022  -0.00244  -0.00646  -0.00970   1.70202
   A26        1.53415  -0.00036  -0.00298  -0.00388  -0.00776   1.52639
   A27        2.27758   0.00045   0.00335   0.00622   0.00985   2.28743
   A28        1.99500   0.00058   0.00419   0.01443   0.01941   2.01441
   A29        1.89310  -0.00067  -0.00290   0.00160  -0.00128   1.89182
   A30        1.83252   0.00108   0.00748   0.01799   0.02591   1.85843
   A31        2.03862   0.00037   0.00113  -0.00142   0.00005   2.03867
   A32        1.79424  -0.00007   0.00140   0.00680   0.00876   1.80300
   A33        1.84862   0.00019   0.00037  -0.00168  -0.00089   1.84773
   A34        2.00022  -0.00074  -0.00423  -0.00213  -0.00618   1.99404
   A35        1.63350   0.00051   0.00170  -0.00113  -0.00061   1.63288
   A36        1.78055   0.00100   0.00509   0.00648   0.01130   1.79185
   A37        1.68461   0.00158   0.00796   0.01084   0.01881   1.70342
   A38        1.88229   0.00156   0.00694   0.01506   0.02231   1.90460
   A39        1.66294   0.00108   0.00508   0.00626   0.01108   1.67402
   A40        1.91569   0.00029   0.00128   0.00765   0.00879   1.92448
   A41        1.93438   0.00019  -0.00121  -0.00479  -0.00629   1.92808
   A42        1.53086  -0.00108  -0.00564  -0.01287  -0.01889   1.51196
   A43        1.71513  -0.00003   0.00041   0.00194   0.00178   1.71691
   A44        1.98824  -0.00060  -0.00215  -0.00312  -0.00497   1.98326
   A45        1.89400  -0.00051  -0.00198  -0.00275  -0.00490   1.88911
   A46        2.27344  -0.00059  -0.00209  -0.00058  -0.00271   2.27073
   A47        1.84852  -0.00002   0.00034  -0.00113  -0.00101   1.84751
   A48        1.82586   0.00010   0.00096   0.00205   0.00279   1.82865
   A49        2.03816  -0.00034  -0.00005   0.00338   0.00354   2.04170
   A50        1.99838  -0.00110  -0.00590  -0.01533  -0.02149   1.97690
   A51        1.79275   0.00006   0.00062   0.00093   0.00143   1.79418
   A52        1.48055   0.00007   0.00014  -0.00095  -0.00152   1.47904
   A53        1.46271  -0.00048  -0.00312  -0.00696  -0.01075   1.45196
   A54        1.90263  -0.00015  -0.00035  -0.00237  -0.00274   1.89989
   A55        1.93135  -0.00058  -0.00245  -0.00029  -0.00265   1.92870
   A56        1.86265  -0.00003  -0.00028  -0.00284  -0.00351   1.85914
   A57        1.66207   0.00062   0.00396   0.00940   0.01344   1.67551
   A58        1.68139   0.00057   0.00395   0.00878   0.01327   1.69466
   A59        1.93491  -0.00016  -0.00077  -0.00141  -0.00222   1.93269
   A60        1.87685   0.00033   0.00165   0.00328   0.00511   1.88195
   A61        1.91291  -0.00010  -0.00078  -0.00181  -0.00212   1.91078
   A62        1.63343   0.00031   0.00180   0.00046   0.00162   1.63505
   A63        1.78546   0.00190   0.01019   0.01907   0.02940   1.81486
    D1       -0.71014  -0.00060  -0.00738  -0.02380  -0.03202  -0.74216
    D2       -1.78434   0.00044  -0.00031  -0.00173  -0.00276  -1.78710
    D3        1.76344  -0.00669  -0.07149  -0.05237  -0.10719   1.65625
    D4        2.65799   0.00510   0.04064  -0.03341  -0.00434   2.65365
    D5        1.16950  -0.00100  -0.00835  -0.02086  -0.02856   1.14094
    D6        0.09530   0.00005  -0.00128   0.00121   0.00070   0.09600
    D7       -2.64011  -0.00709  -0.07246  -0.04943  -0.10373  -2.74384
    D8       -1.74556   0.00471   0.03967  -0.03047  -0.00088  -1.74644
    D9        0.30207  -0.00082  -0.00743  -0.02012  -0.02749   0.27457
   D10       -0.77213   0.00023  -0.00037   0.00195   0.00177  -0.77036
   D11        2.77565  -0.00690  -0.07155  -0.04869  -0.10266   2.67298
   D12       -2.61299   0.00489   0.04059  -0.02973   0.00018  -2.61280
   D13       -0.21633  -0.00053  -0.00433  -0.01465  -0.01867  -0.23500
   D14        0.77424  -0.00075  -0.00481  -0.01149  -0.01581   0.75843
   D15       -1.07809   0.00020   0.00025  -0.00596  -0.00611  -1.08420
   D16       -0.08752  -0.00002  -0.00023  -0.00279  -0.00325  -0.09077
   D17        0.93606  -0.00032  -0.00330  -0.01227  -0.01495   0.92111
   D18        1.92663  -0.00053  -0.00378  -0.00911  -0.01209   1.91454
   D19        0.81279   0.00068   0.00632   0.01828   0.02589   0.83868
   D20       -0.91905  -0.00022  -0.00107  -0.00315  -0.00457  -0.92362
   D21       -0.02123  -0.00055  -0.00584  -0.01388  -0.01885  -0.04008
   D22       -0.08644  -0.00010   0.00066  -0.00192  -0.00195  -0.08839
   D23       -1.07467   0.00038   0.00289   0.00037   0.00249  -1.07218
   D24        0.78177  -0.00003   0.00078   0.00549   0.00604   0.78782
   D25       -0.20645   0.00044   0.00302   0.00778   0.01048  -0.19597
   D26        1.92992  -0.00056  -0.00185   0.00192   0.00100   1.93092
   D27        0.94169  -0.00009   0.00039   0.00421   0.00544   0.94713
   D28        0.31667   0.00065   0.00618   0.01489   0.02109   0.33776
   D29       -0.76612   0.00072   0.00565   0.01260   0.01809  -0.74803
   D30        1.17984  -0.00006   0.00075   0.00526   0.00648   1.18632
   D31        0.09705   0.00001   0.00022   0.00297   0.00348   0.10052
   D32       -0.70325   0.00002  -0.00043   0.00219   0.00154  -0.70171
   D33       -1.78604   0.00010  -0.00096  -0.00010  -0.00146  -1.78750
   D34       -0.91434   0.00016   0.00192   0.00983   0.01103  -0.90331
   D35       -0.00000   0.00066   0.00771   0.02186   0.02895   0.02895
   D36        0.81061   0.00022   0.00327   0.01065   0.01456   0.82517
   D37        0.93047  -0.00082  -0.00365   0.01487   0.01264   0.94312
   D38       -0.18262  -0.00064  -0.00376   0.00282  -0.00011  -0.18273
   D39       -0.16505   0.00117   0.01085   0.04416   0.05573  -0.10932
   D40       -1.27814   0.00136   0.01073   0.03211   0.04298  -1.23516
   D41       -2.82288   0.00148   0.00538   0.07716   0.07765  -2.74523
   D42        2.34721   0.00166   0.00527   0.06511   0.06490   2.41211
   D43       -2.60568   0.00359   0.02687  -0.04269  -0.02016  -2.62584
   D44        2.56441   0.00378   0.02676  -0.05474  -0.03291   2.53151
   D45       -0.85730   0.00089   0.00803   0.02051   0.02831  -0.82899
   D46        0.31252   0.00093   0.00823   0.02117   0.02922   0.34174
   D47        0.00746  -0.00015   0.00304   0.02040   0.02271   0.03017
   D48        1.17727  -0.00011   0.00323   0.02106   0.02362   1.20090
   D49        2.62868   0.00529   0.04451   0.08018   0.12004   2.74872
   D50       -2.48469   0.00533   0.04471   0.08084   0.12095  -2.36374
   D51        2.10262  -0.00469  -0.03602   0.04110   0.01424   2.11686
   D52       -3.01075  -0.00466  -0.03582   0.04176   0.01516  -2.99559
   D53       -0.08711  -0.00008   0.00099  -0.00110  -0.00077  -0.08788
   D54        0.89261   0.00034   0.00098  -0.00921  -0.00926   0.88336
   D55       -0.95162   0.00010   0.00205  -0.00156   0.00011  -0.95151
   D56        0.02811   0.00052   0.00204  -0.00967  -0.00838   0.01973
   D57        2.82476   0.00193   0.02587  -0.01140   0.01743   2.84219
   D58       -2.47870   0.00235   0.02586  -0.01951   0.00894  -2.46977
   D59        2.40911  -0.00362  -0.02594   0.03715   0.01737   2.42648
   D60       -2.89435  -0.00320  -0.02595   0.02904   0.00888  -2.88548
   D61        0.78355  -0.00084  -0.00772  -0.03148  -0.03961   0.74394
   D62       -0.29493   0.00017  -0.00260  -0.01919  -0.02143  -0.31637
   D63       -2.87024  -0.00407  -0.02814  -0.08865  -0.11490  -2.98514
   D64       -2.72190   0.00042   0.00318  -0.00558  -0.00410  -2.72600
   D65       -0.51033   0.00043   0.00302   0.00539   0.00792  -0.50240
   D66        0.55578   0.00012   0.00117   0.00958   0.01049   0.56628
   D67       -1.56919   0.00067   0.00519   0.01062   0.01571  -1.55348
   D68       -0.50308   0.00036   0.00333   0.01481   0.01828  -0.48480
   D69       -0.75539  -0.00004  -0.00214  -0.02406  -0.02763  -0.78303
   D70        0.48926   0.00011  -0.00091  -0.01256  -0.01397   0.47529
   D71       -0.97625   0.00033   0.00288   0.00742   0.01025  -0.96600
   D72        0.10402   0.00003   0.00034   0.00369   0.00433   0.10835
   D73        0.24231   0.00069   0.00500   0.00767   0.01215   0.25445
   D74        1.32258   0.00039   0.00246   0.00394   0.00623   1.32880
   D75        1.00063   0.00039   0.00153   0.00338   0.00519   1.00581
   D76       -0.03018  -0.00009  -0.00000   0.00128   0.00129  -0.02889
   D77       -0.21920   0.00010   0.00013   0.00444   0.00453  -0.21467
   D78       -1.25001  -0.00037  -0.00141   0.00234   0.00063  -1.24938
   D79        0.30176  -0.00009  -0.00233  -0.01138  -0.01371   0.28805
   D80        1.35411  -0.00028  -0.00299  -0.01020  -0.01297   1.34114
   D81       -0.74999  -0.00002  -0.00113  -0.00914  -0.01052  -0.76050
   D82        0.30237  -0.00022  -0.00180  -0.00795  -0.00978   0.29259
   D83        0.11728  -0.00076  -0.00649  -0.01889  -0.02525   0.09203
   D84       -0.97635  -0.00105  -0.00876  -0.02249  -0.03157  -1.00792
   D85        1.23537   0.00022   0.00254   0.00210   0.00528   1.24064
   D86        0.14174  -0.00007   0.00027  -0.00150  -0.00104   0.14070
   D87        0.79293  -0.00019  -0.00072   0.00458   0.00372   0.79665
   D88       -0.29051  -0.00031  -0.00051   0.00807   0.00799  -0.28252
   D89       -0.53462  -0.00023  -0.00162   0.00015  -0.00164  -0.53626
   D90        0.54875   0.00055   0.00310   0.00793   0.01091   0.55966
   D91        0.10211   0.00010  -0.00117   0.00110   0.00069   0.10280
   D92        1.32092   0.00026  -0.00020   0.00087   0.00078   1.32170
   D93       -0.98069  -0.00025  -0.00094  -0.00440  -0.00479  -0.98548
   D94        0.23811  -0.00009   0.00003  -0.00463  -0.00469   0.23342
   D95       -0.96737  -0.00038  -0.00116   0.01266   0.01239  -0.95498
   D96        0.14205  -0.00031  -0.00017   0.01172   0.01177   0.15382
   D97        0.13074   0.00061   0.00529   0.02304   0.02872   0.15945
   D98        1.24015   0.00068   0.00629   0.02210   0.02810   1.26825
   D99        0.54480   0.00035   0.00059  -0.00437  -0.00378   0.54101
   D100      -0.54211  -0.00093  -0.00714  -0.02080  -0.02804  -0.57015
   D101       0.55054  -0.00050  -0.00264  -0.00187  -0.00453   0.54600
   D102      -0.51558  -0.00014  -0.00087  -0.00034  -0.00124  -0.51682
   D103      -0.50561   0.00056   0.00236   0.00288   0.00514  -0.50047
   D104      -1.57173   0.00092   0.00413   0.00440   0.00843  -1.56329
   D105      -1.28565   0.00100   0.00528   0.00935   0.01483  -1.27082
   D106      -0.17901   0.00025   0.00118   0.00598   0.00732  -0.17169
   D107      -0.17707   0.00007   0.00128  -0.00256  -0.00130  -0.17836
   D108       0.92958  -0.00068  -0.00282  -0.00593  -0.00880   0.92077
   D109       0.49552  -0.00005   0.00285   0.01753   0.02069   0.51621
   D110      -0.74676   0.00045   0.00385   0.01748   0.02141  -0.72535
   D111      -0.86338   0.00041   0.00238   0.00565   0.00840  -0.85498
   D112       0.00414   0.00033   0.00133  -0.00100   0.00020   0.00434
   D113       0.30078  -0.00044  -0.00277  -0.01249  -0.01540   0.28538
   D114       1.16829  -0.00052  -0.00382  -0.01914  -0.02359   1.14470
   D115      -0.22102  -0.00001  -0.00167  -0.00861  -0.00990  -0.23092
   D116      -1.25286  -0.00030  -0.00368  -0.01247  -0.01595  -1.26881
   D117       1.00082   0.00016   0.00130   0.00078   0.00240   1.00322
   D118      -0.03102  -0.00012  -0.00070  -0.00309  -0.00365  -0.03467
   D119      -0.08871  -0.00003  -0.00035  -0.00312  -0.00371  -0.09242
   D120       0.89182  -0.00005  -0.00011  -0.00033  -0.00089   0.89093
   D121      -0.95374  -0.00003  -0.00081  -0.00409  -0.00492  -0.95866
   D122       0.02679  -0.00006  -0.00057  -0.00130  -0.00211   0.02468
         Item               Value     Threshold  Converged?
 Maximum Force            0.027263     0.000450     NO 
 RMS     Force            0.003037     0.000300     NO 
 Maximum Displacement     0.397870     0.001800     NO 
 RMS     Displacement     0.034475     0.001200     NO 
 Predicted change in Energy=-3.540043D-03
 GradGradGradGradGradGradGradGradGradGradGradGradGradGradGradGradGradGrad

                          Input orientation:                          
 ---------------------------------------------------------------------
 Center     Atomic      Atomic             Coordinates (Angstroms)
 Number     Number       Type             X           Y           Z
 ---------------------------------------------------------------------
      1          4           0       -0.007958   -0.015439   -1.464031
      2          4           0       -1.575185    1.341421   -0.180835
      3          4           0        0.420933    1.671955   -0.358504
      4          4           0       -0.186841    0.964660    1.454490
      5          4           0        1.986170    0.422012   -1.076451
      6          4           0       -1.701137   -0.436948    0.949750
      7          4           0       -0.389580   -1.730418   -0.378023
      8          4           0        0.211201   -1.071955    1.431448
      9          4           0        1.583532   -1.342153   -0.191778
     10          4           0        1.738331    0.368313    0.933097
     11          4           0       -1.976381   -0.479197   -1.049370
     12          1           0       -2.508909    2.655127   -0.139802
     13          1           0       -2.942203    1.926296   -0.178975
 ---------------------------------------------------------------------
                    Distance matrix (angstroms):
                    1          2          3          4          5
     1  Be   0.000000
     2  Be   2.438003   0.000000
     3  Be   2.062386   2.031085   0.000000
     4  Be   3.083887   2.178013   2.038775   0.000000
     5  Be   2.078011   3.785590   2.127857   3.379661   0.000000
     6  Be   2.978400   2.111085   3.265299   2.124232   4.294128
     7  Be   2.065479   3.298596   3.497636   3.265372   3.280998
     8  Be   3.089993   3.408081   3.282828   2.075276   3.416432
     9  Be   2.431386   4.144777   3.234854   3.341527   2.014210
    10  Be   2.990487   3.628660   2.259038   2.081770   2.025485
    11  Be   2.064389   2.056686   3.294216   3.399484   4.063831
    12  H    3.891049   1.612249   3.098133   3.285034   5.105864
    13  H    3.745864   1.486883   3.377514   3.344394   5.230411
                    6          7          8          9         10
     6  Be   0.000000
     7  Be   2.270733   0.000000
     8  Be   2.071788   2.017100   0.000000
     9  Be   3.593262   2.019556   2.142699   0.000000
    10  Be   3.532515   3.263696   2.157511   2.053046   0.000000
    11  Be   2.018422   2.129366   3.360258   3.762065   4.295059
    12  H    3.376469   4.876608   4.874317   5.720928   4.941627
    13  H    2.898135   4.463974   4.639712   5.582580   5.056819
                   11         12         13
    11  Be   0.000000
    12  H    3.306794   0.000000
    13  H    2.734373   0.848806   0.000000
 Stoichiometry    Be11H2
 Framework group  C1[X(Be11H2)]
 Deg. of freedom    33
 Full point group                 C1      NOp   1
 Largest Abelian subgroup         C1      NOp   1
 Largest concise Abelian subgroup C1      NOp   1
                         Standard orientation:                         
 ---------------------------------------------------------------------
 Center     Atomic      Atomic             Coordinates (Angstroms)
 Number     Number       Type             X           Y           Z
 ---------------------------------------------------------------------
      1          4           0       -0.097053   -0.029378   -1.465843
      2          4           0        1.801602   -0.729892   -0.106339
      3          4           0        0.025143   -1.701655   -0.265011
      4          4           0        0.335506   -0.737435    1.504327
      5          4           0       -1.847566   -1.070654   -1.054045
      6          4           0        1.321087    1.051273    0.919935
      7          4           0       -0.314383    1.772794   -0.480376
      8          4           0       -0.702566    1.054062    1.363921
      9          4           0       -2.057207    0.773834   -0.272410
     10          4           0       -1.668729   -0.829901    0.949113
     11          4           0        1.605421    1.072011   -1.078252
     12          1           0        3.110769   -1.663586    0.010471
     13          1           0        3.284215   -0.836650   -0.070552
 ---------------------------------------------------------------------
 Rotational constants (GHZ):           2.3551365           1.7649035           1.6384951
 Standard basis: def2TZVP (5D, 7F)
 There are   232 symmetry adapted cartesian basis functions of A   symmetry.
 There are   221 symmetry adapted basis functions of A   symmetry.
   221 basis functions,   335 primitive gaussians,   232 cartesian basis functions
    23 alpha electrons       23 beta electrons
       nuclear repulsion energy       191.2628673387 Hartrees.
 NAtoms=   13 NActive=   13 NUniq=   13 SFac= 1.00D+00 NAtFMM=   60 NAOKFM=F Big=F
 Integral buffers will be    131072 words long.
 Raffenetti 2 integral format.
 Two-electron integral symmetry is turned on.
 Nuclear repulsion after empirical dispersion term =      191.2354840269 Hartrees.
 One-electron integrals computed using PRISM.
   1 Symmetry operations used in ECPInt.
 ECPInt:  NShTT=    5778 NPrTT=   17959 LenC2=    5635 LenP2D=   14635.
 LDataN:  DoStor=T MaxTD1= 4 Len=   56
 NBasis=   221 RedAO= T EigKep=  2.60D-04  NBF=   221
 NBsUse=   221 1.00D-06 EigRej= -1.00D+00 NBFU=   221
 Initial guess from the checkpoint file:  "/home/super/YCY/BeH/Be11/2-H-Be11.chk"
 B after Tr=     0.000000    0.000000    0.000000
         Rot=    0.999598    0.013187    0.001850   -0.025018 Ang=   3.25 deg.
 ExpMin= 3.27D-02 ExpMax= 4.70D+03 ExpMxC= 1.60D+02 IAcc=3 IRadAn=         5 AccDes= 0.00D+00
 Harris functional with IExCor= 1009 and IRadAn=       5 diagonalized for initial guess.
 HarFok:  IExCor= 1009 AccDes= 0.00D+00 IRadAn=         5 IDoV= 1 UseB2=F ITyADJ=14
 ICtDFT=  3500011 ScaDFX=  1.000000  1.000000  1.000000  1.000000
 FoFCou: FMM=F IPFlag=           0 FMFlag=      100000 FMFlg1=           0
         NFxFlg=           0 DoJE=T BraDBF=F KetDBF=T FulRan=T
         wScrn=  0.000000 ICntrl=       500 IOpCl=  0 I1Cent=   200000004 NGrid=           0
         NMat0=    1 NMatS0=      1 NMatT0=    0 NMatD0=    1 NMtDS0=    0 NMtDT0=    0
 Petite list used in FoFCou.
 Requested convergence on RMS density matrix=1.00D-08 within 128 cycles.
 Requested convergence on MAX density matrix=1.00D-06.
 Requested convergence on             energy=1.00D-06.
 No special actions if energy rises.
 SCF Done:  E(RPBE1PBE) =  -163.036266690     A.U. after   15 cycles
            NFock= 15  Conv=0.41D-08     -V/T= 2.0076
   1 Symmetry operations used in ECPInt.
 ECPInt:  NShTT=    5778 NPrTT=   17959 LenC2=    5635 LenP2D=   14635.
 LDataN:  DoStor=T MaxTD1= 5 Len=  102
 Calling FoFJK, ICntrl=      2127 FMM=F ISym2X=0 I1Cent= 0 IOpClX= 0 NMat=1 NMatS=1 NMatT=0.
 ***** Axes restored to original set *****
 -------------------------------------------------------------------
 Center     Atomic                   Forces (Hartrees/Bohr)
 Number     Number              X              Y              Z
 -------------------------------------------------------------------
      1        4          -0.000951518    0.000767817    0.001776177
      2        4          -0.004207595    0.001130246    0.002437997
      3        4           0.001528005   -0.000438081    0.001264327
      4        4           0.000510356   -0.003439707   -0.000559839
      5        4          -0.000185083   -0.000624925    0.000286822
      6        4           0.005343169    0.003139305   -0.001307545
      7        4          -0.001653978   -0.001699946   -0.002219484
      8        4           0.001155474   -0.000308217    0.001451410
      9        4           0.001498204   -0.000615918    0.000411642
     10        4          -0.001290200    0.000624400   -0.001024151
     11        4           0.002406926    0.000630029    0.001018443
     12        1          -0.004601041   -0.017152396   -0.003562713
     13        1           0.000447280    0.017987392    0.000026915
 -------------------------------------------------------------------
 Cartesian Forces:  Max     0.017987392 RMS     0.004431107

 GradGradGradGradGradGradGradGradGradGradGradGradGradGradGradGradGradGrad
 Berny optimization.
 Using GEDIIS/GDIIS optimizer.
 FormGI is forming the generalized inverse of G from B-inverse, IUseBI=4.
 Internal  Forces:  Max     0.009372553 RMS     0.001198242
 Search for a local minimum.
 Step number   3 out of a maximum of  100
 All quantities printed in internal units (Hartrees-Bohrs-Radians)
 Mixed Optimization -- RFO/linear search
 Update second derivatives using D2CorX and points    2    3
 DE= -7.72D-03 DEPred=-3.54D-03 R= 2.18D+00
 TightC=F SS=  1.41D+00  RLast= 5.86D-01 DXNew= 8.4853D-01 1.7581D+00
 Trust test= 2.18D+00 RLast= 5.86D-01 DXMaxT set to 8.49D-01
 ITU=  1  1  0
 Use linear search instead of GDIIS.
     Eigenvalues ---    0.02207   0.02481   0.02690   0.03089   0.03294
     Eigenvalues ---    0.03513   0.03651   0.03808   0.04044   0.04991
     Eigenvalues ---    0.05509   0.05926   0.06197   0.06229   0.06489
     Eigenvalues ---    0.06650   0.06953   0.07056   0.07262   0.07706
     Eigenvalues ---    0.08321   0.08649   0.08795   0.10536   0.11325
     Eigenvalues ---    0.11859   0.12249   0.12636   0.13302   0.13404
     Eigenvalues ---    0.13597   0.14613   0.29891
 RFO step:  Lambda=-1.12794773D-03 EMin= 2.20714766D-02
 Quartic linear search produced a step of -0.19705.
 Iteration  1 RMS(Cart)=  0.00757672 RMS(Int)=  0.00044378
 Iteration  2 RMS(Cart)=  0.00014033 RMS(Int)=  0.00037540
 Iteration  3 RMS(Cart)=  0.00000023 RMS(Int)=  0.00037540
 Variable       Old X    -DE/DX   Delta X   Delta X   Delta X     New X
                                 (Linear)    (Quad)   (Total)
    R1        4.60716   0.00111  -0.00503   0.00681   0.00167   4.60883
    R2        3.89735  -0.00055  -0.00195   0.00148  -0.00022   3.89712
    R3        3.92687  -0.00001   0.00284  -0.00040   0.00255   3.92942
    R4        3.90319  -0.00031  -0.00321  -0.00039  -0.00359   3.89960
    R5        4.59465   0.00059  -0.00290   0.00793   0.00518   4.59983
    R6        3.90113  -0.00124   0.00513  -0.01311  -0.00801   3.89311
    R7        3.83819   0.00169   0.00271   0.01222   0.01470   3.85289
    R8        4.11585   0.00196  -0.00480   0.02042   0.01531   4.13115
    R9        3.98937  -0.00013  -0.01692   0.00321  -0.01384   3.97553
   R10        3.88657  -0.00060  -0.01350  -0.00312  -0.01678   3.86979
   R11        3.04671  -0.00760  -0.06244  -0.00081  -0.06224   2.98447
   R12        2.80980   0.00790   0.00262   0.06567   0.06891   2.87871
   R13        3.85273  -0.00053   0.00108  -0.00341  -0.00221   3.85051
   R14        4.02107   0.00015   0.00123   0.00170   0.00283   4.02389
   R15        4.26896   0.00008   0.00150  -0.00412  -0.00263   4.26634
   R16        4.01422  -0.00212   0.01136  -0.02448  -0.01294   4.00128
   R17        3.92170  -0.00010  -0.00823   0.00159  -0.00661   3.91509
   R18        3.93398  -0.00046  -0.00078  -0.00256  -0.00335   3.93063
   R19        3.80630  -0.00021  -0.00217  -0.00043  -0.00268   3.80362
   R20        3.82761  -0.00072   0.00261  -0.00591  -0.00327   3.82434
   R21        4.29106  -0.00013  -0.00290   0.00383   0.00095   4.29201
   R22        3.91511  -0.00010   0.00147   0.00015   0.00156   3.91667
   R23        3.81426  -0.00077   0.00535  -0.00159   0.00390   3.81816
   R24        3.81177   0.00074   0.00762   0.00486   0.01269   3.82446
   R25        3.81641   0.00035   0.00610   0.00204   0.00811   3.82452
   R26        4.02392   0.00024   0.00001  -0.00435  -0.00438   4.01954
   R27        4.04911   0.00002   0.00568  -0.00574  -0.00009   4.04902
   R28        4.07710  -0.00066   0.00134  -0.00643  -0.00511   4.07199
   R29        3.87969  -0.00004  -0.00033   0.00148   0.00128   3.88097
   R30        1.60401  -0.00937  -0.04795   0.00011  -0.05092   1.55309
    A1        1.98401   0.00051   0.00106   0.00323   0.00416   1.98817
    A2        1.63744   0.00062  -0.00640   0.00540  -0.00106   1.63637
    A3        2.03650   0.00081  -0.00375   0.00596   0.00205   2.03855
    A4        2.02185   0.00045  -0.00070   0.00146   0.00067   2.02252
    A5        1.60063   0.00025  -0.00089   0.00026  -0.00074   1.59989
    A6        1.84878   0.00004  -0.00082   0.00032  -0.00051   1.84828
    A7        1.82764  -0.00010   0.00197  -0.00185   0.00002   1.82766
    A8        2.75144   0.00018   0.00124  -0.00096   0.00016   2.75160
    A9        1.97844   0.00031   0.00206  -0.00017   0.00184   1.98028
   A10        1.45972  -0.00110   0.00336  -0.00731  -0.00373   1.45598
   A11        1.42164  -0.00100   0.00642  -0.00666  -0.00027   1.42137
   A12        2.56656   0.00024   0.01379  -0.01292   0.00063   2.56719
   A13        2.51595   0.00123  -0.00447  -0.00026  -0.00530   2.51066
   A14        1.81581  -0.00147   0.00719  -0.01357  -0.00635   1.80946
   A15        1.87426  -0.00097   0.00413  -0.00692  -0.00263   1.87163
   A16        2.02505   0.00146   0.01332  -0.00209   0.01101   2.03606
   A17        2.56744  -0.00103  -0.00095  -0.00406  -0.00441   2.56303
   A18        1.86324  -0.00107   0.01055  -0.01107  -0.00052   1.86272
   A19        2.08404   0.00163  -0.00687   0.01603   0.00958   2.09363
   A20        2.28254   0.00029   0.00196   0.00965   0.01173   2.29427
   A21        2.26299   0.00052  -0.02323   0.01983  -0.00287   2.26011
   A22        1.85026   0.00219  -0.00472   0.01763   0.01251   1.86277
   A23        2.23836  -0.00049  -0.01240   0.00299  -0.00920   2.22916
   A24        1.74101   0.00218  -0.00795   0.01019   0.00162   1.74263
   A25        1.70202  -0.00029   0.00191  -0.00185   0.00015   1.70216
   A26        1.52639  -0.00018   0.00153  -0.00066   0.00096   1.52735
   A27        2.28743   0.00029  -0.00194   0.00025  -0.00170   2.28572
   A28        2.01441   0.00048  -0.00382   0.00571   0.00178   2.01619
   A29        1.89182  -0.00032   0.00025  -0.00166  -0.00140   1.89042
   A30        1.85843   0.00069  -0.00511   0.00539   0.00026   1.85869
   A31        2.03867   0.00057  -0.00001   0.00165   0.00162   2.04029
   A32        1.80300  -0.00010  -0.00173   0.00061  -0.00119   1.80181
   A33        1.84773   0.00031   0.00017   0.00096   0.00109   1.84882
   A34        1.99404   0.00002   0.00122   0.00072   0.00192   1.99596
   A35        1.63288  -0.00011   0.00012   0.00022   0.00048   1.63336
   A36        1.79185   0.00035  -0.00223   0.00279   0.00061   1.79246
   A37        1.70342   0.00097  -0.00371   0.00562   0.00191   1.70534
   A38        1.90460   0.00147  -0.00440   0.01223   0.00785   1.91245
   A39        1.67402   0.00050  -0.00218   0.00528   0.00311   1.67713
   A40        1.92448   0.00042  -0.00173   0.00420   0.00250   1.92699
   A41        1.92808   0.00047   0.00124   0.00002   0.00131   1.92940
   A42        1.51196  -0.00074   0.00372  -0.00582  -0.00207   1.50990
   A43        1.71691  -0.00026  -0.00035  -0.00151  -0.00179   1.71512
   A44        1.98326  -0.00042   0.00098  -0.00521  -0.00426   1.97901
   A45        1.88911  -0.00021   0.00097  -0.00063   0.00036   1.88946
   A46        2.27073  -0.00018   0.00053  -0.00119  -0.00063   2.27010
   A47        1.84751  -0.00031   0.00020  -0.00224  -0.00203   1.84548
   A48        1.82865   0.00001  -0.00055   0.00203   0.00152   1.83017
   A49        2.04170  -0.00033  -0.00070  -0.00085  -0.00156   2.04014
   A50        1.97690  -0.00068   0.00423  -0.00726  -0.00298   1.97391
   A51        1.79418  -0.00010  -0.00028   0.00032   0.00004   1.79422
   A52        1.47904  -0.00024   0.00030  -0.00082  -0.00045   1.47859
   A53        1.45196  -0.00039   0.00212  -0.00340  -0.00120   1.45076
   A54        1.89989  -0.00028   0.00054  -0.00287  -0.00234   1.89755
   A55        1.92870  -0.00028   0.00052  -0.00204  -0.00153   1.92717
   A56        1.85914  -0.00020   0.00069  -0.00150  -0.00076   1.85838
   A57        1.67551   0.00023  -0.00265   0.00310   0.00043   1.67594
   A58        1.69466   0.00029  -0.00262   0.00371   0.00104   1.69570
   A59        1.93269  -0.00003   0.00044   0.00082   0.00126   1.93395
   A60        1.88195   0.00016  -0.00101   0.00108   0.00005   1.88200
   A61        1.91078   0.00016   0.00042   0.00017   0.00052   1.91131
   A62        1.63505  -0.00039  -0.00032  -0.00151  -0.00178   1.63328
   A63        1.81486   0.00112  -0.00579   0.01088   0.00511   1.81997
    D1       -0.74216  -0.00020   0.00631  -0.00257   0.00379  -0.73837
    D2       -1.78710   0.00052   0.00054   0.00688   0.00753  -1.77957
    D3        1.65625   0.00167   0.02112   0.00026   0.01961   1.67586
    D4        2.65365  -0.00214   0.00086  -0.01414  -0.01233   2.64132
    D5        1.14094   0.00010   0.00563  -0.00134   0.00418   1.14512
    D6        0.09600   0.00082  -0.00014   0.00811   0.00792   0.10392
    D7       -2.74384   0.00197   0.02044   0.00149   0.02000  -2.72384
    D8       -1.74644  -0.00185   0.00017  -0.01291  -0.01194  -1.75837
    D9        0.27457  -0.00003   0.00542  -0.00180   0.00360   0.27817
   D10       -0.77036   0.00069  -0.00035   0.00765   0.00734  -0.76303
   D11        2.67298   0.00184   0.02023   0.00103   0.01942   2.69240
   D12       -2.61280  -0.00198  -0.00004  -0.01337  -0.01252  -2.62532
   D13       -0.23500  -0.00009   0.00368  -0.00201   0.00163  -0.23336
   D14        0.75843  -0.00017   0.00311  -0.00156   0.00150   0.75994
   D15       -1.08420  -0.00010   0.00120  -0.00083   0.00042  -1.08379
   D16       -0.09077  -0.00018   0.00064  -0.00037   0.00029  -0.09048
   D17        0.92111   0.00032   0.00294  -0.00087   0.00203   0.92314
   D18        1.91454   0.00024   0.00238  -0.00041   0.00190   1.91644
   D19        0.83868   0.00041  -0.00510   0.00300  -0.00223   0.83645
   D20       -0.92362  -0.00043   0.00090  -0.00341  -0.00249  -0.92611
   D21       -0.04008  -0.00005   0.00371  -0.00482  -0.00121  -0.04128
   D22       -0.08839  -0.00075   0.00038  -0.00739  -0.00694  -0.09533
   D23       -1.07218  -0.00054  -0.00049  -0.00526  -0.00567  -1.07786
   D24        0.78782  -0.00016  -0.00119  -0.00234  -0.00349   0.78432
   D25       -0.19597   0.00005  -0.00206  -0.00020  -0.00223  -0.19820
   D26        1.93092  -0.00003  -0.00020  -0.00262  -0.00290   1.92801
   D27        0.94713   0.00018  -0.00107  -0.00048  -0.00164   0.94549
   D28        0.33776  -0.00017  -0.00416  -0.00091  -0.00509   0.33268
   D29       -0.74803  -0.00001  -0.00357   0.00007  -0.00349  -0.75152
   D30        1.18632   0.00004  -0.00128  -0.00067  -0.00200   1.18432
   D31        0.10052   0.00020  -0.00068   0.00032  -0.00040   0.10013
   D32       -0.70171  -0.00017  -0.00030  -0.00111  -0.00141  -0.70312
   D33       -1.78750  -0.00001   0.00029  -0.00012   0.00019  -1.78731
   D34       -0.90331  -0.00017  -0.00217   0.00323   0.00113  -0.90218
   D35        0.02895   0.00008  -0.00570   0.00655   0.00091   0.02986
   D36        0.82517   0.00024  -0.00287   0.00362   0.00069   0.82586
   D37        0.94312   0.00009  -0.00249   0.00789   0.00518   0.94830
   D38       -0.18273   0.00001   0.00002   0.00528   0.00518  -0.17754
   D39       -0.10932   0.00065  -0.01098   0.01215   0.00112  -0.10820
   D40       -1.23516   0.00056  -0.00847   0.00954   0.00112  -1.23405
   D41       -2.74523   0.00086  -0.01530   0.02058   0.00585  -2.73938
   D42        2.41211   0.00077  -0.01279   0.01797   0.00585   2.41797
   D43       -2.62584  -0.00069   0.00397   0.01119   0.01549  -2.61034
   D44        2.53151  -0.00077   0.00648   0.00858   0.01549   2.54700
   D45       -0.82899  -0.00004  -0.00558   0.00302  -0.00250  -0.83149
   D46        0.34174   0.00020  -0.00576   0.00350  -0.00220   0.33954
   D47        0.03017  -0.00066  -0.00447  -0.00098  -0.00536   0.02481
   D48        1.20090  -0.00043  -0.00466  -0.00051  -0.00505   1.19584
   D49        2.74872  -0.00073  -0.02365   0.01509  -0.00851   2.74020
   D50       -2.36374  -0.00049  -0.02383   0.01556  -0.00821  -2.37195
   D51        2.11686   0.00174  -0.00281   0.01013   0.00653   2.12339
   D52       -2.99559   0.00197  -0.00299   0.01060   0.00683  -2.98877
   D53       -0.08788  -0.00075   0.00015  -0.00736  -0.00717  -0.09505
   D54        0.88336  -0.00030   0.00182  -0.00563  -0.00372   0.87963
   D55       -0.95151  -0.00039  -0.00002  -0.00803  -0.00798  -0.95948
   D56        0.01973   0.00007   0.00165  -0.00630  -0.00454   0.01519
   D57        2.84219  -0.00156  -0.00343  -0.01061  -0.01474   2.82744
   D58       -2.46977  -0.00110  -0.00176  -0.00888  -0.01130  -2.48107
   D59        2.42648   0.00057  -0.00342  -0.00705  -0.01097   2.41551
   D60       -2.88548   0.00102  -0.00175  -0.00532  -0.00753  -2.89300
   D61        0.74394  -0.00046   0.00781  -0.00736   0.00047   0.74441
   D62       -0.31637   0.00061   0.00422   0.00192   0.00611  -0.31026
   D63       -2.98514   0.00001   0.02264  -0.01975   0.00322  -2.98192
   D64       -2.72600  -0.00051   0.00081  -0.00964  -0.00875  -2.73475
   D65       -0.50240  -0.00011  -0.00156  -0.00004  -0.00156  -0.50397
   D66        0.56628   0.00022  -0.00207   0.00379   0.00177   0.56804
   D67       -1.55348  -0.00009  -0.00310   0.00107  -0.00202  -1.55550
   D68       -0.48480   0.00024  -0.00360   0.00491   0.00131  -0.48349
   D69       -0.78303  -0.00036   0.00545  -0.00797  -0.00232  -0.78535
   D70        0.47529  -0.00005   0.00275  -0.00285  -0.00004   0.47524
   D71       -0.96600   0.00007  -0.00202   0.00106  -0.00095  -0.96695
   D72        0.10835   0.00023  -0.00085   0.00064  -0.00024   0.10810
   D73        0.25445   0.00004  -0.00239  -0.00101  -0.00332   0.25113
   D74        1.32880   0.00019  -0.00123  -0.00142  -0.00262   1.32619
   D75        1.00581   0.00039  -0.00102   0.00212   0.00108   1.00690
   D76       -0.02889   0.00005  -0.00025   0.00241   0.00217  -0.02672
   D77       -0.21467   0.00021  -0.00089   0.00211   0.00124  -0.21343
   D78       -1.24938  -0.00012  -0.00012   0.00240   0.00233  -1.24705
   D79        0.28805   0.00027   0.00270  -0.00238   0.00035   0.28840
   D80        1.34114   0.00024   0.00256  -0.00143   0.00112   1.34226
   D81       -0.76050  -0.00016   0.00207  -0.00425  -0.00214  -0.76265
   D82        0.29259  -0.00019   0.00193  -0.00329  -0.00137   0.29122
   D83        0.09203  -0.00028   0.00498  -0.00474   0.00020   0.09223
   D84       -1.00792  -0.00037   0.00622  -0.00570   0.00054  -1.00738
   D85        1.24064  -0.00017  -0.00104  -0.00264  -0.00378   1.23687
   D86        0.14070  -0.00025   0.00021  -0.00360  -0.00343   0.13726
   D87        0.79665  -0.00008  -0.00073   0.00152   0.00081   0.79746
   D88       -0.28252  -0.00014  -0.00157   0.00038  -0.00124  -0.28376
   D89       -0.53626   0.00016   0.00032   0.00248   0.00282  -0.53345
   D90        0.55966   0.00033  -0.00215   0.00458   0.00244   0.56211
   D91        0.10280   0.00091  -0.00014   0.00872   0.00854   0.11135
   D92        1.32170   0.00084  -0.00015   0.00955   0.00943   1.33114
   D93       -0.98548  -0.00011   0.00094  -0.00132  -0.00045  -0.98593
   D94        0.23342  -0.00017   0.00093  -0.00049   0.00044   0.23386
   D95       -0.95498   0.00004  -0.00244   0.00504   0.00247  -0.95251
   D96        0.15382  -0.00019  -0.00232   0.00462   0.00228   0.15609
   D97        0.15945   0.00044  -0.00566   0.00673   0.00103   0.16048
   D98        1.26825   0.00021  -0.00554   0.00631   0.00084   1.26909
   D99        0.54101   0.00014   0.00075  -0.00131  -0.00057   0.54045
   D100      -0.57015  -0.00039   0.00552  -0.00676  -0.00122  -0.57137
   D101       0.54600  -0.00011   0.00089   0.00148   0.00238   0.54838
   D102      -0.51682  -0.00003   0.00024   0.00163   0.00187  -0.51495
   D103      -0.50047   0.00034  -0.00101   0.00518   0.00417  -0.49630
   D104      -1.56329   0.00041  -0.00166   0.00533   0.00365  -1.55964
   D105      -1.27082   0.00040  -0.00292   0.00214  -0.00080  -1.27162
   D106      -0.17169   0.00011  -0.00144  -0.00074  -0.00219  -0.17388
   D107      -0.17836  -0.00020   0.00026  -0.00233  -0.00207  -0.18044
   D108       0.92077  -0.00049   0.00173  -0.00520  -0.00346   0.91731
   D109       0.51621  -0.00033  -0.00408  -0.00177  -0.00590   0.51031
   D110      -0.72535   0.00007  -0.00422   0.00260  -0.00165  -0.72700
   D111      -0.85498   0.00036  -0.00165   0.00316   0.00147  -0.85351
   D112       0.00434   0.00024  -0.00004   0.00197   0.00195   0.00628
   D113       0.28538  -0.00033   0.00303  -0.00447  -0.00141   0.28397
   D114       1.14470  -0.00044   0.00465  -0.00566  -0.00093   1.14377
   D115      -0.23092   0.00023   0.00195  -0.00089   0.00101  -0.22991
   D116      -1.26881   0.00004   0.00314  -0.00393  -0.00083  -1.26964
   D117       1.00322  -0.00003  -0.00047  -0.00104  -0.00154   1.00168
   D118      -0.03467  -0.00022   0.00072  -0.00408  -0.00338  -0.03805
   D119      -0.09242  -0.00017   0.00073  -0.00046   0.00030  -0.09212
   D120       0.89093  -0.00021   0.00018   0.00055   0.00077   0.89169
   D121      -0.95866   0.00018   0.00097   0.00238   0.00336  -0.95530
   D122       0.02468   0.00014   0.00042   0.00338   0.00383   0.02851
         Item               Value     Threshold  Converged?
 Maximum Force            0.009373     0.000450     NO 
 RMS     Force            0.001198     0.000300     NO 
 Maximum Displacement     0.065416     0.001800     NO 
 RMS     Displacement     0.007640     0.001200     NO 
 Predicted change in Energy=-9.900153D-04
 GradGradGradGradGradGradGradGradGradGradGradGradGradGradGradGradGradGrad

                          Input orientation:                          
 ---------------------------------------------------------------------
 Center     Atomic      Atomic             Coordinates (Angstroms)
 Number     Number       Type             X           Y           Z
 ---------------------------------------------------------------------
      1          4           0       -0.008111   -0.012361   -1.462370
      2          4           0       -1.577789    1.342563   -0.178442
      3          4           0        0.426703    1.671461   -0.353934
      4          4           0       -0.178747    0.962117    1.457721
      5          4           0        1.989170    0.417457   -1.075259
      6          4           0       -1.694208   -0.427605    0.952381
      7          4           0       -0.394310   -1.727334   -0.381592
      8          4           0        0.216316   -1.071494    1.433028
      9          4           0        1.584299   -1.345839   -0.193106
     10          4           0        1.743119    0.364406    0.932780
     11          4           0       -1.973972   -0.468520   -1.048223
     12          1           0       -2.505023    2.620510   -0.142106
     13          1           0       -2.975474    1.948312   -0.189863
 ---------------------------------------------------------------------
                    Distance matrix (angstroms):
                    1          2          3          4          5
     1  Be   0.000000
     2  Be   2.438889   0.000000
     3  Be   2.062269   2.038863   0.000000
     4  Be   3.083124   2.186113   2.037604   0.000000
     5  Be   2.079358   3.792533   2.129353   3.378240   0.000000
     6  Be   2.974285   2.103761   3.257423   2.117385   4.288675
     7  Be   2.063581   3.296386   3.496661   3.265377   3.280591
     8  Be   3.091191   3.412231   3.280442   2.071777   3.413428
     9  Be   2.434125   4.150485   3.235737   3.340692   2.012790
    10  Be   2.990903   3.635937   2.257648   2.079997   2.023753
    11  Be   2.060148   2.047804   3.290107   3.398428   4.061057
    12  H    3.861305   1.579314   3.088784   3.274336   5.091365
    13  H    3.777401   1.523346   3.417363   3.392461   5.270212
                    6          7          8          9         10
     6  Be   0.000000
     7  Be   2.271236   0.000000
     8  Be   2.072612   2.023817   0.000000
     9  Be   3.592201   2.023848   2.142651   0.000000
    10  Be   3.527447   3.266734   2.154805   2.053723   0.000000
    11  Be   2.020485   2.127050   3.364156   3.763271   4.293589
    12  H    3.338612   4.839031   4.849498   5.697112   4.928701
    13  H    2.931099   4.495503   4.684072   5.625209   5.102372
                   11         12         13
    11  Be   0.000000
    12  H    3.262694   0.000000
    13  H    2.753338   0.821860   0.000000
 Stoichiometry    Be11H2
 Framework group  C1[X(Be11H2)]
 Deg. of freedom    33
 Full point group                 C1      NOp   1
 Largest Abelian subgroup         C1      NOp   1
 Largest concise Abelian subgroup C1      NOp   1
                         Standard orientation:                         
 ---------------------------------------------------------------------
 Center     Atomic      Atomic             Coordinates (Angstroms)
 Number     Number       Type             X           Y           Z
 ---------------------------------------------------------------------
      1          4           0       -0.091618   -0.027352   -1.465156
      2          4           0        1.806736   -0.726924   -0.103161
      3          4           0        0.022874   -1.700817   -0.265424
      4          4           0        0.326313   -0.739489    1.505340
      5          4           0       -1.847506   -1.064879   -1.060033
      6          4           0        1.316513    1.040545    0.927151
      7          4           0       -0.307818    1.773491   -0.480988
      8          4           0       -0.709124    1.049551    1.365820
      9          4           0       -2.057661    0.777335   -0.276831
     10          4           0       -1.674051   -0.830062    0.942553
     11          4           0        1.609297    1.066448   -1.071840
     12          1           0        3.098756   -1.628449    0.007147
     13          1           0        3.325430   -0.842946   -0.076869
 ---------------------------------------------------------------------
 Rotational constants (GHZ):           2.3600747           1.7615121           1.6387779
 Standard basis: def2TZVP (5D, 7F)
 There are   232 symmetry adapted cartesian basis functions of A   symmetry.
 There are   221 symmetry adapted basis functions of A   symmetry.
   221 basis functions,   335 primitive gaussians,   232 cartesian basis functions
    23 alpha electrons       23 beta electrons
       nuclear repulsion energy       191.2838344488 Hartrees.
 NAtoms=   13 NActive=   13 NUniq=   13 SFac= 1.00D+00 NAtFMM=   60 NAOKFM=F Big=F
 Integral buffers will be    131072 words long.
 Raffenetti 2 integral format.
 Two-electron integral symmetry is turned on.
 Nuclear repulsion after empirical dispersion term =      191.2564574167 Hartrees.
 One-electron integrals computed using PRISM.
   1 Symmetry operations used in ECPInt.
 ECPInt:  NShTT=    5778 NPrTT=   17959 LenC2=    5635 LenP2D=   14637.
 LDataN:  DoStor=T MaxTD1= 4 Len=   56
 NBasis=   221 RedAO= T EigKep=  2.60D-04  NBF=   221
 NBsUse=   221 1.00D-06 EigRej= -1.00D+00 NBFU=   221
 Initial guess from the checkpoint file:  "/home/super/YCY/BeH/Be11/2-H-Be11.chk"
 B after Tr=    -0.000000   -0.000000    0.000000
         Rot=    0.999999   -0.000984    0.001389    0.000296 Ang=  -0.20 deg.
 ExpMin= 3.27D-02 ExpMax= 4.70D+03 ExpMxC= 1.60D+02 IAcc=3 IRadAn=         5 AccDes= 0.00D+00
 Harris functional with IExCor= 1009 and IRadAn=       5 diagonalized for initial guess.
 HarFok:  IExCor= 1009 AccDes= 0.00D+00 IRadAn=         5 IDoV= 1 UseB2=F ITyADJ=14
 ICtDFT=  3500011 ScaDFX=  1.000000  1.000000  1.000000  1.000000
 FoFCou: FMM=F IPFlag=           0 FMFlag=      100000 FMFlg1=           0
         NFxFlg=           0 DoJE=T BraDBF=F KetDBF=T FulRan=T
         wScrn=  0.000000 ICntrl=       500 IOpCl=  0 I1Cent=   200000004 NGrid=           0
         NMat0=    1 NMatS0=      1 NMatT0=    0 NMatD0=    1 NMtDS0=    0 NMtDT0=    0
 Petite list used in FoFCou.
 Requested convergence on RMS density matrix=1.00D-08 within 128 cycles.
 Requested convergence on MAX density matrix=1.00D-06.
 Requested convergence on             energy=1.00D-06.
 No special actions if energy rises.
 SCF Done:  E(RPBE1PBE) =  -163.037641934     A.U. after   13 cycles
            NFock= 13  Conv=0.84D-08     -V/T= 2.0075
   1 Symmetry operations used in ECPInt.
 ECPInt:  NShTT=    5778 NPrTT=   17959 LenC2=    5635 LenP2D=   14637.
 LDataN:  DoStor=T MaxTD1= 5 Len=  102
 Calling FoFJK, ICntrl=      2127 FMM=F ISym2X=0 I1Cent= 0 IOpClX= 0 NMat=1 NMatS=1 NMatT=0.
 ***** Axes restored to original set *****
 -------------------------------------------------------------------
 Center     Atomic                   Forces (Hartrees/Bohr)
 Number     Number              X              Y              Z
 -------------------------------------------------------------------
      1        4          -0.000359757    0.000760304    0.001541735
      2        4          -0.005673382   -0.000135574    0.002756596
      3        4           0.000831217   -0.000269884    0.000982638
      4        4           0.000145793   -0.002695867   -0.000492732
      5        4          -0.000442977   -0.000239717   -0.000002596
      6        4           0.004730228    0.001917917   -0.001693828
      7        4          -0.000582654   -0.001662380   -0.001370847
      8        4           0.000447541   -0.000849702    0.000776133
      9        4           0.001045374   -0.000723116    0.000435030
     10        4          -0.001066057    0.000801599   -0.001023655
     11        4           0.001854143   -0.000536399    0.001329243
     12        1          -0.003359373   -0.004893637   -0.003068346
     13        1           0.002429903    0.008526455   -0.000169370
 -------------------------------------------------------------------
 Cartesian Forces:  Max     0.008526455 RMS     0.002381762

 GradGradGradGradGradGradGradGradGradGradGradGradGradGradGradGradGradGrad
 Berny optimization.
 Using GEDIIS/GDIIS optimizer.
 FormGI is forming the generalized inverse of G from B-inverse, IUseBI=4.
 Internal  Forces:  Max     0.003918027 RMS     0.000597493
 Search for a local minimum.
 Step number   4 out of a maximum of  100
 All quantities printed in internal units (Hartrees-Bohrs-Radians)
 Mixed Optimization -- En-DIIS/RFO-DIIS
 Update second derivatives using D2CorX and points    2    3    4
 DE= -1.38D-03 DEPred=-9.90D-04 R= 1.39D+00
 TightC=F SS=  1.41D+00  RLast= 1.34D-01 DXNew= 1.4270D+00 4.0097D-01
 Trust test= 1.39D+00 RLast= 1.34D-01 DXMaxT set to 8.49D-01
 ITU=  1  1  1  0
 Use linear search instead of GDIIS.
     Eigenvalues ---    0.02185   0.02396   0.02664   0.03070   0.03208
     Eigenvalues ---    0.03369   0.03590   0.03808   0.04041   0.04863
     Eigenvalues ---    0.05399   0.05921   0.06189   0.06222   0.06496
     Eigenvalues ---    0.06651   0.06908   0.06959   0.07181   0.07649
     Eigenvalues ---    0.08331   0.08423   0.08749   0.09789   0.11310
     Eigenvalues ---    0.11566   0.11897   0.12655   0.12967   0.13408
     Eigenvalues ---    0.13437   0.13613   0.28157
 RFO step:  Lambda=-7.70123599D-04 EMin= 2.18544648D-02
 Quartic linear search produced a step of  0.52008.
 Iteration  1 RMS(Cart)=  0.00932098 RMS(Int)=  0.00027916
 Iteration  2 RMS(Cart)=  0.00012873 RMS(Int)=  0.00017974
 Iteration  3 RMS(Cart)=  0.00000012 RMS(Int)=  0.00017974
 Variable       Old X    -DE/DX   Delta X   Delta X   Delta X     New X
                                 (Linear)    (Quad)   (Total)
    R1        4.60883   0.00113   0.00087   0.00931   0.01023   4.61906
    R2        3.89712  -0.00037  -0.00012  -0.00005  -0.00026   3.89686
    R3        3.92942  -0.00025   0.00132  -0.00536  -0.00408   3.92534
    R4        3.89960   0.00005  -0.00187   0.00143  -0.00048   3.89912
    R5        4.59983   0.00046   0.00269   0.00799   0.01066   4.61049
    R6        3.89311  -0.00097  -0.00417  -0.00888  -0.01306   3.88006
    R7        3.85289   0.00097   0.00764   0.00857   0.01634   3.86923
    R8        4.13115   0.00134   0.00796   0.02012   0.02814   4.15929
    R9        3.97553   0.00040  -0.00720   0.00756   0.00058   3.97611
   R10        3.86979   0.00020  -0.00873   0.00580  -0.00285   3.86694
   R11        2.98447  -0.00078  -0.03237   0.02244  -0.01039   2.97408
   R12        2.87871   0.00195   0.03584   0.02692   0.06236   2.94107
   R13        3.85051  -0.00044  -0.00115  -0.00319  -0.00448   3.84603
   R14        4.02389   0.00010   0.00147   0.00019   0.00170   4.02559
   R15        4.26634   0.00009  -0.00137  -0.00817  -0.00956   4.25678
   R16        4.00128  -0.00167  -0.00673  -0.02759  -0.03440   3.96688
   R17        3.91509   0.00031  -0.00344   0.00329  -0.00018   3.91491
   R18        3.93063  -0.00044  -0.00174  -0.00394  -0.00570   3.92493
   R19        3.80362   0.00007  -0.00139   0.00121  -0.00015   3.80347
   R20        3.82434  -0.00067  -0.00170  -0.00499  -0.00667   3.81767
   R21        4.29201  -0.00016   0.00049   0.00554   0.00606   4.29807
   R22        3.91667  -0.00034   0.00081  -0.00111  -0.00025   3.91641
   R23        3.81816  -0.00093   0.00203  -0.00901  -0.00707   3.81109
   R24        3.82446   0.00031   0.00660   0.00085   0.00740   3.83186
   R25        3.82452   0.00004   0.00422   0.00205   0.00627   3.83079
   R26        4.01954   0.00018  -0.00228  -0.00316  -0.00542   4.01413
   R27        4.04902  -0.00007  -0.00005  -0.00541  -0.00544   4.04358
   R28        4.07199  -0.00039  -0.00266  -0.00151  -0.00420   4.06779
   R29        3.88097   0.00008   0.00067   0.00163   0.00224   3.88321
   R30        1.55309  -0.00392  -0.02648   0.00434  -0.02049   1.53261
    A1        1.98817   0.00029   0.00216   0.00297   0.00518   1.99335
    A2        1.63637   0.00063  -0.00055   0.00790   0.00734   1.64371
    A3        2.03855   0.00066   0.00107   0.00714   0.00824   2.04679
    A4        2.02252   0.00041   0.00035   0.00235   0.00271   2.02523
    A5        1.59989   0.00030  -0.00039   0.00078   0.00041   1.60030
    A6        1.84828   0.00002  -0.00026   0.00040   0.00012   1.84840
    A7        1.82766  -0.00009   0.00001  -0.00108  -0.00105   1.82660
    A8        2.75160   0.00008   0.00008  -0.00048  -0.00036   2.75124
    A9        1.98028   0.00011   0.00096  -0.00104  -0.00007   1.98021
   A10        1.45598  -0.00089  -0.00194  -0.00858  -0.01053   1.44545
   A11        1.42137  -0.00099  -0.00014  -0.00920  -0.00940   1.41197
   A12        2.56719  -0.00025   0.00033  -0.02227  -0.02166   2.54553
   A13        2.51066   0.00085  -0.00275   0.00204  -0.00084   2.50982
   A14        1.80946  -0.00122  -0.00330  -0.01507  -0.01842   1.79105
   A15        1.87163  -0.00086  -0.00137  -0.00774  -0.00921   1.86242
   A16        2.03606   0.00065   0.00573  -0.00972  -0.00363   2.03244
   A17        2.56303  -0.00064  -0.00229  -0.01075  -0.01336   2.54967
   A18        1.86272  -0.00107  -0.00027  -0.01516  -0.01545   1.84726
   A19        2.09363   0.00138   0.00498   0.02054   0.02544   2.11907
   A20        2.29427   0.00029   0.00610   0.01039   0.01638   2.31065
   A21        2.26011   0.00111  -0.00149   0.03258   0.03078   2.29090
   A22        1.86277   0.00170   0.00651   0.02566   0.03245   1.89523
   A23        2.22916   0.00001  -0.00478   0.00710   0.00192   2.23108
   A24        1.74263   0.00166   0.00084   0.01721   0.01836   1.76099
   A25        1.70216  -0.00026   0.00008  -0.00249  -0.00243   1.69974
   A26        1.52735  -0.00024   0.00050  -0.00095  -0.00048   1.52687
   A27        2.28572   0.00029  -0.00089   0.00162   0.00071   2.28643
   A28        2.01619   0.00038   0.00093   0.00747   0.00838   2.02458
   A29        1.89042  -0.00029  -0.00073  -0.00093  -0.00165   1.88877
   A30        1.85869   0.00062   0.00014   0.00708   0.00721   1.86590
   A31        2.04029   0.00044   0.00084   0.00104   0.00188   2.04217
   A32        1.80181  -0.00008  -0.00062   0.00024  -0.00040   1.80141
   A33        1.84882   0.00026   0.00057   0.00113   0.00173   1.85055
   A34        1.99596  -0.00012   0.00100   0.00137   0.00236   1.99833
   A35        1.63336  -0.00009   0.00025  -0.00046  -0.00026   1.63310
   A36        1.79246   0.00036   0.00032   0.00300   0.00328   1.79574
   A37        1.70534   0.00094   0.00100   0.00780   0.00873   1.71406
   A38        1.91245   0.00122   0.00408   0.01349   0.01762   1.93007
   A39        1.67713   0.00051   0.00162   0.00572   0.00732   1.68445
   A40        1.92699   0.00038   0.00130   0.00676   0.00810   1.93509
   A41        1.92940   0.00039   0.00068   0.00058   0.00125   1.93065
   A42        1.50990  -0.00069  -0.00107  -0.00791  -0.00900   1.50090
   A43        1.71512  -0.00023  -0.00093  -0.00182  -0.00274   1.71237
   A44        1.97901  -0.00036  -0.00221  -0.00573  -0.00791   1.97110
   A45        1.88946  -0.00025   0.00019  -0.00221  -0.00205   1.88741
   A46        2.27010  -0.00020  -0.00033  -0.00097  -0.00130   2.26880
   A47        1.84548  -0.00018  -0.00105  -0.00136  -0.00245   1.84303
   A48        1.83017  -0.00002   0.00079   0.00128   0.00205   1.83222
   A49        2.04014  -0.00026  -0.00081  -0.00035  -0.00118   2.03896
   A50        1.97391  -0.00065  -0.00155  -0.00974  -0.01130   1.96261
   A51        1.79422  -0.00008   0.00002  -0.00019  -0.00021   1.79402
   A52        1.47859  -0.00019  -0.00023  -0.00166  -0.00192   1.47667
   A53        1.45076  -0.00041  -0.00062  -0.00497  -0.00560   1.44516
   A54        1.89755  -0.00021  -0.00122  -0.00376  -0.00499   1.89256
   A55        1.92717  -0.00026  -0.00080  -0.00146  -0.00225   1.92491
   A56        1.85838  -0.00016  -0.00040  -0.00172  -0.00216   1.85622
   A57        1.67594   0.00026   0.00023   0.00360   0.00383   1.67977
   A58        1.69570   0.00032   0.00054   0.00505   0.00561   1.70131
   A59        1.93395  -0.00002   0.00065   0.00127   0.00190   1.93585
   A60        1.88200   0.00019   0.00002   0.00141   0.00143   1.88343
   A61        1.91131   0.00012   0.00027  -0.00067  -0.00038   1.91093
   A62        1.63328  -0.00028  -0.00093  -0.00210  -0.00305   1.63022
   A63        1.81997   0.00100   0.00266   0.01197   0.01468   1.83465
    D1       -0.73837  -0.00030   0.00197  -0.00666  -0.00470  -0.74307
    D2       -1.77957   0.00029   0.00392   0.00396   0.00784  -1.77173
    D3        1.67586   0.00067   0.01020  -0.01068  -0.00002   1.67584
    D4        2.64132  -0.00147  -0.00641  -0.02780  -0.03461   2.60672
    D5        1.14512  -0.00003   0.00217  -0.00338  -0.00114   1.14398
    D6        0.10392   0.00056   0.00412   0.00724   0.01140   0.11532
    D7       -2.72384   0.00094   0.01040  -0.00741   0.00355  -2.72029
    D8       -1.75837  -0.00121  -0.00621  -0.02452  -0.03104  -1.78942
    D9        0.27817  -0.00011   0.00187  -0.00477  -0.00286   0.27532
   D10       -0.76303   0.00048   0.00382   0.00585   0.00969  -0.75334
   D11        2.69240   0.00086   0.01010  -0.00880   0.00183   2.69423
   D12       -2.62532  -0.00128  -0.00651  -0.02591  -0.03276  -2.65808
   D13       -0.23336  -0.00006   0.00085  -0.00252  -0.00167  -0.23503
   D14        0.75994  -0.00016   0.00078  -0.00180  -0.00100   0.75893
   D15       -1.08379  -0.00002   0.00022  -0.00113  -0.00092  -1.08471
   D16       -0.09048  -0.00012   0.00015  -0.00041  -0.00026  -0.09074
   D17        0.92314   0.00020   0.00106  -0.00191  -0.00084   0.92230
   D18        1.91644   0.00010   0.00099  -0.00119  -0.00018   1.91627
   D19        0.83645   0.00043  -0.00116   0.00481   0.00369   0.84013
   D20       -0.92611  -0.00034  -0.00129  -0.00478  -0.00607  -0.93218
   D21       -0.04128  -0.00012  -0.00063  -0.00653  -0.00713  -0.04841
   D22       -0.09533  -0.00051  -0.00361  -0.00661  -0.01023  -0.10556
   D23       -1.07786  -0.00030  -0.00295  -0.00388  -0.00686  -1.08471
   D24        0.78432  -0.00015  -0.00182  -0.00184  -0.00365   0.78068
   D25       -0.19820   0.00006  -0.00116   0.00088  -0.00027  -0.19848
   D26        1.92801  -0.00002  -0.00151  -0.00114  -0.00259   1.92542
   D27        0.94549   0.00019  -0.00085   0.00159   0.00078   0.94627
   D28        0.33268  -0.00001  -0.00265   0.00221  -0.00046   0.33222
   D29       -0.75152   0.00007  -0.00182   0.00167  -0.00017  -0.75169
   D30        1.18432   0.00005  -0.00104   0.00082  -0.00022   1.18410
   D31        0.10013   0.00013  -0.00021   0.00028   0.00007   0.10020
   D32       -0.70312  -0.00013  -0.00073   0.00019  -0.00053  -0.70365
   D33       -1.78731  -0.00005   0.00010  -0.00035  -0.00024  -1.78756
   D34       -0.90218  -0.00013   0.00059   0.00448   0.00505  -0.89713
   D35        0.02986   0.00018   0.00047   0.00899   0.00944   0.03930
   D36        0.82586   0.00026   0.00036   0.00519   0.00555   0.83141
   D37        0.94830  -0.00012   0.00270   0.00834   0.01100   0.95930
   D38       -0.17754  -0.00016   0.00270   0.00299   0.00568  -0.17186
   D39       -0.10820   0.00061   0.00058   0.01722   0.01775  -0.09045
   D40       -1.23405   0.00057   0.00058   0.01187   0.01243  -1.22162
   D41       -2.73938   0.00096   0.00304   0.03089   0.03379  -2.70559
   D42        2.41797   0.00092   0.00304   0.02555   0.02846   2.44643
   D43       -2.61034  -0.00041   0.00806   0.01363   0.02141  -2.58894
   D44        2.54700  -0.00045   0.00806   0.00829   0.01609   2.56308
   D45       -0.83149   0.00006  -0.00130   0.00454   0.00319  -0.82830
   D46        0.33954   0.00027  -0.00114   0.00728   0.00608   0.34562
   D47        0.02481  -0.00046  -0.00279   0.00164  -0.00115   0.02366
   D48        1.19584  -0.00025  -0.00263   0.00437   0.00174   1.19759
   D49        2.74020   0.00010  -0.00443   0.02783   0.02320   2.76340
   D50       -2.37195   0.00031  -0.00427   0.03057   0.02609  -2.34586
   D51        2.12339   0.00114   0.00340   0.01979   0.02386   2.14725
   D52       -2.98877   0.00135   0.00355   0.02253   0.02675  -2.96201
   D53       -0.09505  -0.00052  -0.00373  -0.00658  -0.01034  -0.10538
   D54        0.87963  -0.00015  -0.00194  -0.00550  -0.00745   0.87219
   D55       -0.95948  -0.00017  -0.00415  -0.00612  -0.01029  -0.96978
   D56        0.01519   0.00020  -0.00236  -0.00504  -0.00740   0.00779
   D57        2.82744  -0.00107  -0.00767  -0.01017  -0.01812   2.80932
   D58       -2.48107  -0.00070  -0.00588  -0.00909  -0.01523  -2.49630
   D59        2.41551   0.00034  -0.00570  -0.00321  -0.00870   2.40681
   D60       -2.89300   0.00071  -0.00391  -0.00213  -0.00581  -2.89881
   D61        0.74441  -0.00045   0.00025  -0.01138  -0.01107   0.73334
   D62       -0.31026   0.00038   0.00318  -0.00189   0.00125  -0.30901
   D63       -2.98192  -0.00065   0.00167  -0.03441  -0.03235  -3.01427
   D64       -2.73475  -0.00041  -0.00455  -0.01651  -0.02121  -2.75596
   D65       -0.50397  -0.00006  -0.00081  -0.00069  -0.00153  -0.50549
   D66        0.56804   0.00007   0.00092   0.00296   0.00388   0.57192
   D67       -1.55550   0.00005  -0.00105   0.00170   0.00063  -1.55487
   D68       -0.48349   0.00017   0.00068   0.00535   0.00604  -0.47745
   D69       -0.78535  -0.00026  -0.00121  -0.01183  -0.01308  -0.79842
   D70        0.47524  -0.00005  -0.00002  -0.00544  -0.00549   0.46975
   D71       -0.96695   0.00008  -0.00049   0.00172   0.00119  -0.96576
   D72        0.10810   0.00015  -0.00013   0.00070   0.00058   0.10868
   D73        0.25113   0.00015  -0.00173   0.00112  -0.00067   0.25046
   D74        1.32619   0.00022  -0.00136   0.00010  -0.00129   1.32490
   D75        1.00690   0.00036   0.00056   0.00378   0.00440   1.01130
   D76       -0.02672   0.00001   0.00113   0.00318   0.00432  -0.02240
   D77       -0.21343   0.00021   0.00064   0.00501   0.00570  -0.20773
   D78       -1.24705  -0.00014   0.00121   0.00441   0.00563  -1.24143
   D79        0.28840   0.00023   0.00018  -0.00224  -0.00203   0.28636
   D80        1.34226   0.00018   0.00058  -0.00083  -0.00025   1.34201
   D81       -0.76265  -0.00005  -0.00111  -0.00330  -0.00441  -0.76706
   D82        0.29122  -0.00010  -0.00071  -0.00189  -0.00262   0.28859
   D83        0.09223  -0.00029   0.00010  -0.00902  -0.00887   0.08335
   D84       -1.00738  -0.00045   0.00028  -0.01051  -0.01020  -1.01758
   D85        1.23687  -0.00006  -0.00196  -0.00501  -0.00698   1.22989
   D86        0.13726  -0.00022  -0.00179  -0.00649  -0.00830   0.12896
   D87        0.79746  -0.00007   0.00042   0.00365   0.00407   0.80154
   D88       -0.28376  -0.00007  -0.00064   0.00394   0.00333  -0.28043
   D89       -0.53345   0.00004   0.00147   0.00336   0.00482  -0.52863
   D90        0.56211   0.00029   0.00127   0.00529   0.00655   0.56866
   D91        0.11135   0.00063   0.00444   0.00780   0.01231   0.12366
   D92        1.33114   0.00052   0.00491   0.00739   0.01239   1.34353
   D93       -0.98593  -0.00006  -0.00023  -0.00223  -0.00253  -0.98846
   D94        0.23386  -0.00017   0.00023  -0.00264  -0.00244   0.23141
   D95       -0.95251  -0.00006   0.00129   0.00607   0.00743  -0.94508
   D96        0.15609  -0.00025   0.00119   0.00412   0.00534   0.16143
   D97        0.16048   0.00046   0.00054   0.01140   0.01196   0.17245
   D98        1.26909   0.00027   0.00044   0.00945   0.00987   1.27896
   D99        0.54045   0.00014  -0.00030  -0.00266  -0.00297   0.53748
   D100      -0.57137  -0.00046  -0.00064  -0.01007  -0.01071  -0.58208
   D101       0.54838  -0.00018   0.00124   0.00007   0.00127   0.54965
   D102      -0.51495  -0.00003   0.00097   0.00165   0.00259  -0.51236
   D103      -0.49630   0.00021   0.00217   0.00297   0.00510  -0.49120
   D104      -1.55964   0.00036   0.00190   0.00455   0.00643  -1.55321
   D105      -1.27162   0.00044  -0.00042   0.00304   0.00264  -1.26898
   D106      -0.17388   0.00014  -0.00114  -0.00001  -0.00111  -0.17499
   D107      -0.18044  -0.00015  -0.00108  -0.00491  -0.00599  -0.18643
   D108       0.91731  -0.00046  -0.00180  -0.00796  -0.00975   0.90756
   D109       0.51031  -0.00015  -0.00307   0.00235  -0.00069   0.50962
   D110      -0.72700   0.00016  -0.00086   0.00692   0.00606  -0.72094
   D111      -0.85351   0.00030   0.00076   0.00233   0.00312  -0.85040
   D112       0.00628   0.00013   0.00101  -0.00134  -0.00033   0.00595
   D113       0.28397  -0.00027  -0.00073  -0.00670  -0.00744   0.27653
   D114       1.14377  -0.00044  -0.00049  -0.01038  -0.01088   1.13288
   D115      -0.22991   0.00018   0.00053  -0.00145  -0.00087  -0.23078
   D116      -1.26964   0.00000  -0.00043  -0.00488  -0.00526  -1.27490
   D117       1.00168   0.00005  -0.00080  -0.00047  -0.00124   1.00043
   D118      -0.03805  -0.00013  -0.00176  -0.00390  -0.00564  -0.04369
   D119      -0.09212  -0.00012   0.00016  -0.00049  -0.00033  -0.09245
   D120       0.89169  -0.00012   0.00040   0.00176   0.00213   0.89382
   D121      -0.95530   0.00009   0.00175   0.00247   0.00422  -0.95108
   D122       0.02851   0.00009   0.00199   0.00472   0.00668   0.03519
         Item               Value     Threshold  Converged?
 Maximum Force            0.003918     0.000450     NO 
 RMS     Force            0.000597     0.000300     NO 
 Maximum Displacement     0.070850     0.001800     NO 
 RMS     Displacement     0.009301     0.001200     NO 
 Predicted change in Energy=-5.787517D-04
 GradGradGradGradGradGradGradGradGradGradGradGradGradGradGradGradGradGrad

                          Input orientation:                          
 ---------------------------------------------------------------------
 Center     Atomic      Atomic             Coordinates (Angstroms)
 Number     Number       Type             X           Y           Z
 ---------------------------------------------------------------------
      1          4           0       -0.011647   -0.009900   -1.455640
      2          4           0       -1.589910    1.345161   -0.172086
      3          4           0        0.424711    1.669279   -0.341040
      4          4           0       -0.173827    0.947245    1.465224
      5          4           0        1.984952    0.418081   -1.074608
      6          4           0       -1.677137   -0.427375    0.958227
      7          4           0       -0.389336   -1.733704   -0.386453
      8          4           0        0.230594   -1.084301    1.431694
      9          4           0        1.592241   -1.350309   -0.197350
     10          4           0        1.745483    0.360541    0.930548
     11          4           0       -1.968281   -0.470385   -1.036926
     12          1           0       -2.507866    2.623536   -0.170180
     13          1           0       -3.008005    1.985804   -0.200395
 ---------------------------------------------------------------------
                    Distance matrix (angstroms):
                    1          2          3          4          5
     1  Be   0.000000
     2  Be   2.444303   0.000000
     3  Be   2.062131   2.047510   0.000000
     4  Be   3.077967   2.201003   2.035233   0.000000
     5  Be   2.077200   3.801797   2.130251   3.375069   0.000000
     6  Be   2.962245   2.104068   3.240651   2.099183   4.272951
     7  Be   2.063325   3.311607   3.499290   3.265370   3.277343
     8  Be   3.090261   3.433457   3.280620   2.071680   3.408294
     9  Be   2.439764   4.170405   3.240630   3.340943   2.012712
    10  Be   2.986407   3.648304   2.252592   2.076981   2.020224
    11  Be   2.053238   2.046294   3.284636   3.389763   4.052017
    12  H    3.849480   1.573813   3.088658   3.306394   5.086004
    13  H    3.812695   1.556348   3.450147   3.447529   5.305811
                    6          7          8          9         10
     6  Be   0.000000
     7  Be   2.274443   0.000000
     8  Be   2.072477   2.027732   0.000000
     9  Be   3.588314   2.027165   2.139772   0.000000
    10  Be   3.512251   3.267691   2.152581   2.054907   0.000000
    11  Be   2.016742   2.124184   3.362443   3.762509   4.284091
    12  H    3.357301   4.849792   4.879879   5.709908   4.942037
    13  H    2.989489   4.552668   4.751609   5.682599   5.149385
                   11         12         13
    11  Be   0.000000
    12  H    3.258027   0.000000
    13  H    2.795295   0.811020   0.000000
 Stoichiometry    Be11H2
 Framework group  C1[X(Be11H2)]
 Deg. of freedom    33
 Full point group                 C1      NOp   1
 Largest Abelian subgroup         C1      NOp   1
 Largest concise Abelian subgroup C1      NOp   1
                         Standard orientation:                         
 ---------------------------------------------------------------------
 Center     Atomic      Atomic             Coordinates (Angstroms)
 Number     Number       Type             X           Y           Z
 ---------------------------------------------------------------------
      1          4           0       -0.080752   -0.035430   -1.460742
      2          4           0        1.830198   -0.706942   -0.092548
      3          4           0        0.046362   -1.699673   -0.249743
      4          4           0        0.324291   -0.720335    1.512593
      5          4           0       -1.825772   -1.089567   -1.062671
      6          4           0        1.289668    1.050456    0.930429
      7          4           0       -0.329977    1.770683   -0.494743
      8          4           0       -0.738551    1.051061    1.356447
      9          4           0       -2.071281    0.752996   -0.290857
     10          4           0       -1.667278   -0.844892    0.936409
     11          4           0        1.596718    1.079627   -1.062588
     12          1           0        3.124126   -1.599111   -0.010862
     13          1           0        3.381370   -0.832825   -0.077084
 ---------------------------------------------------------------------
 Rotational constants (GHZ):           2.3612743           1.7606941           1.6362546
 Standard basis: def2TZVP (5D, 7F)
 There are   232 symmetry adapted cartesian basis functions of A   symmetry.
 There are   221 symmetry adapted basis functions of A   symmetry.
   221 basis functions,   335 primitive gaussians,   232 cartesian basis functions
    23 alpha electrons       23 beta electrons
       nuclear repulsion energy       191.2357675279 Hartrees.
 NAtoms=   13 NActive=   13 NUniq=   13 SFac= 1.00D+00 NAtFMM=   60 NAOKFM=F Big=F
 Integral buffers will be    131072 words long.
 Raffenetti 2 integral format.
 Two-electron integral symmetry is turned on.
 Nuclear repulsion after empirical dispersion term =      191.2084156021 Hartrees.
 One-electron integrals computed using PRISM.
   1 Symmetry operations used in ECPInt.
 ECPInt:  NShTT=    5778 NPrTT=   17959 LenC2=    5635 LenP2D=   14637.
 LDataN:  DoStor=T MaxTD1= 4 Len=   56
 NBasis=   221 RedAO= T EigKep=  2.61D-04  NBF=   221
 NBsUse=   221 1.00D-06 EigRej= -1.00D+00 NBFU=   221
 Initial guess from the checkpoint file:  "/home/super/YCY/BeH/Be11/2-H-Be11.chk"
 B after Tr=     0.000000    0.000000   -0.000000
         Rot=    0.999976    0.002297    0.002366   -0.006074 Ang=   0.79 deg.
 ExpMin= 3.27D-02 ExpMax= 4.70D+03 ExpMxC= 1.60D+02 IAcc=3 IRadAn=         5 AccDes= 0.00D+00
 Harris functional with IExCor= 1009 and IRadAn=       5 diagonalized for initial guess.
 HarFok:  IExCor= 1009 AccDes= 0.00D+00 IRadAn=         5 IDoV= 1 UseB2=F ITyADJ=14
 ICtDFT=  3500011 ScaDFX=  1.000000  1.000000  1.000000  1.000000
 FoFCou: FMM=F IPFlag=           0 FMFlag=      100000 FMFlg1=           0
         NFxFlg=           0 DoJE=T BraDBF=F KetDBF=T FulRan=T
         wScrn=  0.000000 ICntrl=       500 IOpCl=  0 I1Cent=   200000004 NGrid=           0
         NMat0=    1 NMatS0=      1 NMatT0=    0 NMatD0=    1 NMtDS0=    0 NMtDT0=    0
 Petite list used in FoFCou.
 Requested convergence on RMS density matrix=1.00D-08 within 128 cycles.
 Requested convergence on MAX density matrix=1.00D-06.
 Requested convergence on             energy=1.00D-06.
 No special actions if energy rises.
 SCF Done:  E(RPBE1PBE) =  -163.038492392     A.U. after   13 cycles
            NFock= 13  Conv=0.64D-08     -V/T= 2.0075
   1 Symmetry operations used in ECPInt.
 ECPInt:  NShTT=    5778 NPrTT=   17959 LenC2=    5635 LenP2D=   14637.
 LDataN:  DoStor=T MaxTD1= 5 Len=  102
 Calling FoFJK, ICntrl=      2127 FMM=F ISym2X=0 I1Cent= 0 IOpClX= 0 NMat=1 NMatS=1 NMatT=0.
 ***** Axes restored to original set *****
 -------------------------------------------------------------------
 Center     Atomic                   Forces (Hartrees/Bohr)
 Number     Number              X              Y              Z
 -------------------------------------------------------------------
      1        4           0.000258722    0.000757123    0.001378166
      2        4          -0.005822845   -0.001206883    0.003141914
      3        4           0.000090830   -0.000063242    0.000500797
      4        4           0.000381570   -0.001521228   -0.000236527
      5        4          -0.000310888    0.000005636   -0.000411738
      6        4           0.003296348    0.000914024   -0.001809859
      7        4          -0.000080340   -0.001251546   -0.000805414
      8        4          -0.000248259   -0.000750935    0.000503592
      9        4           0.000678640   -0.000564603    0.000381996
     10        4          -0.000660085    0.000800804   -0.000805092
     11        4           0.000758653   -0.000897821    0.000887065
     12        1          -0.002565985   -0.000265976   -0.002223680
     13        1           0.004223640    0.004044647   -0.000501221
 -------------------------------------------------------------------
 Cartesian Forces:  Max     0.005822845 RMS     0.001752390

 GradGradGradGradGradGradGradGradGradGradGradGradGradGradGradGradGradGrad
 Berny optimization.
 Using GEDIIS/GDIIS optimizer.
 FormGI is forming the generalized inverse of G from B-inverse, IUseBI=4.
 Internal  Forces:  Max     0.002038375 RMS     0.000415803
 Search for a local minimum.
 Step number   5 out of a maximum of  100
 All quantities printed in internal units (Hartrees-Bohrs-Radians)
 Mixed Optimization -- En-DIIS/RFO-DIIS
 Swapping is turned off.
 Update second derivatives using D2CorX and points    3    4    5
 DE= -8.50D-04 DEPred=-5.79D-04 R= 1.47D+00
 TightC=F SS=  1.41D+00  RLast= 1.68D-01 DXNew= 1.4270D+00 5.0502D-01
 Trust test= 1.47D+00 RLast= 1.68D-01 DXMaxT set to 8.49D-01
 ITU=  1  1  1  1  0
     Eigenvalues ---    0.01260   0.02349   0.02684   0.03040   0.03132
     Eigenvalues ---    0.03346   0.03594   0.03860   0.04051   0.04424
     Eigenvalues ---    0.05399   0.05934   0.06193   0.06224   0.06507
     Eigenvalues ---    0.06660   0.06941   0.07018   0.07142   0.07705
     Eigenvalues ---    0.08216   0.08414   0.08753   0.09751   0.11338
     Eigenvalues ---    0.11819   0.12467   0.12776   0.13083   0.13442
     Eigenvalues ---    0.13604   0.16389   0.27759
 En-DIIS/RFO-DIIS/Sim-DIIS IScMMF=       -3 using points:     5    4
 RFO step:  Lambda=-9.56912310D-04.
 DidBck=F Rises=F RFO-DIIS coefs:    2.47986   -1.47986
 Iteration  1 RMS(Cart)=  0.01332598 RMS(Int)=  0.00042894
 Iteration  2 RMS(Cart)=  0.00022379 RMS(Int)=  0.00027250
 Iteration  3 RMS(Cart)=  0.00000021 RMS(Int)=  0.00027250
 Variable       Old X    -DE/DX   Delta X   Delta X   Delta X     New X
                                 (Linear)    (Quad)   (Total)
    R1        4.61906   0.00077   0.01514   0.00130   0.01660   4.63567
    R2        3.89686  -0.00026  -0.00038  -0.00240  -0.00306   3.89380
    R3        3.92534  -0.00028  -0.00603  -0.00379  -0.00992   3.91542
    R4        3.89912   0.00015  -0.00071   0.00139   0.00066   3.89978
    R5        4.61049   0.00023   0.01577  -0.00109   0.01463   4.62512
    R6        3.88006  -0.00045  -0.01932   0.00484  -0.01465   3.86541
    R7        3.86923   0.00043   0.02418  -0.00516   0.01937   3.88860
    R8        4.15929   0.00072   0.04164  -0.00328   0.03848   4.19777
    R9        3.97611   0.00032   0.00086   0.00231   0.00379   3.97990
   R10        3.86694   0.00052  -0.00422   0.00940   0.00540   3.87233
   R11        2.97408   0.00185  -0.01538   0.02571   0.01004   2.98412
   R12        2.94107  -0.00169   0.09229  -0.03425   0.05773   2.99881
   R13        3.84603  -0.00031  -0.00663  -0.00013  -0.00717   3.83886
   R14        4.02559   0.00012   0.00251   0.00027   0.00289   4.02848
   R15        4.25678   0.00005  -0.01414  -0.00187  -0.01606   4.24072
   R16        3.96688  -0.00091  -0.05090   0.00542  -0.04570   3.92118
   R17        3.91491   0.00036  -0.00027   0.00146   0.00109   3.91600
   R18        3.92493  -0.00037  -0.00843  -0.00111  -0.00960   3.91532
   R19        3.80347   0.00021  -0.00022   0.00252   0.00244   3.80591
   R20        3.81767  -0.00040  -0.00987   0.00148  -0.00827   3.80940
   R21        4.29807  -0.00020   0.00897  -0.00027   0.00873   4.30680
   R22        3.91641  -0.00038  -0.00038  -0.00140  -0.00164   3.91477
   R23        3.81109  -0.00074  -0.01047  -0.00406  -0.01475   3.79634
   R24        3.83186   0.00014   0.01095  -0.00290   0.00783   3.83969
   R25        3.83079  -0.00000   0.00928  -0.00068   0.00860   3.83939
   R26        4.01413   0.00018  -0.00802   0.00240  -0.00561   4.00852
   R27        4.04358  -0.00003  -0.00805   0.00120  -0.00674   4.03684
   R28        4.06779  -0.00009  -0.00622   0.00628  -0.00001   4.06778
   R29        3.88321   0.00012   0.00331  -0.00024   0.00287   3.88608
   R30        1.53261  -0.00204  -0.03032   0.01183  -0.01731   1.51530
    A1        1.99335   0.00017   0.00767  -0.00019   0.00757   2.00092
    A2        1.64371   0.00044   0.01086   0.00120   0.01199   1.65570
    A3        2.04679   0.00042   0.01219  -0.00010   0.01212   2.05891
    A4        2.02523   0.00033   0.00401   0.00110   0.00508   2.03030
    A5        1.60030   0.00027   0.00061   0.00090   0.00153   1.60183
    A6        1.84840   0.00004   0.00018   0.00062   0.00072   1.84912
    A7        1.82660   0.00000  -0.00156   0.00115  -0.00040   1.82620
    A8        2.75124   0.00012  -0.00053   0.00195   0.00146   2.75270
    A9        1.98021   0.00004  -0.00010  -0.00030  -0.00039   1.97982
   A10        1.44545  -0.00056  -0.01558  -0.00016  -0.01571   1.42974
   A11        1.41197  -0.00071  -0.01392  -0.00130  -0.01534   1.39664
   A12        2.54553  -0.00039  -0.03205  -0.00610  -0.03766   2.50787
   A13        2.50982   0.00048  -0.00125  -0.00129  -0.00382   2.50600
   A14        1.79105  -0.00074  -0.02725   0.00139  -0.02589   1.76516
   A15        1.86242  -0.00053  -0.01362  -0.00000  -0.01389   1.84853
   A16        2.03244   0.00017  -0.00537  -0.00984  -0.01505   2.01738
   A17        2.54967  -0.00049  -0.01977  -0.00578  -0.02574   2.52393
   A18        1.84726  -0.00067  -0.02287  -0.00045  -0.02326   1.82400
   A19        2.11907   0.00091   0.03765  -0.00179   0.03496   2.15403
   A20        2.31065   0.00024   0.02424   0.00301   0.02708   2.33773
   A21        2.29090   0.00103   0.04555   0.00947   0.05465   2.34555
   A22        1.89523   0.00119   0.04803   0.00592   0.05414   1.94937
   A23        2.23108   0.00007   0.00284   0.00633   0.00834   2.23942
   A24        1.76099   0.00106   0.02717   0.00270   0.02998   1.79097
   A25        1.69974  -0.00017  -0.00359   0.00011  -0.00349   1.69625
   A26        1.52687  -0.00021  -0.00071  -0.00043  -0.00120   1.52567
   A27        2.28643   0.00020   0.00104   0.00125   0.00217   2.28860
   A28        2.02458   0.00021   0.01241   0.00051   0.01287   2.03745
   A29        1.88877  -0.00020  -0.00244   0.00058  -0.00181   1.88696
   A30        1.86590   0.00037   0.01067  -0.00011   0.01050   1.87641
   A31        2.04217   0.00027   0.00278  -0.00050   0.00222   2.04438
   A32        1.80141  -0.00011  -0.00059  -0.00123  -0.00186   1.79954
   A33        1.85055   0.00019   0.00256   0.00028   0.00295   1.85350
   A34        1.99833  -0.00016   0.00350  -0.00020   0.00324   2.00156
   A35        1.63310  -0.00010  -0.00038  -0.00093  -0.00147   1.63163
   A36        1.79574   0.00022   0.00486  -0.00079   0.00394   1.79968
   A37        1.71406   0.00070   0.01291   0.00146   0.01419   1.72825
   A38        1.93007   0.00080   0.02608  -0.00113   0.02505   1.95512
   A39        1.68445   0.00039   0.01083  -0.00058   0.01019   1.69465
   A40        1.93509   0.00032   0.01199   0.00109   0.01316   1.94824
   A41        1.93065   0.00033   0.00185   0.00095   0.00270   1.93335
   A42        1.50090  -0.00051  -0.01331  -0.00088  -0.01421   1.48669
   A43        1.71237  -0.00020  -0.00406  -0.00044  -0.00445   1.70792
   A44        1.97110  -0.00026  -0.01171   0.00045  -0.01114   1.95996
   A45        1.88741  -0.00020  -0.00303  -0.00087  -0.00397   1.88344
   A46        2.26880  -0.00013  -0.00193   0.00041  -0.00160   2.26720
   A47        1.84303  -0.00005  -0.00362   0.00138  -0.00234   1.84069
   A48        1.83222  -0.00004   0.00304  -0.00118   0.00177   1.83399
   A49        2.03896  -0.00019  -0.00175   0.00018  -0.00166   2.03729
   A50        1.96261  -0.00046  -0.01673  -0.00041  -0.01718   1.94544
   A51        1.79402  -0.00005  -0.00031  -0.00086  -0.00128   1.79274
   A52        1.47667  -0.00014  -0.00284  -0.00068  -0.00357   1.47310
   A53        1.44516  -0.00032  -0.00829  -0.00103  -0.00935   1.43581
   A54        1.89256  -0.00012  -0.00739  -0.00029  -0.00770   1.88485
   A55        1.92491  -0.00016  -0.00334   0.00097  -0.00235   1.92256
   A56        1.85622  -0.00009  -0.00320   0.00061  -0.00273   1.85349
   A57        1.67977   0.00018   0.00566  -0.00052   0.00514   1.68491
   A58        1.70131   0.00025   0.00831   0.00069   0.00907   1.71038
   A59        1.93585   0.00001   0.00282   0.00053   0.00329   1.93914
   A60        1.88343   0.00015   0.00212   0.00015   0.00228   1.88571
   A61        1.91093   0.00008  -0.00056  -0.00053  -0.00100   1.90993
   A62        1.63022  -0.00027  -0.00452  -0.00097  -0.00551   1.62471
   A63        1.83465   0.00059   0.02172  -0.00162   0.02021   1.85486
    D1       -0.74307  -0.00025  -0.00696  -0.00228  -0.00925  -0.75233
    D2       -1.77173   0.00006   0.01160  -0.00410   0.00732  -1.76440
    D3        1.67584   0.00012  -0.00002  -0.01580  -0.01512   1.66072
    D4        2.60672  -0.00114  -0.05121  -0.01210  -0.06332   2.54339
    D5        1.14398   0.00001  -0.00169  -0.00044  -0.00189   1.14209
    D6        0.11532   0.00032   0.01688  -0.00226   0.01469   0.13001
    D7       -2.72029   0.00038   0.00525  -0.01396  -0.00776  -2.72805
    D8       -1.78942  -0.00088  -0.04594  -0.01026  -0.05596  -1.84538
    D9        0.27532  -0.00006  -0.00423  -0.00107  -0.00514   0.27018
   D10       -0.75334   0.00025   0.01434  -0.00289   0.01144  -0.74190
   D11        2.69423   0.00031   0.00271  -0.01459  -0.01101   2.68322
   D12       -2.65808  -0.00095  -0.04848  -0.01089  -0.05921  -2.71729
   D13       -0.23503   0.00001  -0.00247   0.00067  -0.00179  -0.23682
   D14        0.75893  -0.00008  -0.00149   0.00058  -0.00087   0.75806
   D15       -1.08471   0.00003  -0.00137   0.00068  -0.00069  -1.08540
   D16       -0.09074  -0.00006  -0.00038   0.00059   0.00022  -0.09052
   D17        0.92230   0.00017  -0.00124   0.00076  -0.00049   0.92182
   D18        1.91627   0.00008  -0.00026   0.00067   0.00043   1.91670
   D19        0.84013   0.00031   0.00546   0.00067   0.00624   0.84637
   D20       -0.93218  -0.00026  -0.00899  -0.00124  -0.01017  -0.94236
   D21       -0.04841  -0.00014  -0.01055  -0.00186  -0.01235  -0.06076
   D22       -0.10556  -0.00030  -0.01514   0.00202  -0.01313  -0.11869
   D23       -1.08471  -0.00013  -0.01014   0.00217  -0.00804  -1.09275
   D24        0.78068  -0.00013  -0.00540   0.00075  -0.00459   0.77608
   D25       -0.19848   0.00004  -0.00040   0.00090   0.00050  -0.19797
   D26        1.92542   0.00002  -0.00384   0.00245  -0.00123   1.92419
   D27        0.94627   0.00019   0.00116   0.00260   0.00386   0.95013
   D28        0.33222   0.00003  -0.00068   0.00218   0.00148   0.33370
   D29       -0.75169   0.00005  -0.00025   0.00038   0.00010  -0.75159
   D30        1.18410   0.00005  -0.00033   0.00114   0.00081   1.18491
   D31        0.10020   0.00007   0.00010  -0.00067  -0.00058   0.09962
   D32       -0.70365  -0.00012  -0.00079   0.00008  -0.00063  -0.70428
   D33       -1.78756  -0.00011  -0.00036  -0.00173  -0.00202  -1.78957
   D34       -0.89713  -0.00012   0.00747  -0.00034   0.00711  -0.89002
   D35        0.03930   0.00018   0.01397   0.00169   0.01563   0.05493
   D36        0.83141   0.00023   0.00822   0.00089   0.00907   0.84048
   D37        0.95930  -0.00020   0.01628  -0.00213   0.01412   0.97342
   D38       -0.17186  -0.00021   0.00841  -0.00351   0.00490  -0.16696
   D39       -0.09045   0.00035   0.02626   0.00050   0.02657  -0.06389
   D40       -1.22162   0.00034   0.01839  -0.00088   0.01735  -1.20428
   D41       -2.70559   0.00078   0.05000   0.00319   0.05259  -2.65300
   D42        2.44643   0.00077   0.04212   0.00181   0.04337   2.48980
   D43       -2.58894  -0.00012   0.03168   0.00661   0.03776  -2.55118
   D44        2.56308  -0.00013   0.02380   0.00524   0.02854   2.59162
   D45       -0.82830   0.00002   0.00472  -0.00025   0.00425  -0.82405
   D46        0.34562   0.00018   0.00900   0.00170   0.01048   0.35610
   D47        0.02366  -0.00030  -0.00170   0.00026  -0.00144   0.02222
   D48        1.19759  -0.00014   0.00258   0.00221   0.00478   1.20237
   D49        2.76340   0.00036   0.03433   0.01098   0.04607   2.80947
   D50       -2.34586   0.00052   0.03861   0.01293   0.05229  -2.29357
   D51        2.14725   0.00080   0.03531   0.00678   0.04338   2.19063
   D52       -2.96201   0.00096   0.03959   0.00873   0.04961  -2.91241
   D53       -0.10538  -0.00031  -0.01530   0.00201  -0.01333  -0.11871
   D54        0.87219  -0.00001  -0.01102   0.00196  -0.00899   0.86320
   D55       -0.96978  -0.00005  -0.01523   0.00362  -0.01175  -0.98153
   D56        0.00779   0.00026  -0.01095   0.00357  -0.00741   0.00038
   D57        2.80932  -0.00069  -0.02682   0.00656  -0.02038   2.78894
   D58       -2.49630  -0.00039  -0.02254   0.00651  -0.01603  -2.51233
   D59        2.40681   0.00018  -0.01287   0.00129  -0.01166   2.39514
   D60       -2.89881   0.00048  -0.00860   0.00124  -0.00732  -2.90613
   D61        0.73334  -0.00026  -0.01638  -0.00048  -0.01662   0.71672
   D62       -0.30901   0.00021   0.00185  -0.00153   0.00017  -0.30884
   D63       -3.01427  -0.00075  -0.04787  -0.01049  -0.05814  -3.07240
   D64       -2.75596  -0.00037  -0.03138  -0.00674  -0.03845  -2.79441
   D65       -0.50549  -0.00004  -0.00226  -0.00080  -0.00310  -0.50859
   D66        0.57192  -0.00007   0.00574  -0.00250   0.00325   0.57518
   D67       -1.55487   0.00007   0.00094   0.00005   0.00095  -1.55392
   D68       -0.47745   0.00004   0.00894  -0.00165   0.00730  -0.47015
   D69       -0.79842  -0.00014  -0.01935  -0.00133  -0.02082  -0.81925
   D70        0.46975  -0.00002  -0.00813  -0.00093  -0.00915   0.46061
   D71       -0.96576   0.00006   0.00176  -0.00009   0.00155  -0.96421
   D72        0.10868   0.00008   0.00085  -0.00071   0.00013   0.10881
   D73        0.25046   0.00014  -0.00100   0.00167   0.00045   0.25091
   D74        1.32490   0.00016  -0.00191   0.00104  -0.00097   1.32393
   D75        1.01130   0.00028   0.00651   0.00126   0.00792   1.01922
   D76       -0.02240  -0.00002   0.00640   0.00030   0.00675  -0.01565
   D77       -0.20773   0.00019   0.00844   0.00216   0.01074  -0.19699
   D78       -1.24143  -0.00011   0.00832   0.00120   0.00957  -1.23186
   D79        0.28636   0.00020  -0.00301   0.00183  -0.00109   0.28527
   D80        1.34201   0.00017  -0.00036   0.00183   0.00149   1.34351
   D81       -0.76706   0.00006  -0.00653   0.00280  -0.00369  -0.77075
   D82        0.28859   0.00003  -0.00388   0.00280  -0.00111   0.28749
   D83        0.08335  -0.00018  -0.01313  -0.00196  -0.01490   0.06845
   D84       -1.01758  -0.00033  -0.01509  -0.00271  -0.01767  -1.03524
   D85        1.22989  -0.00005  -0.01033  -0.00165  -0.01199   1.21790
   D86        0.12896  -0.00020  -0.01229  -0.00240  -0.01476   0.11420
   D87        0.80154  -0.00001   0.00603   0.00184   0.00787   0.80940
   D88       -0.28043   0.00000   0.00492   0.00275   0.00777  -0.27266
   D89       -0.52863  -0.00002   0.00713   0.00023   0.00732  -0.52131
   D90        0.56866   0.00018   0.00970  -0.00019   0.00946   0.57812
   D91        0.12366   0.00037   0.01821  -0.00239   0.01594   0.13960
   D92        1.34353   0.00024   0.01833  -0.00346   0.01513   1.35866
   D93       -0.98846  -0.00002  -0.00374  -0.00022  -0.00418  -0.99264
   D94        0.23141  -0.00015  -0.00362  -0.00129  -0.00499   0.22642
   D95       -0.94508  -0.00012   0.01100  -0.00167   0.00955  -0.93553
   D96        0.16143  -0.00027   0.00790  -0.00301   0.00494   0.16638
   D97        0.17245   0.00037   0.01771   0.00155   0.01935   0.19180
   D98        1.27896   0.00022   0.01461   0.00021   0.01475   1.29371
   D99        0.53748   0.00010  -0.00439  -0.00079  -0.00520   0.53227
   D100      -0.58208  -0.00037  -0.01585  -0.00108  -0.01698  -0.59906
   D101       0.54965  -0.00019   0.00188  -0.00225  -0.00046   0.54920
   D102      -0.51236  -0.00002   0.00384  -0.00071   0.00306  -0.50930
   D103      -0.49120   0.00006   0.00755  -0.00305   0.00443  -0.48677
   D104      -1.55321   0.00022   0.00951  -0.00151   0.00795  -1.54526
   D105      -1.26898   0.00032   0.00391  -0.00037   0.00359  -1.26539
   D106      -0.17499   0.00010  -0.00165  -0.00015  -0.00170  -0.17669
   D107      -0.18643  -0.00012  -0.00886  -0.00175  -0.01057  -0.19700
   D108       0.90756  -0.00034  -0.01442  -0.00154  -0.01587   0.89170
   D109       0.50962  -0.00005  -0.00103   0.00243   0.00151   0.51113
   D110      -0.72094   0.00015   0.00897   0.00184   0.01082  -0.71012
   D111      -0.85040   0.00017   0.00462  -0.00144   0.00322  -0.84718
   D112       0.00595   0.00000  -0.00049  -0.00349  -0.00399   0.00197
   D113       0.27653  -0.00016  -0.01100  -0.00015  -0.01117   0.26536
   D114       1.13288  -0.00032  -0.01611  -0.00219  -0.01837   1.11451
   D115      -0.23078   0.00016  -0.00128   0.00083  -0.00025  -0.23102
   D116      -1.27490   0.00002  -0.00779   0.00075  -0.00685  -1.28175
   D117       1.00043   0.00007  -0.00184   0.00119  -0.00055   0.99989
   D118      -0.04369  -0.00006  -0.00835   0.00111  -0.00716  -0.05084
   D119      -0.09245  -0.00006  -0.00049   0.00063   0.00015  -0.09230
   D120       0.89382  -0.00005   0.00315   0.00121   0.00428   0.89810
   D121      -0.95108   0.00006   0.00625   0.00071   0.00693  -0.94414
   D122       0.03519   0.00007   0.00989   0.00129   0.01107   0.04626
         Item               Value     Threshold  Converged?
 Maximum Force            0.002038     0.000450     NO 
 RMS     Force            0.000416     0.000300     NO 
 Maximum Displacement     0.098813     0.001800     NO 
 RMS     Displacement     0.013265     0.001200     NO 
 Predicted change in Energy=-5.090507D-04
 GradGradGradGradGradGradGradGradGradGradGradGradGradGradGradGradGradGrad

                          Input orientation:                          
 ---------------------------------------------------------------------
 Center     Atomic      Atomic             Coordinates (Angstroms)
 Number     Number       Type             X           Y           Z
 ---------------------------------------------------------------------
      1          4           0       -0.018132   -0.006927   -1.443978
      2          4           0       -1.610470    1.346801   -0.159641
      3          4           0        0.415966    1.665686   -0.321647
      4          4           0       -0.169016    0.923891    1.476761
      5          4           0        1.975068    0.422778   -1.075878
      6          4           0       -1.653513   -0.432854    0.965756
      7          4           0       -0.379275   -1.745873   -0.393074
      8          4           0        0.250425   -1.104921    1.429335
      9          4           0        1.605299   -1.354318   -0.203295
     10          4           0        1.746630    0.358487    0.925954
     11          4           0       -1.962200   -0.480003   -1.018762
     12          1           0       -2.511144    2.642834   -0.211868
     13          1           0       -3.037665    2.038094   -0.218648
 ---------------------------------------------------------------------
                    Distance matrix (angstroms):
                    1          2          3          4          5
     1  Be   0.000000
     2  Be   2.453089   0.000000
     3  Be   2.060511   2.057761   0.000000
     4  Be   3.069186   2.221363   2.031436   0.000000
     5  Be   2.071953   3.814367   2.131780   3.371079   0.000000
     6  Be   2.943247   2.106073   3.216213   2.074998   4.250526
     7  Be   2.063676   3.336910   3.503748   3.266211   3.272950
     8  Be   3.087660   3.463916   3.281708   2.072259   3.403579
     9  Be   2.447506   4.199896   3.247914   3.340811   2.014001
    10  Be   2.977329   3.664069   2.244091   2.071900   2.015849
    11  Be   2.045485   2.049150   3.278053   3.378471   4.039846
    12  H    3.841150   1.579127   3.087854   3.360327   5.079494
    13  H    3.847223   1.586900   3.475178   3.513546   5.335876
                    6          7          8          9         10
     6  Be   0.000000
     7  Be   2.279061   0.000000
     8  Be   2.071608   2.031876   0.000000
     9  Be   3.582685   2.031716   2.136203   0.000000
    10  Be   3.491243   3.269195   2.152576   2.056423   0.000000
    11  Be   2.008936   2.121217   3.358484   3.762508   4.270879
    12  H    3.403261   4.882463   4.936139   5.737805   4.964022
    13  H    3.069898   4.627728   4.837967   5.750288   5.198141
                   11         12         13
    11  Be   0.000000
    12  H    3.271778   0.000000
    13  H    2.852652   0.801861   0.000000
 Stoichiometry    Be11H2
 Framework group  C1[X(Be11H2)]
 Deg. of freedom    33
 Full point group                 C1      NOp   1
 Largest Abelian subgroup         C1      NOp   1
 Largest concise Abelian subgroup C1      NOp   1
                         Standard orientation:                         
 ---------------------------------------------------------------------
 Center     Atomic      Atomic             Coordinates (Angstroms)
 Number     Number       Type             X           Y           Z
 ---------------------------------------------------------------------
      1          4           0       -0.065665   -0.047542   -1.452481
      2          4           0        1.864866   -0.675076   -0.075203
      3          4           0        0.084655   -1.696157   -0.225624
      4          4           0        0.322537   -0.690590    1.523371
      5          4           0       -1.790348   -1.128984   -1.066552
      6          4           0        1.249514    1.069147    0.932055
      7          4           0       -0.366967    1.766257   -0.515408
      8          4           0       -0.781090    1.053925    1.341903
      9          4           0       -2.092097    0.712909   -0.309864
     10          4           0       -1.653843   -0.869738    0.927892
     11          4           0        1.576118    1.104169   -1.049844
     12          1           0        3.164325   -1.571576   -0.038648
     13          1           0        3.444961   -0.821699   -0.082333
 ---------------------------------------------------------------------
 Rotational constants (GHZ):           2.3610188           1.7608587           1.6320623
 Standard basis: def2TZVP (5D, 7F)
 There are   232 symmetry adapted cartesian basis functions of A   symmetry.
 There are   221 symmetry adapted basis functions of A   symmetry.
   221 basis functions,   335 primitive gaussians,   232 cartesian basis functions
    23 alpha electrons       23 beta electrons
       nuclear repulsion energy       191.1638571037 Hartrees.
 NAtoms=   13 NActive=   13 NUniq=   13 SFac= 1.00D+00 NAtFMM=   60 NAOKFM=F Big=F
 Integral buffers will be    131072 words long.
 Raffenetti 2 integral format.
 Two-electron integral symmetry is turned on.
 Nuclear repulsion after empirical dispersion term =      191.1365420389 Hartrees.
 One-electron integrals computed using PRISM.
   1 Symmetry operations used in ECPInt.
 ECPInt:  NShTT=    5778 NPrTT=   17959 LenC2=    5635 LenP2D=   14628.
 LDataN:  DoStor=T MaxTD1= 4 Len=   56
 NBasis=   221 RedAO= T EigKep=  2.63D-04  NBF=   221
 NBsUse=   221 1.00D-06 EigRej= -1.00D+00 NBFU=   221
 Initial guess from the checkpoint file:  "/home/super/YCY/BeH/Be11/2-H-Be11.chk"
 B after Tr=     0.000000    0.000000    0.000000
         Rot=    0.999943    0.003586    0.003208   -0.009488 Ang=   1.22 deg.
 ExpMin= 3.27D-02 ExpMax= 4.70D+03 ExpMxC= 1.60D+02 IAcc=3 IRadAn=         5 AccDes= 0.00D+00
 Harris functional with IExCor= 1009 and IRadAn=       5 diagonalized for initial guess.
 HarFok:  IExCor= 1009 AccDes= 0.00D+00 IRadAn=         5 IDoV= 1 UseB2=F ITyADJ=14
 ICtDFT=  3500011 ScaDFX=  1.000000  1.000000  1.000000  1.000000
 FoFCou: FMM=F IPFlag=           0 FMFlag=      100000 FMFlg1=           0
         NFxFlg=           0 DoJE=T BraDBF=F KetDBF=T FulRan=T
         wScrn=  0.000000 ICntrl=       500 IOpCl=  0 I1Cent=   200000004 NGrid=           0
         NMat0=    1 NMatS0=      1 NMatT0=    0 NMatD0=    1 NMtDS0=    0 NMtDT0=    0
 Petite list used in FoFCou.
 Requested convergence on RMS density matrix=1.00D-08 within 128 cycles.
 Requested convergence on MAX density matrix=1.00D-06.
 Requested convergence on             energy=1.00D-06.
 No special actions if energy rises.
 SCF Done:  E(RPBE1PBE) =  -163.039173519     A.U. after   14 cycles
            NFock= 14  Conv=0.39D-08     -V/T= 2.0075
   1 Symmetry operations used in ECPInt.
 ECPInt:  NShTT=    5778 NPrTT=   17959 LenC2=    5635 LenP2D=   14628.
 LDataN:  DoStor=T MaxTD1= 5 Len=  102
 Calling FoFJK, ICntrl=      2127 FMM=F ISym2X=0 I1Cent= 0 IOpClX= 0 NMat=1 NMatS=1 NMatT=0.
 ***** Axes restored to original set *****
 -------------------------------------------------------------------
 Center     Atomic                   Forces (Hartrees/Bohr)
 Number     Number              X              Y              Z
 -------------------------------------------------------------------
      1        4           0.000724475    0.000635998    0.001113058
      2        4          -0.004814080   -0.002398752    0.003407960
      3        4          -0.000662768    0.000279006   -0.000135628
      4        4           0.000832847    0.000117072    0.000258255
      5        4           0.000042514    0.000159945   -0.000804951
      6        4           0.001238620   -0.000241082   -0.001670262
      7        4           0.000361513   -0.000541170   -0.000213532
      8        4          -0.000795766   -0.000368023    0.000251420
      9        4           0.000173434   -0.000218927    0.000261166
     10        4          -0.000105768    0.000551627   -0.000427520
     11        4          -0.000602220   -0.000746782   -0.000005119
     12        1          -0.000961137    0.002442028   -0.001455036
     13        1           0.004568335    0.000329060   -0.000579813
 -------------------------------------------------------------------
 Cartesian Forces:  Max     0.004814080 RMS     0.001452348

 GradGradGradGradGradGradGradGradGradGradGradGradGradGradGradGradGradGrad
 Berny optimization.
 Using GEDIIS/GDIIS optimizer.
 FormGI is forming the generalized inverse of G from B-inverse, IUseBI=4.
 Internal  Forces:  Max     0.003812406 RMS     0.000378774
 Search for a local minimum.
 Step number   6 out of a maximum of  100
 All quantities printed in internal units (Hartrees-Bohrs-Radians)
 Mixed Optimization -- En-DIIS/RFO-DIIS
 Swapping is turned off.
 Update second derivatives using D2CorX and points    3    4    5    6
 DE= -6.81D-04 DEPred=-5.09D-04 R= 1.34D+00
 TightC=F SS=  1.41D+00  RLast= 2.59D-01 DXNew= 1.4270D+00 7.7818D-01
 Trust test= 1.34D+00 RLast= 2.59D-01 DXMaxT set to 8.49D-01
 ITU=  1  1  1  1  1  0
     Eigenvalues ---    0.00787   0.02365   0.02705   0.03086   0.03124
     Eigenvalues ---    0.03351   0.03604   0.03932   0.04070   0.04422
     Eigenvalues ---    0.05403   0.05942   0.06179   0.06232   0.06499
     Eigenvalues ---    0.06674   0.06946   0.07065   0.07154   0.07709
     Eigenvalues ---    0.08294   0.08465   0.08750   0.10080   0.11284
     Eigenvalues ---    0.11792   0.12432   0.12836   0.13026   0.13458
     Eigenvalues ---    0.13600   0.18426   0.27099
 En-DIIS/RFO-DIIS/Sim-DIIS IScMMF=       -3 using points:     6    5    4
 RFO step:  Lambda=-4.47248312D-04.
 DidBck=F Rises=F RFO-DIIS coefs:    2.30413   -2.00000    0.69587
 Iteration  1 RMS(Cart)=  0.01113344 RMS(Int)=  0.00042167
 Iteration  2 RMS(Cart)=  0.00020254 RMS(Int)=  0.00032957
 Iteration  3 RMS(Cart)=  0.00000011 RMS(Int)=  0.00032957
 Variable       Old X    -DE/DX   Delta X   Delta X   Delta X     New X
                                 (Linear)    (Quad)   (Total)
    R1        4.63567   0.00017   0.01453  -0.00066   0.01409   4.64976
    R2        3.89380  -0.00013  -0.00381  -0.00305  -0.00708   3.88672
    R3        3.91542  -0.00018  -0.01009  -0.00113  -0.01133   3.90409
    R4        3.89978   0.00013   0.00120  -0.00083   0.00045   3.90023
    R5        4.62512  -0.00006   0.01166  -0.00191   0.00966   4.63477
    R6        3.86541   0.00017  -0.01002   0.00436  -0.00578   3.85963
    R7        3.88860  -0.00006   0.01389  -0.00243   0.01165   3.90026
    R8        4.19777   0.00006   0.03060  -0.00319   0.02751   4.22528
    R9        3.97990  -0.00004   0.00454  -0.00438   0.00042   3.98032
   R10        3.87233   0.00054   0.00902   0.00212   0.01114   3.88347
   R11        2.98412   0.00272   0.02033   0.00336   0.02378   3.00790
   R12        2.99881  -0.00381   0.03190  -0.01782   0.01418   3.01298
   R13        3.83886  -0.00009  -0.00624  -0.00004  -0.00649   3.83237
   R14        4.02848   0.00017   0.00259   0.00208   0.00471   4.03319
   R15        4.24072   0.00002  -0.01430   0.00044  -0.01390   4.22682
   R16        3.92118   0.00012  -0.03567   0.01282  -0.02287   3.89831
   R17        3.91600   0.00029   0.00155  -0.00036   0.00117   3.91717
   R18        3.91532  -0.00023  -0.00856  -0.00089  -0.00945   3.90587
   R19        3.80591   0.00026   0.00328   0.00151   0.00498   3.81089
   R20        3.80940  -0.00000  -0.00614   0.00166  -0.00436   3.80504
   R21        4.30680  -0.00025   0.00716  -0.00221   0.00495   4.31175
   R22        3.91477  -0.00030  -0.00197  -0.00002  -0.00187   3.91290
   R23        3.79634  -0.00029  -0.01432   0.00010  -0.01428   3.78206
   R24        3.83969   0.00003   0.00506   0.00066   0.00548   3.84517
   R25        3.83939  -0.00000   0.00685  -0.00008   0.00677   3.84616
   R26        4.00852   0.00023  -0.00354   0.00401   0.00048   4.00900
   R27        4.03684   0.00001  -0.00501   0.00173  -0.00310   4.03374
   R28        4.06778   0.00020   0.00291   0.00516   0.00803   4.07581
   R29        3.88608   0.00010   0.00218  -0.00069   0.00113   3.88721
   R30        1.51530  -0.00050  -0.00832   0.00167  -0.00705   1.50825
    A1        2.00092   0.00007   0.00627   0.00077   0.00711   2.00803
    A2        1.65570   0.00015   0.01053  -0.00109   0.00941   1.66510
    A3        2.05891   0.00011   0.01007  -0.00134   0.00879   2.06770
    A4        2.03030   0.00021   0.00474   0.00108   0.00581   2.03612
    A5        1.60183   0.00017   0.00171   0.00075   0.00249   1.60432
    A6        1.84912   0.00008   0.00085   0.00064   0.00147   1.85058
    A7        1.82620   0.00010   0.00021   0.00126   0.00151   1.82771
    A8        2.75270   0.00021   0.00215   0.00309   0.00535   2.75804
    A9        1.97982   0.00003  -0.00047   0.00115   0.00071   1.98053
   A10        1.42974  -0.00013  -0.01316   0.00089  -0.01236   1.41738
   A11        1.39664  -0.00027  -0.01345   0.00078  -0.01271   1.38392
   A12        2.50787  -0.00053  -0.03404  -0.00584  -0.03988   2.46799
   A13        2.50600   0.00007  -0.00439  -0.00219  -0.00814   2.49786
   A14        1.76516  -0.00011  -0.02094   0.00373  -0.01727   1.74789
   A15        1.84853  -0.00006  -0.01171   0.00119  -0.01064   1.83789
   A16        2.01738  -0.00035  -0.01711  -0.00820  -0.02583   1.99156
   A17        2.52393  -0.00037  -0.02427  -0.00680  -0.03116   2.49277
   A18        1.82400  -0.00005  -0.01958   0.00449  -0.01513   1.80887
   A19        2.15403   0.00033   0.02789  -0.00243   0.02410   2.17814
   A20        2.33773   0.00014   0.02391   0.00287   0.02660   2.36433
   A21        2.34555   0.00078   0.04986   0.00615   0.05602   2.40157
   A22        1.94937   0.00053   0.04803   0.00470   0.05280   2.00217
   A23        2.23942   0.00000   0.00953   0.00171   0.01077   2.25019
   A24        1.79097   0.00030   0.02632   0.00073   0.02671   1.81767
   A25        1.69625  -0.00005  -0.00287   0.00113  -0.00177   1.69448
   A26        1.52567  -0.00013  -0.00123  -0.00008  -0.00142   1.52425
   A27        2.28860   0.00004   0.00234   0.00035   0.00270   2.29130
   A28        2.03745  -0.00001   0.01095  -0.00109   0.00990   2.04734
   A29        1.88696  -0.00006  -0.00121   0.00027  -0.00087   1.88609
   A30        1.87641  -0.00001   0.00868  -0.00271   0.00602   1.88243
   A31        2.04438   0.00004   0.00159  -0.00022   0.00135   2.04574
   A32        1.79954  -0.00016  -0.00215  -0.00250  -0.00462   1.79492
   A33        1.85350   0.00006   0.00264  -0.00000   0.00275   1.85625
   A34        2.00156  -0.00017   0.00257  -0.00081   0.00171   2.00327
   A35        1.63163  -0.00012  -0.00174  -0.00087  -0.00278   1.62885
   A36        1.79968   0.00001   0.00285  -0.00168   0.00105   1.80072
   A37        1.72825   0.00033   0.01243   0.00028   0.01273   1.74098
   A38        1.95512   0.00024   0.02040  -0.00260   0.01788   1.97300
   A39        1.69465   0.00020   0.00820  -0.00142   0.00666   1.70131
   A40        1.94824   0.00023   0.01152  -0.00029   0.01117   1.95942
   A41        1.93335   0.00025   0.00265   0.00171   0.00427   1.93762
   A42        1.48669  -0.00022  -0.01227   0.00056  -0.01169   1.47501
   A43        1.70792  -0.00014  -0.00389  -0.00056  -0.00441   1.70351
   A44        1.95996  -0.00011  -0.00902   0.00112  -0.00780   1.95215
   A45        1.88344  -0.00007  -0.00376   0.00000  -0.00375   1.87969
   A46        2.26720  -0.00003  -0.00118   0.00056  -0.00070   2.26650
   A47        1.84069   0.00008  -0.00135   0.00146   0.00004   1.84074
   A48        1.83399  -0.00006   0.00088  -0.00102  -0.00026   1.83373
   A49        2.03729  -0.00011  -0.00135  -0.00042  -0.00181   2.03548
   A50        1.94544  -0.00016  -0.01453   0.00181  -0.01274   1.93269
   A51        1.79274  -0.00002  -0.00152  -0.00094  -0.00257   1.79016
   A52        1.47310  -0.00006  -0.00332  -0.00039  -0.00373   1.46937
   A53        1.43581  -0.00015  -0.00829  -0.00005  -0.00836   1.42745
   A54        1.88485  -0.00000  -0.00657   0.00014  -0.00644   1.87841
   A55        1.92256  -0.00000  -0.00150   0.00111  -0.00033   1.92223
   A56        1.85349   0.00002  -0.00205   0.00126  -0.00090   1.85259
   A57        1.68491   0.00005   0.00404  -0.00161   0.00246   1.68737
   A58        1.71038   0.00010   0.00792  -0.00042   0.00759   1.71797
   A59        1.93914   0.00006   0.00296   0.00076   0.00371   1.94285
   A60        1.88571   0.00009   0.00197  -0.00003   0.00199   1.88770
   A61        1.90993   0.00002  -0.00104  -0.00021  -0.00108   1.90885
   A62        1.62471  -0.00026  -0.00507  -0.00140  -0.00644   1.61827
   A63        1.85486   0.00002   0.01614  -0.00386   0.01232   1.86718
    D1       -0.75233  -0.00009  -0.00879   0.00126  -0.00768  -0.76000
    D2       -1.76440  -0.00015   0.00410  -0.00324   0.00065  -1.76376
    D3        1.66072  -0.00033  -0.01971  -0.00991  -0.02869   1.63203
    D4        2.54339  -0.00072  -0.05850  -0.01160  -0.06938   2.47401
    D5        1.14209   0.00012  -0.00167   0.00232   0.00071   1.14280
    D6        0.13001   0.00005   0.01122  -0.00219   0.00904   0.13905
    D7       -2.72805  -0.00012  -0.01259  -0.00886  -0.02030  -2.74836
    D8       -1.84538  -0.00052  -0.05137  -0.01055  -0.06099  -1.90637
    D9        0.27018   0.00006  -0.00471   0.00214  -0.00254   0.26764
   D10       -0.74190   0.00000   0.00818  -0.00236   0.00578  -0.73612
   D11        2.68322  -0.00018  -0.01563  -0.00903  -0.02356   2.65966
   D12       -2.71729  -0.00057  -0.05442  -0.01072  -0.06425  -2.78153
   D13       -0.23682   0.00010  -0.00117   0.00193   0.00077  -0.23605
   D14        0.75806   0.00002  -0.00044   0.00144   0.00103   0.75909
   D15       -1.08540   0.00008  -0.00026   0.00147   0.00119  -1.08421
   D16       -0.09052  -0.00000   0.00047   0.00098   0.00145  -0.08908
   D17        0.92182   0.00018  -0.00005   0.00305   0.00302   0.92483
   D18        1.91670   0.00010   0.00068   0.00256   0.00327   1.91997
   D19        0.84637   0.00009   0.00557  -0.00146   0.00432   0.85070
   D20       -0.94236  -0.00016  -0.00904  -0.00114  -0.01010  -0.95245
   D21       -0.06076  -0.00014  -0.01114  -0.00050  -0.01162  -0.07238
   D22       -0.11869  -0.00005  -0.01001   0.00205  -0.00795  -0.12664
   D23       -1.09275   0.00002  -0.00571   0.00153  -0.00423  -1.09698
   D24        0.77608  -0.00007  -0.00345   0.00077  -0.00263   0.77345
   D25       -0.19797   0.00000   0.00084   0.00025   0.00108  -0.19689
   D26        1.92419   0.00010   0.00019   0.00279   0.00316   1.92735
   D27        0.95013   0.00017   0.00449   0.00227   0.00687   0.95700
   D28        0.33370   0.00003   0.00225  -0.00036   0.00194   0.33564
   D29       -0.75159  -0.00003   0.00024  -0.00176  -0.00151  -0.75309
   D30        1.18491   0.00006   0.00121   0.00034   0.00161   1.18652
   D31        0.09962   0.00000  -0.00080  -0.00105  -0.00183   0.09778
   D32       -0.70428  -0.00012  -0.00045  -0.00092  -0.00130  -0.70559
   D33       -1.78957  -0.00018  -0.00246  -0.00232  -0.00475  -1.79432
   D34       -0.89002  -0.00012   0.00575  -0.00232   0.00338  -0.88664
   D35        0.05493   0.00012   0.01382  -0.00108   0.01280   0.06774
   D36        0.84048   0.00013   0.00796  -0.00073   0.00722   0.84770
   D37        0.97342  -0.00022   0.01076  -0.00384   0.00713   0.98055
   D38       -0.16696  -0.00019   0.00244  -0.00331  -0.00077  -0.16774
   D39       -0.06389  -0.00004   0.02230  -0.00511   0.01729  -0.04660
   D40       -1.20428  -0.00001   0.01397  -0.00458   0.00939  -1.19488
   D41       -2.65300   0.00051   0.04507   0.00113   0.04545  -2.60755
   D42        2.48980   0.00054   0.03675   0.00166   0.03755   2.52735
   D43       -2.55118   0.00013   0.03434   0.00524   0.03892  -2.51226
   D44        2.59162   0.00016   0.02602   0.00577   0.03102   2.62264
   D45       -0.82405  -0.00006   0.00333  -0.00261   0.00058  -0.82347
   D46        0.35610  -0.00001   0.00943  -0.00182   0.00749   0.36359
   D47        0.02222  -0.00013  -0.00108  -0.00283  -0.00400   0.01821
   D48        1.20237  -0.00007   0.00502  -0.00204   0.00291   1.20528
   D49        2.80947   0.00058   0.04393   0.00750   0.05265   2.86212
   D50       -2.29357   0.00064   0.05003   0.00829   0.05957  -2.23400
   D51        2.19063   0.00045   0.03997   0.00722   0.04842   2.23905
   D52       -2.91241   0.00051   0.04608   0.00801   0.05534  -2.85707
   D53       -0.11871  -0.00007  -0.01020   0.00194  -0.00827  -0.12699
   D54        0.86320   0.00012  -0.00654   0.00281  -0.00366   0.85954
   D55       -0.98153   0.00006  -0.00817   0.00369  -0.00454  -0.98607
   D56        0.00038   0.00025  -0.00451   0.00456   0.00007   0.00045
   D57        2.78894  -0.00027  -0.01397   0.00407  -0.00911   2.77983
   D58       -2.51233  -0.00008  -0.01031   0.00494  -0.00450  -2.51683
   D59        2.39514   0.00003  -0.00916   0.00103  -0.00873   2.38641
   D60       -2.90613   0.00022  -0.00550   0.00190  -0.00412  -2.91024
   D61        0.71672   0.00002  -0.01397   0.00370  -0.01020   0.70652
   D62       -0.30884   0.00007  -0.00065   0.00196   0.00135  -0.30748
   D63       -3.07240  -0.00078  -0.05331  -0.00795  -0.06190  -3.13430
   D64       -2.79441  -0.00029  -0.03538  -0.00530  -0.04114  -2.83555
   D65       -0.50859  -0.00002  -0.00298  -0.00100  -0.00401  -0.51260
   D66        0.57518  -0.00020   0.00154  -0.00344  -0.00191   0.57326
   D67       -1.55392   0.00006   0.00080  -0.00109  -0.00030  -1.55422
   D68       -0.47015  -0.00012   0.00532  -0.00353   0.00179  -0.46836
   D69       -0.81925   0.00002  -0.01806   0.00176  -0.01653  -0.83578
   D70        0.46061   0.00003  -0.00811   0.00126  -0.00694   0.45367
   D71       -0.96421   0.00003   0.00120  -0.00082   0.00026  -0.96395
   D72        0.10881  -0.00000  -0.00023  -0.00122  -0.00144   0.10737
   D73        0.25091   0.00006   0.00106   0.00034   0.00128   0.25219
   D74        1.32393   0.00003  -0.00037  -0.00005  -0.00042   1.32351
   D75        1.01922   0.00014   0.00727   0.00061   0.00796   1.02718
   D76       -0.01565  -0.00007   0.00580  -0.00049   0.00537  -0.01027
   D77       -0.19699   0.00014   0.01004   0.00136   0.01146  -0.18553
   D78       -1.23186  -0.00007   0.00856   0.00026   0.00887  -1.22298
   D79        0.28527   0.00016  -0.00001   0.00333   0.00344   0.28871
   D80        1.34351   0.00016   0.00212   0.00299   0.00522   1.34872
   D81       -0.77075   0.00017  -0.00175   0.00395   0.00224  -0.76851
   D82        0.28749   0.00016   0.00038   0.00361   0.00402   0.29151
   D83        0.06845   0.00003  -0.01325   0.00152  -0.01159   0.05686
   D84       -1.03524  -0.00007  -0.01594   0.00106  -0.01487  -1.05011
   D85        1.21790  -0.00006  -0.01078  -0.00152  -0.01217   1.20573
   D86        0.11420  -0.00016  -0.01347  -0.00199  -0.01545   0.09875
   D87        0.80940   0.00007   0.00743   0.00121   0.00862   0.81802
   D88       -0.27266   0.00006   0.00782   0.00105   0.00897  -0.26369
   D89       -0.52131  -0.00006   0.00619  -0.00010   0.00597  -0.51534
   D90        0.57812   0.00005   0.00777  -0.00082   0.00684   0.58496
   D91        0.13960   0.00007   0.01223  -0.00227   0.01000   0.14960
   D92        1.35866  -0.00005   0.01111  -0.00275   0.00839   1.36705
   D93       -0.99264   0.00002  -0.00370   0.00016  -0.00359  -0.99623
   D94        0.22642  -0.00010  -0.00481  -0.00033  -0.00519   0.22123
   D95       -0.93553  -0.00018   0.00728  -0.00381   0.00352  -0.93201
   D96        0.16638  -0.00026   0.00273  -0.00451  -0.00190   0.16448
   D97        0.19180   0.00017   0.01692  -0.00250   0.01454   0.20634
   D98        1.29371   0.00009   0.01236  -0.00320   0.00912   1.30283
   D99        0.53227   0.00007  -0.00472   0.00049  -0.00425   0.52802
   D100      -0.59906  -0.00017  -0.01468   0.00231  -0.01241  -0.61147
   D101       0.54920  -0.00015  -0.00148  -0.00212  -0.00366   0.54554
   D102      -0.50930  -0.00001   0.00219  -0.00108   0.00107  -0.50822
   D103      -0.48677  -0.00011   0.00222  -0.00278  -0.00059  -0.48736
   D104      -1.54526   0.00003   0.00590  -0.00174   0.00414  -1.54112
   D105      -1.26539   0.00009   0.00284  -0.00185   0.00102  -1.26437
   D106      -0.17669   0.00004  -0.00144  -0.00114  -0.00252  -0.17922
   D107      -0.19700  -0.00008  -0.00962  -0.00114  -0.01069  -0.20769
   D108       0.89170  -0.00013  -0.01391  -0.00044  -0.01423   0.87746
   D109       0.51113   0.00001   0.00246  -0.00077   0.00172   0.51285
   D110      -0.71012   0.00007   0.00990  -0.00137   0.00844  -0.70168
   D111      -0.84718  -0.00002   0.00203  -0.00189   0.00016  -0.84702
   D112       0.00197  -0.00012  -0.00497  -0.00275  -0.00776  -0.00580
   D113       0.26536  -0.00001  -0.00939   0.00195  -0.00748   0.25789
   D114       1.11451  -0.00012  -0.01639   0.00109  -0.01540   1.09911
   D115      -0.23102   0.00013   0.00028   0.00210   0.00250  -0.22853
   D116      -1.28175   0.00007  -0.00528   0.00229  -0.00288  -1.28463
   D117       0.99989   0.00007   0.00015   0.00111   0.00137   1.00125
   D118      -0.05084   0.00001  -0.00541   0.00129  -0.00400  -0.05485
   D119      -0.09230   0.00000   0.00042   0.00107   0.00147  -0.09083
   D120       0.89810   0.00003   0.00411   0.00097   0.00503   0.90314
   D121      -0.94414   0.00004   0.00610   0.00153   0.00759  -0.93655
   D122       0.04626   0.00006   0.00979   0.00143   0.01115   0.05741
         Item               Value     Threshold  Converged?
 Maximum Force            0.003812     0.000450     NO 
 RMS     Force            0.000379     0.000300     NO 
 Maximum Displacement     0.073665     0.001800     NO 
 RMS     Displacement     0.011084     0.001200     NO 
 Predicted change in Energy=-1.993955D-04
 GradGradGradGradGradGradGradGradGradGradGradGradGradGradGradGradGradGrad

                          Input orientation:                          
 ---------------------------------------------------------------------
 Center     Atomic      Atomic             Coordinates (Angstroms)
 Number     Number       Type             X           Y           Z
 ---------------------------------------------------------------------
      1          4           0       -0.025034   -0.004573   -1.432161
      2          4           0       -1.630632    1.343383   -0.144001
      3          4           0        0.402023    1.662599   -0.305910
      4          4           0       -0.165934    0.905169    1.487557
      5          4           0        1.963592    0.430772   -1.080000
      6          4           0       -1.637946   -0.444211    0.969969
      7          4           0       -0.369230   -1.757370   -0.398253
      8          4           0        0.264375   -1.121675    1.427876
      9          4           0        1.616521   -1.353869   -0.207407
     10          4           0        1.745856    0.361466    0.920532
     11          4           0       -1.961465   -0.493280   -1.004478
     12          1           0       -2.506978    2.668186   -0.246302
     13          1           0       -3.043174    2.077076   -0.236408
 ---------------------------------------------------------------------
                    Distance matrix (angstroms):
                    1          2          3          4          5
     1  Be   0.000000
     2  Be   2.460546   0.000000
     3  Be   2.056765   2.063928   0.000000
     4  Be   3.061411   2.235924   2.028003   0.000000
     5  Be   2.065956   3.824578   2.134270   3.369315   0.000000
     6  Be   2.926601   2.106294   3.198122   2.062897   4.235451
     7  Be   2.063912   3.357148   3.507070   3.269055   3.270291
     8  Be   3.084069   3.484014   3.282855   2.072878   3.403949
     9  Be   2.452615   4.221752   3.253273   3.339656   2.016636
    10  Be   2.967356   3.673971   2.236737   2.066899   2.013540
    11  Be   2.042428   2.055043   3.274429   3.374882   4.033069
    12  H    3.835355   1.591713   3.078481   3.405141   5.068241
    13  H    3.856457   1.594402   3.470735   3.553017   5.337571
                    6          7          8          9         10
     6  Be   0.000000
     7  Be   2.281679   0.000000
     8  Be   2.070618   2.034775   0.000000
     9  Be   3.578442   2.035299   2.134564   0.000000
    10  Be   3.478746   3.271429   2.156824   2.057024   0.000000
    11  Be   2.001377   2.121471   3.356424   3.765357   4.263857
    12  H    3.452759   4.917173   4.984607   5.760354   4.976852
    13  H    3.128402   4.677515   4.893028   5.786621   5.216956
                   11         12         13
    11  Be   0.000000
    12  H    3.296556   0.000000
    13  H    2.892535   0.798132   0.000000
 Stoichiometry    Be11H2
 Framework group  C1[X(Be11H2)]
 Deg. of freedom    33
 Full point group                 C1      NOp   1
 Largest Abelian subgroup         C1      NOp   1
 Largest concise Abelian subgroup C1      NOp   1
                         Standard orientation:                         
 ---------------------------------------------------------------------
 Center     Atomic      Atomic             Coordinates (Angstroms)
 Number     Number       Type             X           Y           Z
 ---------------------------------------------------------------------
      1          4           0       -0.054182   -0.056229   -1.443532
      2          4           0        1.890998   -0.647649   -0.057607
      3          4           0        0.116546   -1.691072   -0.207239
      4          4           0        0.319316   -0.668972    1.532587
      5          4           0       -1.760864   -1.159610   -1.072102
      6          4           0        1.219294    1.086928    0.930589
      7          4           0       -0.396962    1.763048   -0.531135
      8          4           0       -0.811955    1.056289    1.331278
      9          4           0       -2.107694    0.680254   -0.322815
     10          4           0       -1.642133   -0.891405    0.919960
     11          4           0        1.561512    1.126540   -1.040916
     12          1           0        3.189252   -1.568541   -0.064043
     13          1           0        3.475245   -0.823942   -0.092230
 ---------------------------------------------------------------------
 Rotational constants (GHZ):           2.3587358           1.7618282           1.6284004
 Standard basis: def2TZVP (5D, 7F)
 There are   232 symmetry adapted cartesian basis functions of A   symmetry.
 There are   221 symmetry adapted basis functions of A   symmetry.
   221 basis functions,   335 primitive gaussians,   232 cartesian basis functions
    23 alpha electrons       23 beta electrons
       nuclear repulsion energy       191.0990331562 Hartrees.
 NAtoms=   13 NActive=   13 NUniq=   13 SFac= 1.00D+00 NAtFMM=   60 NAOKFM=F Big=F
 Integral buffers will be    131072 words long.
 Raffenetti 2 integral format.
 Two-electron integral symmetry is turned on.
 Nuclear repulsion after empirical dispersion term =      191.0717468185 Hartrees.
 One-electron integrals computed using PRISM.
   1 Symmetry operations used in ECPInt.
 ECPInt:  NShTT=    5778 NPrTT=   17959 LenC2=    5635 LenP2D=   14621.
 LDataN:  DoStor=T MaxTD1= 4 Len=   56
 NBasis=   221 RedAO= T EigKep=  2.64D-04  NBF=   221
 NBsUse=   221 1.00D-06 EigRej= -1.00D+00 NBFU=   221
 Initial guess from the checkpoint file:  "/home/super/YCY/BeH/Be11/2-H-Be11.chk"
 B after Tr=    -0.000000   -0.000000   -0.000000
         Rot=    0.999967    0.002618    0.002453   -0.007244 Ang=   0.93 deg.
 ExpMin= 3.27D-02 ExpMax= 4.70D+03 ExpMxC= 1.60D+02 IAcc=3 IRadAn=         5 AccDes= 0.00D+00
 Harris functional with IExCor= 1009 and IRadAn=       5 diagonalized for initial guess.
 HarFok:  IExCor= 1009 AccDes= 0.00D+00 IRadAn=         5 IDoV= 1 UseB2=F ITyADJ=14
 ICtDFT=  3500011 ScaDFX=  1.000000  1.000000  1.000000  1.000000
 FoFCou: FMM=F IPFlag=           0 FMFlag=      100000 FMFlg1=           0
         NFxFlg=           0 DoJE=T BraDBF=F KetDBF=T FulRan=T
         wScrn=  0.000000 ICntrl=       500 IOpCl=  0 I1Cent=   200000004 NGrid=           0
         NMat0=    1 NMatS0=      1 NMatT0=    0 NMatD0=    1 NMtDS0=    0 NMtDT0=    0
 Petite list used in FoFCou.
 Requested convergence on RMS density matrix=1.00D-08 within 128 cycles.
 Requested convergence on MAX density matrix=1.00D-06.
 Requested convergence on             energy=1.00D-06.
 No special actions if energy rises.
 SCF Done:  E(RPBE1PBE) =  -163.039617394     A.U. after   13 cycles
            NFock= 13  Conv=0.78D-08     -V/T= 2.0075
   1 Symmetry operations used in ECPInt.
 ECPInt:  NShTT=    5778 NPrTT=   17959 LenC2=    5635 LenP2D=   14621.
 LDataN:  DoStor=T MaxTD1= 5 Len=  102
 Calling FoFJK, ICntrl=      2127 FMM=F ISym2X=0 I1Cent= 0 IOpClX= 0 NMat=1 NMatS=1 NMatT=0.
 ***** Axes restored to original set *****
 -------------------------------------------------------------------
 Center     Atomic                   Forces (Hartrees/Bohr)
 Number     Number              X              Y              Z
 -------------------------------------------------------------------
      1        4           0.000562291    0.000370851    0.000811292
      2        4          -0.003246702   -0.002765118    0.003143759
      3        4          -0.000869266    0.000599524   -0.000544302
      4        4           0.000713074    0.001038269    0.000615109
      5        4           0.000349101    0.000116446   -0.000846971
      6        4           0.000076749   -0.000689608   -0.001056167
      7        4           0.000463577    0.000105810    0.000157324
      8        4          -0.000690575    0.000064779    0.000010166
      9        4          -0.000233904    0.000134085    0.000102926
     10        4           0.000245407    0.000078074   -0.000079203
     11        4          -0.001215097   -0.000187414   -0.000871697
     12        1           0.000497097    0.002004779   -0.000940026
     13        1           0.003348248   -0.000870475   -0.000502213
 -------------------------------------------------------------------
 Cartesian Forces:  Max     0.003348248 RMS     0.001193335

 GradGradGradGradGradGradGradGradGradGradGradGradGradGradGradGradGradGrad
 Berny optimization.
 Using GEDIIS/GDIIS optimizer.
 FormGI is forming the generalized inverse of G from B-inverse, IUseBI=4.
 Internal  Forces:  Max     0.003378841 RMS     0.000308913
 Search for a local minimum.
 Step number   7 out of a maximum of  100
 All quantities printed in internal units (Hartrees-Bohrs-Radians)
 Mixed Optimization -- En-DIIS/RFO-DIIS
 Swapping is turned off.
 Update second derivatives using D2CorX and points    5    6    7
 DE= -4.44D-04 DEPred=-1.99D-04 R= 2.23D+00
 TightC=F SS=  1.41D+00  RLast= 2.46D-01 DXNew= 1.4270D+00 7.3940D-01
 Trust test= 2.23D+00 RLast= 2.46D-01 DXMaxT set to 8.49D-01
 ITU=  1  1  1  1  1  1  0
     Eigenvalues ---    0.00459   0.02359   0.02708   0.03059   0.03191
     Eigenvalues ---    0.03351   0.03580   0.03958   0.04063   0.04611
     Eigenvalues ---    0.05408   0.05949   0.06139   0.06237   0.06493
     Eigenvalues ---    0.06680   0.06947   0.07034   0.07219   0.07707
     Eigenvalues ---    0.08327   0.08634   0.08756   0.11090   0.11216
     Eigenvalues ---    0.11761   0.12392   0.12689   0.13041   0.13466
     Eigenvalues ---    0.13604   0.16580   0.24895
 En-DIIS/RFO-DIIS/Sim-DIIS IScMMF=       -3 using points:     7    6    5    4
 RFO step:  Lambda=-4.25468973D-04.
 DIIS inversion failure, remove point   4.
 RFO-DIIS uses    3 points instead of    4
 DidBck=F Rises=F RFO-DIIS coefs:    2.41353   -2.00000    0.58647    0.00000
 Iteration  1 RMS(Cart)=  0.01160853 RMS(Int)=  0.00064047
 Iteration  2 RMS(Cart)=  0.00031952 RMS(Int)=  0.00050317
 Iteration  3 RMS(Cart)=  0.00000019 RMS(Int)=  0.00050317
 Variable       Old X    -DE/DX   Delta X   Delta X   Delta X     New X
                                 (Linear)    (Quad)   (Total)
    R1        4.64976  -0.00030   0.01018   0.00046   0.01094   4.66070
    R2        3.88672  -0.00003  -0.00821  -0.00433  -0.01270   3.87402
    R3        3.90409  -0.00002  -0.01020  -0.00169  -0.01200   3.89210
    R4        3.90023  -0.00003   0.00024  -0.00261  -0.00231   3.89792
    R5        4.63477  -0.00023   0.00507  -0.00032   0.00456   4.63933
    R6        3.85963   0.00040   0.00042  -0.00113  -0.00078   3.85885
    R7        3.90026  -0.00026   0.00511   0.00165   0.00689   3.90715
    R8        4.22528  -0.00029   0.01633   0.00221   0.01871   4.24400
    R9        3.98032  -0.00040  -0.00163  -0.00766  -0.00914   3.97118
   R10        3.88347   0.00025   0.01258  -0.00053   0.01190   3.89537
   R11        3.00790   0.00142   0.02773  -0.00442   0.02320   3.03110
   R12        3.01298  -0.00338  -0.01382  -0.00611  -0.02002   2.99296
   R13        3.83237   0.00011  -0.00496  -0.00023  -0.00530   3.82707
   R14        4.03319   0.00020   0.00496   0.00395   0.00890   4.04209
   R15        4.22682   0.00005  -0.01022  -0.00087  -0.01115   4.21567
   R16        3.89831   0.00059  -0.00552   0.00310  -0.00238   3.89593
   R17        3.91717   0.00015   0.00101  -0.00092   0.00008   3.91725
   R18        3.90587  -0.00005  -0.00773  -0.00063  -0.00831   3.89756
   R19        3.81089   0.00016   0.00561   0.00102   0.00691   3.81780
   R20        3.80504   0.00026  -0.00132   0.00069  -0.00045   3.80459
   R21        4.31175  -0.00026   0.00187  -0.00209  -0.00022   4.31152
   R22        3.91290  -0.00020  -0.00168  -0.00081  -0.00235   3.91055
   R23        3.78206   0.00019  -0.01154   0.00222  -0.00933   3.77272
   R24        3.84517   0.00002   0.00315   0.00280   0.00566   3.85083
   R25        3.84616  -0.00002   0.00453   0.00057   0.00510   3.85126
   R26        4.00900   0.00025   0.00397   0.00402   0.00802   4.01702
   R27        4.03374  -0.00000  -0.00042  -0.00034  -0.00048   4.03326
   R28        4.07581   0.00023   0.01135   0.00253   0.01382   4.08962
   R29        3.88721   0.00000  -0.00008  -0.00105  -0.00174   3.88548
   R30        1.50825   0.00016   0.00019  -0.00495  -0.00436   1.50389
    A1        2.00803   0.00004   0.00561   0.00281   0.00854   2.01657
    A2        1.66510  -0.00006   0.00627   0.00023   0.00655   1.67165
    A3        2.06770  -0.00009   0.00532   0.00054   0.00600   2.07369
    A4        2.03612   0.00010   0.00524   0.00212   0.00736   2.04347
    A5        1.60432   0.00006   0.00263   0.00119   0.00386   1.60818
    A6        1.85058   0.00011   0.00165   0.00117   0.00281   1.85339
    A7        1.82771   0.00012   0.00237   0.00107   0.00353   1.83124
    A8        2.75804   0.00026   0.00670   0.00477   0.01171   2.76975
    A9        1.98053   0.00007   0.00124   0.00238   0.00369   1.98422
   A10        1.41738   0.00016  -0.00825  -0.00109  -0.00959   1.40780
   A11        1.38392   0.00006  -0.00898  -0.00128  -0.01035   1.37357
   A12        2.46799  -0.00056  -0.03428  -0.01622  -0.05087   2.41712
   A13        2.49786  -0.00016  -0.00927  -0.00626  -0.01748   2.48038
   A14        1.74789   0.00026  -0.00923  -0.00034  -0.00978   1.73811
   A15        1.83789   0.00024  -0.00690  -0.00107  -0.00808   1.82980
   A16        1.99156  -0.00057  -0.02768  -0.01414  -0.04243   1.94913
   A17        2.49277  -0.00034  -0.02895  -0.01542  -0.04503   2.44774
   A18        1.80887   0.00039  -0.00775   0.00278  -0.00527   1.80361
   A19        2.17814  -0.00004   0.01357   0.00329   0.01510   2.19323
   A20        2.36433   0.00004   0.02172   0.00955   0.03064   2.39497
   A21        2.40157   0.00050   0.04714   0.01904   0.06635   2.46792
   A22        2.00217   0.00014   0.04288   0.01841   0.06179   2.06395
   A23        2.25019  -0.00014   0.01034   0.00168   0.01115   2.26134
   A24        1.81767  -0.00015   0.02017   0.00610   0.02574   1.84341
   A25        1.69448   0.00003  -0.00045   0.00056   0.00005   1.69452
   A26        1.52425  -0.00005  -0.00130  -0.00045  -0.00190   1.52236
   A27        2.29130  -0.00008   0.00255   0.00019   0.00292   2.29422
   A28        2.04734  -0.00016   0.00644   0.00024   0.00680   2.05415
   A29        1.88609   0.00004  -0.00017   0.00005   0.00001   1.88610
   A30        1.88243  -0.00025   0.00235  -0.00155   0.00100   1.88342
   A31        2.04574  -0.00010   0.00062  -0.00012   0.00057   2.04631
   A32        1.79492  -0.00017  -0.00544  -0.00323  -0.00854   1.78639
   A33        1.85625  -0.00005   0.00215  -0.00019   0.00206   1.85831
   A34        2.00327  -0.00015   0.00052  -0.00102  -0.00053   2.00274
   A35        1.62885  -0.00011  -0.00307  -0.00153  -0.00484   1.62400
   A36        1.80072  -0.00012  -0.00083  -0.00146  -0.00244   1.79829
   A37        1.74098   0.00003   0.00967   0.00247   0.01231   1.75329
   A38        1.97300  -0.00010   0.01058   0.00206   0.01270   1.98570
   A39        1.70131   0.00007   0.00344   0.00102   0.00426   1.70557
   A40        1.95942   0.00014   0.00807   0.00183   0.00970   1.96911
   A41        1.93762   0.00017   0.00446   0.00239   0.00681   1.94443
   A42        1.47501  -0.00001  -0.00819  -0.00167  -0.00985   1.46516
   A43        1.70351  -0.00006  -0.00362  -0.00134  -0.00490   1.69861
   A44        1.95215  -0.00002  -0.00449  -0.00082  -0.00519   1.94696
   A45        1.87969   0.00006  -0.00297   0.00036  -0.00253   1.87716
   A46        2.26650   0.00005  -0.00005   0.00008  -0.00003   2.26647
   A47        1.84074   0.00012   0.00143   0.00081   0.00215   1.84289
   A48        1.83373  -0.00004  -0.00140   0.00011  -0.00148   1.83225
   A49        2.03548  -0.00005  -0.00159  -0.00106  -0.00265   2.03283
   A50        1.93269   0.00005  -0.00794  -0.00067  -0.00864   1.92405
   A51        1.79016  -0.00000  -0.00289  -0.00106  -0.00410   1.78606
   A52        1.46937  -0.00000  -0.00318  -0.00090  -0.00408   1.46529
   A53        1.42745   0.00001  -0.00634  -0.00124  -0.00762   1.41983
   A54        1.87841   0.00006  -0.00459  -0.00095  -0.00556   1.87285
   A55        1.92223   0.00011   0.00091   0.00084   0.00184   1.92407
   A56        1.85259   0.00009   0.00033   0.00083   0.00106   1.85365
   A57        1.68737  -0.00004   0.00047  -0.00093  -0.00041   1.68697
   A58        1.71797  -0.00002   0.00542   0.00069   0.00624   1.72421
   A59        1.94285   0.00008   0.00332   0.00144   0.00478   1.94763
   A60        1.88770   0.00003   0.00148   0.00027   0.00186   1.88956
   A61        1.90885  -0.00001  -0.00094  -0.00010  -0.00079   1.90806
   A62        1.61827  -0.00025  -0.00587  -0.00340  -0.00918   1.60909
   A63        1.86718  -0.00036   0.00556  -0.00153   0.00413   1.87131
    D1       -0.76000   0.00005  -0.00542   0.00060  -0.00518  -0.76519
    D2       -1.76376  -0.00019  -0.00338  -0.00109  -0.00473  -1.76849
    D3        1.63203  -0.00040  -0.03169  -0.01295  -0.04301   1.58902
    D4        2.47401  -0.00045  -0.06093  -0.02822  -0.08794   2.38607
    D5        1.14280   0.00016   0.00211   0.00266   0.00464   1.14744
    D6        0.13905  -0.00007   0.00416   0.00097   0.00509   0.14414
    D7       -2.74836  -0.00028  -0.02415  -0.01088  -0.03318  -2.78154
    D8       -1.90637  -0.00033  -0.05339  -0.02616  -0.07812  -1.98448
    D9        0.26764   0.00013  -0.00058   0.00222   0.00152   0.26915
   D10       -0.73612  -0.00010   0.00146   0.00053   0.00197  -0.73415
   D11        2.65966  -0.00031  -0.02684  -0.01133  -0.03631   2.62336
   D12       -2.78153  -0.00036  -0.05609  -0.02660  -0.08124  -2.86278
   D13       -0.23605   0.00011   0.00214   0.00150   0.00368  -0.23237
   D14        0.75909   0.00006   0.00197   0.00133   0.00335   0.76244
   D15       -1.08421   0.00007   0.00209   0.00111   0.00316  -1.08105
   D16       -0.08908   0.00002   0.00191   0.00094   0.00283  -0.08625
   D17        0.92483   0.00018   0.00455   0.00421   0.00884   0.93368
   D18        1.91997   0.00013   0.00438   0.00404   0.00851   1.92848
   D19        0.85070  -0.00007   0.00245  -0.00102   0.00181   0.85251
   D20       -0.95245  -0.00007  -0.00831  -0.00294  -0.01112  -0.96357
   D21       -0.07238  -0.00010  -0.00919  -0.00221  -0.01138  -0.08377
   D22       -0.12664   0.00007  -0.00353  -0.00069  -0.00420  -0.13084
   D23       -1.09698   0.00008  -0.00127  -0.00039  -0.00173  -1.09871
   D24        0.77345  -0.00002  -0.00103  -0.00034  -0.00129   0.77216
   D25       -0.19689  -0.00001   0.00124  -0.00004   0.00119  -0.19571
   D26        1.92735   0.00012   0.00519   0.00263   0.00809   1.93543
   D27        0.95700   0.00012   0.00745   0.00293   0.01057   0.96757
   D28        0.33564  -0.00001   0.00187  -0.00134   0.00062   0.33626
   D29       -0.75309  -0.00008  -0.00219  -0.00245  -0.00460  -0.75769
   D30        1.18652   0.00005   0.00181   0.00010   0.00200   1.18852
   D31        0.09778  -0.00002  -0.00225  -0.00101  -0.00322   0.09457
   D32       -0.70559  -0.00012  -0.00147  -0.00218  -0.00361  -0.70919
   D33       -1.79432  -0.00019  -0.00553  -0.00328  -0.00883  -1.80315
   D34       -0.88664  -0.00012   0.00062  -0.00224  -0.00168  -0.88832
   D35        0.06774   0.00004   0.00893   0.00077   0.00985   0.07759
   D36        0.84770   0.00003   0.00489   0.00056   0.00549   0.85319
   D37        0.98055  -0.00017   0.00179  -0.00182   0.00029   0.98084
   D38       -0.16774  -0.00010  -0.00396  -0.00184  -0.00570  -0.17343
   D39       -0.04660  -0.00032   0.00886  -0.00360   0.00576  -0.04084
   D40       -1.19488  -0.00024   0.00311  -0.00361  -0.00024  -1.19512
   D41       -2.60755   0.00029   0.03340   0.01171   0.04422  -2.56333
   D42        2.52735   0.00037   0.02764   0.01170   0.03823   2.56558
   D43       -2.51226   0.00020   0.03287   0.01489   0.04635  -2.46591
   D44        2.62264   0.00027   0.02711   0.01488   0.04036   2.66300
   D45       -0.82347  -0.00009  -0.00168  -0.00182  -0.00352  -0.82700
   D46        0.36359  -0.00015   0.00445  -0.00136   0.00314   0.36672
   D47        0.01821  -0.00003  -0.00482  -0.00388  -0.00889   0.00933
   D48        1.20528  -0.00009   0.00131  -0.00342  -0.00223   1.20304
   D49        2.86212   0.00060   0.04741   0.02066   0.06869   2.93081
   D50       -2.23400   0.00054   0.05353   0.02111   0.07534  -2.15866
   D51        2.23905   0.00032   0.04301   0.02139   0.06681   2.30586
   D52       -2.85707   0.00025   0.04913   0.02185   0.07346  -2.78361
   D53       -0.12699   0.00006  -0.00387  -0.00092  -0.00478  -0.13177
   D54        0.85954   0.00015   0.00010   0.00118   0.00127   0.86081
   D55       -0.98607   0.00007   0.00047   0.00094   0.00154  -0.98453
   D56        0.00045   0.00016   0.00444   0.00304   0.00759   0.00804
   D57        2.77983  -0.00005  -0.00093   0.00015   0.00039   2.78022
   D58       -2.51683   0.00004   0.00304   0.00225   0.00644  -2.51039
   D59        2.38641  -0.00004  -0.00550  -0.00301  -0.00946   2.37695
   D60       -2.91024   0.00004  -0.00153  -0.00091  -0.00341  -2.91366
   D61        0.70652   0.00023  -0.00468   0.00378  -0.00101   0.70551
   D62       -0.30748   0.00003   0.00181   0.00403   0.00606  -0.30142
   D63       -3.13430  -0.00067  -0.05340  -0.02231  -0.07652   3.07236
   D64       -2.83555  -0.00021  -0.03561  -0.01525  -0.05181  -2.88736
   D65       -0.51260   0.00002  -0.00385  -0.00102  -0.00495  -0.51755
   D66        0.57326  -0.00020  -0.00461  -0.00230  -0.00696   0.56630
   D67       -1.55422   0.00004  -0.00098  -0.00066  -0.00166  -1.55588
   D68       -0.46836  -0.00017  -0.00175  -0.00194  -0.00367  -0.47203
   D69       -0.83578   0.00012  -0.01115  -0.00045  -0.01196  -0.84773
   D70        0.45367   0.00006  -0.00444   0.00019  -0.00438   0.44929
   D71       -0.96395   0.00001  -0.00054  -0.00068  -0.00134  -0.96529
   D72        0.10737  -0.00003  -0.00211  -0.00110  -0.00318   0.10419
   D73        0.25219  -0.00002   0.00154  -0.00024   0.00123   0.25342
   D74        1.32351  -0.00006  -0.00002  -0.00065  -0.00061   1.32290
   D75        1.02718   0.00000   0.00661   0.00131   0.00798   1.03516
   D76       -0.01027  -0.00011   0.00364  -0.00030   0.00345  -0.00683
   D77       -0.18553   0.00008   0.00990   0.00283   0.01275  -0.17278
   D78       -1.22298  -0.00004   0.00693   0.00123   0.00823  -1.21476
   D79        0.28871   0.00008   0.00550   0.00249   0.00817   0.29687
   D80        1.34872   0.00009   0.00650   0.00248   0.00910   1.35782
   D81       -0.76851   0.00018   0.00534   0.00262   0.00803  -0.76047
   D82        0.29151   0.00018   0.00633   0.00260   0.00896   0.30047
   D83        0.05686   0.00018  -0.00764   0.00030  -0.00726   0.04960
   D84       -1.05011   0.00015  -0.01066  -0.00042  -0.01120  -1.06132
   D85        1.20573  -0.00007  -0.01017  -0.00344  -0.01333   1.19240
   D86        0.09875  -0.00010  -0.01319  -0.00416  -0.01728   0.08147
   D87        0.81802   0.00010   0.00757   0.00214   0.00971   0.82773
   D88       -0.26369   0.00006   0.00813   0.00138   0.00966  -0.25403
   D89       -0.51534  -0.00006   0.00415   0.00115   0.00510  -0.51024
   D90        0.58496  -0.00003   0.00413   0.00079   0.00475   0.58971
   D91        0.14960  -0.00008   0.00478   0.00119   0.00595   0.15554
   D92        1.36705  -0.00014   0.00299   0.00095   0.00377   1.37083
   D93       -0.99623   0.00003  -0.00262  -0.00058  -0.00312  -0.99935
   D94        0.22123  -0.00004  -0.00441  -0.00082  -0.00529   0.21594
   D95       -0.93201  -0.00015  -0.00062  -0.00247  -0.00316  -0.93517
   D96        0.16448  -0.00017  -0.00558  -0.00357  -0.00940   0.15508
   D97        0.20634   0.00001   0.00920  -0.00046   0.00882   0.21516
   D98        1.30283  -0.00002   0.00424  -0.00156   0.00258   1.30540
   D99        0.52802   0.00008  -0.00295   0.00085  -0.00217   0.52586
   D100      -0.61147   0.00001  -0.00759   0.00044  -0.00717  -0.61864
   D101       0.54554  -0.00008  -0.00490  -0.00130  -0.00626   0.53928
   D102      -0.50822  -0.00002  -0.00028  -0.00073  -0.00103  -0.50926
   D103      -0.48736  -0.00014  -0.00343  -0.00030  -0.00377  -0.49113
   D104      -1.54112  -0.00009   0.00119   0.00027   0.00146  -1.53967
   D105      -1.26437  -0.00010  -0.00067  -0.00174  -0.00236  -1.26673
   D106      -0.17922  -0.00001  -0.00257  -0.00148  -0.00396  -0.18318
   D107      -0.20769  -0.00003  -0.00891  -0.00173  -0.01052  -0.21821
   D108       0.87746   0.00005  -0.01081  -0.00148  -0.01212   0.86535
   D109       0.51285  -0.00002   0.00155  -0.00317  -0.00169   0.51117
   D110      -0.70168  -0.00007   0.00558  -0.00262   0.00270  -0.69898
   D111      -0.84702  -0.00012  -0.00166  -0.00079  -0.00243  -0.84945
   D112      -0.00580  -0.00014  -0.00864  -0.00227  -0.01101  -0.01681
   D113       0.25789   0.00007  -0.00402   0.00051  -0.00360   0.25429
   D114       1.09911   0.00004  -0.01100  -0.00097  -0.01218   1.08693
   D115      -0.22853   0.00009   0.00368   0.00230   0.00608  -0.22245
   D116      -1.28463   0.00008  -0.00004   0.00133   0.00139  -1.28324
   D117       1.00125   0.00004   0.00226   0.00084   0.00324   1.00450
   D118      -0.05485   0.00003  -0.00146  -0.00013  -0.00145  -0.05630
   D119      -0.09083   0.00002   0.00200   0.00101   0.00297  -0.08786
   D120       0.90314   0.00005   0.00460   0.00135   0.00593   0.90906
   D121      -0.93655   0.00002   0.00666   0.00281   0.00943  -0.92712
   D122       0.05741   0.00004   0.00927   0.00315   0.01239   0.06980
         Item               Value     Threshold  Converged?
 Maximum Force            0.003379     0.000450     NO 
 RMS     Force            0.000309     0.000300     NO 
 Maximum Displacement     0.060596     0.001800     NO 
 RMS     Displacement     0.011601     0.001200     NO 
 Predicted change in Energy=-1.689358D-04
 GradGradGradGradGradGradGradGradGradGradGradGradGradGradGradGradGradGrad

                          Input orientation:                          
 ---------------------------------------------------------------------
 Center     Atomic      Atomic             Coordinates (Angstroms)
 Number     Number       Type             X           Y           Z
 ---------------------------------------------------------------------
      1          4           0       -0.034506   -0.001564   -1.418224
      2          4           0       -1.653537    1.332328   -0.121196
      3          4           0        0.380746    1.660150   -0.291747
      4          4           0       -0.163971    0.889812    1.500258
      5          4           0        1.949219    0.443020   -1.087820
      6          4           0       -1.628392   -0.461946    0.972459
      7          4           0       -0.359392   -1.767326   -0.402729
      8          4           0        0.274865   -1.134820    1.427615
      9          4           0        1.625772   -1.348077   -0.210935
     10          4           0        1.743573    0.369226    0.913591
     11          4           0       -1.966721   -0.508401   -0.994555
     12          1           0       -2.488151    2.693025   -0.278368
     13          1           0       -3.027531    2.108247   -0.257334
 ---------------------------------------------------------------------
                    Distance matrix (angstroms):
                    1          2          3          4          5
     1  Be   0.000000
     2  Be   2.466335   0.000000
     3  Be   2.050043   2.067575   0.000000
     4  Be   3.054316   2.245827   2.025196   0.000000
     5  Be   2.059608   3.834721   2.138982   3.370956   0.000000
     6  Be   2.909946   2.101459   3.184045   2.061638   4.226466
     7  Be   2.062692   3.370746   3.508235   3.274130   3.268740
     8  Be   3.078763   3.493475   3.283180   2.072918   3.408879
     9  Be   2.455029   4.236330   3.256693   3.337590   2.020290
    10  Be   2.955742   3.679498   2.230834   2.062502   2.013302
    11  Be   2.042017   2.061340   3.272179   3.380680   4.030941
    12  H    3.818436   1.603989   3.049194   3.437572   5.040634
    13  H    3.841505   1.583807   3.437780   3.574030   5.313260
                    6          7          8          9         10
     6  Be   0.000000
     7  Be   2.281560   0.000000
     8  Be   2.069376   2.037770   0.000000
     9  Be   3.574246   2.037996   2.134309   0.000000
    10  Be   3.473394   3.274144   2.164135   2.056105   0.000000
    11  Be   1.996439   2.125713   3.359169   3.771620   4.263512
    12  H    3.501085   4.943866   5.019665   5.767098   4.972756
    13  H    3.174251   4.707459   4.925684   5.796685   5.211401
                   11         12         13
    11  Be   0.000000
    12  H    3.321738   0.000000
    13  H    2.918160   0.795826   0.000000
 Stoichiometry    Be11H2
 Framework group  C1[X(Be11H2)]
 Deg. of freedom    33
 Full point group                 C1      NOp   1
 Largest Abelian subgroup         C1      NOp   1
 Largest concise Abelian subgroup C1      NOp   1
                         Standard orientation:                         
 ---------------------------------------------------------------------
 Center     Atomic      Atomic             Coordinates (Angstroms)
 Number     Number       Type             X           Y           Z
 ---------------------------------------------------------------------
      1          4           0       -0.043481   -0.062690   -1.432489
      2          4           0        1.910520   -0.621576   -0.035228
      3          4           0        0.143946   -1.684304   -0.192361
      4          4           0        0.312879   -0.653764    1.542824
      5          4           0       -1.735805   -1.182837   -1.081355
      6          4           0        1.196144    1.104470    0.927353
      7          4           0       -0.419459    1.760491   -0.544035
      8          4           0       -0.834439    1.058708    1.323529
      9          4           0       -2.118102    0.654374   -0.332972
     10          4           0       -1.633623   -0.909632    0.910704
     11          4           0        1.554762    1.144953   -1.036195
     12          1           0        3.189901   -1.587447   -0.090543
     13          1           0        3.476726   -0.845324   -0.108559
 ---------------------------------------------------------------------
 Rotational constants (GHZ):           2.3551248           1.7634333           1.6260657
 Standard basis: def2TZVP (5D, 7F)
 There are   232 symmetry adapted cartesian basis functions of A   symmetry.
 There are   221 symmetry adapted basis functions of A   symmetry.
   221 basis functions,   335 primitive gaussians,   232 cartesian basis functions
    23 alpha electrons       23 beta electrons
       nuclear repulsion energy       191.0643434364 Hartrees.
 NAtoms=   13 NActive=   13 NUniq=   13 SFac= 1.00D+00 NAtFMM=   60 NAOKFM=F Big=F
 Integral buffers will be    131072 words long.
 Raffenetti 2 integral format.
 Two-electron integral symmetry is turned on.
 Nuclear repulsion after empirical dispersion term =      191.0370746150 Hartrees.
 One-electron integrals computed using PRISM.
   1 Symmetry operations used in ECPInt.
 ECPInt:  NShTT=    5778 NPrTT=   17959 LenC2=    5636 LenP2D=   14628.
 LDataN:  DoStor=T MaxTD1= 4 Len=   56
 NBasis=   221 RedAO= T EigKep=  2.66D-04  NBF=   221
 NBsUse=   221 1.00D-06 EigRej= -1.00D+00 NBFU=   221
 Initial guess from the checkpoint file:  "/home/super/YCY/BeH/Be11/2-H-Be11.chk"
 B after Tr=    -0.000000   -0.000000    0.000000
         Rot=    0.999982    0.002032    0.002291   -0.005149 Ang=   0.69 deg.
 ExpMin= 3.27D-02 ExpMax= 4.70D+03 ExpMxC= 1.60D+02 IAcc=3 IRadAn=         5 AccDes= 0.00D+00
 Harris functional with IExCor= 1009 and IRadAn=       5 diagonalized for initial guess.
 HarFok:  IExCor= 1009 AccDes= 0.00D+00 IRadAn=         5 IDoV= 1 UseB2=F ITyADJ=14
 ICtDFT=  3500011 ScaDFX=  1.000000  1.000000  1.000000  1.000000
 FoFCou: FMM=F IPFlag=           0 FMFlag=      100000 FMFlg1=           0
         NFxFlg=           0 DoJE=T BraDBF=F KetDBF=T FulRan=T
         wScrn=  0.000000 ICntrl=       500 IOpCl=  0 I1Cent=   200000004 NGrid=           0
         NMat0=    1 NMatS0=      1 NMatT0=    0 NMatD0=    1 NMtDS0=    0 NMtDT0=    0
 Petite list used in FoFCou.
 Requested convergence on RMS density matrix=1.00D-08 within 128 cycles.
 Requested convergence on MAX density matrix=1.00D-06.
 Requested convergence on             energy=1.00D-06.
 No special actions if energy rises.
 SCF Done:  E(RPBE1PBE) =  -163.040032656     A.U. after   13 cycles
            NFock= 13  Conv=0.56D-08     -V/T= 2.0075
   1 Symmetry operations used in ECPInt.
 ECPInt:  NShTT=    5778 NPrTT=   17959 LenC2=    5636 LenP2D=   14628.
 LDataN:  DoStor=T MaxTD1= 5 Len=  102
 Calling FoFJK, ICntrl=      2127 FMM=F ISym2X=0 I1Cent= 0 IOpClX= 0 NMat=1 NMatS=1 NMatT=0.
 ***** Axes restored to original set *****
 -------------------------------------------------------------------
 Center     Atomic                   Forces (Hartrees/Bohr)
 Number     Number              X              Y              Z
 -------------------------------------------------------------------
      1        4           0.000000329   -0.000017953    0.000376761
      2        4          -0.001057665   -0.002387909    0.002299759
      3        4          -0.000535759    0.000891105   -0.000704021
      4        4          -0.000140601    0.001246015    0.000683511
      5        4           0.000482472    0.000031058   -0.000514382
      6        4          -0.000263386   -0.000633711   -0.000131467
      7        4           0.000275170    0.000618013    0.000514201
      8        4          -0.000105130    0.000373649   -0.000359397
      9        4          -0.000556634    0.000405187   -0.000117869
     10        4           0.000416143   -0.000447606    0.000204177
     11        4          -0.001170388    0.000402258   -0.001399675
     12        1           0.002038393    0.000566606   -0.000393903
     13        1           0.000617056   -0.001046713   -0.000457695
 -------------------------------------------------------------------
 Cartesian Forces:  Max     0.002387909 RMS     0.000855863

 GradGradGradGradGradGradGradGradGradGradGradGradGradGradGradGradGradGrad
 Berny optimization.
 Using GEDIIS/GDIIS optimizer.
 FormGI is forming the generalized inverse of G from B-inverse, IUseBI=4.
 Internal  Forces:  Max     0.001171116 RMS     0.000222126
 Search for a local minimum.
 Step number   8 out of a maximum of  100
 All quantities printed in internal units (Hartrees-Bohrs-Radians)
 Mixed Optimization -- En-DIIS/RFO-DIIS
 Swapping is turned off.
 Update second derivatives using D2CorX and points    6    7    8
 DE= -4.15D-04 DEPred=-1.69D-04 R= 2.46D+00
 TightC=F SS=  1.41D+00  RLast= 2.95D-01 DXNew= 1.4270D+00 8.8405D-01
 Trust test= 2.46D+00 RLast= 2.95D-01 DXMaxT set to 8.84D-01
 ITU=  1  1  1  1  1  1  1  0
     Eigenvalues ---    0.00339   0.02310   0.02651   0.03013   0.03170
     Eigenvalues ---    0.03349   0.03509   0.03907   0.04033   0.04847
     Eigenvalues ---    0.05410   0.05967   0.06075   0.06242   0.06487
     Eigenvalues ---    0.06680   0.06918   0.06960   0.07207   0.07716
     Eigenvalues ---    0.08315   0.08567   0.08729   0.10139   0.11303
     Eigenvalues ---    0.11701   0.12027   0.12575   0.13005   0.13496
     Eigenvalues ---    0.13557   0.15031   0.26783
 En-DIIS/RFO-DIIS/Sim-DIIS IScMMF=       -3 using points:     8    7    6    5    4
 RFO step:  Lambda=-2.69557782D-04.
 DIIS inversion failure, remove point   5.
 RFO-DIIS uses    4 points instead of    5
 DidBck=F Rises=F RFO-DIIS coefs:    1.79987   -2.00000    1.55872   -0.35859    0.00000
 Iteration  1 RMS(Cart)=  0.00921791 RMS(Int)=  0.00029299
 Iteration  2 RMS(Cart)=  0.00023006 RMS(Int)=  0.00009615
 Iteration  3 RMS(Cart)=  0.00000005 RMS(Int)=  0.00009615
 Variable       Old X    -DE/DX   Delta X   Delta X   Delta X     New X
                                 (Linear)    (Quad)   (Total)
    R1        4.66070  -0.00060  -0.00221   0.00298   0.00073   4.66143
    R2        3.87402   0.00009  -0.00276  -0.00866  -0.01148   3.86254
    R3        3.89210   0.00015   0.00045  -0.00568  -0.00523   3.88687
    R4        3.89792  -0.00018  -0.00214  -0.00310  -0.00522   3.89270
    R5        4.63933  -0.00028  -0.00269  -0.00080  -0.00346   4.63587
    R6        3.85885   0.00033   0.00106  -0.00142  -0.00036   3.85849
    R7        3.90715  -0.00028  -0.00153   0.00296   0.00145   3.90860
    R8        4.24400  -0.00048  -0.00426   0.00535   0.00113   4.24512
    R9        3.97118  -0.00061  -0.00645  -0.00959  -0.01601   3.95517
   R10        3.89537  -0.00010  -0.00191   0.00522   0.00343   3.89880
   R11        3.03110  -0.00074  -0.00639   0.00718   0.00085   3.03195
   R12        2.99296  -0.00117  -0.01233  -0.01528  -0.02757   2.96539
   R13        3.82707   0.00029   0.00097  -0.00116  -0.00019   3.82687
   R14        4.04209   0.00016   0.00251   0.00614   0.00866   4.05075
   R15        4.21567   0.00009   0.00200  -0.00486  -0.00290   4.21276
   R16        3.89593   0.00053   0.00915  -0.00016   0.00893   3.90486
   R17        3.91725   0.00000  -0.00095   0.00064  -0.00035   3.91690
   R18        3.89756   0.00017   0.00125  -0.00123   0.00003   3.89759
   R19        3.81780   0.00001   0.00042   0.00375   0.00418   3.82197
   R20        3.80459   0.00034   0.00191   0.00037   0.00232   3.80691
   R21        4.31152  -0.00026  -0.00299  -0.00424  -0.00724   4.30429
   R22        3.91055  -0.00013  -0.00022  -0.00237  -0.00258   3.90797
   R23        3.77272   0.00055   0.00439  -0.00075   0.00360   3.77632
   R24        3.85083  -0.00003   0.00076   0.00158   0.00231   3.85314
   R25        3.85126  -0.00007  -0.00097   0.00123   0.00027   3.85152
   R26        4.01702   0.00017   0.00383   0.00704   0.01083   4.02785
   R27        4.03326  -0.00009   0.00091  -0.00177  -0.00083   4.03243
   R28        4.08962   0.00009   0.00141   0.00658   0.00802   4.09764
   R29        3.88548  -0.00010  -0.00172  -0.00193  -0.00369   3.88178
   R30        1.50389   0.00072  -0.00124   0.00078  -0.00062   1.50327
    A1        2.01657   0.00001   0.00102   0.00544   0.00650   2.02307
    A2        1.67165  -0.00019  -0.00175   0.00274   0.00099   1.67264
    A3        2.07369  -0.00020  -0.00141   0.00302   0.00163   2.07532
    A4        2.04347  -0.00000   0.00073   0.00489   0.00561   2.04908
    A5        1.60818  -0.00004   0.00064   0.00290   0.00354   1.61172
    A6        1.85339   0.00012   0.00075   0.00274   0.00345   1.85685
    A7        1.83124   0.00008   0.00087   0.00262   0.00351   1.83475
    A8        2.76975   0.00022   0.00347   0.00948   0.01296   2.78271
    A9        1.98422   0.00009   0.00195   0.00390   0.00583   1.99006
   A10        1.40780   0.00032   0.00153  -0.00396  -0.00246   1.40534
   A11        1.37357   0.00027   0.00148  -0.00525  -0.00378   1.36980
   A12        2.41712  -0.00053  -0.00634  -0.03888  -0.04549   2.37163
   A13        2.48038  -0.00029  -0.00558  -0.01503  -0.02075   2.45963
   A14        1.73811   0.00042   0.00362  -0.00351   0.00010   1.73821
   A15        1.82980   0.00038   0.00133  -0.00344  -0.00224   1.82756
   A16        1.94913  -0.00065  -0.00834  -0.03487  -0.04337   1.90576
   A17        2.44774  -0.00025  -0.00785  -0.03459  -0.04269   2.40505
   A18        1.80361   0.00059   0.00561   0.00091   0.00645   1.81006
   A19        2.19323  -0.00026  -0.00432   0.00659   0.00229   2.19552
   A20        2.39497  -0.00003   0.00229   0.01950   0.02152   2.41648
   A21        2.46792   0.00028   0.00543   0.04790   0.05360   2.52153
   A22        2.06395  -0.00011   0.00547   0.04293   0.04856   2.11251
   A23        2.26134  -0.00021  -0.00102   0.00587   0.00456   2.26590
   A24        1.84341  -0.00042  -0.00072   0.01570   0.01474   1.85816
   A25        1.69452   0.00004   0.00091  -0.00028   0.00065   1.69517
   A26        1.52236   0.00001  -0.00025  -0.00160  -0.00182   1.52053
   A27        2.29422  -0.00018  -0.00013   0.00120   0.00108   2.29530
   A28        2.05415  -0.00024  -0.00182   0.00219   0.00038   2.05452
   A29        1.88610   0.00008   0.00041   0.00060   0.00103   1.88713
   A30        1.88342  -0.00033  -0.00266  -0.00069  -0.00335   1.88007
   A31        2.04631  -0.00018  -0.00037  -0.00035  -0.00071   2.04560
   A32        1.78639  -0.00010  -0.00195  -0.00537  -0.00732   1.77907
   A33        1.85831  -0.00013  -0.00059  -0.00009  -0.00069   1.85762
   A34        2.00274  -0.00012  -0.00131  -0.00185  -0.00312   1.99962
   A35        1.62400  -0.00007  -0.00106  -0.00376  -0.00483   1.61918
   A36        1.79829  -0.00017  -0.00179  -0.00230  -0.00410   1.79419
   A37        1.75329  -0.00018  -0.00035   0.00701   0.00664   1.75994
   A38        1.98570  -0.00026  -0.00231   0.00618   0.00383   1.98953
   A39        1.70557   0.00001  -0.00093   0.00317   0.00224   1.70781
   A40        1.96911   0.00005  -0.00093   0.00534   0.00438   1.97349
   A41        1.94443   0.00007   0.00129   0.00467   0.00593   1.95037
   A42        1.46516   0.00014   0.00106  -0.00514  -0.00409   1.46107
   A43        1.69861   0.00002  -0.00022  -0.00304  -0.00325   1.69536
   A44        1.94696   0.00004   0.00121  -0.00218  -0.00095   1.94601
   A45        1.87716   0.00016   0.00105   0.00022   0.00126   1.87842
   A46        2.26647   0.00008   0.00024  -0.00023  -0.00001   2.26646
   A47        1.84289   0.00009   0.00083   0.00142   0.00225   1.84513
   A48        1.83225   0.00002  -0.00024  -0.00006  -0.00029   1.83197
   A49        2.03283  -0.00000  -0.00054  -0.00195  -0.00249   2.03034
   A50        1.92405   0.00017   0.00223  -0.00376  -0.00156   1.92249
   A51        1.78606   0.00002  -0.00065  -0.00189  -0.00256   1.78350
   A52        1.46529   0.00005  -0.00007  -0.00227  -0.00235   1.46293
   A53        1.41983   0.00013   0.00059  -0.00382  -0.00324   1.41659
   A54        1.87285   0.00009   0.00052  -0.00209  -0.00157   1.87128
   A55        1.92407   0.00015   0.00103   0.00163   0.00269   1.92676
   A56        1.85365   0.00010   0.00095   0.00099   0.00194   1.85559
   A57        1.68697  -0.00007  -0.00144  -0.00065  -0.00208   1.68488
   A58        1.72421  -0.00010  -0.00087   0.00281   0.00193   1.72614
   A59        1.94763   0.00006   0.00055   0.00287   0.00342   1.95105
   A60        1.88956  -0.00003  -0.00009   0.00066   0.00059   1.89015
   A61        1.90806  -0.00003   0.00031  -0.00023   0.00009   1.90816
   A62        1.60909  -0.00019  -0.00159  -0.00718  -0.00872   1.60038
   A63        1.87131  -0.00051  -0.00423  -0.00079  -0.00498   1.86634
    D1       -0.76519   0.00013   0.00175  -0.00249  -0.00072  -0.76590
    D2       -1.76849  -0.00010  -0.00194  -0.00366  -0.00557  -1.77405
    D3        1.58902  -0.00033  -0.00539  -0.03134  -0.03689   1.55213
    D4        2.38607  -0.00011  -0.00979  -0.06186  -0.07122   2.31485
    D5        1.14744   0.00012   0.00218   0.00350   0.00567   1.15311
    D6        0.14414  -0.00011  -0.00150   0.00233   0.00082   0.14496
    D7       -2.78154  -0.00034  -0.00496  -0.02534  -0.03050  -2.81203
    D8       -1.98448  -0.00013  -0.00935  -0.05586  -0.06483  -2.04931
    D9        0.26915   0.00013   0.00242   0.00194   0.00436   0.27352
   D10       -0.73415  -0.00010  -0.00126   0.00077  -0.00048  -0.73463
   D11        2.62336  -0.00033  -0.00471  -0.02691  -0.03180   2.59155
   D12       -2.86278  -0.00012  -0.00911  -0.05743  -0.06614  -2.92891
   D13       -0.23237   0.00004   0.00137   0.00187   0.00324  -0.22913
   D14        0.76244   0.00003   0.00113   0.00219   0.00332   0.76576
   D15       -1.08105   0.00001   0.00085   0.00112   0.00197  -1.07909
   D16       -0.08625   0.00001   0.00061   0.00144   0.00205  -0.08420
   D17        0.93368   0.00012   0.00328   0.00671   0.00999   0.94367
   D18        1.92848   0.00012   0.00304   0.00703   0.01007   1.93856
   D19        0.85251  -0.00016  -0.00150   0.00060  -0.00091   0.85159
   D20       -0.96357   0.00002  -0.00043  -0.00624  -0.00666  -0.97023
   D21       -0.08377  -0.00003   0.00042  -0.00564  -0.00517  -0.08893
   D22       -0.13084   0.00011   0.00147  -0.00186  -0.00039  -0.13123
   D23       -1.09871   0.00008   0.00082  -0.00118  -0.00034  -1.09905
   D24        0.77216   0.00002   0.00048  -0.00052  -0.00005   0.77211
   D25       -0.19571  -0.00001  -0.00017   0.00017  -0.00000  -0.19571
   D26        1.93543   0.00007   0.00223   0.00560   0.00783   1.94326
   D27        0.96757   0.00003   0.00158   0.00628   0.00787   0.97544
   D28        0.33626  -0.00004  -0.00130  -0.00055  -0.00186   0.33440
   D29       -0.75769  -0.00009  -0.00184  -0.00350  -0.00535  -0.76304
   D30        1.18852   0.00003  -0.00004   0.00136   0.00130   1.18982
   D31        0.09457  -0.00001  -0.00058  -0.00159  -0.00219   0.09238
   D32       -0.70919  -0.00010  -0.00155  -0.00379  -0.00537  -0.71456
   D33       -1.80315  -0.00014  -0.00209  -0.00674  -0.00885  -1.81200
   D34       -0.88832  -0.00010  -0.00286  -0.00328  -0.00611  -0.89443
   D35        0.07759  -0.00003  -0.00189   0.00395   0.00201   0.07960
   D36        0.85319  -0.00005  -0.00102   0.00287   0.00190   0.85509
   D37        0.98084  -0.00009  -0.00325  -0.00194  -0.00525   0.97559
   D38       -0.17343   0.00004  -0.00187  -0.00383  -0.00575  -0.17919
   D39       -0.04084  -0.00046  -0.00662  -0.00157  -0.00816  -0.04900
   D40       -1.19512  -0.00033  -0.00524  -0.00345  -0.00866  -1.20378
   D41       -2.56333   0.00011  -0.00031   0.02877   0.02858  -2.53475
   D42        2.56558   0.00024   0.00106   0.02688   0.02807   2.59365
   D43       -2.46591   0.00018   0.00391   0.03025   0.03394  -2.43197
   D44        2.66300   0.00031   0.00528   0.02837   0.03343   2.69644
   D45       -0.82700  -0.00004  -0.00198  -0.00167  -0.00365  -0.83064
   D46        0.36672  -0.00020  -0.00273   0.00033  -0.00239   0.36434
   D47        0.00933   0.00007  -0.00282  -0.00530  -0.00819   0.00114
   D48        1.20304  -0.00010  -0.00356  -0.00331  -0.00693   1.19611
   D49        2.93081   0.00058   0.00827   0.05314   0.06111   2.99192
   D50       -2.15866   0.00041   0.00753   0.05514   0.06237  -2.09629
   D51        2.30586   0.00018   0.01088   0.05166   0.06291   2.36877
   D52       -2.78361   0.00002   0.01014   0.05365   0.06417  -2.71944
   D53       -0.13177   0.00010   0.00132  -0.00229  -0.00095  -0.13272
   D54        0.86081   0.00010   0.00218   0.00159   0.00371   0.86452
   D55       -0.98453   0.00002   0.00247   0.00165   0.00422  -0.98031
   D56        0.00804   0.00001   0.00333   0.00553   0.00887   0.01692
   D57        2.78022   0.00013   0.00394   0.00291   0.00697   2.78719
   D58       -2.51039   0.00012   0.00480   0.00679   0.01162  -2.49877
   D59        2.37695  -0.00012  -0.00127  -0.00675  -0.00812   2.36883
   D60       -2.91366  -0.00013  -0.00041  -0.00286  -0.00347  -2.91713
   D61        0.70551   0.00034   0.00548   0.00373   0.00917   0.71468
   D62       -0.30142   0.00001   0.00329   0.00549   0.00881  -0.29262
   D63        3.07236  -0.00052  -0.00777  -0.05625  -0.06403   3.00833
   D64       -2.88736  -0.00010  -0.00585  -0.03625  -0.04233  -2.92968
   D65       -0.51755   0.00008  -0.00026  -0.00162  -0.00191  -0.51946
   D66        0.56630  -0.00008  -0.00210  -0.00361  -0.00569   0.56061
   D67       -1.55588   0.00006  -0.00063   0.00000  -0.00067  -1.55655
   D68       -0.47203  -0.00010  -0.00247  -0.00199  -0.00445  -0.47648
   D69       -0.84773   0.00019   0.00280  -0.00410  -0.00132  -0.84905
   D70        0.44929   0.00004   0.00154  -0.00172  -0.00020   0.44909
   D71       -0.96529   0.00002  -0.00083  -0.00043  -0.00127  -0.96656
   D72        0.10419  -0.00002  -0.00077  -0.00167  -0.00244   0.10175
   D73        0.25342  -0.00009  -0.00039   0.00047   0.00006   0.25348
   D74        1.32290  -0.00013  -0.00033  -0.00078  -0.00111   1.32179
   D75        1.03516  -0.00011  -0.00033   0.00353   0.00322   1.03838
   D76       -0.00683  -0.00014  -0.00127  -0.00037  -0.00161  -0.00844
   D77       -0.17278  -0.00001   0.00030   0.00705   0.00734  -0.16543
   D78       -1.21476  -0.00004  -0.00064   0.00315   0.00251  -1.21225
   D79        0.29687  -0.00005   0.00201   0.00362   0.00561   0.30248
   D80        1.35782  -0.00004   0.00155   0.00426   0.00579   1.36361
   D81       -0.76047   0.00006   0.00241   0.00362   0.00601  -0.75447
   D82        0.30047   0.00008   0.00195   0.00426   0.00619   0.30666
   D83        0.04960   0.00024   0.00276  -0.00229   0.00047   0.05007
   D84       -1.06132   0.00027   0.00255  -0.00446  -0.00190  -1.06322
   D85        1.19240  -0.00004  -0.00036  -0.00713  -0.00747   1.18493
   D86        0.08147  -0.00001  -0.00057  -0.00929  -0.00984   0.07163
   D87        0.82773   0.00008   0.00024   0.00469   0.00495   0.83268
   D88       -0.25403   0.00002  -0.00025   0.00434   0.00411  -0.24992
   D89       -0.51024  -0.00004  -0.00047   0.00244   0.00198  -0.50826
   D90        0.58971  -0.00007  -0.00102   0.00222   0.00122   0.59093
   D91        0.15554  -0.00013  -0.00152   0.00286   0.00131   0.15685
   D92        1.37083  -0.00012  -0.00163   0.00118  -0.00049   1.37034
   D93       -0.99935   0.00001   0.00031  -0.00136  -0.00107  -1.00041
   D94        0.21594   0.00002   0.00021  -0.00304  -0.00287   0.21307
   D95       -0.93517  -0.00005  -0.00333  -0.00342  -0.00669  -0.94186
   D96        0.15508  -0.00002  -0.00347  -0.00648  -0.00993   0.14514
   D97        0.21516  -0.00010  -0.00345   0.00305  -0.00047   0.21469
   D98        1.30540  -0.00007  -0.00359  -0.00001  -0.00372   1.30169
   D99        0.52586   0.00009   0.00150   0.00093   0.00238   0.52824
   D100      -0.61864   0.00012   0.00307  -0.00231   0.00078  -0.61786
   D101       0.53928   0.00004  -0.00078  -0.00242  -0.00322   0.53607
   D102      -0.50926  -0.00001  -0.00101  -0.00071  -0.00172  -0.51098
   D103      -0.49113  -0.00006  -0.00072  -0.00044  -0.00114  -0.49227
   D104      -1.53967  -0.00011  -0.00095   0.00127   0.00035  -1.53932
   D105      -1.26673  -0.00019  -0.00183  -0.00153  -0.00336  -1.27010
   D106      -0.18318  -0.00004  -0.00075  -0.00182  -0.00255  -0.18573
   D107      -0.21821   0.00005   0.00062  -0.00359  -0.00299  -0.22120
   D108       0.86535   0.00021   0.00170  -0.00388  -0.00217   0.86317
   D109       0.51117  -0.00008  -0.00287  -0.00390  -0.00676   0.50441
   D110      -0.69898  -0.00020  -0.00408  -0.00278  -0.00687  -0.70584
   D111      -0.84945  -0.00013  -0.00098  -0.00095  -0.00194  -0.85138
   D112      -0.01681  -0.00007  -0.00092  -0.00507  -0.00601  -0.02282
   D113       0.25429   0.00008   0.00209  -0.00085   0.00124   0.25552
   D114       1.08693   0.00014   0.00216  -0.00496  -0.00284   1.08409
   D115      -0.22245   0.00002   0.00177   0.00396   0.00577  -0.21668
   D116      -1.28324   0.00005   0.00210   0.00146   0.00360  -1.27965
   D117       1.00450  -0.00001   0.00075   0.00175   0.00248   1.00697
   D118      -0.05630   0.00002   0.00108  -0.00076   0.00031  -0.05599
   D119      -0.08786   0.00001   0.00066   0.00155   0.00221  -0.08564
   D120       0.90906   0.00003   0.00024   0.00292   0.00316   0.91222
   D121      -0.92712  -0.00002   0.00092   0.00493   0.00584  -0.92129
   D122       0.06980   0.00001   0.00049   0.00631   0.00678   0.07658
         Item               Value     Threshold  Converged?
 Maximum Force            0.001171     0.000450     NO 
 RMS     Force            0.000222     0.000300     YES
 Maximum Displacement     0.056971     0.001800     NO 
 RMS     Displacement     0.009287     0.001200     NO 
 Predicted change in Energy=-1.128726D-04
 GradGradGradGradGradGradGradGradGradGradGradGradGradGradGradGradGradGrad

                          Input orientation:                          
 ---------------------------------------------------------------------
 Center     Atomic      Atomic             Coordinates (Angstroms)
 Number     Number       Type             X           Y           Z
 ---------------------------------------------------------------------
      1          4           0       -0.044080    0.001500   -1.407298
      2          4           0       -1.669964    1.317676   -0.100046
      3          4           0        0.361591    1.659946   -0.283555
      4          4           0       -0.165628    0.882808    1.510630
      5          4           0        1.937720    0.454873   -1.095026
      6          4           0       -1.625472   -0.477828    0.974560
      7          4           0       -0.354483   -1.770730   -0.404226
      8          4           0        0.280684   -1.139603    1.427642
      9          4           0        1.628464   -1.339484   -0.214597
     10          4           0        1.741009    0.376860    0.908359
     11          4           0       -1.974875   -0.517257   -0.992606
     12          1           0       -2.458004    2.700966   -0.299340
     13          1           0       -3.004990    2.123947   -0.273483
 ---------------------------------------------------------------------
                    Distance matrix (angstroms):
                    1          2          3          4          5
     1  Be   0.000000
     2  Be   2.466724   0.000000
     3  Be   2.043970   2.068343   0.000000
     4  Be   3.050538   2.246423   2.025094   0.000000
     5  Be   2.056841   3.840547   2.143564   3.375891   0.000000
     6  Be   2.898931   2.092986   3.178263   2.066360   4.224862
     7  Be   2.059927   3.370648   3.506689   3.277744   3.268747
     8  Be   3.073185   3.489567   3.282105   2.072734   3.413499
     9  Be   2.453197   4.237127   3.256732   3.336728   2.022502
    10  Be   2.947831   3.679233   2.229297   2.062518   2.014530
    11  Be   2.041825   2.063156   3.271398   3.391128   4.032857
    12  H    3.787046   1.604437   3.005676   3.440448   5.000044
    13  H    3.815404   1.569218   3.398421   3.575677   5.281204
                    6          7          8          9         10
     6  Be   0.000000
     7  Be   2.277732   0.000000
     8  Be   2.068009   2.038994   0.000000
     9  Be   3.569964   2.038138   2.133872   0.000000
    10  Be   3.473913   3.275074   2.168378   2.054150   0.000000
    11  Be   1.998345   2.131445   3.366372   3.776958   4.268596
    12  H    3.524297   4.942861   5.023231   5.747316   4.948911
    13  H    3.198424   4.712833   4.933583   5.785128   5.193609
                   11         12         13
    11  Be   0.000000
    12  H    3.327310   0.000000
    13  H    2.924762   0.795496   0.000000
 Stoichiometry    Be11H2
 Framework group  C1[X(Be11H2)]
 Deg. of freedom    33
 Full point group                 C1      NOp   1
 Largest Abelian subgroup         C1      NOp   1
 Largest concise Abelian subgroup C1      NOp   1
                         Standard orientation:                         
 ---------------------------------------------------------------------
 Center     Atomic      Atomic             Coordinates (Angstroms)
 Number     Number       Type             X           Y           Z
 ---------------------------------------------------------------------
      1          4           0       -0.035721   -0.066098   -1.423572
      2          4           0        1.916357   -0.606212   -0.015596
      3          4           0        0.156552   -1.679883   -0.183998
      4          4           0        0.307256   -0.647111    1.551419
      5          4           0       -1.724267   -1.191967   -1.089166
      6          4           0        1.186126    1.115007    0.925020
      7          4           0       -0.424969    1.758744   -0.550797
      8          4           0       -0.843304    1.061221    1.318950
      9          4           0       -2.118802    0.644903   -0.340325
     10          4           0       -1.632616   -0.915345    0.904176
     11          4           0        1.558672    1.149748   -1.037984
     12          1           0        3.160600   -1.614805   -0.109509
     13          1           0        3.458260   -0.877221   -0.123002
 ---------------------------------------------------------------------
 Rotational constants (GHZ):           2.3529366           1.7653932           1.6268666
 Standard basis: def2TZVP (5D, 7F)
 There are   232 symmetry adapted cartesian basis functions of A   symmetry.
 There are   221 symmetry adapted basis functions of A   symmetry.
   221 basis functions,   335 primitive gaussians,   232 cartesian basis functions
    23 alpha electrons       23 beta electrons
       nuclear repulsion energy       191.1094586768 Hartrees.
 NAtoms=   13 NActive=   13 NUniq=   13 SFac= 1.00D+00 NAtFMM=   60 NAOKFM=F Big=F
 Integral buffers will be    131072 words long.
 Raffenetti 2 integral format.
 Two-electron integral symmetry is turned on.
 Nuclear repulsion after empirical dispersion term =      191.0821846200 Hartrees.
 One-electron integrals computed using PRISM.
   1 Symmetry operations used in ECPInt.
 ECPInt:  NShTT=    5778 NPrTT=   17959 LenC2=    5636 LenP2D=   14629.
 LDataN:  DoStor=T MaxTD1= 4 Len=   56
 NBasis=   221 RedAO= T EigKep=  2.67D-04  NBF=   221
 NBsUse=   221 1.00D-06 EigRej= -1.00D+00 NBFU=   221
 Initial guess from the checkpoint file:  "/home/super/YCY/BeH/Be11/2-H-Be11.chk"
 B after Tr=     0.000000   -0.000000    0.000000
         Rot=    0.999997    0.001330    0.001567   -0.001227 Ang=   0.27 deg.
 ExpMin= 3.27D-02 ExpMax= 4.70D+03 ExpMxC= 1.60D+02 IAcc=3 IRadAn=         5 AccDes= 0.00D+00
 Harris functional with IExCor= 1009 and IRadAn=       5 diagonalized for initial guess.
 HarFok:  IExCor= 1009 AccDes= 0.00D+00 IRadAn=         5 IDoV= 1 UseB2=F ITyADJ=14
 ICtDFT=  3500011 ScaDFX=  1.000000  1.000000  1.000000  1.000000
 FoFCou: FMM=F IPFlag=           0 FMFlag=      100000 FMFlg1=           0
         NFxFlg=           0 DoJE=T BraDBF=F KetDBF=T FulRan=T
         wScrn=  0.000000 ICntrl=       500 IOpCl=  0 I1Cent=   200000004 NGrid=           0
         NMat0=    1 NMatS0=      1 NMatT0=    0 NMatD0=    1 NMtDS0=    0 NMtDT0=    0
 Petite list used in FoFCou.
 Requested convergence on RMS density matrix=1.00D-08 within 128 cycles.
 Requested convergence on MAX density matrix=1.00D-06.
 Requested convergence on             energy=1.00D-06.
 No special actions if energy rises.
 SCF Done:  E(RPBE1PBE) =  -163.040287191     A.U. after   12 cycles
            NFock= 12  Conv=0.71D-08     -V/T= 2.0075
   1 Symmetry operations used in ECPInt.
 ECPInt:  NShTT=    5778 NPrTT=   17959 LenC2=    5636 LenP2D=   14629.
 LDataN:  DoStor=T MaxTD1= 5 Len=  102
 Calling FoFJK, ICntrl=      2127 FMM=F ISym2X=0 I1Cent= 0 IOpClX= 0 NMat=1 NMatS=1 NMatT=0.
 ***** Axes restored to original set *****
 -------------------------------------------------------------------
 Center     Atomic                   Forces (Hartrees/Bohr)
 Number     Number              X              Y              Z
 -------------------------------------------------------------------
      1        4          -0.000316178   -0.000245191   -0.000008826
      2        4           0.000467827   -0.001516762    0.001365963
      3        4           0.000022101    0.000986944   -0.000529997
      4        4          -0.000768240    0.000908530    0.000407062
      5        4           0.000323059    0.000070269   -0.000093000
      6        4          -0.000154555   -0.000488328    0.000295198
      7        4          -0.000076094    0.000630189    0.000701645
      8        4           0.000398840    0.000357863   -0.000558193
      9        4          -0.000557985    0.000408073   -0.000296825
     10        4           0.000299652   -0.000581025    0.000311917
     11        4          -0.000763437    0.000495655   -0.001077891
     12        1           0.002606388   -0.000403838    0.000006665
     13        1          -0.001481378   -0.000622378   -0.000523718
 -------------------------------------------------------------------
 Cartesian Forces:  Max     0.002606388 RMS     0.000755104

 GradGradGradGradGradGradGradGradGradGradGradGradGradGradGradGradGradGrad
 Berny optimization.
 Using GEDIIS/GDIIS optimizer.
 FormGI is forming the generalized inverse of G from B-inverse, IUseBI=4.
 Internal  Forces:  Max     0.001893518 RMS     0.000227949
 Search for a local minimum.
 Step number   9 out of a maximum of  100
 All quantities printed in internal units (Hartrees-Bohrs-Radians)
 Mixed Optimization -- En-DIIS/RFO-DIIS
 Swapping is turned off.
 Update second derivatives using D2CorX and points    7    8    9
 DE= -2.55D-04 DEPred=-1.13D-04 R= 2.26D+00
 TightC=F SS=  1.41D+00  RLast= 2.44D-01 DXNew= 1.4868D+00 7.3263D-01
 Trust test= 2.26D+00 RLast= 2.44D-01 DXMaxT set to 8.84D-01
 ITU=  1  1  1  1  1  1  1  1  0
     Eigenvalues ---    0.00265   0.02199   0.02468   0.02857   0.03115
     Eigenvalues ---    0.03336   0.03599   0.03793   0.04009   0.04937
     Eigenvalues ---    0.05427   0.05847   0.06067   0.06238   0.06384
     Eigenvalues ---    0.06617   0.06717   0.06946   0.07074   0.07724
     Eigenvalues ---    0.07906   0.08312   0.08710   0.09111   0.11228
     Eigenvalues ---    0.11675   0.12222   0.12628   0.12917   0.13490
     Eigenvalues ---    0.13541   0.16255   0.29039
 En-DIIS/RFO-DIIS/Sim-DIIS IScMMF=       -3 using points:     9    8    7    6    5    4
 RFO step:  Lambda=-2.05803261D-04.
 DIIS inversion failure, remove point   6.
 DIIS inversion failure, remove point   5.
 RFO-DIIS uses    4 points instead of    6
 DidBck=F Rises=F RFO-DIIS coefs:    1.93531   -2.00000    1.52241   -0.45773    0.00000
                  RFO-DIIS coefs:    0.00000
 Iteration  1 RMS(Cart)=  0.00936869 RMS(Int)=  0.00026174
 Iteration  2 RMS(Cart)=  0.00020511 RMS(Int)=  0.00007852
 Iteration  3 RMS(Cart)=  0.00000004 RMS(Int)=  0.00007852
 Variable       Old X    -DE/DX   Delta X   Delta X   Delta X     New X
                                 (Linear)    (Quad)   (Total)
    R1        4.66143  -0.00058  -0.00451  -0.00364  -0.00819   4.65324
    R2        3.86254   0.00020  -0.00045  -0.00727  -0.00779   3.85475
    R3        3.88687   0.00018   0.00269  -0.00222   0.00047   3.88733
    R4        3.89270  -0.00013  -0.00223  -0.00345  -0.00566   3.88704
    R5        4.63587  -0.00023  -0.00368  -0.00662  -0.01025   4.62562
    R6        3.85849   0.00019  -0.00216   0.00108  -0.00111   3.85738
    R7        3.90860  -0.00017  -0.00064   0.00037  -0.00025   3.90836
    R8        4.24512  -0.00048  -0.00628  -0.00458  -0.01087   4.23425
    R9        3.95517  -0.00047  -0.00506  -0.01219  -0.01719   3.93798
   R10        3.89880  -0.00021  -0.00436   0.00175  -0.00247   3.89633
   R11        3.03195  -0.00189  -0.01302  -0.00823  -0.02109   3.01085
   R12        2.96539   0.00081   0.00202  -0.01722  -0.01508   2.95031
   R13        3.82687   0.00030   0.00250   0.00123   0.00369   3.83056
   R14        4.05075   0.00004   0.00077   0.00457   0.00539   4.05614
   R15        4.21276   0.00008   0.00280  -0.00145   0.00136   4.21412
   R16        3.90486   0.00031   0.00042   0.00867   0.00909   3.91394
   R17        3.91690  -0.00003   0.00013   0.00145   0.00158   3.91848
   R18        3.89759   0.00021   0.00455   0.00246   0.00701   3.90461
   R19        3.82197  -0.00005  -0.00117   0.00300   0.00179   3.82377
   R20        3.80691   0.00023   0.00065   0.00204   0.00268   3.80959
   R21        4.30429  -0.00025  -0.00427  -0.01035  -0.01464   4.28965
   R22        3.90797  -0.00009  -0.00077  -0.00169  -0.00247   3.90550
   R23        3.77632   0.00049   0.00677   0.00356   0.01027   3.78659
   R24        3.85314  -0.00009  -0.00135  -0.00101  -0.00240   3.85075
   R25        3.85152  -0.00005  -0.00208  -0.00004  -0.00211   3.84941
   R26        4.02785   0.00004   0.00182   0.00852   0.01029   4.03814
   R27        4.03243  -0.00014  -0.00168  -0.00186  -0.00356   4.02887
   R28        4.09764  -0.00002  -0.00354   0.00379   0.00027   4.09791
   R29        3.88178  -0.00009  -0.00109  -0.00237  -0.00340   3.87838
   R30        1.50327   0.00091   0.00083   0.00201   0.00230   1.50556
    A1        2.02307  -0.00003   0.00023   0.00412   0.00437   2.02743
    A2        1.67264  -0.00019  -0.00174  -0.00022  -0.00197   1.67067
    A3        2.07532  -0.00018  -0.00084   0.00116   0.00032   2.07564
    A4        2.04908  -0.00004   0.00007   0.00434   0.00441   2.05349
    A5        1.61172  -0.00007   0.00035   0.00290   0.00326   1.61498
    A6        1.85685   0.00010   0.00091   0.00353   0.00444   1.86129
    A7        1.83475   0.00004   0.00021   0.00355   0.00375   1.83850
    A8        2.78271   0.00011   0.00210   0.01044   0.01250   2.79522
    A9        1.99006   0.00006   0.00185   0.00507   0.00690   1.99695
   A10        1.40534   0.00031   0.00225  -0.00015   0.00214   1.40748
   A11        1.36980   0.00027   0.00166  -0.00199  -0.00030   1.36949
   A12        2.37163  -0.00042  -0.00664  -0.03896  -0.04565   2.32598
   A13        2.45963  -0.00029  -0.00453  -0.01915  -0.02362   2.43601
   A14        1.73821   0.00037   0.00260   0.00233   0.00500   1.74321
   A15        1.82756   0.00035   0.00164   0.00065   0.00221   1.82977
   A16        1.90576  -0.00058  -0.00721  -0.03886  -0.04622   1.85954
   A17        2.40505  -0.00015  -0.00626  -0.03701  -0.04317   2.36188
   A18        1.81006   0.00048   0.00471   0.00728   0.01208   1.82213
   A19        2.19552  -0.00028  -0.00290  -0.00100  -0.00387   2.19165
   A20        2.41648  -0.00002  -0.00032   0.01598   0.01564   2.43212
   A21        2.52153   0.00019   0.00514   0.04446   0.04972   2.57125
   A22        2.11251  -0.00018   0.00380   0.03931   0.04307   2.15559
   A23        2.26590  -0.00014  -0.00268   0.00260  -0.00024   2.26567
   A24        1.85816  -0.00044  -0.00139   0.01012   0.00869   1.86685
   A25        1.69517  -0.00001  -0.00025  -0.00049  -0.00073   1.69444
   A26        1.52053   0.00001  -0.00034  -0.00179  -0.00210   1.51843
   A27        2.29530  -0.00020  -0.00086  -0.00016  -0.00106   2.29424
   A28        2.05452  -0.00024  -0.00236  -0.00156  -0.00394   2.05059
   A29        1.88713   0.00006   0.00055   0.00144   0.00198   1.88911
   A30        1.88007  -0.00025  -0.00144  -0.00319  -0.00465   1.87542
   A31        2.04560  -0.00016  -0.00066  -0.00109  -0.00178   2.04382
   A32        1.77907  -0.00000   0.00013  -0.00447  -0.00437   1.77470
   A33        1.85762  -0.00011  -0.00158  -0.00145  -0.00301   1.85461
   A34        1.99962  -0.00007  -0.00157  -0.00347  -0.00503   1.99459
   A35        1.61918  -0.00002  -0.00063  -0.00409  -0.00471   1.61447
   A36        1.79419  -0.00010  -0.00076  -0.00304  -0.00380   1.79039
   A37        1.75994  -0.00021  -0.00106   0.00436   0.00325   1.76319
   A38        1.98953  -0.00026  -0.00176   0.00064  -0.00111   1.98842
   A39        1.70781   0.00000   0.00060   0.00220   0.00282   1.71063
   A40        1.97349  -0.00000  -0.00112   0.00268   0.00157   1.97506
   A41        1.95037   0.00001   0.00026   0.00480   0.00500   1.95537
   A42        1.46107   0.00016   0.00131  -0.00210  -0.00078   1.46029
   A43        1.69536   0.00004   0.00016  -0.00270  -0.00255   1.69281
   A44        1.94601   0.00004   0.00107   0.00046   0.00154   1.94755
   A45        1.87842   0.00016   0.00216   0.00246   0.00458   1.88300
   A46        2.26646   0.00005  -0.00029  -0.00060  -0.00093   2.26553
   A47        1.84513   0.00005  -0.00017   0.00160   0.00144   1.84658
   A48        1.83197   0.00004   0.00119   0.00024   0.00146   1.83342
   A49        2.03034   0.00002  -0.00034  -0.00226  -0.00260   2.02774
   A50        1.92249   0.00016   0.00190   0.00012   0.00204   1.92454
   A51        1.78350   0.00006   0.00079  -0.00040   0.00041   1.78391
   A52        1.46293   0.00006   0.00044  -0.00136  -0.00094   1.46199
   A53        1.41659   0.00014   0.00125  -0.00152  -0.00028   1.41631
   A54        1.87128   0.00010   0.00151   0.00067   0.00220   1.87348
   A55        1.92676   0.00011   0.00040   0.00208   0.00249   1.92925
   A56        1.85559   0.00007   0.00028   0.00137   0.00165   1.85724
   A57        1.68488  -0.00003  -0.00039  -0.00106  -0.00145   1.68343
   A58        1.72614  -0.00009  -0.00136   0.00052  -0.00085   1.72529
   A59        1.95105   0.00002  -0.00020   0.00200   0.00180   1.95285
   A60        1.89015  -0.00005  -0.00052   0.00007  -0.00045   1.88970
   A61        1.90816  -0.00003   0.00043   0.00033   0.00074   1.90890
   A62        1.60038  -0.00010  -0.00133  -0.00721  -0.00853   1.59185
   A63        1.86634  -0.00041  -0.00342  -0.00601  -0.00944   1.85690
    D1       -0.76590   0.00012   0.00133  -0.00072   0.00070  -0.76520
    D2       -1.77405  -0.00003   0.00013  -0.00548  -0.00532  -1.77937
    D3        1.55213  -0.00026  -0.00184  -0.03088  -0.03291   1.51922
    D4        2.31485   0.00010  -0.00474  -0.05778  -0.06243   2.25242
    D5        1.15311   0.00006   0.00069   0.00441   0.00517   1.15828
    D6        0.14496  -0.00010  -0.00052  -0.00035  -0.00085   0.14411
    D7       -2.81203  -0.00032  -0.00249  -0.02575  -0.02845  -2.84049
    D8       -2.04931   0.00004  -0.00538  -0.05264  -0.05797  -2.10728
    D9        0.27352   0.00008   0.00130   0.00338   0.00475   0.27826
   D10       -0.73463  -0.00007   0.00010  -0.00138  -0.00128  -0.73591
   D11        2.59155  -0.00030  -0.00187  -0.02678  -0.02887   2.56268
   D12       -2.92891   0.00006  -0.00477  -0.05368  -0.05839  -2.98730
   D13       -0.22913  -0.00002  -0.00053   0.00168   0.00113  -0.22800
   D14        0.76576  -0.00000   0.00002   0.00223   0.00224   0.76800
   D15       -1.07909  -0.00003  -0.00098  -0.00003  -0.00103  -1.08011
   D16       -0.08420  -0.00002  -0.00043   0.00052   0.00008  -0.08412
   D17        0.94367   0.00002   0.00131   0.00701   0.00829   0.95196
   D18        1.93856   0.00004   0.00185   0.00756   0.00940   1.94795
   D19        0.85159  -0.00014  -0.00080  -0.00003  -0.00090   0.85069
   D20       -0.97023   0.00008   0.00099  -0.00346  -0.00250  -0.97273
   D21       -0.08893   0.00003   0.00197  -0.00125   0.00080  -0.08814
   D22       -0.13123   0.00009   0.00047   0.00043   0.00089  -0.13034
   D23       -1.09905   0.00004  -0.00042  -0.00100  -0.00143  -1.10048
   D24        0.77211   0.00003   0.00013   0.00054   0.00066   0.77278
   D25       -0.19571  -0.00002  -0.00077  -0.00089  -0.00166  -0.19737
   D26        1.94326  -0.00000   0.00016   0.00570   0.00584   1.94910
   D27        0.97544  -0.00006  -0.00074   0.00427   0.00352   0.97896
   D28        0.33440  -0.00004  -0.00152  -0.00156  -0.00310   0.33130
   D29       -0.76304  -0.00005  -0.00080  -0.00357  -0.00438  -0.76742
   D30        1.18982   0.00004  -0.00018   0.00148   0.00130   1.19112
   D31        0.09238   0.00002   0.00054  -0.00053   0.00002   0.09240
   D32       -0.71456  -0.00005  -0.00177  -0.00486  -0.00665  -0.72121
   D33       -1.81200  -0.00007  -0.00105  -0.00687  -0.00794  -1.81993
   D34       -0.89443  -0.00006  -0.00238  -0.00597  -0.00834  -0.90277
   D35        0.07960  -0.00007  -0.00274  -0.00128  -0.00412   0.07547
   D36        0.85509  -0.00007  -0.00077   0.00110   0.00037   0.85546
   D37        0.97559  -0.00004  -0.00196  -0.00493  -0.00692   0.96868
   D38       -0.17919   0.00011   0.00033  -0.00405  -0.00373  -0.18291
   D39       -0.04900  -0.00038  -0.00585  -0.00806  -0.01402  -0.06302
   D40       -1.20378  -0.00023  -0.00355  -0.00718  -0.01083  -1.21461
   D41       -2.53475   0.00001   0.00045   0.02208   0.02260  -2.51215
   D42        2.59365   0.00016   0.00274   0.02296   0.02579   2.61945
   D43       -2.43197   0.00014   0.00021   0.02620   0.02663  -2.40534
   D44        2.69644   0.00029   0.00250   0.02708   0.02982   2.72626
   D45       -0.83064   0.00002   0.00060  -0.00159  -0.00105  -0.83169
   D46        0.36434  -0.00015  -0.00214  -0.00252  -0.00471   0.35963
   D47        0.00114   0.00013  -0.00003  -0.00411  -0.00413  -0.00300
   D48        1.19611  -0.00004  -0.00277  -0.00503  -0.00780   1.18832
   D49        2.99192   0.00049   0.00813   0.05302   0.06135   3.05328
   D50       -2.09629   0.00032   0.00539   0.05210   0.05769  -2.03860
   D51        2.36877   0.00006   0.00988   0.05503   0.06455   2.43331
   D52       -2.71944  -0.00011   0.00713   0.05411   0.06088  -2.65856
   D53       -0.13272   0.00009   0.00042   0.00000   0.00041  -0.13230
   D54        0.86452   0.00004   0.00044   0.00334   0.00378   0.86829
   D55       -0.98031  -0.00004   0.00022   0.00331   0.00350  -0.97682
   D56        0.01692  -0.00008   0.00025   0.00665   0.00686   0.02378
   D57        2.78719   0.00020   0.00193   0.00757   0.00965   2.79683
   D58       -2.49877   0.00016   0.00195   0.01091   0.01301  -2.48576
   D59        2.36883  -0.00017  -0.00152  -0.00717  -0.00860   2.36023
   D60       -2.91713  -0.00021  -0.00150  -0.00383  -0.00523  -2.92236
   D61        0.71468   0.00028   0.00498   0.00856   0.01359   0.72827
   D62       -0.29262  -0.00002   0.00240   0.00631   0.00864  -0.28397
   D63        3.00833  -0.00038  -0.00675  -0.05364  -0.06035   2.94798
   D64       -2.92968  -0.00004  -0.00326  -0.03540  -0.03862  -2.96830
   D65       -0.51946   0.00011   0.00165   0.00044   0.00210  -0.51736
   D66        0.56061   0.00003   0.00121  -0.00274  -0.00151   0.55910
   D67       -1.55655   0.00009   0.00101   0.00107   0.00207  -1.55448
   D68       -0.47648   0.00002   0.00057  -0.00212  -0.00154  -0.47802
   D69       -0.84905   0.00019   0.00393   0.00143   0.00538  -0.84367
   D70        0.44909  -0.00001   0.00131   0.00035   0.00166   0.45075
   D71       -0.96656   0.00005   0.00036   0.00021   0.00057  -0.96599
   D72        0.10175   0.00002   0.00045  -0.00072  -0.00026   0.10149
   D73        0.25348  -0.00011  -0.00066  -0.00027  -0.00094   0.25254
   D74        1.32179  -0.00014  -0.00058  -0.00120  -0.00177   1.32002
   D75        1.03838  -0.00013  -0.00184   0.00118  -0.00064   1.03774
   D76       -0.00844  -0.00013  -0.00272  -0.00365  -0.00633  -0.01477
   D77       -0.16543  -0.00006  -0.00147   0.00437   0.00292  -0.16252
   D78       -1.21225  -0.00006  -0.00235  -0.00046  -0.00278  -1.21503
   D79        0.30248  -0.00014  -0.00187   0.00161  -0.00028   0.30220
   D80        1.36361  -0.00010  -0.00188   0.00231   0.00044   1.36406
   D81       -0.75447  -0.00007  -0.00191   0.00167  -0.00027  -0.75474
   D82        0.30666  -0.00004  -0.00192   0.00237   0.00045   0.30712
   D83        0.05007   0.00019   0.00286   0.00230   0.00517   0.05524
   D84       -1.06322   0.00024   0.00334   0.00088   0.00426  -1.05896
   D85        1.18493   0.00001   0.00164  -0.00355  -0.00196   1.18297
   D86        0.07163   0.00006   0.00212  -0.00497  -0.00287   0.06876
   D87        0.83268   0.00003  -0.00176   0.00186   0.00012   0.83280
   D88       -0.24992  -0.00001  -0.00234   0.00138  -0.00096  -0.25088
   D89       -0.50826  -0.00003  -0.00084   0.00009  -0.00070  -0.50896
   D90        0.59093  -0.00007  -0.00079   0.00004  -0.00070   0.59023
   D91        0.15685  -0.00011  -0.00053  -0.00001  -0.00053   0.15632
   D92        1.37034  -0.00010  -0.00063  -0.00271  -0.00330   1.36704
   D93       -1.00041   0.00002   0.00068   0.00014   0.00078  -0.99963
   D94        0.21307   0.00004   0.00058  -0.00256  -0.00198   0.21109
   D95       -0.94186   0.00001  -0.00127  -0.00597  -0.00718  -0.94904
   D96        0.14514   0.00007  -0.00015  -0.00734  -0.00744   0.13770
   D97        0.21469  -0.00011  -0.00317  -0.00210  -0.00528   0.20941
   D98        1.30169  -0.00005  -0.00205  -0.00347  -0.00553   1.29615
   D99        0.52824   0.00008   0.00259   0.00354   0.00609   0.53433
   D100      -0.61786   0.00012   0.00268   0.00218   0.00484  -0.61302
   D101       0.53607   0.00011   0.00198  -0.00034   0.00165   0.53772
   D102      -0.51098   0.00002  -0.00002  -0.00036  -0.00040  -0.51137
   D103      -0.49227   0.00003   0.00267   0.00109   0.00380  -0.48848
   D104      -1.53932  -0.00005   0.00067   0.00107   0.00175  -1.53756
   D105      -1.27010  -0.00014  -0.00017  -0.00099  -0.00118  -1.27128
   D106      -0.18573  -0.00001   0.00068  -0.00005   0.00064  -0.18509
   D107      -0.22120   0.00011   0.00352   0.00129   0.00477  -0.21643
   D108       0.86317   0.00023   0.00436   0.00224   0.00658   0.86976
   D109       0.50441  -0.00009  -0.00374  -0.00622  -0.00990   0.49450
   D110      -0.70584  -0.00019  -0.00544  -0.00758  -0.01293  -0.71877
   D111      -0.85138  -0.00007   0.00084  -0.00069   0.00017  -0.85122
   D112      -0.02282   0.00001   0.00254  -0.00220   0.00037  -0.02245
   D113       0.25552   0.00007   0.00156   0.00219   0.00377   0.25930
   D114       1.08409   0.00015   0.00326   0.00068   0.00397   1.08806
   D115      -0.21668  -0.00002   0.00007   0.00408   0.00416  -0.21252
   D116      -1.27965   0.00001   0.00057   0.00306   0.00363  -1.27601
   D117       1.00697  -0.00004  -0.00050   0.00104   0.00053   1.00750
   D118      -0.05599  -0.00000  -0.00000   0.00002   0.00000  -0.05599
   D119      -0.08564  -0.00002  -0.00042   0.00063   0.00021  -0.08544
   D120       0.91222   0.00001  -0.00105   0.00107   0.00001   0.91222
   D121      -0.92129  -0.00007  -0.00111   0.00192   0.00079  -0.92050
   D122       0.07658  -0.00004  -0.00174   0.00237   0.00059   0.07717
         Item               Value     Threshold  Converged?
 Maximum Force            0.001894     0.000450     NO 
 RMS     Force            0.000228     0.000300     YES
 Maximum Displacement     0.078184     0.001800     NO 
 RMS     Displacement     0.009462     0.001200     NO 
 Predicted change in Energy=-7.340602D-05
 GradGradGradGradGradGradGradGradGradGradGradGradGradGradGradGradGradGrad

                          Input orientation:                          
 ---------------------------------------------------------------------
 Center     Atomic      Atomic             Coordinates (Angstroms)
 Number     Number       Type             X           Y           Z
 ---------------------------------------------------------------------
      1          4           0       -0.054900    0.004943   -1.397483
      2          4           0       -1.682158    1.300891   -0.079941
      3          4           0        0.344680    1.662152   -0.277230
      4          4           0       -0.171166    0.879348    1.519999
      5          4           0        1.927173    0.468458   -1.100587
      6          4           0       -1.624150   -0.493542    0.978004
      7          4           0       -0.353343   -1.770643   -0.402895
      8          4           0        0.286658   -1.140880    1.426348
      9          4           0        1.626873   -1.328912   -0.221024
     10          4           0        1.737991    0.383574    0.904671
     11          4           0       -1.984738   -0.522919   -0.992845
     12          1           0       -2.416630    2.694746   -0.317087
     13          1           0       -2.984317    2.136458   -0.288914
 ---------------------------------------------------------------------
                    Distance matrix (angstroms):
                    1          2          3          4          5
     1  Be   0.000000
     2  Be   2.462390   0.000000
     3  Be   2.039846   2.068213   0.000000
     4  Be   3.047917   2.240670   2.027045   0.000000
     5  Be   2.057087   3.842126   2.146417   3.382207   0.000000
     6  Be   2.890324   2.083890   3.177880   2.071170   4.225859
     7  Be   2.056934   3.362197   3.505297   3.279201   3.271253
     8  Be   3.066528   3.479567   3.280630   2.073571   3.415649
     9  Be   2.447772   4.229119   3.254787   3.337741   2.023450
    10  Be   2.942403   3.675371   2.230015   2.066229   2.015950
    11  Be   2.041236   2.061851   3.273046   3.401438   4.037014
    12  H    3.738992   1.593274   2.948334   3.422377   4.943567
    13  H    3.788636   1.561237   3.362636   3.572997   5.250120
                    6          7          8          9         10
     6  Be   0.000000
     7  Be   2.269983   0.000000
     8  Be   2.066700   2.037727   0.000000
     9  Be   3.564361   2.037022   2.131986   0.000000
    10  Be   3.475443   3.274760   2.168519   2.052351   0.000000
    11  Be   2.003779   2.136892   3.375442   3.780088   4.275630
    12  H    3.531355   4.919778   5.005933   5.705171   4.908675
    13  H    3.220564   4.711735   4.937848   5.768576   5.176624
                   11         12         13
    11  Be   0.000000
    12  H    3.316105   0.000000
    13  H    2.926937   0.796711   0.000000
 Stoichiometry    Be11H2
 Framework group  C1[X(Be11H2)]
 Deg. of freedom    33
 Full point group                 C1      NOp   1
 Largest Abelian subgroup         C1      NOp   1
 Largest concise Abelian subgroup C1      NOp   1
                         Standard orientation:                         
 ---------------------------------------------------------------------
 Center     Atomic      Atomic             Coordinates (Angstroms)
 Number     Number       Type             X           Y           Z
 ---------------------------------------------------------------------
      1          4           0       -0.027978   -0.069763   -1.415484
      2          4           0        1.914249   -0.597036    0.003354
      3          4           0        0.160497   -1.678608   -0.175698
      4          4           0        0.303186   -0.641334    1.559989
      5          4           0       -1.718760   -1.196448   -1.093859
      6          4           0        1.181079    1.123164    0.923123
      7          4           0       -0.419990    1.757328   -0.555808
      8          4           0       -0.847777    1.065644    1.312588
      9          4           0       -2.113256    0.643703   -0.350510
     10          4           0       -1.636077   -0.911981    0.900207
     11          4           0        1.568838    1.145892   -1.042649
     12          1           0        3.108193   -1.644209   -0.124897
     13          1           0        3.435751   -0.918036   -0.136118
 ---------------------------------------------------------------------
 Rotational constants (GHZ):           2.3517646           1.7685669           1.6295445
 Standard basis: def2TZVP (5D, 7F)
 There are   232 symmetry adapted cartesian basis functions of A   symmetry.
 There are   221 symmetry adapted basis functions of A   symmetry.
   221 basis functions,   335 primitive gaussians,   232 cartesian basis functions
    23 alpha electrons       23 beta electrons
       nuclear repulsion energy       191.2192808643 Hartrees.
 NAtoms=   13 NActive=   13 NUniq=   13 SFac= 1.00D+00 NAtFMM=   60 NAOKFM=F Big=F
 Integral buffers will be    131072 words long.
 Raffenetti 2 integral format.
 Two-electron integral symmetry is turned on.
 Nuclear repulsion after empirical dispersion term =      191.1919865781 Hartrees.
 One-electron integrals computed using PRISM.
   1 Symmetry operations used in ECPInt.
 ECPInt:  NShTT=    5778 NPrTT=   17959 LenC2=    5636 LenP2D=   14630.
 LDataN:  DoStor=T MaxTD1= 4 Len=   56
 NBasis=   221 RedAO= T EigKep=  2.68D-04  NBF=   221
 NBsUse=   221 1.00D-06 EigRej= -1.00D+00 NBFU=   221
 Initial guess from the checkpoint file:  "/home/super/YCY/BeH/Be11/2-H-Be11.chk"
 B after Tr=     0.000000   -0.000000    0.000000
         Rot=    0.999997    0.001737    0.001463    0.000877 Ang=   0.28 deg.
 ExpMin= 3.27D-02 ExpMax= 4.70D+03 ExpMxC= 1.60D+02 IAcc=3 IRadAn=         5 AccDes= 0.00D+00
 Harris functional with IExCor= 1009 and IRadAn=       5 diagonalized for initial guess.
 HarFok:  IExCor= 1009 AccDes= 0.00D+00 IRadAn=         5 IDoV= 1 UseB2=F ITyADJ=14
 ICtDFT=  3500011 ScaDFX=  1.000000  1.000000  1.000000  1.000000
 FoFCou: FMM=F IPFlag=           0 FMFlag=      100000 FMFlg1=           0
         NFxFlg=           0 DoJE=T BraDBF=F KetDBF=T FulRan=T
         wScrn=  0.000000 ICntrl=       500 IOpCl=  0 I1Cent=   200000004 NGrid=           0
         NMat0=    1 NMatS0=      1 NMatT0=    0 NMatD0=    1 NMtDS0=    0 NMtDT0=    0
 Petite list used in FoFCou.
 Requested convergence on RMS density matrix=1.00D-08 within 128 cycles.
 Requested convergence on MAX density matrix=1.00D-06.
 Requested convergence on             energy=1.00D-06.
 No special actions if energy rises.
 SCF Done:  E(RPBE1PBE) =  -163.040492949     A.U. after   13 cycles
            NFock= 13  Conv=0.47D-08     -V/T= 2.0075
   1 Symmetry operations used in ECPInt.
 ECPInt:  NShTT=    5778 NPrTT=   17959 LenC2=    5636 LenP2D=   14630.
 LDataN:  DoStor=T MaxTD1= 5 Len=  102
 Calling FoFJK, ICntrl=      2127 FMM=F ISym2X=0 I1Cent= 0 IOpClX= 0 NMat=1 NMatS=1 NMatT=0.
 ***** Axes restored to original set *****
 -------------------------------------------------------------------
 Center     Atomic                   Forces (Hartrees/Bohr)
 Number     Number              X              Y              Z
 -------------------------------------------------------------------
      1        4          -0.000299552   -0.000296305   -0.000259261
      2        4           0.001008607   -0.000544973    0.000477833
      3        4           0.000404564    0.000927760   -0.000205416
      4        4          -0.000803079    0.000374429   -0.000016083
      5        4           0.000039265    0.000150818    0.000203867
      6        4          -0.000079518   -0.000372260    0.000372655
      7        4          -0.000357230    0.000285155    0.000609307
      8        4           0.000639091    0.000231481   -0.000432057
      9        4          -0.000345189    0.000264659   -0.000420632
     10        4           0.000032612   -0.000455908    0.000347826
     11        4          -0.000308571    0.000252909   -0.000379270
     12        1           0.002162540   -0.000597614    0.000258183
     13        1          -0.002093541   -0.000220151   -0.000556953
 -------------------------------------------------------------------
 Cartesian Forces:  Max     0.002162540 RMS     0.000641690

 GradGradGradGradGradGradGradGradGradGradGradGradGradGradGradGradGradGrad
 Berny optimization.
 Using GEDIIS/GDIIS optimizer.
 FormGI is forming the generalized inverse of G from B-inverse, IUseBI=4.
 Internal  Forces:  Max     0.001790509 RMS     0.000203700
 Search for a local minimum.
 Step number  10 out of a maximum of  100
 All quantities printed in internal units (Hartrees-Bohrs-Radians)
 Mixed Optimization -- En-DIIS/RFO-DIIS
 Swapping is turned off.
 Update second derivatives using D2CorX and points    8    9   10
 DE= -2.06D-04 DEPred=-7.34D-05 R= 2.80D+00
 TightC=F SS=  1.41D+00  RLast= 2.30D-01 DXNew= 1.4868D+00 6.9069D-01
 Trust test= 2.80D+00 RLast= 2.30D-01 DXMaxT set to 8.84D-01
 ITU=  1  1  1  1  1  1  1  1  1  0
     Eigenvalues ---    0.00223   0.01925   0.02339   0.02759   0.03090
     Eigenvalues ---    0.03322   0.03606   0.03724   0.03991   0.04962
     Eigenvalues ---    0.05447   0.05559   0.06090   0.06201   0.06258
     Eigenvalues ---    0.06587   0.06746   0.06941   0.07025   0.07714
     Eigenvalues ---    0.07831   0.08310   0.08701   0.08970   0.11238
     Eigenvalues ---    0.11668   0.12295   0.12578   0.12849   0.13474
     Eigenvalues ---    0.13546   0.16148   0.25471
 En-DIIS/RFO-DIIS/Sim-DIIS IScMMF=       -3 using points:    10    9    8    7    6    5    4
 RFO step:  Lambda=-1.71311350D-04.
 DIIS inversion failure, remove point   7.
 DIIS inversion failure, remove point   6.
 DIIS inversion failure, remove point   5.
 RFO-DIIS uses    4 points instead of    7
 DidBck=F Rises=F RFO-DIIS coefs:    1.82955   -2.00000    1.46014   -0.28969    0.00000
                  RFO-DIIS coefs:    0.00000    0.00000
 Iteration  1 RMS(Cart)=  0.00940940 RMS(Int)=  0.00029378
 Iteration  2 RMS(Cart)=  0.00017649 RMS(Int)=  0.00015831
 Iteration  3 RMS(Cart)=  0.00000003 RMS(Int)=  0.00015831
 Variable       Old X    -DE/DX   Delta X   Delta X   Delta X     New X
                                 (Linear)    (Quad)   (Total)
    R1        4.65324  -0.00039  -0.00449  -0.01089  -0.01540   4.63784
    R2        3.85475   0.00027   0.00329  -0.00406  -0.00073   3.85402
    R3        3.88733   0.00010   0.00303   0.00156   0.00460   3.89193
    R4        3.88704   0.00003   0.00075  -0.00324  -0.00250   3.88454
    R5        4.62562  -0.00014  -0.00313  -0.01261  -0.01570   4.60992
    R6        3.85738   0.00010  -0.00072   0.00088   0.00019   3.85756
    R7        3.90836  -0.00005   0.00009  -0.00089  -0.00079   3.90756
    R8        4.23425  -0.00032  -0.00492  -0.01235  -0.01737   4.21688
    R9        3.93798  -0.00014   0.00183  -0.01253  -0.01077   3.92721
   R10        3.89633  -0.00013  -0.00261  -0.00207  -0.00473   3.89161
   R11        3.01085  -0.00179  -0.01177  -0.02404  -0.03587   2.97498
   R12        2.95031   0.00153   0.01395  -0.01097   0.00292   2.95323
   R13        3.83056   0.00020   0.00175   0.00369   0.00547   3.83603
   R14        4.05614  -0.00007  -0.00308   0.00220  -0.00088   4.05526
   R15        4.21412   0.00006   0.00129   0.00218   0.00354   4.21765
   R16        3.91394   0.00013  -0.00360   0.00886   0.00533   3.91927
   R17        3.91848  -0.00001   0.00174   0.00263   0.00441   3.92289
   R18        3.90461   0.00008   0.00338   0.00668   0.01004   3.91465
   R19        3.82377  -0.00004  -0.00140   0.00128  -0.00020   3.82356
   R20        3.80959   0.00008  -0.00062   0.00296   0.00227   3.81186
   R21        4.28965  -0.00018  -0.00374  -0.01563  -0.01937   4.27027
   R22        3.90550  -0.00002   0.00029  -0.00088  -0.00064   3.90486
   R23        3.78659   0.00022   0.00160   0.00898   0.01061   3.79720
   R24        3.85075  -0.00007  -0.00306  -0.00328  -0.00623   3.84451
   R25        3.84941   0.00001  -0.00059  -0.00137  -0.00195   3.84747
   R26        4.03814  -0.00007  -0.00182   0.00829   0.00648   4.04462
   R27        4.02887  -0.00012  -0.00213  -0.00320  -0.00541   4.02346
   R28        4.09791  -0.00008  -0.00516  -0.00324  -0.00842   4.08948
   R29        3.87838  -0.00000   0.00100  -0.00186  -0.00071   3.87767
   R30        1.50556   0.00080   0.00137   0.00386   0.00547   1.51103
    A1        2.02743  -0.00007  -0.00151   0.00268   0.00114   2.02857
    A2        1.67067  -0.00012  -0.00090  -0.00212  -0.00305   1.66762
    A3        2.07564  -0.00010   0.00009   0.00080   0.00085   2.07648
    A4        2.05349  -0.00003  -0.00077   0.00382   0.00307   2.05656
    A5        1.61498  -0.00005  -0.00033   0.00302   0.00268   1.61766
    A6        1.86129   0.00007   0.00046   0.00451   0.00500   1.86629
    A7        1.83850   0.00003   0.00003   0.00417   0.00416   1.84266
    A8        2.79522  -0.00001  -0.00140   0.01055   0.00907   2.80429
    A9        1.99695  -0.00001  -0.00004   0.00606   0.00599   2.00294
   A10        1.40748   0.00019   0.00188   0.00298   0.00494   1.41242
   A11        1.36949   0.00017   0.00117   0.00048   0.00169   1.37118
   A12        2.32598  -0.00024   0.00063  -0.04166  -0.04081   2.28517
   A13        2.43601  -0.00022  -0.00037  -0.02356  -0.02349   2.41252
   A14        1.74321   0.00024   0.00119   0.00584   0.00710   1.75030
   A15        1.82977   0.00025   0.00212   0.00428   0.00650   1.83627
   A16        1.85954  -0.00040   0.00013  -0.04403  -0.04362   1.81593
   A17        2.36188  -0.00007   0.00112  -0.04049  -0.03920   2.32268
   A18        1.82213   0.00023   0.00094   0.01132   0.01238   1.83452
   A19        2.19165  -0.00020  -0.00151  -0.00603  -0.00702   2.18463
   A20        2.43212   0.00005  -0.00333   0.01345   0.01054   2.44266
   A21        2.57125   0.00010  -0.00227   0.04467   0.04221   2.61346
   A22        2.15559  -0.00014  -0.00321   0.03884   0.03560   2.19118
   A23        2.26567  -0.00001  -0.00231  -0.00024  -0.00215   2.26352
   A24        1.86685  -0.00031  -0.00259   0.00618   0.00395   1.87080
   A25        1.69444  -0.00007  -0.00134  -0.00181  -0.00316   1.69129
   A26        1.51843  -0.00001  -0.00016  -0.00237  -0.00251   1.51591
   A27        2.29424  -0.00018  -0.00130  -0.00212  -0.00346   2.29078
   A28        2.05059  -0.00018  -0.00174  -0.00481  -0.00660   2.04399
   A29        1.88911  -0.00001   0.00044   0.00198   0.00237   1.89147
   A30        1.87542  -0.00010   0.00035  -0.00395  -0.00366   1.87176
   A31        2.04382  -0.00008  -0.00048  -0.00184  -0.00233   2.04150
   A32        1.77470   0.00009   0.00247  -0.00217   0.00025   1.77495
   A33        1.85461  -0.00002  -0.00110  -0.00274  -0.00385   1.85076
   A34        1.99459  -0.00002  -0.00068  -0.00486  -0.00556   1.98903
   A35        1.61447   0.00002   0.00034  -0.00424  -0.00384   1.61062
   A36        1.79039   0.00001   0.00094  -0.00264  -0.00167   1.78872
   A37        1.76319  -0.00014  -0.00152   0.00189   0.00034   1.76353
   A38        1.98842  -0.00018  -0.00173  -0.00297  -0.00469   1.98372
   A39        1.71063   0.00000   0.00096   0.00276   0.00375   1.71438
   A40        1.97506  -0.00004  -0.00101   0.00078  -0.00018   1.97488
   A41        1.95537  -0.00003  -0.00083   0.00423   0.00342   1.95878
   A42        1.46029   0.00010   0.00128   0.00001   0.00130   1.46159
   A43        1.69281   0.00001   0.00027  -0.00269  -0.00245   1.69036
   A44        1.94755   0.00002   0.00089   0.00213   0.00298   1.95054
   A45        1.88300   0.00010   0.00159   0.00499   0.00658   1.88958
   A46        2.26553  -0.00001  -0.00077  -0.00168  -0.00244   2.26309
   A47        1.84658   0.00001  -0.00081   0.00092   0.00010   1.84668
   A48        1.83342   0.00002   0.00112   0.00139   0.00252   1.83595
   A49        2.02774   0.00001  -0.00002  -0.00286  -0.00288   2.02486
   A50        1.92454   0.00010   0.00102   0.00269   0.00376   1.92829
   A51        1.78391   0.00008   0.00215   0.00201   0.00421   1.78812
   A52        1.46199   0.00006   0.00079  -0.00022   0.00058   1.46257
   A53        1.41631   0.00009   0.00135   0.00068   0.00204   1.41836
   A54        1.87348   0.00008   0.00204   0.00377   0.00582   1.87930
   A55        1.92925   0.00004  -0.00055   0.00174   0.00114   1.93039
   A56        1.85724   0.00003  -0.00060   0.00109   0.00049   1.85773
   A57        1.68343   0.00004   0.00112  -0.00020   0.00089   1.68433
   A58        1.72529  -0.00004  -0.00115  -0.00156  -0.00274   1.72254
   A59        1.95285  -0.00002  -0.00112   0.00061  -0.00052   1.95233
   A60        1.88970  -0.00005  -0.00052  -0.00046  -0.00103   1.88867
   A61        1.90890  -0.00002   0.00028   0.00113   0.00134   1.91024
   A62        1.59185  -0.00001   0.00047  -0.00749  -0.00707   1.58478
   A63        1.85690  -0.00019  -0.00081  -0.00923  -0.01009   1.84681
    D1       -0.76520   0.00006  -0.00008  -0.00007  -0.00005  -0.76525
    D2       -1.77937  -0.00000   0.00073  -0.00555  -0.00475  -1.78412
    D3        1.51922  -0.00018   0.00341  -0.03068  -0.02751   1.49171
    D4        2.25242   0.00017   0.00609  -0.05558  -0.05011   2.20231
    D5        1.15828   0.00001  -0.00101   0.00431   0.00335   1.16163
    D6        0.14411  -0.00006  -0.00019  -0.00117  -0.00135   0.14276
    D7       -2.84049  -0.00023   0.00248  -0.02630  -0.02411  -2.86459
    D8       -2.10728   0.00011   0.00516  -0.05120  -0.04671  -2.15399
    D9        0.27826   0.00002  -0.00073   0.00368   0.00299   0.28125
   D10       -0.73591  -0.00005   0.00008  -0.00181  -0.00171  -0.73762
   D11        2.56268  -0.00022   0.00276  -0.02694  -0.02447   2.53821
   D12       -2.98730   0.00012   0.00544  -0.05183  -0.04707  -3.03437
   D13       -0.22800  -0.00003  -0.00179   0.00045  -0.00135  -0.22934
   D14        0.76800  -0.00003  -0.00107   0.00143   0.00035   0.76834
   D15       -1.08011  -0.00004  -0.00224  -0.00226  -0.00449  -1.08460
   D16       -0.08412  -0.00004  -0.00151  -0.00128  -0.00279  -0.08691
   D17        0.95196  -0.00005  -0.00225   0.00614   0.00387   0.95582
   D18        1.94795  -0.00005  -0.00153   0.00712   0.00556   1.95351
   D19        0.85069  -0.00006   0.00084   0.00069   0.00142   0.85211
   D20       -0.97273   0.00009   0.00250  -0.00030   0.00216  -0.97056
   D21       -0.08814   0.00005   0.00341   0.00364   0.00704  -0.08110
   D22       -0.13034   0.00005  -0.00002   0.00099   0.00096  -0.12938
   D23       -1.10048  -0.00000  -0.00128  -0.00227  -0.00354  -1.10403
   D24        0.77278   0.00002   0.00023   0.00081   0.00103   0.77381
   D25       -0.19737  -0.00003  -0.00103  -0.00245  -0.00347  -0.20084
   D26        1.94910  -0.00006  -0.00197   0.00419   0.00216   1.95126
   D27        0.97896  -0.00011  -0.00324   0.00094  -0.00235   0.97661
   D28        0.33130  -0.00002  -0.00021  -0.00271  -0.00295   0.32835
   D29       -0.76742  -0.00000   0.00130  -0.00253  -0.00125  -0.76867
   D30        1.19112   0.00003   0.00014   0.00130   0.00143   1.19255
   D31        0.09240   0.00005   0.00164   0.00148   0.00312   0.09552
   D32       -0.72121  -0.00002  -0.00028  -0.00650  -0.00680  -0.72801
   D33       -1.81993  -0.00000   0.00122  -0.00632  -0.00511  -1.82504
   D34       -0.90277  -0.00002  -0.00025  -0.00763  -0.00788  -0.91066
   D35        0.07547  -0.00006  -0.00292  -0.00588  -0.00882   0.06666
   D36        0.85546  -0.00004  -0.00032   0.00059   0.00025   0.85571
   D37        0.96868  -0.00002   0.00049  -0.00542  -0.00499   0.96368
   D38       -0.18291   0.00012   0.00199  -0.00187   0.00011  -0.18281
   D39       -0.06302  -0.00018  -0.00041  -0.01167  -0.01227  -0.07529
   D40       -1.21461  -0.00005   0.00109  -0.00812  -0.00717  -1.22178
   D41       -2.51215  -0.00005  -0.00188   0.01931   0.01765  -2.49450
   D42        2.61945   0.00008  -0.00038   0.02287   0.02275   2.64220
   D43       -2.40534   0.00011  -0.00420   0.02386   0.02026  -2.38508
   D44        2.72626   0.00025  -0.00270   0.02741   0.02535   2.75161
   D45       -0.83169   0.00004   0.00238   0.00035   0.00270  -0.82899
   D46        0.35963  -0.00006  -0.00021  -0.00433  -0.00457   0.35506
   D47       -0.00300   0.00013   0.00358  -0.00096   0.00272  -0.00028
   D48        1.18832   0.00004   0.00100  -0.00564  -0.00455   1.18377
   D49        3.05328   0.00030  -0.00074   0.05681   0.05603   3.10931
   D50       -2.03860   0.00021  -0.00332   0.05212   0.04876  -1.98983
   D51        2.43331  -0.00003  -0.00073   0.06098   0.05955   2.49287
   D52       -2.65856  -0.00012  -0.00332   0.05630   0.05229  -2.60627
   D53       -0.13230   0.00005   0.00007   0.00062   0.00067  -0.13163
   D54        0.86829   0.00001  -0.00084   0.00324   0.00243   0.87072
   D55       -0.97682  -0.00007  -0.00159   0.00215   0.00049  -0.97633
   D56        0.02378  -0.00011  -0.00249   0.00476   0.00224   0.02602
   D57        2.79683   0.00020  -0.00004   0.01139   0.01111   2.80794
   D58       -2.48576   0.00016  -0.00094   0.01400   0.01286  -2.47289
   D59        2.36023  -0.00018  -0.00036  -0.00914  -0.00925   2.35098
   D60       -2.92236  -0.00022  -0.00127  -0.00653  -0.00750  -2.92986
   D61        0.72827   0.00013   0.00024   0.01155   0.01190   0.74017
   D62       -0.28397  -0.00005  -0.00138   0.00614   0.00468  -0.27929
   D63        2.94798  -0.00021   0.00272  -0.05468  -0.05168   2.89630
   D64       -2.96830  -0.00003   0.00250  -0.03644  -0.03369  -3.00199
   D65       -0.51736   0.00009   0.00254   0.00309   0.00566  -0.51170
   D66        0.55910   0.00008   0.00340   0.00037   0.00373   0.56283
   D67       -1.55448   0.00010   0.00201   0.00307   0.00512  -1.54936
   D68       -0.47802   0.00010   0.00287   0.00035   0.00318  -0.47484
   D69       -0.84367   0.00014   0.00254   0.00599   0.00865  -0.83502
   D70        0.45075  -0.00004   0.00034   0.00172   0.00211   0.45285
   D71       -0.96599   0.00007   0.00158   0.00154   0.00314  -0.96284
   D72        0.10149   0.00005   0.00172   0.00128   0.00298   0.10447
   D73        0.25254  -0.00009  -0.00049  -0.00159  -0.00202   0.25052
   D74        1.32002  -0.00011  -0.00035  -0.00185  -0.00219   1.31783
   D75        1.03774  -0.00007  -0.00198  -0.00125  -0.00328   1.03446
   D76       -0.01477  -0.00006  -0.00237  -0.00669  -0.00909  -0.02387
   D77       -0.16252  -0.00008  -0.00248   0.00105  -0.00144  -0.16396
   D78       -1.21503  -0.00006  -0.00286  -0.00439  -0.00725  -1.22228
   D79        0.30220  -0.00015  -0.00443  -0.00308  -0.00751   0.29470
   D80        1.36406  -0.00011  -0.00377  -0.00215  -0.00592   1.35814
   D81       -0.75474  -0.00014  -0.00493  -0.00329  -0.00820  -0.76294
   D82        0.30712  -0.00010  -0.00427  -0.00236  -0.00662   0.30050
   D83        0.05524   0.00009   0.00164   0.00621   0.00783   0.06307
   D84       -1.05896   0.00014   0.00252   0.00598   0.00852  -1.05044
   D85        1.18297   0.00006   0.00326   0.00094   0.00411   1.18708
   D86        0.06876   0.00011   0.00413   0.00071   0.00480   0.07357
   D87        0.83280  -0.00001  -0.00288  -0.00180  -0.00472   0.82808
   D88       -0.25088  -0.00003  -0.00281  -0.00274  -0.00561  -0.25649
   D89       -0.50896  -0.00003  -0.00142  -0.00237  -0.00372  -0.51268
   D90        0.59023  -0.00004  -0.00063  -0.00153  -0.00211   0.58812
   D91        0.15632  -0.00007  -0.00025  -0.00096  -0.00119   0.15513
   D92        1.36704  -0.00009  -0.00107  -0.00504  -0.00604   1.36099
   D93       -0.99963   0.00004   0.00099   0.00167   0.00267  -0.99696
   D94        0.21109   0.00002   0.00018  -0.00241  -0.00219   0.20890
   D95       -0.94904   0.00003   0.00095  -0.00632  -0.00539  -0.95443
   D96        0.13770   0.00009   0.00273  -0.00542  -0.00263   0.13507
   D97        0.20941  -0.00008  -0.00127  -0.00564  -0.00690   0.20252
   D98        1.29615  -0.00001   0.00051  -0.00474  -0.00414   1.29201
   D99        0.53433   0.00003   0.00164   0.00596   0.00762   0.54194
   D100      -0.61302   0.00007   0.00102   0.00501   0.00601  -0.60701
   D101       0.53772   0.00011   0.00332   0.00341   0.00673   0.54445
   D102      -0.51137   0.00005   0.00139   0.00078   0.00217  -0.50920
   D103      -0.48848   0.00007   0.00340   0.00507   0.00847  -0.48000
   D104      -1.53756   0.00002   0.00147   0.00244   0.00391  -1.53366
   D105      -1.27128  -0.00002   0.00228   0.00127   0.00357  -1.26771
   D106      -0.18509   0.00003   0.00237   0.00316   0.00550  -0.17959
   D107      -0.21643   0.00012   0.00440   0.00764   0.01202  -0.20441
   D108       0.86976   0.00017   0.00449   0.00953   0.01396   0.88371
   D109       0.49450  -0.00004  -0.00079  -0.00869  -0.00950   0.48500
   D110      -0.71877  -0.00008  -0.00190  -0.01217  -0.01399  -0.73276
   D111      -0.85122  -0.00001   0.00171   0.00126   0.00298  -0.84823
   D112      -0.02245   0.00007   0.00415   0.00311   0.00732  -0.01513
   D113       0.25930   0.00005   0.00064   0.00431   0.00498   0.26428
   D114       1.08806   0.00013   0.00309   0.00616   0.00932   1.09739
   D115      -0.21252  -0.00004  -0.00154   0.00321   0.00162  -0.21090
   D116      -1.27601  -0.00001  -0.00079   0.00345   0.00260  -1.27341
   D117       1.00750  -0.00004  -0.00152  -0.00033  -0.00187   1.00563
   D118      -0.05599  -0.00002  -0.00078  -0.00009  -0.00089  -0.05688
   D119      -0.08544  -0.00005  -0.00156  -0.00120  -0.00275  -0.08818
   D120       0.91222  -0.00002  -0.00197  -0.00170  -0.00367   0.90856
   D121      -0.92050  -0.00012  -0.00344  -0.00253  -0.00594  -0.92644
   D122       0.07717  -0.00009  -0.00386  -0.00303  -0.00686   0.07030
         Item               Value     Threshold  Converged?
 Maximum Force            0.001791     0.000450     NO 
 RMS     Force            0.000204     0.000300     YES
 Maximum Displacement     0.086322     0.001800     NO 
 RMS     Displacement     0.009480     0.001200     NO 
 Predicted change in Energy=-6.195160D-05
 GradGradGradGradGradGradGradGradGradGradGradGradGradGradGradGradGradGrad

                          Input orientation:                          
 ---------------------------------------------------------------------
 Center     Atomic      Atomic             Coordinates (Angstroms)
 Number     Number       Type             X           Y           Z
 ---------------------------------------------------------------------
      1          4           0       -0.065995    0.008345   -1.389223
      2          4           0       -1.689565    1.285328   -0.063845
      3          4           0        0.332078    1.667021   -0.271311
      4          4           0       -0.179334    0.877424    1.527479
      5          4           0        1.917366    0.483897   -1.103286
      6          4           0       -1.622938   -0.508626    0.983136
      7          4           0       -0.355633   -1.769599   -0.398990
      8          4           0        0.294359   -1.141033    1.423458
      9          4           0        1.622514   -1.317890   -0.231198
     10          4           0        1.734405    0.388292    0.903273
     11          4           0       -1.995087   -0.527741   -0.991402
     12          1           0       -2.370951    2.679050   -0.331510
     13          1           0       -2.969245    2.149204   -0.305565
 ---------------------------------------------------------------------
                    Distance matrix (angstroms):
                    1          2          3          4          5
     1  Be   0.000000
     2  Be   2.454240   0.000000
     3  Be   2.039459   2.067794   0.000000
     4  Be   3.045537   2.231478   2.029940   0.000000
     5  Be   2.059521   3.838317   2.145950   3.387026   0.000000
     6  Be   2.884340   2.078191   3.182635   2.073990   4.227530
     7  Be   2.055611   3.350264   3.507079   3.278581   3.277316
     8  Be   3.059755   3.469186   3.280066   2.075903   3.414526
     9  Be   2.439463   4.215995   3.252157   3.340510   2.023341
    10  Be   2.939615   3.669272   2.231887   2.071541   2.017150
    11  Be   2.041334   2.059351   3.278903   3.408256   4.042674
    12  H    3.682967   1.574291   2.886900   3.391885   4.878934
    13  H    3.766491   1.562784   3.336526   3.572265   5.223847
                    6          7          8          9         10
     6  Be   0.000000
     7  Be   2.259731   0.000000
     8  Be   2.066361   2.034429   0.000000
     9  Be   3.558437   2.035991   2.129122   0.000000
    10  Be   3.476002   3.274239   2.164061   2.051975   0.000000
    11  Be   2.009393   2.140320   3.383672   3.780116   4.282291
    12  H    3.528327   4.884315   4.977632   5.650960   4.860680
    13  H    3.246129   4.711339   4.946341   5.754174   5.165890
                   11         12         13
    11  Be   0.000000
    12  H    3.295488   0.000000
    13  H    2.930084   0.799603   0.000000
 Stoichiometry    Be11H2
 Framework group  C1[X(Be11H2)]
 Deg. of freedom    33
 Full point group                 C1      NOp   1
 Largest Abelian subgroup         C1      NOp   1
 Largest concise Abelian subgroup C1      NOp   1
                         Standard orientation:                         
 ---------------------------------------------------------------------
 Center     Atomic      Atomic             Coordinates (Angstroms)
 Number     Number       Type             X           Y           Z
 ---------------------------------------------------------------------
      1          4           0       -0.019960   -0.074534   -1.408754
      2          4           0        1.907223   -0.593500    0.019508
      3          4           0        0.158443   -1.681311   -0.165438
      4          4           0        0.300701   -0.634118    1.567710
      5          4           0       -1.715409   -1.200675   -1.094292
      6          4           0        1.178005    1.130713    0.921842
      7          4           0       -0.408625    1.757021   -0.560294
      8          4           0       -0.851990    1.071980    1.303318
      9          4           0       -2.103883    0.646434   -0.365465
     10          4           0       -1.641648   -0.901931    0.899249
     11          4           0        1.581716    1.138106   -1.046564
     12          1           0        3.045161   -1.670365   -0.134939
     13          1           0        3.416546   -0.962368   -0.148343
 ---------------------------------------------------------------------
 Rotational constants (GHZ):           2.3504205           1.7731130           1.6326270
 Standard basis: def2TZVP (5D, 7F)
 There are   232 symmetry adapted cartesian basis functions of A   symmetry.
 There are   221 symmetry adapted basis functions of A   symmetry.
   221 basis functions,   335 primitive gaussians,   232 cartesian basis functions
    23 alpha electrons       23 beta electrons
       nuclear repulsion energy       191.3505363228 Hartrees.
 NAtoms=   13 NActive=   13 NUniq=   13 SFac= 1.00D+00 NAtFMM=   60 NAOKFM=F Big=F
 Integral buffers will be    131072 words long.
 Raffenetti 2 integral format.
 Two-electron integral symmetry is turned on.
 Nuclear repulsion after empirical dispersion term =      191.3232158179 Hartrees.
 One-electron integrals computed using PRISM.
   1 Symmetry operations used in ECPInt.
 ECPInt:  NShTT=    5778 NPrTT=   17959 LenC2=    5636 LenP2D=   14633.
 LDataN:  DoStor=T MaxTD1= 4 Len=   56
 NBasis=   221 RedAO= T EigKep=  2.69D-04  NBF=   221
 NBsUse=   221 1.00D-06 EigRej= -1.00D+00 NBFU=   221
 Initial guess from the checkpoint file:  "/home/super/YCY/BeH/Be11/2-H-Be11.chk"
 B after Tr=    -0.000000    0.000000    0.000000
         Rot=    0.999994    0.002329    0.001519    0.001928 Ang=   0.39 deg.
 ExpMin= 3.27D-02 ExpMax= 4.70D+03 ExpMxC= 1.60D+02 IAcc=3 IRadAn=         5 AccDes= 0.00D+00
 Harris functional with IExCor= 1009 and IRadAn=       5 diagonalized for initial guess.
 HarFok:  IExCor= 1009 AccDes= 0.00D+00 IRadAn=         5 IDoV= 1 UseB2=F ITyADJ=14
 ICtDFT=  3500011 ScaDFX=  1.000000  1.000000  1.000000  1.000000
 FoFCou: FMM=F IPFlag=           0 FMFlag=      100000 FMFlg1=           0
         NFxFlg=           0 DoJE=T BraDBF=F KetDBF=T FulRan=T
         wScrn=  0.000000 ICntrl=       500 IOpCl=  0 I1Cent=   200000004 NGrid=           0
         NMat0=    1 NMatS0=      1 NMatT0=    0 NMatD0=    1 NMtDS0=    0 NMtDT0=    0
 Petite list used in FoFCou.
 Requested convergence on RMS density matrix=1.00D-08 within 128 cycles.
 Requested convergence on MAX density matrix=1.00D-06.
 Requested convergence on             energy=1.00D-06.
 No special actions if energy rises.
 SCF Done:  E(RPBE1PBE) =  -163.040634301     A.U. after   13 cycles
            NFock= 13  Conv=0.55D-08     -V/T= 2.0075
   1 Symmetry operations used in ECPInt.
 ECPInt:  NShTT=    5778 NPrTT=   17959 LenC2=    5636 LenP2D=   14633.
 LDataN:  DoStor=T MaxTD1= 5 Len=  102
 Calling FoFJK, ICntrl=      2127 FMM=F ISym2X=0 I1Cent= 0 IOpClX= 0 NMat=1 NMatS=1 NMatT=0.
 ***** Axes restored to original set *****
 -------------------------------------------------------------------
 Center     Atomic                   Forces (Hartrees/Bohr)
 Number     Number              X              Y              Z
 -------------------------------------------------------------------
      1        4          -0.000067080   -0.000188239   -0.000221294
      2        4           0.000488165    0.000045855   -0.000157999
      3        4           0.000362378    0.000692525    0.000072601
      4        4          -0.000325735   -0.000173225   -0.000383642
      5        4          -0.000162005    0.000157749    0.000269161
      6        4          -0.000095396   -0.000136774    0.000301729
      7        4          -0.000343209   -0.000174874    0.000195514
      8        4           0.000515225    0.000101534   -0.000010350
      9        4          -0.000086968    0.000099835   -0.000409762
     10        4          -0.000168724   -0.000238688    0.000268999
     11        4           0.000065648   -0.000056437    0.000221248
     12        1           0.000753175   -0.000080441    0.000264926
     13        1          -0.000935474   -0.000048821   -0.000411129
 -------------------------------------------------------------------
 Cartesian Forces:  Max     0.000935474 RMS     0.000322203

 GradGradGradGradGradGradGradGradGradGradGradGradGradGradGradGradGradGrad
 Berny optimization.
 Using GEDIIS/GDIIS optimizer.
 FormGI is forming the generalized inverse of G from B-inverse, IUseBI=4.
 Internal  Forces:  Max     0.000720962 RMS     0.000089730
 Search for a local minimum.
 Step number  11 out of a maximum of  100
 All quantities printed in internal units (Hartrees-Bohrs-Radians)
 Mixed Optimization -- En-DIIS/RFO-DIIS
 Swapping is turned off.
 Update second derivatives using D2CorX and points    9   10   11
 DE= -1.41D-04 DEPred=-6.20D-05 R= 2.28D+00
 TightC=F SS=  1.41D+00  RLast= 2.07D-01 DXNew= 1.4868D+00 6.2077D-01
 Trust test= 2.28D+00 RLast= 2.07D-01 DXMaxT set to 8.84D-01
 ITU=  1  1  1  1  1  1  1  1  1  1  0
     Eigenvalues ---    0.00249   0.01667   0.02289   0.02695   0.03070
     Eigenvalues ---    0.03271   0.03403   0.03735   0.03980   0.04979
     Eigenvalues ---    0.05461   0.05605   0.06102   0.06244   0.06287
     Eigenvalues ---    0.06605   0.06794   0.06942   0.07017   0.07731
     Eigenvalues ---    0.07930   0.08308   0.08696   0.08863   0.11115
     Eigenvalues ---    0.11665   0.12046   0.12439   0.12995   0.13454
     Eigenvalues ---    0.13555   0.14766   0.21537
 En-DIIS/RFO-DIIS/Sim-DIIS IScMMF=       -3 using points:    11   10    9    8    7    6    5    4
 RFO step:  Lambda=-3.56819255D-05.
 DIIS inversion failure, remove point   8.
 DIIS inversion failure, remove point   7.
 DIIS inversion failure, remove point   6.
 DIIS inversion failure, remove point   5.
 RFO-DIIS uses    4 points instead of    8
 DidBck=F Rises=F RFO-DIIS coefs:    1.78991   -2.00000    1.65511   -0.44502    0.00000
                  RFO-DIIS coefs:    0.00000    0.00000    0.00000
 Iteration  1 RMS(Cart)=  0.00360752 RMS(Int)=  0.00013681
 Iteration  2 RMS(Cart)=  0.00002141 RMS(Int)=  0.00013220
 Iteration  3 RMS(Cart)=  0.00000000 RMS(Int)=  0.00013220
 Variable       Old X    -DE/DX   Delta X   Delta X   Delta X     New X
                                 (Linear)    (Quad)   (Total)
    R1        4.63784  -0.00013  -0.00193  -0.00684  -0.00877   4.62907
    R2        3.85402   0.00022   0.00374   0.00130   0.00515   3.85917
    R3        3.89193  -0.00001   0.00074   0.00184   0.00260   3.89453
    R4        3.88454   0.00015   0.00255   0.00017   0.00270   3.88725
    R5        4.60992  -0.00006  -0.00154  -0.00713  -0.00868   4.60123
    R6        3.85756   0.00002   0.00133   0.00070   0.00208   3.85964
    R7        3.90756   0.00001   0.00032  -0.00049  -0.00022   3.90734
    R8        4.21688  -0.00010  -0.00006  -0.00556  -0.00568   4.21120
    R9        3.92721   0.00015   0.00517  -0.00226   0.00279   3.93000
   R10        3.89161  -0.00001   0.00078  -0.00193  -0.00134   3.89026
   R11        2.97498  -0.00053  -0.00243  -0.01139  -0.01389   2.96109
   R12        2.95323   0.00072   0.00829  -0.00067   0.00755   2.96078
   R13        3.83603   0.00004  -0.00023   0.00158   0.00141   3.83744
   R14        4.05526  -0.00010  -0.00337  -0.00123  -0.00466   4.05059
   R15        4.21765   0.00006  -0.00014   0.00247   0.00236   4.22002
   R16        3.91927  -0.00000  -0.00282   0.00049  -0.00231   3.91696
   R17        3.92289  -0.00001   0.00141   0.00139   0.00282   3.92571
   R18        3.91465  -0.00009  -0.00054   0.00308   0.00251   3.91715
   R19        3.82356  -0.00001  -0.00047  -0.00032  -0.00079   3.82277
   R20        3.81186  -0.00004  -0.00042   0.00091   0.00045   3.81231
   R21        4.27027  -0.00001  -0.00080  -0.00566  -0.00641   4.26387
   R22        3.90486   0.00005   0.00134   0.00100   0.00230   3.90716
   R23        3.79720  -0.00004  -0.00245   0.00390   0.00155   3.79875
   R24        3.84451   0.00003  -0.00099  -0.00134  -0.00222   3.84230
   R25        3.84747   0.00005   0.00114  -0.00051   0.00061   3.84807
   R26        4.04462  -0.00010  -0.00252   0.00149  -0.00098   4.04364
   R27        4.02346  -0.00002  -0.00033  -0.00093  -0.00131   4.02215
   R28        4.08948  -0.00008  -0.00341  -0.00516  -0.00857   4.08091
   R29        3.87767   0.00006   0.00191   0.00016   0.00218   3.87985
   R30        1.51103   0.00034   0.00126   0.00158   0.00311   1.51414
    A1        2.02857  -0.00006  -0.00149  -0.00004  -0.00159   2.02698
    A2        1.66762  -0.00001   0.00042  -0.00084  -0.00043   1.66719
    A3        2.07648  -0.00000   0.00101   0.00101   0.00197   2.07845
    A4        2.05656   0.00002  -0.00042   0.00116   0.00072   2.05729
    A5        1.61766   0.00001  -0.00025   0.00119   0.00093   1.61859
    A6        1.86629   0.00002   0.00012   0.00180   0.00192   1.86821
    A7        1.84266   0.00001   0.00030   0.00180   0.00208   1.84473
    A8        2.80429  -0.00008  -0.00220   0.00260   0.00038   2.80467
    A9        2.00294  -0.00005  -0.00102   0.00187   0.00086   2.00380
   A10        1.41242   0.00002   0.00021   0.00169   0.00194   1.41436
   A11        1.37118   0.00004   0.00002   0.00102   0.00104   1.37222
   A12        2.28517  -0.00001   0.00277  -0.01325  -0.01016   2.27501
   A13        2.41252  -0.00012   0.00079  -0.00983  -0.00875   2.40377
   A14        1.75030   0.00008  -0.00040   0.00258   0.00220   1.75250
   A15        1.83627   0.00010   0.00147   0.00323   0.00485   1.84112
   A16        1.81593  -0.00012   0.00217  -0.01552  -0.01309   1.80284
   A17        2.32268  -0.00004   0.00227  -0.01452  -0.01203   2.31065
   A18        1.83452  -0.00003  -0.00196   0.00372   0.00179   1.83631
   A19        2.18463  -0.00006   0.00015  -0.00353  -0.00304   2.18159
   A20        2.44266   0.00011  -0.00103   0.00478   0.00425   2.44691
   A21        2.61346  -0.00001  -0.00297   0.01357   0.01032   2.62378
   A22        2.19118  -0.00002  -0.00239   0.01317   0.01063   2.20181
   A23        2.26352   0.00009   0.00062   0.00036   0.00153   2.26505
   A24        1.87080  -0.00009  -0.00083   0.00069   0.00005   1.87085
   A25        1.69129  -0.00011  -0.00133  -0.00179  -0.00310   1.68819
   A26        1.51591  -0.00004  -0.00025  -0.00139  -0.00163   1.51428
   A27        2.29078  -0.00011  -0.00097  -0.00183  -0.00283   2.28796
   A28        2.04399  -0.00009  -0.00028  -0.00259  -0.00291   2.04108
   A29        1.89147  -0.00007  -0.00007   0.00054   0.00044   1.89192
   A30        1.87176   0.00004   0.00125  -0.00074   0.00047   1.87222
   A31        2.04150   0.00002   0.00000  -0.00073  -0.00071   2.04078
   A32        1.77495   0.00012   0.00223   0.00113   0.00336   1.77831
   A33        1.85076   0.00008   0.00030  -0.00073  -0.00047   1.85029
   A34        1.98903   0.00004   0.00031  -0.00158  -0.00131   1.98771
   A35        1.61062   0.00004   0.00052  -0.00129  -0.00072   1.60990
   A36        1.78872   0.00008   0.00145  -0.00001   0.00148   1.79020
   A37        1.76353  -0.00005  -0.00071  -0.00058  -0.00128   1.76225
   A38        1.98372  -0.00007  -0.00065  -0.00196  -0.00260   1.98112
   A39        1.71438  -0.00001   0.00055   0.00122   0.00181   1.71619
   A40        1.97488  -0.00006  -0.00010  -0.00024  -0.00028   1.97460
   A41        1.95878  -0.00003  -0.00071   0.00068   0.00005   1.95883
   A42        1.46159   0.00001   0.00015   0.00037   0.00052   1.46212
   A43        1.69036  -0.00003  -0.00029  -0.00120  -0.00150   1.68886
   A44        1.95054  -0.00001   0.00007   0.00099   0.00101   1.95154
   A45        1.88958  -0.00000   0.00021   0.00232   0.00255   1.89213
   A46        2.26309  -0.00005  -0.00081  -0.00139  -0.00214   2.26095
   A47        1.84668  -0.00003  -0.00067  -0.00036  -0.00101   1.84567
   A48        1.83595  -0.00002   0.00010   0.00067   0.00078   1.83672
   A49        2.02486  -0.00001  -0.00023  -0.00143  -0.00165   2.02321
   A50        1.92829   0.00001  -0.00020   0.00136   0.00115   1.92944
   A51        1.78812   0.00005   0.00169   0.00195   0.00365   1.79178
   A52        1.46257   0.00004   0.00054   0.00056   0.00113   1.46370
   A53        1.41836   0.00002   0.00051   0.00114   0.00167   1.42003
   A54        1.87930   0.00005   0.00124   0.00287   0.00409   1.88339
   A55        1.93039  -0.00003  -0.00092  -0.00007  -0.00102   1.92937
   A56        1.85773   0.00000  -0.00074  -0.00000  -0.00073   1.85700
   A57        1.68433   0.00008   0.00153   0.00094   0.00247   1.68680
   A58        1.72254   0.00001  -0.00028  -0.00126  -0.00156   1.72098
   A59        1.95233  -0.00005  -0.00107  -0.00084  -0.00191   1.95042
   A60        1.88867  -0.00002  -0.00001  -0.00030  -0.00033   1.88834
   A61        1.91024   0.00001   0.00020   0.00104   0.00121   1.91145
   A62        1.58478   0.00005   0.00086  -0.00224  -0.00143   1.58335
   A63        1.84681   0.00003   0.00124  -0.00308  -0.00186   1.84495
    D1       -0.76525  -0.00001  -0.00121  -0.00058  -0.00177  -0.76702
    D2       -1.78412   0.00000   0.00021  -0.00155  -0.00131  -1.78543
    D3        1.49171  -0.00008   0.00168  -0.01057  -0.00916   1.48255
    D4        2.20231   0.00007   0.00427  -0.01772  -0.01397   2.18833
    D5        1.16163  -0.00001  -0.00108   0.00100  -0.00008   1.16155
    D6        0.14276  -0.00000   0.00033   0.00003   0.00038   0.14314
    D7       -2.86459  -0.00008   0.00181  -0.00898  -0.00747  -2.87206
    D8       -2.15399   0.00007   0.00440  -0.01614  -0.01228  -2.16628
    D9        0.28125  -0.00002  -0.00144   0.00071  -0.00074   0.28052
   D10       -0.73762  -0.00001  -0.00002  -0.00026  -0.00027  -0.73789
   D11        2.53821  -0.00009   0.00146  -0.00928  -0.00812   2.53009
   D12       -3.03437   0.00006   0.00405  -0.01643  -0.01294  -3.04731
   D13       -0.22934  -0.00000  -0.00099  -0.00043  -0.00141  -0.23075
   D14        0.76834  -0.00004  -0.00095  -0.00012  -0.00107   0.76727
   D15       -1.08460  -0.00001  -0.00143  -0.00193  -0.00333  -1.08792
   D16       -0.08691  -0.00005  -0.00139  -0.00162  -0.00299  -0.08990
   D17        0.95582  -0.00006  -0.00253   0.00086  -0.00167   0.95416
   D18        1.95351  -0.00009  -0.00249   0.00118  -0.00133   1.95218
   D19        0.85211   0.00003   0.00181   0.00173   0.00350   0.85561
   D20       -0.97056   0.00005   0.00177   0.00170   0.00348  -0.96709
   D21       -0.08110   0.00004   0.00230   0.00394   0.00609  -0.07501
   D22       -0.12938  -0.00000  -0.00050  -0.00015  -0.00065  -0.13003
   D23       -1.10403  -0.00003  -0.00122  -0.00185  -0.00306  -1.10709
   D24        0.77381  -0.00000  -0.00001   0.00005   0.00001   0.77382
   D25       -0.20084  -0.00003  -0.00074  -0.00166  -0.00239  -0.20323
   D26        1.95126  -0.00007  -0.00188  -0.00003  -0.00197   1.94929
   D27        0.97661  -0.00009  -0.00260  -0.00173  -0.00437   0.97224
   D28        0.32835   0.00000   0.00059  -0.00121  -0.00063   0.32772
   D29       -0.76867   0.00004   0.00193   0.00032   0.00224  -0.76643
   D30        1.19255   0.00002   0.00013   0.00028   0.00038   1.19293
   D31        0.09552   0.00005   0.00147   0.00181   0.00326   0.09878
   D32       -0.72801   0.00000   0.00029  -0.00276  -0.00244  -0.73045
   D33       -1.82504   0.00003   0.00163  -0.00122   0.00044  -1.82460
   D34       -0.91066   0.00000   0.00115  -0.00226  -0.00111  -0.91177
   D35        0.06666  -0.00002  -0.00108  -0.00346  -0.00445   0.06221
   D36        0.85571   0.00000   0.00059   0.00084   0.00135   0.85706
   D37        0.96368  -0.00000   0.00209  -0.00034   0.00170   0.96538
   D38       -0.18281   0.00009   0.00203   0.00178   0.00382  -0.17898
   D39       -0.07529   0.00001   0.00365  -0.00285   0.00074  -0.07455
   D40       -1.22178   0.00010   0.00359  -0.00072   0.00287  -1.21891
   D41       -2.49450  -0.00008  -0.00069   0.00528   0.00458  -2.48992
   D42        2.64220   0.00001  -0.00075   0.00740   0.00670   2.64890
   D43       -2.38508   0.00008  -0.00112   0.00871   0.00792  -2.37716
   D44        2.75161   0.00017  -0.00118   0.01083   0.01005   2.76166
   D45       -0.82899   0.00002   0.00178   0.00135   0.00316  -0.82582
   D46        0.35506   0.00003   0.00103  -0.00158  -0.00056   0.35450
   D47       -0.00028   0.00007   0.00351   0.00211   0.00566   0.00538
   D48        1.18377   0.00008   0.00276  -0.00083   0.00194   1.18571
   D49        3.10931   0.00004  -0.00279   0.01893   0.01621   3.12552
   D50       -1.98983   0.00005  -0.00353   0.01599   0.01249  -1.97734
   D51        2.49287  -0.00002  -0.00307   0.02216   0.01872   2.51159
   D52       -2.60627  -0.00001  -0.00382   0.01923   0.01500  -2.59127
   D53       -0.13163  -0.00000  -0.00039  -0.00021  -0.00062  -0.13225
   D54        0.87072  -0.00001  -0.00100   0.00006  -0.00089   0.86983
   D55       -0.97633  -0.00007  -0.00197  -0.00114  -0.00317  -0.97950
   D56        0.02602  -0.00008  -0.00258  -0.00087  -0.00345   0.02257
   D57        2.80794   0.00012   0.00020   0.00635   0.00609   2.81403
   D58       -2.47289   0.00011  -0.00041   0.00662   0.00581  -2.46708
   D59        2.35098  -0.00014  -0.00052  -0.00491  -0.00528   2.34570
   D60       -2.92986  -0.00015  -0.00114  -0.00463  -0.00556  -2.93541
   D61        0.74017  -0.00002  -0.00295   0.00307   0.00014   0.74031
   D62       -0.27929  -0.00005  -0.00284   0.00063  -0.00219  -0.28149
   D63        2.89630  -0.00002   0.00371  -0.01715  -0.01332   2.88298
   D64       -3.00199  -0.00007   0.00128  -0.01359  -0.01209  -3.01409
   D65       -0.51170   0.00001   0.00109   0.00175   0.00286  -0.50883
   D66        0.56283   0.00006   0.00224   0.00195   0.00417   0.56700
   D67       -1.54936   0.00006   0.00125   0.00175   0.00303  -1.54634
   D68       -0.47484   0.00011   0.00240   0.00196   0.00433  -0.47051
   D69       -0.83502   0.00007  -0.00026   0.00317   0.00303  -0.83199
   D70        0.45285  -0.00005  -0.00043   0.00093   0.00055   0.45340
   D71       -0.96284   0.00005   0.00122   0.00118   0.00242  -0.96042
   D72        0.10447   0.00005   0.00158   0.00176   0.00331   0.10777
   D73        0.25052  -0.00006  -0.00043  -0.00167  -0.00208   0.24844
   D74        1.31783  -0.00005  -0.00008  -0.00109  -0.00120   1.31663
   D75        1.03446   0.00002  -0.00039  -0.00094  -0.00137   1.03309
   D76       -0.02387   0.00004  -0.00024  -0.00246  -0.00279  -0.02666
   D77       -0.16396  -0.00007  -0.00140  -0.00128  -0.00270  -0.16665
   D78       -1.22228  -0.00004  -0.00125  -0.00281  -0.00412  -1.22640
   D79        0.29470  -0.00008  -0.00309  -0.00367  -0.00677   0.28793
   D80        1.35814  -0.00007  -0.00263  -0.00343  -0.00609   1.35205
   D81       -0.76294  -0.00011  -0.00348  -0.00400  -0.00747  -0.77041
   D82        0.30050  -0.00011  -0.00302  -0.00377  -0.00678   0.29372
   D83        0.06307  -0.00000   0.00013   0.00353   0.00367   0.06675
   D84       -1.05044   0.00002   0.00073   0.00404   0.00478  -1.04566
   D85        1.18708   0.00008   0.00230   0.00297   0.00524   1.19233
   D86        0.07357   0.00011   0.00289   0.00347   0.00635   0.07992
   D87        0.82808  -0.00003  -0.00167  -0.00262  -0.00432   0.82376
   D88       -0.25649  -0.00004  -0.00144  -0.00315  -0.00463  -0.26111
   D89       -0.51268  -0.00002  -0.00121  -0.00229  -0.00351  -0.51619
   D90        0.58812  -0.00001  -0.00028  -0.00133  -0.00162   0.58649
   D91        0.15513  -0.00001   0.00029   0.00003   0.00035   0.15548
   D92        1.36099  -0.00006  -0.00100  -0.00254  -0.00350   1.35750
   D93       -0.99696   0.00005   0.00069   0.00131   0.00201  -0.99495
   D94        0.20890  -0.00000  -0.00060  -0.00126  -0.00183   0.20707
   D95       -0.95443   0.00002   0.00146  -0.00091   0.00049  -0.95393
   D96        0.13507   0.00006   0.00250   0.00032   0.00283   0.13790
   D97        0.20252  -0.00003   0.00073  -0.00208  -0.00135   0.20117
   D98        1.29201   0.00001   0.00177  -0.00085   0.00099   1.29300
   D99        0.54194  -0.00003  -0.00029   0.00202   0.00182   0.54377
   D100      -0.60701   0.00000  -0.00076   0.00168   0.00095  -0.60606
   D101       0.54445   0.00004   0.00189   0.00293   0.00481   0.54926
   D102      -0.50920   0.00005   0.00143   0.00104   0.00249  -0.50672
   D103      -0.48000   0.00005   0.00159   0.00349   0.00503  -0.47498
   D104      -1.53366   0.00006   0.00112   0.00160   0.00270  -1.53095
   D105      -1.26771   0.00007   0.00274   0.00270   0.00546  -1.26225
   D106      -0.17959   0.00006   0.00244   0.00349   0.00589  -0.17370
   D107      -0.20441   0.00007   0.00240   0.00559   0.00801  -0.19640
   D108       0.88371   0.00006   0.00210   0.00638   0.00844   0.89215
   D109       0.48500   0.00001   0.00147  -0.00282  -0.00141   0.48359
   D110      -0.73276   0.00004   0.00153  -0.00454  -0.00305  -0.73582
   D111      -0.84823   0.00005   0.00129   0.00186   0.00313  -0.84511
   D112      -0.01513   0.00009   0.00267   0.00424   0.00690  -0.00823
   D113       0.26428   0.00003  -0.00008   0.00181   0.00174   0.26602
   D114       1.09739   0.00007   0.00129   0.00419   0.00551   1.10290
   D115      -0.21090  -0.00002  -0.00119   0.00039  -0.00085  -0.21175
   D116      -1.27341  -0.00001  -0.00074   0.00107   0.00030  -1.27311
   D117       1.00563  -0.00002  -0.00102  -0.00069  -0.00174   1.00389
   D118      -0.05688  -0.00001  -0.00057  -0.00000  -0.00058  -0.05747
   D119      -0.08818  -0.00005  -0.00144  -0.00163  -0.00305  -0.09123
   D120       0.90856  -0.00003  -0.00150  -0.00228  -0.00375   0.90481
   D121      -0.92644  -0.00011  -0.00305  -0.00367  -0.00669  -0.93313
   D122       0.07030  -0.00010  -0.00312  -0.00432  -0.00739   0.06291
         Item               Value     Threshold  Converged?
 Maximum Force            0.000721     0.000450     NO 
 RMS     Force            0.000090     0.000300     YES
 Maximum Displacement     0.029122     0.001800     NO 
 RMS     Displacement     0.003612     0.001200     NO 
 Predicted change in Energy=-1.159544D-05
 GradGradGradGradGradGradGradGradGradGradGradGradGradGradGradGradGradGrad

                          Input orientation:                          
 ---------------------------------------------------------------------
 Center     Atomic      Atomic             Coordinates (Angstroms)
 Number     Number       Type             X           Y           Z
 ---------------------------------------------------------------------
      1          4           0       -0.070131    0.009485   -1.386753
      2          4           0       -1.690430    1.281305   -0.060996
      3          4           0        0.329704    1.670529   -0.268013
      4          4           0       -0.182695    0.875888    1.529118
      5          4           0        1.913355    0.491357   -1.102348
      6          4           0       -1.621843   -0.513778    0.986851
      7          4           0       -0.357862   -1.770496   -0.396653
      8          4           0        0.299358   -1.141956    1.421898
      9          4           0        1.620294   -1.314046   -0.238141
     10          4           0        1.732639    0.388184    0.904277
     11          4           0       -1.998903   -0.530940   -0.987607
     12          1           0       -2.355540    2.673401   -0.334857
     13          1           0       -2.965972    2.154740   -0.315760
 ---------------------------------------------------------------------
                    Distance matrix (angstroms):
                    1          2          3          4          5
     1  Be   0.000000
     2  Be   2.449597   0.000000
     3  Be   2.042184   2.067678   0.000000
     4  Be   3.043949   2.228472   2.030686   0.000000
     5  Be   2.060899   3.833497   2.143482   3.386134   0.000000
     6  Be   2.883680   2.079667   3.186600   2.072769   4.227608
     7  Be   2.057041   3.346923   3.511402   3.277594   3.282135
     8  Be   3.057918   3.468490   3.281279   2.077394   3.412406
     9  Be   2.434868   4.210478   3.251800   3.342123   2.022923
    10  Be   2.939764   3.666990   2.233137   2.072869   2.017386
    11  Be   2.042435   2.058639   3.284310   3.407591   4.045247
    12  H    3.664154   1.566940   2.867186   3.380341   4.855289
    13  H    3.759659   1.566780   3.331399   3.575704   5.214729
                    6          7          8          9         10
     6  Be   0.000000
     7  Be   2.256340   0.000000
     8  Be   2.067579   2.033255   0.000000
     9  Be   3.557033   2.036313   2.128431   0.000000
    10  Be   3.474608   3.274524   2.159527   2.053126   0.000000
    11  Be   2.010212   2.139800   3.385418   3.778034   4.283505
    12  H    3.527511   4.872653   4.969066   5.631726   4.844675
    13  H    3.259520   4.713412   4.954799   5.750855   5.165864
                   11         12         13
    11  Be   0.000000
    12  H    3.289539   0.000000
    13  H    2.932486   0.801250   0.000000
 Stoichiometry    Be11H2
 Framework group  C1[X(Be11H2)]
 Deg. of freedom    33
 Full point group                 C1      NOp   1
 Largest Abelian subgroup         C1      NOp   1
 Largest concise Abelian subgroup C1      NOp   1
                         Standard orientation:                         
 ---------------------------------------------------------------------
 Center     Atomic      Atomic             Coordinates (Angstroms)
 Number     Number       Type             X           Y           Z
 ---------------------------------------------------------------------
      1          4           0       -0.016276   -0.077485   -1.406914
      2          4           0        1.904166   -0.593633    0.023478
      3          4           0        0.157274   -1.684673   -0.158979
      4          4           0        0.299974   -0.629057    1.569893
      5          4           0       -1.712079   -1.205466   -1.091929
      6          4           0        1.175783    1.134487    0.922406
      7          4           0       -0.404092    1.757942   -0.562980
      8          4           0       -0.856532    1.075090    1.297971
      9          4           0       -2.099803    0.646191   -0.375511
     10          4           0       -1.643535   -0.896242    0.900438
     11          4           0        1.585853    1.136651   -1.045535
     12          1           0        3.024346   -1.677877   -0.134361
     13          1           0        3.412714   -0.977344   -0.154987
 ---------------------------------------------------------------------
 Rotational constants (GHZ):           2.3487797           1.7755874           1.6331911
 Standard basis: def2TZVP (5D, 7F)
 There are   232 symmetry adapted cartesian basis functions of A   symmetry.
 There are   221 symmetry adapted basis functions of A   symmetry.
   221 basis functions,   335 primitive gaussians,   232 cartesian basis functions
    23 alpha electrons       23 beta electrons
       nuclear repulsion energy       191.3817530410 Hartrees.
 NAtoms=   13 NActive=   13 NUniq=   13 SFac= 1.00D+00 NAtFMM=   60 NAOKFM=F Big=F
 Integral buffers will be    131072 words long.
 Raffenetti 2 integral format.
 Two-electron integral symmetry is turned on.
 Nuclear repulsion after empirical dispersion term =      191.3544250884 Hartrees.
 One-electron integrals computed using PRISM.
   1 Symmetry operations used in ECPInt.
 ECPInt:  NShTT=    5778 NPrTT=   17959 LenC2=    5637 LenP2D=   14634.
 LDataN:  DoStor=T MaxTD1= 4 Len=   56
 NBasis=   221 RedAO= T EigKep=  2.70D-04  NBF=   221
 NBsUse=   221 1.00D-06 EigRej= -1.00D+00 NBFU=   221
 Initial guess from the checkpoint file:  "/home/super/YCY/BeH/Be11/2-H-Be11.chk"
 B after Tr=    -0.000000   -0.000000   -0.000000
         Rot=    0.999999    0.001319    0.000786    0.000508 Ang=   0.19 deg.
 ExpMin= 3.27D-02 ExpMax= 4.70D+03 ExpMxC= 1.60D+02 IAcc=3 IRadAn=         5 AccDes= 0.00D+00
 Harris functional with IExCor= 1009 and IRadAn=       5 diagonalized for initial guess.
 HarFok:  IExCor= 1009 AccDes= 0.00D+00 IRadAn=         5 IDoV= 1 UseB2=F ITyADJ=14
 ICtDFT=  3500011 ScaDFX=  1.000000  1.000000  1.000000  1.000000
 FoFCou: FMM=F IPFlag=           0 FMFlag=      100000 FMFlg1=           0
         NFxFlg=           0 DoJE=T BraDBF=F KetDBF=T FulRan=T
         wScrn=  0.000000 ICntrl=       500 IOpCl=  0 I1Cent=   200000004 NGrid=           0
         NMat0=    1 NMatS0=      1 NMatT0=    0 NMatD0=    1 NMtDS0=    0 NMtDT0=    0
 Petite list used in FoFCou.
 Requested convergence on RMS density matrix=1.00D-08 within 128 cycles.
 Requested convergence on MAX density matrix=1.00D-06.
 Requested convergence on             energy=1.00D-06.
 No special actions if energy rises.
 SCF Done:  E(RPBE1PBE) =  -163.040664920     A.U. after   12 cycles
            NFock= 12  Conv=0.82D-08     -V/T= 2.0075
   1 Symmetry operations used in ECPInt.
 ECPInt:  NShTT=    5778 NPrTT=   17959 LenC2=    5637 LenP2D=   14634.
 LDataN:  DoStor=T MaxTD1= 5 Len=  102
 Calling FoFJK, ICntrl=      2127 FMM=F ISym2X=0 I1Cent= 0 IOpClX= 0 NMat=1 NMatS=1 NMatT=0.
 ***** Axes restored to original set *****
 -------------------------------------------------------------------
 Center     Atomic                   Forces (Hartrees/Bohr)
 Number     Number              X              Y              Z
 -------------------------------------------------------------------
      1        4           0.000029308   -0.000089644    0.000031086
      2        4           0.000009706   -0.000081990   -0.000168483
      3        4           0.000088255    0.000466921    0.000047135
      4        4          -0.000004363   -0.000234967   -0.000386844
      5        4          -0.000070453    0.000071330    0.000149257
      6        4          -0.000141645    0.000017558    0.000230196
      7        4          -0.000100054   -0.000209160   -0.000057412
      8        4           0.000208407    0.000038875    0.000167490
      9        4          -0.000086525    0.000088773   -0.000256363
     10        4          -0.000075685   -0.000148858    0.000115825
     11        4           0.000117386   -0.000042780    0.000206227
     12        1          -0.000021671    0.000181008    0.000146133
     13        1           0.000047334   -0.000057066   -0.000224245
 -------------------------------------------------------------------
 Cartesian Forces:  Max     0.000466921 RMS     0.000160497

 GradGradGradGradGradGradGradGradGradGradGradGradGradGradGradGradGradGrad
 Berny optimization.
 Using GEDIIS/GDIIS optimizer.
 FormGI is forming the generalized inverse of G from B-inverse, IUseBI=4.
 Internal  Forces:  Max     0.000142992 RMS     0.000041116
 Search for a local minimum.
 Step number  12 out of a maximum of  100
 All quantities printed in internal units (Hartrees-Bohrs-Radians)
 Mixed Optimization -- En-DIIS/RFO-DIIS
 Swapping is turned off.
 Update second derivatives using D2CorX and points    9   10   11   12
 DE= -3.06D-05 DEPred=-1.16D-05 R= 2.64D+00
 TightC=F SS=  1.41D+00  RLast= 7.27D-02 DXNew= 1.4868D+00 2.1796D-01
 Trust test= 2.64D+00 RLast= 7.27D-02 DXMaxT set to 8.84D-01
 ITU=  1  1  1  1  1  1  1  1  1  1  1  0
     Eigenvalues ---    0.00268   0.01276   0.02192   0.02409   0.02969
     Eigenvalues ---    0.03231   0.03337   0.03659   0.03981   0.04945
     Eigenvalues ---    0.05447   0.05709   0.06109   0.06217   0.06287
     Eigenvalues ---    0.06595   0.06750   0.06938   0.07011   0.07707
     Eigenvalues ---    0.07914   0.08288   0.08684   0.08840   0.09926
     Eigenvalues ---    0.11491   0.12029   0.12467   0.12744   0.13461
     Eigenvalues ---    0.13522   0.15261   0.21588
 En-DIIS/RFO-DIIS/Sim-DIIS IScMMF=       -3 using points:    12   11   10    9    8    7    6    5    4
 RFO step:  Lambda=-1.04704027D-05.
 DIIS inversion failure, remove point   9.
 DIIS inversion failure, remove point   8.
 DIIS inversion failure, remove point   7.
 DIIS inversion failure, remove point   6.
 DIIS inversion failure, remove point   5.
 RFO-DIIS uses    4 points instead of    9
 DidBck=F Rises=F RFO-DIIS coefs:    2.19105   -1.71783    0.78764   -0.26085    0.00000
                  RFO-DIIS coefs:    0.00000    0.00000    0.00000    0.00000
 Iteration  1 RMS(Cart)=  0.00199780 RMS(Int)=  0.00010845
 Iteration  2 RMS(Cart)=  0.00000560 RMS(Int)=  0.00010811
 Iteration  3 RMS(Cart)=  0.00000000 RMS(Int)=  0.00010811
 Variable       Old X    -DE/DX   Delta X   Delta X   Delta X     New X
                                 (Linear)    (Quad)   (Total)
    R1        4.62907  -0.00005  -0.00447  -0.00068  -0.00513   4.62394
    R2        3.85917   0.00011   0.00448  -0.00016   0.00428   3.86345
    R3        3.89453  -0.00002   0.00080   0.00027   0.00106   3.89559
    R4        3.88725   0.00009   0.00306  -0.00029   0.00277   3.89002
    R5        4.60123  -0.00006  -0.00475  -0.00104  -0.00581   4.59542
    R6        3.85964  -0.00001   0.00209  -0.00017   0.00189   3.86154
    R7        3.90734   0.00002   0.00009   0.00004   0.00015   3.90749
    R8        4.21120  -0.00003  -0.00045   0.00013  -0.00028   4.21092
    R9        3.93000   0.00012   0.00451  -0.00059   0.00399   3.93399
   R10        3.89026  -0.00002   0.00024  -0.00100  -0.00071   3.88955
   R11        2.96109   0.00014  -0.00315   0.00128  -0.00184   2.95925
   R12        2.96078  -0.00004   0.00352  -0.00229   0.00127   2.96205
   R13        3.83744  -0.00001  -0.00024  -0.00045  -0.00072   3.83672
   R14        4.05059  -0.00003  -0.00369   0.00046  -0.00322   4.04737
   R15        4.22002   0.00007   0.00130   0.00114   0.00242   4.22244
   R16        3.91696  -0.00003  -0.00319  -0.00014  -0.00335   3.91362
   R17        3.92571  -0.00003   0.00145  -0.00039   0.00104   3.92675
   R18        3.91715  -0.00009  -0.00047  -0.00008  -0.00054   3.91662
   R19        3.82277  -0.00001  -0.00037  -0.00012  -0.00044   3.82233
   R20        3.81231  -0.00004   0.00004  -0.00045  -0.00037   3.81194
   R21        4.26387   0.00006  -0.00125   0.00126   0.00001   4.26388
   R22        3.90716   0.00006   0.00243   0.00019   0.00265   3.90981
   R23        3.79875  -0.00005  -0.00107   0.00036  -0.00074   3.79802
   R24        3.84230   0.00006   0.00002   0.00053   0.00047   3.84276
   R25        3.84807   0.00001   0.00120  -0.00072   0.00048   3.84856
   R26        4.04364  -0.00005  -0.00190  -0.00020  -0.00211   4.04153
   R27        4.02215   0.00002   0.00036   0.00062   0.00104   4.02319
   R28        4.08091  -0.00002  -0.00570   0.00005  -0.00565   4.07527
   R29        3.87985   0.00002   0.00208  -0.00046   0.00151   3.88136
   R30        1.51414   0.00001   0.00142  -0.00093   0.00036   1.51450
    A1        2.02698  -0.00002  -0.00136   0.00024  -0.00110   2.02588
    A2        1.66719   0.00002   0.00058   0.00007   0.00066   1.66785
    A3        2.07845   0.00002   0.00198   0.00027   0.00228   2.08074
    A4        2.05729   0.00004   0.00040   0.00037   0.00076   2.05805
    A5        1.61859   0.00003   0.00054   0.00038   0.00093   1.61952
    A6        1.86821   0.00001   0.00081   0.00001   0.00081   1.86902
    A7        1.84473   0.00001   0.00126   0.00010   0.00139   1.84612
    A8        2.80467  -0.00004  -0.00107   0.00012  -0.00091   2.80376
    A9        2.00380  -0.00003  -0.00033   0.00001  -0.00030   2.00350
   A10        1.41436  -0.00003   0.00027  -0.00023  -0.00001   1.41435
   A11        1.37222   0.00001   0.00028   0.00037   0.00062   1.37284
   A12        2.27501   0.00005  -0.00251   0.00093  -0.00171   2.27330
   A13        2.40377  -0.00007  -0.00420  -0.00077  -0.00528   2.39849
   A14        1.75250   0.00004   0.00018   0.00029   0.00044   1.75294
   A15        1.84112   0.00004   0.00292   0.00022   0.00308   1.84420
   A16        1.80284  -0.00002  -0.00467   0.00014  -0.00466   1.79818
   A17        2.31065  -0.00005  -0.00494  -0.00043  -0.00546   2.30519
   A18        1.83631  -0.00006  -0.00124   0.00004  -0.00126   1.83505
   A19        2.18159  -0.00001  -0.00093  -0.00061  -0.00187   2.17972
   A20        2.44691   0.00009   0.00359   0.00090   0.00418   2.45109
   A21        2.62378  -0.00006   0.00303  -0.00114   0.00196   2.62574
   A22        2.20181   0.00002   0.00514   0.00025   0.00542   2.20723
   A23        2.26505   0.00007   0.00290   0.00055   0.00314   2.26820
   A24        1.87085  -0.00002   0.00024  -0.00048  -0.00037   1.87047
   A25        1.68819  -0.00008  -0.00222  -0.00027  -0.00250   1.68569
   A26        1.51428  -0.00005  -0.00117  -0.00041  -0.00160   1.51268
   A27        2.28796  -0.00006  -0.00182  -0.00018  -0.00198   2.28598
   A28        2.04108  -0.00005  -0.00102  -0.00020  -0.00120   2.03988
   A29        1.89192  -0.00007  -0.00020  -0.00038  -0.00055   1.89136
   A30        1.87222   0.00006   0.00127  -0.00004   0.00126   1.87348
   A31        2.04078   0.00004  -0.00009   0.00026   0.00017   2.04095
   A32        1.77831   0.00009   0.00273   0.00031   0.00306   1.78137
   A33        1.85029   0.00009   0.00068   0.00056   0.00126   1.85155
   A34        1.98771   0.00005   0.00005   0.00031   0.00037   1.98808
   A35        1.60990   0.00001  -0.00007  -0.00013  -0.00024   1.60965
   A36        1.79020   0.00005   0.00165  -0.00004   0.00158   1.79178
   A37        1.76225  -0.00002  -0.00086  -0.00042  -0.00126   1.76099
   A38        1.98112  -0.00003  -0.00091   0.00002  -0.00090   1.98023
   A39        1.71619  -0.00003   0.00091  -0.00042   0.00046   1.71664
   A40        1.97460  -0.00005   0.00017  -0.00035  -0.00021   1.97439
   A41        1.95883  -0.00003  -0.00044  -0.00033  -0.00079   1.95804
   A42        1.46212  -0.00001  -0.00027  -0.00010  -0.00037   1.46174
   A43        1.68886  -0.00003  -0.00116  -0.00010  -0.00125   1.68761
   A44        1.95154  -0.00001   0.00003  -0.00005   0.00001   1.95155
   A45        1.89213  -0.00002   0.00077  -0.00022   0.00055   1.89268
   A46        2.26095  -0.00005  -0.00150  -0.00011  -0.00162   2.25933
   A47        1.84567  -0.00003  -0.00088  -0.00015  -0.00104   1.84463
   A48        1.83672  -0.00004  -0.00002  -0.00040  -0.00045   1.83627
   A49        2.02321  -0.00002  -0.00114  -0.00014  -0.00128   2.02192
   A50        1.92944  -0.00001  -0.00008   0.00012   0.00003   1.92947
   A51        1.79178   0.00001   0.00224  -0.00030   0.00191   1.79369
   A52        1.46370   0.00002   0.00080   0.00009   0.00087   1.46457
   A53        1.42003   0.00000   0.00084   0.00017   0.00101   1.42103
   A54        1.88339   0.00003   0.00238   0.00040   0.00278   1.88618
   A55        1.92937  -0.00001  -0.00117   0.00005  -0.00109   1.92828
   A56        1.85700   0.00001  -0.00070   0.00029  -0.00044   1.85657
   A57        1.68680   0.00005   0.00209  -0.00010   0.00200   1.68880
   A58        1.72098   0.00001  -0.00064  -0.00014  -0.00076   1.72022
   A59        1.95042  -0.00003  -0.00153  -0.00020  -0.00173   1.94869
   A60        1.88834  -0.00002   0.00003  -0.00015  -0.00010   1.88825
   A61        1.91145   0.00002   0.00093   0.00037   0.00134   1.91280
   A62        1.58335   0.00004  -0.00020   0.00010  -0.00008   1.58327
   A63        1.84495   0.00005   0.00063   0.00018   0.00083   1.84577
    D1       -0.76702  -0.00002  -0.00190   0.00013  -0.00182  -0.76885
    D2       -1.78543  -0.00001  -0.00044   0.00011  -0.00038  -1.78581
    D3        1.48255  -0.00003  -0.00500  -0.00050  -0.00526   1.47729
    D4        2.18833  -0.00001  -0.00653  -0.00021  -0.00630   2.18204
    D5        1.16155  -0.00000  -0.00051   0.00036  -0.00017   1.16138
    D6        0.14314   0.00001   0.00094   0.00034   0.00127   0.14441
    D7       -2.87206  -0.00001  -0.00362  -0.00027  -0.00360  -2.87567
    D8       -2.16628   0.00001  -0.00515   0.00002  -0.00464  -2.17092
    D9        0.28052  -0.00001  -0.00121   0.00041  -0.00083   0.27969
   D10       -0.73789   0.00000   0.00024   0.00039   0.00061  -0.73727
   D11        2.53009  -0.00002  -0.00432  -0.00022  -0.00426   2.52583
   D12       -3.04731  -0.00000  -0.00585   0.00007  -0.00530  -3.05261
   D13       -0.23075   0.00001  -0.00067   0.00030  -0.00037  -0.23112
   D14        0.76727  -0.00002  -0.00088   0.00011  -0.00076   0.76651
   D15       -1.08792   0.00001  -0.00187   0.00020  -0.00168  -1.08960
   D16       -0.08990  -0.00003  -0.00207   0.00002  -0.00206  -0.09196
   D17        0.95416  -0.00001  -0.00186   0.00036  -0.00149   0.95267
   D18        1.95218  -0.00004  -0.00207   0.00017  -0.00187   1.95031
   D19        0.85561   0.00004   0.00319   0.00031   0.00357   0.85918
   D20       -0.96709   0.00001   0.00235   0.00007   0.00244  -0.96465
   D21       -0.07501   0.00002   0.00376   0.00024   0.00403  -0.07098
   D22       -0.13003  -0.00001  -0.00105  -0.00026  -0.00131  -0.13134
   D23       -1.10709  -0.00002  -0.00215  -0.00005  -0.00221  -1.10929
   D24        0.77382  -0.00001  -0.00035  -0.00017  -0.00051   0.77331
   D25       -0.20323  -0.00001  -0.00145   0.00004  -0.00141  -0.20464
   D26        1.94929  -0.00002  -0.00196   0.00005  -0.00186   1.94743
   D27        0.97224  -0.00003  -0.00306   0.00026  -0.00276   0.96948
   D28        0.32772  -0.00000  -0.00001  -0.00034  -0.00032   0.32740
   D29       -0.76643   0.00002   0.00219  -0.00030   0.00190  -0.76453
   D30        1.19293   0.00001   0.00004  -0.00002   0.00004   1.19296
   D31        0.09878   0.00003   0.00224   0.00002   0.00226   0.10104
   D32       -0.73045  -0.00000  -0.00106  -0.00023  -0.00127  -0.73173
   D33       -1.82460   0.00001   0.00114  -0.00019   0.00095  -1.82365
   D34       -0.91177  -0.00001   0.00066  -0.00005   0.00060  -0.91117
   D35        0.06221  -0.00000  -0.00172   0.00020  -0.00153   0.06068
   D36        0.85706   0.00002   0.00157   0.00040   0.00199   0.85905
   D37        0.96538  -0.00000   0.00285   0.00016   0.00306   0.96844
   D38       -0.17898   0.00006   0.00353   0.00078   0.00432  -0.17467
   D39       -0.07455   0.00002   0.00369  -0.00025   0.00353  -0.07102
   D40       -1.21891   0.00008   0.00437   0.00036   0.00479  -1.21412
   D41       -2.48992  -0.00008   0.00205  -0.00118   0.00078  -2.48914
   D42        2.64890  -0.00001   0.00273  -0.00056   0.00205   2.65094
   D43       -2.37716   0.00005   0.00571   0.00081   0.00616  -2.37100
   D44        2.76166   0.00012   0.00639   0.00143   0.00742   2.76908
   D45       -0.82582  -0.00001   0.00207  -0.00051   0.00156  -0.82426
   D46        0.35450   0.00003   0.00051  -0.00040   0.00012   0.35462
   D47        0.00538   0.00001   0.00423  -0.00049   0.00370   0.00908
   D48        1.18571   0.00005   0.00267  -0.00038   0.00226   1.18797
   D49        3.12552  -0.00005   0.00580  -0.00126   0.00462   3.13014
   D50       -1.97734  -0.00001   0.00424  -0.00114   0.00318  -1.97416
   D51        2.51159   0.00001   0.00777   0.00023   0.00848   2.52007
   D52       -2.59127   0.00005   0.00620   0.00035   0.00704  -2.58423
   D53       -0.13225  -0.00001  -0.00098  -0.00025  -0.00123  -0.13347
   D54        0.86983  -0.00002  -0.00136  -0.00049  -0.00185   0.86797
   D55       -0.97950  -0.00004  -0.00313  -0.00035  -0.00344  -0.98294
   D56        0.02257  -0.00005  -0.00350  -0.00058  -0.00407   0.01850
   D57        2.81403   0.00006   0.00391   0.00125   0.00543   2.81946
   D58       -2.46708   0.00005   0.00354   0.00101   0.00480  -2.46228
   D59        2.34570  -0.00008  -0.00366  -0.00083  -0.00463   2.34107
   D60       -2.93541  -0.00009  -0.00403  -0.00107  -0.00526  -2.94067
   D61        0.74031  -0.00003  -0.00256   0.00001  -0.00260   0.73771
   D62       -0.28149  -0.00002  -0.00282   0.00013  -0.00266  -0.28415
   D63        2.88298   0.00005  -0.00439   0.00097  -0.00355   2.87942
   D64       -3.01409  -0.00007  -0.00673  -0.00083  -0.00769  -3.02177
   D65       -0.50883  -0.00003   0.00098  -0.00058   0.00037  -0.50846
   D66        0.56700   0.00002   0.00261  -0.00033   0.00229   0.56929
   D67       -1.54634   0.00001   0.00145  -0.00055   0.00088  -1.54545
   D68       -0.47051   0.00006   0.00308  -0.00029   0.00281  -0.46770
   D69       -0.83199   0.00004   0.00045   0.00064   0.00101  -0.83098
   D70        0.45340  -0.00003  -0.00003   0.00045   0.00039   0.45379
   D71       -0.96042   0.00002   0.00138  -0.00026   0.00110  -0.95932
   D72        0.10777   0.00003   0.00230  -0.00004   0.00227   0.11005
   D73        0.24844  -0.00004  -0.00166  -0.00066  -0.00235   0.24609
   D74        1.31663  -0.00003  -0.00074  -0.00044  -0.00117   1.31546
   D75        1.03309   0.00004  -0.00006   0.00026   0.00022   1.03332
   D76       -0.02666   0.00007  -0.00018   0.00074   0.00059  -0.02606
   D77       -0.16665  -0.00004  -0.00169  -0.00036  -0.00204  -0.16870
   D78       -1.22640  -0.00001  -0.00181   0.00012  -0.00168  -1.22808
   D79        0.28793  -0.00001  -0.00418   0.00058  -0.00359   0.28434
   D80        1.35205  -0.00003  -0.00402   0.00010  -0.00391   1.34814
   D81       -0.77041  -0.00004  -0.00464   0.00043  -0.00421  -0.77462
   D82        0.29372  -0.00006  -0.00448  -0.00005  -0.00453   0.28918
   D83        0.06675  -0.00001   0.00160   0.00065   0.00227   0.06901
   D84       -1.04566  -0.00000   0.00232   0.00062   0.00292  -1.04274
   D85        1.19233   0.00006   0.00357   0.00063   0.00424   1.19657
   D86        0.07992   0.00007   0.00429   0.00060   0.00490   0.08482
   D87        0.82376  -0.00002  -0.00263  -0.00034  -0.00296   0.82080
   D88       -0.26111  -0.00004  -0.00281  -0.00062  -0.00338  -0.26450
   D89       -0.51619  -0.00001  -0.00240  -0.00032  -0.00275  -0.51895
   D90        0.58649  -0.00000  -0.00100  -0.00038  -0.00141   0.58509
   D91        0.15548   0.00001   0.00090   0.00030   0.00118   0.15666
   D92        1.35750  -0.00003  -0.00184   0.00011  -0.00177   1.35573
   D93       -0.99495   0.00004   0.00119   0.00023   0.00141  -0.99354
   D94        0.20707  -0.00000  -0.00155   0.00004  -0.00154   0.20553
   D95       -0.95393   0.00002   0.00155   0.00051   0.00208  -0.95186
   D96        0.13790   0.00003   0.00282   0.00029   0.00307   0.14097
   D97        0.20117  -0.00001   0.00065   0.00013   0.00079   0.20196
   D98        1.29300  -0.00001   0.00192  -0.00009   0.00178   1.29478
   D99        0.54377  -0.00004  -0.00025  -0.00049  -0.00076   0.54301
   D100      -0.60606  -0.00001  -0.00077  -0.00017  -0.00094  -0.60701
   D101       0.54926  -0.00001   0.00261  -0.00044   0.00217   0.55143
   D102      -0.50672   0.00002   0.00172  -0.00038   0.00132  -0.50540
   D103      -0.47498   0.00001   0.00251  -0.00044   0.00207  -0.47290
   D104      -1.53095   0.00003   0.00162  -0.00039   0.00123  -1.52972
   D105      -1.26225   0.00005   0.00431   0.00016   0.00448  -1.25778
   D106      -0.17370   0.00004   0.00428   0.00024   0.00454  -0.16915
   D107      -0.19640   0.00001   0.00445   0.00006   0.00452  -0.19188
   D108       0.89215   0.00001   0.00442   0.00014   0.00459   0.89674
   D109       0.48359   0.00002   0.00075   0.00018   0.00095   0.48454
   D110      -0.73582   0.00005   0.00036   0.00007   0.00040  -0.73541
   D111      -0.84511   0.00004   0.00220   0.00019   0.00238  -0.84273
   D112      -0.00823   0.00007   0.00445   0.00052   0.00494  -0.00330
   D113       0.26602   0.00001   0.00043   0.00000   0.00042   0.26643
   D114       1.10290   0.00004   0.00269   0.00033   0.00297   1.10587
   D115      -0.21175   0.00000  -0.00078   0.00019  -0.00056  -0.21231
   D116      -1.27311   0.00000  -0.00006   0.00025   0.00022  -1.27290
   D117       1.00389   0.00001  -0.00094   0.00040  -0.00052   1.00337
   D118      -0.05747   0.00001  -0.00023   0.00046   0.00025  -0.05722
   D119      -0.09123  -0.00003  -0.00213   0.00002  -0.00212  -0.09335
   D120       0.90481  -0.00003  -0.00254  -0.00032  -0.00287   0.90194
   D121      -0.93313  -0.00006  -0.00463  -0.00011  -0.00475  -0.93788
   D122       0.06291  -0.00006  -0.00504  -0.00045  -0.00550   0.05741
         Item               Value     Threshold  Converged?
 Maximum Force            0.000143     0.000450     YES
 RMS     Force            0.000041     0.000300     YES
 Maximum Displacement     0.016309     0.001800     NO 
 RMS     Displacement     0.001998     0.001200     NO 
 Predicted change in Energy=-2.724152D-06
 GradGradGradGradGradGradGradGradGradGradGradGradGradGradGradGradGradGrad

                          Input orientation:                          
 ---------------------------------------------------------------------
 Center     Atomic      Atomic             Coordinates (Angstroms)
 Number     Number       Type             X           Y           Z
 ---------------------------------------------------------------------
      1          4           0       -0.072048    0.010091   -1.385302
      2          4           0       -1.690825    1.280136   -0.060994
      3          4           0        0.328929    1.673001   -0.265607
      4          4           0       -0.183559    0.874211    1.529227
      5          4           0        1.911116    0.495822   -1.101160
      6          4           0       -1.621132   -0.515582    0.989885
      7          4           0       -0.359079   -1.771969   -0.395687
      8          4           0        0.302540   -1.143200    1.421465
      9          4           0        1.619081   -1.312400   -0.243063
     10          4           0        1.731801    0.386908    0.905092
     11          4           0       -2.000501   -0.533455   -0.983728
     12          1           0       -2.350991    2.673516   -0.334721
     13          1           0       -2.963359    2.156596   -0.324390
 ---------------------------------------------------------------------
                    Distance matrix (angstroms):
                    1          2          3          4          5
     1  Be   0.000000
     2  Be   2.446885   0.000000
     3  Be   2.044449   2.067756   0.000000
     4  Be   3.041976   2.228324   2.030305   0.000000
     5  Be   2.061458   3.830283   2.141778   3.383752   0.000000
     6  Be   2.884009   2.081780   3.188870   2.070998   4.227551
     7  Be   2.058509   3.346776   3.515408   3.276945   3.285476
     8  Be   3.057505   3.470410   3.282971   2.077944   3.411385
     9  Be   2.431791   4.208309   3.252325   3.342422   2.022692
    10  Be   2.939687   3.666816   2.234417   2.072585   2.017192
    11  Be   2.043437   2.058263   3.287916   3.405546   4.046473
    12  H    3.659390   1.565967   2.861429   3.377804   4.847198
    13  H    3.754025   1.567452   3.328135   3.578784   5.207884
                    6          7          8          9         10
     6  Be   0.000000
     7  Be   2.256346   0.000000
     8  Be   2.068981   2.033502   0.000000
     9  Be   3.557254   2.036569   2.128981   0.000000
    10  Be   3.473303   3.274836   2.156538   2.053926   0.000000
    11  Be   2.009823   2.138685   3.385372   3.775806   4.283081
    12  H    3.529535   4.871731   4.969179   5.626490   4.840960
    13  H    3.266409   4.713914   4.960117   5.747983   5.166038
                   11         12         13
    11  Be   0.000000
    12  H    3.290701   0.000000
    13  H    2.932268   0.801441   0.000000
 Stoichiometry    Be11H2
 Framework group  C1[X(Be11H2)]
 Deg. of freedom    33
 Full point group                 C1      NOp   1
 Largest Abelian subgroup         C1      NOp   1
 Largest concise Abelian subgroup C1      NOp   1
                         Standard orientation:                         
 ---------------------------------------------------------------------
 Center     Atomic      Atomic             Coordinates (Angstroms)
 Number     Number       Type             X           Y           Z
 ---------------------------------------------------------------------
      1          4           0       -0.014204   -0.080067   -1.405821
      2          4           0        1.903548   -0.593309    0.024582
      3          4           0        0.157921   -1.687178   -0.153887
      4          4           0        0.299039   -0.624834    1.570540
      5          4           0       -1.708825   -1.210444   -1.089407
      6          4           0        1.174048    1.137066    0.923160
      7          4           0       -0.403095    1.758628   -0.565926
      8          4           0       -0.860428    1.077337    1.294671
      9          4           0       -2.097956    0.644403   -0.382723
     10          4           0       -1.644220   -0.892894    0.901586
     11          4           0        1.586718    1.137165   -1.043841
     12          1           0        3.019250   -1.681126   -0.130713
     13          1           0        3.410562   -0.982367   -0.161018
 ---------------------------------------------------------------------
 Rotational constants (GHZ):           2.3474239           1.7770406           1.6330165
 Standard basis: def2TZVP (5D, 7F)
 There are   232 symmetry adapted cartesian basis functions of A   symmetry.
 There are   221 symmetry adapted basis functions of A   symmetry.
   221 basis functions,   335 primitive gaussians,   232 cartesian basis functions
    23 alpha electrons       23 beta electrons
       nuclear repulsion energy       191.3846456511 Hartrees.
 NAtoms=   13 NActive=   13 NUniq=   13 SFac= 1.00D+00 NAtFMM=   60 NAOKFM=F Big=F
 Integral buffers will be    131072 words long.
 Raffenetti 2 integral format.
 Two-electron integral symmetry is turned on.
 Nuclear repulsion after empirical dispersion term =      191.3573163937 Hartrees.
 One-electron integrals computed using PRISM.
   1 Symmetry operations used in ECPInt.
 ECPInt:  NShTT=    5778 NPrTT=   17959 LenC2=    5638 LenP2D=   14633.
 LDataN:  DoStor=T MaxTD1= 4 Len=   56
 NBasis=   221 RedAO= T EigKep=  2.70D-04  NBF=   221
 NBsUse=   221 1.00D-06 EigRej= -1.00D+00 NBFU=   221
 Initial guess from the checkpoint file:  "/home/super/YCY/BeH/Be11/2-H-Be11.chk"
 B after Tr=     0.000000    0.000000   -0.000000
         Rot=    0.999999    0.000994    0.000502   -0.000084 Ang=   0.13 deg.
 Requested convergence on RMS density matrix=1.00D-08 within 128 cycles.
 Requested convergence on MAX density matrix=1.00D-06.
 Requested convergence on             energy=1.00D-06.
 No special actions if energy rises.
 SCF Done:  E(RPBE1PBE) =  -163.040675286     A.U. after   12 cycles
            NFock= 12  Conv=0.52D-08     -V/T= 2.0075
   1 Symmetry operations used in ECPInt.
 ECPInt:  NShTT=    5778 NPrTT=   17959 LenC2=    5638 LenP2D=   14633.
 LDataN:  DoStor=T MaxTD1= 5 Len=  102
 Calling FoFJK, ICntrl=      2127 FMM=F ISym2X=0 I1Cent= 0 IOpClX= 0 NMat=1 NMatS=1 NMatT=0.
 ***** Axes restored to original set *****
 -------------------------------------------------------------------
 Center     Atomic                   Forces (Hartrees/Bohr)
 Number     Number              X              Y              Z
 -------------------------------------------------------------------
      1        4           0.000039013   -0.000045067    0.000227226
      2        4          -0.000054932   -0.000189783   -0.000062876
      3        4          -0.000048263    0.000289421   -0.000052375
      4        4           0.000096494   -0.000144414   -0.000282732
      5        4           0.000040335   -0.000001575    0.000032719
      6        4          -0.000152402    0.000044146    0.000179193
      7        4           0.000061836   -0.000100763   -0.000129611
      8        4          -0.000016112   -0.000018982    0.000141601
      9        4          -0.000138907    0.000107116   -0.000097226
     10        4           0.000047323   -0.000079664    0.000014451
     11        4           0.000088510    0.000045450    0.000054332
     12        1          -0.000078623    0.000191673    0.000062564
     13        1           0.000115727   -0.000097557   -0.000087265
 -------------------------------------------------------------------
 Cartesian Forces:  Max     0.000289421 RMS     0.000118514

 GradGradGradGradGradGradGradGradGradGradGradGradGradGradGradGradGradGrad
 Berny optimization.
 Using GEDIIS/GDIIS optimizer.
 FormGI is forming the generalized inverse of G from B-inverse, IUseBI=4.
 Internal  Forces:  Max     0.000193327 RMS     0.000029300
 Search for a local minimum.
 Step number  13 out of a maximum of  100
 All quantities printed in internal units (Hartrees-Bohrs-Radians)
 Mixed Optimization -- En-DIIS/RFO-DIIS
 Swapping is turned off.
 Update second derivatives using D2CorX and points    9   10   11   12   13
 DE= -1.04D-05 DEPred=-2.72D-06 R= 3.81D+00
 TightC=F SS=  1.41D+00  RLast= 4.05D-02 DXNew= 1.4868D+00 1.2142D-01
 Trust test= 3.81D+00 RLast= 4.05D-02 DXMaxT set to 8.84D-01
 ITU=  1  1  1  1  1  1  1  1  1  1  1  1  0
     Eigenvalues ---    0.00231   0.00884   0.01918   0.02309   0.02939
     Eigenvalues ---    0.03268   0.03395   0.03562   0.03965   0.04743
     Eigenvalues ---    0.05293   0.05524   0.06074   0.06140   0.06243
     Eigenvalues ---    0.06558   0.06758   0.06936   0.07003   0.07692
     Eigenvalues ---    0.07799   0.08289   0.08655   0.09035   0.09491
     Eigenvalues ---    0.11524   0.11994   0.12170   0.12506   0.13454
     Eigenvalues ---    0.13510   0.14896   0.21728
 En-DIIS/RFO-DIIS/Sim-DIIS IScMMF=       -3 using points:    13   12   11   10    9    8    7    6    5    4
 RFO step:  Lambda=-4.81944969D-06.
 DIIS inversion failure, remove point  10.
 DIIS inversion failure, remove point   9.
 DIIS inversion failure, remove point   8.
 DIIS inversion failure, remove point   7.
 DIIS inversion failure, remove point   6.
 RFO-DIIS uses    5 points instead of   10
 DidBck=F Rises=F RFO-DIIS coefs:    1.85832   -2.00000    1.69787   -0.87038    0.31420
                  RFO-DIIS coefs:    0.00000    0.00000    0.00000    0.00000    0.00000
 Iteration  1 RMS(Cart)=  0.00107387 RMS(Int)=  0.00015419
 Iteration  2 RMS(Cart)=  0.00000216 RMS(Int)=  0.00015415
 Iteration  3 RMS(Cart)=  0.00000000 RMS(Int)=  0.00015415
 Variable       Old X    -DE/DX   Delta X   Delta X   Delta X     New X
                                 (Linear)    (Quad)   (Total)
    R1        4.62394  -0.00004  -0.00038  -0.00317  -0.00358   4.62037
    R2        3.86345   0.00002  -0.00016   0.00217   0.00207   3.86552
    R3        3.89559  -0.00000   0.00035   0.00060   0.00096   3.89655
    R4        3.89002   0.00001  -0.00032   0.00135   0.00103   3.89105
    R5        4.59542  -0.00007  -0.00059  -0.00423  -0.00478   4.59064
    R6        3.86154  -0.00003  -0.00030   0.00105   0.00079   3.86233
    R7        3.90749   0.00003   0.00001   0.00035   0.00036   3.90785
    R8        4.21092  -0.00003   0.00000  -0.00027  -0.00032   4.21060
    R9        3.93399   0.00003  -0.00035   0.00236   0.00191   3.93590
   R10        3.88955  -0.00005  -0.00093  -0.00078  -0.00178   3.88777
   R11        2.95925   0.00019   0.00096   0.00014   0.00104   2.96029
   R12        2.96205  -0.00013  -0.00117   0.00009  -0.00114   2.96092
   R13        3.83672  -0.00001  -0.00034  -0.00055  -0.00085   3.83587
   R14        4.04737   0.00002   0.00038  -0.00159  -0.00123   4.04614
   R15        4.22244   0.00006   0.00092   0.00216   0.00312   4.22556
   R16        3.91362  -0.00001  -0.00013  -0.00144  -0.00155   3.91207
   R17        3.92675  -0.00003  -0.00037   0.00056   0.00020   3.92695
   R18        3.91662  -0.00004   0.00005  -0.00060  -0.00056   3.91606
   R19        3.82233  -0.00001  -0.00015  -0.00020  -0.00042   3.82192
   R20        3.81194  -0.00002  -0.00040  -0.00040  -0.00087   3.81107
   R21        4.26388   0.00007   0.00115   0.00086   0.00202   4.26589
   R22        3.90981   0.00003   0.00007   0.00145   0.00147   3.91127
   R23        3.79802  -0.00001   0.00027  -0.00024   0.00009   3.79811
   R24        3.84276   0.00003   0.00022   0.00040   0.00073   3.84349
   R25        3.84856  -0.00003  -0.00070  -0.00029  -0.00100   3.84756
   R26        4.04153  -0.00002  -0.00031  -0.00131  -0.00161   4.03992
   R27        4.02319   0.00001   0.00049   0.00082   0.00124   4.02443
   R28        4.07527   0.00003   0.00017  -0.00257  -0.00241   4.07286
   R29        3.88136  -0.00002  -0.00051   0.00060   0.00024   3.88160
   R30        1.51450   0.00000  -0.00092   0.00110   0.00042   1.51493
    A1        2.02588   0.00001   0.00014  -0.00040  -0.00030   2.02559
    A2        1.66785   0.00002  -0.00001   0.00050   0.00046   1.66832
    A3        2.08074   0.00002   0.00008   0.00149   0.00152   2.08226
    A4        2.05805   0.00004   0.00015   0.00093   0.00108   2.05913
    A5        1.61952   0.00003   0.00020   0.00088   0.00108   1.62059
    A6        1.86902   0.00001  -0.00011   0.00057   0.00047   1.86948
    A7        1.84612   0.00001  -0.00005   0.00097   0.00089   1.84701
    A8        2.80376   0.00001  -0.00009  -0.00028  -0.00044   2.80332
    A9        2.00350  -0.00000  -0.00008  -0.00016  -0.00026   2.00325
   A10        1.41435  -0.00003  -0.00015  -0.00030  -0.00039   1.41397
   A11        1.37284   0.00001   0.00037   0.00051   0.00091   1.37375
   A12        2.27330   0.00003   0.00178  -0.00057   0.00140   2.27471
   A13        2.39849  -0.00003  -0.00019  -0.00276  -0.00252   2.39597
   A14        1.75294   0.00003   0.00024   0.00057   0.00085   1.75379
   A15        1.84420   0.00001   0.00003   0.00180   0.00192   1.84612
   A16        1.79818  -0.00001   0.00120  -0.00268  -0.00128   1.79690
   A17        2.30519  -0.00003   0.00081  -0.00293  -0.00199   2.30320
   A18        1.83505  -0.00003  -0.00003  -0.00075  -0.00070   1.83435
   A19        2.17972  -0.00000  -0.00083  -0.00126  -0.00163   2.17809
   A20        2.45109   0.00005  -0.00032   0.00248   0.00262   2.45371
   A21        2.62574  -0.00004  -0.00225   0.00059  -0.00179   2.62395
   A22        2.20723   0.00000  -0.00121   0.00257   0.00132   2.20855
   A23        2.26820   0.00003  -0.00017   0.00202   0.00229   2.27048
   A24        1.87047  -0.00001  -0.00091  -0.00037  -0.00108   1.86939
   A25        1.68569  -0.00006  -0.00013  -0.00178  -0.00190   1.68379
   A26        1.51268  -0.00003  -0.00024  -0.00124  -0.00145   1.51123
   A27        2.28598  -0.00003  -0.00007  -0.00124  -0.00134   2.28464
   A28        2.03988  -0.00003  -0.00014  -0.00095  -0.00113   2.03875
   A29        1.89136  -0.00004  -0.00029  -0.00066  -0.00100   1.89037
   A30        1.87348   0.00003  -0.00002   0.00068   0.00061   1.87410
   A31        2.04095   0.00003   0.00023   0.00041   0.00064   2.04159
   A32        1.78137   0.00006   0.00031   0.00208   0.00236   1.78372
   A33        1.85155   0.00006   0.00042   0.00119   0.00158   1.85313
   A34        1.98808   0.00005   0.00030   0.00049   0.00079   1.98887
   A35        1.60965  -0.00001  -0.00004  -0.00030  -0.00028   1.60938
   A36        1.79178   0.00001  -0.00007   0.00087   0.00084   1.79262
   A37        1.76099  -0.00002  -0.00045  -0.00101  -0.00147   1.75952
   A38        1.98023  -0.00001  -0.00006  -0.00061  -0.00067   1.97956
   A39        1.71664  -0.00004  -0.00047  -0.00016  -0.00058   1.71606
   A40        1.97439  -0.00005  -0.00045  -0.00060  -0.00101   1.97338
   A41        1.95804  -0.00002  -0.00040  -0.00072  -0.00108   1.95696
   A42        1.46174  -0.00001   0.00005  -0.00024  -0.00018   1.46156
   A43        1.68761  -0.00002   0.00008  -0.00082  -0.00076   1.68685
   A44        1.95155  -0.00001   0.00003  -0.00004  -0.00005   1.95150
   A45        1.89268  -0.00002  -0.00022   0.00010  -0.00013   1.89255
   A46        2.25933  -0.00003  -0.00002  -0.00104  -0.00103   2.25830
   A47        1.84463  -0.00002  -0.00013  -0.00067  -0.00079   1.84384
   A48        1.83627  -0.00004  -0.00033  -0.00070  -0.00100   1.83527
   A49        2.02192  -0.00001   0.00001  -0.00072  -0.00072   2.02121
   A50        1.92947   0.00000   0.00016   0.00013   0.00031   1.92978
   A51        1.79369  -0.00001  -0.00032   0.00087   0.00060   1.79429
   A52        1.46457   0.00001   0.00008   0.00055   0.00064   1.46521
   A53        1.42103   0.00000   0.00018   0.00065   0.00084   1.42187
   A54        1.88618   0.00003   0.00026   0.00188   0.00214   1.88831
   A55        1.92828   0.00002   0.00008  -0.00043  -0.00039   1.92790
   A56        1.85657   0.00002   0.00022   0.00007   0.00031   1.85688
   A57        1.68880   0.00002  -0.00015   0.00110   0.00094   1.68974
   A58        1.72022   0.00000  -0.00013  -0.00054  -0.00070   1.71952
   A59        1.94869  -0.00002  -0.00016  -0.00113  -0.00129   1.94740
   A60        1.88825  -0.00003  -0.00014  -0.00026  -0.00043   1.88781
   A61        1.91280   0.00001   0.00029   0.00089   0.00112   1.91391
   A62        1.58327   0.00002   0.00031   0.00005   0.00033   1.58360
   A63        1.84577   0.00003   0.00019   0.00063   0.00079   1.84656
    D1       -0.76885  -0.00002   0.00021  -0.00102  -0.00073  -0.76958
    D2       -1.78581  -0.00002   0.00019  -0.00038  -0.00010  -1.78591
    D3        1.47729  -0.00003   0.00099  -0.00334  -0.00271   1.47459
    D4        2.18204  -0.00002   0.00230  -0.00326  -0.00160   2.18044
    D5        1.16138   0.00001   0.00018   0.00025   0.00046   1.16184
    D6        0.14441   0.00001   0.00017   0.00090   0.00109   0.14550
    D7       -2.87567  -0.00000   0.00096  -0.00206  -0.00152  -2.87718
    D8       -2.17092   0.00001   0.00227  -0.00199  -0.00041  -2.17133
    D9        0.27969   0.00001   0.00030  -0.00015   0.00019   0.27988
   D10       -0.73727   0.00001   0.00029   0.00050   0.00082  -0.73646
   D11        2.52583  -0.00001   0.00108  -0.00246  -0.00179   2.52404
   D12       -3.05261   0.00000   0.00239  -0.00239  -0.00068  -3.05329
   D13       -0.23112   0.00001   0.00018   0.00002   0.00020  -0.23092
   D14        0.76651  -0.00001   0.00007  -0.00040  -0.00035   0.76617
   D15       -1.08960   0.00001   0.00018  -0.00078  -0.00057  -1.09017
   D16       -0.09196  -0.00001   0.00007  -0.00120  -0.00112  -0.09308
   D17        0.95267   0.00002   0.00017  -0.00050  -0.00034   0.95233
   D18        1.95031   0.00000   0.00006  -0.00092  -0.00089   1.94941
   D19        0.85918   0.00002   0.00014   0.00223   0.00227   0.86146
   D20       -0.96465  -0.00001   0.00011   0.00125   0.00134  -0.96331
   D21       -0.07098   0.00001   0.00017   0.00233   0.00244  -0.06854
   D22       -0.13134  -0.00001  -0.00012  -0.00089  -0.00102  -0.13236
   D23       -1.10929  -0.00001   0.00008  -0.00124  -0.00115  -1.11045
   D24        0.77331   0.00000  -0.00009  -0.00035  -0.00046   0.77285
   D25       -0.20464   0.00000   0.00011  -0.00070  -0.00059  -0.20523
   D26        1.94743   0.00001   0.00001  -0.00087  -0.00093   1.94650
   D27        0.96948   0.00002   0.00021  -0.00122  -0.00106   0.96842
   D28        0.32740  -0.00000  -0.00022  -0.00028  -0.00054   0.32687
   D29       -0.76453  -0.00001  -0.00025   0.00080   0.00053  -0.76400
   D30        1.19296   0.00002  -0.00002   0.00025   0.00021   1.19318
   D31        0.10104   0.00001  -0.00005   0.00133   0.00127   0.10231
   D32       -0.73173  -0.00000  -0.00000  -0.00080  -0.00081  -0.73253
   D33       -1.82365  -0.00001  -0.00003   0.00028   0.00026  -1.82340
   D34       -0.91117  -0.00003   0.00002   0.00005   0.00007  -0.91110
   D35        0.06068   0.00000   0.00016  -0.00079  -0.00061   0.06007
   D36        0.85905   0.00001   0.00019   0.00132   0.00148   0.86053
   D37        0.96844  -0.00001   0.00008   0.00150   0.00152   0.96996
   D38       -0.17467   0.00004   0.00057   0.00268   0.00324  -0.17143
   D39       -0.07102  -0.00002  -0.00023   0.00160   0.00124  -0.06977
   D40       -1.21412   0.00003   0.00026   0.00278   0.00296  -1.21116
   D41       -2.48914  -0.00005  -0.00184  -0.00025  -0.00198  -2.49112
   D42        2.65094  -0.00000  -0.00135   0.00093  -0.00026   2.65068
   D43       -2.37100   0.00002  -0.00086   0.00310   0.00274  -2.36826
   D44        2.76908   0.00006  -0.00037   0.00428   0.00446   2.77354
   D45       -0.82426  -0.00003  -0.00044   0.00041  -0.00003  -0.82429
   D46        0.35462   0.00001  -0.00031  -0.00011  -0.00044   0.35418
   D47        0.00908  -0.00003  -0.00047   0.00156   0.00113   0.01022
   D48        1.18797   0.00001  -0.00035   0.00104   0.00073   1.18870
   D49        3.13014  -0.00005  -0.00266   0.00194  -0.00082   3.12932
   D50       -1.97416  -0.00001  -0.00254   0.00142  -0.00123  -1.97539
   D51        2.52007  -0.00001  -0.00125   0.00403   0.00212   2.52219
   D52       -2.58423   0.00003  -0.00113   0.00351   0.00172  -2.58251
   D53       -0.13347  -0.00001  -0.00010  -0.00082  -0.00093  -0.13441
   D54        0.86797  -0.00002  -0.00041  -0.00137  -0.00176   0.86621
   D55       -0.98294  -0.00001  -0.00016  -0.00195  -0.00216  -0.98510
   D56        0.01850  -0.00003  -0.00046  -0.00250  -0.00299   0.01552
   D57        2.81946   0.00003   0.00086   0.00352   0.00395   2.82340
   D58       -2.46228   0.00002   0.00055   0.00297   0.00312  -2.45916
   D59        2.34107  -0.00003  -0.00039  -0.00258  -0.00277   2.33829
   D60       -2.94067  -0.00005  -0.00070  -0.00314  -0.00360  -2.94427
   D61        0.73771   0.00000  -0.00004  -0.00136  -0.00134   0.73638
   D62       -0.28415   0.00001   0.00010  -0.00133  -0.00126  -0.28541
   D63        2.87942   0.00003   0.00238  -0.00168   0.00091   2.88033
   D64       -3.02177  -0.00003   0.00060  -0.00411  -0.00333  -3.02510
   D65       -0.50846  -0.00004  -0.00046  -0.00019  -0.00062  -0.50908
   D66        0.56929  -0.00000  -0.00024   0.00093   0.00068   0.56997
   D67       -1.54545  -0.00001  -0.00050   0.00019  -0.00029  -1.54574
   D68       -0.46770   0.00002  -0.00028   0.00132   0.00101  -0.46669
   D69       -0.83098   0.00004   0.00054   0.00117   0.00181  -0.82917
   D70        0.45379  -0.00001   0.00037   0.00045   0.00086   0.45465
   D71       -0.95932   0.00001  -0.00025   0.00064   0.00042  -0.95891
   D72        0.11005   0.00001  -0.00009   0.00130   0.00120   0.11124
   D73        0.24609  -0.00003  -0.00047  -0.00153  -0.00196   0.24413
   D74        1.31546  -0.00003  -0.00030  -0.00087  -0.00118   1.31428
   D75        1.03332   0.00002   0.00013   0.00024   0.00033   1.03365
   D76       -0.02606   0.00005   0.00063   0.00080   0.00138  -0.02468
   D77       -0.16870  -0.00003  -0.00039  -0.00154  -0.00195  -0.17065
   D78       -1.22808  -0.00000   0.00011  -0.00098  -0.00090  -1.22898
   D79        0.28434   0.00003   0.00056  -0.00139  -0.00084   0.28350
   D80        1.34814   0.00000   0.00016  -0.00189  -0.00174   1.34640
   D81       -0.77462  -0.00000   0.00043  -0.00195  -0.00151  -0.77613
   D82        0.28918  -0.00003   0.00003  -0.00245  -0.00241   0.28677
   D83        0.06901  -0.00001   0.00048   0.00157   0.00204   0.07105
   D84       -1.04274  -0.00000   0.00045   0.00194   0.00242  -1.04032
   D85        1.19657   0.00003   0.00056   0.00286   0.00336   1.19993
   D86        0.08482   0.00004   0.00052   0.00323   0.00374   0.08856
   D87        0.82080  -0.00000  -0.00027  -0.00177  -0.00206   0.81874
   D88       -0.26450  -0.00002  -0.00044  -0.00220  -0.00270  -0.26719
   D89       -0.51895   0.00000  -0.00021  -0.00169  -0.00185  -0.52080
   D90        0.58509  -0.00001  -0.00031  -0.00100  -0.00127   0.58381
   D91        0.15666   0.00001   0.00013   0.00082   0.00097   0.15763
   D92        1.35573  -0.00001   0.00015  -0.00102  -0.00082   1.35491
   D93       -0.99354   0.00003   0.00016   0.00116   0.00132  -0.99222
   D94        0.20553   0.00000   0.00018  -0.00068  -0.00046   0.20506
   D95       -0.95186   0.00003   0.00048   0.00149   0.00195  -0.94991
   D96        0.14097   0.00001   0.00027   0.00188   0.00220   0.14317
   D97        0.20196  -0.00000   0.00004   0.00048   0.00051   0.20247
   D98        1.29478  -0.00002  -0.00017   0.00087   0.00076   1.29554
   D99        0.54301  -0.00003  -0.00041  -0.00073  -0.00110   0.54190
   D100      -0.60701   0.00000  -0.00007  -0.00055  -0.00062  -0.60762
   D101       0.55143  -0.00002  -0.00041   0.00076   0.00037   0.55179
   D102      -0.50540  -0.00001  -0.00037   0.00052   0.00016  -0.50524
   D103      -0.47290  -0.00001  -0.00044   0.00069   0.00025  -0.47265
   D104      -1.52972   0.00000  -0.00041   0.00045   0.00004  -1.52968
   D105      -1.25778   0.00000  -0.00003   0.00243   0.00240  -1.25538
   D106      -0.16915   0.00001   0.00004   0.00256   0.00256  -0.16659
   D107      -0.19188  -0.00002  -0.00007   0.00235   0.00227  -0.18961
   D108       0.89674  -0.00001  -0.00000   0.00248   0.00243   0.89917
   D109       0.48454   0.00001   0.00025   0.00073   0.00095   0.48549
   D110      -0.73541   0.00002   0.00011   0.00041   0.00056  -0.73486
   D111      -0.84273   0.00002   0.00008   0.00138   0.00147  -0.84126
   D112      -0.00330   0.00004   0.00032   0.00295   0.00331   0.00001
   D113       0.26643   0.00000  -0.00004   0.00026   0.00024   0.26667
   D114       1.10587   0.00002   0.00020   0.00182   0.00208   1.10794
   D115      -0.21231   0.00001   0.00008  -0.00033  -0.00029  -0.21260
   D116      -1.27290   0.00000   0.00015   0.00017   0.00028  -1.27262
   D117       1.00337   0.00001   0.00032  -0.00009   0.00020   1.00357
   D118      -0.05722   0.00001   0.00039   0.00041   0.00077  -0.05645
   D119      -0.09335  -0.00001   0.00007  -0.00122  -0.00114  -0.09450
   D120       0.90194  -0.00002  -0.00022  -0.00180  -0.00200   0.89993
   D121      -0.93788  -0.00002   0.00000  -0.00277  -0.00274  -0.94062
   D122       0.05741  -0.00003  -0.00028  -0.00334  -0.00360   0.05381
         Item               Value     Threshold  Converged?
 Maximum Force            0.000193     0.000450     YES
 RMS     Force            0.000029     0.000300     YES
 Maximum Displacement     0.009600     0.001800     NO 
 RMS     Displacement     0.001074     0.001200     YES
 Predicted change in Energy=-2.032789D-06
 GradGradGradGradGradGradGradGradGradGradGradGradGradGradGradGradGradGrad

                          Input orientation:                          
 ---------------------------------------------------------------------
 Center     Atomic      Atomic             Coordinates (Angstroms)
 Number     Number       Type             X           Y           Z
 ---------------------------------------------------------------------
      1          4           0       -0.072562    0.010443   -1.384298
      2          4           0       -1.690613    1.279551   -0.061699
      3          4           0        0.329008    1.674791   -0.264949
      4          4           0       -0.183409    0.873644    1.528345
      5          4           0        1.910707    0.497893   -1.100151
      6          4           0       -1.621323   -0.515722    0.991963
      7          4           0       -0.359813   -1.772604   -0.395395
      8          4           0        0.303505   -1.143732    1.421536
      9          4           0        1.617721   -1.311698   -0.245792
     10          4           0        1.731843    0.385553    0.905488
     11          4           0       -2.000905   -0.534277   -0.981652
     12          1           0       -2.350427    2.674207   -0.332911
     13          1           0       -2.961759    2.155623   -0.329470
 ---------------------------------------------------------------------
                    Distance matrix (angstroms):
                    1          2          3          4          5
     1  Be   0.000000
     2  Be   2.444992   0.000000
     3  Be   2.045544   2.067944   0.000000
     4  Be   3.039883   2.228152   2.029855   0.000000
     5  Be   2.061967   3.828691   2.141126   3.381642   0.000000
     6  Be   2.884809   2.082789   3.190919   2.070179   4.228427
     7  Be   2.059053   3.346345   3.517957   3.276358   3.287416
     8  Be   3.057164   3.471137   3.284654   2.078052   3.411295
     9  Be   2.429261   4.206368   3.252732   3.341759   2.022472
    10  Be   2.939337   3.667136   2.236069   2.072287   2.016730
    11  Be   2.043856   2.057320   3.289701   3.403765   4.047237
    12  H    3.659197   1.566518   2.860563   3.376724   4.845850
    13  H    3.749922   1.566849   3.326335   3.579689   5.204128
                    6          7          8          9         10
     6  Be   0.000000
     7  Be   2.257414   0.000000
     8  Be   2.069757   2.033890   0.000000
     9  Be   3.557671   2.036039   2.129638   0.000000
    10  Be   3.473255   3.274899   2.155265   2.054052   0.000000
    11  Be   2.009871   2.137834   3.384827   3.773636   4.282615
    12  H    3.530231   4.872430   4.969719   5.625054   4.841126
    13  H    3.267880   4.712264   4.961221   5.744646   5.166059
                   11         12         13
    11  Be   0.000000
    12  H    3.292021   0.000000
    13  H    2.929871   0.801666   0.000000
 Stoichiometry    Be11H2
 Framework group  C1[X(Be11H2)]
 Deg. of freedom    33
 Full point group                 C1      NOp   1
 Largest Abelian subgroup         C1      NOp   1
 Largest concise Abelian subgroup C1      NOp   1
                         Standard orientation:                         
 ---------------------------------------------------------------------
 Center     Atomic      Atomic             Coordinates (Angstroms)
 Number     Number       Type             X           Y           Z
 ---------------------------------------------------------------------
      1          4           0       -0.013661   -0.082128   -1.404893
      2          4           0        1.902832   -0.593553    0.024613
      3          4           0        0.157763   -1.689138   -0.150945
      4          4           0        0.298240   -0.622401    1.570290
      5          4           0       -1.708192   -1.213130   -1.086921
      6          4           0        1.174280    1.138254    0.923538
      7          4           0       -0.402122    1.758804   -0.568372
      8          4           0       -0.861405    1.079534    1.292907
      9          4           0       -2.096226    0.644149   -0.386681
     10          4           0       -1.645265   -0.889856    0.902736
     11          4           0        1.587091    1.136200   -1.043482
     12          1           0        3.018215   -1.683083   -0.126459
     13          1           0        3.408437   -0.983846   -0.164705
 ---------------------------------------------------------------------
 Rotational constants (GHZ):           2.3469688           1.7778531           1.6328755
 Standard basis: def2TZVP (5D, 7F)
 There are   232 symmetry adapted cartesian basis functions of A   symmetry.
 There are   221 symmetry adapted basis functions of A   symmetry.
   221 basis functions,   335 primitive gaussians,   232 cartesian basis functions
    23 alpha electrons       23 beta electrons
       nuclear repulsion energy       191.3892573722 Hartrees.
 NAtoms=   13 NActive=   13 NUniq=   13 SFac= 1.00D+00 NAtFMM=   60 NAOKFM=F Big=F
 Integral buffers will be    131072 words long.
 Raffenetti 2 integral format.
 Two-electron integral symmetry is turned on.
 Nuclear repulsion after empirical dispersion term =      191.3619270592 Hartrees.
 One-electron integrals computed using PRISM.
   1 Symmetry operations used in ECPInt.
 ECPInt:  NShTT=    5778 NPrTT=   17959 LenC2=    5638 LenP2D=   14631.
 LDataN:  DoStor=T MaxTD1= 4 Len=   56
 NBasis=   221 RedAO= T EigKep=  2.70D-04  NBF=   221
 NBsUse=   221 1.00D-06 EigRej= -1.00D+00 NBFU=   221
 Initial guess from the checkpoint file:  "/home/super/YCY/BeH/Be11/2-H-Be11.chk"
 B after Tr=     0.000000   -0.000000   -0.000000
         Rot=    1.000000    0.000720    0.000180    0.000125 Ang=   0.09 deg.
 Requested convergence on RMS density matrix=1.00D-08 within 128 cycles.
 Requested convergence on MAX density matrix=1.00D-06.
 Requested convergence on             energy=1.00D-06.
 No special actions if energy rises.
 SCF Done:  E(RPBE1PBE) =  -163.040679253     A.U. after   11 cycles
            NFock= 11  Conv=0.72D-08     -V/T= 2.0075
   1 Symmetry operations used in ECPInt.
 ECPInt:  NShTT=    5778 NPrTT=   17959 LenC2=    5638 LenP2D=   14631.
 LDataN:  DoStor=T MaxTD1= 5 Len=  102
 Calling FoFJK, ICntrl=      2127 FMM=F ISym2X=0 I1Cent= 0 IOpClX= 0 NMat=1 NMatS=1 NMatT=0.
 ***** Axes restored to original set *****
 -------------------------------------------------------------------
 Center     Atomic                   Forces (Hartrees/Bohr)
 Number     Number              X              Y              Z
 -------------------------------------------------------------------
      1        4           0.000053158   -0.000016319    0.000295127
      2        4          -0.000023829   -0.000117574    0.000024089
      3        4          -0.000063971    0.000168340   -0.000104303
      4        4           0.000108384   -0.000098358   -0.000182910
      5        4           0.000060686   -0.000021678   -0.000067246
      6        4          -0.000121818    0.000020022    0.000106558
      7        4           0.000070176   -0.000054537   -0.000117325
      8        4          -0.000101012   -0.000054757    0.000077062
      9        4          -0.000100399    0.000098135    0.000003344
     10        4           0.000067924   -0.000008110    0.000002827
     11        4           0.000053501    0.000047543   -0.000031439
     12        1          -0.000101159    0.000035234    0.000006632
     13        1           0.000098359    0.000002060   -0.000012416
 -------------------------------------------------------------------
 Cartesian Forces:  Max     0.000295127 RMS     0.000092167

 GradGradGradGradGradGradGradGradGradGradGradGradGradGradGradGradGradGrad
 Berny optimization.
 Using GEDIIS/GDIIS optimizer.
 FormGI is forming the generalized inverse of G from B-inverse, IUseBI=4.
 Internal  Forces:  Max     0.000083460 RMS     0.000020094
 Search for a local minimum.
 Step number  14 out of a maximum of  100
 All quantities printed in internal units (Hartrees-Bohrs-Radians)
 Mixed Optimization -- En-DIIS/RFO-DIIS
 Swapping is turned off.
 Update second derivatives using D2CorX and points    9   10   11   12   13
                                                     14
 DE= -3.97D-06 DEPred=-2.03D-06 R= 1.95D+00
 TightC=F SS=  1.41D+00  RLast= 2.30D-02 DXNew= 1.4868D+00 6.9013D-02
 Trust test= 1.95D+00 RLast= 2.30D-02 DXMaxT set to 8.84D-01
 ITU=  1  1  1  1  1  1  1  1  1  1  1  1  1  0
     Eigenvalues ---    0.00237   0.00733   0.01843   0.02289   0.02917
     Eigenvalues ---    0.03172   0.03335   0.03515   0.03902   0.04485
     Eigenvalues ---    0.05230   0.05521   0.06089   0.06150   0.06241
     Eigenvalues ---    0.06558   0.06746   0.06934   0.06953   0.07696
     Eigenvalues ---    0.07755   0.08206   0.08390   0.08767   0.09122
     Eigenvalues ---    0.10839   0.11825   0.12097   0.12500   0.13454
     Eigenvalues ---    0.13492   0.14194   0.20926
 En-DIIS/RFO-DIIS/Sim-DIIS IScMMF=       -3 using points:    14   13   12   11   10    9    8    7    6    5
 RFO step:  Lambda=-2.02577197D-06.
 DIIS inversion failure, remove point  10.
 DIIS inversion failure, remove point   9.
 DIIS inversion failure, remove point   8.
 DIIS inversion failure, remove point   7.
 DIIS inversion failure, remove point   6.
 RFO-DIIS uses    5 points instead of   10
 DidBck=F Rises=F RFO-DIIS coefs:    1.92665   -1.06326   -0.07189    0.27207   -0.06357
                  RFO-DIIS coefs:    0.00000    0.00000    0.00000    0.00000    0.00000
 Iteration  1 RMS(Cart)=  0.00060392 RMS(Int)=  0.00001951
 Iteration  2 RMS(Cart)=  0.00000088 RMS(Int)=  0.00001946
 Variable       Old X    -DE/DX   Delta X   Delta X   Delta X     New X
                                 (Linear)    (Quad)   (Total)
    R1        4.62037  -0.00003  -0.00176  -0.00013  -0.00189   4.61848
    R2        3.86552  -0.00002   0.00021  -0.00025  -0.00005   3.86547
    R3        3.89655   0.00000   0.00050  -0.00021   0.00028   3.89683
    R4        3.89105  -0.00001  -0.00015  -0.00010  -0.00025   3.89080
    R5        4.59064  -0.00007  -0.00282  -0.00060  -0.00342   4.58722
    R6        3.86233  -0.00002   0.00005  -0.00009  -0.00004   3.86229
    R7        3.90785   0.00003   0.00030   0.00020   0.00051   3.90836
    R8        4.21060  -0.00003  -0.00018  -0.00033  -0.00051   4.21009
    R9        3.93590   0.00001  -0.00004   0.00013   0.00010   3.93601
   R10        3.88777  -0.00003  -0.00157   0.00004  -0.00152   3.88625
   R11        2.96029   0.00008   0.00183  -0.00049   0.00134   2.96163
   R12        2.96092  -0.00007  -0.00262   0.00093  -0.00168   2.95923
   R13        3.83587   0.00000  -0.00064   0.00025  -0.00039   3.83548
   R14        4.04614   0.00003   0.00021   0.00009   0.00032   4.04646
   R15        4.22556   0.00004   0.00229   0.00033   0.00262   4.22817
   R16        3.91207   0.00000  -0.00016   0.00018   0.00003   3.91210
   R17        3.92695  -0.00002  -0.00026  -0.00002  -0.00028   3.92667
   R18        3.91606  -0.00002  -0.00033  -0.00032  -0.00065   3.91541
   R19        3.82192   0.00001  -0.00017   0.00010  -0.00007   3.82185
   R20        3.81107   0.00001  -0.00071   0.00027  -0.00043   3.81064
   R21        4.26589   0.00004   0.00197   0.00027   0.00224   4.26814
   R22        3.91127   0.00001   0.00048  -0.00014   0.00035   3.91162
   R23        3.79811   0.00001   0.00054  -0.00004   0.00049   3.79859
   R24        3.84349   0.00001   0.00068  -0.00011   0.00056   3.84406
   R25        3.84756  -0.00002  -0.00124   0.00006  -0.00119   3.84637
   R26        4.03992  -0.00000  -0.00059  -0.00015  -0.00074   4.03918
   R27        4.02443   0.00000   0.00094  -0.00001   0.00094   4.02537
   R28        4.07286   0.00005  -0.00021   0.00075   0.00054   4.07340
   R29        3.88160  -0.00003  -0.00048  -0.00018  -0.00069   3.88091
   R30        1.51493  -0.00004   0.00004  -0.00024  -0.00021   1.51472
    A1        2.02559   0.00003   0.00028   0.00019   0.00048   2.02606
    A2        1.66832   0.00001   0.00023   0.00012   0.00036   1.66867
    A3        2.08226   0.00002   0.00074   0.00013   0.00087   2.08313
    A4        2.05913   0.00004   0.00094   0.00048   0.00143   2.06056
    A5        1.62059   0.00002   0.00085   0.00023   0.00109   1.62168
    A6        1.86948   0.00001   0.00024   0.00018   0.00042   1.86990
    A7        1.84701   0.00002   0.00046   0.00028   0.00074   1.84775
    A8        2.80332   0.00004   0.00022   0.00037   0.00059   2.80391
    A9        2.00325   0.00001   0.00000   0.00009   0.00010   2.00334
   A10        1.41397  -0.00003  -0.00045  -0.00023  -0.00068   1.41329
   A11        1.37375   0.00001   0.00065  -0.00002   0.00063   1.37438
   A12        2.27471   0.00002   0.00106   0.00007   0.00110   2.27581
   A13        2.39597   0.00000  -0.00129   0.00002  -0.00132   2.39465
   A14        1.75379   0.00002   0.00072   0.00027   0.00098   1.75477
   A15        1.84612   0.00000   0.00076  -0.00003   0.00072   1.84684
   A16        1.79690  -0.00000  -0.00060  -0.00003  -0.00064   1.79626
   A17        2.30320  -0.00002  -0.00108  -0.00017  -0.00128   2.30191
   A18        1.83435  -0.00001  -0.00006  -0.00010  -0.00017   1.83418
   A19        2.17809   0.00001  -0.00107   0.00021  -0.00091   2.17718
   A20        2.45371   0.00002   0.00164   0.00020   0.00177   2.45548
   A21        2.62395  -0.00002  -0.00139  -0.00009  -0.00146   2.62249
   A22        2.20855  -0.00000   0.00053  -0.00005   0.00049   2.20904
   A23        2.27048  -0.00000   0.00123  -0.00011   0.00106   2.27154
   A24        1.86939   0.00000  -0.00071  -0.00001  -0.00075   1.86864
   A25        1.68379  -0.00004  -0.00097  -0.00041  -0.00139   1.68240
   A26        1.51123  -0.00002  -0.00095  -0.00022  -0.00116   1.51007
   A27        2.28464  -0.00001  -0.00060  -0.00008  -0.00067   2.28397
   A28        2.03875  -0.00002  -0.00069  -0.00026  -0.00094   2.03781
   A29        1.89037  -0.00002  -0.00079  -0.00020  -0.00099   1.88938
   A30        1.87410   0.00002   0.00007   0.00006   0.00014   1.87423
   A31        2.04159   0.00002   0.00057   0.00021   0.00078   2.04238
   A32        1.78372   0.00003   0.00108   0.00024   0.00132   1.78505
   A33        1.85313   0.00004   0.00115   0.00031   0.00147   1.85460
   A34        1.98887   0.00003   0.00060   0.00027   0.00087   1.98974
   A35        1.60938  -0.00003  -0.00032  -0.00023  -0.00055   1.60883
   A36        1.79262  -0.00001   0.00015  -0.00005   0.00010   1.79272
   A37        1.75952  -0.00001  -0.00091  -0.00006  -0.00096   1.75855
   A38        1.97956  -0.00001  -0.00026  -0.00006  -0.00032   1.97924
   A39        1.71606  -0.00003  -0.00074  -0.00020  -0.00094   1.71512
   A40        1.97338  -0.00004  -0.00086  -0.00028  -0.00114   1.97224
   A41        1.95696  -0.00002  -0.00069  -0.00015  -0.00084   1.95612
   A42        1.46156  -0.00001  -0.00015  -0.00007  -0.00021   1.46135
   A43        1.68685  -0.00001  -0.00038  -0.00014  -0.00052   1.68633
   A44        1.95150  -0.00001  -0.00007  -0.00012  -0.00018   1.95132
   A45        1.89255  -0.00001  -0.00031  -0.00011  -0.00042   1.89213
   A46        2.25830  -0.00002  -0.00044  -0.00018  -0.00062   2.25767
   A47        1.84384  -0.00001  -0.00037  -0.00003  -0.00041   1.84343
   A48        1.83527  -0.00003  -0.00086  -0.00033  -0.00120   1.83408
   A49        2.02121  -0.00000  -0.00033   0.00007  -0.00026   2.02095
   A50        1.92978   0.00000   0.00029  -0.00002   0.00026   1.93005
   A51        1.79429  -0.00001  -0.00020  -0.00006  -0.00026   1.79402
   A52        1.46521   0.00000   0.00028  -0.00002   0.00025   1.46546
   A53        1.42187   0.00000   0.00042  -0.00001   0.00041   1.42228
   A54        1.88831   0.00002   0.00112   0.00012   0.00124   1.88955
   A55        1.92790   0.00003   0.00008   0.00029   0.00037   1.92826
   A56        1.85688   0.00002   0.00053   0.00021   0.00074   1.85762
   A57        1.68974   0.00000   0.00014   0.00004   0.00018   1.68992
   A58        1.71952  -0.00000  -0.00039  -0.00003  -0.00042   1.71910
   A59        1.94740  -0.00001  -0.00059  -0.00007  -0.00066   1.94674
   A60        1.88781  -0.00002  -0.00038  -0.00018  -0.00056   1.88725
   A61        1.91391   0.00001   0.00068  -0.00006   0.00063   1.91454
   A62        1.58360   0.00000   0.00016   0.00001   0.00017   1.58377
   A63        1.84656   0.00001   0.00037   0.00010   0.00048   1.84704
    D1       -0.76958  -0.00002  -0.00006  -0.00024  -0.00031  -0.76989
    D2       -1.78591  -0.00003  -0.00007  -0.00036  -0.00044  -1.78635
    D3        1.47459  -0.00002  -0.00163  -0.00013  -0.00171   1.47287
    D4        2.18044  -0.00003  -0.00090  -0.00027  -0.00110   2.17934
    D5        1.16184   0.00002   0.00068   0.00020   0.00088   1.16272
    D6        0.14550   0.00001   0.00067   0.00008   0.00075   0.14626
    D7       -2.87718   0.00002  -0.00089   0.00031  -0.00052  -2.87770
    D8       -2.17133   0.00001  -0.00016   0.00017   0.00010  -2.17124
    D9        0.27988   0.00001   0.00063   0.00002   0.00065   0.28053
   D10       -0.73646   0.00000   0.00062  -0.00010   0.00053  -0.73593
   D11        2.52404   0.00001  -0.00094   0.00013  -0.00075   2.52329
   D12       -3.05329  -0.00000  -0.00020  -0.00001  -0.00013  -3.05342
   D13       -0.23092   0.00001   0.00045   0.00015   0.00059  -0.23033
   D14        0.76617   0.00000   0.00003  -0.00000   0.00003   0.76619
   D15       -1.09017   0.00000   0.00011   0.00004   0.00015  -1.09002
   D16       -0.09308  -0.00001  -0.00031  -0.00011  -0.00042  -0.09350
   D17        0.95233   0.00003   0.00048   0.00027   0.00074   0.95307
   D18        1.94941   0.00002   0.00006   0.00011   0.00018   1.94959
   D19        0.86146   0.00002   0.00098   0.00015   0.00114   0.86260
   D20       -0.96331  -0.00002   0.00032  -0.00024   0.00008  -0.96323
   D21       -0.06854  -0.00000   0.00089  -0.00005   0.00085  -0.06769
   D22       -0.13236  -0.00001  -0.00057  -0.00007  -0.00064  -0.13300
   D23       -1.11045  -0.00001  -0.00035  -0.00001  -0.00037  -1.11082
   D24        0.77285   0.00000  -0.00029  -0.00003  -0.00032   0.77254
   D25       -0.20523   0.00001  -0.00008   0.00003  -0.00005  -0.20528
   D26        1.94650   0.00003  -0.00006   0.00026   0.00021   1.94672
   D27        0.96842   0.00003   0.00016   0.00031   0.00048   0.96889
   D28        0.32687   0.00000  -0.00051   0.00016  -0.00035   0.32652
   D29       -0.76400  -0.00002  -0.00032  -0.00010  -0.00041  -0.76441
   D30        1.19318   0.00003   0.00020   0.00039   0.00060   1.19377
   D31        0.10231   0.00001   0.00039   0.00013   0.00053   0.10284
   D32       -0.73253  -0.00000  -0.00050   0.00005  -0.00045  -0.73299
   D33       -1.82340  -0.00002  -0.00031  -0.00021  -0.00052  -1.82392
   D34       -0.91110  -0.00003  -0.00028  -0.00033  -0.00061  -0.91171
   D35        0.06007   0.00000   0.00001   0.00001   0.00001   0.06008
   D36        0.86053   0.00001   0.00084   0.00008   0.00092   0.86146
   D37        0.96996  -0.00001   0.00032  -0.00030   0.00003   0.96999
   D38       -0.17143   0.00001   0.00162  -0.00012   0.00150  -0.16993
   D39       -0.06977  -0.00003  -0.00026  -0.00032  -0.00057  -0.07034
   D40       -1.21116  -0.00000   0.00104  -0.00014   0.00089  -1.21027
   D41       -2.49112  -0.00002  -0.00178  -0.00014  -0.00192  -2.49304
   D42        2.65068   0.00000  -0.00047   0.00004  -0.00046   2.65023
   D43       -2.36826  -0.00001   0.00133  -0.00005   0.00123  -2.36703
   D44        2.77354   0.00002   0.00264   0.00012   0.00269   2.77624
   D45       -0.82429  -0.00003  -0.00073  -0.00024  -0.00097  -0.82526
   D46        0.35418   0.00001  -0.00060   0.00013  -0.00047   0.35372
   D47        0.01022  -0.00003  -0.00046  -0.00032  -0.00078   0.00944
   D48        1.18870   0.00000  -0.00033   0.00005  -0.00027   1.18842
   D49        3.12932  -0.00003  -0.00121  -0.00023  -0.00145   3.12787
   D50       -1.97539   0.00000  -0.00108   0.00013  -0.00094  -1.97633
   D51        2.52219  -0.00001   0.00069  -0.00016   0.00062   2.52281
   D52       -2.58251   0.00003   0.00082   0.00021   0.00112  -2.58139
   D53       -0.13441  -0.00001  -0.00053  -0.00006  -0.00058  -0.13499
   D54        0.86621  -0.00002  -0.00104  -0.00014  -0.00118   0.86503
   D55       -0.98510   0.00001  -0.00084   0.00013  -0.00070  -0.98580
   D56        0.01552  -0.00001  -0.00135   0.00005  -0.00130   0.01422
   D57        2.82340  -0.00000   0.00235  -0.00037   0.00204   2.82544
   D58       -2.45916  -0.00002   0.00184  -0.00045   0.00144  -2.45772
   D59        2.33829  -0.00000  -0.00142  -0.00008  -0.00152   2.33677
   D60       -2.94427  -0.00001  -0.00194  -0.00016  -0.00212  -2.94639
   D61        0.73638   0.00002  -0.00016   0.00023   0.00008   0.73645
   D62       -0.28541   0.00002  -0.00005   0.00015   0.00010  -0.28531
   D63        2.88033   0.00002   0.00082   0.00006   0.00086   2.88119
   D64       -3.02510  -0.00001  -0.00166  -0.00004  -0.00172  -3.02683
   D65       -0.50908  -0.00003  -0.00086  -0.00023  -0.00110  -0.51018
   D66        0.56997  -0.00001  -0.00032  -0.00022  -0.00054   0.56943
   D67       -1.54574  -0.00001  -0.00069  -0.00007  -0.00076  -1.54650
   D68       -0.46669   0.00000  -0.00015  -0.00006  -0.00020  -0.46689
   D69       -0.82917   0.00002   0.00146   0.00023   0.00168  -0.82749
   D70        0.45465  -0.00001   0.00076  -0.00017   0.00058   0.45524
   D71       -0.95891   0.00001  -0.00007   0.00022   0.00014  -0.95877
   D72        0.11124   0.00001   0.00030   0.00012   0.00042   0.11167
   D73        0.24413  -0.00001  -0.00119   0.00012  -0.00107   0.24306
   D74        1.31428  -0.00001  -0.00082   0.00003  -0.00078   1.31350
   D75        1.03365   0.00002   0.00035   0.00011   0.00047   1.03412
   D76       -0.02468   0.00003   0.00120   0.00027   0.00148  -0.02320
   D77       -0.17065  -0.00002  -0.00106  -0.00012  -0.00118  -0.17183
   D78       -1.22898   0.00000  -0.00021   0.00003  -0.00017  -1.22915
   D79        0.28350   0.00003   0.00065   0.00034   0.00099   0.28449
   D80        1.34640   0.00002  -0.00018   0.00031   0.00013   1.34654
   D81       -0.77613   0.00001   0.00021   0.00018   0.00039  -0.77574
   D82        0.28677  -0.00000  -0.00062   0.00016  -0.00046   0.28631
   D83        0.07105  -0.00001   0.00131  -0.00015   0.00116   0.07221
   D84       -1.04032  -0.00001   0.00138  -0.00011   0.00127  -1.03905
   D85        1.19993   0.00002   0.00170   0.00007   0.00178   1.20171
   D86        0.08856   0.00002   0.00178   0.00011   0.00189   0.09045
   D87        0.81874   0.00001  -0.00090   0.00019  -0.00071   0.81803
   D88       -0.26719  -0.00000  -0.00143   0.00015  -0.00127  -0.26846
   D89       -0.52080   0.00001  -0.00084   0.00009  -0.00076  -0.52156
   D90        0.58381  -0.00000  -0.00078  -0.00003  -0.00081   0.58300
   D91        0.15763   0.00001   0.00059   0.00007   0.00066   0.15828
   D92        1.35491  -0.00001  -0.00018  -0.00013  -0.00031   1.35459
   D93       -0.99222   0.00002   0.00079   0.00026   0.00104  -0.99118
   D94        0.20506   0.00001   0.00002   0.00005   0.00007   0.20514
   D95       -0.94991   0.00002   0.00108   0.00021   0.00129  -0.94862
   D96        0.14317   0.00000   0.00086   0.00004   0.00090   0.14407
   D97        0.20247   0.00000   0.00021   0.00015   0.00036   0.20283
   D98        1.29554  -0.00002  -0.00001  -0.00002  -0.00003   1.29551
   D99        0.54190  -0.00002  -0.00081  -0.00016  -0.00098   0.54092
   D100      -0.60762   0.00001  -0.00026  -0.00003  -0.00029  -0.60792
   D101       0.55179  -0.00002  -0.00053  -0.00024  -0.00077   0.55103
   D102      -0.50524  -0.00001  -0.00042  -0.00001  -0.00043  -0.50567
   D103      -0.47265  -0.00002  -0.00056  -0.00021  -0.00077  -0.47342
   D104      -1.52968  -0.00000  -0.00045   0.00001  -0.00044  -1.53012
   D105      -1.25538  -0.00002   0.00070  -0.00021   0.00049  -1.25488
   D106      -0.16659  -0.00000   0.00087  -0.00004   0.00084  -0.16575
   D107      -0.18961  -0.00003   0.00058  -0.00033   0.00025  -0.18936
   D108       0.89917  -0.00001   0.00075  -0.00017   0.00059   0.89976
   D109       0.48549   0.00000   0.00044   0.00004   0.00048   0.48598
   D110      -0.73486   0.00001   0.00021   0.00012   0.00033  -0.73453
   D111      -0.84126   0.00001   0.00057  -0.00007   0.00050  -0.84076
   D112       0.00001   0.00001   0.00142  -0.00018   0.00123   0.00124
   D113       0.26667  -0.00000   0.00012  -0.00012   0.00000   0.26667
   D114       1.10794  -0.00000   0.00096  -0.00023   0.00073   1.10868
   D115      -0.21260   0.00000   0.00009  -0.00013  -0.00003  -0.21263
   D116      -1.27262  -0.00000   0.00033  -0.00008   0.00026  -1.27236
   D117       1.00357   0.00001   0.00050  -0.00001   0.00049   1.00406
   D118      -0.05645   0.00001   0.00074   0.00004   0.00078  -0.05567
   D119      -0.09450  -0.00001  -0.00031  -0.00011  -0.00042  -0.09492
   D120       0.89993  -0.00001  -0.00092  -0.00005  -0.00097   0.89896
   D121      -0.94062  -0.00001  -0.00087  -0.00008  -0.00096  -0.94158
   D122       0.05381  -0.00001  -0.00148  -0.00002  -0.00151   0.05230
         Item               Value     Threshold  Converged?
 Maximum Force            0.000083     0.000450     YES
 RMS     Force            0.000020     0.000300     YES
 Maximum Displacement     0.004804     0.001800     NO 
 RMS     Displacement     0.000604     0.001200     YES
 Predicted change in Energy=-7.222329D-07
 GradGradGradGradGradGradGradGradGradGradGradGradGradGradGradGradGradGrad

                          Input orientation:                          
 ---------------------------------------------------------------------
 Center     Atomic      Atomic             Coordinates (Angstroms)
 Number     Number       Type             X           Y           Z
 ---------------------------------------------------------------------
      1          4           0       -0.072486    0.010679   -1.383222
      2          4           0       -1.690581    1.279050   -0.061820
      3          4           0        0.328983    1.675917   -0.265209
      4          4           0       -0.182848    0.873436    1.527422
      5          4           0        1.910921    0.498680   -1.099909
      6          4           0       -1.621896   -0.515572    0.993099
      7          4           0       -0.360049   -1.772838   -0.395534
      8          4           0        0.303167   -1.144065    1.421800
      9          4           0        1.616739   -1.311240   -0.246747
     10          4           0        1.732194    0.384872    0.905431
     11          4           0       -2.000798   -0.534316   -0.980907
     12          1           0       -2.350780    2.674641   -0.331378
     13          1           0       -2.960593    2.154432   -0.332012
 ---------------------------------------------------------------------
                    Distance matrix (angstroms):
                    1          2          3          4          5
     1  Be   0.000000
     2  Be   2.443992   0.000000
     3  Be   2.045519   2.068213   0.000000
     4  Be   3.037824   2.227884   2.029648   0.000000
     5  Be   2.062114   3.828501   2.141294   3.380411   0.000000
     6  Be   2.885223   2.082844   3.192474   2.070194   4.229679
     7  Be   2.058920   3.345998   3.519327   3.275962   3.288350
     8  Be   3.056583   3.470972   3.286178   2.077902   3.412111
     9  Be   2.427453   4.205017   3.252963   3.340509   2.022434
    10  Be   2.938507   3.667494   2.237454   2.071945   2.016503
    11  Be   2.043835   2.056515   3.290172   3.402708   4.047566
    12  H    3.659739   1.567226   2.860586   3.376300   4.846395
    13  H    3.747250   1.565960   3.324868   3.579709   5.202195
                    6          7          8          9         10
     6  Be   0.000000
     7  Be   2.258601   0.000000
     8  Be   2.069941   2.034187   0.000000
     9  Be   3.557958   2.035412   2.130134   0.000000
    10  Be   3.473961   3.275012   2.155552   2.053689   0.000000
    11  Be   2.010129   2.137441   3.384235   3.772158   4.282337
    12  H    3.530294   4.873110   4.969868   5.624555   4.841840
    13  H    3.267561   4.710660   4.960652   5.741962   5.165739
                   11         12         13
    11  Be   0.000000
    12  H    3.292686   0.000000
    13  H    2.927736   0.801555   0.000000
 Stoichiometry    Be11H2
 Framework group  C1[X(Be11H2)]
 Deg. of freedom    33
 Full point group                 C1      NOp   1
 Largest Abelian subgroup         C1      NOp   1
 Largest concise Abelian subgroup C1      NOp   1
                         Standard orientation:                         
 ---------------------------------------------------------------------
 Center     Atomic      Atomic             Coordinates (Angstroms)
 Number     Number       Type             X           Y           Z
 ---------------------------------------------------------------------
      1          4           0       -0.013906   -0.083961   -1.403769
      2          4           0        1.902349   -0.593756    0.024928
      3          4           0        0.157488   -1.690417   -0.149150
      4          4           0        0.297519   -0.620666    1.570006
      5          4           0       -1.708734   -1.214580   -1.085064
      6          4           0        1.175270    1.139110    0.923133
      7          4           0       -0.401446    1.758577   -0.570690
      8          4           0       -0.860764    1.081886    1.291844
[truncated: 172,806 more chars]
