# Supplementary material for: A DFT Study on Ben(n = 10–12) Clusters with Hydrogen Storage Capacity
Source: Molecules. 2026 Feb 6;31(3):566. doi: 10.3390/molecules31030566 (PMC12899933; doi:10.3390/molecules31030566)
Supplement: Supplementary file 1 [file molecules-31-00566-s001.zip › Supplementary Information/Be11/4-H-Be11.out]

 Entering Gaussian System, Link 0=g16
 Initial command:
 /home/super/DK/Gaussian/g16/l1.exe "/home/super/DK/Gaussian/g16scratch/Gau-1555.inp" -scrdir="/home/super/DK/Gaussian/g16scratch/"
 Default is to use a total of  14 processors:
                               14 via shared-memory
                                1 via Linda
 Entering Link 1 = /home/super/DK/Gaussian/g16/l1.exe PID=      1559.
  
 Copyright (c) 1988,1990,1992,1993,1995,1998,2003,2009,2016,
            Gaussian, Inc.  All Rights Reserved.
  
 This is part of the Gaussian(R) 16 program.  It is based on
 the Gaussian(R) 09 system (copyright 2009, Gaussian, Inc.),
 the Gaussian(R) 03 system (copyright 2003, Gaussian, Inc.),
 the Gaussian(R) 98 system (copyright 1998, Gaussian, Inc.),
 the Gaussian(R) 94 system (copyright 1995, Gaussian, Inc.),
 the Gaussian 92(TM) system (copyright 1992, Gaussian, Inc.),
 the Gaussian 90(TM) system (copyright 1990, Gaussian, Inc.),
 the Gaussian 88(TM) system (copyright 1988, Gaussian, Inc.),
 the Gaussian 86(TM) system (copyright 1986, Carnegie Mellon
 University), and the Gaussian 82(TM) system (copyright 1983,
 Carnegie Mellon University). Gaussian is a federally registered
 trademark of Gaussian, Inc.
  
 This software contains proprietary and confidential information,
 including trade secrets, belonging to Gaussian, Inc.
  
 This software is provided under written license and may be
 used, copied, transmitted, or stored only in accord with that
 written license.
  
 The following legend is applicable only to US Government
 contracts under FAR:
  
                    RESTRICTED RIGHTS LEGEND
  
 Use, reproduction and disclosure by the US Government is
 subject to restrictions as set forth in subparagraphs (a)
 and (c) of the Commercial Computer Software - Restricted
 Rights clause in FAR 52.227-19.
  
 Gaussian, Inc.
 340 Quinnipiac St., Bldg. 40, Wallingford CT 06492
  
  
 ---------------------------------------------------------------
 Warning -- This program may not be used in any manner that
 competes with the business of Gaussian, Inc. or will provide
 assistance to any competitor of Gaussian, Inc.  The licensee
 of this program is prohibited from giving any competitor of
 Gaussian, Inc. access to this program.  By using this program,
 the user acknowledges that Gaussian, Inc. is engaged in the
 business of creating and licensing software in the field of
 computational chemistry and represents and warrants to the
 licensee that it is not a competitor of Gaussian, Inc. and that
 it will not use this program in any manner prohibited above.
 ---------------------------------------------------------------
  

 Cite this work as:
 Gaussian 16, Revision A.03,
 M. J. Frisch, G. W. Trucks, H. B. Schlegel, G. E. Scuseria, 
 M. A. Robb, J. R. Cheeseman, G. Scalmani, V. Barone, 
 G. A. Petersson, H. Nakatsuji, X. Li, M. Caricato, A. V. Marenich, 
 J. Bloino, B. G. Janesko, R. Gomperts, B. Mennucci, H. P. Hratchian, 
 J. V. Ortiz, A. F. Izmaylov, J. L. Sonnenberg, D. Williams-Young, 
 F. Ding, F. Lipparini, F. Egidi, J. Goings, B. Peng, A. Petrone, 
 T. Henderson, D. Ranasinghe, V. G. Zakrzewski, J. Gao, N. Rega, 
 G. Zheng, W. Liang, M. Hada, M. Ehara, K. Toyota, R. Fukuda, 
 J. Hasegawa, M. Ishida, T. Nakajima, Y. Honda, O. Kitao, H. Nakai, 
 T. Vreven, K. Throssell, J. A. Montgomery, Jr., J. E. Peralta, 
 F. Ogliaro, M. J. Bearpark, J. J. Heyd, E. N. Brothers, K. N. Kudin, 
 V. N. Staroverov, T. A. Keith, R. Kobayashi, J. Normand, 
 K. Raghavachari, A. P. Rendell, J. C. Burant, S. S. Iyengar, 
 J. Tomasi, M. Cossi, J. M. Millam, M. Klene, C. Adamo, R. Cammi, 
 J. W. Ochterski, R. L. Martin, K. Morokuma, O. Farkas, 
 J. B. Foresman, and D. J. Fox, Gaussian, Inc., Wallingford CT, 2016.
 
 ******************************************
 Gaussian 16:  ES64L-G16RevA.03 25-Dec-2016
                26-Apr-2024 
 ******************************************
 %chk=/home/super/YCY/BeH/Be11/4-H-Be11.chk
 ------------------------------------
 # opt freq def2tzvp em=gd3bj pbe1pbe
 ------------------------------------
 1/18=20,19=15,26=3,38=1/1,3;
 2/9=110,12=2,17=6,18=5,40=1/2;
 3/5=44,7=101,11=2,25=1,30=1,71=1,74=-13,124=41/1,2,3;
 4//1;
 5/5=2,38=5/2;
 6/7=2,8=2,9=2,10=2,28=1/1;
 7//1,2,3,16;
 1/18=20,19=15,26=3/3(2);
 2/9=110/2;
 99//99;
 2/9=110/2;
 3/5=44,7=101,11=2,25=1,30=1,71=1,74=-13,124=41/1,2,3;
 4/5=5,16=3,69=1/1;
 5/5=2,38=5/2;
 7//1,2,3,16;
 1/18=20,19=15,26=3/3(-5);
 2/9=110/2;
 6/7=2,8=2,9=2,10=2,19=2,28=1/1;
 99/9=1/99;
 -------------------
 Title Card Required
 -------------------
 Symbolic Z-matrix:
 Charge =  0 Multiplicity = 1
 Be                   -0.00049   0.00136  -1.47614 
 Be                   -1.55508   1.32611  -0.18262 
 Be                    0.44736   1.67909  -0.3805 
 Be                   -0.16909   1.00753   1.44766 
 Be                    2.00805   0.40842  -1.08265 
 Be                   -1.74689  -0.37972   0.93774 
 Be                   -0.44666  -1.67817  -0.38243 
 Be                    0.16903  -1.00871   1.44667 
 Be                    1.5557   -1.32657  -0.18307 
 Be                    1.74692   0.37906   0.93757 
 Be                   -2.00885  -0.40841  -1.08223 
 H                     0.02759   1.84214   2.87319 
 H                    -0.4988    1.99729   2.63061 
 

 GradGradGradGradGradGradGradGradGradGradGradGradGradGradGradGradGradGrad
 Berny optimization.
 Initialization pass.
                           ----------------------------
                           !    Initial Parameters    !
                           ! (Angstroms and Degrees)  !
 --------------------------                            --------------------------
 ! Name  Definition              Value          Derivative Info.                !
 --------------------------------------------------------------------------------
 ! R1    R(1,2)                  2.4176         estimate D2E/DX2                !
 ! R2    R(1,3)                  2.0532         estimate D2E/DX2                !
 ! R3    R(1,5)                  2.0868         estimate D2E/DX2                !
 ! R4    R(1,7)                  2.0533         estimate D2E/DX2                !
 ! R5    R(1,9)                  2.4201         estimate D2E/DX2                !
 ! R6    R(1,11)                 2.0872         estimate D2E/DX2                !
 ! R7    R(2,3)                  2.0429         estimate D2E/DX2                !
 ! R8    R(2,4)                  2.1634         estimate D2E/DX2                !
 ! R9    R(2,6)                  2.0498         estimate D2E/DX2                !
 ! R10   R(2,11)                 2.0059         estimate D2E/DX2                !
 ! R11   R(3,4)                  2.0428         estimate D2E/DX2                !
 ! R12   R(3,5)                  2.1315         estimate D2E/DX2                !
 ! R13   R(3,10)                 2.2619         estimate D2E/DX2                !
 ! R14   R(4,6)                  2.1619         estimate D2E/DX2                !
 ! R15   R(4,8)                  2.0444         estimate D2E/DX2                !
 ! R16   R(4,10)                 2.08           estimate D2E/DX2                !
 ! R17   R(4,13)                 1.5772         estimate D2E/DX2                !
 ! R18   R(5,9)                  2.006          estimate D2E/DX2                !
 ! R19   R(5,10)                 2.0372         estimate D2E/DX2                !
 ! R20   R(6,7)                  2.2626         estimate D2E/DX2                !
 ! R21   R(6,8)                  2.0798         estimate D2E/DX2                !
 ! R22   R(6,11)                 2.0371         estimate D2E/DX2                !
 ! R23   R(7,8)                  2.0428         estimate D2E/DX2                !
 ! R24   R(7,9)                  2.0428         estimate D2E/DX2                !
 ! R25   R(7,11)                 2.1313         estimate D2E/DX2                !
 ! R26   R(8,9)                  2.1633         estimate D2E/DX2                !
 ! R27   R(8,10)                 2.1621         estimate D2E/DX2                !
 ! R28   R(9,10)                 2.0498         estimate D2E/DX2                !
 ! R29   R(12,13)                0.6            estimate D2E/DX2                !
 ! A1    A(2,1,5)              114.2762         estimate D2E/DX2                !
 ! A2    A(2,1,7)               91.3461         estimate D2E/DX2                !
 ! A3    A(2,1,9)              115.3577         estimate D2E/DX2                !
 ! A4    A(3,1,7)              115.5651         estimate D2E/DX2                !
 ! A5    A(3,1,9)               91.3175         estimate D2E/DX2                !
 ! A6    A(3,1,11)             105.6396         estimate D2E/DX2                !
 ! A7    A(5,1,7)              105.5611         estimate D2E/DX2                !
 ! A8    A(5,1,11)             158.2532         estimate D2E/DX2                !
 ! A9    A(9,1,11)             114.215          estimate D2E/DX2                !
 ! A10   A(1,2,4)               84.8675         estimate D2E/DX2                !
 ! A11   A(1,2,6)               84.065          estimate D2E/DX2                !
 ! A12   A(3,2,6)              106.765          estimate D2E/DX2                !
 ! A13   A(3,2,11)             109.129          estimate D2E/DX2                !
 ! A14   A(4,2,11)             110.8271         estimate D2E/DX2                !
 ! A15   A(1,3,4)               98.2273         estimate D2E/DX2                !
 ! A16   A(1,3,10)              88.0876         estimate D2E/DX2                !
 ! A17   A(2,3,5)              130.2854         estimate D2E/DX2                !
 ! A18   A(2,3,10)             114.0421         estimate D2E/DX2                !
 ! A19   A(4,3,5)              108.6489         estimate D2E/DX2                !
 ! A20   A(2,4,8)              104.5261         estimate D2E/DX2                !
 ! A21   A(2,4,10)             116.7335         estimate D2E/DX2                !
 ! A22   A(2,4,13)             109.8072         estimate D2E/DX2                !
 ! A23   A(3,4,6)              102.7143         estimate D2E/DX2                !
 ! A24   A(3,4,8)              105.8948         estimate D2E/DX2                !
 ! A25   A(3,4,13)             121.8693         estimate D2E/DX2                !
 ! A26   A(6,4,10)             114.8697         estimate D2E/DX2                !
 ! A27   A(6,4,13)             115.2776         estimate D2E/DX2                !
 ! A28   A(8,4,13)             130.8301         estimate D2E/DX2                !
 ! A29   A(10,4,13)            124.4792         estimate D2E/DX2                !
 ! A30   A(1,5,10)              93.4858         estimate D2E/DX2                !
 ! A31   A(3,5,9)              101.6985         estimate D2E/DX2                !
 ! A32   A(2,6,7)               96.0208         estimate D2E/DX2                !
 ! A33   A(2,6,8)              107.411          estimate D2E/DX2                !
 ! A34   A(4,6,7)               94.9604         estimate D2E/DX2                !
 ! A35   A(4,6,11)             109.6804         estimate D2E/DX2                !
 ! A36   A(8,6,11)             110.9074         estimate D2E/DX2                !
 ! A37   A(1,7,6)               88.0661         estimate D2E/DX2                !
 ! A38   A(1,7,8)               98.2437         estimate D2E/DX2                !
 ! A39   A(6,7,9)              114.0526         estimate D2E/DX2                !
 ! A40   A(8,7,11)             108.6431         estimate D2E/DX2                !
 ! A41   A(9,7,11)             130.3896         estimate D2E/DX2                !
 ! A42   A(4,8,7)              105.8905         estimate D2E/DX2                !
 ! A43   A(4,8,9)              104.5535         estimate D2E/DX2                !
 ! A44   A(6,8,9)              116.7811         estimate D2E/DX2                !
 ! A45   A(6,8,10)             114.8698         estimate D2E/DX2                !
 ! A46   A(7,8,10)             102.6781         estimate D2E/DX2                !
 ! A47   A(1,9,8)               84.8204         estimate D2E/DX2                !
 ! A48   A(1,9,10)              84.0028         estimate D2E/DX2                !
 ! A49   A(5,9,7)              109.0349         estimate D2E/DX2                !
 ! A50   A(5,9,8)              110.812          estimate D2E/DX2                !
 ! A51   A(7,9,10)             106.7399         estimate D2E/DX2                !
 ! A52   A(3,10,8)              94.9806         estimate D2E/DX2                !
 ! A53   A(3,10,9)              96.0887         estimate D2E/DX2                !
 ! A54   A(4,10,5)             110.9107         estimate D2E/DX2                !
 ! A55   A(4,10,9)             107.4314         estimate D2E/DX2                !
 ! A56   A(5,10,8)             109.6507         estimate D2E/DX2                !
 ! A57   A(1,11,6)              93.4761         estimate D2E/DX2                !
 ! A58   A(2,11,7)             101.6594         estimate D2E/DX2                !
 ! A59   A(4,13,12)             87.5687         estimate D2E/DX2                !
 ! D1    D(5,1,2,4)            -40.2246         estimate D2E/DX2                !
 ! D2    D(5,1,2,6)           -102.2155         estimate D2E/DX2                !
 ! D3    D(7,1,2,4)             67.5317         estimate D2E/DX2                !
 ! D4    D(7,1,2,6)              5.5407         estimate D2E/DX2                !
 ! D5    D(9,1,2,4)             17.7741         estimate D2E/DX2                !
 ! D6    D(9,1,2,6)            -44.2169         estimate D2E/DX2                !
 ! D7    D(7,1,3,4)            -12.1229         estimate D2E/DX2                !
 ! D8    D(7,1,3,10)            44.6627         estimate D2E/DX2                !
 ! D9    D(9,1,3,4)            -61.7858         estimate D2E/DX2                !
 ! D10   D(9,1,3,10)            -5.0001         estimate D2E/DX2                !
 ! D11   D(11,1,3,4)            53.8394         estimate D2E/DX2                !
 ! D12   D(11,1,3,10)          110.6251         estimate D2E/DX2                !
 ! D13   D(2,1,5,10)            46.1724         estimate D2E/DX2                !
 ! D14   D(7,1,5,10)           -52.5906         estimate D2E/DX2                !
 ! D15   D(11,1,5,10)           -0.8498         estimate D2E/DX2                !
 ! D16   D(2,1,7,6)             -4.9941         estimate D2E/DX2                !
 ! D17   D(2,1,7,8)            -61.7556         estimate D2E/DX2                !
 ! D18   D(3,1,7,6)             44.7432         estimate D2E/DX2                !
 ! D19   D(3,1,7,8)            -12.0182         estimate D2E/DX2                !
 ! D20   D(5,1,7,6)            110.6919         estimate D2E/DX2                !
 ! D21   D(5,1,7,8)             53.9305         estimate D2E/DX2                !
 ! D22   D(2,1,9,8)             17.7556         estimate D2E/DX2                !
 ! D23   D(2,1,9,10)           -44.2507         estimate D2E/DX2                !
 ! D24   D(3,1,9,8)             67.5528         estimate D2E/DX2                !
 ! D25   D(3,1,9,10)             5.5465         estimate D2E/DX2                !
 ! D26   D(11,1,9,8)           -40.2664         estimate D2E/DX2                !
 ! D27   D(11,1,9,10)         -102.2727         estimate D2E/DX2                !
 ! D28   D(3,1,11,6)           -52.5084         estimate D2E/DX2                !
 ! D29   D(5,1,11,6)            -0.4845         estimate D2E/DX2                !
 ! D30   D(9,1,11,6)            46.2391         estimate D2E/DX2                !
 ! D31   D(6,2,3,5)             53.5413         estimate D2E/DX2                !
 ! D32   D(6,2,3,10)           -10.2271         estimate D2E/DX2                !
 ! D33   D(11,2,3,5)           -10.1379         estimate D2E/DX2                !
 ! D34   D(11,2,3,10)          -73.9064         estimate D2E/DX2                !
 ! D35   D(1,2,4,8)            -49.6239         estimate D2E/DX2                !
 ! D36   D(1,2,4,10)            17.3891         estimate D2E/DX2                !
 ! D37   D(1,2,4,13)           166.1628         estimate D2E/DX2                !
 ! D38   D(11,2,4,8)             0.2366         estimate D2E/DX2                !
 ! D39   D(11,2,4,10)           67.2496         estimate D2E/DX2                !
 ! D40   D(11,2,4,13)         -143.9767         estimate D2E/DX2                !
 ! D41   D(1,2,6,7)             -5.0533         estimate D2E/DX2                !
 ! D42   D(1,2,6,8)             51.0812         estimate D2E/DX2                !
 ! D43   D(3,2,6,7)            -54.6525         estimate D2E/DX2                !
 ! D44   D(3,2,6,8)              1.4821         estimate D2E/DX2                !
 ! D45   D(3,2,11,7)            45.3792         estimate D2E/DX2                !
 ! D46   D(4,2,11,7)           -16.7351         estimate D2E/DX2                !
 ! D47   D(1,3,4,6)            -29.4295         estimate D2E/DX2                !
 ! D48   D(1,3,4,8)             31.7705         estimate D2E/DX2                !
 ! D49   D(1,3,4,13)          -160.4028         estimate D2E/DX2                !
 ! D50   D(5,3,4,6)            -90.2336         estimate D2E/DX2                !
 ! D51   D(5,3,4,8)            -29.0336         estimate D2E/DX2                !
 ! D52   D(5,3,4,13)           138.7931         estimate D2E/DX2                !
 ! D53   D(2,3,5,9)            -43.146          estimate D2E/DX2                !
 ! D54   D(4,3,5,9)             28.0895         estimate D2E/DX2                !
 ! D55   D(1,3,10,8)           -56.1158         estimate D2E/DX2                !
 ! D56   D(1,3,10,9)             5.9386         estimate D2E/DX2                !
 ! D57   D(2,3,10,8)            13.5692         estimate D2E/DX2                !
 ! D58   D(2,3,10,9)            75.6236         estimate D2E/DX2                !
 ! D59   D(3,4,6,7)             57.2355         estimate D2E/DX2                !
 ! D60   D(3,4,6,11)            -1.7291         estimate D2E/DX2                !
 ! D61   D(10,4,6,7)           -12.5675         estimate D2E/DX2                !
 ! D62   D(10,4,6,11)          -71.5321         estimate D2E/DX2                !
 ! D63   D(13,4,6,7)          -167.926          estimate D2E/DX2                !
 ! D64   D(13,4,6,11)          133.1094         estimate D2E/DX2                !
 ! D65   D(2,4,8,7)             17.4357         estimate D2E/DX2                !
 ! D66   D(2,4,8,9)             77.7727         estimate D2E/DX2                !
 ! D67   D(3,4,8,7)            -42.8999         estimate D2E/DX2                !
 ! D68   D(3,4,8,9)             17.4371         estimate D2E/DX2                !
 ! D69   D(13,4,8,7)           150.7905         estimate D2E/DX2                !
 ! D70   D(13,4,8,9)          -148.8724         estimate D2E/DX2                !
 ! D71   D(2,4,10,5)             7.1278         estimate D2E/DX2                !
 ! D72   D(2,4,10,9)           -55.3902         estimate D2E/DX2                !
 ! D73   D(6,4,10,5)            70.6218         estimate D2E/DX2                !
 ! D74   D(6,4,10,9)             8.1039         estimate D2E/DX2                !
 ! D75   D(13,4,10,5)         -136.5952         estimate D2E/DX2                !
 ! D76   D(13,4,10,9)          160.8869         estimate D2E/DX2                !
 ! D77   D(2,4,13,12)         -167.9217         estimate D2E/DX2                !
 ! D78   D(3,4,13,12)         -103.9456         estimate D2E/DX2                !
 ! D79   D(6,4,13,12)          130.5914         estimate D2E/DX2                !
 ! D80   D(8,4,13,12)           60.5072         estimate D2E/DX2                !
 ! D81   D(10,4,13,12)         -22.0932         estimate D2E/DX2                !
 ! D82   D(3,5,9,7)             45.4765         estimate D2E/DX2                !
 ! D83   D(3,5,9,8)            -16.6128         estimate D2E/DX2                !
 ! D84   D(1,5,10,4)           -30.5299         estimate D2E/DX2                !
 ! D85   D(1,5,10,8)            31.2461         estimate D2E/DX2                !
 ! D86   D(2,6,7,1)              5.9243         estimate D2E/DX2                !
 ! D87   D(2,6,7,9)             75.696          estimate D2E/DX2                !
 ! D88   D(4,6,7,1)            -56.1309         estimate D2E/DX2                !
 ! D89   D(4,6,7,9)             13.6408         estimate D2E/DX2                !
 ! D90   D(2,6,8,9)            -55.353          estimate D2E/DX2                !
 ! D91   D(2,6,8,10)             8.1492         estimate D2E/DX2                !
 ! D92   D(11,6,8,9)             7.1582         estimate D2E/DX2                !
 ! D93   D(11,6,8,10)           70.6603         estimate D2E/DX2                !
 ! D94   D(4,6,11,1)            31.1773         estimate D2E/DX2                !
 ! D95   D(8,6,11,1)           -30.6121         estimate D2E/DX2                !
 ! D96   D(1,7,8,4)             31.7097         estimate D2E/DX2                !
 ! D97   D(1,7,8,10)           -29.4861         estimate D2E/DX2                !
 ! D98   D(11,7,8,4)           -29.1172         estimate D2E/DX2                !
 ! D99   D(11,7,8,10)          -90.313          estimate D2E/DX2                !
 ! D100  D(6,7,9,5)            -73.994          estimate D2E/DX2                !
 ! D101  D(6,7,9,10)           -10.3306         estimate D2E/DX2                !
 ! D102  D(11,7,9,5)           -10.2259         estimate D2E/DX2                !
 ! D103  D(11,7,9,10)           53.4376         estimate D2E/DX2                !
 ! D104  D(8,7,11,2)            28.2124         estimate D2E/DX2                !
 ! D105  D(9,7,11,2)           -43.0278         estimate D2E/DX2                !
 ! D106  D(4,8,9,1)            -49.6175         estimate D2E/DX2                !
 ! D107  D(4,8,9,5)              0.1532         estimate D2E/DX2                !
 ! D108  D(6,8,9,1)             17.4073         estimate D2E/DX2                !
 ! D109  D(6,8,9,5)             67.178          estimate D2E/DX2                !
 ! D110  D(6,8,10,3)           -12.5588         estimate D2E/DX2                !
 ! D111  D(6,8,10,5)           -71.5525         estimate D2E/DX2                !
 ! D112  D(7,8,10,3)            57.2609         estimate D2E/DX2                !
 ! D113  D(7,8,10,5)            -1.7329         estimate D2E/DX2                !
 ! D114  D(1,9,10,3)            -5.0607         estimate D2E/DX2                !
 ! D115  D(1,9,10,4)            51.1046         estimate D2E/DX2                !
 ! D116  D(7,9,10,3)           -54.5945         estimate D2E/DX2                !
 ! D117  D(7,9,10,4)             1.5707         estimate D2E/DX2                !
 --------------------------------------------------------------------------------
 Trust Radius=3.00D-01 FncErr=1.00D-07 GrdErr=1.00D-06 EigMax=2.50D+02 EigMin=1.00D-04
 Number of steps in this run=    100 maximum allowed number of steps=    100.
 GradGradGradGradGradGradGradGradGradGradGradGradGradGradGradGradGradGrad

                          Input orientation:                          
 ---------------------------------------------------------------------
 Center     Atomic      Atomic             Coordinates (Angstroms)
 Number     Number       Type             X           Y           Z
 ---------------------------------------------------------------------
      1          4           0       -0.000486    0.001355   -1.476136
      2          4           0       -1.555079    1.326114   -0.182620
      3          4           0        0.447356    1.679093   -0.380504
      4          4           0       -0.169087    1.007531    1.447664
      5          4           0        2.008052    0.408416   -1.082653
      6          4           0       -1.746891   -0.379718    0.937738
      7          4           0       -0.446663   -1.678171   -0.382431
      8          4           0        0.169025   -1.008706    1.446672
      9          4           0        1.555700   -1.326565   -0.183068
     10          4           0        1.746924    0.379062    0.937569
     11          4           0       -2.008852   -0.408411   -1.082231
     12          1           0        0.027590    1.842142    2.873193
     13          1           0       -0.498797    1.997286    2.630609
 ---------------------------------------------------------------------
                    Distance matrix (angstroms):
                    1          2          3          4          5
     1  Be   0.000000
     2  Be   2.417629   0.000000
     3  Be   2.053236   2.042914   0.000000
     4  Be   3.096679   2.163399   2.042840   0.000000
     5  Be   2.086804   3.787893   2.131527   3.391368   0.000000
     6  Be   3.003654   2.049843   3.284994   2.161932   4.336212
     7  Be   2.053308   3.208464   3.474262   3.261793   3.296935
     8  Be   3.097057   3.328440   3.261948   2.044390   3.433328
     9  Be   2.420147   4.088233   3.209577   3.328991   2.006000
    10  Be   3.003677   3.613164   2.261918   2.079968   2.037240
    11  Be   2.087248   2.005938   3.298947   3.433656   4.099113
    12  H    4.722918   3.479816   3.284712   1.663548   4.650432
    13  H    4.593191   3.079035   3.172263   1.577238   4.753642
                    6          7          8          9         10
     6  Be   0.000000
     7  Be   2.262613   0.000000
     8  Be   2.079753   2.042761   0.000000
     9  Be   3.613839   2.042751   2.163320   0.000000
    10  Be   3.575261   3.284270   2.162140   2.049770   0.000000
    11  Be   2.037087   2.131301   3.390996   3.789133   4.336538
    12  H    3.439685   4.818362   3.190972   4.660103   2.973778
    13  H    3.173909   4.752905   3.299042   4.815155   3.244733
                   11         12         13
    11  Be   0.000000
    12  H    4.985726   0.000000
    13  H    4.674700   0.600000   0.000000
 Stoichiometry    Be11H2
 Framework group  C1[X(Be11H2)]
 Deg. of freedom    33
 Full point group                 C1      NOp   1
 Largest Abelian subgroup         C1      NOp   1
 Largest concise Abelian subgroup C1      NOp   1
                         Standard orientation:                         
 ---------------------------------------------------------------------
 Center     Atomic      Atomic             Coordinates (Angstroms)
 Number     Number       Type             X           Y           Z
 ---------------------------------------------------------------------
      1          4           0        0.168027   -1.263409   -0.963809
      2          4           0       -1.600663    0.374407   -1.148806
      3          4           0        0.378111    0.695379   -1.542419
      4          4           0       -0.355734    1.579459    0.146685
      5          4           0        2.092345   -0.457942   -1.018341
      6          4           0       -1.765523    0.112383    0.877526
      7          4           0       -0.248774   -1.560106    1.024738
      8          4           0        0.136171    0.332458    1.690236
      9          4           0        1.692201   -0.938270    0.887755
     10          4           0        1.643066    1.025820    0.303380
     11          4           0       -1.830900   -1.472481   -0.400619
     12          1           0       -0.360992    3.219504    0.425285
     13          1           0       -0.872315    3.069700    0.149411
 ---------------------------------------------------------------------
 Rotational constants (GHZ):           2.2339104           1.8150839           1.6887880
 Standard basis: def2TZVP (5D, 7F)
 There are   232 symmetry adapted cartesian basis functions of A   symmetry.
 There are   221 symmetry adapted basis functions of A   symmetry.
   221 basis functions,   335 primitive gaussians,   232 cartesian basis functions
    23 alpha electrons       23 beta electrons
       nuclear repulsion energy       191.7282173788 Hartrees.
 NAtoms=   13 NActive=   13 NUniq=   13 SFac= 1.00D+00 NAtFMM=   60 NAOKFM=F Big=F
 Integral buffers will be    131072 words long.
 Raffenetti 2 integral format.
 Two-electron integral symmetry is turned on.
 Nuclear repulsion after empirical dispersion term =      191.7007154884 Hartrees.
 One-electron integrals computed using PRISM.
   1 Symmetry operations used in ECPInt.
 ECPInt:  NShTT=    5778 NPrTT=   17959 LenC2=    5648 LenP2D=   14668.
 LDataN:  DoStor=T MaxTD1= 4 Len=   56
 NBasis=   221 RedAO= T EigKep=  2.96D-04  NBF=   221
 NBsUse=   221 1.00D-06 EigRej= -1.00D+00 NBFU=   221
 ExpMin= 3.27D-02 ExpMax= 4.70D+03 ExpMxC= 1.60D+02 IAcc=3 IRadAn=         5 AccDes= 0.00D+00
 Harris functional with IExCor= 1009 and IRadAn=       5 diagonalized for initial guess.
 HarFok:  IExCor= 1009 AccDes= 0.00D+00 IRadAn=         5 IDoV= 1 UseB2=F ITyADJ=14
 ICtDFT=  3500011 ScaDFX=  1.000000  1.000000  1.000000  1.000000
 FoFCou: FMM=F IPFlag=           0 FMFlag=      100000 FMFlg1=           0
         NFxFlg=           0 DoJE=T BraDBF=F KetDBF=T FulRan=T
         wScrn=  0.000000 ICntrl=       500 IOpCl=  0 I1Cent=   200000004 NGrid=           0
         NMat0=    1 NMatS0=      1 NMatT0=    0 NMatD0=    1 NMtDS0=    0 NMtDT0=    0
 Petite list used in FoFCou.
 Requested convergence on RMS density matrix=1.00D-08 within 128 cycles.
 Requested convergence on MAX density matrix=1.00D-06.
 Requested convergence on             energy=1.00D-06.
 No special actions if energy rises.
 SCF Done:  E(RPBE1PBE) =  -163.001915681     A.U. after   17 cycles
            NFock= 17  Conv=0.43D-08     -V/T= 2.0061

 **********************************************************************

            Population analysis using the SCF density.

 **********************************************************************

 Orbital symmetries:
       Occupied  (A) (A) (A) (A) (A) (A) (A) (A) (A) (A) (A) (A)
                 (A) (A) (A) (A) (A) (A) (A) (A) (A) (A) (A)
       Virtual   (A) (A) (A) (A) (A) (A) (A) (A) (A) (A) (A) (A)
                 (A) (A) (A) (A) (A) (A) (A) (A) (A) (A) (A) (A)
                 (A) (A) (A) (A) (A) (A) (A) (A) (A) (A) (A) (A)
                 (A) (A) (A) (A) (A) (A) (A) (A) (A) (A) (A) (A)
                 (A) (A) (A) (A) (A) (A) (A) (A) (A) (A) (A) (A)
                 (A) (A) (A) (A) (A) (A) (A) (A) (A) (A) (A) (A)
                 (A) (A) (A) (A) (A) (A) (A) (A) (A) (A) (A) (A)
                 (A) (A) (A) (A) (A) (A) (A) (A) (A) (A) (A) (A)
                 (A) (A) (A) (A) (A) (A) (A) (A) (A) (A) (A) (A)
                 (A) (A) (A) (A) (A) (A) (A) (A) (A) (A) (A) (A)
                 (A) (A) (A) (A) (A) (A) (A) (A) (A) (A) (A) (A)
                 (A) (A) (A) (A) (A) (A) (A) (A) (A) (A) (A) (A)
                 (A) (A) (A) (A) (A) (A) (A) (A) (A) (A) (A) (A)
                 (A) (A) (A) (A) (A) (A) (A) (A) (A) (A) (A) (A)
                 (A) (A) (A) (A) (A) (A) (A) (A) (A) (A) (A) (A)
                 (A) (A) (A) (A) (A) (A) (A) (A) (A) (A) (A) (A)
                 (A) (A) (A) (A) (A) (A)
 The electronic state is 1-A.
 Alpha  occ. eigenvalues --   -4.05303  -4.05089  -4.03562  -4.03492  -4.03358
 Alpha  occ. eigenvalues --   -4.03229  -4.02632  -4.02509  -4.02208  -4.02162
 Alpha  occ. eigenvalues --   -4.02037  -0.58757  -0.49094  -0.39629  -0.35198
 Alpha  occ. eigenvalues --   -0.33922  -0.26448  -0.25111  -0.24720  -0.22157
 Alpha  occ. eigenvalues --   -0.21604  -0.19123  -0.18550
 Alpha virt. eigenvalues --   -0.10818  -0.09643  -0.09041  -0.06482  -0.05938
 Alpha virt. eigenvalues --   -0.03793  -0.02432  -0.01728  -0.01103  -0.00906
 Alpha virt. eigenvalues --    0.01070   0.02744   0.03904   0.04174   0.04839
 Alpha virt. eigenvalues --    0.05412   0.05836   0.06430   0.06554   0.07064
 Alpha virt. eigenvalues --    0.07456   0.07568   0.08630   0.09176   0.09352
 Alpha virt. eigenvalues --    0.10239   0.11327   0.11869   0.13575   0.14159
 Alpha virt. eigenvalues --    0.14771   0.15260   0.15390   0.15800   0.16411
 Alpha virt. eigenvalues --    0.16835   0.16980   0.19817   0.19983   0.20048
 Alpha virt. eigenvalues --    0.20846   0.21251   0.21460   0.22306   0.23262
 Alpha virt. eigenvalues --    0.23432   0.24282   0.24458   0.25334   0.25488
 Alpha virt. eigenvalues --    0.26255   0.26382   0.26864   0.27015   0.27352
 Alpha virt. eigenvalues --    0.27633   0.27725   0.28867   0.29251   0.30667
 Alpha virt. eigenvalues --    0.31062   0.31169   0.33002   0.34078   0.34436
 Alpha virt. eigenvalues --    0.34581   0.35395   0.36677   0.38050   0.38712
 Alpha virt. eigenvalues --    0.39662   0.40062   0.40405   0.40660   0.41707
 Alpha virt. eigenvalues --    0.42613   0.43272   0.44491   0.46594   0.47021
 Alpha virt. eigenvalues --    0.48844   0.49541   0.51823   0.52644   0.53478
 Alpha virt. eigenvalues --    0.54667   0.55643   0.56330   0.57082   0.57228
 Alpha virt. eigenvalues --    0.58924   0.60804   0.62436   0.62626   0.63848
 Alpha virt. eigenvalues --    0.64649   0.65096   0.66388   0.67358   0.67655
 Alpha virt. eigenvalues --    0.68647   0.68909   0.69607   0.69810   0.70315
 Alpha virt. eigenvalues --    0.70578   0.71061   0.71559   0.72270   0.73304
 Alpha virt. eigenvalues --    0.73716   0.74031   0.75113   0.75527   0.76003
 Alpha virt. eigenvalues --    0.76722   0.77786   0.78248   0.78550   0.79217
 Alpha virt. eigenvalues --    0.81420   0.81846   0.82389   0.82888   0.83595
 Alpha virt. eigenvalues --    0.83695   0.85464   0.85613   0.87631   0.88679
 Alpha virt. eigenvalues --    0.89164   0.90099   0.91056   0.91390   0.93351
 Alpha virt. eigenvalues --    0.94506   0.95318   0.95533   0.97834   0.99146
 Alpha virt. eigenvalues --    1.00748   1.02268   1.04917   1.06458   1.10419
 Alpha virt. eigenvalues --    1.15881   1.53981   1.71204   1.91384   1.97169
 Alpha virt. eigenvalues --    2.10340   2.42667   2.77259   4.47586   5.26790
 Alpha virt. eigenvalues --    5.28593   5.29826   5.31868   5.33843   5.34142
 Alpha virt. eigenvalues --    5.37722   5.42169   5.42638   5.48458   5.49848
 Alpha virt. eigenvalues --    5.56927   5.67294   5.71687   5.80005   5.82122
 Alpha virt. eigenvalues --    5.84937   5.85523   5.88409   5.89236   5.91484
 Alpha virt. eigenvalues --    5.92182   5.93093   5.95833   5.97656   5.98844
 Alpha virt. eigenvalues --    6.05980   6.06547   6.09552   6.16349   6.20309
 Alpha virt. eigenvalues --    6.23005   6.23808   7.35021   7.63451   7.66997
 Alpha virt. eigenvalues --    7.75410   7.80274   7.81133   7.81413   7.83369
 Alpha virt. eigenvalues --    7.87008   7.91546   7.96947
          Condensed to atoms (all electrons):
               1          2          3          4          5          6
     1  Be   2.709223   0.068681   0.158282   0.001708   0.196614   0.006042
     2  Be   0.068681   2.935032   0.297557   0.164500   0.036643   0.285640
     3  Be   0.158282   0.297557   2.816202   0.192405   0.231204   0.028449
     4  Be   0.001708   0.164500   0.192405   2.874286   0.036334   0.149825
     5  Be   0.196614   0.036643   0.231204   0.036334   3.106839  -0.010431
     6  Be   0.006042   0.285640   0.028449   0.149825  -0.010431   2.854585
     7  Be   0.174897   0.017009   0.009216   0.021149   0.083258   0.134096
     8  Be  -0.002288   0.025447   0.040922   0.213227   0.021861   0.255603
     9  Be   0.079994  -0.008407   0.017289   0.002745   0.294317   0.018168
    10  Be   0.002609   0.031983   0.150158   0.228592   0.274715   0.043154
    11  Be   0.196143   0.284443   0.079928   0.019791   0.000486   0.269294
    12  H   -0.002965  -0.029781  -0.009598  -0.006357   0.000130  -0.018315
    13  H   -0.002323  -0.003911   0.001285   0.007327  -0.001894  -0.006825
               7          8          9         10         11         12
     1  Be   0.174897  -0.002288   0.079994   0.002609   0.196143  -0.002965
     2  Be   0.017009   0.025447  -0.008407   0.031983   0.284443  -0.029781
     3  Be   0.009216   0.040922   0.017289   0.150158   0.079928  -0.009598
     4  Be   0.021149   0.213227   0.002745   0.228592   0.019791  -0.006357
     5  Be   0.083258   0.021861   0.294317   0.274715   0.000486   0.000130
     6  Be   0.134096   0.255603   0.018168   0.043154   0.269294  -0.018315
     7  Be   2.815415   0.231150   0.277083   0.013049   0.234089  -0.000430
     8  Be   0.231150   2.804081   0.203638   0.214038   0.035933  -0.002488
     9  Be   0.277083   0.203638   2.851597   0.230074   0.036555   0.002288
    10  Be   0.013049   0.214038   0.230074   2.869574  -0.013785  -0.003790
    11  Be   0.234089   0.035933   0.036555  -0.013785   3.118593   0.000184
    12  H   -0.000430  -0.002488   0.002288  -0.003790   0.000184   0.566170
    13  H   -0.000991  -0.006311  -0.000796  -0.026071   0.000957   0.387689
              13
     1  Be  -0.002323
     2  Be  -0.003911
     3  Be   0.001285
     4  Be   0.007327
     5  Be  -0.001894
     6  Be  -0.006825
     7  Be  -0.000991
     8  Be  -0.006311
     9  Be  -0.000796
    10  Be  -0.026071
    11  Be   0.000957
    12  H    0.387689
    13  H    0.554231
 Mulliken charges:
               1
     1  Be   0.413383
     2  Be  -0.104835
     3  Be  -0.013299
     4  Be   0.094467
     5  Be  -0.270075
     6  Be  -0.009284
     7  Be  -0.008989
     8  Be  -0.034812
     9  Be  -0.004545
    10  Be  -0.014300
    11  Be  -0.262610
    12  H    0.117265
    13  H    0.097634
 Sum of Mulliken charges =  -0.00000
 Mulliken charges with hydrogens summed into heavy atoms:
               1
     1  Be   0.413383
     2  Be  -0.104835
     3  Be  -0.013299
     4  Be   0.309367
     5  Be  -0.270075
     6  Be  -0.009284
     7  Be  -0.008989
     8  Be  -0.034812
     9  Be  -0.004545
    10  Be  -0.014300
    11  Be  -0.262610
 Electronic spatial extent (au):  <R**2>=            817.0131
 Charge=             -0.0000 electrons
 Dipole moment (field-independent basis, Debye):
    X=             -0.1756    Y=              1.6173    Z=             -0.0700  Tot=              1.6283
 Quadrupole moment (field-independent basis, Debye-Ang):
   XX=            -62.0473   YY=            -58.1516   ZZ=            -64.9962
   XY=              0.6015   XZ=             -1.7069   YZ=              0.2938
 Traceless Quadrupole moment (field-independent basis, Debye-Ang):
   XX=             -0.3156   YY=              3.5801   ZZ=             -3.2645
   XY=              0.6015   XZ=             -1.7069   YZ=              0.2938
 Octapole moment (field-independent basis, Debye-Ang**2):
  XXX=              1.6661  YYY=             41.4825  ZZZ=              1.5878  XYY=             -9.9125
  XXY=             -1.4743  XXZ=             -5.3536  XZZ=              1.1577  YZZ=              5.5874
  YYZ=              5.1075  XYZ=             -0.6365
 Hexadecapole moment (field-independent basis, Debye-Ang**3):
 XXXX=           -862.4008 YYYY=           -576.6811 ZZZZ=           -566.2119 XXXY=             -6.5962
 XXXZ=            -26.4066 YYYX=              1.9109 YYYZ=             11.9328 ZZZX=             -4.5343
 ZZZY=             -1.4463 XXYY=           -214.0812 XXZZ=           -205.3218 YYZZ=           -202.4019
 XXYZ=              6.1805 YYXZ=              7.4532 ZZXY=             -8.6293
 N-N= 1.917007154884D+02 E-N=-7.576864795508D+02  KE= 1.620201142197D+02
   1 Symmetry operations used in ECPInt.
 ECPInt:  NShTT=    5778 NPrTT=   17959 LenC2=    5648 LenP2D=   14668.
 LDataN:  DoStor=T MaxTD1= 5 Len=  102
 Calling FoFJK, ICntrl=      2127 FMM=F ISym2X=0 I1Cent= 0 IOpClX= 0 NMat=1 NMatS=1 NMatT=0.
 ***** Axes restored to original set *****
 -------------------------------------------------------------------
 Center     Atomic                   Forces (Hartrees/Bohr)
 Number     Number              X              Y              Z
 -------------------------------------------------------------------
      1        4           0.000097607   -0.002224284   -0.000790266
      2        4           0.001267930   -0.003030736   -0.000293881
      3        4          -0.000057980   -0.003191735   -0.000027369
      4        4           0.003669054    0.000149206    0.003425704
      5        4          -0.000894942   -0.000671537   -0.000307019
      6        4           0.001948693    0.000290814   -0.002495682
      7        4           0.000937219    0.000199217   -0.002411040
      8        4          -0.000159066    0.002075673   -0.002892554
      9        4          -0.001352476   -0.000553919   -0.001594796
     10        4          -0.002642356   -0.001812027   -0.003336750
     11        4           0.001690548   -0.000468688    0.000155244
     12        1           0.156526821   -0.046303275    0.074319482
     13        1          -0.161031050    0.055541293   -0.063751074
 -------------------------------------------------------------------
 Cartesian Forces:  Max     0.161031050 RMS     0.040937726

 GradGradGradGradGradGradGradGradGradGradGradGradGradGradGradGradGradGrad
 Berny optimization.
 FormGI is forming the generalized inverse of G from B-inverse, IUseBI=4.
 Internal  Forces:  Max     0.179352459 RMS     0.012593403
 Search for a local minimum.
 Step number   1 out of a maximum of  100
 All quantities printed in internal units (Hartrees-Bohrs-Radians)
 Mixed Optimization -- RFO/linear search
 Second derivative matrix not updated -- first step.
 ITU=  0
     Eigenvalues ---    0.00230   0.02353   0.02740   0.02956   0.03351
     Eigenvalues ---    0.03526   0.03749   0.03967   0.04038   0.04291
     Eigenvalues ---    0.05399   0.05880   0.06182   0.06354   0.06489
     Eigenvalues ---    0.06627   0.06958   0.07085   0.07287   0.07737
     Eigenvalues ---    0.08580   0.08824   0.08859   0.09548   0.11693
     Eigenvalues ---    0.12013   0.12478   0.13436   0.13692   0.13859
     Eigenvalues ---    0.14400   0.16000   0.66291
 RFO step:  Lambda=-4.75605393D-02 EMin= 2.30000000D-03
 Linear search not attempted -- first point.
 Iteration  1 RMS(Cart)=  0.01761844 RMS(Int)=  0.00365695
 Iteration  2 RMS(Cart)=  0.00314691 RMS(Int)=  0.00003207
 Iteration  3 RMS(Cart)=  0.00001475 RMS(Int)=  0.00002952
 Iteration  4 RMS(Cart)=  0.00000000 RMS(Int)=  0.00002952
 Variable       Old X    -DE/DX   Delta X   Delta X   Delta X     New X
                                 (Linear)    (Quad)   (Total)
    R1        4.56866   0.00046   0.00000   0.00367   0.00366   4.57232
    R2        3.88005   0.00054   0.00000   0.00507   0.00507   3.88512
    R3        3.94349  -0.00102   0.00000  -0.00795  -0.00797   3.93552
    R4        3.88019  -0.00129   0.00000  -0.01082  -0.01083   3.86935
    R5        4.57341  -0.00114   0.00000  -0.01068  -0.01069   4.56272
    R6        3.94433  -0.00126   0.00000  -0.00954  -0.00955   3.93478
    R7        3.86055  -0.00123   0.00000  -0.00506  -0.00510   3.85545
    R8        4.08823   0.00130   0.00000   0.00852   0.00859   4.09682
    R9        3.87364  -0.00167   0.00000  -0.01027  -0.01034   3.86330
   R10        3.79067   0.00018   0.00000   0.00116   0.00116   3.79183
   R11        3.86041   0.00211   0.00000   0.01148   0.01155   3.87196
   R12        4.02800   0.00013   0.00000   0.00025   0.00026   4.02826
   R13        4.27441  -0.00157   0.00000  -0.00953  -0.00960   4.26481
   R14        4.08546   0.00134   0.00000   0.00892   0.00899   4.09445
   R15        3.86334   0.00194   0.00000   0.00997   0.01004   3.87338
   R16        3.93057   0.00165   0.00000   0.00913   0.00923   3.93980
   R17        2.98055   0.01466   0.00000   0.10251   0.10251   3.08305
   R18        3.79079  -0.00082   0.00000  -0.00593  -0.00595   3.78484
   R19        3.84983   0.00023   0.00000   0.00146   0.00147   3.85129
   R20        4.27572   0.00076   0.00000   0.00543   0.00543   4.28115
   R21        3.93016  -0.00144   0.00000  -0.00749  -0.00754   3.92263
   R22        3.84954   0.00012   0.00000   0.00052   0.00053   3.85006
   R23        3.86026   0.00064   0.00000   0.00614   0.00615   3.86641
   R24        3.86024  -0.00131   0.00000  -0.01118  -0.01120   3.84903
   R25        4.02758  -0.00113   0.00000  -0.00928  -0.00929   4.01828
   R26        4.08808   0.00041   0.00000   0.00310   0.00311   4.09119
   R27        4.08585  -0.00165   0.00000  -0.00952  -0.00959   4.07627
   R28        3.87350   0.00059   0.00000   0.00418   0.00418   3.87769
   R29        1.13384   0.17935   0.00000   0.25244   0.25244   1.38628
    A1        1.99450  -0.00031   0.00000  -0.00163  -0.00163   1.99286
    A2        1.59429  -0.00002   0.00000   0.00014   0.00013   1.59442
    A3        2.01337  -0.00026   0.00000  -0.00112  -0.00113   2.01224
    A4        2.01699  -0.00028   0.00000  -0.00123  -0.00124   2.01575
    A5        1.59379  -0.00005   0.00000  -0.00000  -0.00001   1.59378
    A6        1.84376  -0.00037   0.00000  -0.00184  -0.00185   1.84191
    A7        1.84239  -0.00003   0.00000   0.00022   0.00021   1.84260
    A8        2.76204  -0.00014   0.00000  -0.00035  -0.00035   2.76168
    A9        1.99343  -0.00004   0.00000  -0.00021  -0.00021   1.99322
   A10        1.48122   0.00154   0.00000   0.00835   0.00835   1.48957
   A11        1.46721   0.00006   0.00000   0.00012   0.00013   1.46734
   A12        1.86340  -0.00003   0.00000  -0.00018  -0.00019   1.86322
   A13        1.90466  -0.00027   0.00000  -0.00215  -0.00215   1.90251
   A14        1.93430   0.00118   0.00000   0.00635   0.00637   1.94067
   A15        1.71439   0.00160   0.00000   0.00870   0.00869   1.72308
   A16        1.53742   0.00006   0.00000  -0.00014  -0.00014   1.53728
   A17        2.27391  -0.00009   0.00000  -0.00161  -0.00162   2.27229
   A18        1.99041   0.00001   0.00000   0.00000   0.00000   1.99041
   A19        1.89628   0.00112   0.00000   0.00634   0.00635   1.90263
   A20        1.82433  -0.00207   0.00000  -0.01184  -0.01185   1.81248
   A21        2.03738  -0.00231   0.00000  -0.01301  -0.01302   2.02436
   A22        1.91650   0.00083   0.00000   0.00140   0.00143   1.91793
   A23        1.79270  -0.00205   0.00000  -0.01155  -0.01156   1.78114
   A24        1.84821  -0.00247   0.00000  -0.01356  -0.01355   1.83466
   A25        2.12702   0.00131   0.00000   0.00686   0.00683   2.13385
   A26        2.00485  -0.00230   0.00000  -0.01303  -0.01305   1.99181
   A27        2.01197   0.00086   0.00000   0.00227   0.00228   2.01425
   A28        2.28342   0.00144   0.00000   0.00919   0.00914   2.29256
   A29        2.17257   0.00194   0.00000   0.01451   0.01447   2.18704
   A30        1.63164  -0.00001   0.00000   0.00028   0.00028   1.63191
   A31        1.77497  -0.00006   0.00000  -0.00023  -0.00024   1.77474
   A32        1.67588   0.00002   0.00000  -0.00028  -0.00027   1.67561
   A33        1.87468   0.00001   0.00000   0.00006   0.00006   1.87473
   A34        1.65737   0.00143   0.00000   0.00762   0.00762   1.66499
   A35        1.91428   0.00116   0.00000   0.00633   0.00634   1.92062
   A36        1.93570  -0.00021   0.00000  -0.00165  -0.00164   1.93406
   A37        1.53704  -0.00006   0.00000   0.00003   0.00002   1.53706
   A38        1.71468  -0.00013   0.00000  -0.00050  -0.00051   1.71416
   A39        1.99059  -0.00022   0.00000  -0.00100  -0.00100   1.98959
   A40        1.89618  -0.00050   0.00000  -0.00292  -0.00293   1.89325
   A41        2.27573   0.00007   0.00000   0.00067   0.00067   2.27640
   A42        1.84814   0.00151   0.00000   0.00824   0.00824   1.85638
   A43        1.82480   0.00140   0.00000   0.00769   0.00770   1.83250
   A44        2.03822  -0.00002   0.00000  -0.00145  -0.00145   2.03676
   A45        2.00486   0.00008   0.00000   0.00068   0.00068   2.00554
   A46        1.79207  -0.00009   0.00000  -0.00148  -0.00148   1.79059
   A47        1.48040  -0.00008   0.00000   0.00028   0.00027   1.48067
   A48        1.46613  -0.00004   0.00000   0.00042   0.00041   1.46654
   A49        1.90302  -0.00008   0.00000  -0.00021  -0.00021   1.90281
   A50        1.93403  -0.00043   0.00000  -0.00236  -0.00237   1.93166
   A51        1.86296  -0.00021   0.00000  -0.00040  -0.00041   1.86255
   A52        1.65772  -0.00005   0.00000  -0.00014  -0.00014   1.65759
   A53        1.67706   0.00005   0.00000  -0.00018  -0.00018   1.67689
   A54        1.93576   0.00127   0.00000   0.00692   0.00692   1.94268
   A55        1.87503   0.00149   0.00000   0.00788   0.00788   1.88291
   A56        1.91377  -0.00004   0.00000  -0.00033  -0.00032   1.91344
   A57        1.63147   0.00014   0.00000   0.00133   0.00133   1.63280
   A58        1.77429   0.00008   0.00000   0.00104   0.00104   1.77533
   A59        1.52836   0.00178   0.00000   0.00858   0.00858   1.53694
    D1       -0.70205   0.00041   0.00000   0.00223   0.00223  -0.69982
    D2       -1.78400   0.00011   0.00000   0.00014   0.00015  -1.78385
    D3        1.17865   0.00031   0.00000   0.00226   0.00225   1.18090
    D4        0.09670   0.00000   0.00000   0.00017   0.00017   0.09687
    D5        0.31022   0.00031   0.00000   0.00228   0.00228   0.31249
    D6       -0.77173  -0.00000   0.00000   0.00019   0.00019  -0.77154
    D7       -0.21159  -0.00025   0.00000  -0.00139  -0.00139  -0.21298
    D8        0.77951   0.00004   0.00000   0.00026   0.00025   0.77977
    D9       -1.07837  -0.00025   0.00000  -0.00133  -0.00133  -1.07970
   D10       -0.08727   0.00004   0.00000   0.00032   0.00032  -0.08695
   D11        0.93967  -0.00036   0.00000  -0.00185  -0.00185   0.93782
   D12        1.93077  -0.00008   0.00000  -0.00020  -0.00020   1.93057
   D13        0.80586  -0.00039   0.00000  -0.00192  -0.00194   0.80392
   D14       -0.91788  -0.00024   0.00000  -0.00162  -0.00162  -0.91950
   D15       -0.01483   0.00006   0.00000   0.00069   0.00070  -0.01414
   D16       -0.08716   0.00005   0.00000   0.00019   0.00019  -0.08697
   D17       -1.07784   0.00065   0.00000   0.00385   0.00386  -1.07398
   D18        0.78092  -0.00039   0.00000  -0.00204  -0.00204   0.77887
   D19       -0.20976   0.00022   0.00000   0.00162   0.00163  -0.20813
   D20        1.93194  -0.00029   0.00000  -0.00144  -0.00145   1.93049
   D21        0.94127   0.00031   0.00000   0.00222   0.00222   0.94349
   D22        0.30989  -0.00026   0.00000  -0.00226  -0.00227   0.30762
   D23       -0.77232   0.00037   0.00000   0.00167   0.00168  -0.77064
   D24        1.17902  -0.00072   0.00000  -0.00461  -0.00463   1.17439
   D25        0.09680  -0.00009   0.00000  -0.00068  -0.00068   0.09613
   D26       -0.70278  -0.00028   0.00000  -0.00253  -0.00253  -0.70532
   D27       -1.78500   0.00035   0.00000   0.00140   0.00142  -1.78358
   D28       -0.91645   0.00053   0.00000   0.00327   0.00328  -0.91316
   D29       -0.00846   0.00003   0.00000   0.00013   0.00013  -0.00833
   D30        0.80703   0.00028   0.00000   0.00227   0.00228   0.80930
   D31        0.93447   0.00035   0.00000   0.00273   0.00273   0.93721
   D32       -0.17850   0.00001   0.00000   0.00062   0.00062  -0.17788
   D33       -0.17694   0.00012   0.00000   0.00142   0.00141  -0.17553
   D34       -1.28991  -0.00023   0.00000  -0.00069  -0.00070  -1.29061
   D35       -0.86610   0.00115   0.00000   0.00622   0.00615  -0.85995
   D36        0.30350  -0.00110   0.00000  -0.00644  -0.00636   0.29714
   D37        2.90009   0.00035   0.00000   0.00338   0.00336   2.90345
   D38        0.00413   0.00101   0.00000   0.00433   0.00429   0.00842
   D39        1.17373  -0.00125   0.00000  -0.00832  -0.00822   1.16551
   D40       -2.51287   0.00020   0.00000   0.00150   0.00150  -2.51137
   D41       -0.08820   0.00004   0.00000   0.00021   0.00021  -0.08799
   D42        0.89154   0.00028   0.00000   0.00192   0.00193   0.89347
   D43       -0.95387  -0.00019   0.00000  -0.00127  -0.00127  -0.95514
   D44        0.02587   0.00005   0.00000   0.00045   0.00045   0.02632
   D45        0.79202   0.00008   0.00000   0.00027   0.00027   0.79228
   D46       -0.29208  -0.00069   0.00000  -0.00330  -0.00329  -0.29537
   D47       -0.51364   0.00094   0.00000   0.00504   0.00499  -0.50866
   D48        0.55450  -0.00064   0.00000  -0.00373  -0.00368   0.55083
   D49       -2.79956   0.00068   0.00000   0.00779   0.00779  -2.79177
   D50       -1.57487   0.00089   0.00000   0.00575   0.00567  -1.56920
   D51       -0.50673  -0.00069   0.00000  -0.00302  -0.00299  -0.50972
   D52        2.42240   0.00063   0.00000   0.00850   0.00847   2.43087
   D53       -0.75304  -0.00025   0.00000  -0.00181  -0.00182  -0.75486
   D54        0.49025   0.00095   0.00000   0.00508   0.00507   0.49532
   D55       -0.97941  -0.00039   0.00000  -0.00259  -0.00260  -0.98201
   D56        0.10365  -0.00008   0.00000  -0.00073  -0.00073   0.10292
   D57        0.23683  -0.00006   0.00000  -0.00137  -0.00137   0.23546
   D58        1.31988   0.00025   0.00000   0.00049   0.00050   1.32038
   D59        0.99895  -0.00114   0.00000  -0.00664  -0.00657   0.99238
   D60       -0.03018  -0.00104   0.00000  -0.00487  -0.00482  -0.03500
   D61       -0.21934   0.00109   0.00000   0.00607   0.00599  -0.21335
   D62       -1.24847   0.00119   0.00000   0.00785   0.00775  -1.24072
   D63       -2.93086  -0.00051   0.00000  -0.00583  -0.00580  -2.93666
   D64        2.32320  -0.00041   0.00000  -0.00406  -0.00404   2.31915
   D65        0.30431  -0.00089   0.00000  -0.00398  -0.00394   0.30037
   D66        1.35739  -0.00097   0.00000  -0.00617  -0.00609   1.35130
   D67       -0.74875   0.00068   0.00000   0.00442   0.00435  -0.74439
   D68        0.30434   0.00060   0.00000   0.00223   0.00220   0.30654
   D69        2.63179  -0.00070   0.00000  -0.00769  -0.00774   2.62406
   D70       -2.59831  -0.00079   0.00000  -0.00988  -0.00989  -2.60820
   D71        0.12440   0.00131   0.00000   0.00746   0.00739   0.13179
   D72       -0.96674   0.00111   0.00000   0.00709   0.00698  -0.95976
   D73        1.23258  -0.00100   0.00000  -0.00626  -0.00615   1.22643
   D74        0.14144  -0.00120   0.00000  -0.00663  -0.00656   0.13488
   D75       -2.38404   0.00031   0.00000   0.00251   0.00255  -2.38149
   D76        2.80801   0.00011   0.00000   0.00214   0.00214   2.81015
   D77       -2.93079  -0.00042   0.00000  -0.00730  -0.00731  -2.93810
   D78       -1.81419  -0.00084   0.00000  -0.01089  -0.01093  -1.82513
   D79        2.27925   0.00007   0.00000  -0.00238  -0.00237   2.27688
   D80        1.05605   0.00032   0.00000   0.00068   0.00074   1.05679
   D81       -0.38560  -0.00049   0.00000  -0.00752  -0.00754  -0.39314
   D82        0.79371   0.00030   0.00000   0.00250   0.00250   0.79622
   D83       -0.28995   0.00009   0.00000   0.00005   0.00006  -0.28989
   D84       -0.53285  -0.00091   0.00000  -0.00541  -0.00541  -0.53826
   D85        0.54535  -0.00003   0.00000  -0.00078  -0.00077   0.54457
   D86        0.10340  -0.00000   0.00000   0.00013   0.00013   0.10353
   D87        1.32114   0.00015   0.00000   0.00117   0.00117   1.32232
   D88       -0.97967  -0.00051   0.00000  -0.00292  -0.00291  -0.98258
   D89        0.23808  -0.00035   0.00000  -0.00188  -0.00187   0.23621
   D90       -0.96609  -0.00047   0.00000  -0.00355  -0.00356  -0.96965
   D91        0.14223  -0.00008   0.00000  -0.00140  -0.00141   0.14082
   D92        0.12493  -0.00020   0.00000  -0.00186  -0.00186   0.12307
   D93        1.23325   0.00020   0.00000   0.00028   0.00029   1.23355
   D94        0.54415   0.00079   0.00000   0.00392   0.00391   0.54806
   D95       -0.53428  -0.00004   0.00000   0.00000   0.00000  -0.53428
   D96        0.55344   0.00037   0.00000   0.00156   0.00155   0.55499
   D97       -0.51463  -0.00027   0.00000  -0.00192  -0.00192  -0.51654
   D98       -0.50819   0.00041   0.00000   0.00151   0.00151  -0.50668
   D99       -1.57626  -0.00022   0.00000  -0.00196  -0.00196  -1.57822
   D100      -1.29144  -0.00004   0.00000  -0.00063  -0.00063  -1.29207
   D101      -0.18030   0.00001   0.00000  -0.00006  -0.00005  -0.18036
   D102      -0.17848  -0.00012   0.00000  -0.00075  -0.00075  -0.17923
   D103       0.93266  -0.00008   0.00000  -0.00017  -0.00018   0.93248
   D104       0.49240  -0.00026   0.00000  -0.00143  -0.00144   0.49096
   D105      -0.75098  -0.00018   0.00000  -0.00150  -0.00150  -0.75248
   D106      -0.86599  -0.00079   0.00000  -0.00407  -0.00405  -0.87004
   D107       0.00267  -0.00067   0.00000  -0.00274  -0.00274  -0.00006
   D108       0.30381   0.00020   0.00000   0.00185   0.00185   0.30567
   D109       1.17248   0.00032   0.00000   0.00317   0.00317   1.17565
   D110      -0.21919   0.00007   0.00000   0.00154   0.00155  -0.21765
   D111      -1.24883  -0.00019   0.00000   0.00001  -0.00000  -1.24883
   D112       0.99939   0.00046   0.00000   0.00313   0.00313   1.00252
   D113      -0.03024   0.00019   0.00000   0.00159   0.00158  -0.02866
   D114      -0.08833   0.00004   0.00000   0.00031   0.00031  -0.08802
   D115       0.89194   0.00060   0.00000   0.00338   0.00338   0.89532
   D116      -0.95285   0.00004   0.00000   0.00028   0.00028  -0.95258
   D117       0.02741   0.00060   0.00000   0.00336   0.00335   0.03077
         Item               Value     Threshold  Converged?
 Maximum Force            0.179352     0.000450     NO 
 RMS     Force            0.012593     0.000300     NO 
 Maximum Displacement     0.184803     0.001800     NO 
 RMS     Displacement     0.019992     0.001200     NO 
 Predicted change in Energy=-2.566533D-02
 GradGradGradGradGradGradGradGradGradGradGradGradGradGradGradGradGradGrad

                          Input orientation:                          
 ---------------------------------------------------------------------
 Center     Atomic      Atomic             Coordinates (Angstroms)
 Number     Number       Type             X           Y           Z
 ---------------------------------------------------------------------
      1          4           0        0.003096   -0.012845   -1.489122
      2          4           0       -1.558530    1.313690   -0.202290
      3          4           0        0.441122    1.670612   -0.393262
      4          4           0       -0.181640    1.015305    1.445476
      5          4           0        2.004867    0.400542   -1.090121
      6          4           0       -1.749532   -0.384613    0.919647
      7          4           0       -0.441423   -1.685617   -0.395141
      8          4           0        0.162350   -1.005313    1.437566
      9          4           0        1.553556   -1.330314   -0.189083
     10          4           0        1.735968    0.379972    0.929973
     11          4           0       -2.000893   -0.424563   -1.101758
     12          1           0        0.099425    1.859509    2.970987
     13          1           0       -0.539575    2.043064    2.660930
 ---------------------------------------------------------------------
                    Distance matrix (angstroms):
                    1          2          3          4          5
     1  Be   0.000000
     2  Be   2.419567   0.000000
     3  Be   2.055919   2.040214   0.000000
     4  Be   3.114978   2.167946   2.048955   0.000000
     5  Be   2.082589   3.784162   2.131663   3.404115   0.000000
     6  Be   3.002013   2.044371   3.278207   2.166692   4.330259
     7  Be   2.047574   3.206394   3.470326   3.278771   3.289284
     8  Be   3.094489   3.320893   3.254261   2.049705   3.429359
     9  Be   2.414488   4.083627   3.206985   3.344341   2.002851
    10  Be   3.001528   3.606600   2.256840   2.084853   2.038016
    11  Be   2.082194   2.006552   3.294718   3.445476   4.089871
    12  H    4.838136   3.621659   3.386828   1.766030   4.717191
    13  H    4.663066   3.125425   3.229330   1.631482   4.821042
                    6          7          8          9         10
     6  Be   0.000000
     7  Be   2.265487   0.000000
     8  Be   2.075765   2.046014   0.000000
     9  Be   3.610266   2.036821   2.164964   0.000000
    10  Be   3.568390   3.280795   2.157067   2.051984   0.000000
    11  Be   2.037365   2.126385   3.386009   3.779876   4.328896
    12  H    3.558472   4.918461   3.250007   4.719694   3.005501
    13  H    3.223303   4.822061   3.358857   4.887070   3.307594
                   11         12         13
    11  Be   0.000000
    12  H    5.120115   0.000000
    13  H    4.731010   0.733586   0.000000
 Stoichiometry    Be11H2
 Framework group  C1[X(Be11H2)]
 Deg. of freedom    33
 Full point group                 C1      NOp   1
 Largest Abelian subgroup         C1      NOp   1
 Largest concise Abelian subgroup C1      NOp   1
                         Standard orientation:                         
 ---------------------------------------------------------------------
 Center     Atomic      Atomic             Coordinates (Angstroms)
 Number     Number       Type             X           Y           Z
 ---------------------------------------------------------------------
      1          4           0        0.181489   -1.282424   -0.944729
      2          4           0       -1.603399    0.337883   -1.152303
      3          4           0        0.369359    0.673389   -1.549962
      4          4           0       -0.376907    1.589767    0.123822
      5          4           0        2.093221   -0.459017   -1.011497
      6          4           0       -1.765005    0.103944    0.872200
      7          4           0       -0.230846   -1.554316    1.042382
      8          4           0        0.130469    0.355951    1.679958
      9          4           0        1.698039   -0.916195    0.898014
     10          4           0        1.627920    1.041409    0.286859
     11          4           0       -1.810558   -1.502491   -0.380058
     12          1           0       -0.318578    3.326311    0.439851
     13          1           0       -0.936556    3.122093    0.101403
 ---------------------------------------------------------------------
 Rotational constants (GHZ):           2.2191391           1.8214950           1.6822303
 Standard basis: def2TZVP (5D, 7F)
 There are   232 symmetry adapted cartesian basis functions of A   symmetry.
 There are   221 symmetry adapted basis functions of A   symmetry.
   221 basis functions,   335 primitive gaussians,   232 cartesian basis functions
    23 alpha electrons       23 beta electrons
       nuclear repulsion energy       191.2842033587 Hartrees.
 NAtoms=   13 NActive=   13 NUniq=   13 SFac= 1.00D+00 NAtFMM=   60 NAOKFM=F Big=F
 Integral buffers will be    131072 words long.
 Raffenetti 2 integral format.
 Two-electron integral symmetry is turned on.
 Nuclear repulsion after empirical dispersion term =      191.2567788150 Hartrees.
 One-electron integrals computed using PRISM.
   1 Symmetry operations used in ECPInt.
 ECPInt:  NShTT=    5778 NPrTT=   17959 LenC2=    5645 LenP2D=   14653.
 LDataN:  DoStor=T MaxTD1= 4 Len=   56
 NBasis=   221 RedAO= T EigKep=  2.93D-04  NBF=   221
 NBsUse=   221 1.00D-06 EigRej= -1.00D+00 NBFU=   221
 Initial guess from the checkpoint file:  "/home/super/YCY/BeH/Be11/4-H-Be11.chk"
 B after Tr=     0.000000    0.000000   -0.000000
         Rot=    0.999970    0.006541   -0.000156   -0.004255 Ang=   0.89 deg.
 ExpMin= 3.27D-02 ExpMax= 4.70D+03 ExpMxC= 1.60D+02 IAcc=3 IRadAn=         5 AccDes= 0.00D+00
 Harris functional with IExCor= 1009 and IRadAn=       5 diagonalized for initial guess.
 HarFok:  IExCor= 1009 AccDes= 0.00D+00 IRadAn=         5 IDoV= 1 UseB2=F ITyADJ=14
 ICtDFT=  3500011 ScaDFX=  1.000000  1.000000  1.000000  1.000000
 FoFCou: FMM=F IPFlag=           0 FMFlag=      100000 FMFlg1=           0
         NFxFlg=           0 DoJE=T BraDBF=F KetDBF=T FulRan=T
         wScrn=  0.000000 ICntrl=       500 IOpCl=  0 I1Cent=   200000004 NGrid=           0
         NMat0=    1 NMatS0=      1 NMatT0=    0 NMatD0=    1 NMtDS0=    0 NMtDT0=    0
 Petite list used in FoFCou.
 Requested convergence on RMS density matrix=1.00D-08 within 128 cycles.
 Requested convergence on MAX density matrix=1.00D-06.
 Requested convergence on             energy=1.00D-06.
 No special actions if energy rises.
 SCF Done:  E(RPBE1PBE) =  -163.026059760     A.U. after   14 cycles
            NFock= 14  Conv=0.34D-08     -V/T= 2.0072
   1 Symmetry operations used in ECPInt.
 ECPInt:  NShTT=    5778 NPrTT=   17959 LenC2=    5645 LenP2D=   14653.
 LDataN:  DoStor=T MaxTD1= 5 Len=  102
 Calling FoFJK, ICntrl=      2127 FMM=F ISym2X=0 I1Cent= 0 IOpClX= 0 NMat=1 NMatS=1 NMatT=0.
 ***** Axes restored to original set *****
 -------------------------------------------------------------------
 Center     Atomic                   Forces (Hartrees/Bohr)
 Number     Number              X              Y              Z
 -------------------------------------------------------------------
      1        4           0.000069044   -0.001450128   -0.000977767
      2        4           0.000909191   -0.002512412   -0.000258845
      3        4           0.000186778   -0.003214159    0.000004618
      4        4           0.004796355    0.002139057    0.007473565
      5        4          -0.000433206    0.000032980   -0.000111474
      6        4           0.001623167   -0.000113300   -0.002230868
      7        4           0.000351667   -0.000280169   -0.001596320
      8        4          -0.000130042    0.001688982   -0.003180105
      9        4          -0.000839516   -0.000585689   -0.000925461
     10        4          -0.002373122   -0.001753978   -0.003499490
     11        4           0.001082635   -0.000117258    0.000469474
     12        1           0.016843020   -0.007237002    0.007047615
     13        1          -0.022085970    0.013403077   -0.002214942
 -------------------------------------------------------------------
 Cartesian Forces:  Max     0.022085970 RMS     0.005569980

 GradGradGradGradGradGradGradGradGradGradGradGradGradGradGradGradGradGrad
 Berny optimization.
 Using GEDIIS/GDIIS optimizer.
 FormGI is forming the generalized inverse of G from B-inverse, IUseBI=4.
 Internal  Forces:  Max     0.019464813 RMS     0.001653503
 Search for a local minimum.
 Step number   2 out of a maximum of  100
 All quantities printed in internal units (Hartrees-Bohrs-Radians)
 Mixed Optimization -- RFO/linear search
 Update second derivatives using D2CorX and points    1    2
 DE= -2.41D-02 DEPred=-2.57D-02 R= 9.41D-01
 TightC=F SS=  1.41D+00  RLast= 2.82D-01 DXNew= 5.0454D-01 8.4479D-01
 Trust test= 9.41D-01 RLast= 2.82D-01 DXMaxT set to 5.05D-01
 ITU=  1  0
 Use linear search instead of GDIIS.
     Eigenvalues ---    0.00230   0.02351   0.02745   0.02954   0.03353
     Eigenvalues ---    0.03522   0.03746   0.03943   0.04030   0.04253
     Eigenvalues ---    0.05399   0.05879   0.06176   0.06352   0.06486
     Eigenvalues ---    0.06630   0.06959   0.07082   0.07287   0.07735
     Eigenvalues ---    0.08573   0.08818   0.08859   0.09373   0.11689
     Eigenvalues ---    0.12008   0.12454   0.13429   0.13565   0.13833
     Eigenvalues ---    0.14400   0.16018   0.64708
 RFO step:  Lambda=-4.74990036D-03 EMin= 2.29976295D-03
 Quartic linear search produced a step of  0.30170.
 Iteration  1 RMS(Cart)=  0.02517488 RMS(Int)=  0.00108411
 Iteration  2 RMS(Cart)=  0.00080943 RMS(Int)=  0.00018040
 Iteration  3 RMS(Cart)=  0.00000321 RMS(Int)=  0.00018036
 Iteration  4 RMS(Cart)=  0.00000000 RMS(Int)=  0.00018036
 Variable       Old X    -DE/DX   Delta X   Delta X   Delta X     New X
                                 (Linear)    (Quad)   (Total)
    R1        4.57232   0.00041   0.00111   0.00579   0.00687   4.57919
    R2        3.88512   0.00029   0.00153   0.01084   0.01237   3.89749
    R3        3.93552  -0.00065  -0.00240  -0.01399  -0.01650   3.91902
    R4        3.86935  -0.00078  -0.00327  -0.01943  -0.02282   3.84654
    R5        4.56272  -0.00080  -0.00323  -0.02344  -0.02667   4.53605
    R6        3.93478  -0.00086  -0.00288  -0.01664  -0.01957   3.91520
    R7        3.85545  -0.00094  -0.00154  -0.00290  -0.00460   3.85085
    R8        4.09682   0.00112   0.00259   0.01824   0.02115   4.11797
    R9        3.86330  -0.00136  -0.00312  -0.01789  -0.02133   3.84198
   R10        3.79183   0.00010   0.00035   0.00002   0.00039   3.79222
   R11        3.87196   0.00181   0.00349   0.01626   0.02003   3.89200
   R12        4.02826   0.00004   0.00008  -0.00319  -0.00306   4.02520
   R13        4.26481  -0.00152  -0.00290  -0.01980  -0.02297   4.24184
   R14        4.09445   0.00130   0.00271   0.02277   0.02579   4.12024
   R15        3.87338   0.00176   0.00303   0.01535   0.01871   3.89209
   R16        3.93980   0.00154   0.00278   0.01648   0.01977   3.95957
   R17        3.08305   0.00863   0.03093   0.14816   0.17909   3.26214
   R18        3.78484  -0.00048  -0.00180  -0.00715  -0.00905   3.77579
   R19        3.85129   0.00001   0.00044  -0.00025   0.00021   3.85151
   R20        4.28115   0.00058   0.00164   0.00663   0.00824   4.28939
   R21        3.92263  -0.00125  -0.00227  -0.01263  -0.01505   3.90757
   R22        3.85006  -0.00005   0.00016  -0.00178  -0.00162   3.84844
   R23        3.86641   0.00032   0.00185   0.01392   0.01578   3.88219
   R24        3.84903  -0.00085  -0.00338  -0.02225  -0.02574   3.82330
   R25        4.01828  -0.00084  -0.00280  -0.01905  -0.02183   3.99646
   R26        4.09119   0.00025   0.00094   0.00635   0.00728   4.09846
   R27        4.07627  -0.00139  -0.00289  -0.01514  -0.01842   4.05785
   R28        3.87769   0.00033   0.00126   0.00759   0.00885   3.88653
   R29        1.38628   0.01946   0.07616  -0.00618   0.06998   1.45626
    A1        1.99286  -0.00025  -0.00049  -0.00239  -0.00290   1.98996
    A2        1.59442  -0.00005   0.00004  -0.00021  -0.00017   1.59425
    A3        2.01224  -0.00022  -0.00034  -0.00127  -0.00165   2.01059
    A4        2.01575  -0.00025  -0.00037  -0.00195  -0.00237   2.01338
    A5        1.59378  -0.00007  -0.00000  -0.00005  -0.00009   1.59370
    A6        1.84191  -0.00031  -0.00056  -0.00220  -0.00279   1.83912
    A7        1.84260   0.00000   0.00006   0.00199   0.00202   1.84462
    A8        2.76168  -0.00015  -0.00011  -0.00007  -0.00020   2.76148
    A9        1.99322  -0.00006  -0.00006  -0.00094  -0.00100   1.99222
   A10        1.48957   0.00131   0.00252   0.01334   0.01587   1.50544
   A11        1.46734   0.00007   0.00004   0.00005   0.00009   1.46743
   A12        1.86322  -0.00004  -0.00006  -0.00074  -0.00082   1.86239
   A13        1.90251  -0.00023  -0.00065  -0.00340  -0.00403   1.89848
   A14        1.94067   0.00101   0.00192   0.01129   0.01326   1.95393
   A15        1.72308   0.00141   0.00262   0.01484   0.01747   1.74055
   A16        1.53728   0.00007  -0.00004  -0.00046  -0.00049   1.53679
   A17        2.27229   0.00004  -0.00049  -0.00380  -0.00431   2.26798
   A18        1.99041   0.00004   0.00000   0.00076   0.00075   1.99116
   A19        1.90263   0.00103   0.00192   0.01211   0.01409   1.91672
   A20        1.81248  -0.00182  -0.00357  -0.02137  -0.02494   1.78753
   A21        2.02436  -0.00200  -0.00393  -0.02213  -0.02613   1.99823
   A22        1.91793   0.00041   0.00043  -0.01574  -0.01499   1.90294
   A23        1.78114  -0.00174  -0.00349  -0.01951  -0.02303   1.75810
   A24        1.83466  -0.00219  -0.00409  -0.02233  -0.02644   1.80822
   A25        2.13385   0.00102   0.00206   0.00673   0.00849   2.14234
   A26        1.99181  -0.00200  -0.00394  -0.02301  -0.02701   1.96480
   A27        2.01425   0.00059   0.00069  -0.00806  -0.00731   2.00694
   A28        2.29256   0.00146   0.00276   0.02420   0.02630   2.31886
   A29        2.18704   0.00193   0.00436   0.04253   0.04641   2.23345
   A30        1.63191  -0.00009   0.00008   0.00069   0.00076   1.63267
   A31        1.77474  -0.00012  -0.00007  -0.00124  -0.00131   1.77342
   A32        1.67561   0.00006  -0.00008  -0.00048  -0.00051   1.67509
   A33        1.87473  -0.00004   0.00002  -0.00060  -0.00058   1.87415
   A34        1.66499   0.00123   0.00230   0.01246   0.01477   1.67976
   A35        1.92062   0.00097   0.00191   0.01009   0.01205   1.93267
   A36        1.93406  -0.00020  -0.00050  -0.00215  -0.00261   1.93145
   A37        1.53706  -0.00007   0.00001   0.00056   0.00052   1.53759
   A38        1.71416  -0.00020  -0.00015  -0.00184  -0.00203   1.71213
   A39        1.98959  -0.00020  -0.00030  -0.00099  -0.00133   1.98826
   A40        1.89325  -0.00047  -0.00088  -0.00531  -0.00622   1.88703
   A41        2.27640   0.00000   0.00020   0.00093   0.00117   2.27757
   A42        1.85638   0.00138   0.00249   0.01431   0.01680   1.87318
   A43        1.83250   0.00124   0.00232   0.01267   0.01510   1.84760
   A44        2.03676   0.00010  -0.00044  -0.00453  -0.00497   2.03179
   A45        2.00554   0.00012   0.00020   0.00288   0.00308   2.00862
   A46        1.79059  -0.00000  -0.00045  -0.00326  -0.00368   1.78691
   A47        1.48067  -0.00014   0.00008   0.00125   0.00129   1.48196
   A48        1.46654  -0.00010   0.00012   0.00129   0.00137   1.46791
   A49        1.90281  -0.00002  -0.00006   0.00094   0.00083   1.90364
   A50        1.93166  -0.00038  -0.00072  -0.00481  -0.00560   1.92606
   A51        1.86255  -0.00019  -0.00012   0.00099   0.00080   1.86335
   A52        1.65759  -0.00006  -0.00004  -0.00059  -0.00063   1.65696
   A53        1.67689   0.00011  -0.00005  -0.00043  -0.00043   1.67646
   A54        1.94268   0.00116   0.00209   0.01127   0.01335   1.95603
   A55        1.88291   0.00133   0.00238   0.01230   0.01471   1.89762
   A56        1.91344   0.00005  -0.00010   0.00068   0.00059   1.91403
   A57        1.63280   0.00014   0.00040   0.00272   0.00308   1.63587
   A58        1.77533   0.00010   0.00031   0.00249   0.00277   1.77809
   A59        1.53694  -0.00325   0.00259  -0.02470  -0.02211   1.51483
    D1       -0.69982   0.00036   0.00067   0.00429   0.00497  -0.69485
    D2       -1.78385   0.00007   0.00004  -0.00094  -0.00086  -1.78471
    D3        1.18090   0.00030   0.00068   0.00599   0.00663   1.18754
    D4        0.09687   0.00001   0.00005   0.00076   0.00081   0.09768
    D5        0.31249   0.00029   0.00069   0.00647   0.00714   0.31963
    D6       -0.77154  -0.00000   0.00006   0.00124   0.00131  -0.77023
    D7       -0.21298  -0.00024  -0.00042  -0.00254  -0.00300  -0.21598
    D8        0.77977   0.00006   0.00008   0.00133   0.00137   0.78114
    D9       -1.07970  -0.00025  -0.00040  -0.00241  -0.00282  -1.08252
   D10       -0.08695   0.00005   0.00010   0.00146   0.00155  -0.08540
   D11        0.93782  -0.00039  -0.00056  -0.00376  -0.00434   0.93349
   D12        1.93057  -0.00009  -0.00006   0.00011   0.00003   1.93060
   D13        0.80392  -0.00031  -0.00058  -0.00175  -0.00241   0.80151
   D14       -0.91950  -0.00016  -0.00049  -0.00166  -0.00219  -0.92169
   D15       -0.01414   0.00009   0.00021   0.00385   0.00406  -0.01008
   D16       -0.08697   0.00004   0.00006  -0.00014  -0.00007  -0.08704
   D17       -1.07398   0.00051   0.00116   0.00577   0.00696  -1.06702
   D18        0.77887  -0.00030  -0.00062  -0.00256  -0.00318   0.77569
   D19       -0.20813   0.00018   0.00049   0.00335   0.00385  -0.20428
   D20        1.93049  -0.00025  -0.00044  -0.00240  -0.00285   1.92764
   D21        0.94349   0.00023   0.00067   0.00352   0.00418   0.94767
   D22        0.30762  -0.00021  -0.00069  -0.00637  -0.00709   0.30054
   D23       -0.77064   0.00027   0.00051   0.00031   0.00087  -0.76977
   D24        1.17439  -0.00057  -0.00140  -0.00895  -0.01041   1.16399
   D25        0.09613  -0.00009  -0.00020  -0.00226  -0.00245   0.09368
   D26       -0.70532  -0.00018  -0.00076  -0.00633  -0.00710  -0.71242
   D27       -1.78358   0.00030   0.00043   0.00036   0.00085  -1.78273
   D28       -0.91316   0.00046   0.00099   0.00591   0.00695  -0.90621
   D29       -0.00833  -0.00001   0.00004  -0.00176  -0.00173  -0.01006
   D30        0.80930   0.00020   0.00069   0.00443   0.00512   0.81442
   D31        0.93721   0.00029   0.00082   0.00697   0.00780   0.94501
   D32       -0.17788  -0.00002   0.00019   0.00273   0.00291  -0.17497
   D33       -0.17553   0.00014   0.00043   0.00529   0.00569  -0.16983
   D34       -1.29061  -0.00016  -0.00021   0.00105   0.00080  -1.28981
   D35       -0.85995   0.00096   0.00185   0.00850   0.01012  -0.84984
   D36        0.29714  -0.00096  -0.00192  -0.01240  -0.01396   0.28317
   D37        2.90345   0.00027   0.00101   0.00956   0.01028   2.91373
   D38        0.00842   0.00091   0.00129   0.00482   0.00596   0.01437
   D39        1.16551  -0.00101  -0.00248  -0.01608  -0.01812   1.14738
   D40       -2.51137   0.00022   0.00045   0.00589   0.00612  -2.50525
   D41       -0.08799   0.00002   0.00006  -0.00011  -0.00003  -0.08802
   D42        0.89347   0.00019   0.00058   0.00427   0.00490   0.89836
   D43       -0.95514  -0.00013  -0.00038  -0.00293  -0.00333  -0.95847
   D44        0.02632   0.00004   0.00014   0.00145   0.00160   0.02792
   D45        0.79228   0.00004   0.00008  -0.00035  -0.00028   0.79201
   D46       -0.29537  -0.00060  -0.00099  -0.00402  -0.00495  -0.30032
   D47       -0.50866   0.00084   0.00150   0.00931   0.01061  -0.49805
   D48        0.55083  -0.00051  -0.00111  -0.00600  -0.00685   0.54397
   D49       -2.79177   0.00092   0.00235   0.03523   0.03736  -2.75441
   D50       -1.56920   0.00067   0.00171   0.01030   0.01169  -1.55751
   D51       -0.50972  -0.00068  -0.00090  -0.00501  -0.00577  -0.51549
   D52        2.43087   0.00075   0.00256   0.03622   0.03844   2.46931
   D53       -0.75486  -0.00019  -0.00055  -0.00417  -0.00474  -0.75960
   D54        0.49532   0.00087   0.00153   0.00936   0.01081   0.50614
   D55       -0.98201  -0.00033  -0.00078  -0.00567  -0.00647  -0.98848
   D56        0.10292  -0.00008  -0.00022  -0.00247  -0.00266   0.10025
   D57        0.23546  -0.00002  -0.00041  -0.00567  -0.00608   0.22938
   D58        1.32038   0.00023   0.00015  -0.00247  -0.00227   1.31811
   D59        0.99238  -0.00097  -0.00198  -0.01151  -0.01322   0.97915
   D60       -0.03500  -0.00097  -0.00145  -0.00827  -0.00956  -0.04456
   D61       -0.21335   0.00095   0.00181   0.01020   0.01165  -0.20170
   D62       -1.24072   0.00096   0.00234   0.01345   0.01531  -1.22541
   D63       -2.93666  -0.00068  -0.00175  -0.02588  -0.02711  -2.96376
   D64        2.31915  -0.00068  -0.00122  -0.02263  -0.02345   2.29571
   D65        0.30037  -0.00080  -0.00119  -0.00499  -0.00602   0.29436
   D66        1.35130  -0.00071  -0.00184  -0.01022  -0.01174   1.33956
   D67       -0.74439   0.00049   0.00131   0.00738   0.00841  -0.73598
   D68        0.30654   0.00057   0.00066   0.00214   0.00268   0.30922
   D69        2.62406  -0.00099  -0.00233  -0.03539  -0.03830   2.58575
   D70       -2.60820  -0.00091  -0.00298  -0.04062  -0.04403  -2.65223
   D71        0.13179   0.00121   0.00223   0.01521   0.01711   0.14890
   D72       -0.95976   0.00087   0.00211   0.01353   0.01519  -0.94457
   D73        1.22643  -0.00072  -0.00186  -0.00944  -0.01083   1.21561
   D74        0.13488  -0.00106  -0.00198  -0.01112  -0.01275   0.12213
   D75       -2.38149   0.00058   0.00077   0.01433   0.01549  -2.36599
   D76        2.81015   0.00024   0.00065   0.01265   0.01357   2.82372
   D77       -2.93810  -0.00049  -0.00221  -0.11582  -0.11799  -3.05609
   D78       -1.82513  -0.00098  -0.00330  -0.13016  -0.13369  -1.95882
   D79        2.27688   0.00005  -0.00072  -0.09767  -0.09853   2.17834
   D80        1.05679   0.00040   0.00022  -0.08367  -0.08257   0.97422
   D81       -0.39314  -0.00067  -0.00228  -0.11845  -0.12126  -0.51440
   D82        0.79622   0.00019   0.00076   0.00442   0.00523   0.80145
   D83       -0.28989   0.00009   0.00002  -0.00125  -0.00114  -0.29104
   D84       -0.53826  -0.00084  -0.00163  -0.01115  -0.01278  -0.55104
   D85        0.54457  -0.00005  -0.00023  -0.00392  -0.00412   0.54045
   D86        0.10353   0.00000   0.00004   0.00078   0.00081   0.10434
   D87        1.32232   0.00007   0.00035   0.00167   0.00206   1.32437
   D88       -0.98258  -0.00039  -0.00088  -0.00421  -0.00506  -0.98765
   D89        0.23621  -0.00033  -0.00056  -0.00332  -0.00382   0.23239
   D90       -0.96965  -0.00040  -0.00107  -0.00902  -0.01013  -0.97978
   D91        0.14082  -0.00006  -0.00042  -0.00554  -0.00599   0.13483
   D92        0.12307  -0.00019  -0.00056  -0.00639  -0.00693   0.11615
   D93        1.23355   0.00016   0.00009  -0.00291  -0.00279   1.23076
   D94        0.54806   0.00070   0.00118   0.00631   0.00746   0.55552
   D95       -0.53428  -0.00001   0.00000   0.00150   0.00151  -0.53277
   D96        0.55499   0.00036   0.00047   0.00198   0.00244   0.55743
   D97       -0.51654  -0.00022  -0.00058  -0.00401  -0.00458  -0.52113
   D98       -0.50668   0.00042   0.00046   0.00164   0.00210  -0.50458
   D99       -1.57822  -0.00016  -0.00059  -0.00434  -0.00492  -1.58314
   D100      -1.29207   0.00003  -0.00019  -0.00031  -0.00049  -1.29256
   D101      -0.18036   0.00001  -0.00002  -0.00016  -0.00018  -0.18053
   D102      -0.17923  -0.00012  -0.00023  -0.00004  -0.00031  -0.17954
   D103       0.93248  -0.00014  -0.00005   0.00012   0.00000   0.93248
   D104       0.49096  -0.00026  -0.00043  -0.00318  -0.00367   0.48729
   D105      -0.75248  -0.00010  -0.00045  -0.00335  -0.00378  -0.75626
   D106      -0.87004  -0.00071  -0.00122  -0.00629  -0.00742  -0.87746
   D107      -0.00006  -0.00063  -0.00083  -0.00267  -0.00346  -0.00353
   D108       0.30567   0.00019   0.00056   0.00614   0.00670   0.31237
   D109       1.17565   0.00028   0.00096   0.00976   0.01066   1.18631
   D110      -0.21765   0.00004   0.00047   0.00620   0.00669  -0.21096
   D111      -1.24883  -0.00021  -0.00000   0.00399   0.00396  -1.24487
   D112       1.00252   0.00042   0.00095   0.00714   0.00809   1.01062
   D113      -0.02866   0.00018   0.00048   0.00494   0.00537  -0.02329
   D114      -0.08802   0.00005   0.00009   0.00142   0.00151  -0.08651
   D115       0.89532   0.00055   0.00102   0.00612   0.00711   0.90243
   D116      -0.95258   0.00004   0.00008   0.00082   0.00092  -0.95165
   D117       0.03077   0.00054   0.00101   0.00552   0.00652   0.03729
         Item               Value     Threshold  Converged?
 Maximum Force            0.019465     0.000450     NO 
 RMS     Force            0.001654     0.000300     NO 
 Maximum Displacement     0.217686     0.001800     NO 
 RMS     Displacement     0.025232     0.001200     NO 
 Predicted change in Energy=-7.146832D-04
 GradGradGradGradGradGradGradGradGradGradGradGradGradGradGradGradGradGrad

                          Input orientation:                          
 ---------------------------------------------------------------------
 Center     Atomic      Atomic             Coordinates (Angstroms)
 Number     Number       Type             X           Y           Z
 ---------------------------------------------------------------------
      1          4           0        0.002261   -0.033585   -1.506818
      2          4           0       -1.544961    1.303239   -0.206462
      3          4           0        0.452271    1.653402   -0.408944
      4          4           0       -0.162033    1.029476    1.455224
      5          4           0        1.999072    0.375853   -1.124737
      6          4           0       -1.732086   -0.383132    0.913616
      7          4           0       -0.438262   -1.693222   -0.413749
      8          4           0        0.174432   -1.002176    1.421319
      9          4           0        1.546151   -1.348425   -0.222534
     10          4           0        1.745251    0.364982    0.897496
     11          4           0       -1.990455   -0.434529   -1.105781
     12          1           0        0.052830    1.877282    3.086181
     13          1           0       -0.575678    2.130263    2.718991
 ---------------------------------------------------------------------
                    Distance matrix (angstroms):
                    1          2          3          4          5
     1  Be   0.000000
     2  Be   2.423204   0.000000
     3  Be   2.062464   2.037780   0.000000
     4  Be   3.151314   2.179137   2.059557   0.000000
     5  Be   2.073856   3.776698   2.130044   3.428381   0.000000
     6  Be   2.998107   2.033086   3.266198   2.180337   4.318852
     7  Be   2.035499   3.201021   3.463086   3.313978   3.275236
     8  Be   3.088980   3.304682   3.237152   2.059604   3.422087
     9  Be   2.400372   4.072660   3.200357   3.374489   1.998060
    10  Be   2.996263   3.595072   2.244685   2.095315   2.038129
    11  Be   2.071836   2.006758   3.288152   3.470617   4.071045
    12  H    4.974898   3.704587   3.524993   1.850666   4.875857
    13  H    4.782647   3.190886   3.326869   1.726251   4.947882
                    6          7          8          9         10
     6  Be   0.000000
     7  Be   2.269849   0.000000
     8  Be   2.067799   2.054365   0.000000
     9  Be   3.601315   2.023201   2.168814   0.000000
    10  Be   3.556938   3.274644   2.147320   2.056665   0.000000
    11  Be   2.036507   2.114834   3.375677   3.758047   4.313680
    12  H    3.607691   5.023861   3.328337   4.856211   3.153043
    13  H    3.303606   4.944895   3.472577   5.025535   3.438135
                   11         12         13
    11  Be   0.000000
    12  H    5.205001   0.000000
    13  H    4.817534   0.770617   0.000000
 Stoichiometry    Be11H2
 Framework group  C1[X(Be11H2)]
 Deg. of freedom    33
 Full point group                 C1      NOp   1
 Largest Abelian subgroup         C1      NOp   1
 Largest concise Abelian subgroup C1      NOp   1
                         Standard orientation:                         
 ---------------------------------------------------------------------
 Center     Atomic      Atomic             Coordinates (Angstroms)
 Number     Number       Type             X           Y           Z
 ---------------------------------------------------------------------
      1          4           0        0.355913   -1.269715   -0.924300
      2          4           0       -1.620141    0.113541   -1.156109
      3          4           0        0.292997    0.694739   -1.549377
      4          4           0       -0.582317    1.557819    0.103104
      5          4           0        2.139039   -0.213307   -0.997410
      6          4           0       -1.759065   -0.114673    0.859345
      7          4           0       -0.026384   -1.568185    1.052572
      8          4           0        0.076832    0.389704    1.666114
      9          4           0        1.794389   -0.697637    0.910176
     10          4           0        1.480455    1.233979    0.277581
     11          4           0       -1.585461   -1.731236   -0.367011
     12          1           0       -0.846479    3.353372    0.465281
     13          1           0       -1.418549    3.066511    0.035982
 ---------------------------------------------------------------------
 Rotational constants (GHZ):           2.1974719           1.8354710           1.6717288
 Standard basis: def2TZVP (5D, 7F)
 There are   232 symmetry adapted cartesian basis functions of A   symmetry.
 There are   221 symmetry adapted basis functions of A   symmetry.
   221 basis functions,   335 primitive gaussians,   232 cartesian basis functions
    23 alpha electrons       23 beta electrons
       nuclear repulsion energy       190.9378578141 Hartrees.
 NAtoms=   13 NActive=   13 NUniq=   13 SFac= 1.00D+00 NAtFMM=   60 NAOKFM=F Big=F
 Integral buffers will be    131072 words long.
 Raffenetti 2 integral format.
 Two-electron integral symmetry is turned on.
 Nuclear repulsion after empirical dispersion term =      190.9105258955 Hartrees.
 One-electron integrals computed using PRISM.
   1 Symmetry operations used in ECPInt.
 ECPInt:  NShTT=    5778 NPrTT=   17959 LenC2=    5640 LenP2D=   14638.
 LDataN:  DoStor=T MaxTD1= 4 Len=   56
 NBasis=   221 RedAO= T EigKep=  2.89D-04  NBF=   221
 NBsUse=   221 1.00D-06 EigRej= -1.00D+00 NBFU=   221
 Initial guess from the checkpoint file:  "/home/super/YCY/BeH/Be11/4-H-Be11.chk"
 B after Tr=    -0.000000   -0.000000    0.000000
         Rot=    0.997858    0.005478    0.002330   -0.065142 Ang=   7.50 deg.
 ExpMin= 3.27D-02 ExpMax= 4.70D+03 ExpMxC= 1.60D+02 IAcc=3 IRadAn=         5 AccDes= 0.00D+00
 Harris functional with IExCor= 1009 and IRadAn=       5 diagonalized for initial guess.
 HarFok:  IExCor= 1009 AccDes= 0.00D+00 IRadAn=         5 IDoV= 1 UseB2=F ITyADJ=14
 ICtDFT=  3500011 ScaDFX=  1.000000  1.000000  1.000000  1.000000
 FoFCou: FMM=F IPFlag=           0 FMFlag=      100000 FMFlg1=           0
         NFxFlg=           0 DoJE=T BraDBF=F KetDBF=T FulRan=T
         wScrn=  0.000000 ICntrl=       500 IOpCl=  0 I1Cent=   200000004 NGrid=           0
         NMat0=    1 NMatS0=      1 NMatT0=    0 NMatD0=    1 NMtDS0=    0 NMtDT0=    0
 Petite list used in FoFCou.
 Requested convergence on RMS density matrix=1.00D-08 within 128 cycles.
 Requested convergence on MAX density matrix=1.00D-06.
 Requested convergence on             energy=1.00D-06.
 No special actions if energy rises.
 SCF Done:  E(RPBE1PBE) =  -163.028892923     A.U. after   13 cycles
            NFock= 13  Conv=0.91D-08     -V/T= 2.0075
   1 Symmetry operations used in ECPInt.
 ECPInt:  NShTT=    5778 NPrTT=   17959 LenC2=    5640 LenP2D=   14638.
 LDataN:  DoStor=T MaxTD1= 5 Len=  102
 Calling FoFJK, ICntrl=      2127 FMM=F ISym2X=0 I1Cent= 0 IOpClX= 0 NMat=1 NMatS=1 NMatT=0.
 ***** Axes restored to original set *****
 -------------------------------------------------------------------
 Center     Atomic                   Forces (Hartrees/Bohr)
 Number     Number              X              Y              Z
 -------------------------------------------------------------------
      1        4           0.000293096    0.000419633   -0.001210070
      2        4           0.000688743   -0.001257851   -0.000952576
      3        4          -0.000452472   -0.003043786    0.000432292
      4        4           0.003551660    0.002121648    0.007254031
      5        4           0.000678638    0.000547817    0.000108929
      6        4           0.000958440   -0.001022989   -0.001727251
      7        4          -0.000682915   -0.001270860    0.000536994
      8        4          -0.000130925    0.001179740   -0.003336705
      9        4           0.000831496    0.000001706    0.000454406
     10        4          -0.001925919   -0.001289163   -0.002822926
     11        4          -0.000734631    0.000754312    0.000837147
     12        1          -0.004442530   -0.000731548   -0.004516884
     13        1           0.001367318    0.003591339    0.004942614
 -------------------------------------------------------------------
 Cartesian Forces:  Max     0.007254031 RMS     0.002268141

 GradGradGradGradGradGradGradGradGradGradGradGradGradGradGradGradGradGrad
 Berny optimization.
 Using GEDIIS/GDIIS optimizer.
 FormGI is forming the generalized inverse of G from B-inverse, IUseBI=4.
 Internal  Forces:  Max     0.005536751 RMS     0.000684047
 Search for a local minimum.
 Step number   3 out of a maximum of  100
 All quantities printed in internal units (Hartrees-Bohrs-Radians)
 Mixed Optimization -- En-DIIS/RFO-DIIS
 Update second derivatives using D2CorX and points    1    2    3
 DE= -2.83D-03 DEPred=-7.15D-04 R= 3.96D+00
 TightC=F SS=  1.41D+00  RLast= 3.60D-01 DXNew= 8.4853D-01 1.0809D+00
 Trust test= 3.96D+00 RLast= 3.60D-01 DXMaxT set to 8.49D-01
 ITU=  1  1  0
 Use linear search instead of GDIIS.
     Eigenvalues ---    0.00222   0.02345   0.02756   0.02932   0.03107
     Eigenvalues ---    0.03355   0.03549   0.03740   0.03998   0.04143
     Eigenvalues ---    0.05396   0.05534   0.06085   0.06173   0.06377
     Eigenvalues ---    0.06598   0.06678   0.06992   0.07082   0.07287
     Eigenvalues ---    0.07743   0.08605   0.08836   0.08868   0.11668
     Eigenvalues ---    0.11936   0.12316   0.12803   0.13438   0.13808
     Eigenvalues ---    0.14398   0.15996   0.70019
 RFO step:  Lambda=-1.06480031D-03 EMin= 2.22208361D-03
 Quartic linear search produced a step of  0.42030.
 Iteration  1 RMS(Cart)=  0.02070376 RMS(Int)=  0.00243972
 Iteration  2 RMS(Cart)=  0.00195518 RMS(Int)=  0.00019109
 Iteration  3 RMS(Cart)=  0.00001696 RMS(Int)=  0.00018960
 Iteration  4 RMS(Cart)=  0.00000000 RMS(Int)=  0.00018960
 Variable       Old X    -DE/DX   Delta X   Delta X   Delta X     New X
                                 (Linear)    (Quad)   (Total)
    R1        4.57919   0.00007   0.00289  -0.00280   0.00008   4.57927
    R2        3.89749  -0.00029   0.00520  -0.00372   0.00150   3.89899
    R3        3.91902   0.00010  -0.00694   0.00302  -0.00404   3.91498
    R4        3.84654   0.00029  -0.00959   0.00570  -0.00402   3.84251
    R5        4.53605   0.00001  -0.01121   0.00221  -0.00898   4.52707
    R6        3.91520   0.00020  -0.00823   0.00680  -0.00148   3.91372
    R7        3.85085  -0.00065  -0.00193  -0.00417  -0.00624   3.84460
    R8        4.11797   0.00086   0.00889   0.01121   0.02035   4.13832
    R9        3.84198  -0.00051  -0.00896   0.00151  -0.00774   3.83424
   R10        3.79222  -0.00014   0.00016  -0.00601  -0.00585   3.78638
   R11        3.89200   0.00081   0.00842   0.00368   0.01236   3.90436
   R12        4.02520   0.00013  -0.00129  -0.00204  -0.00328   4.02192
   R13        4.24184  -0.00117  -0.00965  -0.00933  -0.01919   4.22265
   R14        4.12024   0.00110   0.01084   0.01409   0.02515   4.14539
   R15        3.89209   0.00094   0.00786   0.00587   0.01406   3.90615
   R16        3.95957   0.00086   0.00831   0.00372   0.01246   3.97203
   R17        3.26214   0.00287   0.07527   0.02045   0.09572   3.35786
   R18        3.77579  -0.00013  -0.00381   0.00095  -0.00297   3.77281
   R19        3.85151  -0.00023   0.00009  -0.00457  -0.00444   3.84706
   R20        4.28939  -0.00001   0.00347  -0.00640  -0.00296   4.28644
   R21        3.90757  -0.00078  -0.00633  -0.00392  -0.01037   3.89721
   R22        3.84844  -0.00028  -0.00068  -0.00675  -0.00744   3.84100
   R23        3.88219  -0.00031   0.00663  -0.00410   0.00257   3.88475
   R24        3.82330   0.00028  -0.01082   0.00725  -0.00366   3.81964
   R25        3.99646   0.00010  -0.00917   0.00498  -0.00415   3.99231
   R26        4.09846  -0.00006   0.00306  -0.00248   0.00052   4.09899
   R27        4.05785  -0.00093  -0.00774  -0.00474  -0.01285   4.04500
   R28        3.88653  -0.00026   0.00372  -0.00597  -0.00225   3.88428
   R29        1.45626  -0.00554   0.02941  -0.01271   0.01670   1.47296
    A1        1.98996  -0.00007  -0.00122  -0.00045  -0.00169   1.98827
    A2        1.59425  -0.00009  -0.00007  -0.00099  -0.00106   1.59319
    A3        2.01059  -0.00011  -0.00069  -0.00042  -0.00115   2.00944
    A4        2.01338  -0.00025  -0.00099  -0.00228  -0.00331   2.01007
    A5        1.59370  -0.00014  -0.00004  -0.00208  -0.00214   1.59156
    A6        1.83912  -0.00024  -0.00117  -0.00229  -0.00350   1.83562
    A7        1.84462   0.00000   0.00085   0.00078   0.00159   1.84621
    A8        2.76148  -0.00012  -0.00008  -0.00151  -0.00161   2.75987
    A9        1.99222  -0.00002  -0.00042   0.00035  -0.00006   1.99216
   A10        1.50544   0.00070   0.00667   0.00386   0.01052   1.51595
   A11        1.46743   0.00006   0.00004   0.00005   0.00008   1.46750
   A12        1.86239  -0.00011  -0.00035  -0.00143  -0.00181   1.86058
   A13        1.89848   0.00000  -0.00170   0.00239   0.00070   1.89918
   A14        1.95393   0.00061   0.00557   0.00423   0.00982   1.96374
   A15        1.74055   0.00096   0.00734   0.00693   0.01428   1.75483
   A16        1.53679   0.00014  -0.00020   0.00148   0.00128   1.53808
   A17        2.26798   0.00027  -0.00181   0.00277   0.00092   2.26890
   A18        1.99116   0.00018   0.00032   0.00274   0.00306   1.99422
   A19        1.91672   0.00068   0.00592   0.00463   0.01057   1.92729
   A20        1.78753  -0.00111  -0.01048  -0.00795  -0.01841   1.76913
   A21        1.99823  -0.00118  -0.01098  -0.00824  -0.01924   1.97899
   A22        1.90294   0.00015  -0.00630  -0.00868  -0.01459   1.88835
   A23        1.75810  -0.00104  -0.00968  -0.00755  -0.01725   1.74086
   A24        1.80822  -0.00136  -0.01111  -0.00876  -0.01988   1.78835
   A25        2.14234   0.00047   0.00357  -0.00257   0.00074   2.14308
   A26        1.96480  -0.00117  -0.01135  -0.00791  -0.01930   1.94550
   A27        2.00694   0.00040  -0.00307  -0.00089  -0.00396   2.00298
   A28        2.31886   0.00104   0.01105   0.01405   0.02434   2.34320
   A29        2.23345   0.00112   0.01951   0.01493   0.03387   2.26732
   A30        1.63267  -0.00021   0.00032  -0.00144  -0.00113   1.63154
   A31        1.77342  -0.00024  -0.00055  -0.00242  -0.00295   1.77047
   A32        1.67509   0.00013  -0.00022   0.00095   0.00079   1.67588
   A33        1.87415  -0.00015  -0.00024  -0.00199  -0.00222   1.87193
   A34        1.67976   0.00071   0.00621   0.00417   0.01037   1.69012
   A35        1.93267   0.00056   0.00506   0.00337   0.00843   1.94110
   A36        1.93145  -0.00002  -0.00110   0.00223   0.00118   1.93262
   A37        1.53759  -0.00009   0.00022  -0.00001   0.00017   1.53776
   A38        1.71213  -0.00030  -0.00085  -0.00244  -0.00331   1.70882
   A39        1.98826  -0.00012  -0.00056  -0.00051  -0.00110   1.98716
   A40        1.88703  -0.00032  -0.00261  -0.00200  -0.00464   1.88239
   A41        2.27757  -0.00013   0.00049  -0.00176  -0.00122   2.27634
   A42        1.87318   0.00099   0.00706   0.00684   0.01388   1.88706
   A43        1.84760   0.00077   0.00634   0.00406   0.01047   1.85807
   A44        2.03179   0.00031  -0.00209   0.00225   0.00016   2.03195
   A45        2.00862   0.00020   0.00130   0.00210   0.00339   2.01201
   A46        1.78691   0.00022  -0.00155   0.00231   0.00078   1.78769
   A47        1.48196  -0.00023   0.00054  -0.00158  -0.00107   1.48089
   A48        1.46791  -0.00016   0.00058  -0.00094  -0.00041   1.46750
   A49        1.90364   0.00009   0.00035   0.00094   0.00123   1.90486
   A50        1.92606  -0.00020  -0.00235  -0.00080  -0.00322   1.92284
   A51        1.86335  -0.00019   0.00034  -0.00092  -0.00065   1.86270
   A52        1.65696  -0.00013  -0.00026  -0.00112  -0.00138   1.65558
   A53        1.67646   0.00018  -0.00018   0.00170   0.00157   1.67803
   A54        1.95603   0.00082   0.00561   0.00573   0.01130   1.96733
   A55        1.89762   0.00090   0.00618   0.00620   0.01241   1.91004
   A56        1.91403   0.00015   0.00025   0.00198   0.00222   1.91625
   A57        1.63587  -0.00001   0.00129  -0.00042   0.00082   1.63669
   A58        1.77809  -0.00000   0.00116  -0.00027   0.00085   1.77894
   A59        1.51483  -0.00440  -0.00929  -0.02898  -0.03827   1.47655
    D1       -0.69485   0.00025   0.00209   0.00128   0.00338  -0.69147
    D2       -1.78471   0.00005  -0.00036  -0.00048  -0.00081  -1.78552
    D3        1.18754   0.00019   0.00279   0.00160   0.00436   1.19189
    D4        0.09768  -0.00000   0.00034  -0.00017   0.00017   0.09785
    D5        0.31963   0.00015   0.00300   0.00069   0.00367   0.32330
    D6       -0.77023  -0.00004   0.00055  -0.00108  -0.00052  -0.77075
    D7       -0.21598  -0.00009  -0.00126   0.00042  -0.00089  -0.21686
    D8        0.78114   0.00013   0.00058   0.00183   0.00238   0.78351
    D9       -1.08252  -0.00016  -0.00119  -0.00053  -0.00174  -1.08425
   D10       -0.08540   0.00006   0.00065   0.00088   0.00153  -0.08388
   D11        0.93349  -0.00026  -0.00182  -0.00118  -0.00301   0.93048
   D12        1.93060  -0.00003   0.00001   0.00023   0.00026   1.93086
   D13        0.80151  -0.00018  -0.00101   0.00043  -0.00065   0.80086
   D14       -0.92169  -0.00005  -0.00092   0.00134   0.00038  -0.92131
   D15       -0.01008   0.00002   0.00171   0.00464   0.00631  -0.00376
   D16       -0.08704   0.00001  -0.00003  -0.00002  -0.00003  -0.08708
   D17       -1.06702   0.00017   0.00293  -0.00070   0.00227  -1.06475
   D18        0.77569  -0.00014  -0.00134  -0.00020  -0.00155   0.77414
   D19       -0.20428   0.00002   0.00162  -0.00089   0.00075  -0.20353
   D20        1.92764  -0.00009  -0.00120  -0.00068  -0.00190   1.92574
   D21        0.94767   0.00008   0.00176  -0.00137   0.00040   0.94807
   D22        0.30054  -0.00006  -0.00298   0.00049  -0.00251   0.29803
   D23       -0.76977   0.00014   0.00037   0.00051   0.00094  -0.76884
   D24        1.16399  -0.00029  -0.00437  -0.00104  -0.00548   1.15851
   D25        0.09368  -0.00009  -0.00103  -0.00102  -0.00203   0.09164
   D26       -0.71242   0.00004  -0.00299   0.00243  -0.00058  -0.71300
   D27       -1.78273   0.00025   0.00036   0.00245   0.00287  -1.77986
   D28       -0.90621   0.00023   0.00292  -0.00030   0.00265  -0.90356
   D29       -0.01006  -0.00007  -0.00073  -0.00625  -0.00696  -0.01702
   D30        0.81442  -0.00006   0.00215  -0.00370  -0.00155   0.81287
   D31        0.94501   0.00023   0.00328   0.00287   0.00617   0.95118
   D32       -0.17497  -0.00003   0.00122   0.00028   0.00149  -0.17347
   D33       -0.16983   0.00024   0.00239   0.00428   0.00666  -0.16317
   D34       -1.28981  -0.00002   0.00034   0.00169   0.00199  -1.28782
   D35       -0.84984   0.00051   0.00425   0.00275   0.00680  -0.84304
   D36        0.28317  -0.00058  -0.00587  -0.00384  -0.00941   0.27376
   D37        2.91373  -0.00004   0.00432  -0.00179   0.00233   2.91606
   D38        0.01437   0.00071   0.00250   0.00649   0.00885   0.02322
   D39        1.14738  -0.00037  -0.00762  -0.00011  -0.00736   1.14002
   D40       -2.50525   0.00017   0.00257   0.00195   0.00438  -2.50087
   D41       -0.08802  -0.00001  -0.00001  -0.00012  -0.00013  -0.08815
   D42        0.89836   0.00004   0.00206   0.00061   0.00271   0.90107
   D43       -0.95847  -0.00004  -0.00140  -0.00047  -0.00188  -0.96035
   D44        0.02792   0.00002   0.00067   0.00026   0.00096   0.02887
   D45        0.79201  -0.00010  -0.00012  -0.00281  -0.00294   0.78907
   D46       -0.30032  -0.00041  -0.00208  -0.00404  -0.00609  -0.30641
   D47       -0.49805   0.00050   0.00446   0.00348   0.00775  -0.49030
   D48        0.54397  -0.00031  -0.00288  -0.00262  -0.00526   0.53871
   D49       -2.75441   0.00060   0.01570   0.01416   0.02946  -2.72495
   D50       -1.55751   0.00015   0.00491  -0.00049   0.00412  -1.55339
   D51       -0.51549  -0.00066  -0.00242  -0.00660  -0.00889  -0.52438
   D52        2.46931   0.00024   0.01616   0.01019   0.02584   2.49515
   D53       -0.75960  -0.00022  -0.00199  -0.00331  -0.00537  -0.76496
   D54        0.50614   0.00064   0.00455   0.00510   0.00960   0.51574
   D55       -0.98848  -0.00024  -0.00272  -0.00169  -0.00443  -0.99291
   D56        0.10025  -0.00007  -0.00112  -0.00081  -0.00191   0.09834
   D57        0.22938   0.00002  -0.00256  -0.00085  -0.00340   0.22597
   D58        1.31811   0.00018  -0.00095   0.00002  -0.00089   1.31723
   D59        0.97915  -0.00047  -0.00556  -0.00232  -0.00765   0.97151
   D60       -0.04456  -0.00075  -0.00402  -0.00701  -0.01091  -0.05547
   D61       -0.20170   0.00064   0.00490   0.00512   0.00970  -0.19199
   D62       -1.22541   0.00036   0.00644   0.00044   0.00644  -1.21897
   D63       -2.96376  -0.00044  -0.01139  -0.01262  -0.02344  -2.98720
   D64        2.29571  -0.00071  -0.00986  -0.01731  -0.02670   2.26901
   D65        0.29436  -0.00059  -0.00253  -0.00477  -0.00715   0.28721
   D66        1.33956  -0.00016  -0.00494   0.00016  -0.00449   1.33507
   D67       -0.73598   0.00015   0.00353   0.00084   0.00411  -0.73187
   D68        0.30922   0.00058   0.00113   0.00577   0.00678   0.31599
   D69        2.58575  -0.00077  -0.01610  -0.01582  -0.03262   2.55313
   D70       -2.65223  -0.00034  -0.01851  -0.01089  -0.02996  -2.68219
   D71        0.14890   0.00080   0.00719   0.00644   0.01337   0.16227
   D72       -0.94457   0.00037   0.00638   0.00174   0.00773  -0.93684
   D73        1.21561  -0.00025  -0.00455  -0.00087  -0.00499   1.21061
   D74        0.12213  -0.00067  -0.00536  -0.00557  -0.01063   0.11150
   D75       -2.36599   0.00070   0.00651   0.01440   0.02143  -2.34456
   D76        2.82372   0.00027   0.00571   0.00969   0.01579   2.83951
   D77       -3.05609  -0.00031  -0.04959  -0.15206  -0.20164   3.02546
   D78       -1.95882  -0.00070  -0.05619  -0.16090  -0.21717  -2.17599
   D79        2.17834   0.00002  -0.04141  -0.14586  -0.18745   1.99090
   D80        0.97422   0.00024  -0.03471  -0.14164  -0.17538   0.79884
   D81       -0.51440  -0.00062  -0.05096  -0.16009  -0.21179  -0.72618
   D82        0.80145  -0.00001   0.00220  -0.00060   0.00165   0.80310
   D83       -0.29104   0.00013  -0.00048   0.00119   0.00079  -0.29025
   D84       -0.55104  -0.00051  -0.00537  -0.00444  -0.00984  -0.56088
   D85        0.54045   0.00001  -0.00173  -0.00076  -0.00245   0.53800
   D86        0.10434   0.00000   0.00034  -0.00007   0.00027   0.10461
   D87        1.32437  -0.00013   0.00086  -0.00194  -0.00103   1.32335
   D88       -0.98765  -0.00019  -0.00213  -0.00115  -0.00326  -0.99091
   D89        0.23239  -0.00032  -0.00161  -0.00301  -0.00456   0.22783
   D90       -0.97978  -0.00022  -0.00426  -0.00156  -0.00588  -0.98567
   D91        0.13483  -0.00001  -0.00252  -0.00107  -0.00362   0.13121
   D92        0.11615  -0.00018  -0.00291  -0.00284  -0.00576   0.11039
   D93        1.23076   0.00003  -0.00117  -0.00235  -0.00349   1.22727
   D94        0.55552   0.00048   0.00314   0.00492   0.00807   0.56359
   D95       -0.53277   0.00014   0.00064   0.00357   0.00423  -0.52854
   D96        0.55743   0.00031   0.00103   0.00250   0.00355   0.56098
   D97       -0.52113  -0.00010  -0.00193   0.00033  -0.00160  -0.52273
   D98       -0.50458   0.00039   0.00088   0.00272   0.00362  -0.50096
   D99       -1.58314  -0.00002  -0.00207   0.00055  -0.00153  -1.58467
   D100      -1.29256   0.00013  -0.00021   0.00127   0.00105  -1.29151
   D101      -0.18053   0.00009  -0.00007   0.00059   0.00050  -0.18003
   D102      -0.17954  -0.00009  -0.00013  -0.00119  -0.00136  -0.18091
   D103       0.93248  -0.00013   0.00000  -0.00186  -0.00191   0.93057
   D104       0.48729  -0.00021  -0.00154  -0.00036  -0.00195   0.48534
   D105      -0.75626   0.00007  -0.00159   0.00295   0.00137  -0.75489
   D106      -0.87746  -0.00055  -0.00312  -0.00505  -0.00812  -0.88558
   D107      -0.00353  -0.00056  -0.00146  -0.00514  -0.00660  -0.01012
   D108       0.31237   0.00015   0.00282   0.00134   0.00417   0.31654
   D109       1.18631   0.00014   0.00448   0.00124   0.00569   1.19200
   D110      -0.21096  -0.00001   0.00281   0.00114   0.00397  -0.20699
   D111      -1.24487  -0.00022   0.00166   0.00019   0.00183  -1.24305
   D112       1.01062   0.00030   0.00340   0.00156   0.00498   1.01560
   D113      -0.02329   0.00009   0.00226   0.00061   0.00284  -0.02046
   D114      -0.08651   0.00006   0.00063   0.00081   0.00144  -0.08507
   D115       0.90243   0.00035   0.00299   0.00287   0.00584   0.90827
   D116      -0.95165   0.00001   0.00039   0.00023   0.00064  -0.95101
   D117       0.03729   0.00030   0.00274   0.00229   0.00504   0.04233
         Item               Value     Threshold  Converged?
 Maximum Force            0.005537     0.000450     NO 
 RMS     Force            0.000684     0.000300     NO 
 Maximum Displacement     0.167605     0.001800     NO 
 RMS     Displacement     0.021402     0.001200     NO 
 Predicted change in Energy=-5.630276D-04
 GradGradGradGradGradGradGradGradGradGradGradGradGradGradGradGradGradGrad

                          Input orientation:                          
 ---------------------------------------------------------------------
 Center     Atomic      Atomic             Coordinates (Angstroms)
 Number     Number       Type             X           Y           Z
 ---------------------------------------------------------------------
      1          4           0       -0.001543   -0.046825   -1.516685
      2          4           0       -1.530436    1.302185   -0.207188
      3          4           0        0.463799    1.640910   -0.424879
      4          4           0       -0.135234    1.047994    1.461487
      5          4           0        1.997608    0.358396   -1.154452
      6          4           0       -1.714009   -0.375277    0.919412
      7          4           0       -0.440079   -1.697189   -0.412791
      8          4           0        0.191011   -0.992552    1.412369
      9          4           0        1.545317   -1.358779   -0.241925
     10          4           0        1.759354    0.358397    0.867337
     11          4           0       -1.991381   -0.434786   -1.093264
     12          1           0       -0.035862    1.834610    3.157254
     13          1           0       -0.579755    2.202344    2.737128
 ---------------------------------------------------------------------
                    Distance matrix (angstroms):
                    1          2          3          4          5
     1  Be   0.000000
     2  Be   2.423247   0.000000
     3  Be   2.063258   2.034477   0.000000
     4  Be   3.175848   2.189904   2.066099   0.000000
     5  Be   2.071720   3.772949   2.128306   3.444952   0.000000
     6  Be   2.995828   2.028991   3.258063   2.193645   4.314544
     7  Be   2.033370   3.198031   3.458330   3.337945   3.273807
     8  Be   3.083964   3.294262   3.222579   2.067045   3.417225
     9  Be   2.395623   4.067210   3.193945   3.393879   1.996487
    10  Be   2.991408   3.587207   2.234529   2.101908   2.035779
    11  Be   2.071051   2.003664   3.283772   3.488649   4.067544
    12  H    5.038519   3.719771   3.621996   1.871968   4.990492
    13  H    4.846443   3.222278   3.376759   1.776902   5.018699
                    6          7          8          9         10
     6  Be   0.000000
     7  Be   2.268285   0.000000
     8  Be   2.062313   2.055723   0.000000
     9  Be   3.597108   2.021265   2.169091   0.000000
    10  Be   3.550385   3.271340   2.140520   2.055472   0.000000
    11  Be   2.032570   2.112639   3.369292   3.753235   4.305938
    12  H    3.564788   5.038077   3.330006   4.924660   3.262778
    13  H    3.351828   5.014764   3.543505   5.106102   3.516772
                   11         12         13
    11  Be   0.000000
    12  H    5.200106   0.000000
    13  H    4.859943   0.779456   0.000000
 Stoichiometry    Be11H2
 Framework group  C1[X(Be11H2)]
 Deg. of freedom    33
 Full point group                 C1      NOp   1
 Largest Abelian subgroup         C1      NOp   1
 Largest concise Abelian subgroup C1      NOp   1
                         Standard orientation:                         
 ---------------------------------------------------------------------
 Center     Atomic      Atomic             Coordinates (Angstroms)
 Number     Number       Type             X           Y           Z
 ---------------------------------------------------------------------
      1          4           0        0.505889   -1.235058   -0.909595
      2          4           0       -1.608104   -0.078184   -1.164156
      3          4           0        0.228895    0.707016   -1.548855
      4          4           0       -0.753881    1.505862    0.083555
      5          4           0        2.159581    0.010543   -0.985771
      6          4           0       -1.733079   -0.301892    0.848589
      7          4           0        0.145125   -1.555007    1.065773
      8          4           0        0.026545    0.411267    1.653738
      9          4           0        1.858243   -0.491847    0.922831
     10          4           0        1.336353    1.385804    0.269359
     11          4           0       -1.377143   -1.898092   -0.358388
     12          1           0       -1.345535    3.226743    0.522618
     13          1           0       -1.808163    2.931612   -0.030939
 ---------------------------------------------------------------------
 Rotational constants (GHZ):           2.1889132           1.8402690           1.6659692
 Standard basis: def2TZVP (5D, 7F)
 There are   232 symmetry adapted cartesian basis functions of A   symmetry.
 There are   221 symmetry adapted basis functions of A   symmetry.
   221 basis functions,   335 primitive gaussians,   232 cartesian basis functions
    23 alpha electrons       23 beta electrons
       nuclear repulsion energy       190.7839197248 Hartrees.
 NAtoms=   13 NActive=   13 NUniq=   13 SFac= 1.00D+00 NAtFMM=   60 NAOKFM=F Big=F
 Integral buffers will be    131072 words long.
 Raffenetti 2 integral format.
 Two-electron integral symmetry is turned on.
 Nuclear repulsion after empirical dispersion term =      190.7566327493 Hartrees.
 One-electron integrals computed using PRISM.
   1 Symmetry operations used in ECPInt.
 ECPInt:  NShTT=    5778 NPrTT=   17959 LenC2=    5638 LenP2D=   14625.
 LDataN:  DoStor=T MaxTD1= 4 Len=   56
 NBasis=   221 RedAO= T EigKep=  2.87D-04  NBF=   221
 NBsUse=   221 1.00D-06 EigRej= -1.00D+00 NBFU=   221
 Initial guess from the checkpoint file:  "/home/super/YCY/BeH/Be11/4-H-Be11.chk"
 B after Tr=    -0.000000    0.000000    0.000000
         Rot=    0.998369    0.003820    0.002812   -0.056893 Ang=   6.55 deg.
 ExpMin= 3.27D-02 ExpMax= 4.70D+03 ExpMxC= 1.60D+02 IAcc=3 IRadAn=         5 AccDes= 0.00D+00
 Harris functional with IExCor= 1009 and IRadAn=       5 diagonalized for initial guess.
 HarFok:  IExCor= 1009 AccDes= 0.00D+00 IRadAn=         5 IDoV= 1 UseB2=F ITyADJ=14
 ICtDFT=  3500011 ScaDFX=  1.000000  1.000000  1.000000  1.000000
 FoFCou: FMM=F IPFlag=           0 FMFlag=      100000 FMFlg1=           0
         NFxFlg=           0 DoJE=T BraDBF=F KetDBF=T FulRan=T
         wScrn=  0.000000 ICntrl=       500 IOpCl=  0 I1Cent=   200000004 NGrid=           0
         NMat0=    1 NMatS0=      1 NMatT0=    0 NMatD0=    1 NMtDS0=    0 NMtDT0=    0
 Petite list used in FoFCou.
 Requested convergence on RMS density matrix=1.00D-08 within 128 cycles.
 Requested convergence on MAX density matrix=1.00D-06.
 Requested convergence on             energy=1.00D-06.
 No special actions if energy rises.
 SCF Done:  E(RPBE1PBE) =  -163.029863349     A.U. after   13 cycles
            NFock= 13  Conv=0.63D-08     -V/T= 2.0075
   1 Symmetry operations used in ECPInt.
 ECPInt:  NShTT=    5778 NPrTT=   17959 LenC2=    5638 LenP2D=   14625.
 LDataN:  DoStor=T MaxTD1= 5 Len=  102
 Calling FoFJK, ICntrl=      2127 FMM=F ISym2X=0 I1Cent= 0 IOpClX= 0 NMat=1 NMatS=1 NMatT=0.
 ***** Axes restored to original set *****
 -------------------------------------------------------------------
 Center     Atomic                   Forces (Hartrees/Bohr)
 Number     Number              X              Y              Z
 -------------------------------------------------------------------
      1        4           0.000258619    0.000853849   -0.001133269
      2        4           0.000625962   -0.000457883   -0.000779753
      3        4          -0.000864240   -0.002516477    0.001086343
      4        4           0.001781659    0.001186893    0.006020144
      5        4           0.001038813    0.000320226   -0.000090287
      6        4           0.000680054   -0.001141097   -0.001032725
      7        4          -0.000689039   -0.001333816    0.001098187
      8        4          -0.000190808    0.001256403   -0.003072237
      9        4           0.001270937    0.000159834    0.000577760
     10        4          -0.001421233   -0.000753866   -0.001738355
     11        4          -0.001185284    0.000727233    0.000417757
     12        1          -0.006869198    0.002593877   -0.007408698
     13        1           0.005563758   -0.000895177    0.006055133
 -------------------------------------------------------------------
 Cartesian Forces:  Max     0.007408698 RMS     0.002571173

 GradGradGradGradGradGradGradGradGradGradGradGradGradGradGradGradGradGrad
 Berny optimization.
 Using GEDIIS/GDIIS optimizer.
 FormGI is forming the generalized inverse of G from B-inverse, IUseBI=4.
 Internal  Forces:  Max     0.010013319 RMS     0.000819963
 Search for a local minimum.
 Step number   4 out of a maximum of  100
 All quantities printed in internal units (Hartrees-Bohrs-Radians)
 Mixed Optimization -- En-DIIS/RFO-DIIS
 Swapping is turned off.
 Update second derivatives using D2CorX and points    3    4
 DE= -9.70D-04 DEPred=-5.63D-04 R= 1.72D+00
 TightC=F SS=  1.41D+00  RLast= 4.75D-01 DXNew= 1.4270D+00 1.4235D+00
 Trust test= 1.72D+00 RLast= 4.75D-01 DXMaxT set to 1.42D+00
 ITU=  1  1  1  0
     Eigenvalues ---    0.00133   0.02312   0.02528   0.02760   0.02955
     Eigenvalues ---    0.03352   0.03529   0.03744   0.04002   0.04113
     Eigenvalues ---    0.05402   0.05602   0.05930   0.06188   0.06368
     Eigenvalues ---    0.06617   0.06665   0.07020   0.07071   0.07306
     Eigenvalues ---    0.07751   0.08599   0.08854   0.08878   0.11519
     Eigenvalues ---    0.11731   0.12088   0.12581   0.13428   0.13796
     Eigenvalues ---    0.14396   0.15631   0.69782
 En-DIIS/RFO-DIIS/Sim-DIIS IScMMF=       -3 using points:     4    3
 RFO step:  Lambda=-9.85156331D-04.
 DidBck=F Rises=F RFO-DIIS coefs:    2.41699   -1.41699
 Iteration  1 RMS(Cart)=  0.02064816 RMS(Int)=  0.01480158
 Iteration  2 RMS(Cart)=  0.00854597 RMS(Int)=  0.00060510
 Iteration  3 RMS(Cart)=  0.00039805 RMS(Int)=  0.00039061
 Iteration  4 RMS(Cart)=  0.00000028 RMS(Int)=  0.00039061
 Variable       Old X    -DE/DX   Delta X   Delta X   Delta X     New X
                                 (Linear)    (Quad)   (Total)
    R1        4.57927   0.00003   0.00011  -0.00161  -0.00148   4.57780
    R2        3.89899  -0.00032   0.00212  -0.00484  -0.00261   3.89639
    R3        3.91498   0.00033  -0.00572   0.00694   0.00090   3.91589
    R4        3.84251   0.00048  -0.00570   0.01041   0.00445   3.84697
    R5        4.52707   0.00024  -0.01272   0.00981  -0.00279   4.52429
    R6        3.91372   0.00047  -0.00210   0.00986   0.00761   3.92133
    R7        3.84460  -0.00056  -0.00884  -0.00366  -0.01270   3.83191
    R8        4.13832   0.00053   0.02883  -0.00246   0.02666   4.16498
    R9        3.83424  -0.00019  -0.01096   0.00714  -0.00429   3.82995
   R10        3.78638  -0.00003  -0.00828  -0.00003  -0.00832   3.77806
   R11        3.90436   0.00015   0.01752  -0.00927   0.00869   3.91305
   R12        4.02192   0.00031  -0.00465   0.00511   0.00054   4.02246
   R13        4.22265  -0.00091  -0.02719  -0.00110  -0.02851   4.19414
   R14        4.14539   0.00080   0.03563  -0.00066   0.03522   4.18061
   R15        3.90615   0.00039   0.01992  -0.00503   0.01553   3.92168
   R16        3.97203   0.00047   0.01766  -0.00441   0.01390   3.98593
   R17        3.35786   0.00046   0.13563  -0.04731   0.08832   3.44618
   R18        3.77281  -0.00011  -0.00421   0.00031  -0.00416   3.76865
   R19        3.84706  -0.00014  -0.00629   0.00004  -0.00615   3.84091
   R20        4.28644  -0.00013  -0.00419  -0.00447  -0.00872   4.27771
   R21        3.89721  -0.00059  -0.01469   0.00049  -0.01433   3.88288
   R22        3.84100  -0.00015  -0.01054   0.00041  -0.01014   3.83086
   R23        3.88475  -0.00045   0.00364  -0.00714  -0.00339   3.88136
   R24        3.81964   0.00056  -0.00518   0.01218   0.00683   3.82647
   R25        3.99231   0.00042  -0.00588   0.01109   0.00533   3.99764
   R26        4.09899  -0.00012   0.00074  -0.00184  -0.00123   4.09776
   R27        4.04500  -0.00071  -0.01821   0.00002  -0.01883   4.02617
   R28        3.88428  -0.00027  -0.00319  -0.00474  -0.00792   3.87636
   R29        1.47296  -0.01001   0.02367  -0.02538  -0.00171   1.47125
    A1        1.98827  -0.00001  -0.00239   0.00106  -0.00137   1.98690
    A2        1.59319  -0.00008  -0.00150  -0.00057  -0.00205   1.59114
    A3        2.00944  -0.00007  -0.00163   0.00002  -0.00167   2.00777
    A4        2.01007  -0.00025  -0.00470  -0.00215  -0.00691   2.00316
    A5        1.59156  -0.00016  -0.00303  -0.00179  -0.00487   1.58669
    A6        1.83562  -0.00019  -0.00495  -0.00100  -0.00602   1.82960
    A7        1.84621  -0.00002   0.00225  -0.00104   0.00110   1.84732
    A8        2.75987  -0.00006  -0.00228  -0.00004  -0.00236   2.75752
    A9        1.99216   0.00004  -0.00008   0.00107   0.00102   1.99318
   A10        1.51595   0.00040   0.01490  -0.00226   0.01256   1.52851
   A11        1.46750   0.00003   0.00011  -0.00000   0.00005   1.46756
   A12        1.86058  -0.00014  -0.00257  -0.00132  -0.00397   1.85660
   A13        1.89918   0.00006   0.00099   0.00209   0.00306   1.90224
   A14        1.96374   0.00041   0.01391  -0.00101   0.01285   1.97660
   A15        1.75483   0.00070   0.02023   0.00038   0.02064   1.77547
   A16        1.53808   0.00017   0.00182   0.00172   0.00354   1.54162
   A17        2.26890   0.00030   0.00131   0.00320   0.00439   2.27329
   A18        1.99422   0.00026   0.00433   0.00286   0.00720   2.00142
   A19        1.92729   0.00049   0.01498  -0.00031   0.01461   1.94190
   A20        1.76913  -0.00070  -0.02608   0.00301  -0.02295   1.74618
   A21        1.97899  -0.00068  -0.02726   0.00360  -0.02360   1.95540
   A22        1.88835   0.00006  -0.02068   0.00027  -0.01953   1.86882
   A23        1.74086  -0.00064  -0.02444   0.00278  -0.02165   1.71921
   A24        1.78835  -0.00090  -0.02817   0.00232  -0.02584   1.76250
   A25        2.14308   0.00008   0.00105  -0.01062  -0.00970   2.13338
   A26        1.94550  -0.00069  -0.02734   0.00356  -0.02381   1.92170
   A27        2.00298   0.00043  -0.00561   0.00945   0.00365   2.00663
   A28        2.34320   0.00087   0.03449   0.00683   0.03983   2.38303
   A29        2.26732   0.00053   0.04800  -0.01108   0.03554   2.30286
   A30        1.63154  -0.00020  -0.00160  -0.00155  -0.00313   1.62841
   A31        1.77047  -0.00027  -0.00418  -0.00212  -0.00623   1.76424
   A32        1.67588   0.00012   0.00111   0.00085   0.00207   1.67795
   A33        1.87193  -0.00020  -0.00315  -0.00184  -0.00494   1.86699
   A34        1.69012   0.00042   0.01469  -0.00206   0.01257   1.70269
   A35        1.94110   0.00034   0.01195  -0.00182   0.01004   1.95114
   A36        1.93262   0.00002   0.00167   0.00154   0.00330   1.93592
   A37        1.53776  -0.00007   0.00024  -0.00016   0.00001   1.53776
   A38        1.70882  -0.00030  -0.00470  -0.00143  -0.00614   1.70268
   A39        1.98716  -0.00008  -0.00156   0.00030  -0.00131   1.98585
   A40        1.88239  -0.00023  -0.00658   0.00036  -0.00626   1.87613
   A41        2.27634  -0.00013  -0.00173  -0.00134  -0.00299   2.27335
   A42        1.88706   0.00075   0.01967   0.00010   0.01967   1.90674
   A43        1.85807   0.00054   0.01484  -0.00107   0.01379   1.87186
   A44        2.03195   0.00037   0.00022   0.00377   0.00397   2.03592
   A45        2.01201   0.00027   0.00481   0.00166   0.00646   2.01847
   A46        1.78769   0.00031   0.00110   0.00316   0.00428   1.79197
   A47        1.48089  -0.00027  -0.00152  -0.00223  -0.00380   1.47709
   A48        1.46750  -0.00013  -0.00058  -0.00107  -0.00171   1.46579
   A49        1.90486   0.00011   0.00174   0.00053   0.00211   1.90697
   A50        1.92284  -0.00014  -0.00457   0.00090  -0.00378   1.91906
   A51        1.86270  -0.00016  -0.00093  -0.00154  -0.00259   1.86011
   A52        1.65558  -0.00021  -0.00195  -0.00167  -0.00361   1.65197
   A53        1.67803   0.00014   0.00223   0.00122   0.00354   1.68157
   A54        1.96733   0.00056   0.01601  -0.00017   0.01571   1.98303
   A55        1.91004   0.00059   0.01759  -0.00026   0.01738   1.92742
   A56        1.91625   0.00009   0.00314   0.00030   0.00340   1.91965
   A57        1.63669  -0.00009   0.00116  -0.00170  -0.00066   1.63603
   A58        1.77894  -0.00009   0.00121  -0.00198  -0.00086   1.77809
   A59        1.47655  -0.00423  -0.05424  -0.01620  -0.07043   1.40612
    D1       -0.69147   0.00018   0.00479  -0.00011   0.00472  -0.68675
    D2       -1.78552   0.00004  -0.00114   0.00045  -0.00060  -1.78612
    D3        1.19189   0.00012   0.00617  -0.00136   0.00474   1.19664
    D4        0.09785  -0.00002   0.00024  -0.00080  -0.00058   0.09727
    D5        0.32330   0.00006   0.00519  -0.00206   0.00309   0.32639
    D6       -0.77075  -0.00008  -0.00074  -0.00150  -0.00223  -0.77298
    D7       -0.21686  -0.00003  -0.00126   0.00087  -0.00051  -0.21737
    D8        0.78351   0.00016   0.00337   0.00126   0.00456   0.78808
    D9       -1.08425  -0.00012  -0.00246   0.00010  -0.00243  -1.08668
   D10       -0.08388   0.00008   0.00216   0.00050   0.00264  -0.08124
   D11        0.93048  -0.00015  -0.00426   0.00051  -0.00373   0.92675
   D12        1.93086   0.00004   0.00036   0.00090   0.00134   1.93220
   D13        0.80086  -0.00015  -0.00092  -0.00071  -0.00177   0.79909
   D14       -0.92131  -0.00005   0.00054   0.00008   0.00054  -0.92078
   D15       -0.00376  -0.00007   0.00894  -0.00228   0.00650   0.00274
   D16       -0.08708   0.00002  -0.00005   0.00046   0.00043  -0.08664
   D17       -1.06475   0.00009   0.00321  -0.00135   0.00196  -1.06279
   D18        0.77414  -0.00009  -0.00219   0.00052  -0.00168   0.77247
   D19       -0.20353  -0.00002   0.00107  -0.00129  -0.00015  -0.20368
   D20        1.92574  -0.00002  -0.00269   0.00122  -0.00150   1.92424
   D21        0.94807   0.00005   0.00057  -0.00058   0.00003   0.94809
   D22        0.29803  -0.00000  -0.00356   0.00219  -0.00141   0.29662
   D23       -0.76884   0.00013   0.00133   0.00104   0.00249  -0.76635
   D24        1.15851  -0.00022  -0.00776   0.00071  -0.00718   1.15133
   D25        0.09164  -0.00010  -0.00288  -0.00044  -0.00328   0.08836
   D26       -0.71300   0.00006  -0.00082   0.00250   0.00163  -0.71136
   D27       -1.77986   0.00019   0.00407   0.00135   0.00553  -1.77433
   D28       -0.90356   0.00016   0.00376  -0.00096   0.00282  -0.90074
   D29       -0.01702  -0.00003  -0.00986  -0.00010  -0.00987  -0.02689
   D30        0.81287  -0.00011  -0.00219  -0.00314  -0.00537   0.80751
   D31        0.95118   0.00024   0.00874   0.00108   0.00988   0.96106
   D32       -0.17347  -0.00004   0.00212  -0.00071   0.00138  -0.17209
   D33       -0.16317   0.00028   0.00943   0.00210   0.01157  -0.15160
   D34       -1.28782  -0.00001   0.00282   0.00031   0.00307  -1.28475
   D35       -0.84304   0.00031   0.00964  -0.00101   0.00830  -0.83473
   D36        0.27376  -0.00034  -0.01334   0.00176  -0.01114   0.26262
   D37        2.91606  -0.00029   0.00331  -0.01286  -0.00959   2.90647
   D38        0.02322   0.00052   0.01254   0.00157   0.01389   0.03711
   D39        1.14002  -0.00013  -0.01043   0.00434  -0.00556   1.13446
   D40       -2.50087  -0.00008   0.00621  -0.01028  -0.00400  -2.50487
   D41       -0.08815   0.00000  -0.00018   0.00038   0.00022  -0.08794
   D42        0.90107   0.00001   0.00383  -0.00065   0.00327   0.90433
   D43       -0.96035  -0.00002  -0.00266   0.00072  -0.00196  -0.96231
   D44        0.02887  -0.00001   0.00136  -0.00031   0.00109   0.02996
   D45        0.78907  -0.00013  -0.00416  -0.00154  -0.00570   0.78337
   D46       -0.30641  -0.00025  -0.00864   0.00003  -0.00861  -0.31503
   D47       -0.49030   0.00030   0.01098  -0.00091   0.00976  -0.48054
   D48        0.53871  -0.00020  -0.00746   0.00056  -0.00645   0.53226
   D49       -2.72495   0.00026   0.04175  -0.00904   0.03148  -2.69347
   D50       -1.55339  -0.00002   0.00584  -0.00307   0.00224  -1.55115
   D51       -0.52438  -0.00053  -0.01259  -0.00160  -0.01397  -0.53835
   D52        2.49515  -0.00007   0.03661  -0.01120   0.02395   2.51910
   D53       -0.76496  -0.00027  -0.00760  -0.00286  -0.01066  -0.77562
   D54        0.51574   0.00044   0.01360  -0.00085   0.01274   0.52847
   D55       -0.99291  -0.00018  -0.00628  -0.00029  -0.00659  -0.99950
   D56        0.09834  -0.00008  -0.00271  -0.00023  -0.00291   0.09543
   D57        0.22597   0.00004  -0.00482   0.00121  -0.00359   0.22238
   D58        1.31723   0.00015  -0.00126   0.00127   0.00009   1.31732
   D59        0.97151  -0.00025  -0.01084   0.00213  -0.00833   0.96318
   D60       -0.05547  -0.00055  -0.01546  -0.00139  -0.01669  -0.07216
   D61       -0.19199   0.00039   0.01375  -0.00091   0.01232  -0.17967
   D62       -1.21897   0.00010   0.00913  -0.00443   0.00397  -1.21500
   D63       -2.98720  -0.00036  -0.03321  -0.00303  -0.03513  -3.02233
   D64        2.26901  -0.00066  -0.03783  -0.00654  -0.04349   2.22552
   D65        0.28721  -0.00043  -0.01013  -0.00094  -0.01082   0.27640
   D66        1.33507   0.00005  -0.00636   0.00378  -0.00203   1.33304
   D67       -0.73187   0.00002   0.00583  -0.00205   0.00330  -0.72857
   D68        0.31599   0.00050   0.00960   0.00268   0.01208   0.32808
   D69        2.55313  -0.00040  -0.04622   0.01120  -0.03657   2.51656
   D70       -2.68219   0.00007  -0.04245   0.01593  -0.02779  -2.70999
   D71        0.16227   0.00048   0.01894  -0.00215   0.01643   0.17870
   D72       -0.93684   0.00018   0.01095  -0.00291   0.00740  -0.92944
   D73        1.21061  -0.00009  -0.00707   0.00214  -0.00418   1.20643
   D74        0.11150  -0.00039  -0.01506   0.00139  -0.01322   0.09829
   D75       -2.34456   0.00072   0.03037   0.01070   0.04228  -2.30228
   D76        2.83951   0.00042   0.02238   0.00994   0.03325   2.87277
   D77        3.02546  -0.00010  -0.28572  -0.00488  -0.29076   2.73470
   D78       -2.17599  -0.00037  -0.30773  -0.00450  -0.31188  -2.48786
   D79        1.99090   0.00007  -0.26561  -0.00858  -0.27443   1.71646
   D80        0.79884   0.00008  -0.24851  -0.01871  -0.26534   0.53350
   D81       -0.72618  -0.00055  -0.30010  -0.01605  -0.31799  -1.04417
   D82        0.80310  -0.00004   0.00234  -0.00109   0.00138   0.80448
   D83       -0.29025   0.00016   0.00111   0.00220   0.00345  -0.28680
   D84       -0.56088  -0.00027  -0.01394   0.00254  -0.01149  -0.57236
   D85        0.53800   0.00002  -0.00348   0.00166  -0.00173   0.53627
   D86        0.10461  -0.00001   0.00038  -0.00078  -0.00041   0.10420
   D87        1.32335  -0.00017  -0.00146  -0.00218  -0.00354   1.31981
   D88       -0.99091  -0.00010  -0.00463   0.00087  -0.00377  -0.99468
   D89        0.22783  -0.00025  -0.00646  -0.00054  -0.00689   0.22094
   D90       -0.98567  -0.00019  -0.00834   0.00074  -0.00776  -0.99343
   D91        0.13121   0.00004  -0.00513   0.00110  -0.00407   0.12714
   D92        0.11039  -0.00020  -0.00816  -0.00072  -0.00899   0.10141
   D93        1.22727   0.00003  -0.00495  -0.00036  -0.00529   1.22198
   D94        0.56359   0.00034   0.01143   0.00061   0.01216   0.57575
   D95       -0.52854   0.00019   0.00599   0.00218   0.00822  -0.52032
   D96        0.56098   0.00024   0.00503   0.00071   0.00582   0.56680
   D97       -0.52273  -0.00009  -0.00227   0.00052  -0.00179  -0.52452
   D98       -0.50096   0.00032   0.00513   0.00141   0.00662  -0.49434
   D99       -1.58467  -0.00002  -0.00216   0.00122  -0.00100  -1.58566
   D100      -1.29151   0.00012   0.00149   0.00045   0.00190  -1.28961
   D101      -0.18003   0.00011   0.00072   0.00093   0.00161  -0.17841
   D102      -0.18091  -0.00004  -0.00193  -0.00004  -0.00205  -0.18296
   D103       0.93057  -0.00004  -0.00271   0.00044  -0.00234   0.92823
   D104       0.48534  -0.00020  -0.00276  -0.00045  -0.00327   0.48208
   D105      -0.75489   0.00005   0.00194   0.00106   0.00298  -0.75191
   D106      -0.88558  -0.00044  -0.01151  -0.00094  -0.01245  -0.89803
   D107      -0.01012  -0.00046  -0.00935  -0.00228  -0.01170  -0.02183
   D108       0.31654   0.00014   0.00591  -0.00032   0.00564   0.32218
   D109       1.19200   0.00012   0.00806  -0.00166   0.00638   1.19838
   D110      -0.20699  -0.00004   0.00562  -0.00117   0.00449  -0.20250
   D111      -1.24305  -0.00023   0.00259  -0.00227   0.00029  -1.24276
   D112       1.01560   0.00025   0.00706  -0.00001   0.00709   1.02269
   D113      -0.02046   0.00007   0.00402  -0.00111   0.00289  -0.01757
   D114      -0.08507   0.00008   0.00204   0.00048   0.00250  -0.08257
   D115       0.90827   0.00019   0.00828  -0.00109   0.00719   0.91546
   D116      -0.95101   0.00002   0.00091   0.00011   0.00108  -0.94994
   D117       0.04233   0.00014   0.00715  -0.00145   0.00576   0.04810
         Item               Value     Threshold  Converged?
 Maximum Force            0.010013     0.000450     NO 
 RMS     Force            0.000820     0.000300     NO 
 Maximum Displacement     0.281122     0.001800     NO 
 RMS     Displacement     0.028040     0.001200     NO 
 Predicted change in Energy=-6.354473D-04
 GradGradGradGradGradGradGradGradGradGradGradGradGradGradGradGradGradGrad

                          Input orientation:                          
 ---------------------------------------------------------------------
 Center     Atomic      Atomic             Coordinates (Angstroms)
 Number     Number       Type             X           Y           Z
 ---------------------------------------------------------------------
      1          4           0       -0.008266   -0.055451   -1.524240
      2          4           0       -1.510147    1.304299   -0.196167
      3          4           0        0.478100    1.624823   -0.432695
      4          4           0       -0.095435    1.066639    1.477089
      5          4           0        1.997891    0.340418   -1.188640
      6          4           0       -1.688777   -0.368714    0.933753
      7          4           0       -0.444332   -1.701077   -0.408021
      8          4           0        0.215518   -0.983743    1.399921
      9          4           0        1.548236   -1.369744   -0.266510
     10          4           0        1.779443    0.347044    0.832099
     11          4           0       -1.998380   -0.426929   -1.068824
     12          1           0       -0.184626    1.773912    3.197005
     13          1           0       -0.560435    2.287949    2.749033
 ---------------------------------------------------------------------
                    Distance matrix (angstroms):
                    1          2          3          4          5
     1  Be   0.000000
     2  Be   2.422466   0.000000
     3  Be   2.061879   2.027759   0.000000
     4  Be   3.205411   2.204014   2.070698   0.000000
     5  Be   2.072198   3.770994   2.128594   3.466341   0.000000
     6  Be   2.993991   2.026722   3.246033   2.212281   4.312649
     7  Be   2.035727   3.195798   3.451536   3.366841   3.277425
     8  Be   3.076122   3.280328   3.198758   2.075262   3.410412
     9  Be   2.394149   4.063146   3.184374   3.417272   1.994284
    10  Be   2.985003   3.577020   2.219441   2.109264   2.032524
    11  Be   2.075079   1.999262   3.278308   3.511924   4.071039
    12  H    5.066343   3.673032   3.692717   1.861801   5.104132
    13  H    4.904822   3.247110   3.411991   1.823641   5.083618
                    6          7          8          9         10
     6  Be   0.000000
     7  Be   2.263668   0.000000
     8  Be   2.054729   2.053929   0.000000
     9  Be   3.594572   2.024878   2.168439   0.000000
    10  Be   3.542766   3.267701   2.130558   2.051282   0.000000
    11  Be   2.027204   2.115462   3.362452   3.756473   4.299359
    12  H    3.460582   5.013902   3.315763   4.988118   3.389144
    13  H    3.409730   5.088497   3.623007   5.188324   3.593992
                   11         12         13
    11  Be   0.000000
    12  H    5.131345   0.000000
    13  H    4.900436   0.778554   0.000000
 Stoichiometry    Be11H2
 Framework group  C1[X(Be11H2)]
 Deg. of freedom    33
 Full point group                 C1      NOp   1
 Largest Abelian subgroup         C1      NOp   1
 Largest concise Abelian subgroup C1      NOp   1
                         Standard orientation:                         
 ---------------------------------------------------------------------
 Center     Atomic      Atomic             Coordinates (Angstroms)
 Number     Number       Type             X           Y           Z
 ---------------------------------------------------------------------
      1          4           0        0.642582   -1.179550   -0.905459
      2          4           0       -1.575735   -0.242976   -1.170489
      3          4           0        0.167978    0.724992   -1.536975
      4          4           0       -0.909400    1.447345    0.077104
      5          4           0        2.160473    0.229388   -0.975502
      6          4           0       -1.687136   -0.478314    0.839438
      7          4           0        0.302695   -1.532552    1.070408
      8          4           0       -0.018965    0.414091    1.641145
      9          4           0        1.901776   -0.298282    0.930228
     10          4           0        1.190084    1.508902    0.270428
     11          4           0       -1.172302   -2.026939   -0.363168
     12          1           0       -1.851622    2.969286    0.589177
     13          1           0       -2.156579    2.766291   -0.097802
 ---------------------------------------------------------------------
 Rotational constants (GHZ):           2.1854114           1.8432858           1.6595599
 Standard basis: def2TZVP (5D, 7F)
 There are   232 symmetry adapted cartesian basis functions of A   symmetry.
 There are   221 symmetry adapted basis functions of A   symmetry.
   221 basis functions,   335 primitive gaussians,   232 cartesian basis functions
    23 alpha electrons       23 beta electrons
       nuclear repulsion energy       190.6868026690 Hartrees.
 NAtoms=   13 NActive=   13 NUniq=   13 SFac= 1.00D+00 NAtFMM=   60 NAOKFM=F Big=F
 Integral buffers will be    131072 words long.
 Raffenetti 2 integral format.
 Two-electron integral symmetry is turned on.
 Nuclear repulsion after empirical dispersion term =      190.6595528142 Hartrees.
 One-electron integrals computed using PRISM.
   1 Symmetry operations used in ECPInt.
 ECPInt:  NShTT=    5778 NPrTT=   17959 LenC2=    5635 LenP2D=   14628.
 LDataN:  DoStor=T MaxTD1= 4 Len=   56
 NBasis=   221 RedAO= T EigKep=  2.84D-04  NBF=   221
 NBsUse=   221 1.00D-06 EigRej= -1.00D+00 NBFU=   221
 Initial guess from the checkpoint file:  "/home/super/YCY/BeH/Be11/4-H-Be11.chk"
 B after Tr=     0.000000   -0.000000    0.000000
         Rot=    0.998549    0.000019    0.002813   -0.053771 Ang=   6.17 deg.
 ExpMin= 3.27D-02 ExpMax= 4.70D+03 ExpMxC= 1.60D+02 IAcc=3 IRadAn=         5 AccDes= 0.00D+00
 Harris functional with IExCor= 1009 and IRadAn=       5 diagonalized for initial guess.
 HarFok:  IExCor= 1009 AccDes= 0.00D+00 IRadAn=         5 IDoV= 1 UseB2=F ITyADJ=14
 ICtDFT=  3500011 ScaDFX=  1.000000  1.000000  1.000000  1.000000
 FoFCou: FMM=F IPFlag=           0 FMFlag=      100000 FMFlg1=           0
         NFxFlg=           0 DoJE=T BraDBF=F KetDBF=T FulRan=T
         wScrn=  0.000000 ICntrl=       500 IOpCl=  0 I1Cent=   200000004 NGrid=           0
         NMat0=    1 NMatS0=      1 NMatT0=    0 NMatD0=    1 NMtDS0=    0 NMtDT0=    0
 Petite list used in FoFCou.
 Requested convergence on RMS density matrix=1.00D-08 within 128 cycles.
 Requested convergence on MAX density matrix=1.00D-06.
 Requested convergence on             energy=1.00D-06.
 No special actions if energy rises.
 SCF Done:  E(RPBE1PBE) =  -163.030706707     A.U. after   13 cycles
            NFock= 13  Conv=0.74D-08     -V/T= 2.0076
   1 Symmetry operations used in ECPInt.
 ECPInt:  NShTT=    5778 NPrTT=   17959 LenC2=    5635 LenP2D=   14628.
 LDataN:  DoStor=T MaxTD1= 5 Len=  102
 Calling FoFJK, ICntrl=      2127 FMM=F ISym2X=0 I1Cent= 0 IOpClX= 0 NMat=1 NMatS=1 NMatT=0.
 ***** Axes restored to original set *****
 -------------------------------------------------------------------
 Center     Atomic                   Forces (Hartrees/Bohr)
 Number     Number              X              Y              Z
 -------------------------------------------------------------------
      1        4           0.000034568    0.000742993   -0.000672010
      2        4           0.000423487    0.000331896   -0.000530671
      3        4          -0.000972510   -0.001670193    0.001493167
      4        4          -0.000668140    0.000216441    0.003944771
      5        4           0.001027909    0.000007342   -0.000407029
      6        4           0.000361865   -0.000880627   -0.000255364
      7        4          -0.000267289   -0.000901818    0.001087019
      8        4          -0.000227590    0.001378735   -0.002161834
      9        4           0.001040573    0.000044737    0.000388030
     10        4          -0.000553856   -0.000077201   -0.000445313
     11        4          -0.000932734    0.000367562   -0.000279861
     12        1          -0.003655124    0.004262966   -0.006440083
     13        1           0.004388842   -0.003822834    0.004279180
 -------------------------------------------------------------------
 Cartesian Forces:  Max     0.006440083 RMS     0.002041282

 GradGradGradGradGradGradGradGradGradGradGradGradGradGradGradGradGradGrad
 Berny optimization.
 Using GEDIIS/GDIIS optimizer.
 FormGI is forming the generalized inverse of G from B-inverse, IUseBI=4.
 Internal  Forces:  Max     0.008284819 RMS     0.000657093
 Search for a local minimum.
 Step number   5 out of a maximum of  100
 All quantities printed in internal units (Hartrees-Bohrs-Radians)
 Mixed Optimization -- En-DIIS/RFO-DIIS
 Swapping is turned off.
 Update second derivatives using D2CorX and points    4    5
 DE= -8.43D-04 DEPred=-6.35D-04 R= 1.33D+00
 TightC=F SS=  1.41D+00  RLast= 6.85D-01 DXNew= 2.3941D+00 2.0551D+00
 Trust test= 1.33D+00 RLast= 6.85D-01 DXMaxT set to 2.06D+00
 ITU=  1  1  1  1  0
     Eigenvalues ---    0.00120   0.02241   0.02435   0.02762   0.02951
     Eigenvalues ---    0.03356   0.03521   0.03747   0.03999   0.04098
     Eigenvalues ---    0.05409   0.05585   0.05847   0.06201   0.06371
     Eigenvalues ---    0.06635   0.06670   0.07023   0.07069   0.07317
     Eigenvalues ---    0.07749   0.08580   0.08790   0.08862   0.10771
     Eigenvalues ---    0.11710   0.12035   0.12487   0.13385   0.13766
     Eigenvalues ---    0.14395   0.15196   0.61873
 En-DIIS/RFO-DIIS/Sim-DIIS IScMMF=       -3 using points:     5    4    3
 RFO step:  Lambda=-4.90887774D-04.
 DidBck=F Rises=F RFO-DIIS coefs:    2.03006   -2.00000    0.96994
 Iteration  1 RMS(Cart)=  0.01189368 RMS(Int)=  0.00100221
 Iteration  2 RMS(Cart)=  0.00083821 RMS(Int)=  0.00020763
 Iteration  3 RMS(Cart)=  0.00000025 RMS(Int)=  0.00020763
 Variable       Old X    -DE/DX   Delta X   Delta X   Delta X     New X
                                 (Linear)    (Quad)   (Total)
    R1        4.57780   0.00003  -0.00160   0.00061  -0.00102   4.57678
    R2        3.89639  -0.00021  -0.00414  -0.00040  -0.00452   3.89186
    R3        3.91589   0.00038   0.00485   0.00098   0.00590   3.92179
    R4        3.84697   0.00034   0.00849   0.00237   0.01102   3.85799
    R5        4.52429   0.00026   0.00584   0.00091   0.00664   4.53093
    R6        3.92133   0.00037   0.00928   0.00039   0.00968   3.93101
    R7        3.83191  -0.00041  -0.00702  -0.00595  -0.01283   3.81908
    R8        4.16498   0.00025   0.00773   0.00873   0.01621   4.18120
    R9        3.82995   0.00004   0.00309   0.00010   0.00339   3.83334
   R10        3.77806   0.00014  -0.00290   0.00074  -0.00211   3.77595
   R11        3.91305  -0.00033  -0.00304  -0.00119  -0.00436   3.90869
   R12        4.02246   0.00040   0.00374   0.00447   0.00821   4.03067
   R13        4.19414  -0.00054  -0.01075  -0.01072  -0.02131   4.17282
   R14        4.18061   0.00038   0.01188   0.00896   0.02068   4.20128
   R15        3.92168  -0.00016   0.00236  -0.00168   0.00049   3.92217
   R16        3.98593   0.00015   0.00223   0.00394   0.00578   3.99171
   R17        3.44618  -0.00140  -0.00186   0.00468   0.00282   3.44900
   R18        3.76865  -0.00008  -0.00141  -0.00118  -0.00250   3.76615
   R19        3.84091   0.00006  -0.00203   0.00032  -0.00174   3.83917
   R20        4.27771  -0.00013  -0.00612  -0.00207  -0.00820   4.26951
   R21        3.88288  -0.00037  -0.00471  -0.00439  -0.00904   3.87384
   R22        3.83086   0.00010  -0.00323   0.00126  -0.00192   3.82894
   R23        3.88136  -0.00039  -0.00598  -0.00204  -0.00805   3.87332
   R24        3.82647   0.00047   0.01058   0.00190   0.01251   3.83897
   R25        3.99764   0.00046   0.00952   0.00390   0.01332   4.01096
   R26        4.09776  -0.00012  -0.00178   0.00049  -0.00118   4.09658
   R27        4.02617  -0.00043  -0.00693  -0.00693  -0.01352   4.01265
   R28        3.87636  -0.00009  -0.00597  -0.00192  -0.00791   3.86845
   R29        1.47125  -0.00828  -0.01796  -0.00368  -0.02164   1.44961
    A1        1.98690   0.00003   0.00023   0.00025   0.00049   1.98739
    A2        1.59114  -0.00003  -0.00109  -0.00037  -0.00147   1.58967
    A3        2.00777  -0.00002  -0.00061  -0.00034  -0.00093   2.00684
    A4        2.00316  -0.00022  -0.00390  -0.00375  -0.00762   1.99553
    A5        1.58669  -0.00015  -0.00294  -0.00213  -0.00503   1.58166
    A6        1.82960  -0.00011  -0.00281  -0.00178  -0.00455   1.82506
    A7        1.84732  -0.00003  -0.00041  -0.00033  -0.00070   1.84662
    A8        2.75752   0.00004  -0.00086   0.00086   0.00001   2.75753
    A9        1.99318   0.00009   0.00111   0.00102   0.00208   1.99527
   A10        1.52851   0.00012   0.00274   0.00300   0.00577   1.53429
   A11        1.46756  -0.00001  -0.00002  -0.00027  -0.00026   1.46730
   A12        1.85660  -0.00016  -0.00234  -0.00235  -0.00465   1.85196
   A13        1.90224   0.00005   0.00248   0.00001   0.00247   1.90471
   A14        1.97660   0.00018   0.00371   0.00296   0.00667   1.98326
   A15        1.77547   0.00040   0.00741   0.00683   0.01426   1.78973
   A16        1.54162   0.00017   0.00240   0.00180   0.00416   1.54578
   A17        2.27329   0.00025   0.00362   0.00194   0.00554   2.27883
   A18        2.00142   0.00030   0.00445   0.00457   0.00902   2.01044
   A19        1.94190   0.00029   0.00479   0.00514   0.00989   1.95179
   A20        1.74618  -0.00029  -0.00579  -0.00560  -0.01146   1.73472
   A21        1.95540  -0.00021  -0.00564  -0.00649  -0.01214   1.94325
   A22        1.86882   0.00010  -0.00596   0.00016  -0.00637   1.86245
   A23        1.71921  -0.00027  -0.00558  -0.00612  -0.01172   1.70749
   A24        1.76250  -0.00043  -0.00734  -0.00727  -0.01464   1.74786
   A25        2.13338  -0.00017  -0.01071  -0.00728  -0.01763   2.11575
   A26        1.92170  -0.00022  -0.00581  -0.00559  -0.01139   1.91031
   A27        2.00663   0.00047   0.00760   0.01090   0.01824   2.02487
   A28        2.38303   0.00058   0.01742   0.01437   0.03260   2.41563
   A29        2.30286  -0.00011   0.00375  -0.00050   0.00354   2.30640
   A30        1.62841  -0.00013  -0.00213  -0.00142  -0.00356   1.62485
   A31        1.76424  -0.00025  -0.00355  -0.00341  -0.00696   1.75728
   A32        1.67795   0.00008   0.00137   0.00092   0.00226   1.68021
   A33        1.86699  -0.00018  -0.00293  -0.00239  -0.00534   1.86166
   A34        1.70269   0.00014   0.00289   0.00270   0.00560   1.70830
   A35        1.95114   0.00014   0.00216   0.00264   0.00477   1.95592
   A36        1.93592   0.00001   0.00226   0.00029   0.00247   1.93840
   A37        1.53776  -0.00004  -0.00016  -0.00012  -0.00026   1.53750
   A38        1.70268  -0.00023  -0.00311  -0.00226  -0.00537   1.69732
   A39        1.98585  -0.00002  -0.00028   0.00044   0.00017   1.98602
   A40        1.87613  -0.00011  -0.00195  -0.00150  -0.00345   1.87268
   A41        2.27335  -0.00007  -0.00190  -0.00112  -0.00306   2.27028
   A42        1.90674   0.00046   0.00680   0.00694   0.01380   1.92053
   A43        1.87186   0.00033   0.00405   0.00533   0.00928   1.88114
   A44        2.03592   0.00031   0.00394   0.00192   0.00585   2.04177
   A45        2.01847   0.00029   0.00336   0.00340   0.00676   2.02523
   A46        1.79197   0.00030   0.00366   0.00177   0.00541   1.79738
   A47        1.47709  -0.00023  -0.00287  -0.00204  -0.00487   1.47222
   A48        1.46579  -0.00005  -0.00137  -0.00075  -0.00210   1.46369
   A49        1.90697   0.00008   0.00098   0.00059   0.00165   1.90862
   A50        1.91906  -0.00009  -0.00077  -0.00147  -0.00217   1.91690
   A51        1.86011  -0.00009  -0.00203  -0.00115  -0.00314   1.85697
   A52        1.65197  -0.00026  -0.00238  -0.00263  -0.00501   1.64696
   A53        1.68157   0.00004   0.00212   0.00142   0.00352   1.68509
   A54        1.98303   0.00025   0.00522   0.00498   0.01026   1.99330
   A55        1.92742   0.00022   0.00586   0.00448   0.01034   1.93776
   A56        1.91965  -0.00003   0.00135   0.00072   0.00211   1.92176
   A57        1.63603  -0.00012  -0.00147  -0.00058  -0.00200   1.63404
   A58        1.77809  -0.00013  -0.00171  -0.00110  -0.00277   1.77531
   A59        1.40612  -0.00308  -0.03543  -0.02700  -0.06242   1.34369
    D1       -0.68675   0.00006   0.00158   0.00039   0.00197  -0.68478
    D2       -1.78612   0.00001   0.00016  -0.00046  -0.00034  -1.78646
    D3        1.19664   0.00002   0.00066  -0.00011   0.00059   1.19723
    D4        0.09727  -0.00003  -0.00076  -0.00096  -0.00172   0.09555
    D5        0.32639  -0.00004  -0.00037  -0.00022  -0.00054   0.32585
    D6       -0.77298  -0.00009  -0.00179  -0.00107  -0.00286  -0.77583
    D7       -0.21737  -0.00001   0.00034  -0.00021   0.00016  -0.21721
    D8        0.78808   0.00014   0.00240   0.00215   0.00458   0.79266
    D9       -1.08668  -0.00007  -0.00082  -0.00054  -0.00135  -1.08803
   D10       -0.08124   0.00008   0.00124   0.00182   0.00307  -0.07817
   D11        0.92675  -0.00003  -0.00093  -0.00037  -0.00130   0.92545
   D12        1.93220   0.00012   0.00113   0.00199   0.00312   1.93531
   D13        0.79909  -0.00010  -0.00119  -0.00092  -0.00205   0.79705
   D14       -0.92078  -0.00006   0.00018  -0.00043  -0.00019  -0.92097
   D15        0.00274  -0.00012   0.00058  -0.00038   0.00024   0.00298
   D16       -0.08664   0.00003   0.00048   0.00082   0.00129  -0.08535
   D17       -1.06279   0.00005  -0.00018   0.00124   0.00104  -1.06175
   D18        0.77247  -0.00003  -0.00023   0.00006  -0.00015   0.77232
   D19       -0.20368  -0.00001  -0.00089   0.00048  -0.00040  -0.20409
   D20        1.92424   0.00004   0.00030   0.00091   0.00123   1.92547
   D21        0.94809   0.00006  -0.00036   0.00134   0.00098   0.94907
   D22        0.29662   0.00002   0.00098  -0.00072   0.00029   0.29691
   D23       -0.76635   0.00010   0.00166   0.00095   0.00256  -0.76379
   D24        1.15133  -0.00018  -0.00208  -0.00382  -0.00584   1.14549
   D25        0.08836  -0.00010  -0.00141  -0.00215  -0.00357   0.08479
   D26       -0.71136  -0.00000   0.00224  -0.00099   0.00127  -0.71009
   D27       -1.77433   0.00007   0.00291   0.00068   0.00354  -1.77079
   D28       -0.90074   0.00011   0.00034   0.00193   0.00225  -0.89849
   D29       -0.02689   0.00001  -0.00341  -0.00096  -0.00438  -0.03127
   D30        0.80751  -0.00008  -0.00402  -0.00105  -0.00506   0.80245
   D31        0.96106   0.00026   0.00420   0.00571   0.00994   0.97100
   D32       -0.17209  -0.00004  -0.00003   0.00084   0.00083  -0.17127
   D33       -0.15160   0.00029   0.00546   0.00600   0.01153  -0.14007
   D34       -1.28475  -0.00001   0.00123   0.00113   0.00242  -1.28233
   D35       -0.83473   0.00016   0.00195   0.00295   0.00504  -0.82970
   D36        0.26262  -0.00008  -0.00234  -0.00162  -0.00422   0.25840
   D37        2.90647  -0.00043  -0.01214  -0.01129  -0.02310   2.88337
   D38        0.03711   0.00026   0.00572   0.00344   0.00926   0.04637
   D39        1.13446   0.00002   0.00142  -0.00112   0.00000   1.13447
   D40       -2.50487  -0.00033  -0.00837  -0.01079  -0.01888  -2.52375
   D41       -0.08794   0.00002   0.00035   0.00076   0.00112  -0.08682
   D42        0.90433   0.00001   0.00074   0.00145   0.00214   0.90647
   D43       -0.96231  -0.00001  -0.00020  -0.00031  -0.00049  -0.96280
   D44        0.02996  -0.00002   0.00019   0.00037   0.00053   0.03049
   D45        0.78337  -0.00012  -0.00302  -0.00144  -0.00445   0.77892
   D46       -0.31503  -0.00007  -0.00296  -0.00083  -0.00379  -0.31882
   D47       -0.48054   0.00012   0.00254   0.00203   0.00470  -0.47583
   D48        0.53226  -0.00009  -0.00154  -0.00162  -0.00337   0.52889
   D49       -2.69347  -0.00017   0.00384  -0.00243   0.00192  -2.69155
   D50       -1.55115  -0.00011  -0.00169   0.00001  -0.00151  -1.55266
   D51       -0.53835  -0.00031  -0.00577  -0.00364  -0.00959  -0.54794
   D52        2.51910  -0.00039  -0.00039  -0.00445  -0.00430   2.51480
   D53       -0.77562  -0.00031  -0.00577  -0.00678  -0.01253  -0.78815
   D54        0.52847   0.00022   0.00381   0.00258   0.00650   0.53497
   D55       -0.99950  -0.00012  -0.00250  -0.00343  -0.00593  -1.00543
   D56        0.09543  -0.00009  -0.00115  -0.00205  -0.00324   0.09219
   D57        0.22238   0.00005  -0.00040  -0.00189  -0.00229   0.22009
   D58        1.31732   0.00008   0.00095  -0.00051   0.00039   1.31771
   D59        0.96318  -0.00007  -0.00116  -0.00124  -0.00258   0.96060
   D60       -0.07216  -0.00027  -0.00661  -0.00347  -0.01017  -0.08233
   D61       -0.17967   0.00016   0.00328   0.00469   0.00824  -0.17144
   D62       -1.21500  -0.00004  -0.00217   0.00245   0.00064  -1.21436
   D63       -3.02233  -0.00019  -0.01345  -0.00836  -0.02267  -3.04500
   D64        2.22552  -0.00039  -0.01890  -0.01060  -0.03026   2.19526
   D65        0.27640  -0.00023  -0.00421  -0.00352  -0.00786   0.26854
   D66        1.33304   0.00013   0.00226  -0.00043   0.00165   1.33469
   D67       -0.72857  -0.00004  -0.00059   0.00066   0.00026  -0.72831
   D68        0.32808   0.00032   0.00587   0.00374   0.00977   0.33785
   D69        2.51656   0.00013  -0.00603   0.00370  -0.00163   2.51493
   D70       -2.70999   0.00049   0.00043   0.00678   0.00788  -2.70211
   D71        0.17870   0.00012   0.00396   0.00234   0.00656   0.18526
   D72       -0.92944   0.00003   0.00013   0.00012   0.00055  -0.92889
   D73        1.20643  -0.00004   0.00053  -0.00263  -0.00239   1.20404
   D74        0.09829  -0.00014  -0.00330  -0.00484  -0.00840   0.08989
   D75       -2.30228   0.00052   0.02277   0.01578   0.03794  -2.26434
   D76        2.87277   0.00043   0.01893   0.01357   0.03194   2.90470
   D77        2.73470   0.00016  -0.10393  -0.01812  -0.12216   2.61254
   D78       -2.48786   0.00008  -0.11061  -0.02136  -0.13202  -2.61989
   D79        1.71646   0.00016  -0.10087  -0.01658  -0.11687   1.59959
   D80        0.53350  -0.00012  -0.10320  -0.02451  -0.12886   0.40464
   D81       -1.04417  -0.00031  -0.12213  -0.03290  -0.15431  -1.19848
   D82        0.80448  -0.00002  -0.00019   0.00125   0.00098   0.80546
   D83       -0.28680   0.00014   0.00279   0.00240   0.00509  -0.28171
   D84       -0.57236  -0.00003  -0.00229  -0.00160  -0.00390  -0.57627
   D85        0.53627   0.00000   0.00060  -0.00048   0.00008   0.53635
   D86        0.10420  -0.00003  -0.00068  -0.00096  -0.00164   0.10255
   D87        1.31981  -0.00012  -0.00264  -0.00168  -0.00439   1.31542
   D88       -0.99468  -0.00005  -0.00071  -0.00223  -0.00295  -0.99763
   D89        0.22094  -0.00014  -0.00268  -0.00295  -0.00569   0.21525
   D90       -0.99343  -0.00018  -0.00229  -0.00393  -0.00617  -0.99960
   D91        0.12714   0.00006  -0.00068  -0.00193  -0.00259   0.12455
   D92        0.10141  -0.00020  -0.00367  -0.00452  -0.00821   0.09319
   D93        1.22198   0.00003  -0.00206  -0.00252  -0.00463   1.21735
   D94        0.57575   0.00016   0.00470   0.00249   0.00715   0.58289
   D95       -0.52032   0.00019   0.00437   0.00329   0.00762  -0.51270
   D96        0.56680   0.00014   0.00256   0.00173   0.00429   0.57109
   D97       -0.52452  -0.00011  -0.00029  -0.00184  -0.00214  -0.52666
   D98       -0.49434   0.00021   0.00331   0.00320   0.00652  -0.48782
   D99       -1.58566  -0.00004   0.00046  -0.00037   0.00009  -1.58558
   D100      -1.28961   0.00005   0.00093   0.00035   0.00131  -1.28830
   D101      -0.17841   0.00009   0.00117   0.00078   0.00197  -0.17644
   D102      -0.18296   0.00003  -0.00079   0.00086   0.00012  -0.18284
   D103       0.92823   0.00007  -0.00055   0.00129   0.00077   0.92901
   D104       0.48208  -0.00019  -0.00148  -0.00302  -0.00448   0.47760
   D105      -0.75191  -0.00004   0.00175  -0.00204  -0.00031  -0.75221
   D106      -0.89803  -0.00027  -0.00494  -0.00379  -0.00882  -0.90686
   D107      -0.02183  -0.00028  -0.00565  -0.00404  -0.00975  -0.03157
   D108       0.32218   0.00014   0.00176   0.00291   0.00468   0.32685
   D109       1.19838   0.00013   0.00105   0.00266   0.00376   1.20213
   D110      -0.20250  -0.00006   0.00078   0.00239   0.00315  -0.19935
   D111      -1.24276  -0.00017  -0.00147   0.00025  -0.00121  -1.24396
   D112       1.02269   0.00019   0.00248   0.00388   0.00637   1.02905
   D113      -0.01757   0.00008   0.00023   0.00174   0.00201  -0.01555
   D114      -0.08257   0.00009   0.00118   0.00179   0.00298  -0.07959
   D115       0.91546   0.00004   0.00174   0.00262   0.00441   0.91988
   D116      -0.94994   0.00006   0.00049   0.00131   0.00177  -0.94817
   D117       0.04810   0.00002   0.00104   0.00215   0.00320   0.05130
         Item               Value     Threshold  Converged?
 Maximum Force            0.008285     0.000450     NO 
 RMS     Force            0.000657     0.000300     NO 
 Maximum Displacement     0.112938     0.001800     NO 
 RMS     Displacement     0.012074     0.001200     NO 
 Predicted change in Energy=-2.274028D-04
 GradGradGradGradGradGradGradGradGradGradGradGradGradGradGradGradGradGrad

                          Input orientation:                          
 ---------------------------------------------------------------------
 Center     Atomic      Atomic             Coordinates (Angstroms)
 Number     Number       Type             X           Y           Z
 ---------------------------------------------------------------------
      1          4           0       -0.010937   -0.051372   -1.523609
      2          4           0       -1.504823    1.305011   -0.184108
      3          4           0        0.478186    1.616395   -0.418716
      4          4           0       -0.083486    1.068072    1.494948
      5          4           0        2.000493    0.339870   -1.194916
      6          4           0       -1.681773   -0.374241    0.940029
      7          4           0       -0.445955   -1.703316   -0.405662
      8          4           0        0.222940   -0.982149    1.392573
      9          4           0        1.553726   -1.370223   -0.274109
     10          4           0        1.783359    0.341421    0.825047
     11          4           0       -2.004957   -0.420038   -1.059695
     12          1           0       -0.244390    1.749790    3.167808
     13          1           0       -0.533593    2.320207    2.744214
 ---------------------------------------------------------------------
                    Distance matrix (angstroms):
                    1          2          3          4          5
     1  Be   0.000000
     2  Be   2.421928   0.000000
     3  Be   2.059485   2.020972   0.000000
     4  Be   3.220264   2.212593   2.068391   0.000000
     5  Be   2.075322   3.773655   2.132938   3.479743   0.000000
     6  Be   2.994235   2.028517   3.236393   2.223224   4.315904
     7  Be   2.041559   3.196923   3.445967   3.379984   3.283692
     8  Be   3.070043   3.271421   3.177791   2.075520   3.406249
     9  Be   2.397663   4.064443   3.177670   3.428601   1.992963
    10  Be   2.981605   3.571980   2.208163   2.112321   2.031600
    11  Be   2.080203   1.998144   3.274739   3.526007   4.079139
    12  H    5.030713   3.608581   3.661019   1.813585   5.104971
    13  H    4.910384   3.247920   3.394580   1.825132   5.085280
                    6          7          8          9         10
     6  Be   0.000000
     7  Be   2.259329   0.000000
     8  Be   2.049946   2.049671   0.000000
     9  Be   3.596465   2.031497   2.167815   0.000000
    10  Be   3.540132   3.265798   2.123401   2.047096   0.000000
    11  Be   2.026189   2.122510   3.360523   3.766194   4.299234
    12  H    3.397143   4.973355   3.291405   4.981415   3.403498
    13  H    3.439979   5.110591   3.647579   5.204464   3.600981
                   11         12         13
    11  Be   0.000000
    12  H    5.067498   0.000000
    13  H    4.913612   0.767102   0.000000
 Stoichiometry    Be11H2
 Framework group  C1[X(Be11H2)]
 Deg. of freedom    33
 Full point group                 C1      NOp   1
 Largest Abelian subgroup         C1      NOp   1
 Largest concise Abelian subgroup C1      NOp   1
                         Standard orientation:                         
 ---------------------------------------------------------------------
 Center     Atomic      Atomic             Coordinates (Angstroms)
 Number     Number       Type             X           Y           Z
 ---------------------------------------------------------------------
      1          4           0        0.649814   -1.169005   -0.916218
      2          4           0       -1.574131   -0.243412   -1.167379
      3          4           0        0.157351    0.737582   -1.519445
      4          4           0       -0.921976    1.454198    0.092931
      5          4           0        2.162257    0.250716   -0.978397
      6          4           0       -1.678560   -0.497338    0.842471
      7          4           0        0.314630   -1.537957    1.063552
      8          4           0       -0.016131    0.402209    1.635834
      9          4           0        1.910972   -0.289337    0.923470
     10          4           0        1.181501    1.510988    0.277481
     11          4           0       -1.164332   -2.032012   -0.376458
     12          1           0       -1.916279    2.882935    0.602013
     13          1           0       -2.169296    2.770532   -0.113384
 ---------------------------------------------------------------------
 Rotational constants (GHZ):           2.1889978           1.8440633           1.6568118
 Standard basis: def2TZVP (5D, 7F)
 There are   232 symmetry adapted cartesian basis functions of A   symmetry.
 There are   221 symmetry adapted basis functions of A   symmetry.
   221 basis functions,   335 primitive gaussians,   232 cartesian basis functions
    23 alpha electrons       23 beta electrons
       nuclear repulsion energy       190.7381090219 Hartrees.
 NAtoms=   13 NActive=   13 NUniq=   13 SFac= 1.00D+00 NAtFMM=   60 NAOKFM=F Big=F
 Integral buffers will be    131072 words long.
 Raffenetti 2 integral format.
 Two-electron integral symmetry is turned on.
 Nuclear repulsion after empirical dispersion term =      190.7108593405 Hartrees.
 One-electron integrals computed using PRISM.
   1 Symmetry operations used in ECPInt.
 ECPInt:  NShTT=    5778 NPrTT=   17959 LenC2=    5636 LenP2D=   14631.
 LDataN:  DoStor=T MaxTD1= 4 Len=   56
 NBasis=   221 RedAO= T EigKep=  2.83D-04  NBF=   221
 NBsUse=   221 1.00D-06 EigRej= -1.00D+00 NBFU=   221
 Initial guess from the checkpoint file:  "/home/super/YCY/BeH/Be11/4-H-Be11.chk"
 B after Tr=    -0.000000    0.000000   -0.000000
         Rot=    0.999987   -0.003216   -0.000757   -0.003858 Ang=  -0.58 deg.
 ExpMin= 3.27D-02 ExpMax= 4.70D+03 ExpMxC= 1.60D+02 IAcc=3 IRadAn=         5 AccDes= 0.00D+00
 Harris functional with IExCor= 1009 and IRadAn=       5 diagonalized for initial guess.
 HarFok:  IExCor= 1009 AccDes= 0.00D+00 IRadAn=         5 IDoV= 1 UseB2=F ITyADJ=14
 ICtDFT=  3500011 ScaDFX=  1.000000  1.000000  1.000000  1.000000
 FoFCou: FMM=F IPFlag=           0 FMFlag=      100000 FMFlg1=           0
         NFxFlg=           0 DoJE=T BraDBF=F KetDBF=T FulRan=T
         wScrn=  0.000000 ICntrl=       500 IOpCl=  0 I1Cent=   200000004 NGrid=           0
         NMat0=    1 NMatS0=      1 NMatT0=    0 NMatD0=    1 NMtDS0=    0 NMtDT0=    0
 Petite list used in FoFCou.
 Requested convergence on RMS density matrix=1.00D-08 within 128 cycles.
 Requested convergence on MAX density matrix=1.00D-06.
 Requested convergence on             energy=1.00D-06.
 No special actions if energy rises.
 SCF Done:  E(RPBE1PBE) =  -163.031155312     A.U. after   13 cycles
            NFock= 13  Conv=0.44D-08     -V/T= 2.0075
   1 Symmetry operations used in ECPInt.
 ECPInt:  NShTT=    5778 NPrTT=   17959 LenC2=    5636 LenP2D=   14631.
 LDataN:  DoStor=T MaxTD1= 5 Len=  102
 Calling FoFJK, ICntrl=      2127 FMM=F ISym2X=0 I1Cent= 0 IOpClX= 0 NMat=1 NMatS=1 NMatT=0.
 ***** Axes restored to original set *****
 -------------------------------------------------------------------
 Center     Atomic                   Forces (Hartrees/Bohr)
 Number     Number              X              Y              Z
 -------------------------------------------------------------------
      1        4          -0.000115779    0.000093873   -0.000256910
      2        4           0.000059298    0.000251084   -0.000194148
      3        4          -0.000366921   -0.001174986    0.001079434
      4        4          -0.001985032    0.000364165    0.002432728
      5        4           0.000439986    0.000043770   -0.000465134
      6        4           0.000254641   -0.000284397   -0.000057451
      7        4           0.000146197   -0.000200542    0.000358992
      8        4          -0.000106404    0.001189143   -0.001286260
      9        4           0.000239248   -0.000327401    0.000132227
     10        4           0.000134695    0.000352301    0.000117677
     11        4          -0.000112738    0.000024515   -0.000385182
     12        1           0.000175113   -0.000164602   -0.000748498
     13        1           0.001237695   -0.000166922   -0.000727474
 -------------------------------------------------------------------
 Cartesian Forces:  Max     0.002432728 RMS     0.000714356

 GradGradGradGradGradGradGradGradGradGradGradGradGradGradGradGradGradGrad
 Berny optimization.
 Using GEDIIS/GDIIS optimizer.
 FormGI is forming the generalized inverse of G from B-inverse, IUseBI=4.
 Internal  Forces:  Max     0.001587148 RMS     0.000194322
 Search for a local minimum.
 Step number   6 out of a maximum of  100
 All quantities printed in internal units (Hartrees-Bohrs-Radians)
 Mixed Optimization -- En-DIIS/RFO-DIIS
 Swapping is turned off.
 Update second derivatives using D2CorX and points    5    6
 DE= -4.49D-04 DEPred=-2.27D-04 R= 1.97D+00
 TightC=F SS=  1.41D+00  RLast= 3.23D-01 DXNew= 3.4562D+00 9.6970D-01
 Trust test= 1.97D+00 RLast= 3.23D-01 DXMaxT set to 2.06D+00
 ITU=  1  1  1  1  1  0
     Eigenvalues ---    0.00138   0.02049   0.02389   0.02757   0.02898
     Eigenvalues ---    0.02962   0.03381   0.03536   0.03756   0.04098
     Eigenvalues ---    0.05418   0.05615   0.05648   0.06142   0.06278
     Eigenvalues ---    0.06519   0.06663   0.06772   0.07070   0.07213
     Eigenvalues ---    0.07721   0.07953   0.08605   0.08860   0.09536
     Eigenvalues ---    0.11661   0.12018   0.12389   0.13312   0.13677
     Eigenvalues ---    0.14387   0.15022   0.60875
 En-DIIS/RFO-DIIS/Sim-DIIS IScMMF=       -3 using points:     6    5    4    3
 RFO step:  Lambda=-2.18469686D-04.
 DidBck=F Rises=F RFO-DIIS coefs:    2.13754   -2.00000    1.24487   -0.38241
 Iteration  1 RMS(Cart)=  0.00788477 RMS(Int)=  0.00022252
 Iteration  2 RMS(Cart)=  0.00012270 RMS(Int)=  0.00018765
 Iteration  3 RMS(Cart)=  0.00000004 RMS(Int)=  0.00018765
 Variable       Old X    -DE/DX   Delta X   Delta X   Delta X     New X
                                 (Linear)    (Quad)   (Total)
    R1        4.57678   0.00008   0.00015   0.00234   0.00245   4.57923
    R2        3.89186  -0.00005  -0.00232   0.00100  -0.00137   3.89049
    R3        3.92179   0.00018   0.00439  -0.00112   0.00339   3.92518
    R4        3.85799  -0.00003   0.00716  -0.00278   0.00446   3.86245
    R5        4.53093   0.00006   0.00652  -0.00177   0.00461   4.53554
    R6        3.93101   0.00001   0.00388  -0.00235   0.00160   3.93261
    R7        3.81908  -0.00019  -0.00603   0.00031  -0.00570   3.81339
    R8        4.18120   0.00015   0.00323   0.00265   0.00589   4.18709
    R9        3.83334  -0.00009   0.00460  -0.00346   0.00119   3.83453
   R10        3.77595   0.00012   0.00253  -0.00048   0.00206   3.77800
   R11        3.90869  -0.00020  -0.00772   0.00094  -0.00680   3.90189
   R12        4.03067   0.00018   0.00761  -0.00059   0.00699   4.03766
   R13        4.17282  -0.00033  -0.00699  -0.00698  -0.01405   4.15877
   R14        4.20128   0.00011   0.00277   0.00152   0.00434   4.20563
   R15        3.92217  -0.00024  -0.00746  -0.00134  -0.00889   3.91327
   R16        3.99171   0.00018  -0.00065   0.00421   0.00347   3.99518
   R17        3.44900  -0.00159  -0.03637  -0.00544  -0.04180   3.40720
   R18        3.76615  -0.00002  -0.00038   0.00085   0.00057   3.76672
   R19        3.83917   0.00018   0.00162   0.00056   0.00213   3.84130
   R20        4.26951  -0.00001  -0.00293   0.00089  -0.00203   4.26749
   R21        3.87384  -0.00026  -0.00189  -0.00183  -0.00378   3.87006
   R22        3.82894   0.00013   0.00372  -0.00001   0.00371   3.83265
   R23        3.87332  -0.00018  -0.00525   0.00026  -0.00505   3.86827
   R24        3.83897   0.00008   0.00694  -0.00247   0.00450   3.84347
   R25        4.01096   0.00012   0.00897  -0.00137   0.00752   4.01848
   R26        4.09658  -0.00008  -0.00008  -0.00051  -0.00051   4.09607
   R27        4.01265  -0.00022  -0.00406  -0.00269  -0.00659   4.00605
   R28        3.86845   0.00017  -0.00303   0.00203  -0.00100   3.86745
   R29        1.44961  -0.00022  -0.01676   0.00748  -0.00928   1.44033
    A1        1.98739   0.00000   0.00109  -0.00017   0.00091   1.98830
    A2        1.58967  -0.00001  -0.00030  -0.00034  -0.00067   1.58900
    A3        2.00684  -0.00001  -0.00006  -0.00035  -0.00041   2.00643
    A4        1.99553  -0.00015  -0.00398  -0.00157  -0.00554   1.99000
    A5        1.58166  -0.00010  -0.00234  -0.00098  -0.00332   1.57834
    A6        1.82506  -0.00005  -0.00132  -0.00074  -0.00204   1.82302
    A7        1.84662  -0.00001  -0.00114   0.00042  -0.00065   1.84597
    A8        2.75753   0.00005   0.00143   0.00034   0.00177   2.75930
    A9        1.99527   0.00006   0.00146   0.00021   0.00166   1.99693
   A10        1.53429   0.00008  -0.00025   0.00163   0.00142   1.53571
   A11        1.46730  -0.00002  -0.00031  -0.00010  -0.00037   1.46692
   A12        1.85196  -0.00013  -0.00255  -0.00123  -0.00375   1.84821
   A13        1.90471  -0.00004   0.00044  -0.00123  -0.00078   1.90394
   A14        1.98326   0.00009   0.00026   0.00132   0.00162   1.98489
   A15        1.78973   0.00025   0.00389   0.00289   0.00679   1.79652
   A16        1.54578   0.00016   0.00218   0.00127   0.00345   1.54923
   A17        2.27883   0.00014   0.00287   0.00059   0.00349   2.28232
   A18        2.01044   0.00023   0.00522   0.00202   0.00724   2.01767
   A19        1.95179   0.00022   0.00270   0.00350   0.00625   1.95804
   A20        1.73472  -0.00017  -0.00028  -0.00267  -0.00304   1.73168
   A21        1.94325  -0.00010  -0.00082  -0.00308  -0.00397   1.93928
   A22        1.86245   0.00021   0.00402   0.00296   0.00644   1.86890
   A23        1.70749  -0.00017  -0.00125  -0.00271  -0.00398   1.70351
   A24        1.74786  -0.00029  -0.00197  -0.00430  -0.00631   1.74155
   A25        2.11575  -0.00010  -0.01140  -0.00240  -0.01410   2.10164
   A26        1.91031  -0.00008   0.00020  -0.00227  -0.00210   1.90821
   A27        2.02487   0.00044   0.01608   0.00744   0.02346   2.04833
   A28        2.41563   0.00035   0.01205   0.00617   0.01830   2.43393
   A29        2.30640  -0.00030  -0.01367  -0.00347  -0.01665   2.28975
   A30        1.62485  -0.00003  -0.00178  -0.00011  -0.00194   1.62291
   A31        1.75728  -0.00016  -0.00368  -0.00151  -0.00525   1.75203
   A32        1.68021   0.00004   0.00108   0.00028   0.00132   1.68153
   A33        1.86166  -0.00010  -0.00267  -0.00072  -0.00343   1.85823
   A34        1.70830   0.00008  -0.00050   0.00150   0.00103   1.70932
   A35        1.95592   0.00010  -0.00000   0.00155   0.00159   1.95751
   A36        1.93840  -0.00004   0.00042  -0.00077  -0.00040   1.93800
   A37        1.53750  -0.00001  -0.00024   0.00019  -0.00003   1.53748
   A38        1.69732  -0.00011  -0.00208  -0.00074  -0.00285   1.69447
   A39        1.98602   0.00001   0.00090   0.00026   0.00117   1.98719
   A40        1.87268  -0.00006  -0.00030  -0.00098  -0.00130   1.87138
   A41        2.27028   0.00001  -0.00137   0.00032  -0.00111   2.26918
   A42        1.92053   0.00029   0.00403   0.00308   0.00719   1.92772
   A43        1.88114   0.00026   0.00266   0.00365   0.00634   1.88749
   A44        2.04177   0.00017   0.00329   0.00063   0.00393   2.04569
   A45        2.02523   0.00022   0.00341   0.00149   0.00491   2.03015
   A46        1.79738   0.00019   0.00276   0.00053   0.00329   1.80066
   A47        1.47222  -0.00014  -0.00267  -0.00069  -0.00335   1.46887
   A48        1.46369   0.00001  -0.00107  -0.00021  -0.00127   1.46242
   A49        1.90862   0.00002   0.00053  -0.00035   0.00026   1.90888
   A50        1.91690  -0.00009  -0.00044  -0.00135  -0.00176   1.91514
   A51        1.85697  -0.00002  -0.00159  -0.00012  -0.00168   1.85530
   A52        1.64696  -0.00024  -0.00312  -0.00143  -0.00456   1.64240
   A53        1.68509  -0.00006   0.00155   0.00012   0.00164   1.68673
   A54        1.99330   0.00008   0.00245   0.00190   0.00443   1.99773
   A55        1.93776   0.00003   0.00152   0.00089   0.00241   1.94016
   A56        1.92176  -0.00011   0.00032  -0.00045  -0.00009   1.92167
   A57        1.63404  -0.00006  -0.00139   0.00042  -0.00093   1.63311
   A58        1.77531  -0.00007  -0.00209   0.00018  -0.00190   1.77341
   A59        1.34369  -0.00107  -0.02490  -0.00329  -0.02819   1.31551
    D1       -0.68478   0.00001  -0.00053  -0.00014  -0.00070  -0.68547
    D2       -1.78646  -0.00000  -0.00017  -0.00044  -0.00066  -1.78712
    D3        1.19723  -0.00001  -0.00176   0.00014  -0.00158   1.19565
    D4        0.09555  -0.00002  -0.00140  -0.00016  -0.00155   0.09400
    D5        0.32585  -0.00003  -0.00188   0.00040  -0.00147   0.32438
    D6       -0.77583  -0.00004  -0.00152   0.00009  -0.00143  -0.77727
    D7       -0.21721  -0.00005   0.00028  -0.00125  -0.00093  -0.21814
    D8        0.79266   0.00009   0.00218   0.00086   0.00308   0.79574
    D9       -1.08803  -0.00006  -0.00011  -0.00107  -0.00117  -1.08920
   D10       -0.07817   0.00007   0.00180   0.00104   0.00285  -0.07532
   D11        0.92545  -0.00004   0.00059  -0.00124  -0.00067   0.92477
   D12        1.93531   0.00010   0.00249   0.00087   0.00334   1.93865
   D13        0.79705  -0.00006  -0.00105  -0.00053  -0.00156   0.79549
   D14       -0.92097  -0.00005  -0.00054  -0.00029  -0.00079  -0.92176
   D15        0.00298  -0.00004  -0.00292   0.00158  -0.00127   0.00171
   D16       -0.08535   0.00002   0.00108   0.00024   0.00132  -0.08403
   D17       -1.06175   0.00006   0.00036   0.00081   0.00116  -1.06059
   D18        0.77232   0.00000   0.00068   0.00020   0.00086   0.77318
   D19       -0.20409   0.00004  -0.00004   0.00077   0.00070  -0.20338
   D20        1.92547   0.00002   0.00196   0.00002   0.00196   1.92743
   D21        0.94907   0.00006   0.00124   0.00058   0.00180   0.95087
   D22        0.29691  -0.00003   0.00058  -0.00134  -0.00075   0.29616
   D23       -0.76379   0.00004   0.00112  -0.00042   0.00067  -0.76312
   D24        1.14549  -0.00016  -0.00254  -0.00223  -0.00475   1.14075
   D25        0.08479  -0.00009  -0.00201  -0.00131  -0.00332   0.08147
   D26       -0.71009  -0.00006  -0.00018  -0.00098  -0.00115  -0.71124
   D27       -1.77079   0.00000   0.00035  -0.00005   0.00027  -1.77052
   D28       -0.89849   0.00012   0.00113   0.00160   0.00276  -0.89573
   D29       -0.03127  -0.00000   0.00087  -0.00172  -0.00090  -0.03216
   D30        0.80245  -0.00000  -0.00172   0.00019  -0.00150   0.80095
   D31        0.97100   0.00022   0.00514   0.00301   0.00816   0.97916
   D32       -0.17127  -0.00005   0.00032  -0.00010   0.00023  -0.17103
   D33       -0.14007   0.00022   0.00568   0.00284   0.00852  -0.13155
   D34       -1.28233  -0.00006   0.00087  -0.00026   0.00059  -1.28174
   D35       -0.82970   0.00013   0.00117   0.00191   0.00312  -0.82658
   D36        0.25840   0.00001   0.00121  -0.00030   0.00086   0.25926
   D37        2.88337  -0.00034  -0.01712  -0.00622  -0.02351   2.85986
   D38        0.04637   0.00012   0.00194   0.00117   0.00314   0.04951
   D39        1.13447  -0.00001   0.00198  -0.00105   0.00088   1.13534
   D40       -2.52375  -0.00036  -0.01635  -0.00697  -0.02349  -2.54724
   D41       -0.08682   0.00002   0.00103   0.00023   0.00125  -0.08557
   D42        0.90647   0.00001   0.00065   0.00050   0.00112   0.90759
   D43       -0.96280  -0.00001   0.00042  -0.00004   0.00037  -0.96243
   D44        0.03049  -0.00001   0.00003   0.00023   0.00024   0.03073
   D45        0.77892  -0.00007  -0.00127  -0.00051  -0.00177   0.77715
   D46       -0.31882  -0.00001   0.00078  -0.00013   0.00066  -0.31816
   D47       -0.47583   0.00008  -0.00010   0.00158   0.00152  -0.47431
   D48        0.52889  -0.00002  -0.00029   0.00044   0.00005   0.52894
   D49       -2.69155  -0.00030  -0.01370  -0.00445  -0.01726  -2.70881
   D50       -1.55266  -0.00004  -0.00208   0.00088  -0.00114  -1.55380
   D51       -0.54794  -0.00014  -0.00226  -0.00026  -0.00261  -0.55055
   D52        2.51480  -0.00042  -0.01567  -0.00515  -0.01992   2.49489
   D53       -0.78815  -0.00024  -0.00712  -0.00314  -0.01019  -0.79834
   D54        0.53497   0.00011   0.00008   0.00052   0.00065   0.53562
   D55       -1.00543  -0.00005  -0.00275  -0.00117  -0.00392  -1.00935
   D56        0.09219  -0.00009  -0.00190  -0.00130  -0.00322   0.08896
   D57        0.22009   0.00006  -0.00081  -0.00035  -0.00117   0.21893
   D58        1.31771   0.00003   0.00003  -0.00049  -0.00047   1.31724
   D59        0.96060  -0.00007   0.00133  -0.00164  -0.00037   0.96023
   D60       -0.08233  -0.00012  -0.00135  -0.00152  -0.00287  -0.08520
   D61       -0.17144   0.00008   0.00245   0.00230   0.00482  -0.16661
   D62       -1.21436   0.00004  -0.00023   0.00241   0.00233  -1.21204
   D63       -3.04500  -0.00006  -0.00445  -0.00228  -0.00722  -3.05222
   D64        2.19526  -0.00010  -0.00713  -0.00217  -0.00972   2.18554
   D65        0.26854  -0.00013  -0.00234  -0.00163  -0.00402   0.26452
   D66        1.33469   0.00004   0.00192  -0.00097   0.00088   1.33558
   D67       -0.72831  -0.00003  -0.00098  -0.00058  -0.00148  -0.72978
   D68        0.33785   0.00014   0.00329   0.00009   0.00343   0.34127
   D69        2.51493   0.00038   0.01721   0.00659   0.02460   2.53952
   D70       -2.70211   0.00055   0.02148   0.00726   0.02950  -2.67261
   D71        0.18526  -0.00002  -0.00160   0.00021  -0.00134   0.18391
   D72       -0.92889   0.00001  -0.00280  -0.00032  -0.00303  -0.93192
   D73        1.20404  -0.00012  -0.00102  -0.00244  -0.00355   1.20049
   D74        0.08989  -0.00008  -0.00222  -0.00297  -0.00524   0.08465
   D75       -2.26434   0.00022   0.01489   0.00551   0.01976  -2.24458
   D76        2.90470   0.00025   0.01369   0.00498   0.01807   2.92277
   D77        2.61254   0.00019   0.03471  -0.00969   0.02530   2.63784
   D78       -2.61989   0.00024   0.03575  -0.00861   0.02653  -2.59336
   D79        1.59959   0.00015   0.03206  -0.00961   0.02269   1.62229
   D80        0.40464  -0.00023   0.01519  -0.01680  -0.00247   0.40217
   D81       -1.19848  -0.00012   0.01773  -0.01640   0.00227  -1.19621
   D82        0.80546   0.00002   0.00056   0.00117   0.00167   0.80713
   D83       -0.28171   0.00009   0.00312   0.00103   0.00409  -0.27762
   D84       -0.57627   0.00004   0.00171  -0.00043   0.00127  -0.57500
   D85        0.53635  -0.00005   0.00064  -0.00088  -0.00028   0.53607
   D86        0.10255  -0.00002  -0.00141  -0.00014  -0.00155   0.10101
   D87        1.31542  -0.00001  -0.00233   0.00037  -0.00203   1.31339
   D88       -0.99763  -0.00007  -0.00136  -0.00124  -0.00257  -1.00019
   D89        0.21525  -0.00006  -0.00228  -0.00073  -0.00305   0.21219
   D90       -0.99960  -0.00016  -0.00257  -0.00243  -0.00496  -1.00456
   D91        0.12455   0.00006  -0.00081  -0.00061  -0.00140   0.12316
   D92        0.09319  -0.00017  -0.00379  -0.00234  -0.00608   0.08711
   D93        1.21735   0.00006  -0.00204  -0.00051  -0.00252   1.21482
   D94        0.58289   0.00006   0.00073   0.00104   0.00171   0.58461
   D95       -0.51270   0.00011   0.00320   0.00133   0.00450  -0.50820
   D96        0.57109   0.00009   0.00121   0.00145   0.00265   0.57374
   D97       -0.52666  -0.00012  -0.00150  -0.00088  -0.00235  -0.52902
   D98       -0.48782   0.00013   0.00309   0.00173   0.00480  -0.48303
   D99       -1.58558  -0.00007   0.00037  -0.00060  -0.00021  -1.58578
   D100      -1.28830  -0.00000   0.00026  -0.00028   0.00002  -1.28828
   D101      -0.17644   0.00003   0.00104  -0.00066   0.00042  -0.17603
   D102      -0.18284   0.00004   0.00138  -0.00004   0.00137  -0.18147
   D103       0.92901   0.00006   0.00216  -0.00042   0.00177   0.93078
   D104       0.47760  -0.00015  -0.00302  -0.00175  -0.00476   0.47284
   D105      -0.75221  -0.00009  -0.00240  -0.00125  -0.00365  -0.75586
   D106      -0.90686  -0.00015  -0.00241  -0.00111  -0.00355  -0.91040
   D107      -0.03157  -0.00014  -0.00352  -0.00102  -0.00451  -0.03609
   D108       0.32685   0.00012   0.00205   0.00166   0.00371   0.33056
   D109       1.20213   0.00013   0.00094   0.00176   0.00274   1.20488
   D110      -0.19935  -0.00007   0.00122   0.00057   0.00177  -0.19758
   D111      -1.24396  -0.00008  -0.00093   0.00010  -0.00084  -1.24481
   D112       1.02905   0.00011   0.00303   0.00152   0.00455   1.03361
   D113      -0.01555   0.00010   0.00088   0.00104   0.00194  -0.01362
   D114      -0.07959   0.00008   0.00179   0.00107   0.00287  -0.07672
   D115       0.91988   0.00002   0.00106   0.00182   0.00289   0.92276
   D116      -0.94817   0.00009   0.00133   0.00142   0.00272  -0.94545
   D117       0.05130   0.00003   0.00060   0.00217   0.00273   0.05403
         Item               Value     Threshold  Converged?
 Maximum Force            0.001587     0.000450     NO 
 RMS     Force            0.000194     0.000300     YES
 Maximum Displacement     0.059495     0.001800     NO 
 RMS     Displacement     0.007905     0.001200     NO 
 Predicted change in Energy=-9.472565D-05
 GradGradGradGradGradGradGradGradGradGradGradGradGradGradGradGradGradGrad

                          Input orientation:                          
 ---------------------------------------------------------------------
 Center     Atomic      Atomic             Coordinates (Angstroms)
 Number     Number       Type             X           Y           Z
 ---------------------------------------------------------------------
      1          4           0       -0.009276   -0.046674   -1.520917
      2          4           0       -1.511942    1.302486   -0.181600
      3          4           0        0.469670    1.613697   -0.401866
      4          4           0       -0.096391    1.063992    1.506213
      5          4           0        2.002239    0.347607   -1.185107
      6          4           0       -1.689107   -0.381983    0.935813
      7          4           0       -0.443945   -1.703967   -0.406445
      8          4           0        0.216032   -0.979868    1.390863
      9          4           0        1.556749   -1.365222   -0.268122
     10          4           0        1.774908    0.344822    0.834867
     11          4           0       -2.005521   -0.420636   -1.067130
     12          1           0       -0.218287    1.746345    3.136324
     13          1           0       -0.516337    2.318828    2.730909
 ---------------------------------------------------------------------
                    Distance matrix (angstroms):
                    1          2          3          4          5
     1  Be   0.000000
     2  Be   2.423223   0.000000
     3  Be   2.058761   2.017958   0.000000
     4  Be   3.225629   2.215710   2.064792   0.000000
     5  Be   2.077118   3.777338   2.136637   3.487213   0.000000
     6  Be   2.994961   2.029147   3.229930   2.225521   4.319333
     7  Be   2.043919   3.198426   3.441164   3.382403   3.286196
     8  Be   3.065954   3.266140   3.163035   2.070816   3.404166
     9  Be   2.400103   4.067065   3.173892   3.432524   1.993265
    10  Be   2.980990   3.571233   2.200727   2.114160   2.032728
    11  Be   2.081048   1.999233   3.272255   3.531429   4.082432
    12  H    4.994847   3.588756   3.606892   1.771363   5.055884
    13  H    4.891905   3.241432   3.359121   1.803010   5.056096
                    6          7          8          9         10
     6  Be   0.000000
     7  Be   2.258257   0.000000
     8  Be   2.047948   2.046999   0.000000
     9  Be   3.598861   2.033878   2.167545   0.000000
    10  Be   3.540881   3.265226   2.119912   2.046565   0.000000
    11  Be   2.028151   2.126490   3.360025   3.770997   4.300600
    12  H    3.396372   4.950433   3.266114   4.941949   3.351685
    13  H    3.448498   5.102069   3.635035   5.183059   3.569520
                   11         12         13
    11  Be   0.000000
    12  H    5.055595   0.000000
    13  H    4.914004   0.762189   0.000000
 Stoichiometry    Be11H2
 Framework group  C1[X(Be11H2)]
 Deg. of freedom    33
 Full point group                 C1      NOp   1
 Largest Abelian subgroup         C1      NOp   1
 Largest concise Abelian subgroup C1      NOp   1
                         Standard orientation:                         
 ---------------------------------------------------------------------
 Center     Atomic      Atomic             Coordinates (Angstroms)
 Number     Number       Type             X           Y           Z
 ---------------------------------------------------------------------
      1          4           0        0.615597   -1.182169   -0.922683
      2          4           0       -1.586437   -0.199361   -1.161729
      3          4           0        0.165819    0.739693   -1.508039
      4          4           0       -0.889272    1.479234    0.105414
      5          4           0        2.165673    0.199059   -0.985053
      6          4           0       -1.689475   -0.460163    0.847948
      7          4           0        0.277774   -1.548691    1.059523
      8          4           0       -0.002577    0.396581    1.631819
      9          4           0        1.906698   -0.339212    0.916604
     10          4           0        1.217834    1.479041    0.277971
     11          4           0       -1.218587   -2.002929   -0.381496
     12          1           0       -1.789509    2.925078    0.592070
     13          1           0       -2.062681    2.830594   -0.113184
 ---------------------------------------------------------------------
 Rotational constants (GHZ):           2.1927027           1.8460383           1.6564653
 Standard basis: def2TZVP (5D, 7F)
 There are   232 symmetry adapted cartesian basis functions of A   symmetry.
 There are   221 symmetry adapted basis functions of A   symmetry.
   221 basis functions,   335 primitive gaussians,   232 cartesian basis functions
    23 alpha electrons       23 beta electrons
       nuclear repulsion energy       190.8463262008 Hartrees.
 NAtoms=   13 NActive=   13 NUniq=   13 SFac= 1.00D+00 NAtFMM=   60 NAOKFM=F Big=F
 Integral buffers will be    131072 words long.
 Raffenetti 2 integral format.
 Two-electron integral symmetry is turned on.
 Nuclear repulsion after empirical dispersion term =      190.8190569890 Hartrees.
 One-electron integrals computed using PRISM.
   1 Symmetry operations used in ECPInt.
 ECPInt:  NShTT=    5778 NPrTT=   17959 LenC2=    5638 LenP2D=   14632.
 LDataN:  DoStor=T MaxTD1= 4 Len=   56
 NBasis=   221 RedAO= T EigKep=  2.84D-04  NBF=   221
 NBsUse=   221 1.00D-06 EigRej= -1.00D+00 NBFU=   221
 Initial guess from the checkpoint file:  "/home/super/YCY/BeH/Be11/4-H-Be11.chk"
 B after Tr=    -0.000000   -0.000000    0.000000
         Rot=    0.999909   -0.001385   -0.001591    0.013347 Ang=  -1.55 deg.
 ExpMin= 3.27D-02 ExpMax= 4.70D+03 ExpMxC= 1.60D+02 IAcc=3 IRadAn=         5 AccDes= 0.00D+00
 Harris functional with IExCor= 1009 and IRadAn=       5 diagonalized for initial guess.
 HarFok:  IExCor= 1009 AccDes= 0.00D+00 IRadAn=         5 IDoV= 1 UseB2=F ITyADJ=14
 ICtDFT=  3500011 ScaDFX=  1.000000  1.000000  1.000000  1.000000
 FoFCou: FMM=F IPFlag=           0 FMFlag=      100000 FMFlg1=           0
         NFxFlg=           0 DoJE=T BraDBF=F KetDBF=T FulRan=T
         wScrn=  0.000000 ICntrl=       500 IOpCl=  0 I1Cent=   200000004 NGrid=           0
         NMat0=    1 NMatS0=      1 NMatT0=    0 NMatD0=    1 NMtDS0=    0 NMtDT0=    0
 Petite list used in FoFCou.
 Requested convergence on RMS density matrix=1.00D-08 within 128 cycles.
 Requested convergence on MAX density matrix=1.00D-06.
 Requested convergence on             energy=1.00D-06.
 No special actions if energy rises.
 SCF Done:  E(RPBE1PBE) =  -163.031342498     A.U. after   13 cycles
            NFock= 13  Conv=0.43D-08     -V/T= 2.0075
   1 Symmetry operations used in ECPInt.
 ECPInt:  NShTT=    5778 NPrTT=   17959 LenC2=    5638 LenP2D=   14632.
 LDataN:  DoStor=T MaxTD1= 5 Len=  102
 Calling FoFJK, ICntrl=      2127 FMM=F ISym2X=0 I1Cent= 0 IOpClX= 0 NMat=1 NMatS=1 NMatT=0.
 ***** Axes restored to original set *****
 -------------------------------------------------------------------
 Center     Atomic                   Forces (Hartrees/Bohr)
 Number     Number              X              Y              Z
 -------------------------------------------------------------------
      1        4          -0.000096376   -0.000204547   -0.000106700
      2        4          -0.000157840   -0.000028736   -0.000054208
      3        4           0.000131976   -0.001053028    0.000387991
      4        4          -0.001996532    0.000982730    0.001911041
      5        4           0.000013646    0.000202718   -0.000174042
      6        4           0.000182672   -0.000068285   -0.000225301
      7        4           0.000134628    0.000085531   -0.000115157
      8        4           0.000026898    0.000690432   -0.000915536
      9        4          -0.000119431   -0.000369247    0.000050965
     10        4           0.000381591    0.000347880    0.000024475
     11        4           0.000309049   -0.000021274   -0.000028704
     12        1           0.001419433   -0.002834201    0.002266397
     13        1          -0.000229714    0.002270027   -0.003021220
 -------------------------------------------------------------------
 Cartesian Forces:  Max     0.003021220 RMS     0.001031821

 GradGradGradGradGradGradGradGradGradGradGradGradGradGradGradGradGradGrad
 Berny optimization.
 Using GEDIIS/GDIIS optimizer.
 FormGI is forming the generalized inverse of G from B-inverse, IUseBI=4.
 Internal  Forces:  Max     0.003888027 RMS     0.000305104
 Search for a local minimum.
 Step number   7 out of a maximum of  100
 All quantities printed in internal units (Hartrees-Bohrs-Radians)
 Mixed Optimization -- En-DIIS/RFO-DIIS
 Swapping is turned off.
 Update second derivatives using D2CorX and points    5    6    7
 DE= -1.87D-04 DEPred=-9.47D-05 R= 1.98D+00
 TightC=F SS=  1.41D+00  RLast= 1.11D-01 DXNew= 3.4562D+00 3.3158D-01
 Trust test= 1.98D+00 RLast= 1.11D-01 DXMaxT set to 2.06D+00
 ITU=  1  1  1  1  1  1  0
     Eigenvalues ---    0.00138   0.01045   0.02311   0.02513   0.02753
     Eigenvalues ---    0.02958   0.03382   0.03527   0.03755   0.04110
     Eigenvalues ---    0.05422   0.05562   0.05845   0.06110   0.06220
     Eigenvalues ---    0.06484   0.06665   0.06806   0.07064   0.07207
     Eigenvalues ---    0.07714   0.07829   0.08632   0.08860   0.09291
     Eigenvalues ---    0.11649   0.12046   0.12359   0.13279   0.13638
     Eigenvalues ---    0.14381   0.16057   0.82289
 En-DIIS/RFO-DIIS/Sim-DIIS IScMMF=       -3 using points:     7    6    5    4    3
 RFO step:  Lambda=-1.80702477D-04.
 DIIS inversion failure, remove point   5.
 RFO-DIIS uses    4 points instead of    5
 DidBck=F Rises=F RFO-DIIS coefs:    1.32033    0.35855   -0.91161    0.23273    0.00000
 Iteration  1 RMS(Cart)=  0.00577598 RMS(Int)=  0.00026823
 Iteration  2 RMS(Cart)=  0.00008214 RMS(Int)=  0.00025142
 Iteration  3 RMS(Cart)=  0.00000006 RMS(Int)=  0.00025142
 Variable       Old X    -DE/DX   Delta X   Delta X   Delta X     New X
                                 (Linear)    (Quad)   (Total)
    R1        4.57923   0.00010   0.00044   0.00207   0.00245   4.58168
    R2        3.89049  -0.00003  -0.00290   0.00141  -0.00148   3.88902
    R3        3.92518   0.00003   0.00488  -0.00216   0.00280   3.92799
    R4        3.86245  -0.00017   0.00787  -0.00480   0.00321   3.86566
    R5        4.53554  -0.00006   0.00663  -0.00332   0.00309   4.53862
    R6        3.93261  -0.00014   0.00531  -0.00398   0.00136   3.93397
    R7        3.81339  -0.00003  -0.00758   0.00253  -0.00497   3.80841
    R8        4.18709   0.00015   0.00669   0.00021   0.00684   4.19392
    R9        3.83453  -0.00018   0.00368  -0.00355   0.00018   3.83471
   R10        3.77800   0.00002   0.00116  -0.00025   0.00095   3.77895
   R11        3.90189   0.00005  -0.00716   0.00269  -0.00440   3.89749
   R12        4.03766  -0.00005   0.00769  -0.00265   0.00503   4.04269
   R13        4.15877  -0.00024  -0.01233  -0.00213  -0.01452   4.14425
   R14        4.20563   0.00010   0.00723  -0.00105   0.00623   4.21186
   R15        3.91327  -0.00002  -0.00613   0.00019  -0.00593   3.90735
   R16        3.99518   0.00032   0.00180   0.00345   0.00509   4.00027
   R17        3.40720  -0.00118  -0.03203  -0.00037  -0.03240   3.37480
   R18        3.76672  -0.00001  -0.00054   0.00078   0.00034   3.76706
   R19        3.84130   0.00009   0.00093   0.00015   0.00102   3.84232
   R20        4.26749   0.00004  -0.00418   0.00219  -0.00201   4.26548
   R21        3.87006  -0.00018  -0.00401   0.00005  -0.00406   3.86600
   R22        3.83265  -0.00002   0.00225  -0.00031   0.00197   3.83462
   R23        3.86827  -0.00007  -0.00629   0.00197  -0.00436   3.86391
   R24        3.84347  -0.00007   0.00834  -0.00454   0.00379   3.84727
   R25        4.01848  -0.00012   0.01021  -0.00417   0.00591   4.02439
   R26        4.09607  -0.00007  -0.00068  -0.00024  -0.00078   4.09528
   R27        4.00605  -0.00010  -0.00691  -0.00003  -0.00674   3.99931
   R28        3.86745   0.00022  -0.00385   0.00291  -0.00096   3.86649
   R29        1.44033   0.00389  -0.01727   0.01157  -0.00570   1.43463
    A1        1.98830  -0.00002   0.00094  -0.00036   0.00056   1.98887
    A2        1.58900  -0.00000  -0.00073   0.00006  -0.00071   1.58829
    A3        2.00643  -0.00001  -0.00037  -0.00006  -0.00045   2.00598
    A4        1.99000  -0.00008  -0.00534   0.00022  -0.00510   1.98489
    A5        1.57834  -0.00006  -0.00335   0.00013  -0.00320   1.57515
    A6        1.82302  -0.00003  -0.00234   0.00019  -0.00212   1.82090
    A7        1.84597   0.00001  -0.00094   0.00057  -0.00030   1.84567
    A8        2.75930  -0.00000   0.00112   0.00013   0.00125   2.76054
    A9        1.99693   0.00001   0.00171  -0.00021   0.00145   1.99838
   A10        1.53571   0.00010   0.00145   0.00072   0.00221   1.53792
   A11        1.46692  -0.00001  -0.00031  -0.00011  -0.00037   1.46656
   A12        1.84821  -0.00009  -0.00343  -0.00018  -0.00357   1.84465
   A13        1.90394  -0.00009   0.00072  -0.00157  -0.00085   1.90308
   A14        1.98489   0.00007   0.00206   0.00020   0.00229   1.98718
   A15        1.79652   0.00020   0.00706   0.00029   0.00738   1.80390
   A16        1.54923   0.00013   0.00311   0.00028   0.00336   1.55260
   A17        2.28232   0.00009   0.00386  -0.00040   0.00342   2.28574
   A18        2.01767   0.00015   0.00677   0.00003   0.00679   2.02446
   A19        1.95804   0.00020   0.00532   0.00141   0.00673   1.96478
   A20        1.73168  -0.00019  -0.00341  -0.00091  -0.00445   1.72724
   A21        1.93928  -0.00013  -0.00402  -0.00116  -0.00524   1.93404
   A22        1.86890   0.00023   0.00229   0.00339   0.00487   1.87376
   A23        1.70351  -0.00019  -0.00419  -0.00090  -0.00511   1.69840
   A24        1.74155  -0.00030  -0.00595  -0.00180  -0.00782   1.73374
   A25        2.10164   0.00002  -0.01423   0.00156  -0.01279   2.08885
   A26        1.90821  -0.00012  -0.00286  -0.00074  -0.00364   1.90457
   A27        2.04833   0.00036   0.01905   0.00278   0.02139   2.06972
   A28        2.43393   0.00025   0.01873  -0.00024   0.01854   2.45247
   A29        2.28975  -0.00020  -0.01120  -0.00221  -0.01313   2.27662
   A30        1.62291   0.00004  -0.00231   0.00063  -0.00174   1.62118
   A31        1.75203  -0.00008  -0.00496   0.00010  -0.00490   1.74713
   A32        1.68153   0.00002   0.00147  -0.00020   0.00124   1.68277
   A33        1.85823  -0.00005  -0.00357   0.00032  -0.00330   1.85493
   A34        1.70932   0.00011   0.00121   0.00067   0.00189   1.71121
   A35        1.95751   0.00010   0.00141   0.00070   0.00211   1.95962
   A36        1.93800  -0.00007   0.00078  -0.00110  -0.00039   1.93761
   A37        1.53748   0.00000  -0.00019   0.00022   0.00005   1.53753
   A38        1.69447  -0.00006  -0.00313   0.00028  -0.00288   1.69160
   A39        1.98719   0.00000   0.00079   0.00013   0.00092   1.98810
   A40        1.87138  -0.00006  -0.00130  -0.00034  -0.00168   1.86970
   A41        2.26918   0.00003  -0.00174   0.00078  -0.00103   2.26815
   A42        1.92772   0.00022   0.00709   0.00043   0.00763   1.93535
   A43        1.88749   0.00023   0.00512   0.00163   0.00671   1.89419
   A44        2.04569   0.00009   0.00431  -0.00066   0.00363   2.04933
   A45        2.03015   0.00014   0.00466   0.00007   0.00473   2.03488
   A46        1.80066   0.00012   0.00373  -0.00061   0.00311   1.80377
   A47        1.46887  -0.00008  -0.00349   0.00035  -0.00311   1.46576
   A48        1.46242   0.00003  -0.00144   0.00029  -0.00114   1.46127
   A49        1.90888  -0.00001   0.00071  -0.00051   0.00032   1.90920
   A50        1.91514  -0.00009  -0.00115  -0.00081  -0.00193   1.91321
   A51        1.85530   0.00001  -0.00206   0.00057  -0.00147   1.85383
   A52        1.64240  -0.00018  -0.00402  -0.00026  -0.00430   1.63810
   A53        1.68673  -0.00009   0.00209  -0.00064   0.00143   1.68816
   A54        1.99773   0.00004   0.00473   0.00003   0.00486   2.00258
   A55        1.94016   0.00001   0.00374  -0.00066   0.00309   1.94325
   A56        1.92167  -0.00012   0.00061  -0.00067   0.00001   1.92168
   A57        1.63311   0.00001  -0.00150   0.00084  -0.00061   1.63249
   A58        1.77341   0.00002  -0.00229   0.00086  -0.00142   1.77200
   A59        1.31551   0.00033  -0.03501   0.00906  -0.02596   1.28955
    D1       -0.68547   0.00002   0.00002  -0.00032  -0.00031  -0.68579
    D2       -1.78712  -0.00000  -0.00030  -0.00038  -0.00072  -1.78784
    D3        1.19565   0.00002  -0.00121   0.00028  -0.00089   1.19476
    D4        0.09400  -0.00000  -0.00153   0.00022  -0.00130   0.09270
    D5        0.32438   0.00001  -0.00156   0.00057  -0.00095   0.32343
    D6       -0.77727  -0.00001  -0.00188   0.00051  -0.00136  -0.77863
    D7       -0.21814  -0.00008  -0.00007  -0.00116  -0.00119  -0.21933
    D8        0.79574   0.00005   0.00304  -0.00011   0.00299   0.79873
    D9       -1.08920  -0.00008  -0.00073  -0.00080  -0.00153  -1.09074
   D10       -0.07532   0.00005   0.00238   0.00025   0.00265  -0.07268
   D11        0.92477  -0.00009  -0.00023  -0.00095  -0.00121   0.92356
   D12        1.93865   0.00004   0.00287   0.00009   0.00297   1.94162
   D13        0.79549  -0.00004  -0.00148   0.00006  -0.00139   0.79410
   D14       -0.92176  -0.00003  -0.00051  -0.00016  -0.00062  -0.92238
   D15        0.00171   0.00002  -0.00176   0.00161  -0.00009   0.00162
   D16       -0.08403   0.00001   0.00120  -0.00007   0.00112  -0.08291
   D17       -1.06059   0.00005   0.00062   0.00048   0.00111  -1.05948
   D18        0.77318   0.00001   0.00056   0.00016   0.00070   0.77388
   D19       -0.20338   0.00005  -0.00001   0.00071   0.00070  -0.20269
   D20        1.92743  -0.00002   0.00181  -0.00034   0.00144   1.92887
   D21        0.95087   0.00003   0.00123   0.00021   0.00143   0.95231
   D22        0.29616  -0.00005   0.00028  -0.00116  -0.00087   0.29528
   D23       -0.76312  -0.00000   0.00137  -0.00076   0.00058  -0.76254
   D24        1.14075  -0.00011  -0.00381  -0.00078  -0.00455   1.13619
   D25        0.08147  -0.00006  -0.00272  -0.00037  -0.00311   0.07836
   D26       -0.71124  -0.00005   0.00011  -0.00102  -0.00089  -0.71213
   D27       -1.77052  -0.00000   0.00120  -0.00061   0.00056  -1.76996
   D28       -0.89573   0.00011   0.00175   0.00089   0.00267  -0.89306
   D29       -0.03216  -0.00003  -0.00096  -0.00092  -0.00190  -0.03406
   D30        0.80095   0.00003  -0.00267   0.00106  -0.00157   0.79938
   D31        0.97916   0.00013   0.00706   0.00048   0.00762   0.98678
   D32       -0.17103  -0.00008   0.00031  -0.00035  -0.00003  -0.17106
   D33       -0.13155   0.00014   0.00786   0.00022   0.00816  -0.12340
   D34       -1.28174  -0.00006   0.00112  -0.00061   0.00051  -1.28123
   D35       -0.82658   0.00013   0.00249   0.00098   0.00348  -0.82310
   D36        0.25926  -0.00001   0.00000   0.00008  -0.00000   0.25926
   D37        2.85986  -0.00022  -0.02098  -0.00070  -0.02161   2.83826
   D38        0.04951   0.00009   0.00406  -0.00034   0.00373   0.05323
   D39        1.13534  -0.00005   0.00158  -0.00124   0.00025   1.13559
   D40       -2.54724  -0.00026  -0.01941  -0.00202  -0.02136  -2.56859
   D41       -0.08557   0.00001   0.00111  -0.00004   0.00106  -0.08451
   D42        0.90759   0.00001   0.00105   0.00010   0.00111   0.90870
   D43       -0.96243   0.00001   0.00024   0.00011   0.00036  -0.96207
   D44        0.03073   0.00001   0.00018   0.00026   0.00041   0.03114
   D45        0.77715  -0.00005  -0.00226   0.00024  -0.00200   0.77515
   D46       -0.31816  -0.00003  -0.00036   0.00021  -0.00014  -0.31830
   D47       -0.47431   0.00011   0.00141   0.00084   0.00229  -0.47203
   D48        0.52894   0.00001  -0.00077   0.00079  -0.00009   0.52885
   D49       -2.70881  -0.00022  -0.01155  -0.00305  -0.01350  -2.72230
   D50       -1.55380   0.00001  -0.00191   0.00113  -0.00081  -1.55461
   D51       -0.55055  -0.00009  -0.00410   0.00109  -0.00319  -0.55374
   D52        2.49489  -0.00032  -0.01487  -0.00275  -0.01660   2.47829
   D53       -0.79834  -0.00013  -0.00929  -0.00005  -0.00932  -0.80766
   D54        0.53562   0.00010   0.00165  -0.00011   0.00170   0.53732
   D55       -1.00935  -0.00001  -0.00374   0.00010  -0.00365  -1.01300
   D56        0.08896  -0.00007  -0.00255  -0.00043  -0.00303   0.08593
   D57        0.21893   0.00008  -0.00109   0.00015  -0.00094   0.21799
   D58        1.31724   0.00002   0.00010  -0.00039  -0.00032   1.31692
   D59        0.96023  -0.00012   0.00007  -0.00134  -0.00133   0.95889
   D60       -0.08520  -0.00011  -0.00394   0.00009  -0.00385  -0.08905
   D61       -0.16661   0.00008   0.00427   0.00063   0.00499  -0.16162
   D62       -1.21204   0.00009   0.00026   0.00207   0.00247  -1.20957
   D63       -3.05222  -0.00002  -0.00952   0.00164  -0.00877  -3.06099
   D64        2.18554  -0.00001  -0.01354   0.00308  -0.01129   2.17425
   D65        0.26452  -0.00011  -0.00410  -0.00020  -0.00435   0.26017
   D66        1.33558  -0.00002   0.00188  -0.00136   0.00054   1.33612
   D67       -0.72978  -0.00003  -0.00106  -0.00033  -0.00135  -0.73113
   D68        0.34127   0.00007   0.00492  -0.00149   0.00354   0.34482
   D69        2.53952   0.00031   0.01528   0.00462   0.02090   2.56043
   D70       -2.67261   0.00041   0.02127   0.00346   0.02579  -2.64682
   D71        0.18391  -0.00000   0.00020  -0.00032  -0.00000   0.18391
   D72       -0.93192   0.00004  -0.00232   0.00012  -0.00211  -0.93404
   D73        1.20049  -0.00014  -0.00179  -0.00162  -0.00344   1.19705
   D74        0.08465  -0.00009  -0.00430  -0.00118  -0.00555   0.07910
   D75       -2.24458   0.00009   0.02225  -0.00177   0.01963  -2.22495
   D76        2.92277   0.00013   0.01973  -0.00133   0.01752   2.94029
   D77        2.63784   0.00007  -0.00715  -0.00062  -0.00755   2.63029
   D78       -2.59336   0.00014  -0.00855   0.00154  -0.00772  -2.60108
   D79        1.62229   0.00005  -0.00820  -0.00119  -0.00867   1.61362
   D80        0.40217  -0.00026  -0.02652  -0.00433  -0.03217   0.37000
   D81       -1.19621  -0.00011  -0.03002  -0.00046  -0.02941  -1.22561
   D82        0.80713   0.00002   0.00088   0.00067   0.00146   0.80859
   D83       -0.27762   0.00004   0.00396  -0.00032   0.00354  -0.27408
   D84       -0.57500  -0.00000   0.00043  -0.00021   0.00017  -0.57483
   D85        0.53607  -0.00007   0.00037  -0.00089  -0.00058   0.53549
   D86        0.10101  -0.00000  -0.00152   0.00022  -0.00129   0.09972
   D87        1.31339   0.00003  -0.00281   0.00108  -0.00181   1.31158
   D88       -1.00019  -0.00006  -0.00195  -0.00051  -0.00244  -1.00263
   D89        0.21219  -0.00003  -0.00324   0.00034  -0.00296   0.20923
   D90       -1.00456  -0.00012  -0.00397  -0.00101  -0.00495  -1.00951
   D91        0.12316   0.00005  -0.00126  -0.00020  -0.00142   0.12174
   D92        0.08711  -0.00011  -0.00543  -0.00053  -0.00596   0.08115
   D93        1.21482   0.00007  -0.00272   0.00028  -0.00243   1.21239
   D94        0.58461   0.00006   0.00257  -0.00009   0.00242   0.58703
   D95       -0.50820   0.00005   0.00470  -0.00019   0.00446  -0.50374
   D96        0.57374   0.00009   0.00241   0.00055   0.00298   0.57672
   D97       -0.52902  -0.00009  -0.00179  -0.00035  -0.00214  -0.53116
   D98       -0.48303   0.00010   0.00442   0.00031   0.00475  -0.47828
   D99       -1.58578  -0.00007   0.00022  -0.00059  -0.00037  -1.58616
   D100      -1.28828  -0.00000   0.00046  -0.00039   0.00012  -1.28815
   D101      -0.17603  -0.00001   0.00110  -0.00090   0.00025  -0.17578
   D102      -0.18147   0.00000   0.00100  -0.00014   0.00091  -0.18056
   D103       0.93078  -0.00000   0.00164  -0.00064   0.00103   0.93181
   D104       0.47284  -0.00009  -0.00380  -0.00054  -0.00433   0.46850
   D105      -0.75586  -0.00004  -0.00207  -0.00073  -0.00282  -0.75868
   D106      -0.91040  -0.00011  -0.00423   0.00040  -0.00394  -0.91434
   D107      -0.03609  -0.00009  -0.00534   0.00083  -0.00456  -0.04065
   D108       0.33056   0.00008   0.00305   0.00059   0.00366   0.33422
   D109       1.20488   0.00010   0.00194   0.00101   0.00304   1.20792
   D110      -0.19758  -0.00007   0.00166  -0.00002   0.00161  -0.19597
   D111      -1.24481  -0.00003  -0.00116   0.00047  -0.00071  -1.24551
   D112       1.03361   0.00005   0.00413   0.00009   0.00426   1.03787
   D113      -0.01362   0.00009   0.00131   0.00058   0.00194  -0.01167
   D114      -0.07672   0.00006   0.00236   0.00029   0.00268  -0.07404
   D115       0.92276   0.00003   0.00225   0.00079   0.00310   0.92587
   D116      -0.94545   0.00009   0.00182   0.00081   0.00258  -0.94287
   D117       0.05403   0.00006   0.00171   0.00131   0.00301   0.05704
         Item               Value     Threshold  Converged?
 Maximum Force            0.003888     0.000450     NO 
 RMS     Force            0.000305     0.000300     NO 
 Maximum Displacement     0.045850     0.001800     NO 
 RMS     Displacement     0.005763     0.001200     NO 
 Predicted change in Energy=-6.293646D-05
 GradGradGradGradGradGradGradGradGradGradGradGradGradGradGradGradGradGrad

                          Input orientation:                          
 ---------------------------------------------------------------------
 Center     Atomic      Atomic             Coordinates (Angstroms)
 Number     Number       Type             X           Y           Z
 ---------------------------------------------------------------------
      1          4           0       -0.008490   -0.043422   -1.518954
      2          4           0       -1.516400    1.300644   -0.178061
      3          4           0        0.463925    1.609946   -0.388257
      4          4           0       -0.104150    1.062155    1.517253
      5          4           0        2.003540    0.352904   -1.179480
      6          4           0       -1.693181   -0.387707    0.933714
      7          4           0       -0.442542   -1.704500   -0.406764
      8          4           0        0.212377   -0.977087    1.388428
      9          4           0        1.559298   -1.361856   -0.265117
     10          4           0        1.769705    0.346994    0.840288
     11          4           0       -2.006226   -0.420345   -1.070923
     12          1           0       -0.211749    1.738967    3.112061
     13          1           0       -0.497316    2.322735    2.719615
 ---------------------------------------------------------------------
                    Distance matrix (angstroms):
                    1          2          3          4          5
     1  Be   0.000000
     2  Be   2.424520   0.000000
     3  Be   2.057979   2.015326   0.000000
     4  Be   3.232647   2.219329   2.062463   0.000000
     5  Be   2.078601   3.780347   2.139299   3.495392   0.000000
     6  Be   2.995379   2.029242   3.223559   2.228821   4.322018
     7  Be   2.045617   3.199432   3.436215   3.386847   3.288360
     8  Be   3.061599   3.260462   3.148432   2.067678   3.401660
     9  Be   2.401737   4.068956   3.169640   3.437984   1.993442
    10  Be   2.980005   3.570009   2.193042   2.116853   2.033268
    11  Be   2.081767   1.999734   3.269521   3.537565   4.085085
    12  H    4.966340   3.566391   3.567269   1.735818   5.024540
    13  H    4.878844   3.237241   3.330304   1.785865   5.033633
                    6          7          8          9         10
     6  Be   0.000000
     7  Be   2.257194   0.000000
     8  Be   2.045797   2.044691   0.000000
     9  Be   3.600665   2.035886   2.167131   0.000000
    10  Be   3.541199   3.264628   2.116345   2.046060   0.000000
    11  Be   2.029195   2.129618   3.358656   3.774749   4.301069
    12  H    3.385644   4.928779   3.244649   4.914982   3.320347
    13  H    3.459195   5.098614   3.628298   5.168607   3.546097
                   11         12         13
    11  Be   0.000000
    12  H    5.037870   0.000000
    13  H    4.916247   0.759175   0.000000
 Stoichiometry    Be11H2
 Framework group  C1[X(Be11H2)]
 Deg. of freedom    33
 Full point group                 C1      NOp   1
 Largest Abelian subgroup         C1      NOp   1
 Largest concise Abelian subgroup C1      NOp   1
                         Standard orientation:                         
 ---------------------------------------------------------------------
 Center     Atomic      Atomic             Coordinates (Angstroms)
 Number     Number       Type             X           Y           Z
 ---------------------------------------------------------------------
      1          4           0        0.594737   -1.189092   -0.927667
      2          4           0       -1.593587   -0.170932   -1.157633
      3          4           0        0.170485    0.742496   -1.497102
      4          4           0       -0.870595    1.496869    0.115606
      5          4           0        2.167752    0.168257   -0.989384
      6          4           0       -1.695330   -0.438644    0.851297
      7          4           0        0.255310   -1.555795    1.055983
      8          4           0        0.005796    0.391516    1.627369
      9          4           0        1.904179   -0.370361    0.911729
     10          4           0        1.239603    1.458342    0.278844
     11          4           0       -1.251610   -1.984076   -0.386597
     12          1           0       -1.717387    2.936662    0.587841
     13          1           0       -1.989577    2.869020   -0.117626
 ---------------------------------------------------------------------
 Rotational constants (GHZ):           2.1959373           1.8480050           1.6557233
 Standard basis: def2TZVP (5D, 7F)
 There are   232 symmetry adapted cartesian basis functions of A   symmetry.
 There are   221 symmetry adapted basis functions of A   symmetry.
   221 basis functions,   335 primitive gaussians,   232 cartesian basis functions
    23 alpha electrons       23 beta electrons
       nuclear repulsion energy       190.9391416481 Hartrees.
 NAtoms=   13 NActive=   13 NUniq=   13 SFac= 1.00D+00 NAtFMM=   60 NAOKFM=F Big=F
 Integral buffers will be    131072 words long.
 Raffenetti 2 integral format.
 Two-electron integral symmetry is turned on.
 Nuclear repulsion after empirical dispersion term =      190.9118563664 Hartrees.
 One-electron integrals computed using PRISM.
   1 Symmetry operations used in ECPInt.
 ECPInt:  NShTT=    5778 NPrTT=   17959 LenC2=    5638 LenP2D=   14636.
 LDataN:  DoStor=T MaxTD1= 4 Len=   56
 NBasis=   221 RedAO= T EigKep=  2.84D-04  NBF=   221
 NBsUse=   221 1.00D-06 EigRej= -1.00D+00 NBFU=   221
 Initial guess from the checkpoint file:  "/home/super/YCY/BeH/Be11/4-H-Be11.chk"
 B after Tr=    -0.000000    0.000000    0.000000
         Rot=    0.999966   -0.001289   -0.000987    0.008115 Ang=  -0.95 deg.
 ExpMin= 3.27D-02 ExpMax= 4.70D+03 ExpMxC= 1.60D+02 IAcc=3 IRadAn=         5 AccDes= 0.00D+00
 Harris functional with IExCor= 1009 and IRadAn=       5 diagonalized for initial guess.
 HarFok:  IExCor= 1009 AccDes= 0.00D+00 IRadAn=         5 IDoV= 1 UseB2=F ITyADJ=14
 ICtDFT=  3500011 ScaDFX=  1.000000  1.000000  1.000000  1.000000
 FoFCou: FMM=F IPFlag=           0 FMFlag=      100000 FMFlg1=           0
         NFxFlg=           0 DoJE=T BraDBF=F KetDBF=T FulRan=T
         wScrn=  0.000000 ICntrl=       500 IOpCl=  0 I1Cent=   200000004 NGrid=           0
         NMat0=    1 NMatS0=      1 NMatT0=    0 NMatD0=    1 NMtDS0=    0 NMtDT0=    0
 Petite list used in FoFCou.
 Requested convergence on RMS density matrix=1.00D-08 within 128 cycles.
 Requested convergence on MAX density matrix=1.00D-06.
 Requested convergence on             energy=1.00D-06.
 No special actions if energy rises.
 SCF Done:  E(RPBE1PBE) =  -163.031400370     A.U. after   13 cycles
            NFock= 13  Conv=0.36D-08     -V/T= 2.0074
   1 Symmetry operations used in ECPInt.
 ECPInt:  NShTT=    5778 NPrTT=   17959 LenC2=    5638 LenP2D=   14636.
 LDataN:  DoStor=T MaxTD1= 5 Len=  102
 Calling FoFJK, ICntrl=      2127 FMM=F ISym2X=0 I1Cent= 0 IOpClX= 0 NMat=1 NMatS=1 NMatT=0.
 ***** Axes restored to original set *****
 -------------------------------------------------------------------
 Center     Atomic                   Forces (Hartrees/Bohr)
 Number     Number              X              Y              Z
 -------------------------------------------------------------------
      1        4          -0.000101459   -0.000423119    0.000011088
      2        4          -0.000316706   -0.000169108    0.000035893
      3        4           0.000424501   -0.000864790   -0.000123295
      4        4          -0.002047538    0.001332622    0.001070266
      5        4          -0.000315110    0.000286901    0.000023026
      6        4           0.000110625    0.000111182   -0.000270109
      7        4           0.000130761    0.000304518   -0.000470452
      8        4           0.000132941    0.000316212   -0.000549195
      9        4          -0.000382470   -0.000387633    0.000003604
     10        4           0.000654790    0.000342242    0.000063525
     11        4           0.000626259   -0.000076286    0.000182791
     12        1           0.002239379   -0.004658407    0.004638688
     13        1          -0.001155972    0.003885666   -0.004615830
 -------------------------------------------------------------------
 Cartesian Forces:  Max     0.004658407 RMS     0.001574299

 GradGradGradGradGradGradGradGradGradGradGradGradGradGradGradGradGradGrad
 Berny optimization.
 Using GEDIIS/GDIIS optimizer.
 FormGI is forming the generalized inverse of G from B-inverse, IUseBI=4.
 Internal  Forces:  Max     0.006819474 RMS     0.000506877
 Search for a local minimum.
 Step number   8 out of a maximum of  100
 All quantities printed in internal units (Hartrees-Bohrs-Radians)
 Mixed Optimization -- En-DIIS/RFO-DIIS
 Swapping is turned off.
 Update second derivatives using D2CorX and points    5    6    7    8
 DE= -5.79D-05 DEPred=-6.29D-05 R= 9.20D-01
 TightC=F SS=  1.41D+00  RLast= 1.02D-01 DXNew= 3.4562D+00 3.0710D-01
 Trust test= 9.20D-01 RLast= 1.02D-01 DXMaxT set to 2.06D+00
 ITU=  1  1  1  1  1  1  1  0
     Eigenvalues ---    0.00135   0.00953   0.02291   0.02499   0.02748
     Eigenvalues ---    0.02960   0.03381   0.03525   0.03756   0.04117
     Eigenvalues ---    0.05426   0.05542   0.05828   0.06134   0.06216
     Eigenvalues ---    0.06503   0.06666   0.06797   0.07057   0.07219
     Eigenvalues ---    0.07726   0.07870   0.08622   0.08858   0.09269
     Eigenvalues ---    0.11628   0.12043   0.12341   0.13258   0.13613
     Eigenvalues ---    0.14380   0.16962   0.77407
 En-DIIS/RFO-DIIS/Sim-DIIS IScMMF=       -3 using points:     8    7    6    5    4    3
 RFO step:  Lambda=-1.14692726D-04.
 DIIS inversion failure, remove point   6.
 RFO-DIIS uses    5 points instead of    6
 DidBck=F Rises=F RFO-DIIS coefs:    1.83598   -2.00000    1.12781   -0.09917    0.13538
                  RFO-DIIS coefs:    0.00000
 Iteration  1 RMS(Cart)=  0.00305899 RMS(Int)=  0.00018050
 Iteration  2 RMS(Cart)=  0.00001870 RMS(Int)=  0.00017781
 Iteration  3 RMS(Cart)=  0.00000001 RMS(Int)=  0.00017781
 Variable       Old X    -DE/DX   Delta X   Delta X   Delta X     New X
                                 (Linear)    (Quad)   (Total)
    R1        4.58168   0.00011  -0.00056   0.00355   0.00304   4.58472
    R2        3.88902  -0.00001   0.00087  -0.00087  -0.00008   3.88893
    R3        3.92799  -0.00008  -0.00194   0.00148  -0.00040   3.92759
    R4        3.86566  -0.00028  -0.00351  -0.00018  -0.00376   3.86189
    R5        4.53862  -0.00012  -0.00265   0.00140  -0.00106   4.53757
    R6        3.93397  -0.00027  -0.00210  -0.00138  -0.00343   3.93054
    R7        3.80841   0.00007   0.00466  -0.00275   0.00187   3.81028
    R8        4.19392   0.00015  -0.00534   0.00595   0.00062   4.19454
    R9        3.83471  -0.00022  -0.00078  -0.00151  -0.00218   3.83253
   R10        3.77895  -0.00005  -0.00040   0.00068   0.00024   3.77919
   R11        3.89749   0.00021   0.00322  -0.00225   0.00074   3.89823
   R12        4.04269  -0.00022  -0.00430   0.00257  -0.00177   4.04092
   R13        4.14425  -0.00011   0.00885  -0.01260  -0.00365   4.14060
   R14        4.21186   0.00007  -0.00536   0.00407  -0.00139   4.21047
   R15        3.90735   0.00011   0.00327  -0.00525  -0.00223   3.90512
   R16        4.00027   0.00040  -0.00188   0.00705   0.00516   4.00544
   R17        3.37480  -0.00077   0.00951  -0.03091  -0.02139   3.35340
   R18        3.76706  -0.00001   0.00027   0.00106   0.00133   3.76839
   R19        3.84232   0.00004  -0.00073   0.00096   0.00024   3.84256
   R20        4.26548   0.00008   0.00216  -0.00025   0.00195   4.26742
   R21        3.86600  -0.00010   0.00326  -0.00287   0.00053   3.86653
   R22        3.83462  -0.00010  -0.00122   0.00167   0.00041   3.83503
   R23        3.86391   0.00003   0.00298  -0.00261   0.00036   3.86426
   R24        3.84727  -0.00018  -0.00344   0.00110  -0.00226   3.84501
   R25        4.02439  -0.00029  -0.00502   0.00256  -0.00235   4.02205
   R26        4.09528  -0.00007   0.00015  -0.00137  -0.00132   4.09396
   R27        3.99931   0.00001   0.00508  -0.00548  -0.00040   3.99891
   R28        3.86649   0.00026   0.00173   0.00080   0.00254   3.86903
   R29        1.43463   0.00682   0.00706   0.00211   0.00917   1.44380
    A1        1.98887  -0.00004  -0.00042   0.00023  -0.00016   1.98871
    A2        1.58829   0.00000   0.00052  -0.00049   0.00006   1.58835
    A3        2.00598  -0.00001   0.00036  -0.00038   0.00002   2.00600
    A4        1.98489  -0.00003   0.00339  -0.00421  -0.00082   1.98407
    A5        1.57515  -0.00003   0.00203  -0.00272  -0.00070   1.57445
    A6        1.82090  -0.00001   0.00158  -0.00173  -0.00016   1.82074
    A7        1.84567   0.00001   0.00038   0.00006   0.00041   1.84607
    A8        2.76054  -0.00003  -0.00070   0.00108   0.00039   2.76093
    A9        1.99838  -0.00002  -0.00093   0.00117   0.00028   1.99866
   A10        1.53792   0.00010  -0.00171   0.00205   0.00033   1.53826
   A11        1.46656  -0.00002   0.00013  -0.00047  -0.00037   1.46619
   A12        1.84465  -0.00006   0.00209  -0.00335  -0.00128   1.84336
   A13        1.90308  -0.00012  -0.00031  -0.00192  -0.00222   1.90086
   A14        1.98718   0.00004  -0.00196   0.00172  -0.00024   1.98694
   A15        1.80390   0.00014  -0.00504   0.00638   0.00131   1.80521
   A16        1.55260   0.00011  -0.00183   0.00321   0.00141   1.55401
   A17        2.28574   0.00005  -0.00200   0.00303   0.00115   2.28689
   A18        2.02446   0.00009  -0.00405   0.00614   0.00209   2.02656
   A19        1.96478   0.00016  -0.00399   0.00646   0.00251   1.96729
   A20        1.72724  -0.00017   0.00334  -0.00393  -0.00050   1.72673
   A21        1.93404  -0.00013   0.00387  -0.00470  -0.00082   1.93322
   A22        1.87376   0.00024  -0.00056   0.00773   0.00771   1.88147
   A23        1.69840  -0.00018   0.00371  -0.00473  -0.00100   1.69739
   A24        1.73374  -0.00028   0.00484  -0.00765  -0.00275   1.73098
   A25        2.08885   0.00011   0.00767  -0.01005  -0.00240   2.08645
   A26        1.90457  -0.00012   0.00304  -0.00308  -0.00002   1.90455
   A27        2.06972   0.00028  -0.01058   0.02153   0.01158   2.08130
   A28        2.45247   0.00014  -0.01237   0.01507   0.00301   2.45549
   A29        2.27662  -0.00015   0.00347  -0.01503  -0.01125   2.26537
   A30        1.62118   0.00009   0.00136  -0.00086   0.00055   1.62172
   A31        1.74713  -0.00001   0.00311  -0.00412  -0.00101   1.74612
   A32        1.68277   0.00000  -0.00087   0.00091   0.00004   1.68281
   A33        1.85493  -0.00000   0.00209  -0.00262  -0.00051   1.85442
   A34        1.71121   0.00011  -0.00152   0.00183   0.00033   1.71154
   A35        1.95962   0.00009  -0.00162   0.00204   0.00047   1.96009
   A36        1.93761  -0.00008  -0.00040  -0.00116  -0.00150   1.93610
   A37        1.53753   0.00001   0.00008   0.00020   0.00030   1.53782
   A38        1.69160  -0.00002   0.00193  -0.00228  -0.00031   1.69128
   A39        1.98810  -0.00000  -0.00042   0.00081   0.00042   1.98853
   A40        1.86970  -0.00005   0.00108  -0.00151  -0.00038   1.86933
   A41        2.26815   0.00004   0.00094  -0.00034   0.00066   2.26881
   A42        1.93535   0.00014  -0.00516   0.00654   0.00132   1.93667
   A43        1.89419   0.00019  -0.00398   0.00676   0.00285   1.89704
   A44        2.04933   0.00003  -0.00228   0.00294   0.00070   2.05002
   A45        2.03488   0.00009  -0.00288   0.00426   0.00138   2.03626
   A46        1.80377   0.00006  -0.00200   0.00252   0.00054   1.80431
   A47        1.46576  -0.00003   0.00199  -0.00252  -0.00055   1.46520
   A48        1.46127   0.00005   0.00083  -0.00065   0.00019   1.46147
   A49        1.90920  -0.00004  -0.00038  -0.00026  -0.00071   1.90849
   A50        1.91321  -0.00009   0.00103  -0.00217  -0.00116   1.91205
   A51        1.85383   0.00005   0.00119  -0.00075   0.00045   1.85428
   A52        1.63810  -0.00014   0.00238  -0.00423  -0.00184   1.63626
   A53        1.68816  -0.00012  -0.00132   0.00060  -0.00074   1.68742
   A54        2.00258  -0.00002  -0.00359   0.00366   0.00003   2.00261
   A55        1.94325  -0.00004  -0.00294   0.00178  -0.00117   1.94208
   A56        1.92168  -0.00014  -0.00043  -0.00065  -0.00113   1.92056
   A57        1.63249   0.00006   0.00073   0.00004   0.00077   1.63326
   A58        1.77200   0.00007   0.00124  -0.00055   0.00070   1.77270
   A59        1.28955   0.00184   0.02291  -0.00816   0.01474   1.30430
    D1       -0.68579   0.00002  -0.00016  -0.00063  -0.00079  -0.68658
    D2       -1.78784   0.00000   0.00026  -0.00080  -0.00053  -1.78838
    D3        1.19476   0.00003   0.00044  -0.00076  -0.00034   1.19442
    D4        0.09270   0.00001   0.00085  -0.00093  -0.00008   0.09262
    D5        0.32343   0.00003   0.00052  -0.00071  -0.00022   0.32321
    D6       -0.77863   0.00001   0.00094  -0.00088   0.00004  -0.77858
    D7       -0.21933  -0.00010   0.00015  -0.00167  -0.00151  -0.22084
    D8        0.79873   0.00002  -0.00188   0.00264   0.00072   0.79945
    D9       -1.09074  -0.00008   0.00046  -0.00176  -0.00126  -1.09200
   D10       -0.07268   0.00004  -0.00157   0.00255   0.00097  -0.07171
   D11        0.92356  -0.00011   0.00033  -0.00154  -0.00119   0.92237
   D12        1.94162   0.00001  -0.00170   0.00278   0.00104   1.94267
   D13        0.79410  -0.00001   0.00097  -0.00093   0.00005   0.79415
   D14       -0.92238  -0.00001   0.00034  -0.00048  -0.00016  -0.92254
   D15        0.00162   0.00007   0.00052   0.00117   0.00169   0.00331
   D16       -0.08291  -0.00000  -0.00070   0.00086   0.00016  -0.08275
   D17       -1.05948   0.00004  -0.00072   0.00104   0.00027  -1.05921
   D18        0.77388   0.00001  -0.00018   0.00068   0.00052   0.77440
   D19       -0.20269   0.00005  -0.00020   0.00086   0.00063  -0.20206
   D20        1.92887  -0.00004  -0.00092   0.00095   0.00007   1.92895
   D21        0.95231  -0.00000  -0.00094   0.00113   0.00018   0.95249
   D22        0.29528  -0.00005   0.00033  -0.00131  -0.00098   0.29430
   D23       -0.76254  -0.00003  -0.00073  -0.00003  -0.00076  -0.76331
   D24        1.13619  -0.00007   0.00290  -0.00429  -0.00139   1.13480
   D25        0.07836  -0.00005   0.00185  -0.00300  -0.00117   0.07720
   D26       -0.71213  -0.00004   0.00033  -0.00124  -0.00091  -0.71304
   D27       -1.76996  -0.00002  -0.00073   0.00004  -0.00069  -1.77065
   D28       -0.89306   0.00009  -0.00145   0.00276   0.00128  -0.89178
   D29       -0.03406  -0.00004   0.00095  -0.00234  -0.00141  -0.03547
   D30        0.79938   0.00004   0.00135  -0.00082   0.00049   0.79987
   D31        0.98678   0.00006  -0.00483   0.00672   0.00179   0.98856
   D32       -0.17106  -0.00009  -0.00051  -0.00045  -0.00097  -0.17203
   D33       -0.12340   0.00008  -0.00508   0.00713   0.00196  -0.12144
   D34       -1.28123  -0.00007  -0.00076  -0.00004  -0.00080  -1.28203
   D35       -0.82310   0.00012  -0.00203   0.00369   0.00177  -0.82133
   D36        0.25926  -0.00002   0.00066   0.00037   0.00098   0.26024
   D37        2.83826  -0.00012   0.01144  -0.01991  -0.00868   2.82958
   D38        0.05323   0.00006  -0.00275   0.00300   0.00033   0.05356
   D39        1.13559  -0.00008  -0.00006  -0.00032  -0.00046   1.13513
   D40       -2.56859  -0.00018   0.01072  -0.02060  -0.01012  -2.57872
   D41       -0.08451  -0.00000  -0.00064   0.00083   0.00019  -0.08432
   D42        0.90870   0.00000  -0.00090   0.00084  -0.00004   0.90866
   D43       -0.96207   0.00001   0.00015   0.00048   0.00063  -0.96143
   D44        0.03114   0.00002  -0.00011   0.00048   0.00040   0.03154
   D45        0.77515  -0.00003   0.00133  -0.00165  -0.00036   0.77479
   D46       -0.31830  -0.00003   0.00042   0.00010   0.00051  -0.31779
   D47       -0.47203   0.00012  -0.00135   0.00229   0.00101  -0.47101
   D48        0.52885   0.00003   0.00086   0.00058   0.00140   0.53025
   D49       -2.72230  -0.00018   0.00447  -0.01568  -0.01182  -2.73413
   D50       -1.55461   0.00005   0.00040  -0.00039   0.00026  -1.55436
   D51       -0.55374  -0.00004   0.00261  -0.00210   0.00064  -0.55309
   D52        2.47829  -0.00025   0.00622  -0.01836  -0.01257   2.46572
   D53       -0.80766  -0.00005   0.00596  -0.00804  -0.00202  -0.80968
   D54        0.53732   0.00009  -0.00129   0.00139  -0.00008   0.53724
   D55       -1.01300   0.00002   0.00261  -0.00297  -0.00033  -1.01333
   D56        0.08593  -0.00005   0.00173  -0.00301  -0.00123   0.08470
   D57        0.21799   0.00009   0.00114  -0.00039   0.00074   0.21873
   D58        1.31692   0.00001   0.00026  -0.00043  -0.00016   1.31676
   D59        0.95889  -0.00014   0.00054  -0.00188  -0.00141   0.95748
   D60       -0.08905  -0.00008   0.00275  -0.00307  -0.00038  -0.08943
   D61       -0.16162   0.00005  -0.00341   0.00439   0.00106  -0.16056
   D62       -1.20957   0.00011  -0.00120   0.00319   0.00209  -1.20747
   D63       -3.06099   0.00004   0.00665  -0.00543   0.00188  -3.05911
   D64        2.17425   0.00009   0.00886  -0.00663   0.00291   2.17717
   D65        0.26017  -0.00008   0.00279  -0.00401  -0.00125   0.25892
   D66        1.33612  -0.00006  -0.00036  -0.00023  -0.00083   1.33528
   D67       -0.73113  -0.00002   0.00014  -0.00160  -0.00133  -0.73246
   D68        0.34482   0.00001  -0.00302   0.00218  -0.00091   0.34390
   D69        2.56043   0.00028  -0.00614   0.02436   0.01769   2.57812
   D70       -2.64682   0.00031  -0.00930   0.02814   0.01811  -2.62871
   D71        0.18391  -0.00001  -0.00090  -0.00058  -0.00151   0.18240
   D72       -0.93404   0.00006   0.00074  -0.00199  -0.00112  -0.93516
   D73        1.19705  -0.00015   0.00191  -0.00386  -0.00218   1.19487
   D74        0.07910  -0.00008   0.00355  -0.00527  -0.00180   0.07730
   D75       -2.22495  -0.00004  -0.01369   0.01465   0.00141  -2.22354
   D76        2.94029   0.00002  -0.01205   0.01324   0.00180   2.94209
   D77        2.63029   0.00000   0.00802  -0.00093   0.00699   2.63728
   D78       -2.60108   0.00009   0.00967   0.00081   0.01094  -2.59014
   D79        1.61362  -0.00001   0.00772  -0.00320   0.00368   1.61731
   D80        0.37000  -0.00027   0.01657  -0.02800  -0.01057   0.35944
   D81       -1.22561  -0.00007   0.02141  -0.01925   0.00177  -1.22385
   D82        0.80859   0.00002  -0.00095   0.00154   0.00065   0.80924
   D83       -0.27408   0.00000  -0.00245   0.00279   0.00041  -0.27367
   D84       -0.57483  -0.00001   0.00036   0.00024   0.00067  -0.57416
   D85        0.53549  -0.00009   0.00007  -0.00125  -0.00115   0.53434
   D86        0.09972   0.00001   0.00084  -0.00091  -0.00007   0.09965
   D87        1.31158   0.00007   0.00148  -0.00066   0.00088   1.31246
   D88       -1.00263  -0.00005   0.00157  -0.00236  -0.00081  -1.00344
   D89        0.20923   0.00000   0.00221  -0.00211   0.00014   0.20937
   D90       -1.00951  -0.00009   0.00291  -0.00473  -0.00179  -1.01130
   D91        0.12174   0.00005   0.00109  -0.00107   0.00000   0.12174
   D92        0.08115  -0.00006   0.00361  -0.00542  -0.00177   0.07938
   D93        1.21239   0.00007   0.00179  -0.00176   0.00003   1.21242
   D94        0.58703   0.00004  -0.00187   0.00190   0.00006   0.58709
   D95       -0.50374   0.00001  -0.00289   0.00373   0.00088  -0.50286
   D96        0.57672   0.00007  -0.00154   0.00309   0.00149   0.57821
   D97       -0.53116  -0.00007   0.00127  -0.00210  -0.00081  -0.53197
   D98       -0.47828   0.00007  -0.00275   0.00450   0.00170  -0.47658
   D99       -1.58616  -0.00007   0.00006  -0.00069  -0.00060  -1.58676
   D100      -1.28815  -0.00001  -0.00022  -0.00028  -0.00054  -1.28870
   D101      -0.17578  -0.00003  -0.00057  -0.00049  -0.00110  -0.17688
   D102      -0.18056  -0.00002  -0.00057   0.00054  -0.00006  -0.18062
   D103       0.93181  -0.00004  -0.00091   0.00033  -0.00061   0.93120
   D104       0.46850  -0.00005   0.00252  -0.00411  -0.00158   0.46692
   D105      -0.75868  -0.00001   0.00150  -0.00270  -0.00117  -0.75985
   D106      -0.91434  -0.00006   0.00284  -0.00306  -0.00007  -0.91441
   D107      -0.04065  -0.00004   0.00338  -0.00341   0.00008  -0.04057
   D108       0.33422   0.00005  -0.00219   0.00338   0.00114   0.33536
   D109       1.20792   0.00007  -0.00165   0.00303   0.00129   1.20920
   D110      -0.19597  -0.00008  -0.00144   0.00108  -0.00035  -0.19632
   D111      -1.24551   0.00001   0.00039  -0.00026   0.00015  -1.24536
   D112       1.03787  -0.00000  -0.00293   0.00349   0.00050   1.03838
   D113      -0.01167   0.00009  -0.00109   0.00216   0.00101  -0.01067
   D114      -0.07404   0.00004  -0.00155   0.00262   0.00104  -0.07299
   D115       0.92587   0.00003  -0.00190   0.00294   0.00096   0.92683
   D116      -0.94287   0.00009  -0.00121   0.00305   0.00187  -0.94100
   D117       0.05704   0.00007  -0.00156   0.00337   0.00179   0.05883
         Item               Value     Threshold  Converged?
 Maximum Force            0.006819     0.000450     NO 
 RMS     Force            0.000507     0.000300     NO 
 Maximum Displacement     0.021269     0.001800     NO 
 RMS     Displacement     0.003059     0.001200     NO 
 Predicted change in Energy=-4.375108D-05
 GradGradGradGradGradGradGradGradGradGradGradGradGradGradGradGradGradGrad

                          Input orientation:                          
 ---------------------------------------------------------------------
 Center     Atomic      Atomic             Coordinates (Angstroms)
 Number     Number       Type             X           Y           Z
 ---------------------------------------------------------------------
      1          4           0       -0.007566   -0.044534   -1.518853
      2          4           0       -1.520728    1.299019   -0.180452
      3          4           0        0.460968    1.608759   -0.386512
      4          4           0       -0.111951    1.062802    1.518496
      5          4           0        2.003009    0.355325   -1.176202
      6          4           0       -1.696951   -0.388543    0.930500
      7          4           0       -0.441052   -1.704165   -0.407944
      8          4           0        0.209283   -0.974414    1.388179
      9          4           0        1.559050   -1.360333   -0.261857
     10          4           0        1.766771    0.350536    0.843418
     11          4           0       -2.004115   -0.422939   -1.075234
     12          1           0       -0.200494    1.738019    3.116890
     13          1           0       -0.487431    2.319894    2.713375
 ---------------------------------------------------------------------
                    Distance matrix (angstroms):
                    1          2          3          4          5
     1  Be   0.000000
     2  Be   2.426130   0.000000
     3  Be   2.057935   2.016313   0.000000
     4  Be   3.234591   2.219657   2.062852   0.000000
     5  Be   2.078391   3.781375   2.138363   3.497852   0.000000
     6  Be   2.995278   2.028086   3.221855   2.228085   4.322179
     7  Be   2.043625   3.199463   3.433594   3.387563   3.287119
     8  Be   3.059826   3.259146   3.144146   2.066499   3.400251
     9  Be   2.401177   4.069866   3.168096   3.439983   1.994144
    10  Be   2.980717   3.571495   2.191112   2.119586   2.033395
    11  Be   2.079951   1.999859   3.267838   3.537675   4.083250
    12  H    4.970395   3.578855   3.567641   1.737418   5.019752
    13  H    4.871606   3.237920   3.318806   1.774543   5.019027
                    6          7          8          9         10
     6  Be   0.000000
     7  Be   2.258224   0.000000
     8  Be   2.046079   2.044879   0.000000
     9  Be   3.601060   2.034692   2.166431   0.000000
    10  Be   3.542765   3.265300   2.116134   2.047402   0.000000
    11  Be   2.029410   2.128376   3.357330   3.773120   4.301054
    12  H    3.397345   4.932642   3.242476   4.910368   3.311180
    13  H    3.460811   5.092920   3.618566   5.155983   3.529382
                   11         12         13
    11  Be   0.000000
    12  H    5.049425   0.000000
    13  H    4.917013   0.764026   0.000000
 Stoichiometry    Be11H2
 Framework group  C1[X(Be11H2)]
 Deg. of freedom    33
 Full point group                 C1      NOp   1
 Largest Abelian subgroup         C1      NOp   1
 Largest concise Abelian subgroup C1      NOp   1
                         Standard orientation:                         
 ---------------------------------------------------------------------
 Center     Atomic      Atomic             Coordinates (Angstroms)
 Number     Number       Type             X           Y           Z
 ---------------------------------------------------------------------
      1          4           0        0.587710   -1.194624   -0.925153
      2          4           0       -1.596533   -0.164367   -1.157010
      3          4           0        0.174032    0.738783   -1.496035
      4          4           0       -0.865336    1.501859    0.114178
      5          4           0        2.167703    0.154125   -0.990022
      6          4           0       -1.699048   -0.428451    0.851194
      7          4           0        0.246745   -1.555852    1.057184
      8          4           0        0.007297    0.394050    1.624704
      9          4           0        1.901166   -0.380285    0.912600
     10          4           0        1.247505    1.452478    0.275763
     11          4           0       -1.261480   -1.978091   -0.383980
     12          1           0       -1.684628    2.958694    0.588537
     13          1           0       -1.954415    2.882809   -0.122231
 ---------------------------------------------------------------------
 Rotational constants (GHZ):           2.1963840           1.8493414           1.6554561
 Standard basis: def2TZVP (5D, 7F)
 There are   232 symmetry adapted cartesian basis functions of A   symmetry.
 There are   221 symmetry adapted basis functions of A   symmetry.
   221 basis functions,   335 primitive gaussians,   232 cartesian basis functions
    23 alpha electrons       23 beta electrons
       nuclear repulsion energy       190.9626237040 Hartrees.
 NAtoms=   13 NActive=   13 NUniq=   13 SFac= 1.00D+00 NAtFMM=   60 NAOKFM=F Big=F
 Integral buffers will be    131072 words long.
 Raffenetti 2 integral format.
 Two-electron integral symmetry is turned on.
 Nuclear repulsion after empirical dispersion term =      190.9353344136 Hartrees.
 One-electron integrals computed using PRISM.
   1 Symmetry operations used in ECPInt.
 ECPInt:  NShTT=    5778 NPrTT=   17959 LenC2=    5638 LenP2D=   14638.
 LDataN:  DoStor=T MaxTD1= 4 Len=   56
 NBasis=   221 RedAO= T EigKep=  2.85D-04  NBF=   221
 NBsUse=   221 1.00D-06 EigRej= -1.00D+00 NBFU=   221
 Initial guess from the checkpoint file:  "/home/super/YCY/BeH/Be11/4-H-Be11.chk"
 B after Tr=    -0.000000    0.000000   -0.000000
         Rot=    0.999995    0.000709   -0.000081    0.003130 Ang=   0.37 deg.
 ExpMin= 3.27D-02 ExpMax= 4.70D+03 ExpMxC= 1.60D+02 IAcc=3 IRadAn=         5 AccDes= 0.00D+00
 Harris functional with IExCor= 1009 and IRadAn=       5 diagonalized for initial guess.
 HarFok:  IExCor= 1009 AccDes= 0.00D+00 IRadAn=         5 IDoV= 1 UseB2=F ITyADJ=14
 ICtDFT=  3500011 ScaDFX=  1.000000  1.000000  1.000000  1.000000
 FoFCou: FMM=F IPFlag=           0 FMFlag=      100000 FMFlg1=           0
         NFxFlg=           0 DoJE=T BraDBF=F KetDBF=T FulRan=T
         wScrn=  0.000000 ICntrl=       500 IOpCl=  0 I1Cent=   200000004 NGrid=           0
         NMat0=    1 NMatS0=      1 NMatT0=    0 NMatD0=    1 NMtDS0=    0 NMtDT0=    0
 Petite list used in FoFCou.
 Requested convergence on RMS density matrix=1.00D-08 within 128 cycles.
 Requested convergence on MAX density matrix=1.00D-06.
 Requested convergence on             energy=1.00D-06.
 No special actions if energy rises.
 SCF Done:  E(RPBE1PBE) =  -163.031527737     A.U. after   12 cycles
            NFock= 12  Conv=0.41D-08     -V/T= 2.0075
   1 Symmetry operations used in ECPInt.
 ECPInt:  NShTT=    5778 NPrTT=   17959 LenC2=    5638 LenP2D=   14638.
 LDataN:  DoStor=T MaxTD1= 5 Len=  102
 Calling FoFJK, ICntrl=      2127 FMM=F ISym2X=0 I1Cent= 0 IOpClX= 0 NMat=1 NMatS=1 NMatT=0.
 ***** Axes restored to original set *****
 -------------------------------------------------------------------
 Center     Atomic                   Forces (Hartrees/Bohr)
 Number     Number              X              Y              Z
 -------------------------------------------------------------------
      1        4          -0.000044187   -0.000252064   -0.000097824
      2        4          -0.000200373   -0.000097752   -0.000011346
      3        4           0.000234451   -0.000799712   -0.000136594
      4        4          -0.001538451    0.001290651    0.001298403
      5        4          -0.000254093    0.000255173    0.000100840
      6        4           0.000153657   -0.000033294   -0.000250503
      7        4          -0.000018977    0.000131777   -0.000334946
      8        4           0.000073882    0.000196114   -0.000579302
      9        4          -0.000207098   -0.000205976    0.000053687
     10        4           0.000530654    0.000183796    0.000001726
     11        4           0.000448807   -0.000025027    0.000227398
     12        1           0.001118406   -0.002657202    0.002699203
     13        1          -0.000296678    0.002013517   -0.002970743
 -------------------------------------------------------------------
 Cartesian Forces:  Max     0.002970743 RMS     0.000967622

 GradGradGradGradGradGradGradGradGradGradGradGradGradGradGradGradGradGrad
 Berny optimization.
 Using GEDIIS/GDIIS optimizer.
 FormGI is forming the generalized inverse of G from B-inverse, IUseBI=4.
 Internal  Forces:  Max     0.003865754 RMS     0.000298138
 Search for a local minimum.
 Step number   9 out of a maximum of  100
 All quantities printed in internal units (Hartrees-Bohrs-Radians)
 Mixed Optimization -- En-DIIS/RFO-DIIS
 Swapping is turned off.
 Update second derivatives using D2CorX and points    5    6    7    8    9
 DE= -1.27D-04 DEPred=-4.38D-05 R= 2.91D+00
 TightC=F SS=  1.41D+00  RLast= 5.30D-02 DXNew= 3.4562D+00 1.5912D-01
 Trust test= 2.91D+00 RLast= 5.30D-02 DXMaxT set to 2.06D+00
 ITU=  1  1  1  1  1  1  1  1  0
     Eigenvalues ---    0.00119   0.00541   0.02190   0.02384   0.02747
     Eigenvalues ---    0.02953   0.03388   0.03531   0.03756   0.04108
     Eigenvalues ---    0.05425   0.05497   0.05754   0.06126   0.06184
     Eigenvalues ---    0.06522   0.06554   0.06806   0.07056   0.07207
     Eigenvalues ---    0.07719   0.07876   0.08277   0.08876   0.09025
     Eigenvalues ---    0.11466   0.11685   0.12341   0.12432   0.13316
     Eigenvalues ---    0.13680   0.14383   0.52466
 En-DIIS/RFO-DIIS/Sim-DIIS IScMMF=       -3 using points:     9    8    7    6    5    4    3
 RFO step:  Lambda=-4.29126894D-04.
 DIIS inversion failure, remove point   7.
 DIIS inversion failure, remove point   6.
 RFO-DIIS uses    3 points instead of    7
 DidBck=F Rises=F RFO-DIIS coefs:    2.40741    0.00000    0.00000   -0.68757   -0.71984
                  RFO-DIIS coefs:    0.00000    0.00000
 Iteration  1 RMS(Cart)=  0.01938099 RMS(Int)=  0.00304786
 Iteration  2 RMS(Cart)=  0.00175445 RMS(Int)=  0.00191982
 Iteration  3 RMS(Cart)=  0.00001573 RMS(Int)=  0.00191976
 Iteration  4 RMS(Cart)=  0.00000004 RMS(Int)=  0.00191976
 Variable       Old X    -DE/DX   Delta X   Delta X   Delta X     New X
                                 (Linear)    (Quad)   (Total)
    R1        4.58472   0.00008   0.01044   0.00718   0.01714   4.60187
    R2        3.88893  -0.00004  -0.00738   0.00105  -0.00612   3.88282
    R3        3.92759  -0.00006   0.01241  -0.00752   0.00511   3.93270
    R4        3.86189  -0.00016   0.01343  -0.02094  -0.00659   3.85531
    R5        4.53757  -0.00007   0.01413  -0.01120   0.00109   4.53866
    R6        3.93054  -0.00019   0.00630  -0.01537  -0.00907   3.92147
    R7        3.81028   0.00001  -0.02162   0.01522  -0.00614   3.80414
    R8        4.19454   0.00013   0.03046  -0.00774   0.02272   4.21727
    R9        3.83253  -0.00014   0.00130  -0.00871  -0.00768   3.82485
   R10        3.77919  -0.00004   0.00304  -0.00234   0.00094   3.78012
   R11        3.89823   0.00017  -0.01787   0.01395  -0.00265   3.89558
   R12        4.04092  -0.00019   0.02034  -0.01997   0.00053   4.04145
   R13        4.14060  -0.00008  -0.06069   0.01168  -0.04976   4.09084
   R14        4.21047   0.00011   0.02782  -0.01158   0.01740   4.22787
   R15        3.90512   0.00015  -0.02364   0.00885  -0.01353   3.89158
   R16        4.00544   0.00035   0.02348   0.01407   0.03683   4.04227
   R17        3.35340  -0.00081  -0.13252  -0.02352  -0.15604   3.19736
   R18        3.76839  -0.00003   0.00134   0.00368   0.00553   3.77392
   R19        3.84256   0.00000   0.00352  -0.00313  -0.00006   3.84250
   R20        4.26742   0.00005  -0.00884   0.01003   0.00094   4.26836
   R21        3.86653  -0.00011  -0.01679   0.00649  -0.01176   3.85477
   R22        3.83503  -0.00011   0.00719  -0.00516   0.00222   3.83725
   R23        3.86426   0.00001  -0.01854   0.00979  -0.00891   3.85535
   R24        3.84501  -0.00009   0.01750  -0.01477   0.00232   3.84733
   R25        4.02205  -0.00022   0.02519  -0.02264   0.00139   4.02344
   R26        4.09396  -0.00008  -0.00453  -0.00451  -0.00799   4.08597
   R27        3.99891   0.00001  -0.02906   0.01045  -0.01767   3.98125
   R28        3.86903   0.00017  -0.00488   0.01060   0.00559   3.87462
   R29        1.44380   0.00387  -0.02376   0.04468   0.02092   1.46472
    A1        1.98871  -0.00004   0.00220  -0.00266  -0.00066   1.98805
    A2        1.58835   0.00000  -0.00291   0.00139  -0.00185   1.58650
    A3        2.00600  -0.00001  -0.00185   0.00051  -0.00153   2.00447
    A4        1.98407  -0.00003  -0.02162   0.00640  -0.01517   1.96890
    A5        1.57445  -0.00004  -0.01378   0.00288  -0.01076   1.56369
    A6        1.82074  -0.00002  -0.00936   0.00259  -0.00663   1.81411
    A7        1.84607   0.00001  -0.00126   0.00267   0.00189   1.84797
    A8        2.76093  -0.00005   0.00480  -0.00230   0.00242   2.76335
    A9        1.99866  -0.00002   0.00628  -0.00215   0.00376   2.00242
   A10        1.53826   0.00010   0.00974  -0.00084   0.00906   1.54731
   A11        1.46619  -0.00002  -0.00174  -0.00095  -0.00235   1.46384
   A12        1.84336  -0.00006  -0.01544   0.00131  -0.01379   1.82957
   A13        1.90086  -0.00009  -0.00364  -0.00710  -0.01069   1.89017
   A14        1.98694   0.00004   0.00998  -0.00362   0.00656   1.99350
   A15        1.80521   0.00015   0.03206  -0.00593   0.02634   1.83155
   A16        1.55401   0.00009   0.01458  -0.00030   0.01411   1.56812
   A17        2.28689   0.00005   0.01534  -0.00092   0.01397   2.30086
   A18        2.02656   0.00009   0.02918  -0.00438   0.02473   2.05129
   A19        1.96729   0.00013   0.02893  -0.00115   0.02775   1.99503
   A20        1.72673  -0.00016  -0.01949   0.00278  -0.01767   1.70907
   A21        1.93322  -0.00012  -0.02286   0.00368  -0.01940   1.91382
   A22        1.88147   0.00018   0.02219   0.01833   0.03437   1.91585
   A23        1.69739  -0.00016  -0.02265   0.00261  -0.02022   1.67717
   A24        1.73098  -0.00025  -0.03429   0.00001  -0.03460   1.69639
   A25        2.08645   0.00008  -0.05393   0.01373  -0.04089   2.04556
   A26        1.90455  -0.00012  -0.01630   0.00275  -0.01385   1.89070
   A27        2.08130   0.00024   0.09255   0.00558   0.09257   2.17388
   A28        2.45549   0.00015   0.07956  -0.01699   0.05745   2.51293
   A29        2.26537  -0.00010  -0.05520  -0.01405  -0.06689   2.19848
   A30        1.62172   0.00008  -0.00697   0.00600  -0.00144   1.62029
   A31        1.74612  -0.00001  -0.02071   0.00542  -0.01568   1.73044
   A32        1.68281   0.00001   0.00529  -0.00210   0.00307   1.68588
   A33        1.85442  -0.00000  -0.01402   0.00414  -0.01011   1.84431
   A34        1.71154   0.00011   0.00860   0.00022   0.00882   1.72036
   A35        1.96009   0.00008   0.00931  -0.00107   0.00802   1.96811
   A36        1.93610  -0.00006  -0.00145  -0.00477  -0.00664   1.92946
   A37        1.53782  -0.00000   0.00026   0.00125   0.00156   1.53939
   A38        1.69128  -0.00003  -0.01235   0.00358  -0.00906   1.68222
   A39        1.98853  -0.00002   0.00365  -0.00110   0.00230   1.99083
   A40        1.86933  -0.00006  -0.00720   0.00057  -0.00701   1.86231
   A41        2.26881   0.00001  -0.00429   0.00411  -0.00076   2.26804
   A42        1.93667   0.00013   0.03264  -0.00720   0.02612   1.96279
   A43        1.89704   0.00015   0.02906  -0.00053   0.02810   1.92514
   A44        2.05002   0.00004   0.01583  -0.00365   0.01202   2.06204
   A45        2.03626   0.00008   0.02038  -0.00296   0.01750   2.05376
   A46        1.80431   0.00007   0.01365  -0.00322   0.01030   1.81461
   A47        1.46520  -0.00003  -0.01338   0.00364  -0.00957   1.45563
   A48        1.46147   0.00004  -0.00464   0.00328  -0.00138   1.46008
   A49        1.90849  -0.00003   0.00100  -0.00329  -0.00140   1.90709
   A50        1.91205  -0.00007  -0.00838  -0.00137  -0.00954   1.90251
   A51        1.85428   0.00005  -0.00605   0.00490  -0.00101   1.85327
   A52        1.63626  -0.00012  -0.01866   0.00044  -0.01840   1.61786
   A53        1.68742  -0.00009   0.00582  -0.00602  -0.00036   1.68706
   A54        2.00261  -0.00001   0.02050  -0.00809   0.01294   2.01555
   A55        1.94208  -0.00001   0.01353  -0.00820   0.00537   1.94745
   A56        1.92056  -0.00011  -0.00018  -0.00446  -0.00412   1.91644
   A57        1.63326   0.00005  -0.00253   0.00461   0.00225   1.63551
   A58        1.77270   0.00007  -0.00567   0.00634   0.00069   1.77339
   A59        1.30430   0.00107  -0.10038   0.09225  -0.00813   1.29616
    D1       -0.68658   0.00003  -0.00111  -0.00138  -0.00246  -0.68904
    D2       -1.78838   0.00001  -0.00294  -0.00055  -0.00370  -1.79207
    D3        1.19442   0.00003  -0.00353   0.00180  -0.00135   1.19307
    D4        0.09262   0.00001  -0.00536   0.00263  -0.00258   0.09004
    D5        0.32321   0.00002  -0.00410   0.00173  -0.00199   0.32123
    D6       -0.77858   0.00000  -0.00593   0.00256  -0.00322  -0.78181
    D7       -0.22084  -0.00007  -0.00500  -0.00374  -0.00858  -0.22942
    D8        0.79945   0.00003   0.01286  -0.00241   0.01099   0.81044
    D9       -1.09200  -0.00006  -0.00655  -0.00250  -0.00919  -1.10119
   D10       -0.07171   0.00004   0.01131  -0.00117   0.01038  -0.06133
   D11        0.92237  -0.00010  -0.00526  -0.00359  -0.00906   0.91331
   D12        1.94267   0.00000   0.01259  -0.00226   0.01051   1.95318
   D13        0.79415  -0.00001  -0.00555   0.00310  -0.00240   0.79176
   D14       -0.92254  -0.00000  -0.00235   0.00113  -0.00097  -0.92351
   D15        0.00331   0.00005   0.00064   0.00873   0.00972   0.01303
   D16       -0.08275  -0.00001   0.00459  -0.00196   0.00251  -0.08024
   D17       -1.05921   0.00003   0.00433  -0.00091   0.00370  -1.05551
   D18        0.77440  -0.00000   0.00283  -0.00014   0.00237   0.77677
   D19       -0.20206   0.00003   0.00256   0.00090   0.00356  -0.19850
   D20        1.92895  -0.00005   0.00577  -0.00390   0.00151   1.93046
   D21        0.95249  -0.00001   0.00551  -0.00285   0.00271   0.95519
   D22        0.29430  -0.00003  -0.00346  -0.00181  -0.00532   0.28898
   D23       -0.76331  -0.00002   0.00252  -0.00373  -0.00136  -0.76467
   D24        1.13480  -0.00005  -0.01924   0.00315  -0.01601   1.11880
   D25        0.07720  -0.00004  -0.01326   0.00123  -0.01205   0.06515
   D26       -0.71304  -0.00001  -0.00323  -0.00079  -0.00403  -0.71707
   D27       -1.77065  -0.00000   0.00275  -0.00271  -0.00007  -1.77071
   D28       -0.89178   0.00008   0.01106   0.00004   0.01131  -0.88047
   D29       -0.03547  -0.00003  -0.00907  -0.00389  -0.01307  -0.04855
   D30        0.79987   0.00002  -0.00727   0.00392  -0.00307   0.79680
   D31        0.98856   0.00004   0.03187  -0.00786   0.02481   1.01337
   D32       -0.17203  -0.00008  -0.00048  -0.00454  -0.00508  -0.17711
   D33       -0.12144   0.00007   0.03452  -0.00733   0.02773  -0.09371
   D34       -1.28203  -0.00005   0.00216  -0.00401  -0.00215  -1.28418
   D35       -0.82133   0.00010   0.01540   0.00119   0.01592  -0.80541
   D36        0.26024  -0.00003  -0.00045   0.00168   0.00101   0.26125
   D37        2.82958  -0.00011  -0.09234   0.00560  -0.08504   2.74454
   D38        0.05356   0.00007   0.01679  -0.00400   0.01228   0.06584
   D39        1.13513  -0.00006   0.00094  -0.00351  -0.00263   1.13250
   D40       -2.57872  -0.00014  -0.09095   0.00041  -0.08868  -2.66740
   D41       -0.08432  -0.00001   0.00433  -0.00172   0.00248  -0.08184
   D42        0.90866   0.00001   0.00462  -0.00202   0.00239   0.91104
   D43       -0.96143   0.00001   0.00157   0.00153   0.00294  -0.95849
   D44        0.03154   0.00002   0.00186   0.00123   0.00285   0.03439
   D45        0.77479  -0.00004  -0.00902   0.00139  -0.00725   0.76754
   D46       -0.31779  -0.00004  -0.00128   0.00040  -0.00062  -0.31841
   D47       -0.47101   0.00011   0.01017   0.00169   0.01167  -0.45934
   D48        0.53025   0.00001  -0.00052   0.00456   0.00370   0.53395
   D49       -2.73413  -0.00012  -0.05854  -0.01655  -0.06613  -2.80026
   D50       -1.55436   0.00003  -0.00347   0.00303  -0.00183  -1.55619
   D51       -0.55309  -0.00006  -0.01416   0.00590  -0.00980  -0.56290
   D52        2.46572  -0.00020  -0.07218  -0.01521  -0.07964   2.38608
   D53       -0.80968  -0.00004  -0.03932   0.01026  -0.02912  -0.83880
   D54        0.53724   0.00010   0.00787  -0.00069   0.00860   0.54584
   D55       -1.01333   0.00002  -0.01539   0.00555  -0.01010  -1.02343
   D56        0.08470  -0.00005  -0.01287   0.00087  -0.01236   0.07234
   D57        0.21873   0.00008  -0.00356   0.00537   0.00192   0.22065
   D58        1.31676   0.00002  -0.00105   0.00069  -0.00033   1.31643
   D59        0.95748  -0.00012  -0.00624  -0.00533  -0.01142   0.94606
   D60       -0.08943  -0.00009  -0.01731   0.00265  -0.01432  -0.10375
   D61       -0.16056   0.00004   0.02124  -0.00516   0.01589  -0.14467
   D62       -1.20747   0.00007   0.01016   0.00282   0.01299  -1.19448
   D63       -3.05911  -0.00000  -0.03617   0.01836  -0.02343  -3.08254
   D64        2.17717   0.00002  -0.04724   0.02634  -0.02633   2.15084
   D65        0.25892  -0.00008  -0.01919   0.00233  -0.01666   0.24226
   D66        1.33528  -0.00004   0.00202  -0.00429  -0.00102   1.33426
   D67       -0.73246  -0.00001  -0.00566  -0.00182  -0.00762  -0.74008
   D68        0.34390   0.00004   0.01555  -0.00843   0.00802   0.35192
   D69        2.57812   0.00020   0.08776   0.02250   0.11712   2.69524
   D70       -2.62871   0.00024   0.10897   0.01588   0.13276  -2.49595
   D71        0.18240   0.00002   0.00070  -0.00251  -0.00113   0.18127
   D72       -0.93516   0.00006  -0.00843   0.00184  -0.00654  -0.94170
   D73        1.19487  -0.00010  -0.01463  -0.00121  -0.01489   1.17997
   D74        0.07730  -0.00006  -0.02376   0.00314  -0.02031   0.05700
   D75       -2.22354   0.00001   0.08474  -0.02395   0.05456  -2.16897
   D76        2.94209   0.00005   0.07561  -0.01959   0.04915   2.99124
   D77        2.63728  -0.00002  -0.05312  -0.05705  -0.10759   2.52969
   D78       -2.59014   0.00002  -0.05316  -0.04338  -0.10188  -2.69202
   D79        1.61731  -0.00004  -0.05920  -0.06570  -0.11927   1.49803
   D80        0.35944  -0.00023  -0.15638  -0.07260  -0.23871   0.12072
   D81       -1.22385  -0.00010  -0.14678  -0.04023  -0.18014  -1.40399
   D82        0.80924   0.00001   0.00602  -0.00049   0.00496   0.81420
   D83       -0.27367   0.00000   0.01497  -0.00532   0.00903  -0.26464
   D84       -0.57416  -0.00003   0.00016  -0.00038  -0.00080  -0.57495
   D85        0.53434  -0.00008  -0.00278  -0.00430  -0.00742   0.52692
   D86        0.09965   0.00001  -0.00527   0.00272  -0.00243   0.09722
   D87        1.31246   0.00004  -0.00733   0.00706  -0.00084   1.31162
   D88       -1.00344  -0.00003  -0.01030   0.00204  -0.00797  -1.01141
   D89        0.20937  -0.00000  -0.01237   0.00639  -0.00638   0.20299
   D90       -1.01130  -0.00006  -0.02090   0.00224  -0.01868  -1.02998
   D91        0.12174   0.00004  -0.00582   0.00275  -0.00290   0.11884
   D92        0.07938  -0.00004  -0.02535   0.00423  -0.02115   0.05823
   D93        1.21242   0.00006  -0.01027   0.00474  -0.00537   1.20705
   D94        0.58709   0.00005   0.01105  -0.00213   0.00857   0.59566
   D95       -0.50286   0.00001   0.01933  -0.00456   0.01441  -0.48846
   D96        0.57821   0.00006   0.01311   0.00077   0.01408   0.59229
   D97       -0.53197  -0.00005  -0.00900   0.00096  -0.00811  -0.54008
   D98       -0.47658   0.00007   0.02052  -0.00219   0.01843  -0.45815
   D99       -1.58676  -0.00005  -0.00160  -0.00199  -0.00375  -1.59051
   D100      -1.28870   0.00000   0.00038  -0.00226  -0.00146  -1.29015
   D101      -0.17688  -0.00002   0.00081  -0.00493  -0.00375  -0.18063
   D102      -0.18062  -0.00003   0.00321  -0.00308   0.00054  -0.18008
   D103       0.93120  -0.00004   0.00364  -0.00576  -0.00175   0.92945
   D104       0.46692  -0.00004  -0.01824   0.00258  -0.01570   0.45123
   D105      -0.75985   0.00001  -0.01097   0.00280  -0.00842  -0.76827
   D106      -0.91441  -0.00007  -0.01699   0.00535  -0.01267  -0.92709
   D107      -0.04057  -0.00006  -0.01969   0.00738  -0.01287  -0.05345
   D108       0.33536   0.00003   0.01534  -0.00251   0.01316   0.34852
   D109       1.20920   0.00005   0.01265  -0.00047   0.01295   1.22215
   D110      -0.19632  -0.00007   0.00654  -0.00486   0.00151  -0.19481
   D111      -1.24536   0.00001  -0.00284   0.00222  -0.00085  -1.24621
   D112       1.03838   0.00000   0.01770  -0.00617   0.01199   1.05036
   D113      -0.01067   0.00008   0.00833   0.00091   0.00963  -0.00104
   D114      -0.07299   0.00004   0.01143  -0.00093   0.01074  -0.06225
   D115       0.92683   0.00002   0.01297  -0.00184   0.01154   0.93837
   D116      -0.94100   0.00007   0.01137   0.00241   0.01342  -0.92758
   D117       0.05883   0.00005   0.01290   0.00149   0.01422   0.07305
         Item               Value     Threshold  Converged?
 Maximum Force            0.003866     0.000450     NO 
 RMS     Force            0.000298     0.000300     YES
 Maximum Displacement     0.181216     0.001800     NO 
 RMS     Displacement     0.019293     0.001200     NO 
 Predicted change in Energy=-2.177426D-04
 GradGradGradGradGradGradGradGradGradGradGradGradGradGradGradGradGradGrad

                          Input orientation:                          
 ---------------------------------------------------------------------
 Center     Atomic      Atomic             Coordinates (Angstroms)
 Number     Number       Type             X           Y           Z
 ---------------------------------------------------------------------
      1          4           0       -0.005595   -0.042583   -1.514240
      2          4           0       -1.538624    1.292851   -0.173849
      3          4           0        0.443955    1.592112   -0.353438
      4          4           0       -0.142015    1.068054    1.552232
      5          4           0        2.003154    0.371810   -1.161871
      6          4           0       -1.709719   -0.399146    0.923663
      7          4           0       -0.435202   -1.703042   -0.409485
      8          4           0        0.199086   -0.955494    1.379681
      9          4           0        1.563563   -1.349985   -0.250564
     10          4           0        1.754687    0.365365    0.856247
     11          4           0       -1.999390   -0.426790   -1.085962
     12          1           0       -0.213572    1.701848    3.083705
     13          1           0       -0.391536    2.324427    2.657683
 ---------------------------------------------------------------------
                    Distance matrix (angstroms):
                    1          2          3          4          5
     1  Be   0.000000
     2  Be   2.435202   0.000000
     3  Be   2.054698   2.013064   0.000000
     4  Be   3.264257   2.231682   2.061450   0.000000
     5  Be   2.081096   3.790606   2.138645   3.528862   0.000000
     6  Be   2.995755   2.024021   3.199126   2.237291   4.327731
     7  Be   2.040140   3.201318   3.410879   3.407824   3.288872
     8  Be   3.041394   3.238541   3.090948   2.059337   3.387608
     9  Be   2.401756   4.076031   3.149609   3.464965   1.997073
    10  Be   2.980642   3.573125   2.164778   2.139077   2.033366
    11  Be   2.075151   2.000356   3.253074   3.555906   4.082142
    12  H    4.922133   3.540438   3.501191   1.658983   4.970694
    13  H    4.812134   3.224521   3.209546   1.691968   4.912866
                    6          7          8          9         10
     6  Be   0.000000
     7  Be   2.258721   0.000000
     8  Be   2.039856   2.040163   0.000000
     9  Be   3.605174   2.035919   2.162202   0.000000
    10  Be   3.548399   3.267415   2.106786   2.050362   0.000000
    11  Be   2.030583   2.129113   3.345477   3.774229   4.300323
    12  H    3.364285   4.883111   3.183622   4.856876   3.259111
    13  H    3.487447   5.062602   3.569315   5.077560   3.418972
                   11         12         13
    11  Be   0.000000
    12  H    5.010626   0.000000
    13  H    4.916225   0.775094   0.000000
 Stoichiometry    Be11H2
 Framework group  C1[X(Be11H2)]
 Deg. of freedom    33
 Full point group                 C1      NOp   1
 Largest Abelian subgroup         C1      NOp   1
 Largest concise Abelian subgroup C1      NOp   1
                         Standard orientation:                         
 ---------------------------------------------------------------------
 Center     Atomic      Atomic             Coordinates (Angstroms)
 Number     Number       Type             X           Y           Z
 ---------------------------------------------------------------------
      1          4           0        0.539989   -1.217734   -0.926129
      2          4           0       -1.612296   -0.100711   -1.150042
      3          4           0        0.192170    0.734470   -1.464371
      4          4           0       -0.828684    1.551377    0.129397
      5          4           0        2.171215    0.072676   -0.996173
      6          4           0       -1.716275   -0.370533    0.853218
      7          4           0        0.189069   -1.567014    1.053020
      8          4           0        0.021569    0.390566    1.602644
      9          4           0        1.887505   -0.453630    0.909295
     10          4           0        1.300662    1.404131    0.270294
     11          4           0       -1.333899   -1.929940   -0.389885
     12          1           0       -1.534233    2.978876    0.594881
     13          1           0       -1.709868    2.966492   -0.159950
 ---------------------------------------------------------------------
 Rotational constants (GHZ):           2.2067581           1.8588058           1.6524458
 Standard basis: def2TZVP (5D, 7F)
 There are   232 symmetry adapted cartesian basis functions of A   symmetry.
 There are   221 symmetry adapted basis functions of A   symmetry.
   221 basis functions,   335 primitive gaussians,   232 cartesian basis functions
    23 alpha electrons       23 beta electrons
       nuclear repulsion energy       191.2901831499 Hartrees.
 NAtoms=   13 NActive=   13 NUniq=   13 SFac= 1.00D+00 NAtFMM=   60 NAOKFM=F Big=F
 Integral buffers will be    131072 words long.
 Raffenetti 2 integral format.
 Two-electron integral symmetry is turned on.
 Nuclear repulsion after empirical dispersion term =      191.2628390303 Hartrees.
 One-electron integrals computed using PRISM.
   1 Symmetry operations used in ECPInt.
 ECPInt:  NShTT=    5778 NPrTT=   17959 LenC2=    5640 LenP2D=   14651.
 LDataN:  DoStor=T MaxTD1= 4 Len=   56
 NBasis=   221 RedAO= T EigKep=  2.83D-04  NBF=   221
 NBsUse=   221 1.00D-06 EigRej= -1.00D+00 NBFU=   221
 Initial guess from the checkpoint file:  "/home/super/YCY/BeH/Be11/4-H-Be11.chk"
 B after Tr=     0.000000   -0.000000    0.000000
         Rot=    0.999798   -0.000891   -0.000903    0.020047 Ang=  -2.30 deg.
 ExpMin= 3.27D-02 ExpMax= 4.70D+03 ExpMxC= 1.60D+02 IAcc=3 IRadAn=         5 AccDes= 0.00D+00
 Harris functional with IExCor= 1009 and IRadAn=       5 diagonalized for initial guess.
 HarFok:  IExCor= 1009 AccDes= 0.00D+00 IRadAn=         5 IDoV= 1 UseB2=F ITyADJ=14
 ICtDFT=  3500011 ScaDFX=  1.000000  1.000000  1.000000  1.000000
 FoFCou: FMM=F IPFlag=           0 FMFlag=      100000 FMFlg1=           0
         NFxFlg=           0 DoJE=T BraDBF=F KetDBF=T FulRan=T
         wScrn=  0.000000 ICntrl=       500 IOpCl=  0 I1Cent=   200000004 NGrid=           0
         NMat0=    1 NMatS0=      1 NMatT0=    0 NMatD0=    1 NMtDS0=    0 NMtDT0=    0
 Petite list used in FoFCou.
 Requested convergence on RMS density matrix=1.00D-08 within 128 cycles.
 Requested convergence on MAX density matrix=1.00D-06.
 Requested convergence on             energy=1.00D-06.
 No special actions if energy rises.
 EnCoef did     8 forward-backward iterations
 SCF Done:  E(RPBE1PBE) =  -163.031703936     A.U. after   14 cycles
            NFock= 14  Conv=0.35D-08     -V/T= 2.0075
   1 Symmetry operations used in ECPInt.
 ECPInt:  NShTT=    5778 NPrTT=   17959 LenC2=    5640 LenP2D=   14651.
 LDataN:  DoStor=T MaxTD1= 5 Len=  102
 Calling FoFJK, ICntrl=      2127 FMM=F ISym2X=0 I1Cent= 0 IOpClX= 0 NMat=1 NMatS=1 NMatT=0.
 ***** Axes restored to original set *****
 -------------------------------------------------------------------
 Center     Atomic                   Forces (Hartrees/Bohr)
 Number     Number              X              Y              Z
 -------------------------------------------------------------------
      1        4           0.000070263   -0.000111741   -0.000214093
      2        4          -0.000166797   -0.000015483   -0.000091184
      3        4          -0.000266481    0.000140261   -0.000820843
      4        4           0.000064724    0.000694714   -0.001462030
      5        4          -0.000617105    0.000021209    0.000584525
      6        4           0.000009784   -0.000013894   -0.000137584
      7        4          -0.000330311   -0.000002035   -0.000539169
      8        4           0.000210960   -0.000614640    0.000280667
      9        4          -0.000081217    0.000448827    0.000108973
     10        4           0.000936987   -0.000535663    0.000295618
     11        4           0.000334883    0.000042634    0.000525638
     12        1          -0.000354696    0.000463186    0.002053295
     13        1           0.000189006   -0.000517377   -0.000583813
 -------------------------------------------------------------------
 Cartesian Forces:  Max     0.002053295 RMS     0.000559178

 GradGradGradGradGradGradGradGradGradGradGradGradGradGradGradGradGradGrad
 Berny optimization.
 Using GEDIIS/GDIIS optimizer.
 FormGI is forming the generalized inverse of G from B-inverse, IUseBI=4.
 Internal  Forces:  Max     0.002923713 RMS     0.000234769
 Search for a local minimum.
 Step number  10 out of a maximum of  100
 All quantities printed in internal units (Hartrees-Bohrs-Radians)
 Mixed Optimization -- En-DIIS/RFO-DIIS
 Swapping is turned off.
 Update second derivatives using D2CorX and points    8    9   10
 DE= -1.76D-04 DEPred=-2.18D-04 R= 8.09D-01
 TightC=F SS=  1.41D+00  RLast= 5.09D-01 DXNew= 3.4562D+00 1.5279D+00
 Trust test= 8.09D-01 RLast= 5.09D-01 DXMaxT set to 2.06D+00
 ITU=  1  1  1  1  1  1  1  1  1  0
     Eigenvalues ---    0.00122   0.00598   0.02190   0.02374   0.02731
     Eigenvalues ---    0.02955   0.03383   0.03537   0.03764   0.04116
     Eigenvalues ---    0.05395   0.05472   0.05753   0.06101   0.06194
     Eigenvalues ---    0.06524   0.06568   0.06788   0.07051   0.07206
     Eigenvalues ---    0.07713   0.07895   0.08211   0.08881   0.08997
     Eigenvalues ---    0.11366   0.11606   0.12275   0.12353   0.13262
     Eigenvalues ---    0.13622   0.14380   0.53180
 En-DIIS/RFO-DIIS/Sim-DIIS IScMMF=       -3 using points:    10    9    8    7    6    5    4    3
 RFO step:  Lambda=-1.80234979D-04.
 DIIS inversion failure, remove point   8.
 DIIS inversion failure, remove point   7.
 DIIS inversion failure, remove point   6.
 DIIS inversion failure, remove point   5.
 RFO-DIIS uses    4 points instead of    8
 DidBck=F Rises=F RFO-DIIS coefs:    1.21822   -1.36782   -0.89479    2.04439    0.00000
                  RFO-DIIS coefs:    0.00000    0.00000    0.00000
 Iteration  1 RMS(Cart)=  0.00972960 RMS(Int)=  0.00125980
 Iteration  2 RMS(Cart)=  0.00027996 RMS(Int)=  0.00122232
 Iteration  3 RMS(Cart)=  0.00000133 RMS(Int)=  0.00122232
 Iteration  4 RMS(Cart)=  0.00000001 RMS(Int)=  0.00122232
 Variable       Old X    -DE/DX   Delta X   Delta X   Delta X     New X
                                 (Linear)    (Quad)   (Total)
    R1        4.60187   0.00001  -0.00477  -0.00060  -0.00509   4.59678
    R2        3.88282  -0.00005   0.00178  -0.00089   0.00077   3.88359
    R3        3.93270  -0.00016  -0.00416   0.00063  -0.00371   3.92899
    R4        3.85531  -0.00002  -0.00367   0.00137  -0.00287   3.85243
    R5        4.53866   0.00005  -0.00486   0.00225  -0.00147   4.53719
    R6        3.92147  -0.00014  -0.00081   0.00121   0.00036   3.92182
    R7        3.80414  -0.00003   0.00668  -0.00222   0.00430   3.80844
    R8        4.21727   0.00010  -0.00973   0.00104  -0.00875   4.20852
    R9        3.82485   0.00006   0.00047   0.00146   0.00208   3.82693
   R10        3.78012  -0.00010  -0.00200  -0.00031  -0.00246   3.77766
   R11        3.89558   0.00012   0.00757  -0.00207   0.00475   3.90033
   R12        4.04145  -0.00025  -0.00814   0.00155  -0.00668   4.03478
   R13        4.09084   0.00048   0.02302   0.00535   0.02886   4.11970
   R14        4.22787   0.00006  -0.00735   0.00052  -0.00758   4.22029
   R15        3.89158   0.00029   0.01173   0.00068   0.01173   3.90332
   R16        4.04227   0.00025  -0.00831   0.00043  -0.00745   4.03482
   R17        3.19736   0.00095   0.05678   0.00599   0.06277   3.26013
   R18        3.77392  -0.00017  -0.00100  -0.00152  -0.00286   3.77106
   R19        3.84250  -0.00014  -0.00237   0.00017  -0.00190   3.84060
   R20        4.26836   0.00001   0.00208  -0.00019   0.00200   4.27037
   R21        3.85477   0.00014   0.00513   0.00091   0.00694   3.86171
   R22        3.83725  -0.00019  -0.00402   0.00014  -0.00394   3.83331
   R23        3.85535   0.00018   0.00656   0.00043   0.00717   3.86252
   R24        3.84733   0.00003  -0.00466   0.00241  -0.00203   3.84530
   R25        4.02344  -0.00018  -0.00908   0.00122  -0.00712   4.01632
   R26        4.08597  -0.00010   0.00138  -0.00053   0.00027   4.08625
   R27        3.98125   0.00013   0.01038  -0.00142   0.00834   3.98958
   R28        3.87462  -0.00008   0.00026  -0.00255  -0.00227   3.87235
   R29        1.46472   0.00067   0.00567  -0.00434   0.00133   1.46605
    A1        1.98805  -0.00006  -0.00111   0.00001  -0.00098   1.98707
    A2        1.58650   0.00003   0.00098   0.00016   0.00134   1.58785
    A3        2.00447  -0.00001   0.00056   0.00006   0.00073   2.00520
    A4        1.96890   0.00005   0.00807  -0.00017   0.00785   1.97676
    A5        1.56369   0.00001   0.00499  -0.00005   0.00486   1.56855
    A6        1.81411  -0.00003   0.00307  -0.00056   0.00243   1.81654
    A7        1.84797  -0.00004   0.00055  -0.00061  -0.00037   1.84760
    A8        2.76335  -0.00013  -0.00247  -0.00059  -0.00302   2.76034
    A9        2.00242  -0.00005  -0.00247   0.00007  -0.00218   2.00024
   A10        1.54731   0.00000  -0.00293  -0.00042  -0.00347   1.54384
   A11        1.46384  -0.00003   0.00066  -0.00005   0.00040   1.46424
   A12        1.82957  -0.00002   0.00575  -0.00037   0.00515   1.83473
   A13        1.89017  -0.00005   0.00196   0.00044   0.00235   1.89252
   A14        1.99350  -0.00006  -0.00298  -0.00024  -0.00337   1.99013
   A15        1.83155   0.00001  -0.01085   0.00054  -0.01044   1.82111
   A16        1.56812   0.00000  -0.00542  -0.00025  -0.00559   1.56253
   A17        2.30086  -0.00001  -0.00527   0.00038  -0.00464   2.29622
   A18        2.05129   0.00000  -0.01089   0.00048  -0.01038   2.04091
   A19        1.99503  -0.00009  -0.01060  -0.00104  -0.01167   1.98336
   A20        1.70907   0.00002   0.00581   0.00040   0.00683   1.71590
   A21        1.91382   0.00004   0.00743   0.00106   0.00867   1.92249
   A22        1.91585   0.00002  -0.01131  -0.00013  -0.00753   1.90832
   A23        1.67717  -0.00005   0.00720  -0.00014   0.00719   1.68436
   A24        1.69639   0.00000   0.01159   0.00060   0.01243   1.70882
   A25        2.04556   0.00009   0.02000  -0.00125   0.01945   2.06501
   A26        1.89070  -0.00003   0.00444   0.00001   0.00464   1.89535
   A27        2.17388  -0.00003  -0.03684   0.00095  -0.03264   2.14124
   A28        2.51293  -0.00008  -0.02884   0.00049  -0.02494   2.48799
   A29        2.19848   0.00004   0.02518  -0.00106   0.02226   2.22074
   A30        1.62029   0.00020   0.00261   0.00074   0.00363   1.62392
   A31        1.73044   0.00014   0.00775   0.00035   0.00837   1.73881
   A32        1.68588   0.00001  -0.00191   0.00001  -0.00182   1.68406
   A33        1.84431   0.00008   0.00512   0.00020   0.00549   1.84980
   A34        1.72036   0.00005  -0.00231  -0.00013  -0.00248   1.71788
   A35        1.96811  -0.00001  -0.00310  -0.00020  -0.00322   1.96489
   A36        1.92946   0.00001   0.00108   0.00039   0.00174   1.93120
   A37        1.53939  -0.00002  -0.00010  -0.00017  -0.00031   1.53908
   A38        1.68222   0.00003   0.00426  -0.00010   0.00436   1.68658
   A39        1.99083  -0.00007  -0.00185  -0.00044  -0.00215   1.98868
   A40        1.86231  -0.00000   0.00233   0.00017   0.00272   1.86504
   A41        2.26804  -0.00002   0.00119  -0.00012   0.00143   2.26948
   A42        1.96279  -0.00010  -0.01140  -0.00048  -0.01236   1.95043
   A43        1.92514  -0.00007  -0.01086  -0.00061  -0.01130   1.91385
   A44        2.06204  -0.00007  -0.00561   0.00026  -0.00529   2.05675
   A45        2.05376  -0.00003  -0.00744   0.00062  -0.00691   2.04685
   A46        1.81461  -0.00001  -0.00473   0.00057  -0.00413   1.81048
   A47        1.45563   0.00007   0.00491  -0.00006   0.00477   1.46040
   A48        1.46008   0.00010   0.00182   0.00079   0.00260   1.46268
   A49        1.90709  -0.00006  -0.00014  -0.00026  -0.00096   1.90613
   A50        1.90251  -0.00000   0.00319   0.00008   0.00316   1.90567
   A51        1.85327   0.00011   0.00226   0.00030   0.00245   1.85572
   A52        1.61786  -0.00004   0.00689  -0.00087   0.00616   1.62402
   A53        1.68706  -0.00011  -0.00216  -0.00047  -0.00250   1.68456
   A54        2.01555  -0.00019  -0.00715  -0.00151  -0.00899   2.00656
   A55        1.94745  -0.00007  -0.00381   0.00020  -0.00362   1.94383
   A56        1.91644  -0.00009   0.00038  -0.00019  -0.00009   1.91634
   A57        1.63551   0.00007   0.00086  -0.00027   0.00048   1.63599
   A58        1.77339   0.00012   0.00224   0.00007   0.00230   1.77569
   A59        1.29616   0.00292   0.03434   0.00596   0.04030   1.33646
    D1       -0.68904   0.00006   0.00101   0.00068   0.00168  -0.68736
    D2       -1.79207   0.00007   0.00129   0.00086   0.00230  -1.78978
    D3        1.19307   0.00002   0.00191   0.00009   0.00175   1.19482
    D4        0.09004   0.00003   0.00218   0.00027   0.00237   0.09241
    D5        0.32123  -0.00000   0.00175  -0.00020   0.00132   0.32254
    D6       -0.78181   0.00001   0.00202  -0.00002   0.00193  -0.77988
    D7       -0.22942   0.00003   0.00230   0.00104   0.00323  -0.22619
    D8        0.81044   0.00000  -0.00454   0.00042  -0.00447   0.80597
    D9       -1.10119   0.00004   0.00258   0.00080   0.00346  -1.09773
   D10       -0.06133   0.00002  -0.00427   0.00018  -0.00424  -0.06557
   D11        0.91331  -0.00001   0.00186   0.00079   0.00280   0.91612
   D12        1.95318  -0.00003  -0.00498   0.00018  -0.00490   1.94828
   D13        0.79176   0.00005   0.00225   0.00055   0.00279   0.79455
   D14       -0.92351   0.00005   0.00125   0.00066   0.00177  -0.92174
   D15        0.01303   0.00004   0.00035  -0.00034  -0.00022   0.01281
   D16       -0.08024  -0.00003  -0.00193  -0.00027  -0.00212  -0.08236
   D17       -1.05551  -0.00004  -0.00178  -0.00050  -0.00244  -1.05794
   D18        0.77677  -0.00004  -0.00152  -0.00062  -0.00194   0.77483
   D19       -0.19850  -0.00005  -0.00137  -0.00085  -0.00225  -0.20076
   D20        1.93046  -0.00009  -0.00270  -0.00030  -0.00277   1.92769
   D21        0.95519  -0.00010  -0.00254  -0.00052  -0.00309   0.95210
   D22        0.28898   0.00004   0.00175   0.00047   0.00225   0.29123
   D23       -0.76467  -0.00001  -0.00060   0.00050   0.00002  -0.76465
   D24        1.11880   0.00004   0.00741  -0.00011   0.00725   1.12605
   D25        0.06515  -0.00001   0.00506  -0.00007   0.00502   0.07017
   D26       -0.71707   0.00007   0.00198   0.00053   0.00252  -0.71455
   D27       -1.77071   0.00002  -0.00037   0.00057   0.00029  -1.77042
   D28       -0.88047  -0.00002  -0.00446  -0.00020  -0.00479  -0.88526
   D29       -0.04855   0.00001   0.00265   0.00085   0.00360  -0.04494
   D30        0.79680  -0.00004   0.00197  -0.00051   0.00129   0.79808
   D31        1.01337  -0.00014  -0.01221  -0.00023  -0.01291   1.00046
   D32       -0.17711  -0.00004   0.00007   0.00052   0.00063  -0.17648
   D33       -0.09371  -0.00007  -0.01287  -0.00005  -0.01322  -0.10693
   D34       -1.28418   0.00002  -0.00059   0.00070   0.00032  -1.28386
   D35       -0.80541   0.00000  -0.00567  -0.00029  -0.00562  -0.81104
   D36        0.26125  -0.00004  -0.00090  -0.00081  -0.00157   0.25968
   D37        2.74454   0.00009   0.03559  -0.00140   0.03338   2.77792
   D38        0.06584  -0.00001  -0.00532   0.00009  -0.00499   0.06085
   D39        1.13250  -0.00005  -0.00056  -0.00043  -0.00094   1.13156
   D40       -2.66740   0.00008   0.03594  -0.00102   0.03402  -2.63338
   D41       -0.08184  -0.00003  -0.00185  -0.00028  -0.00203  -0.08387
   D42        0.91104   0.00001  -0.00170  -0.00023  -0.00179   0.90926
   D43       -0.95849  -0.00001  -0.00082  -0.00042  -0.00113  -0.95962
   D44        0.03439   0.00003  -0.00067  -0.00037  -0.00089   0.03350
   D45        0.76754  -0.00003   0.00292  -0.00058   0.00212   0.76965
   D46       -0.31841  -0.00003  -0.00044  -0.00013  -0.00071  -0.31912
   D47       -0.45934   0.00000  -0.00329  -0.00077  -0.00399  -0.46333
   D48        0.53395  -0.00001  -0.00061  -0.00065  -0.00103   0.53292
   D49       -2.80026   0.00003   0.02675  -0.00107   0.01996  -2.78030
   D50       -1.55619   0.00001   0.00096  -0.00097   0.00076  -1.55543
   D51       -0.56290  -0.00000   0.00364  -0.00085   0.00372  -0.55918
   D52        2.38608   0.00004   0.03101  -0.00127   0.02471   2.41079
   D53       -0.83880   0.00010   0.01502   0.00003   0.01505  -0.82375
   D54        0.54584   0.00005  -0.00151   0.00072  -0.00163   0.54421
   D55       -1.02343   0.00002   0.00565  -0.00049   0.00529  -1.01815
   D56        0.07234  -0.00002   0.00492  -0.00013   0.00501   0.07735
   D57        0.22065   0.00004   0.00148  -0.00025   0.00113   0.22179
   D58        1.31643  -0.00000   0.00076   0.00011   0.00085   1.31728
   D59        0.94606  -0.00002   0.00185   0.00057   0.00238   0.94844
   D60       -0.10375   0.00000   0.00518   0.00022   0.00521  -0.09854
   D61       -0.14467  -0.00009  -0.00796  -0.00128  -0.00920  -0.15387
   D62       -1.19448  -0.00007  -0.00463  -0.00164  -0.00637  -1.20085
   D63       -3.08254   0.00004   0.01065  -0.00065   0.01362  -3.06892
   D64        2.15084   0.00005   0.01398  -0.00101   0.01645   2.16728
   D65        0.24226  -0.00000   0.00669   0.00001   0.00665   0.24891
   D66        1.33426  -0.00004  -0.00037   0.00054  -0.00050   1.33376
   D67       -0.74008   0.00003   0.00262   0.00049   0.00318  -0.73690
   D68        0.35192  -0.00000  -0.00444   0.00102  -0.00397   0.34795
   D69        2.69524  -0.00007  -0.03752   0.00153  -0.04069   2.65454
   D70       -2.49595  -0.00011  -0.04458   0.00206  -0.04784  -2.54379
   D71        0.18127   0.00002   0.00149   0.00109   0.00219   0.18346
   D72       -0.94170   0.00011   0.00418   0.00145   0.00555  -0.93615
   D73        1.17997   0.00002   0.00629   0.00148   0.00733   1.18730
   D74        0.05700   0.00010   0.00898   0.00185   0.01070   0.06769
   D75       -2.16897  -0.00012  -0.02985   0.00114  -0.02506  -2.19403
   D76        2.99124  -0.00003  -0.02716   0.00150  -0.02170   2.96954
   D77        2.52969  -0.00014  -0.01607   0.00009  -0.01785   2.51184
   D78       -2.69202  -0.00016  -0.01904  -0.00073  -0.01645  -2.70847
   D79        1.49803  -0.00014  -0.01255  -0.00009  -0.01614   1.48189
   D80        0.12072  -0.00006   0.02582  -0.00167   0.03048   0.15120
   D81       -1.40399   0.00001   0.01878   0.00047   0.01498  -1.38901
   D82        0.81420  -0.00001  -0.00264  -0.00038  -0.00268   0.81152
   D83       -0.26464  -0.00006  -0.00573  -0.00024  -0.00561  -0.27025
   D84       -0.57495  -0.00003  -0.00129  -0.00060  -0.00157  -0.57653
   D85        0.52692  -0.00006   0.00089  -0.00055   0.00056   0.52748
   D86        0.09722   0.00003   0.00218   0.00028   0.00238   0.09960
   D87        1.31162   0.00005   0.00252   0.00029   0.00317   1.31479
   D88       -1.01141   0.00002   0.00417   0.00026   0.00426  -1.00714
   D89        0.20299   0.00004   0.00451   0.00028   0.00505   0.20804
   D90       -1.02998   0.00007   0.00810   0.00065   0.00876  -1.02121
   D91        0.11884   0.00001   0.00226   0.00041   0.00254   0.12138
   D92        0.05823   0.00008   0.00961   0.00040   0.01000   0.06823
   D93        1.20705   0.00002   0.00377   0.00016   0.00377   1.21082
   D94        0.59566   0.00002  -0.00315   0.00002  -0.00291   0.59275
   D95       -0.48846  -0.00005  -0.00698  -0.00006  -0.00683  -0.49528
   D96        0.59229  -0.00000  -0.00474  -0.00011  -0.00499   0.58730
   D97       -0.54008  -0.00001   0.00354  -0.00054   0.00303  -0.53705
   D98       -0.45815  -0.00000  -0.00764  -0.00006  -0.00778  -0.46593
   D99       -1.59051  -0.00000   0.00063  -0.00048   0.00024  -1.59027
   D100      -1.29015   0.00000   0.00005  -0.00004  -0.00025  -1.29041
   D101      -0.18063   0.00002  -0.00006   0.00072   0.00042  -0.18021
   D102      -0.18008  -0.00009  -0.00167  -0.00046  -0.00240  -0.18248
   D103       0.92945  -0.00008  -0.00178   0.00030  -0.00174   0.92771
   D104       0.45123   0.00005   0.00725   0.00029   0.00758   0.45881
   D105      -0.76827   0.00014   0.00527   0.00098   0.00642  -0.76185
   D106      -0.92709   0.00003   0.00537  -0.00014   0.00585  -0.92123
   D107      -0.05345   0.00002   0.00643  -0.00030   0.00646  -0.04699
   D108       0.34852  -0.00008  -0.00592  -0.00048  -0.00660   0.34192
   D109       1.22215  -0.00009  -0.00486  -0.00064  -0.00599   1.21616
   D110      -0.19481  -0.00001  -0.00257   0.00007  -0.00236  -0.19716
   D111      -1.24621   0.00013   0.00109   0.00084   0.00211  -1.24410
   D112       1.05036  -0.00008  -0.00668   0.00006  -0.00689   1.04347
   D113      -0.00104   0.00007  -0.00303   0.00083  -0.00243  -0.00347
   D114      -0.06225   0.00002  -0.00433   0.00016  -0.00432  -0.06658
   D115       0.93837  -0.00008  -0.00493  -0.00153  -0.00669   0.93168
   D116      -0.92758   0.00003  -0.00451   0.00012  -0.00418  -0.93176
   D117       0.07305  -0.00007  -0.00511  -0.00157  -0.00655   0.06649
         Item               Value     Threshold  Converged?
 Maximum Force            0.002924     0.000450     NO 
 RMS     Force            0.000235     0.000300     YES
 Maximum Displacement     0.076503     0.001800     NO 
 RMS     Displacement     0.009829     0.001200     NO 
 Predicted change in Energy=-7.113178D-05
 GradGradGradGradGradGradGradGradGradGradGradGradGradGradGradGradGradGrad

                          Input orientation:                          
 ---------------------------------------------------------------------
 Center     Atomic      Atomic             Coordinates (Angstroms)
 Number     Number       Type             X           Y           Z
 ---------------------------------------------------------------------
      1          4           0       -0.007677   -0.046758   -1.518513
      2          4           0       -1.530976    1.295392   -0.178627
      3          4           0        0.451954    1.597434   -0.374472
      4          4           0       -0.126722    1.069557    1.535090
      5          4           0        2.000947    0.362988   -1.171633
      6          4           0       -1.701590   -0.392562    0.927188
      7          4           0       -0.437666   -1.703415   -0.411007
      8          4           0        0.207362   -0.963006    1.381613
      9          4           0        1.561410   -1.355780   -0.257910
     10          4           0        1.765074    0.357925    0.846986
     11          4           0       -2.000026   -0.426710   -1.078947
     12          1           0       -0.237889    1.716850    3.124189
     13          1           0       -0.415408    2.327513    2.679846
 ---------------------------------------------------------------------
                    Distance matrix (angstroms):
                    1          2          3          4          5
     1  Be   0.000000
     2  Be   2.432509   0.000000
     3  Be   2.055105   2.015340   0.000000
     4  Be   3.253433   2.227051   2.063964   0.000000
     5  Be   2.079131   3.785488   2.135112   3.514622   0.000000
     6  Be   2.995059   2.025123   3.208139   2.233281   4.322578
     7  Be   2.038621   3.200339   3.418825   3.401963   3.285636
     8  Be   3.049014   3.249081   3.114404   2.065546   3.390320
     9  Be   2.400978   4.074046   3.156890   3.456428   1.995557
    10  Be   2.983622   3.576964   2.180052   2.135135   2.032359
    11  Be   2.075340   1.999054   3.256631   3.547008   4.079215
    12  H    4.971719   3.571875   3.568021   1.719471   5.029852
    13  H    4.840416   3.237381   3.257943   1.725184   4.952982
                    6          7          8          9         10
     6  Be   0.000000
     7  Be   2.259780   0.000000
     8  Be   2.043528   2.043955   0.000000
     9  Be   3.602695   2.034845   2.162348   0.000000
    10  Be   3.547876   3.268599   2.111197   2.049161   0.000000
    11  Be   2.028499   2.125344   3.348810   3.771087   4.301261
    12  H    3.379179   4.922980   3.227453   4.910919   3.323280
    13  H    3.482080   5.079592   3.591764   5.109292   3.463114
                   11         12         13
    11  Be   0.000000
    12  H    5.036499   0.000000
    13  H    4.921918   0.775798   0.000000
 Stoichiometry    Be11H2
 Framework group  C1[X(Be11H2)]
 Deg. of freedom    33
 Full point group                 C1      NOp   1
 Largest Abelian subgroup         C1      NOp   1
 Largest concise Abelian subgroup C1      NOp   1
                         Standard orientation:                         
 ---------------------------------------------------------------------
 Center     Atomic      Atomic             Coordinates (Angstroms)
 Number     Number       Type             X           Y           Z
 ---------------------------------------------------------------------
      1          4           0        0.580172   -1.203260   -0.921473
      2          4           0       -1.603449   -0.156967   -1.154213
      3          4           0        0.175302    0.732280   -1.481135
      4          4           0       -0.869174    1.518470    0.116026
      5          4           0        2.167045    0.138222   -0.992509
      6          4           0       -1.702625   -0.418535    0.851497
      7          4           0        0.238284   -1.557539    1.056802
      8          4           0        0.010543    0.396695    1.610750
      9          4           0        1.899444   -0.391170    0.912846
     10          4           0        1.259147    1.446329    0.270448
     11          4           0       -1.271020   -1.970410   -0.381470
     12          1           0       -1.684976    2.951478    0.603403
     13          1           0       -1.849696    2.912061   -0.153681
 ---------------------------------------------------------------------
 Rotational constants (GHZ):           2.2005973           1.8549200           1.6527713
 Standard basis: def2TZVP (5D, 7F)
 There are   232 symmetry adapted cartesian basis functions of A   symmetry.
 There are   221 symmetry adapted basis functions of A   symmetry.
   221 basis functions,   335 primitive gaussians,   232 cartesian basis functions
    23 alpha electrons       23 beta electrons
       nuclear repulsion energy       191.0929371864 Hartrees.
 NAtoms=   13 NActive=   13 NUniq=   13 SFac= 1.00D+00 NAtFMM=   60 NAOKFM=F Big=F
 Integral buffers will be    131072 words long.
 Raffenetti 2 integral format.
 Two-electron integral symmetry is turned on.
 Nuclear repulsion after empirical dispersion term =      191.0656294478 Hartrees.
 One-electron integrals computed using PRISM.
   1 Symmetry operations used in ECPInt.
 ECPInt:  NShTT=    5778 NPrTT=   17959 LenC2=    5639 LenP2D=   14644.
 LDataN:  DoStor=T MaxTD1= 4 Len=   56
 NBasis=   221 RedAO= T EigKep=  2.83D-04  NBF=   221
 NBsUse=   221 1.00D-06 EigRej= -1.00D+00 NBFU=   221
 Initial guess from the checkpoint file:  "/home/super/YCY/BeH/Be11/4-H-Be11.chk"
 B after Tr=     0.000000   -0.000000   -0.000000
         Rot=    0.999863    0.001630    0.000626   -0.016470 Ang=   1.90 deg.
 ExpMin= 3.27D-02 ExpMax= 4.70D+03 ExpMxC= 1.60D+02 IAcc=3 IRadAn=         5 AccDes= 0.00D+00
 Harris functional with IExCor= 1009 and IRadAn=       5 diagonalized for initial guess.
 HarFok:  IExCor= 1009 AccDes= 0.00D+00 IRadAn=         5 IDoV= 1 UseB2=F ITyADJ=14
 ICtDFT=  3500011 ScaDFX=  1.000000  1.000000  1.000000  1.000000
 FoFCou: FMM=F IPFlag=           0 FMFlag=      100000 FMFlg1=           0
         NFxFlg=           0 DoJE=T BraDBF=F KetDBF=T FulRan=T
         wScrn=  0.000000 ICntrl=       500 IOpCl=  0 I1Cent=   200000004 NGrid=           0
         NMat0=    1 NMatS0=      1 NMatT0=    0 NMatD0=    1 NMtDS0=    0 NMtDT0=    0
 Petite list used in FoFCou.
 Requested convergence on RMS density matrix=1.00D-08 within 128 cycles.
 Requested convergence on MAX density matrix=1.00D-06.
 Requested convergence on             energy=1.00D-06.
 No special actions if energy rises.
 SCF Done:  E(RPBE1PBE) =  -163.031785326     A.U. after   13 cycles
            NFock= 13  Conv=0.61D-08     -V/T= 2.0075
   1 Symmetry operations used in ECPInt.
 ECPInt:  NShTT=    5778 NPrTT=   17959 LenC2=    5639 LenP2D=   14644.
 LDataN:  DoStor=T MaxTD1= 5 Len=  102
 Calling FoFJK, ICntrl=      2127 FMM=F ISym2X=0 I1Cent= 0 IOpClX= 0 NMat=1 NMatS=1 NMatT=0.
 ***** Axes restored to original set *****
 -------------------------------------------------------------------
 Center     Atomic                   Forces (Hartrees/Bohr)
 Number     Number              X              Y              Z
 -------------------------------------------------------------------
      1        4           0.000073355    0.000057708   -0.000336568
      2        4          -0.000010820    0.000154450   -0.000050433
      3        4          -0.000242723   -0.000133413    0.000019028
      4        4          -0.000200392    0.000317052    0.000571409
      5        4          -0.000147513    0.000011490    0.000130657
      6        4           0.000194910   -0.000158200   -0.000011861
      7        4          -0.000128980   -0.000171278   -0.000036338
      8        4          -0.000151112   -0.000012665   -0.000146285
      9        4           0.000042933    0.000202248    0.000050204
     10        4           0.000306778   -0.000061554    0.000269082
     11        4           0.000001353   -0.000004488    0.000098795
     12        1          -0.000506376    0.001300922   -0.001302752
     13        1           0.000768585   -0.001502271    0.000745062
 -------------------------------------------------------------------
 Cartesian Forces:  Max     0.001502271 RMS     0.000457433

 GradGradGradGradGradGradGradGradGradGradGradGradGradGradGradGradGradGrad
 Berny optimization.
 Using GEDIIS/GDIIS optimizer.
 FormGI is forming the generalized inverse of G from B-inverse, IUseBI=4.
 Internal  Forces:  Max     0.001890653 RMS     0.000144976
 Search for a local minimum.
 Step number  11 out of a maximum of  100
 All quantities printed in internal units (Hartrees-Bohrs-Radians)
 Mixed Optimization -- En-DIIS/RFO-DIIS
 Swapping is turned off.
 Update second derivatives using D2CorX and points    6    7    8    9   10
                                                     11
 DE= -8.14D-05 DEPred=-7.11D-05 R= 1.14D+00
 TightC=F SS=  1.41D+00  RLast= 1.57D-01 DXNew= 3.4562D+00 4.6993D-01
 Trust test= 1.14D+00 RLast= 1.57D-01 DXMaxT set to 2.06D+00
 ITU=  1  1  1  1  1  1  1  1  1  1  0
     Eigenvalues ---    0.00101   0.00612   0.02018   0.02342   0.02725
     Eigenvalues ---    0.02935   0.03333   0.03510   0.03762   0.04110
     Eigenvalues ---    0.05381   0.05426   0.05789   0.05954   0.06243
     Eigenvalues ---    0.06464   0.06529   0.06830   0.07072   0.07194
     Eigenvalues ---    0.07654   0.07741   0.08277   0.08863   0.09037
     Eigenvalues ---    0.10730   0.11721   0.12292   0.12554   0.13302
     Eigenvalues ---    0.14026   0.14397   0.59381
 En-DIIS/RFO-DIIS/Sim-DIIS IScMMF=       -3 using points:    11   10    9    8    7    6    5    4    3
 RFO step:  Lambda=-4.60399564D-05.
 DIIS inversion failure, remove point   9.
 DIIS inversion failure, remove point   8.
 DIIS inversion failure, remove point   7.
 DIIS inversion failure, remove point   6.
 RFO-DIIS uses    5 points instead of    9
 DidBck=F Rises=F RFO-DIIS coefs:    1.13940    0.22055   -0.73814    0.19091    0.18729
                  RFO-DIIS coefs:    0.00000    0.00000    0.00000    0.00000
 Iteration  1 RMS(Cart)=  0.00486359 RMS(Int)=  0.00016874
 Iteration  2 RMS(Cart)=  0.00013437 RMS(Int)=  0.00002083
 Iteration  3 RMS(Cart)=  0.00000008 RMS(Int)=  0.00002083
 Variable       Old X    -DE/DX   Delta X   Delta X   Delta X     New X
                                 (Linear)    (Quad)   (Total)
    R1        4.59678   0.00002   0.00385  -0.00038   0.00347   4.60025
    R2        3.88359   0.00002  -0.00179  -0.00028  -0.00205   3.88153
    R3        3.92899  -0.00002   0.00095   0.00022   0.00117   3.93016
    R4        3.85243   0.00009  -0.00195   0.00167  -0.00028   3.85215
    R5        4.53719   0.00004   0.00001   0.00153   0.00152   4.53871
    R6        3.92182   0.00000  -0.00217   0.00125  -0.00092   3.92090
    R7        3.80844  -0.00008  -0.00138  -0.00121  -0.00260   3.80584
    R8        4.20852   0.00005   0.00544   0.00002   0.00547   4.21399
    R9        3.82693   0.00007  -0.00168   0.00160  -0.00009   3.82683
   R10        3.77766   0.00003  -0.00027   0.00035   0.00007   3.77774
   R11        3.90033  -0.00006   0.00025  -0.00181  -0.00154   3.89879
   R12        4.03478  -0.00006  -0.00101   0.00046  -0.00055   4.03422
   R13        4.11970   0.00011  -0.00979   0.00393  -0.00586   4.11384
   R14        4.22029   0.00005   0.00456  -0.00016   0.00443   4.22472
   R15        3.90332   0.00003  -0.00128   0.00017  -0.00109   3.90222
   R16        4.03482   0.00001   0.00931  -0.00164   0.00767   4.04249
   R17        3.26013  -0.00056  -0.03326  -0.00293  -0.03619   3.22394
   R18        3.77106  -0.00007   0.00103  -0.00074   0.00029   3.77134
   R19        3.84060   0.00000  -0.00057   0.00051  -0.00006   3.84054
   R20        4.27037  -0.00004   0.00026  -0.00028  -0.00003   4.27034
   R21        3.86171  -0.00008  -0.00271  -0.00039  -0.00312   3.85859
   R22        3.83331  -0.00002  -0.00027   0.00041   0.00013   3.83344
   R23        3.86252   0.00003  -0.00153   0.00012  -0.00141   3.86110
   R24        3.84530   0.00005   0.00069   0.00158   0.00228   3.84758
   R25        4.01632  -0.00001  -0.00071   0.00077   0.00005   4.01637
   R26        4.08625  -0.00005  -0.00219   0.00015  -0.00205   4.08419
   R27        3.98958   0.00004  -0.00378   0.00042  -0.00335   3.98624
   R28        3.87235   0.00002   0.00092  -0.00119  -0.00027   3.87209
   R29        1.46605  -0.00189   0.00531  -0.00516   0.00016   1.46620
    A1        1.98707  -0.00004  -0.00042  -0.00018  -0.00060   1.98647
    A2        1.58785   0.00000  -0.00037   0.00005  -0.00032   1.58752
    A3        2.00520  -0.00003  -0.00037  -0.00014  -0.00051   2.00469
    A4        1.97676  -0.00003  -0.00310   0.00002  -0.00308   1.97368
    A5        1.56855  -0.00003  -0.00233   0.00001  -0.00233   1.56622
    A6        1.81654  -0.00002  -0.00159  -0.00021  -0.00181   1.81473
    A7        1.84760  -0.00002   0.00053  -0.00040   0.00014   1.84774
    A8        2.76034  -0.00006   0.00007  -0.00059  -0.00053   2.75981
    A9        2.00024  -0.00003   0.00067  -0.00023   0.00044   2.00068
   A10        1.54384   0.00001   0.00223  -0.00059   0.00164   1.54548
   A11        1.46424  -0.00002  -0.00058  -0.00001  -0.00059   1.46365
   A12        1.83473  -0.00003  -0.00309  -0.00008  -0.00317   1.83155
   A13        1.89252  -0.00000  -0.00252   0.00043  -0.00209   1.89044
   A14        1.99013  -0.00001   0.00155  -0.00048   0.00108   1.99121
   A15        1.82111   0.00005   0.00615  -0.00020   0.00595   1.82707
   A16        1.56253   0.00004   0.00314  -0.00016   0.00297   1.56550
   A17        2.29622   0.00002   0.00330   0.00007   0.00338   2.29960
   A18        2.04091   0.00004   0.00539  -0.00015   0.00523   2.04615
   A19        1.98336  -0.00001   0.00615  -0.00124   0.00491   1.98827
   A20        1.71590  -0.00002  -0.00438   0.00068  -0.00371   1.71219
   A21        1.92249   0.00003  -0.00448   0.00144  -0.00305   1.91944
   A22        1.90832   0.00000   0.00750  -0.00041   0.00703   1.91535
   A23        1.68436  -0.00003  -0.00494   0.00058  -0.00437   1.67999
   A24        1.70882  -0.00001  -0.00821   0.00143  -0.00678   1.70204
   A25        2.06501  -0.00005  -0.00870  -0.00108  -0.00977   2.05524
   A26        1.89535  -0.00001  -0.00365   0.00065  -0.00299   1.89236
   A27        2.14124   0.00008   0.02039   0.00012   0.02044   2.16168
   A28        2.48799   0.00006   0.01259  -0.00033   0.01212   2.50011
   A29        2.22074  -0.00007  -0.01426  -0.00099  -0.01515   2.20560
   A30        1.62392   0.00008   0.00011   0.00062   0.00073   1.62465
   A31        1.73881   0.00002  -0.00318   0.00047  -0.00272   1.73609
   A32        1.68406   0.00002   0.00061   0.00000   0.00061   1.68467
   A33        1.84980   0.00001  -0.00207   0.00042  -0.00165   1.84815
   A34        1.71788   0.00004   0.00235  -0.00034   0.00202   1.71990
   A35        1.96489   0.00001   0.00186  -0.00042   0.00144   1.96633
   A36        1.93120   0.00002  -0.00151   0.00044  -0.00106   1.93014
   A37        1.53908  -0.00001   0.00040  -0.00009   0.00031   1.53939
   A38        1.68658  -0.00002  -0.00200   0.00016  -0.00185   1.68473
   A39        1.98868  -0.00005   0.00020  -0.00050  -0.00030   1.98837
   A40        1.86504  -0.00002  -0.00169   0.00011  -0.00158   1.86346
   A41        2.26948  -0.00004  -0.00013  -0.00019  -0.00033   2.26915
   A42        1.95043   0.00003   0.00575  -0.00069   0.00506   1.95549
   A43        1.91385  -0.00001   0.00620  -0.00133   0.00487   1.91872
   A44        2.05675   0.00000   0.00264   0.00008   0.00273   2.05949
   A45        2.04685   0.00003   0.00393   0.00004   0.00398   2.05083
   A46        1.81048   0.00005   0.00235   0.00023   0.00258   1.81306
   A47        1.46040   0.00002  -0.00199   0.00018  -0.00181   1.45859
   A48        1.46268   0.00005   0.00001   0.00058   0.00058   1.46327
   A49        1.90613   0.00001  -0.00043  -0.00006  -0.00048   1.90564
   A50        1.90567  -0.00001  -0.00220   0.00030  -0.00190   1.90376
   A51        1.85572   0.00005   0.00008   0.00029   0.00038   1.85610
   A52        1.62402  -0.00006  -0.00426  -0.00028  -0.00454   1.61948
   A53        1.68456  -0.00006  -0.00047  -0.00043  -0.00090   1.68367
   A54        2.00656  -0.00007   0.00248  -0.00134   0.00114   2.00770
   A55        1.94383  -0.00003   0.00129  -0.00021   0.00108   1.94491
   A56        1.91634  -0.00007  -0.00107  -0.00025  -0.00133   1.91501
   A57        1.63599   0.00001   0.00070  -0.00021   0.00049   1.63648
   A58        1.77569   0.00003   0.00057   0.00002   0.00059   1.77628
   A59        1.33646  -0.00040   0.00198  -0.00122   0.00076   1.33722
    D1       -0.68736   0.00003  -0.00029   0.00047   0.00017  -0.68719
    D2       -1.78978   0.00004  -0.00067   0.00067  -0.00001  -1.78978
    D3        1.19482   0.00000   0.00005   0.00002   0.00008   1.19490
    D4        0.09241   0.00001  -0.00033   0.00022  -0.00010   0.09230
    D5        0.32254  -0.00001  -0.00027  -0.00012  -0.00038   0.32216
    D6       -0.77988  -0.00001  -0.00065   0.00009  -0.00056  -0.78044
    D7       -0.22619   0.00002  -0.00184   0.00090  -0.00094  -0.22713
    D8        0.80597   0.00002   0.00250  -0.00001   0.00249   0.80847
    D9       -1.09773   0.00003  -0.00206   0.00085  -0.00122  -1.09895
   D10       -0.06557   0.00003   0.00228  -0.00006   0.00222  -0.06335
   D11        0.91612  -0.00001  -0.00219   0.00058  -0.00161   0.91451
   D12        1.94828  -0.00001   0.00215  -0.00032   0.00183   1.95011
   D13        0.79455  -0.00001  -0.00023   0.00029   0.00006   0.79461
   D14       -0.92174   0.00002   0.00008   0.00050   0.00057  -0.92117
   D15        0.01281  -0.00001   0.00284  -0.00045   0.00238   0.01519
   D16       -0.08236  -0.00001   0.00034  -0.00024   0.00010  -0.08226
   D17       -1.05794   0.00001   0.00068  -0.00012   0.00056  -1.05738
   D18        0.77483  -0.00003   0.00025  -0.00050  -0.00025   0.77458
   D19       -0.20076  -0.00001   0.00060  -0.00038   0.00021  -0.20054
   D20        1.92769  -0.00006  -0.00014  -0.00047  -0.00062   1.92707
   D21        0.95210  -0.00004   0.00021  -0.00036  -0.00015   0.95195
   D22        0.29123   0.00002  -0.00107   0.00059  -0.00049   0.29074
   D23       -0.76465   0.00001  -0.00031   0.00037   0.00006  -0.76459
   D24        1.12605  -0.00001  -0.00337   0.00036  -0.00302   1.12303
   D25        0.07017  -0.00003  -0.00261   0.00015  -0.00247   0.06770
   D26       -0.71455   0.00003  -0.00059   0.00062   0.00003  -0.71452
   D27       -1.77042   0.00002   0.00017   0.00041   0.00058  -1.76985
   D28       -0.88526   0.00002   0.00242  -0.00020   0.00221  -0.88304
   D29       -0.04494   0.00001  -0.00331   0.00075  -0.00255  -0.04750
   D30        0.79808  -0.00004  -0.00082  -0.00037  -0.00119   0.79690
   D31        1.00046  -0.00000   0.00503  -0.00056   0.00449   1.00494
   D32       -0.17648  -0.00003  -0.00137   0.00015  -0.00122  -0.17770
   D33       -0.10693   0.00003   0.00587  -0.00041   0.00547  -0.10145
   D34       -1.28386   0.00000  -0.00052   0.00030  -0.00024  -1.28409
   D35       -0.81104  -0.00000   0.00363  -0.00088   0.00273  -0.80830
   D36        0.25968  -0.00000  -0.00023  -0.00032  -0.00054   0.25914
   D37        2.77792  -0.00008  -0.01863  -0.00070  -0.01931   2.75861
   D38        0.06085  -0.00000   0.00290  -0.00060   0.00229   0.06314
   D39        1.13156  -0.00000  -0.00095  -0.00004  -0.00098   1.13058
   D40       -2.63338  -0.00007  -0.01935  -0.00042  -0.01975  -2.65313
   D41       -0.08387  -0.00001   0.00034  -0.00024   0.00009  -0.08377
   D42        0.90926   0.00002   0.00042  -0.00014   0.00028   0.90954
   D43       -0.95962  -0.00002   0.00059  -0.00036   0.00023  -0.95939
   D44        0.03350   0.00001   0.00067  -0.00025   0.00042   0.03392
   D45        0.76965  -0.00002  -0.00180  -0.00023  -0.00202   0.76763
   D46       -0.31912  -0.00000  -0.00049   0.00012  -0.00036  -0.31948
   D47       -0.46333   0.00001   0.00283  -0.00074   0.00209  -0.46124
   D48        0.53292  -0.00003   0.00068  -0.00072  -0.00004   0.53288
   D49       -2.78030  -0.00004  -0.01402  -0.00067  -0.01461  -2.79491
   D50       -1.55543  -0.00001  -0.00050  -0.00062  -0.00115  -1.55658
   D51       -0.55918  -0.00004  -0.00266  -0.00061  -0.00328  -0.56246
   D52        2.41079  -0.00006  -0.01736  -0.00056  -0.01785   2.39294
   D53       -0.82375  -0.00001  -0.00587   0.00046  -0.00542  -0.82917
   D54        0.54421   0.00003   0.00258   0.00018   0.00278   0.54699
   D55       -1.01815  -0.00000  -0.00209  -0.00001  -0.00210  -1.02025
   D56        0.07735  -0.00003  -0.00272   0.00012  -0.00260   0.07475
   D57        0.22179   0.00003   0.00074   0.00012   0.00086   0.22265
   D58        1.31728   0.00000   0.00012   0.00024   0.00037   1.31765
   D59        0.94844   0.00000  -0.00300   0.00065  -0.00234   0.94611
   D60       -0.09854  -0.00002  -0.00356   0.00052  -0.00304  -0.10158
   D61       -0.15387  -0.00003   0.00310  -0.00129   0.00181  -0.15206
   D62       -1.20085  -0.00005   0.00253  -0.00142   0.00110  -1.19975
   D63       -3.06892  -0.00004  -0.00561  -0.00022  -0.00584  -3.07476
   D64        2.16728  -0.00006  -0.00617  -0.00035  -0.00655   2.16073
   D65        0.24891   0.00000  -0.00378   0.00084  -0.00293   0.24598
   D66        1.33376   0.00002  -0.00022   0.00081   0.00061   1.33436
   D67       -0.73690   0.00002  -0.00154   0.00081  -0.00073  -0.73763
   D68        0.34795   0.00005   0.00202   0.00079   0.00280   0.35075
   D69        2.65454   0.00007   0.02588   0.00077   0.02673   2.68127
   D70       -2.54379   0.00009   0.02944   0.00075   0.03026  -2.51353
   D71        0.18346  -0.00001   0.00047   0.00040   0.00086   0.18432
   D72       -0.93615   0.00004  -0.00076   0.00088   0.00011  -0.93604
   D73        1.18730  -0.00000  -0.00287   0.00125  -0.00161   1.18569
   D74        0.06769   0.00005  -0.00410   0.00174  -0.00236   0.06534
   D75       -2.19403   0.00004   0.01194   0.00032   0.01226  -2.18177
   D76        2.96954   0.00009   0.01071   0.00080   0.01151   2.98105
   D77        2.51184  -0.00000  -0.04244  -0.00013  -0.04251   2.46933
   D78       -2.70847  -0.00003  -0.04166  -0.00057  -0.04224  -2.75071
   D79        1.48189  -0.00001  -0.04495  -0.00044  -0.04536   1.43653
   D80        0.15120  -0.00007  -0.07165  -0.00030  -0.07206   0.07914
   D81       -1.38901  -0.00004  -0.05791   0.00058  -0.05731  -1.44632
   D82        0.81152   0.00001   0.00089  -0.00023   0.00067   0.81219
   D83       -0.27025   0.00000   0.00165  -0.00008   0.00158  -0.26867
   D84       -0.57653  -0.00000  -0.00079  -0.00021  -0.00101  -0.57753
   D85        0.52748  -0.00003  -0.00205  -0.00027  -0.00232   0.52517
   D86        0.09960   0.00001  -0.00028   0.00024  -0.00003   0.09957
   D87        1.31479  -0.00000   0.00015   0.00015   0.00030   1.31509
   D88       -1.00714   0.00001  -0.00151   0.00044  -0.00107  -1.00821
   D89        0.20804  -0.00000  -0.00109   0.00035  -0.00074   0.20731
   D90       -1.02121  -0.00000  -0.00390   0.00092  -0.00298  -1.02419
   D91        0.12138   0.00002  -0.00043   0.00048   0.00006   0.12144
   D92        0.06823   0.00001  -0.00443   0.00089  -0.00355   0.06468
   D93        1.21082   0.00003  -0.00096   0.00044  -0.00051   1.21031
   D94        0.59275   0.00001   0.00220  -0.00031   0.00190   0.59465
   D95       -0.49528  -0.00000   0.00307  -0.00047   0.00260  -0.49268
   D96        0.58730  -0.00001   0.00325  -0.00079   0.00246   0.58976
   D97       -0.53705  -0.00002  -0.00179  -0.00019  -0.00198  -0.53903
   D98       -0.46593   0.00000   0.00402  -0.00085   0.00317  -0.46276
   D99       -1.59027  -0.00001  -0.00102  -0.00025  -0.00127  -1.59155
   D100      -1.29041   0.00001  -0.00038  -0.00001  -0.00038  -1.29078
   D101      -0.18021   0.00003  -0.00092   0.00054  -0.00038  -0.18059
   D102      -0.18248  -0.00003  -0.00029  -0.00030  -0.00058  -0.18306
   D103       0.92771  -0.00001  -0.00083   0.00025  -0.00058   0.92713
   D104       0.45881  -0.00000  -0.00319   0.00060  -0.00259   0.45622
   D105      -0.76185   0.00005  -0.00117   0.00082  -0.00035  -0.76220
   D106      -0.92123  -0.00004  -0.00298  -0.00010  -0.00308  -0.92431
   D107      -0.04699  -0.00003  -0.00291  -0.00029  -0.00319  -0.05018
   D108       0.34192  -0.00001   0.00270  -0.00069   0.00202   0.34394
   D109       1.21616  -0.00001   0.00277  -0.00087   0.00191   1.21807
   D110      -0.19716  -0.00002   0.00005  -0.00028  -0.00024  -0.19740
   D111      -1.24410   0.00003   0.00006   0.00040   0.00046  -1.24365
   D112       1.04347  -0.00000   0.00236  -0.00022   0.00216   1.04563
   D113      -0.00347   0.00005   0.00238   0.00047   0.00285  -0.00062
   D114      -0.06658   0.00003   0.00237  -0.00007   0.00229  -0.06428
   D115       0.93168  -0.00003   0.00228  -0.00112   0.00115   0.93283
   D116      -0.93176   0.00001   0.00306  -0.00032   0.00273  -0.92903
   D117       0.06649  -0.00005   0.00296  -0.00137   0.00159   0.06809
         Item               Value     Threshold  Converged?
 Maximum Force            0.001891     0.000450     NO 
 RMS     Force            0.000145     0.000300     YES
 Maximum Displacement     0.048036     0.001800     NO 
 RMS     Displacement     0.004869     0.001200     NO 
 Predicted change in Energy=-2.330466D-05
 GradGradGradGradGradGradGradGradGradGradGradGradGradGradGradGradGradGrad

                          Input orientation:                          
 ---------------------------------------------------------------------
 Center     Atomic      Atomic             Coordinates (Angstroms)
 Number     Number       Type             X           Y           Z
 ---------------------------------------------------------------------
      1          4           0       -0.007971   -0.045559   -1.517688
      2          4           0       -1.534075    1.294847   -0.175910
      3          4           0        0.448283    1.594063   -0.367703
      4          4           0       -0.130356    1.070643    1.542219
      5          4           0        2.000439    0.366691   -1.168840
      6          4           0       -1.702698   -0.394883    0.927405
      7          4           0       -0.436990   -1.703204   -0.411557
      8          4           0        0.206541   -0.960161    1.379658
      9          4           0        1.562793   -1.353461   -0.256478
     10          4           0        1.764588    0.359443    0.849742
     11          4           0       -1.999780   -0.426738   -1.079037
     12          1           0       -0.251993    1.710264    3.115713
     13          1           0       -0.389989    2.327481    2.666277
 ---------------------------------------------------------------------
                    Distance matrix (angstroms):
                    1          2          3          4          5
     1  Be   0.000000
     2  Be   2.434348   0.000000
     3  Be   2.054019   2.013965   0.000000
     4  Be   3.259435   2.229946   2.063152   0.000000
     5  Be   2.079750   3.786842   2.134819   3.519329   0.000000
     6  Be   2.995430   2.025074   3.203112   2.235625   4.322900
     7  Be   2.038472   3.201162   3.414323   3.406684   3.286184
     8  Be   3.045837   3.245704   3.104154   2.064968   3.387248
     9  Be   2.401782   4.075613   3.153157   3.460975   1.995710
    10  Be   2.985082   3.578843   2.176951   2.139193   2.032326
    11  Be   2.074853   1.999094   3.253098   3.550758   4.079136
    12  H    4.960934   3.556837   3.555007   1.702878   5.023548
    13  H    4.825227   3.233155   3.231971   1.706036   4.926151
                    6          7          8          9         10
     6  Be   0.000000
     7  Be   2.259766   0.000000
     8  Be   2.041878   2.043207   0.000000
     9  Be   3.603316   2.036051   2.161261   0.000000
    10  Be   3.549242   3.269914   2.109427   2.049020   0.000000
    11  Be   2.028567   2.125373   3.346278   3.771916   4.302179
    12  H    3.365246   4.911988   3.217967   4.904237   3.320534
    13  H    3.486854   5.071656   3.580479   5.089714   3.437321
                   11         12         13
    11  Be   0.000000
    12  H    5.021700   0.000000
    13  H    4.919810   0.775882   0.000000
 Stoichiometry    Be11H2
 Framework group  C1[X(Be11H2)]
 Deg. of freedom    33
 Full point group                 C1      NOp   1
 Largest Abelian subgroup         C1      NOp   1
 Largest concise Abelian subgroup C1      NOp   1
                         Standard orientation:                         
 ---------------------------------------------------------------------
 Center     Atomic      Atomic             Coordinates (Angstroms)
 Number     Number       Type             X           Y           Z
 ---------------------------------------------------------------------
      1          4           0        0.568788   -1.208176   -0.923110
      2          4           0       -1.607403   -0.141582   -1.152495
      3          4           0        0.178629    0.731584   -1.474563
      4          4           0       -0.859162    1.529893    0.119892
      5          4           0        2.167042    0.120676   -0.994502
      6          4           0       -1.705677   -0.405061    0.852958
      7          4           0        0.225407   -1.561193    1.054980
      8          4           0        0.015095    0.394776    1.606928
      9          4           0        1.897172   -0.407959    0.910904
     10          4           0        1.272611    1.435626    0.270902
     11          4           0       -1.288531   -1.958783   -0.382770
     12          1           0       -1.663278    2.950705    0.604128
     13          1           0       -1.792603    2.930092   -0.160622
 ---------------------------------------------------------------------
 Rotational constants (GHZ):           2.2028560           1.8564276           1.6522639
 Standard basis: def2TZVP (5D, 7F)
 There are   232 symmetry adapted cartesian basis functions of A   symmetry.
 There are   221 symmetry adapted basis functions of A   symmetry.
   221 basis functions,   335 primitive gaussians,   232 cartesian basis functions
    23 alpha electrons       23 beta electrons
       nuclear repulsion energy       191.1576158298 Hartrees.
 NAtoms=   13 NActive=   13 NUniq=   13 SFac= 1.00D+00 NAtFMM=   60 NAOKFM=F Big=F
 Integral buffers will be    131072 words long.
 Raffenetti 2 integral format.
 Two-electron integral symmetry is turned on.
 Nuclear repulsion after empirical dispersion term =      191.1302964112 Hartrees.
 One-electron integrals computed using PRISM.
   1 Symmetry operations used in ECPInt.
 ECPInt:  NShTT=    5778 NPrTT=   17959 LenC2=    5640 LenP2D=   14647.
 LDataN:  DoStor=T MaxTD1= 4 Len=   56
 NBasis=   221 RedAO= T EigKep=  2.83D-04  NBF=   221
 NBsUse=   221 1.00D-06 EigRej= -1.00D+00 NBFU=   221
 Initial guess from the checkpoint file:  "/home/super/YCY/BeH/Be11/4-H-Be11.chk"
 B after Tr=    -0.000000    0.000000    0.000000
         Rot=    0.999990   -0.000434   -0.000383    0.004501 Ang=  -0.52 deg.
 ExpMin= 3.27D-02 ExpMax= 4.70D+03 ExpMxC= 1.60D+02 IAcc=3 IRadAn=         5 AccDes= 0.00D+00
 Harris functional with IExCor= 1009 and IRadAn=       5 diagonalized for initial guess.
 HarFok:  IExCor= 1009 AccDes= 0.00D+00 IRadAn=         5 IDoV= 1 UseB2=F ITyADJ=14
 ICtDFT=  3500011 ScaDFX=  1.000000  1.000000  1.000000  1.000000
 FoFCou: FMM=F IPFlag=           0 FMFlag=      100000 FMFlg1=           0
         NFxFlg=           0 DoJE=T BraDBF=F KetDBF=T FulRan=T
         wScrn=  0.000000 ICntrl=       500 IOpCl=  0 I1Cent=   200000004 NGrid=           0
         NMat0=    1 NMatS0=      1 NMatT0=    0 NMatD0=    1 NMtDS0=    0 NMtDT0=    0
 Petite list used in FoFCou.
 Requested convergence on RMS density matrix=1.00D-08 within 128 cycles.
 Requested convergence on MAX density matrix=1.00D-06.
 Requested convergence on             energy=1.00D-06.
 No special actions if energy rises.
 SCF Done:  E(RPBE1PBE) =  -163.031815387     A.U. after   12 cycles
            NFock= 12  Conv=0.96D-08     -V/T= 2.0075
   1 Symmetry operations used in ECPInt.
 ECPInt:  NShTT=    5778 NPrTT=   17959 LenC2=    5640 LenP2D=   14647.
 LDataN:  DoStor=T MaxTD1= 5 Len=  102
 Calling FoFJK, ICntrl=      2127 FMM=F ISym2X=0 I1Cent= 0 IOpClX= 0 NMat=1 NMatS=1 NMatT=0.
 ***** Axes restored to original set *****
 -------------------------------------------------------------------
 Center     Atomic                   Forces (Hartrees/Bohr)
 Number     Number              X              Y              Z
 -------------------------------------------------------------------
      1        4           0.000071691    0.000003731   -0.000338469
      2        4          -0.000044726    0.000095246   -0.000015455
      3        4          -0.000206310    0.000050998   -0.000021841
      4        4           0.000024823   -0.000039314   -0.000030520
      5        4          -0.000192041   -0.000038334    0.000142903
      6        4           0.000147691   -0.000044354   -0.000014386
      7        4          -0.000061885   -0.000121538   -0.000085576
      8        4          -0.000115482   -0.000078085    0.000046285
      9        4          -0.000031387    0.000226665    0.000012556
     10        4           0.000294452   -0.000089234    0.000312558
     11        4           0.000009571   -0.000008245    0.000110355
     12        1          -0.000248421    0.000948833   -0.000772181
     13        1           0.000352023   -0.000906369    0.000653772
 -------------------------------------------------------------------
 Cartesian Forces:  Max     0.000948833 RMS     0.000299501

 GradGradGradGradGradGradGradGradGradGradGradGradGradGradGradGradGradGrad
 Berny optimization.
 Using GEDIIS/GDIIS optimizer.
 FormGI is forming the generalized inverse of G from B-inverse, IUseBI=4.
 Internal  Forces:  Max     0.001251329 RMS     0.000093095
 Search for a local minimum.
 Step number  12 out of a maximum of  100
 All quantities printed in internal units (Hartrees-Bohrs-Radians)
 Mixed Optimization -- En-DIIS/RFO-DIIS
 Swapping is turned off.
 Update second derivatives using D2CorX and points    8    9   10   11   12
 DE= -3.01D-05 DEPred=-2.33D-05 R= 1.29D+00
 TightC=F SS=  1.41D+00  RLast= 1.44D-01 DXNew= 3.4562D+00 4.3072D-01
 Trust test= 1.29D+00 RLast= 1.44D-01 DXMaxT set to 2.06D+00
 ITU=  1  1  1  1  1  1  1  1  1  1  1  0
     Eigenvalues ---    0.00092   0.00608   0.01949   0.02337   0.02710
     Eigenvalues ---    0.02928   0.03308   0.03486   0.03763   0.04111
     Eigenvalues ---    0.05309   0.05424   0.05746   0.05940   0.06156
     Eigenvalues ---    0.06459   0.06539   0.06816   0.07062   0.07190
     Eigenvalues ---    0.07634   0.07735   0.08313   0.08860   0.09094
     Eigenvalues ---    0.10619   0.11676   0.12281   0.12527   0.13288
     Eigenvalues ---    0.13842   0.14389   0.54781
 En-DIIS/RFO-DIIS/Sim-DIIS IScMMF=       -3 using points:    12   11   10    9    8    7    6    5    4    3
 RFO step:  Lambda=-9.11808186D-06.
 DIIS inversion failure, remove point  10.
 DIIS inversion failure, remove point   9.
 DIIS inversion failure, remove point   8.
 DIIS inversion failure, remove point   7.
 RFO-DIIS uses    6 points instead of   10
 DidBck=F Rises=F RFO-DIIS coefs:    2.12634   -1.03662   -0.37173    0.74931   -0.00474
                  RFO-DIIS coefs:   -0.46256    0.00000    0.00000    0.00000    0.00000
 Iteration  1 RMS(Cart)=  0.00236764 RMS(Int)=  0.00022517
 Iteration  2 RMS(Cart)=  0.00002538 RMS(Int)=  0.00022267
 Iteration  3 RMS(Cart)=  0.00000001 RMS(Int)=  0.00022267
 Variable       Old X    -DE/DX   Delta X   Delta X   Delta X     New X
                                 (Linear)    (Quad)   (Total)
    R1        4.60025   0.00003   0.00118   0.00063   0.00176   4.60201
    R2        3.88153   0.00005  -0.00124   0.00068  -0.00055   3.88099
    R3        3.93016  -0.00004   0.00065  -0.00066   0.00003   3.93018
    R4        3.85215   0.00007   0.00101  -0.00019   0.00093   3.85309
    R5        4.53871   0.00003   0.00220  -0.00051   0.00149   4.54020
    R6        3.92090  -0.00000   0.00058  -0.00006   0.00053   3.92143
    R7        3.80584  -0.00005  -0.00224   0.00022  -0.00199   3.80386
    R8        4.21399   0.00004   0.00242   0.00034   0.00277   4.21676
    R9        3.82683   0.00004   0.00131  -0.00049   0.00081   3.82764
   R10        3.77774   0.00002   0.00015   0.00009   0.00026   3.77800
   R11        3.89879  -0.00006  -0.00225  -0.00013  -0.00226   3.89653
   R12        4.03422  -0.00006   0.00013  -0.00091  -0.00077   4.03345
   R13        4.11384   0.00015   0.00160   0.00097   0.00249   4.11633
   R14        4.22472   0.00001   0.00164   0.00001   0.00178   4.22650
   R15        3.90222   0.00001  -0.00015   0.00035   0.00031   3.90254
   R16        4.04249  -0.00003   0.00235  -0.00079   0.00147   4.04396
   R17        3.22394  -0.00006  -0.01610   0.00093  -0.01517   3.20877
   R18        3.77134  -0.00008  -0.00072  -0.00036  -0.00101   3.77033
   R19        3.84054   0.00001   0.00036   0.00045   0.00076   3.84130
   R20        4.27034  -0.00002  -0.00014   0.00054   0.00039   4.27072
   R21        3.85859  -0.00004  -0.00120  -0.00086  -0.00222   3.85637
   R22        3.83344  -0.00002   0.00027  -0.00016   0.00013   3.83357
   R23        3.86110   0.00006  -0.00029   0.00066   0.00036   3.86146
   R24        3.84758   0.00001   0.00243  -0.00079   0.00161   3.84919
   R25        4.01637  -0.00001   0.00067  -0.00074  -0.00021   4.01617
   R26        4.08419  -0.00004  -0.00102   0.00028  -0.00062   4.08357
   R27        3.98624   0.00005  -0.00134   0.00038  -0.00084   3.98540
   R28        3.87209   0.00001  -0.00134   0.00042  -0.00093   3.87115
   R29        1.46620  -0.00125  -0.00395   0.00018  -0.00377   1.46243
    A1        1.98647  -0.00004  -0.00039  -0.00041  -0.00082   1.98564
    A2        1.58752  -0.00000  -0.00002  -0.00009  -0.00015   1.58738
    A3        2.00469  -0.00003  -0.00028  -0.00032  -0.00061   2.00407
    A4        1.97368  -0.00002  -0.00123  -0.00006  -0.00128   1.97239
    A5        1.56622  -0.00003  -0.00096  -0.00009  -0.00103   1.56519
    A6        1.81473  -0.00002  -0.00100  -0.00018  -0.00116   1.81357
    A7        1.84774  -0.00003  -0.00036  -0.00010  -0.00040   1.84733
    A8        2.75981  -0.00007  -0.00079  -0.00061  -0.00140   2.75841
    A9        2.00068  -0.00003   0.00004  -0.00037  -0.00037   2.00031
   A10        1.54548  -0.00000   0.00017   0.00002   0.00020   1.54569
   A11        1.46365  -0.00001  -0.00031   0.00004  -0.00023   1.46342
   A12        1.83155  -0.00002  -0.00147  -0.00006  -0.00148   1.83007
   A13        1.89044   0.00000  -0.00055  -0.00009  -0.00063   1.88980
   A14        1.99121  -0.00002   0.00001  -0.00007  -0.00003   1.99118
   A15        1.82707   0.00002   0.00237   0.00013   0.00252   1.82959
   A16        1.56550   0.00003   0.00108   0.00008   0.00114   1.56664
   A17        2.29960  -0.00001   0.00157  -0.00018   0.00134   2.30094
   A18        2.04615   0.00002   0.00211  -0.00028   0.00183   2.04797
   A19        1.98827  -0.00004   0.00095  -0.00025   0.00070   1.98897
   A20        1.71219   0.00001  -0.00087  -0.00020  -0.00119   1.71100
   A21        1.91944   0.00005   0.00001   0.00034   0.00032   1.91976
   A22        1.91535  -0.00001   0.00341  -0.00009   0.00261   1.91797
   A23        1.67999  -0.00001  -0.00141  -0.00010  -0.00152   1.67847
   A24        1.70204   0.00003  -0.00166   0.00025  -0.00146   1.70058
   A25        2.05524  -0.00005  -0.00477  -0.00053  -0.00541   2.04984
   A26        1.89236   0.00002  -0.00074  -0.00001  -0.00079   1.89157
   A27        2.16168   0.00004   0.00929   0.00040   0.00910   2.17077
   A28        2.50011   0.00002   0.00520   0.00032   0.00489   2.50500
   A29        2.20560  -0.00006  -0.00753  -0.00035  -0.00756   2.19803
   A30        1.62465   0.00009   0.00100   0.00058   0.00154   1.62618
   A31        1.73609   0.00003  -0.00062   0.00030  -0.00037   1.73573
   A32        1.68467   0.00002   0.00025   0.00001   0.00025   1.68492
   A33        1.84815   0.00003  -0.00027   0.00046   0.00016   1.84831
   A34        1.71990   0.00002   0.00059   0.00012   0.00071   1.72061
   A35        1.96633   0.00000   0.00027   0.00015   0.00041   1.96674
   A36        1.93014   0.00003  -0.00005   0.00009  -0.00001   1.93014
   A37        1.53939  -0.00001   0.00005   0.00001   0.00006   1.53945
   A38        1.68473   0.00001  -0.00061   0.00025  -0.00039   1.68434
   A39        1.98837  -0.00005  -0.00056  -0.00039  -0.00098   1.98740
   A40        1.86346  -0.00001  -0.00051  -0.00024  -0.00079   1.86267
   A41        2.26915  -0.00003  -0.00019   0.00003  -0.00023   2.26892
   A42        1.95549  -0.00001   0.00137  -0.00004   0.00141   1.95690
   A43        1.91872  -0.00004   0.00098  -0.00047   0.00047   1.91918
   A44        2.05949  -0.00002   0.00122  -0.00027   0.00094   2.06043
   A45        2.05083   0.00001   0.00176  -0.00012   0.00165   2.05247
   A46        1.81306   0.00003   0.00132  -0.00011   0.00119   1.81426
   A47        1.45859   0.00004  -0.00061   0.00037  -0.00022   1.45836
   A48        1.46327   0.00006   0.00084   0.00049   0.00133   1.46460
   A49        1.90564   0.00000  -0.00042   0.00001  -0.00031   1.90534
   A50        1.90376   0.00000  -0.00060   0.00000  -0.00057   1.90319
   A51        1.85610   0.00006   0.00046   0.00036   0.00085   1.85694
   A52        1.61948  -0.00004  -0.00222  -0.00006  -0.00230   1.61718
   A53        1.68367  -0.00006  -0.00082  -0.00048  -0.00132   1.68235
   A54        2.00770  -0.00008  -0.00091  -0.00053  -0.00137   2.00632
   A55        1.94491  -0.00004   0.00027  -0.00011   0.00015   1.94507
   A56        1.91501  -0.00006  -0.00087  -0.00032  -0.00113   1.91388
   A57        1.63648   0.00001   0.00003   0.00017   0.00022   1.63670
   A58        1.77628   0.00002   0.00035   0.00026   0.00061   1.77689
   A59        1.33722  -0.00009   0.00165  -0.00137   0.00028   1.33750
    D1       -0.68719   0.00004   0.00053   0.00039   0.00092  -0.68627
    D2       -1.78978   0.00005   0.00066   0.00038   0.00101  -1.78877
    D3        1.19490  -0.00000   0.00006   0.00017   0.00027   1.19517
    D4        0.09230   0.00000   0.00019   0.00016   0.00037   0.09267
    D5        0.32216  -0.00001  -0.00029   0.00024  -0.00001   0.32215
    D6       -0.78044   0.00000  -0.00016   0.00023   0.00009  -0.78035
    D7       -0.22713   0.00002   0.00039   0.00019   0.00060  -0.22653
    D8        0.80847   0.00000   0.00103  -0.00019   0.00090   0.80936
    D9       -1.09895   0.00004   0.00023   0.00035   0.00057  -1.09838
   D10       -0.06335   0.00002   0.00087  -0.00003   0.00087  -0.06248
   D11        0.91451  -0.00000  -0.00012  -0.00008  -0.00023   0.91428
   D12        1.95011  -0.00002   0.00052  -0.00046   0.00007   1.95018
   D13        0.79461  -0.00001   0.00037  -0.00001   0.00037   0.79498
   D14       -0.92117   0.00003   0.00071   0.00028   0.00103  -0.92014
   D15        0.01519  -0.00000   0.00067   0.00034   0.00106   0.01625
   D16       -0.08226  -0.00001  -0.00019  -0.00013  -0.00034  -0.08259
   D17       -1.05738   0.00001   0.00001   0.00030   0.00034  -1.05704
   D18        0.77458  -0.00002  -0.00055  -0.00026  -0.00085   0.77373
   D19       -0.20054  -0.00001  -0.00035   0.00017  -0.00017  -0.20071
   D20        1.92707  -0.00006  -0.00067  -0.00060  -0.00131   1.92576
   D21        0.95195  -0.00004  -0.00047  -0.00017  -0.00063   0.95132
   D22        0.29074   0.00002   0.00029   0.00003   0.00032   0.29106
   D23       -0.76459   0.00001   0.00037   0.00007   0.00042  -0.76417
   D24        1.12303  -0.00001  -0.00099  -0.00001  -0.00099   1.12205
   D25        0.06770  -0.00002  -0.00092   0.00004  -0.00088   0.06682
   D26       -0.71452   0.00003   0.00056   0.00028   0.00084  -0.71368
   D27       -1.76985   0.00002   0.00063   0.00032   0.00094  -1.76891
   D28       -0.88304   0.00002   0.00071   0.00030   0.00103  -0.88201
   D29       -0.04750   0.00001  -0.00040   0.00000  -0.00042  -0.04792
   D30        0.79690  -0.00004  -0.00085  -0.00001  -0.00083   0.79606
   D31        1.00494  -0.00002   0.00126  -0.00018   0.00115   1.00610
   D32       -0.17770  -0.00002  -0.00035  -0.00008  -0.00044  -0.17814
   D33       -0.10145   0.00000   0.00185  -0.00017   0.00172  -0.09973
   D34       -1.28409   0.00000   0.00023  -0.00007   0.00013  -1.28397
   D35       -0.80830  -0.00002   0.00052  -0.00044   0.00002  -0.80828
   D36        0.25914  -0.00000  -0.00058  -0.00032  -0.00094   0.25820
   D37        2.75861  -0.00004  -0.00882  -0.00059  -0.00924   2.74938
   D38        0.06314  -0.00002   0.00055  -0.00056  -0.00005   0.06309
   D39        1.13058  -0.00000  -0.00055  -0.00044  -0.00101   1.12957
   D40       -2.65313  -0.00005  -0.00879  -0.00070  -0.00930  -2.66244
   D41       -0.08377  -0.00001  -0.00020  -0.00013  -0.00035  -0.08412
   D42        0.90954   0.00002  -0.00002   0.00005   0.00000   0.90954
   D43       -0.95939  -0.00002  -0.00021  -0.00024  -0.00047  -0.95986
   D44        0.03392   0.00001  -0.00004  -0.00006  -0.00012   0.03380
   D45        0.76763  -0.00002  -0.00114  -0.00013  -0.00122   0.76641
   D46       -0.31948   0.00000  -0.00012   0.00004  -0.00005  -0.31953
   D47       -0.46124  -0.00001   0.00023  -0.00013   0.00009  -0.46115
   D48        0.53288  -0.00002  -0.00057  -0.00041  -0.00104   0.53185
   D49       -2.79491  -0.00002  -0.00778  -0.00023  -0.00697  -2.80188
   D50       -1.55658  -0.00000  -0.00096  -0.00000  -0.00109  -1.55767
   D51       -0.56246  -0.00002  -0.00177  -0.00028  -0.00222  -0.56468
   D52        2.39294  -0.00002  -0.00898  -0.00010  -0.00815   2.38479
   D53       -0.82917   0.00000  -0.00180   0.00036  -0.00143  -0.83060
   D54        0.54699   0.00001   0.00131   0.00022   0.00168   0.54867
   D55       -1.02025  -0.00000  -0.00089   0.00006  -0.00086  -1.02111
   D56        0.07475  -0.00002  -0.00097   0.00001  -0.00100   0.07375
   D57        0.22265   0.00002   0.00044   0.00018   0.00064   0.22329
   D58        1.31765  -0.00000   0.00036   0.00014   0.00050   1.31815
   D59        0.94611   0.00002  -0.00047  -0.00000  -0.00048   0.94563
   D60       -0.10158   0.00001  -0.00088   0.00027  -0.00058  -0.10216
   D61       -0.15206  -0.00004  -0.00047  -0.00043  -0.00090  -0.15296
   D62       -1.19975  -0.00005  -0.00087  -0.00016  -0.00101  -1.20076
   D63       -3.07476  -0.00003  -0.00193  -0.00056  -0.00313  -3.07789
   D64        2.16073  -0.00004  -0.00233  -0.00029  -0.00323   2.15750
   D65        0.24598   0.00002  -0.00060   0.00074   0.00016   0.24613
   D66        1.33436   0.00001   0.00079   0.00022   0.00112   1.33548
   D67       -0.73763   0.00003   0.00036   0.00071   0.00107  -0.73656
   D68        0.35075   0.00002   0.00175   0.00019   0.00204   0.35279
   D69        2.68127   0.00004   0.01136   0.00063   0.01283   2.69410
   D70       -2.51353   0.00003   0.01275   0.00011   0.01380  -2.49973
   D71        0.18432  -0.00002   0.00078   0.00033   0.00119   0.18551
   D72       -0.93604   0.00004   0.00097   0.00074   0.00174  -0.93430
   D73        1.18569  -0.00000   0.00043   0.00020   0.00071   1.18641
   D74        0.06534   0.00006   0.00063   0.00061   0.00126   0.06660
   D75       -2.18177   0.00000   0.00591   0.00046   0.00565  -2.17612
   D76        2.98105   0.00006   0.00611   0.00087   0.00620   2.98725
   D77        2.46933   0.00000  -0.01937   0.00001  -0.01905   2.45027
   D78       -2.75071  -0.00002  -0.01878  -0.00006  -0.01948  -2.77020
   D79        1.43653   0.00000  -0.02119   0.00026  -0.02030   1.41624
   D80        0.07914  -0.00003  -0.03093   0.00013  -0.03191   0.04723
   D81       -1.44632   0.00000  -0.02519   0.00004  -0.02432  -1.47064
   D82        0.81219   0.00002   0.00009   0.00014   0.00016   0.81235
   D83       -0.26867  -0.00001   0.00056  -0.00013   0.00035  -0.26832
   D84       -0.57753   0.00001  -0.00066  -0.00035  -0.00107  -0.57860
   D85        0.52517  -0.00003  -0.00128  -0.00037  -0.00169   0.52347
   D86        0.09957   0.00001   0.00023   0.00018   0.00043   0.09999
   D87        1.31509   0.00001   0.00043   0.00028   0.00065   1.31574
   D88       -1.00821  -0.00000  -0.00008   0.00001  -0.00004  -1.00826
   D89        0.20731  -0.00000   0.00012   0.00011   0.00018   0.20749
   D90       -1.02419   0.00001  -0.00043   0.00034  -0.00009  -1.02428
   D91        0.12144   0.00001   0.00046   0.00024   0.00072   0.12216
   D92        0.06468   0.00003  -0.00072   0.00061  -0.00011   0.06457
   D93        1.21031   0.00002   0.00017   0.00051   0.00070   1.21101
   D94        0.59465   0.00000   0.00061  -0.00018   0.00039   0.59504
   D95       -0.49268  -0.00001   0.00073  -0.00045   0.00023  -0.49245
   D96        0.58976  -0.00002   0.00042  -0.00057  -0.00013   0.58963
   D97       -0.53903  -0.00001  -0.00104  -0.00016  -0.00120  -0.54023
   D98       -0.46276  -0.00002   0.00066  -0.00078  -0.00011  -0.46287
   D99       -1.59155  -0.00001  -0.00081  -0.00037  -0.00119  -1.59273
   D100      -1.29078   0.00001  -0.00024   0.00001  -0.00018  -1.29096
   D101      -0.18059   0.00003   0.00026   0.00023   0.00054  -0.18005
   D102      -0.18306  -0.00003  -0.00063  -0.00031  -0.00089  -0.18395
   D103       0.92713  -0.00000  -0.00013  -0.00009  -0.00017   0.92696
   D104       0.45622   0.00001  -0.00055   0.00040  -0.00016   0.45606
   D105      -0.76220   0.00005   0.00071   0.00045   0.00112  -0.76107
   D106      -0.92431  -0.00001  -0.00123  -0.00019  -0.00153  -0.92585
   D107      -0.05018  -0.00001  -0.00146  -0.00007  -0.00159  -0.05177
   D108       0.34394  -0.00003   0.00020  -0.00036  -0.00013   0.34380
   D109       1.21807  -0.00002  -0.00004  -0.00024  -0.00019   1.21788
   D110      -0.19740  -0.00001  -0.00032  -0.00025  -0.00060  -0.19800
   D111      -1.24365   0.00004   0.00069   0.00025   0.00090  -1.24274
   D112       1.04563  -0.00001   0.00064  -0.00009   0.00060   1.04622
   D113      -0.00062   0.00004   0.00165   0.00041   0.00210   0.00148
   D114      -0.06428   0.00002   0.00089  -0.00003   0.00090  -0.06339
   D115       0.93283  -0.00003  -0.00067  -0.00027  -0.00090   0.93193
   D116      -0.92903  -0.00000   0.00099  -0.00023   0.00072  -0.92830
   D117       0.06809  -0.00005  -0.00058  -0.00047  -0.00107   0.06701
         Item               Value     Threshold  Converged?
 Maximum Force            0.001251     0.000450     NO 
 RMS     Force            0.000093     0.000300     YES
 Maximum Displacement     0.023187     0.001800     NO 
 RMS     Displacement     0.002373     0.001200     NO 
 Predicted change in Energy=-2.822046D-06
 GradGradGradGradGradGradGradGradGradGradGradGradGradGradGradGradGradGrad

                          Input orientation:                          
 ---------------------------------------------------------------------
 Center     Atomic      Atomic             Coordinates (Angstroms)
 Number     Number       Type             X           Y           Z
 ---------------------------------------------------------------------
      1          4           0       -0.008181   -0.044284   -1.517788
      2          4           0       -1.535835    1.294614   -0.174578
      3          4           0        0.445722    1.593283   -0.364464
      4          4           0       -0.131309    1.070348    1.544784
      5          4           0        1.999534    0.369140   -1.166247
      6          4           0       -1.702833   -0.396506    0.927637
      7          4           0       -0.436710   -1.703362   -0.412708
      8          4           0        0.205758   -0.960345    1.379113
      9          4           0        1.563481   -1.351813   -0.255809
     10          4           0        1.764655    0.359003    0.852838
     11          4           0       -1.999942   -0.426941   -1.078893
     12          1           0       -0.257832    1.709238    3.110143
     13          1           0       -0.377719    2.327054    2.659775
 ---------------------------------------------------------------------
                    Distance matrix (angstroms):
                    1          2          3          4          5
     1  Be   0.000000
     2  Be   2.435280   0.000000
     3  Be   2.053730   2.012915   0.000000
     4  Be   3.261428   2.231411   2.061954   0.000000
     5  Be   2.079764   3.786653   2.134412   3.518789   0.000000
     6  Be   2.995999   2.025501   3.200793   2.236565   4.321815
     7  Be   2.038966   3.201975   3.413046   3.408595   3.286087
     8  Be   3.045813   3.245295   3.101396   2.065133   3.385856
     9  Be   2.402571   4.076264   3.151949   3.461403   1.995174
    10  Be   2.987550   3.581087   2.178269   2.139972   2.032726
    11  Be   2.075131   1.999233   3.251612   3.552090   4.078870
    12  H    4.955291   3.548886   3.547016   1.695445   5.017875
    13  H    4.817866   3.231210   3.219083   1.698008   4.911538
                    6          7          8          9         10
     6  Be   0.000000
     7  Be   2.259970   0.000000
     8  Be   2.040702   2.043395   0.000000
     9  Be   3.603049   2.036901   2.160932   0.000000
    10  Be   3.549629   3.271233   2.108982   2.048527   0.000000
    11  Be   2.028635   2.125264   3.345359   3.772378   4.303659
    12  H    3.359393   4.907985   3.215284   4.900698   3.317983
    13  H    3.489128   5.068322   3.575966   5.079660   3.424619
                   11         12         13
    11  Be   0.000000
    12  H    5.014601   0.000000
    13  H    4.918712   0.773887   0.000000
 Stoichiometry    Be11H2
 Framework group  C1[X(Be11H2)]
 Deg. of freedom    33
 Full point group                 C1      NOp   1
 Largest Abelian subgroup         C1      NOp   1
 Largest concise Abelian subgroup C1      NOp   1
                         Standard orientation:                         
 ---------------------------------------------------------------------
 Center     Atomic      Atomic             Coordinates (Angstroms)
 Number     Number       Type             X           Y           Z
 ---------------------------------------------------------------------
      1          4           0        0.559416   -1.211985   -0.925250
      2          4           0       -1.610473   -0.129744   -1.150908
      3          4           0        0.180542    0.730947   -1.472314
      4          4           0       -0.848706    1.536993    0.122235
      5          4           0        2.165602    0.107293   -0.996594
      6          4           0       -1.707205   -0.393891    0.854964
      7          4           0        0.215865   -1.564306    1.053443
      8          4           0        0.019243    0.393001    1.606392
      9          4           0        1.895347   -0.420960    0.908302
     10          4           0        1.283194    1.427614    0.272297
     11          4           0       -1.302731   -1.949606   -0.382579
     12          1           0       -1.643518    2.955415    0.602744
     13          1           0       -1.756858    2.943160   -0.162700
 ---------------------------------------------------------------------
 Rotational constants (GHZ):           2.2034563           1.8569138           1.6522939
 Standard basis: def2TZVP (5D, 7F)
 There are   232 symmetry adapted cartesian basis functions of A   symmetry.
 There are   221 symmetry adapted basis functions of A   symmetry.
   221 basis functions,   335 primitive gaussians,   232 cartesian basis functions
    23 alpha electrons       23 beta electrons
       nuclear repulsion energy       191.1808538498 Hartrees.
 NAtoms=   13 NActive=   13 NUniq=   13 SFac= 1.00D+00 NAtFMM=   60 NAOKFM=F Big=F
 Integral buffers will be    131072 words long.
 Raffenetti 2 integral format.
 Two-electron integral symmetry is turned on.
 Nuclear repulsion after empirical dispersion term =      191.1535287670 Hartrees.
 One-electron integrals computed using PRISM.
   1 Symmetry operations used in ECPInt.
 ECPInt:  NShTT=    5778 NPrTT=   17959 LenC2=    5640 LenP2D=   14651.
 LDataN:  DoStor=T MaxTD1= 4 Len=   56
 NBasis=   221 RedAO= T EigKep=  2.83D-04  NBF=   221
 NBsUse=   221 1.00D-06 EigRej= -1.00D+00 NBFU=   221
 Initial guess from the checkpoint file:  "/home/super/YCY/BeH/Be11/4-H-Be11.chk"
 B after Tr=    -0.000000    0.000000   -0.000000
         Rot=    0.999994   -0.000314   -0.000508    0.003511 Ang=  -0.41 deg.
 ExpMin= 3.27D-02 ExpMax= 4.70D+03 ExpMxC= 1.60D+02 IAcc=3 IRadAn=         5 AccDes= 0.00D+00
 Harris functional with IExCor= 1009 and IRadAn=       5 diagonalized for initial guess.
 HarFok:  IExCor= 1009 AccDes= 0.00D+00 IRadAn=         5 IDoV= 1 UseB2=F ITyADJ=14
 ICtDFT=  3500011 ScaDFX=  1.000000  1.000000  1.000000  1.000000
 FoFCou: FMM=F IPFlag=           0 FMFlag=      100000 FMFlg1=           0
         NFxFlg=           0 DoJE=T BraDBF=F KetDBF=T FulRan=T
         wScrn=  0.000000 ICntrl=       500 IOpCl=  0 I1Cent=   200000004 NGrid=           0
         NMat0=    1 NMatS0=      1 NMatT0=    0 NMatD0=    1 NMtDS0=    0 NMtDT0=    0
 Petite list used in FoFCou.
 Requested convergence on RMS density matrix=1.00D-08 within 128 cycles.
 Requested convergence on MAX density matrix=1.00D-06.
 Requested convergence on             energy=1.00D-06.
 No special actions if energy rises.
 SCF Done:  E(RPBE1PBE) =  -163.031822017     A.U. after   11 cycles
            NFock= 11  Conv=0.97D-08     -V/T= 2.0075
   1 Symmetry operations used in ECPInt.
 ECPInt:  NShTT=    5778 NPrTT=   17959 LenC2=    5640 LenP2D=   14651.
 LDataN:  DoStor=T MaxTD1= 5 Len=  102
 Calling FoFJK, ICntrl=      2127 FMM=F ISym2X=0 I1Cent= 0 IOpClX= 0 NMat=1 NMatS=1 NMatT=0.
 ***** Axes restored to original set *****
 -------------------------------------------------------------------
 Center     Atomic                   Forces (Hartrees/Bohr)
 Number     Number              X              Y              Z
 -------------------------------------------------------------------
      1        4           0.000025924   -0.000074802   -0.000296080
      2        4          -0.000084257    0.000002868    0.000049595
      3        4          -0.000018889    0.000057777   -0.000046503
      4        4           0.000021147   -0.000258029   -0.000278887
      5        4          -0.000154174    0.000000188    0.000119285
      6        4           0.000070042    0.000073058   -0.000053031
      7        4           0.000025357   -0.000027644   -0.000087238
      8        4          -0.000051447   -0.000074941    0.000089638
      9        4          -0.000125550    0.000122335   -0.000006166
     10        4           0.000218475   -0.000000180    0.000198379
     11        4           0.000054476   -0.000008295    0.000115383
     12        1           0.000008984   -0.000056853    0.000197375
     13        1           0.000009912    0.000244518   -0.000001749
 -------------------------------------------------------------------
 Cartesian Forces:  Max     0.000296080 RMS     0.000120564

 GradGradGradGradGradGradGradGradGradGradGradGradGradGradGradGradGradGrad
 Berny optimization.
 Using GEDIIS/GDIIS optimizer.
 FormGI is forming the generalized inverse of G from B-inverse, IUseBI=4.
 Internal  Forces:  Max     0.000267013 RMS     0.000033647
 Search for a local minimum.
 Step number  13 out of a maximum of  100
 All quantities printed in internal units (Hartrees-Bohrs-Radians)
 Mixed Optimization -- En-DIIS/RFO-DIIS
 Swapping is turned off.
 Update second derivatives using D2CorX and points   10   11   12   13
 DE= -6.63D-06 DEPred=-2.82D-06 R= 2.35D+00
 TightC=F SS=  1.41D+00  RLast= 6.42D-02 DXNew= 3.4562D+00 1.9265D-01
 Trust test= 2.35D+00 RLast= 6.42D-02 DXMaxT set to 2.06D+00
 ITU=  1  1  1  1  1  1  1  1  1  1  1  1  0
     Eigenvalues ---    0.00096   0.00642   0.01813   0.02332   0.02574
     Eigenvalues ---    0.02906   0.03179   0.03411   0.03763   0.04113
     Eigenvalues ---    0.05312   0.05427   0.05591   0.05957   0.06207
     Eigenvalues ---    0.06468   0.06549   0.06894   0.07064   0.07226
     Eigenvalues ---    0.07653   0.07731   0.08268   0.08891   0.08976
     Eigenvalues ---    0.10501   0.11638   0.12206   0.12470   0.12867
     Eigenvalues ---    0.13293   0.14379   0.48620
 En-DIIS/RFO-DIIS/Sim-DIIS IScMMF=       -3 using points:    13   12   11   10    9    8    7    6    5    4
 RFO step:  Lambda=-3.60771616D-06.
 DIIS inversion failure, remove point  10.
 DIIS inversion failure, remove point   9.
 DIIS inversion failure, remove point   8.
 DIIS inversion failure, remove point   7.
 DIIS inversion failure, remove point   6.
 RFO-DIIS uses    5 points instead of   10
 DidBck=F Rises=F RFO-DIIS coefs:    1.33439   -0.37922    0.11417   -0.08646    0.01712
                  RFO-DIIS coefs:    0.00000    0.00000    0.00000    0.00000    0.00000
 Iteration  1 RMS(Cart)=  0.00084594 RMS(Int)=  0.00002298
 Iteration  2 RMS(Cart)=  0.00000096 RMS(Int)=  0.00002296
 Variable       Old X    -DE/DX   Delta X   Delta X   Delta X     New X
                                 (Linear)    (Quad)   (Total)
    R1        4.60201   0.00004  -0.00021   0.00059   0.00038   4.60239
    R2        3.88099   0.00006   0.00007   0.00057   0.00063   3.88162
    R3        3.93018  -0.00003  -0.00039  -0.00020  -0.00060   3.92959
    R4        3.85309   0.00002   0.00024  -0.00018   0.00005   3.85314
    R5        4.54020   0.00000   0.00031  -0.00033  -0.00000   4.54020
    R6        3.92143  -0.00002   0.00040  -0.00008   0.00032   3.92175
    R7        3.80386   0.00001  -0.00014   0.00026   0.00011   3.80397
    R8        4.21676   0.00002  -0.00032   0.00036   0.00004   4.21680
    R9        3.82764  -0.00002   0.00055  -0.00064  -0.00008   3.82756
   R10        3.77800  -0.00001  -0.00010  -0.00003  -0.00014   3.77787
   R11        3.89653  -0.00001  -0.00031   0.00016  -0.00017   3.89636
   R12        4.03345  -0.00007  -0.00070  -0.00061  -0.00132   4.03214
   R13        4.11633   0.00009   0.00395   0.00018   0.00414   4.12047
   R14        4.22650  -0.00002  -0.00043  -0.00000  -0.00045   4.22605
   R15        3.90254  -0.00000   0.00120   0.00003   0.00122   3.90375
   R16        4.04396  -0.00001  -0.00100  -0.00015  -0.00114   4.04282
   R17        3.20877   0.00027   0.00357   0.00315   0.00672   3.21549
   R18        3.77033  -0.00004  -0.00064  -0.00013  -0.00078   3.76955
   R19        3.84130   0.00001   0.00012   0.00013   0.00026   3.84156
   R20        4.27072   0.00000   0.00025   0.00039   0.00064   4.27137
   R21        3.85637  -0.00001   0.00008  -0.00033  -0.00023   3.85614
   R22        3.83357  -0.00003  -0.00027  -0.00024  -0.00051   3.83305
   R23        3.86146   0.00005   0.00083   0.00034   0.00118   3.86263
   R24        3.84919  -0.00004   0.00025  -0.00061  -0.00036   3.84883
   R25        4.01617  -0.00003  -0.00059  -0.00035  -0.00092   4.01524
   R26        4.08357  -0.00003   0.00004   0.00007   0.00011   4.08368
   R27        3.98540   0.00004   0.00075   0.00013   0.00086   3.98626
   R28        3.87115   0.00003  -0.00055   0.00028  -0.00027   3.87089
   R29        1.46243   0.00016  -0.00153   0.00082  -0.00071   1.46172
    A1        1.98564  -0.00004  -0.00030  -0.00032  -0.00062   1.98502
    A2        1.58738  -0.00001   0.00009  -0.00011  -0.00002   1.58736
    A3        2.00407  -0.00003  -0.00011  -0.00027  -0.00037   2.00370
    A4        1.97239  -0.00002   0.00051  -0.00019   0.00033   1.97272
    A5        1.56519  -0.00002   0.00028  -0.00017   0.00011   1.56530
    A6        1.81357  -0.00002  -0.00003  -0.00018  -0.00020   1.81337
    A7        1.84733  -0.00002  -0.00020  -0.00008  -0.00029   1.84705
    A8        2.75841  -0.00006  -0.00070  -0.00043  -0.00113   2.75728
    A9        2.00031  -0.00003  -0.00036  -0.00021  -0.00057   1.99974
   A10        1.54569   0.00000  -0.00040   0.00011  -0.00029   1.54539
   A11        1.46342  -0.00000   0.00002   0.00004   0.00006   1.46348
   A12        1.83007  -0.00001   0.00024  -0.00006   0.00018   1.83025
   A13        1.88980  -0.00000   0.00023  -0.00010   0.00013   1.88993
   A14        1.99118  -0.00002  -0.00041   0.00001  -0.00039   1.99078
   A15        1.82959   0.00001  -0.00060   0.00019  -0.00041   1.82918
   A16        1.56664   0.00002  -0.00038   0.00013  -0.00025   1.56639
   A17        2.30094  -0.00001  -0.00026  -0.00004  -0.00030   2.30064
   A18        2.04797   0.00000  -0.00077  -0.00006  -0.00083   2.04714
   A19        1.98897  -0.00003  -0.00127   0.00000  -0.00127   1.98771
   A20        1.71100   0.00001   0.00055  -0.00021   0.00035   1.71135
   A21        1.91976   0.00003   0.00118   0.00003   0.00121   1.92097
   A22        1.91797  -0.00001  -0.00055  -0.00016  -0.00063   1.91733
   A23        1.67847  -0.00000   0.00053  -0.00020   0.00033   1.67880
   A24        1.70058   0.00002   0.00127  -0.00007   0.00120   1.70179
   A25        2.04984  -0.00003   0.00068  -0.00050   0.00019   2.05002
   A26        1.89157   0.00002   0.00043  -0.00005   0.00038   1.89195
   A27        2.17077   0.00002  -0.00172   0.00040  -0.00126   2.16952
   A28        2.50500   0.00000  -0.00162   0.00057  -0.00097   2.50404
   A29        2.19803  -0.00004   0.00084  -0.00021   0.00058   2.19861
   A30        1.62618   0.00007   0.00076   0.00036   0.00112   1.62730
   A31        1.73573   0.00002   0.00085   0.00008   0.00093   1.73666
   A32        1.68492   0.00001  -0.00012   0.00006  -0.00006   1.68485
   A33        1.84831   0.00003   0.00068   0.00023   0.00091   1.84922
   A34        1.72061   0.00001  -0.00018   0.00010  -0.00008   1.72053
   A35        1.96674   0.00001  -0.00029   0.00023  -0.00006   1.96668
   A36        1.93014   0.00001   0.00028   0.00003   0.00031   1.93045
   A37        1.53945   0.00000  -0.00004   0.00001  -0.00003   1.53942
   A38        1.68434   0.00002   0.00041   0.00016   0.00058   1.68492
   A39        1.98740  -0.00003  -0.00050  -0.00017  -0.00067   1.98673
   A40        1.86267  -0.00001   0.00012  -0.00017  -0.00005   1.86262
   A41        2.26892  -0.00001   0.00005   0.00002   0.00007   2.26899
   A42        1.95690  -0.00001  -0.00106   0.00012  -0.00094   1.95596
   A43        1.91918  -0.00003  -0.00133  -0.00007  -0.00139   1.91779
   A44        2.06043  -0.00003  -0.00038  -0.00016  -0.00055   2.05988
   A45        2.05247  -0.00000  -0.00041  -0.00004  -0.00045   2.05202
   A46        1.81426   0.00001  -0.00018  -0.00005  -0.00022   1.81403
   A47        1.45836   0.00004   0.00050   0.00023   0.00073   1.45909
   A48        1.46460   0.00005   0.00062   0.00031   0.00094   1.46554
   A49        1.90534   0.00000  -0.00012   0.00005  -0.00008   1.90525
   A50        1.90319   0.00000   0.00028  -0.00005   0.00023   1.90341
   A51        1.85694   0.00004   0.00045   0.00022   0.00068   1.85762
   A52        1.61718  -0.00002   0.00018  -0.00009   0.00008   1.61726
   A53        1.68235  -0.00004  -0.00057  -0.00027  -0.00084   1.68151
   A54        2.00632  -0.00005  -0.00136  -0.00017  -0.00153   2.00480
   A55        1.94507  -0.00004  -0.00034  -0.00008  -0.00042   1.94464
   A56        1.91388  -0.00004  -0.00026  -0.00016  -0.00042   1.91346
   A57        1.63670   0.00002   0.00005   0.00016   0.00021   1.63691
   A58        1.77689   0.00002   0.00033   0.00013   0.00045   1.77734
   A59        1.33750   0.00019   0.00299  -0.00013   0.00286   1.34035
    D1       -0.68627   0.00003   0.00046   0.00021   0.00067  -0.68560
    D2       -1.78877   0.00004   0.00056   0.00020   0.00076  -1.78801
    D3        1.19517  -0.00001   0.00023   0.00002   0.00024   1.19542
    D4        0.09267  -0.00000   0.00034   0.00001   0.00034   0.09301
    D5        0.32215  -0.00000   0.00014   0.00010   0.00024   0.32239
    D6       -0.78035   0.00001   0.00024   0.00009   0.00033  -0.78002
    D7       -0.22653   0.00001   0.00061   0.00000   0.00061  -0.22592
    D8        0.80936  -0.00001  -0.00031  -0.00008  -0.00040   0.80897
    D9       -1.09838   0.00003   0.00064   0.00014   0.00079  -1.09759
   D10       -0.06248   0.00001  -0.00028   0.00006  -0.00023  -0.06271
   D11        0.91428  -0.00001   0.00035  -0.00014   0.00020   0.91449
   D12        1.95018  -0.00002  -0.00058  -0.00023  -0.00081   1.94937
   D13        0.79498  -0.00001   0.00036  -0.00005   0.00031   0.79529
   D14       -0.92014   0.00002   0.00046   0.00023   0.00069  -0.91945
   D15        0.01625   0.00001   0.00007   0.00043   0.00050   0.01675
   D16       -0.08259   0.00000  -0.00031   0.00002  -0.00029  -0.08288
   D17       -1.05704   0.00001  -0.00014   0.00022   0.00008  -1.05696
   D18        0.77373  -0.00001  -0.00045  -0.00006  -0.00050   0.77323
   D19       -0.20071   0.00000  -0.00028   0.00015  -0.00013  -0.20085
   D20        1.92576  -0.00004  -0.00063  -0.00037  -0.00099   1.92477
   D21        0.95132  -0.00003  -0.00046  -0.00016  -0.00062   0.95069
   D22        0.29106   0.00000   0.00037  -0.00004   0.00034   0.29140
   D23       -0.76417  -0.00000   0.00016   0.00001   0.00017  -0.76400
   D24        1.12205  -0.00001   0.00058  -0.00011   0.00047   1.12252
   D25        0.06682  -0.00002   0.00037  -0.00006   0.00031   0.06713
   D26       -0.71368   0.00003   0.00052   0.00019   0.00071  -0.71297
   D27       -1.76891   0.00002   0.00031   0.00024   0.00054  -1.76837
   D28       -0.88201   0.00002  -0.00028   0.00029   0.00000  -0.88201
   D29       -0.04792  -0.00000   0.00045  -0.00022   0.00023  -0.04769
   D30        0.79606  -0.00002  -0.00008  -0.00005  -0.00014   0.79593
   D31        1.00610  -0.00002  -0.00114  -0.00001  -0.00116   1.00494
   D32       -0.17814  -0.00001   0.00004  -0.00007  -0.00003  -0.17817
   D33       -0.09973  -0.00001  -0.00106  -0.00002  -0.00109  -0.10082
   D34       -1.28397  -0.00000   0.00011  -0.00008   0.00004  -1.28393
   D35       -0.80828  -0.00002  -0.00078  -0.00012  -0.00089  -0.80917
   D36        0.25820   0.00000  -0.00042  -0.00013  -0.00055   0.25765
   D37        2.74938  -0.00002   0.00155  -0.00058   0.00095   2.75033
   D38        0.06309  -0.00002  -0.00068  -0.00020  -0.00087   0.06222
   D39        1.12957  -0.00000  -0.00031  -0.00021  -0.00052   1.12905
   D40       -2.66244  -0.00003   0.00165  -0.00066   0.00097  -2.66147
   D41       -0.08412   0.00000  -0.00030   0.00001  -0.00030  -0.08442
   D42        0.90954   0.00002  -0.00018   0.00008  -0.00009   0.90945
   D43       -0.95986  -0.00001  -0.00030  -0.00007  -0.00037  -0.96023
   D44        0.03380   0.00000  -0.00017   0.00000  -0.00016   0.03364
   D45        0.76641  -0.00001  -0.00005  -0.00008  -0.00014   0.76627
   D46       -0.31953   0.00000  -0.00004  -0.00001  -0.00005  -0.31958
   D47       -0.46115  -0.00000  -0.00054  -0.00003  -0.00057  -0.46171
   D48        0.53185  -0.00000  -0.00048  -0.00015  -0.00062   0.53122
   D49       -2.80188  -0.00001   0.00084  -0.00006   0.00068  -2.80120
   D50       -1.55767   0.00000  -0.00023  -0.00005  -0.00027  -1.55793
   D51       -0.56468   0.00000  -0.00017  -0.00017  -0.00032  -0.56500
   D52        2.38479  -0.00000   0.00115  -0.00008   0.00098   2.38576
   D53       -0.83060   0.00001   0.00131   0.00014   0.00144  -0.82916
   D54        0.54867   0.00000   0.00018   0.00018   0.00035   0.54902
   D55       -1.02111   0.00000   0.00035  -0.00003   0.00032  -1.02079
   D56        0.07375  -0.00002   0.00034  -0.00008   0.00027   0.07402
   D57        0.22329   0.00001   0.00022   0.00009   0.00031   0.22360
   D58        1.31815  -0.00001   0.00022   0.00004   0.00026   1.31841
   D59        0.94563   0.00001   0.00031   0.00001   0.00031   0.94594
   D60       -0.10216   0.00002   0.00055   0.00013   0.00067  -0.10149
   D61       -0.15296  -0.00002  -0.00129   0.00001  -0.00128  -0.15424
   D62       -1.20076  -0.00001  -0.00105   0.00013  -0.00092  -1.20168
   D63       -3.07789  -0.00002   0.00056  -0.00061   0.00001  -3.07788
   D64        2.15750  -0.00001   0.00080  -0.00049   0.00037   2.15788
   D65        0.24613   0.00002   0.00093   0.00029   0.00121   0.24734
   D66        1.33548  -0.00000   0.00033   0.00004   0.00036   1.33584
   D67       -0.73656   0.00002   0.00074   0.00030   0.00105  -0.73551
   D68        0.35279  -0.00001   0.00014   0.00006   0.00019   0.35298
   D69        2.69410   0.00003  -0.00173   0.00047  -0.00135   2.69275
   D70       -2.49973   0.00001  -0.00233   0.00023  -0.00220  -2.50194
   D71        0.18551  -0.00002   0.00053   0.00014   0.00067   0.18618
   D72       -0.93430   0.00003   0.00107   0.00032   0.00139  -0.93292
   D73        1.18641  -0.00002   0.00107  -0.00009   0.00097   1.18738
   D74        0.06660   0.00003   0.00162   0.00008   0.00169   0.06829
   D75       -2.17612  -0.00001  -0.00133   0.00064  -0.00063  -2.17675
   D76        2.98725   0.00004  -0.00079   0.00081   0.00009   2.98734
   D77        2.45027   0.00000  -0.00386   0.00018  -0.00373   2.44655
   D78       -2.77020  -0.00001  -0.00402   0.00005  -0.00390  -2.77410
   D79        1.41624   0.00001  -0.00383   0.00052  -0.00337   1.41286
   D80        0.04723  -0.00001  -0.00124  -0.00005  -0.00117   0.04606
   D81       -1.47064   0.00000  -0.00144  -0.00025  -0.00177  -1.47241
   D82        0.81235   0.00001  -0.00025   0.00007  -0.00017   0.81218
   D83       -0.26832  -0.00001  -0.00050  -0.00011  -0.00060  -0.26892
   D84       -0.57860   0.00001  -0.00041  -0.00020  -0.00061  -0.57921
   D85        0.52347  -0.00002  -0.00030  -0.00027  -0.00056   0.52291
   D86        0.09999  -0.00000   0.00035   0.00001   0.00036   0.10035
   D87        1.31574   0.00001   0.00044   0.00010   0.00054   1.31628
   D88       -1.00826  -0.00001   0.00047  -0.00019   0.00027  -1.00799
   D89        0.20749  -0.00000   0.00055  -0.00011   0.00045   0.20794
   D90       -1.02428   0.00001   0.00103   0.00008   0.00111  -1.02317
   D91        0.12216   0.00001   0.00046   0.00007   0.00053   0.12269
   D92        0.06457   0.00003   0.00118   0.00027   0.00145   0.06603
   D93        1.21101   0.00002   0.00061   0.00027   0.00087   1.21188
   D94        0.59504  -0.00001  -0.00030  -0.00008  -0.00038   0.59465
   D95       -0.49245  -0.00002  -0.00076  -0.00019  -0.00094  -0.49339
   D96        0.58963  -0.00002  -0.00074  -0.00020  -0.00094   0.58869
   D97       -0.54023  -0.00001   0.00004  -0.00012  -0.00008  -0.54031
   D98       -0.46287  -0.00002  -0.00103  -0.00031  -0.00134  -0.46421
   D99       -1.59273  -0.00001  -0.00026  -0.00023  -0.00048  -1.59322
   D100      -1.29096   0.00000  -0.00004   0.00009   0.00005  -1.29092
   D101      -0.18005   0.00002   0.00029   0.00016   0.00045  -0.17960
   D102      -0.18395  -0.00002  -0.00045  -0.00014  -0.00060  -0.18455
   D103       0.92696  -0.00001  -0.00012  -0.00007  -0.00019   0.92677
   D104       0.45606   0.00001   0.00086   0.00013   0.00099   0.45705
   D105      -0.76107   0.00003   0.00098   0.00018   0.00116  -0.75991
   D106      -0.92585  -0.00000   0.00025  -0.00017   0.00009  -0.92576
   D107      -0.05177   0.00001   0.00028  -0.00001   0.00027  -0.05150
   D108       0.34380  -0.00002  -0.00082  -0.00018  -0.00100   0.34280
   D109       1.21788  -0.00001  -0.00079  -0.00002  -0.00082   1.21706
   D110      -0.19800  -0.00001  -0.00038  -0.00010  -0.00047  -0.19847
   D111      -1.24274   0.00003   0.00044   0.00016   0.00061  -1.24214
   D112       1.04622  -0.00001  -0.00058   0.00001  -0.00057   1.04565
   D113       0.00148   0.00002   0.00024   0.00027   0.00050   0.00198
   D114      -0.06339   0.00001  -0.00029   0.00006  -0.00023  -0.06362
   D115       0.93193  -0.00001  -0.00101   0.00000  -0.00102   0.93091
   D116      -0.92830  -0.00000  -0.00040  -0.00007  -0.00047  -0.92877
   D117       0.06701  -0.00003  -0.00113  -0.00012  -0.00125   0.06576
         Item               Value     Threshold  Converged?
 Maximum Force            0.000267     0.000450     YES
 RMS     Force            0.000034     0.000300     YES
 Maximum Displacement     0.005738     0.001800     NO 
 RMS     Displacement     0.000846     0.001200     YES
 Predicted change in Energy=-1.686106D-06
 GradGradGradGradGradGradGradGradGradGradGradGradGradGradGradGradGradGrad

                          Input orientation:                          
 ---------------------------------------------------------------------
 Center     Atomic      Atomic             Coordinates (Angstroms)
 Number     Number       Type             X           Y           Z
 ---------------------------------------------------------------------
      1          4           0       -0.008347   -0.044433   -1.518737
      2          4           0       -1.535622    1.294465   -0.174729
      3          4           0        0.445820    1.593633   -0.365635
      4          4           0       -0.129939    1.069862    1.543672
      5          4           0        1.998878    0.369018   -1.166304
      6          4           0       -1.701993   -0.396545    0.927670
      7          4           0       -0.436728   -1.703674   -0.413793
      8          4           0        0.206085   -0.961745    1.379065
      9          4           0        1.563234   -1.351998   -0.256698
     10          4           0        1.765564    0.357767    0.853096
     11          4           0       -1.999946   -0.427256   -1.078456
     12          1           0       -0.260337    1.711758    3.113179
     13          1           0       -0.377878    2.328577    2.661473
 ---------------------------------------------------------------------
                    Distance matrix (angstroms):
                    1          2          3          4          5
     1  Be   0.000000
     2  Be   2.435482   0.000000
     3  Be   2.054062   2.012973   0.000000
     4  Be   3.261103   2.231434   2.061866   0.000000
     5  Be   2.079448   3.785810   2.133715   3.516677   0.000000
     6  Be   2.996218   2.025457   3.201023   2.236328   4.320562
     7  Be   2.038993   3.202118   3.413714   3.408562   3.285499
     8  Be   3.047081   3.246276   3.103451   2.065777   3.385845
     9  Be   2.402569   4.075953   3.152336   3.460285   1.994760
    10  Be   2.989000   3.582130   2.180457   2.139370   2.032865
    11  Be   2.075299   1.999160   3.251750   3.551598   4.078280
    12  H    4.960076   3.551173   3.551726   1.700702   5.022049
    13  H    4.820985   3.233234   3.222113   1.701563   4.913321
                    6          7          8          9         10
     6  Be   0.000000
     7  Be   2.260310   0.000000
     8  Be   2.040581   2.044018   0.000000
     9  Be   3.602405   2.036713   2.160988   0.000000
    10  Be   3.549436   3.271795   2.109439   2.048384   0.000000
    11  Be   2.028364   2.124775   3.345394   3.771828   4.304210
    12  H    3.361513   4.912823   3.220609   4.905923   3.323483
    13  H    3.490795   5.071467   3.579358   5.082349   3.427632
                   11         12         13
    11  Be   0.000000
    12  H    5.017113   0.000000
    13  H    4.920650   0.773511   0.000000
 Stoichiometry    Be11H2
 Framework group  C1[X(Be11H2)]
 Deg. of freedom    33
 Full point group                 C1      NOp   1
 Largest Abelian subgroup         C1      NOp   1
 Largest concise Abelian subgroup C1      NOp   1
                         Standard orientation:                         
 ---------------------------------------------------------------------
 Center     Atomic      Atomic             Coordinates (Angstroms)
 Number     Number       Type             X           Y           Z
 ---------------------------------------------------------------------
      1          4           0        0.562313   -1.211151   -0.925696
      2          4           0       -1.610367   -0.133911   -1.150610
      3          4           0        0.178441    0.730956   -1.473451
      4          4           0       -0.851304    1.534582    0.121886
      5          4           0        2.164271    0.112768   -0.996939
      6          4           0       -1.705587   -0.397618    0.855348
      7          4           0        0.220243   -1.564264    1.053140
      8          4           0        0.018821    0.392835    1.607394
      9          4           0        1.896390   -0.416419    0.907600
     10          4           0        1.280213    1.431156    0.273035
     11          4           0       -1.298075   -1.952640   -0.381624
     12          1           0       -1.655414    2.954000    0.602558
     13          1           0       -1.766021    2.940822   -0.162891
 ---------------------------------------------------------------------
 Rotational constants (GHZ):           2.2025795           1.8568058           1.6522696
 Standard basis: def2TZVP (5D, 7F)
 There are   232 symmetry adapted cartesian basis functions of A   symmetry.
 There are   221 symmetry adapted basis functions of A   symmetry.
   221 basis functions,   335 primitive gaussians,   232 cartesian basis functions
    23 alpha electrons       23 beta electrons
       nuclear repulsion energy       191.1607350710 Hartrees.
 NAtoms=   13 NActive=   13 NUniq=   13 SFac= 1.00D+00 NAtFMM=   60 NAOKFM=F Big=F
 Integral buffers will be    131072 words long.
 Raffenetti 2 integral format.
 Two-electron integral symmetry is turned on.
 Nuclear repulsion after empirical dispersion term =      191.1334133646 Hartrees.
 One-electron integrals computed using PRISM.
   1 Symmetry operations used in ECPInt.
 ECPInt:  NShTT=    5778 NPrTT=   17959 LenC2=    5640 LenP2D=   14649.
 LDataN:  DoStor=T MaxTD1= 4 Len=   56
 NBasis=   221 RedAO= T EigKep=  2.83D-04  NBF=   221
 NBsUse=   221 1.00D-06 EigRej= -1.00D+00 NBFU=   221
 Initial guess from the checkpoint file:  "/home/super/YCY/BeH/Be11/4-H-Be11.chk"
 B after Tr=     0.000000   -0.000000    0.000000
         Rot=    0.999999    0.000034   -0.000116   -0.001240 Ang=   0.14 deg.
 Requested convergence on RMS density matrix=1.00D-08 within 128 cycles.
 Requested convergence on MAX density matrix=1.00D-06.
 Requested convergence on             energy=1.00D-06.
 No special actions if energy rises.
 SCF Done:  E(RPBE1PBE) =  -163.031824893     A.U. after   11 cycles
            NFock= 11  Conv=0.59D-08     -V/T= 2.0075
   1 Symmetry operations used in ECPInt.
 ECPInt:  NShTT=    5778 NPrTT=   17959 LenC2=    5640 LenP2D=   14649.
 LDataN:  DoStor=T MaxTD1= 5 Len=  102
 Calling FoFJK, ICntrl=      2127 FMM=F ISym2X=0 I1Cent= 0 IOpClX= 0 NMat=1 NMatS=1 NMatT=0.
 ***** Axes restored to original set *****
 -------------------------------------------------------------------
 Center     Atomic                   Forces (Hartrees/Bohr)
 Number     Number              X              Y              Z
 -------------------------------------------------------------------
      1        4           0.000000353   -0.000056703   -0.000269381
      2        4          -0.000062958    0.000020890    0.000057626
      3        4           0.000017982    0.000009170    0.000002843
      4        4          -0.000052432   -0.000278120   -0.000126022
      5        4          -0.000067673    0.000023550    0.000072026
      6        4           0.000037353    0.000069191   -0.000030052
      7        4           0.000044822   -0.000015050   -0.000016504
      8        4          -0.000038107   -0.000034047    0.000043579
      9        4          -0.000113414    0.000063785    0.000009095
     10        4           0.000146048    0.000064663    0.000133795
     11        4           0.000033652   -0.000002953    0.000068127
     12        1           0.000046969   -0.000156573    0.000099878
     13        1           0.000007406    0.000292196   -0.000045009
 -------------------------------------------------------------------
 Cartesian Forces:  Max     0.000292196 RMS     0.000100600

 GradGradGradGradGradGradGradGradGradGradGradGradGradGradGradGradGradGrad
 Berny optimization.
 Using GEDIIS/GDIIS optimizer.
 FormGI is forming the generalized inverse of G from B-inverse, IUseBI=4.
 Internal  Forces:  Max     0.000185244 RMS     0.000023431
 Search for a local minimum.
 Step number  14 out of a maximum of  100
 All quantities printed in internal units (Hartrees-Bohrs-Radians)
 Mixed Optimization -- En-DIIS/RFO-DIIS
 Swapping is turned off.
 Update second derivatives using D2CorX and points   10   11   12   13   14
 DE= -2.88D-06 DEPred=-1.69D-06 R= 1.71D+00
 TightC=F SS=  1.41D+00  RLast= 1.44D-02 DXNew= 3.4562D+00 4.3236D-02
 Trust test= 1.71D+00 RLast= 1.44D-02 DXMaxT set to 2.06D+00
 ITU=  1  1  1  1  1  1  1  1  1  1  1  1  1  0
     Eigenvalues ---    0.00096   0.00674   0.01394   0.02245   0.02421
     Eigenvalues ---    0.02880   0.03050   0.03393   0.03762   0.04134
     Eigenvalues ---    0.04883   0.05437   0.05445   0.05808   0.06130
     Eigenvalues ---    0.06439   0.06529   0.06712   0.07056   0.07067
     Eigenvalues ---    0.07338   0.07741   0.08301   0.08639   0.08929
     Eigenvalues ---    0.10001   0.11666   0.12201   0.12549   0.13101
     Eigenvalues ---    0.13324   0.14352   0.51038
 En-DIIS/RFO-DIIS/Sim-DIIS IScMMF=       -3 using points:    14   13   12   11   10    9    8    7    6    5
 RFO step:  Lambda=-2.28809660D-06.
 DIIS inversion failure, remove point  10.
 DIIS inversion failure, remove point   9.
 DIIS inversion failure, remove point   8.
 DIIS inversion failure, remove point   7.
 RFO-DIIS uses    6 points instead of   10
 DidBck=F Rises=F RFO-DIIS coefs:    2.54699   -1.01938   -1.13613    0.59547    0.14873
                  RFO-DIIS coefs:   -0.13569    0.00000    0.00000    0.00000    0.00000
 Iteration  1 RMS(Cart)=  0.00104061 RMS(Int)=  0.00006893
 Iteration  2 RMS(Cart)=  0.00000222 RMS(Int)=  0.00006888
 Iteration  3 RMS(Cart)=  0.00000000 RMS(Int)=  0.00006888
 Variable       Old X    -DE/DX   Delta X   Delta X   Delta X     New X
                                 (Linear)    (Quad)   (Total)
    R1        4.60239   0.00004   0.00180   0.00044   0.00222   4.60462
    R2        3.88162   0.00005   0.00109   0.00020   0.00130   3.88292
    R3        3.92959   0.00000  -0.00088   0.00055  -0.00031   3.92928
    R4        3.85314   0.00003  -0.00011   0.00035   0.00026   3.85340
    R5        4.54020   0.00001   0.00002   0.00025   0.00021   4.54040
    R6        3.92175  -0.00001   0.00010   0.00014   0.00024   3.92199
    R7        3.80397   0.00002  -0.00019   0.00030   0.00012   3.80409
    R8        4.21680   0.00001   0.00140  -0.00019   0.00122   4.21801
    R9        3.82756  -0.00001  -0.00071  -0.00013  -0.00086   3.82670
   R10        3.77787  -0.00000   0.00004  -0.00004   0.00001   3.77787
   R11        3.89636  -0.00001  -0.00094   0.00044  -0.00045   3.89591
   R12        4.03214  -0.00005  -0.00195  -0.00047  -0.00242   4.02972
   R13        4.12047   0.00004   0.00415  -0.00023   0.00389   4.12435
   R14        4.22605  -0.00003   0.00001  -0.00056  -0.00050   4.22554
   R15        3.90375  -0.00003   0.00072  -0.00041   0.00036   3.90411
   R16        4.04282  -0.00002  -0.00055  -0.00007  -0.00065   4.04218
   R17        3.21549   0.00013   0.00242   0.00088   0.00329   3.21878
   R18        3.76955  -0.00001  -0.00113   0.00041  -0.00070   3.76885
   R19        3.84156   0.00001   0.00086  -0.00026   0.00058   3.84214
   R20        4.27137  -0.00000   0.00132   0.00005   0.00136   4.27273
   R21        3.85614  -0.00001  -0.00132   0.00031  -0.00106   3.85508
   R22        3.83305  -0.00002  -0.00045  -0.00018  -0.00063   3.83242
   R23        3.86263   0.00002   0.00156  -0.00031   0.00123   3.86387
   R24        3.84883  -0.00004  -0.00075  -0.00006  -0.00082   3.84801
   R25        4.01524  -0.00002  -0.00129   0.00026  -0.00107   4.01417
   R26        4.08368  -0.00002  -0.00000  -0.00028  -0.00026   4.08342
   R27        3.98626   0.00004   0.00042   0.00063   0.00109   3.98735
   R28        3.87089   0.00003   0.00004   0.00013   0.00018   3.87106
   R29        1.46172   0.00019  -0.00036   0.00017  -0.00019   1.46153
    A1        1.98502  -0.00003  -0.00111  -0.00027  -0.00139   1.98363
    A2        1.58736  -0.00001  -0.00018  -0.00015  -0.00034   1.58702
    A3        2.00370  -0.00003  -0.00080  -0.00025  -0.00106   2.00264
    A4        1.97272  -0.00003  -0.00046  -0.00020  -0.00066   1.97206
    A5        1.56530  -0.00002  -0.00048  -0.00020  -0.00068   1.56461
    A6        1.81337  -0.00001  -0.00076  -0.00009  -0.00085   1.81251
    A7        1.84705  -0.00002  -0.00048  -0.00007  -0.00053   1.84651
    A8        2.75728  -0.00005  -0.00179  -0.00031  -0.00210   2.75518
    A9        1.99974  -0.00002  -0.00081  -0.00011  -0.00093   1.99880
   A10        1.54539   0.00000  -0.00007  -0.00001  -0.00008   1.54532
   A11        1.46348   0.00000   0.00000   0.00006   0.00007   1.46355
   A12        1.83025  -0.00001  -0.00052   0.00005  -0.00045   1.82980
   A13        1.88993  -0.00000  -0.00035  -0.00008  -0.00043   1.88951
   A14        1.99078  -0.00001  -0.00035  -0.00017  -0.00051   1.99027
   A15        1.82918   0.00000   0.00078  -0.00015   0.00064   1.82982
   A16        1.56639   0.00002   0.00040   0.00020   0.00060   1.56699
   A17        2.30064  -0.00000   0.00014   0.00022   0.00036   2.30100
   A18        2.04714   0.00000  -0.00001   0.00000  -0.00002   2.04712
   A19        1.98771  -0.00001  -0.00066  -0.00007  -0.00073   1.98698
   A20        1.71135   0.00001  -0.00032   0.00025  -0.00010   1.71125
   A21        1.92097   0.00003   0.00114   0.00011   0.00125   1.92222
   A22        1.91733  -0.00001   0.00088  -0.00018   0.00048   1.91781
   A23        1.67880   0.00001  -0.00047   0.00014  -0.00034   1.67846
   A24        1.70179   0.00002   0.00036   0.00013   0.00048   1.70227
   A25        2.05002  -0.00003  -0.00242  -0.00031  -0.00278   2.04724
   A26        1.89195   0.00003   0.00005   0.00040   0.00044   1.89239
   A27        2.16952   0.00002   0.00340   0.00004   0.00325   2.17277
   A28        2.50404   0.00001   0.00183   0.00011   0.00165   2.50569
   A29        2.19861  -0.00004  -0.00324  -0.00035  -0.00344   2.19517
   A30        1.62730   0.00004   0.00186   0.00012   0.00196   1.62926
   A31        1.73666   0.00000   0.00066  -0.00009   0.00055   1.73721
   A32        1.68485   0.00001   0.00010   0.00007   0.00017   1.68502
   A33        1.84922   0.00001   0.00105   0.00003   0.00107   1.85028
   A34        1.72053  -0.00000   0.00026  -0.00014   0.00012   1.72066
   A35        1.96668   0.00000   0.00037   0.00002   0.00039   1.96707
   A36        1.93045   0.00001   0.00020  -0.00003   0.00016   1.93060
   A37        1.53942   0.00001   0.00001   0.00005   0.00007   1.53948
   A38        1.68492   0.00002   0.00052   0.00020   0.00071   1.68563
   A39        1.98673  -0.00001  -0.00102   0.00002  -0.00101   1.98571
   A40        1.86262  -0.00000  -0.00052   0.00004  -0.00049   1.86213
   A41        2.26899  -0.00001   0.00007  -0.00007  -0.00002   2.26897
   A42        1.95596  -0.00001  -0.00009  -0.00008  -0.00015   1.95581
   A43        1.91779  -0.00002  -0.00091  -0.00007  -0.00098   1.91681
   A44        2.05988  -0.00002  -0.00031   0.00001  -0.00031   2.05957
   A45        2.05202  -0.00000   0.00022  -0.00018   0.00005   2.05207
   A46        1.81403   0.00001   0.00016   0.00001   0.00018   1.81421
   A47        1.45909   0.00003   0.00075   0.00017   0.00092   1.46001
   A48        1.46554   0.00004   0.00158   0.00009   0.00167   1.46721
   A49        1.90525   0.00001  -0.00018   0.00012  -0.00003   1.90523
   A50        1.90341   0.00001  -0.00013   0.00010  -0.00003   1.90339
   A51        1.85762   0.00003   0.00109   0.00010   0.00120   1.85882
   A52        1.61726  -0.00001  -0.00090   0.00003  -0.00088   1.61638
   A53        1.68151  -0.00003  -0.00146  -0.00007  -0.00154   1.67996
   A54        2.00480  -0.00003  -0.00191   0.00004  -0.00185   2.00294
   A55        1.94464  -0.00004  -0.00046  -0.00034  -0.00080   1.94385
   A56        1.91346  -0.00003  -0.00099   0.00001  -0.00098   1.91249
   A57        1.63691   0.00002   0.00044   0.00017   0.00062   1.63753
   A58        1.77734   0.00001   0.00072  -0.00002   0.00071   1.77805
   A59        1.34035  -0.00002   0.00248  -0.00042   0.00205   1.34241
    D1       -0.68560   0.00002   0.00106  -0.00010   0.00095  -0.68465
    D2       -1.78801   0.00003   0.00119   0.00001   0.00119  -1.78682
    D3        1.19542  -0.00001   0.00027  -0.00030  -0.00001   1.19541
    D4        0.09301  -0.00001   0.00040  -0.00018   0.00022   0.09323
    D5        0.32239  -0.00000   0.00031  -0.00020   0.00012   0.32251
    D6       -0.78002   0.00000   0.00044  -0.00009   0.00036  -0.77966
    D7       -0.22592  -0.00000   0.00063  -0.00010   0.00055  -0.22537
    D8        0.80897  -0.00000  -0.00011  -0.00005  -0.00014   0.80882
    D9       -1.09759   0.00002   0.00097   0.00004   0.00100  -1.09659
   D10       -0.06271   0.00001   0.00022   0.00008   0.00031  -0.06239
   D11        0.91449  -0.00002  -0.00009  -0.00014  -0.00024   0.91425
   D12        1.94937  -0.00002  -0.00084  -0.00010  -0.00093   1.94844
   D13        0.79529  -0.00001   0.00028  -0.00008   0.00020   0.79549
   D14       -0.91945   0.00002   0.00110   0.00022   0.00134  -0.91812
   D15        0.01675   0.00001   0.00120   0.00047   0.00168   0.01843
   D16       -0.08288   0.00001  -0.00032   0.00017  -0.00015  -0.08304
   D17       -1.05696   0.00001   0.00050   0.00007   0.00057  -1.05639
   D18        0.77323   0.00000  -0.00073   0.00015  -0.00058   0.77264
   D19       -0.20085   0.00001   0.00008   0.00005   0.00014  -0.20071
   D20        1.92477  -0.00003  -0.00161  -0.00018  -0.00180   1.92297
   D21        0.95069  -0.00003  -0.00080  -0.00028  -0.00108   0.94962
   D22        0.29140   0.00000   0.00023   0.00012   0.00035   0.29175
   D23       -0.76400  -0.00001   0.00026  -0.00007   0.00018  -0.76382
   D24        1.12252  -0.00001  -0.00022   0.00010  -0.00012   1.12240
   D25        0.06713  -0.00002  -0.00019  -0.00009  -0.00029   0.06684
   D26       -0.71297   0.00002   0.00094   0.00032   0.00126  -0.71171
   D27       -1.76837   0.00001   0.00097   0.00012   0.00109  -1.76728
   D28       -0.88201   0.00002   0.00080   0.00008   0.00088  -0.88113
   D29       -0.04769  -0.00001  -0.00014  -0.00048  -0.00062  -0.04831
   D30        0.79593  -0.00002  -0.00036  -0.00023  -0.00059   0.79534
   D31        1.00494  -0.00000  -0.00038  -0.00019  -0.00053   1.00441
   D32       -0.17817  -0.00001  -0.00024  -0.00026  -0.00050  -0.17868
   D33       -0.10082   0.00000  -0.00017  -0.00016  -0.00031  -0.10113
   D34       -1.28393  -0.00001  -0.00003  -0.00023  -0.00028  -1.28421
   D35       -0.80917  -0.00001  -0.00080   0.00003  -0.00079  -0.80996
   D36        0.25765   0.00001  -0.00086   0.00038  -0.00048   0.25717
   D37        2.75033  -0.00003  -0.00363  -0.00023  -0.00383   2.74649
   D38        0.06222  -0.00002  -0.00103   0.00005  -0.00100   0.06123
   D39        1.12905   0.00001  -0.00109   0.00040  -0.00069   1.12836
   D40       -2.66147  -0.00003  -0.00387  -0.00021  -0.00404  -2.66550
   D41       -0.08442   0.00001  -0.00033   0.00016  -0.00018  -0.08460
   D42        0.90945   0.00001   0.00004   0.00004   0.00007   0.90952
   D43       -0.96023  -0.00001  -0.00054   0.00020  -0.00035  -0.96058
   D44        0.03364   0.00000  -0.00017   0.00008  -0.00010   0.03354
   D45        0.76627  -0.00001  -0.00064   0.00009  -0.00053   0.76574
   D46       -0.31958   0.00001   0.00004   0.00001   0.00005  -0.31952
   D47       -0.46171  -0.00000  -0.00046  -0.00007  -0.00054  -0.46225
   D48        0.53122   0.00000  -0.00097   0.00017  -0.00081   0.53041
   D49       -2.80120  -0.00001  -0.00297  -0.00004  -0.00268  -2.80388
   D50       -1.55793  -0.00001  -0.00054  -0.00024  -0.00083  -1.55876
   D51       -0.56500   0.00000  -0.00105   0.00000  -0.00110  -0.56610
   D52        2.38576  -0.00001  -0.00306  -0.00021  -0.00297   2.38279
   D53       -0.82916   0.00001   0.00063   0.00023   0.00085  -0.82830
   D54        0.54902  -0.00000   0.00092  -0.00002   0.00095   0.54997
   D55       -1.02079   0.00000  -0.00012   0.00011  -0.00002  -1.02081
   D56        0.07402  -0.00002  -0.00028  -0.00010  -0.00038   0.07364
   D57        0.22360   0.00001   0.00054   0.00027   0.00081   0.22442
   D58        1.31841  -0.00001   0.00038   0.00006   0.00045   1.31886
   D59        0.94594   0.00001   0.00007   0.00017   0.00025   0.94619
   D60       -0.10149   0.00001   0.00057   0.00014   0.00072  -0.10077
   D61       -0.15424  -0.00001  -0.00128   0.00028  -0.00101  -0.15525
   D62       -1.20168  -0.00000  -0.00078   0.00024  -0.00054  -1.20221
   D63       -3.07788  -0.00001  -0.00143  -0.00009  -0.00169  -3.07957
   D64        2.15788  -0.00001  -0.00093  -0.00013  -0.00122   2.15666
   D65        0.24734   0.00002   0.00139  -0.00006   0.00134   0.24869
   D66        1.33584  -0.00000   0.00065  -0.00002   0.00066   1.33651
   D67       -0.73551   0.00001   0.00156  -0.00015   0.00141  -0.73411
   D68        0.35298  -0.00001   0.00081  -0.00011   0.00073   0.35371
   D69        2.69275   0.00004   0.00483   0.00026   0.00535   2.69810
   D70       -2.50194   0.00002   0.00409   0.00030   0.00467  -2.49726
   D71        0.18618  -0.00002   0.00096  -0.00042   0.00056   0.18673
   D72       -0.93292   0.00001   0.00203  -0.00048   0.00156  -0.93135
   D73        1.18738  -0.00002   0.00075  -0.00025   0.00052   1.18790
   D74        0.06829   0.00001   0.00182  -0.00031   0.00152   0.06981
   D75       -2.17675  -0.00000   0.00227   0.00019   0.00228  -2.17448
   D76        2.98734   0.00003   0.00335   0.00013   0.00328   2.99062
   D77        2.44655   0.00001  -0.00432   0.00024  -0.00393   2.44262
   D78       -2.77410   0.00001  -0.00422   0.00020  -0.00420  -2.77830
   D79        1.41286   0.00002  -0.00430   0.00027  -0.00387   1.40899
   D80        0.04606  -0.00001  -0.00759  -0.00020  -0.00815   0.03791
   D81       -1.47241   0.00000  -0.00533  -0.00026  -0.00536  -1.47777
   D82        0.81218   0.00001   0.00012  -0.00013  -0.00002   0.81216
   D83       -0.26892  -0.00001  -0.00041  -0.00013  -0.00055  -0.26947
   D84       -0.57921   0.00001  -0.00098   0.00020  -0.00080  -0.58001
   D85        0.52291  -0.00001  -0.00137  -0.00000  -0.00138   0.52152
   D86        0.10035  -0.00001   0.00044  -0.00019   0.00026   0.10061
   D87        1.31628   0.00000   0.00084  -0.00014   0.00068   1.31696
   D88       -1.00799  -0.00002  -0.00009  -0.00025  -0.00033  -1.00832
   D89        0.20794  -0.00001   0.00030  -0.00020   0.00009   0.20803
   D90       -1.02317   0.00001   0.00084   0.00014   0.00097  -1.02219
   D91        0.12269   0.00001   0.00074   0.00007   0.00082   0.12351
   D92        0.06603   0.00002   0.00135   0.00018   0.00153   0.06755
   D93        1.21188   0.00002   0.00125   0.00011   0.00138   1.21326
   D94        0.59465  -0.00001  -0.00034  -0.00010  -0.00045   0.59420
   D95       -0.49339  -0.00001  -0.00088  -0.00003  -0.00091  -0.49431
   D96        0.58869  -0.00001  -0.00104   0.00008  -0.00095   0.58774
   D97       -0.54031  -0.00000  -0.00070   0.00015  -0.00055  -0.54086
   D98       -0.46421  -0.00001  -0.00146   0.00008  -0.00138  -0.46559
   D99       -1.59322  -0.00001  -0.00111   0.00014  -0.00098  -1.59420
   D100      -1.29092   0.00000   0.00001   0.00013   0.00015  -1.29077
   D101      -0.17960   0.00001   0.00070  -0.00000   0.00071  -0.17890
   D102      -0.18455  -0.00001  -0.00093   0.00002  -0.00090  -0.18544
   D103       0.92677  -0.00000  -0.00025  -0.00010  -0.00034   0.92643
   D104       0.45705   0.00001   0.00080   0.00000   0.00079   0.45784
   D105      -0.75991   0.00001   0.00138   0.00000   0.00137  -0.75854
   D106      -0.92576  -0.00000  -0.00059  -0.00001  -0.00063  -0.92639
   D107      -0.05150   0.00001  -0.00030   0.00012  -0.00019  -0.05169
   D108       0.34280  -0.00001  -0.00098  -0.00022  -0.00118   0.34162
   D109       1.21706  -0.00000  -0.00069  -0.00008  -0.00074   1.21632
   D110      -0.19847  -0.00001  -0.00066  -0.00019  -0.00086  -0.19933
   D111      -1.24214   0.00001   0.00099  -0.00013   0.00085  -1.24129
   D112       1.04565  -0.00001  -0.00016  -0.00018  -0.00033   1.04532
   D113       0.00198   0.00001   0.00149  -0.00012   0.00138   0.00336
   D114      -0.06362   0.00001   0.00023   0.00008   0.00032  -0.06330
   D115       0.93091  -0.00000  -0.00110   0.00027  -0.00082   0.93010
   D116      -0.92877  -0.00000  -0.00013   0.00001  -0.00013  -0.92890
   D117       0.06576  -0.00001  -0.00146   0.00020  -0.00126   0.06450
         Item               Value     Threshold  Converged?
 Maximum Force            0.000185     0.000450     YES
 RMS     Force            0.000023     0.000300     YES
 Maximum Displacement     0.007466     0.001800     NO 
 RMS     Displacement     0.001041     0.001200     YES
 Predicted change in Energy=-7.151254D-07
 GradGradGradGradGradGradGradGradGradGradGradGradGradGradGradGradGradGrad

                          Input orientation:                          
 ---------------------------------------------------------------------
 Center     Atomic      Atomic             Coordinates (Angstroms)
 Number     Number       Type             X           Y           Z
 ---------------------------------------------------------------------
      1          4           0       -0.008329   -0.044419   -1.520317
      2          4           0       -1.536729    1.293673   -0.174653
      3          4           0        0.444730    1.593389   -0.365187
      4          4           0       -0.130190    1.068507    1.543810
      5          4           0        1.997887    0.370378   -1.164704
      6          4           0       -1.701902   -0.397472    0.926884
      7          4           0       -0.436277   -1.704232   -0.415811
      8          4           0        0.205286   -0.963339    1.378667
      9          4           0        1.562910   -1.351404   -0.257043
     10          4           0        1.765784    0.356860    0.855132
     11          4           0       -1.999645   -0.428139   -1.078936
     12          1           0       -0.260806    1.714794    3.114842
     13          1           0       -0.373927    2.330831    2.661119
 ---------------------------------------------------------------------
                    Distance matrix (angstroms):
                    1          2          3          4          5
     1  Be   0.000000
     2  Be   2.436659   0.000000
     3  Be   2.054751   2.013036   0.000000
     4  Be   3.262258   2.232077   2.061627   0.000000
     5  Be   2.079283   3.784994   2.132434   3.514561   0.000000
     6  Be   2.996936   2.025002   3.200157   2.236061   4.318885
     7  Be   2.039130   3.202590   3.413655   3.409089   3.284814
     8  Be   3.048632   3.246771   3.104065   2.065966   3.385404
     9  Be   2.402678   4.075657   3.151798   3.459137   1.994389
    10  Be   2.991866   3.583946   2.182514   2.139027   2.033173
    11  Be   2.075427   1.999164   3.251305   3.551565   4.077406
    12  H    4.964200   3.553323   3.552904   1.703787   5.022316
    13  H    4.822850   3.235647   3.220645   1.703305   4.909765
                    6          7          8          9         10
     6  Be   0.000000
     7  Be   2.261031   0.000000
     8  Be   2.040019   2.044671   0.000000
     9  Be   3.601481   2.036282   2.160853   0.000000
    10  Be   3.549509   3.272991   2.110017   2.048477   0.000000
    11  Be   2.028030   2.124209   3.344843   3.770904   4.305264
    12  H    3.365351   4.917931   3.225515   4.908882   3.325258
    13  H    3.494957   5.074753   3.582140   5.081915   3.425860
                   11         12         13
    11  Be   0.000000
    12  H    5.020309   0.000000
    13  H    4.923707   0.773409   0.000000
 Stoichiometry    Be11H2
 Framework group  C1[X(Be11H2)]
 Deg. of freedom    33
 Full point group                 C1      NOp   1
 Largest Abelian subgroup         C1      NOp   1
 Largest concise Abelian subgroup C1      NOp   1
                         Standard orientation:                         
 ---------------------------------------------------------------------
 Center     Atomic      Atomic             Coordinates (Angstroms)
 Number     Number       Type             X           Y           Z
 ---------------------------------------------------------------------
      1          4           0        0.561621   -1.212547   -0.926858
      2          4           0       -1.611640   -0.133358   -1.149554
      3          4           0        0.177506    0.730573   -1.473429
      4          4           0       -0.849856    1.534866    0.122800
      5          4           0        2.162311    0.112649   -0.998042
      6          4           0       -1.704926   -0.396747    0.856078
      7          4           0        0.220674   -1.565421    1.052356
      8          4           0        0.019627    0.391985    1.608073
      9          4           0        1.896148   -0.417450    0.906096
     10          4           0        1.281314    1.431533    0.274035
     11          4           0       -1.299052   -1.952034   -0.380553
     12          1           0       -1.654445    2.958543    0.600994
     13          1           0       -1.760459    2.945264   -0.165000
 ---------------------------------------------------------------------
 Rotational constants (GHZ):           2.2016931           1.8571444           1.6521286
 Standard basis: def2TZVP (5D, 7F)
 There are   232 symmetry adapted cartesian basis functions of A   symmetry.
 There are   221 symmetry adapted basis functions of A   symmetry.
   221 basis functions,   335 primitive gaussians,   232 cartesian basis functions
    23 alpha electrons       23 beta electrons
       nuclear repulsion energy       191.1464975859 Hartrees.
 NAtoms=   13 NActive=   13 NUniq=   13 SFac= 1.00D+00 NAtFMM=   60 NAOKFM=F Big=F
 Integral buffers will be    131072 words long.
 Raffenetti 2 integral format.
 Two-electron integral symmetry is turned on.
 Nuclear repulsion after empirical dispersion term =      191.1191776975 Hartrees.
 One-electron integrals computed using PRISM.
   1 Symmetry operations used in ECPInt.
 ECPInt:  NShTT=    5778 NPrTT=   17959 LenC2=    5639 LenP2D=   14648.
 LDataN:  DoStor=T MaxTD1= 4 Len=   56
 NBasis=   221 RedAO= T EigKep=  2.82D-04  NBF=   221
 NBsUse=   221 1.00D-06 EigRej= -1.00D+00 NBFU=   221
 Initial guess from the checkpoint file:  "/home/super/YCY/BeH/Be11/4-H-Be11.chk"
 B after Tr=    -0.000000    0.000000    0.000000
         Rot=    1.000000   -0.000036   -0.000271    0.000271 Ang=  -0.04 deg.
 Requested convergence on RMS density matrix=1.00D-08 within 128 cycles.
 Requested convergence on MAX density matrix=1.00D-06.
 Requested convergence on             energy=1.00D-06.
 No special actions if energy rises.
 SCF Done:  E(RPBE1PBE) =  -163.031827091     A.U. after   11 cycles
            NFock= 11  Conv=0.43D-08     -V/T= 2.0075
   1 Symmetry operations used in ECPInt.
 ECPInt:  NShTT=    5778 NPrTT=   17959 LenC2=    5639 LenP2D=   14648.
 LDataN:  DoStor=T MaxTD1= 5 Len=  102
 Calling FoFJK, ICntrl=      2127 FMM=F ISym2X=0 I1Cent= 0 IOpClX= 0 NMat=1 NMatS=1 NMatT=0.
 ***** Axes restored to original set *****
 -------------------------------------------------------------------
 Center     Atomic                   Forces (Hartrees/Bohr)
 Number     Number              X              Y              Z
 -------------------------------------------------------------------
      1        4          -0.000033455   -0.000019000   -0.000191592
      2        4          -0.000014867    0.000051947    0.000054176
      3        4           0.000024312   -0.000045505    0.000014090
      4        4          -0.000086182   -0.000253968   -0.000056434
      5        4           0.000042100    0.000036266    0.000035325
      6        4          -0.000033059    0.000048662    0.000016814
      7        4           0.000027881    0.000018558    0.000056292
      8        4           0.000032669   -0.000031158    0.000010714
      9        4          -0.000066369    0.000017271    0.000036917
     10        4           0.000055206    0.000086436    0.000017885
     11        4           0.000018729    0.000012558    0.000015925
     12        1           0.000049074   -0.000176286    0.000021070
     13        1          -0.000016038    0.000254220   -0.000031181
 -------------------------------------------------------------------
 Cartesian Forces:  Max     0.000254220 RMS     0.000080700

 GradGradGradGradGradGradGradGradGradGradGradGradGradGradGradGradGradGrad
 Berny optimization.
 Using GEDIIS/GDIIS optimizer.
 FormGI is forming the generalized inverse of G from B-inverse, IUseBI=4.
 Internal  Forces:  Max     0.000154942 RMS     0.000019018
 Search for a local minimum.
 Step number  15 out of a maximum of  100
 All quantities printed in internal units (Hartrees-Bohrs-Radians)
 Mixed Optimization -- En-DIIS/RFO-DIIS
 Swapping is turned off.
 Update second derivatives using D2CorX and points   10   11   12   13   14
                                                     15
 DE= -2.20D-06 DEPred=-7.15D-07 R= 3.07D+00
 TightC=F SS=  1.41D+00  RLast= 2.13D-02 DXNew= 3.4562D+00 6.3850D-02
 Trust test= 3.07D+00 RLast= 2.13D-02 DXMaxT set to 2.06D+00
 ITU=  1  1  1  1  1  1  1  1  1  1  1  1  1  1  0
     Eigenvalues ---    0.00092   0.00534   0.01184   0.02075   0.02390
     Eigenvalues ---    0.02859   0.02988   0.03372   0.03763   0.04093
     Eigenvalues ---    0.04467   0.05404   0.05472   0.05720   0.06171
     Eigenvalues ---    0.06414   0.06478   0.06683   0.07030   0.07072
     Eigenvalues ---    0.07334   0.07755   0.08330   0.08370   0.08908
     Eigenvalues ---    0.10079   0.11633   0.12113   0.12519   0.13032
     Eigenvalues ---    0.13373   0.14380   0.51639
 En-DIIS/RFO-DIIS/Sim-DIIS IScMMF=       -3 using points:    15   14   13   12   11   10    9    8    7    6
 RFO step:  Lambda=-1.14053821D-06.
 DIIS inversion failure, remove point  10.
 DIIS inversion failure, remove point   9.
 DIIS inversion failure, remove point   8.
 DIIS inversion failure, remove point   7.
 RFO-DIIS uses    6 points instead of   10
 DidBck=F Rises=F RFO-DIIS coefs:    1.77250   -0.95624    0.11056    0.01977    0.01967
                  RFO-DIIS coefs:    0.03373    0.00000    0.00000    0.00000    0.00000
 Iteration  1 RMS(Cart)=  0.00065971 RMS(Int)=  0.00000119
 Iteration  2 RMS(Cart)=  0.00000078 RMS(Int)=  0.00000100
 Variable       Old X    -DE/DX   Delta X   Delta X   Delta X     New X
                                 (Linear)    (Quad)   (Total)
    R1        4.60462   0.00003   0.00151   0.00026   0.00176   4.60638
    R2        3.88292   0.00001   0.00101  -0.00009   0.00092   3.88384
    R3        3.92928   0.00004  -0.00007   0.00053   0.00047   3.92974
    R4        3.85340   0.00002   0.00023   0.00030   0.00053   3.85393
    R5        4.54040   0.00002   0.00002   0.00036   0.00038   4.54079
    R6        3.92199   0.00000   0.00013   0.00005   0.00018   3.92216
    R7        3.80409   0.00001   0.00021  -0.00008   0.00013   3.80422
    R8        4.21801  -0.00001   0.00073  -0.00030   0.00043   4.21844
    R9        3.82670   0.00000  -0.00077   0.00016  -0.00062   3.82608
   R10        3.77787  -0.00000   0.00009  -0.00005   0.00004   3.77791
   R11        3.89591  -0.00001  -0.00023   0.00029   0.00005   3.89597
   R12        4.02972  -0.00001  -0.00132  -0.00004  -0.00136   4.02836
   R13        4.12435  -0.00000   0.00140  -0.00016   0.00124   4.12559
   R14        4.22554  -0.00004  -0.00042  -0.00057  -0.00099   4.22455
   R15        3.90411  -0.00004  -0.00031  -0.00026  -0.00057   3.90354
   R16        4.04218  -0.00001  -0.00056   0.00009  -0.00047   4.04171
   R17        3.21878   0.00005   0.00223   0.00053   0.00277   3.22155
   R18        3.76885   0.00001  -0.00024   0.00018  -0.00007   3.76878
   R19        3.84214   0.00000   0.00041  -0.00025   0.00016   3.84230
   R20        4.27273   0.00000   0.00084  -0.00006   0.00078   4.27351
   R21        3.85508   0.00002  -0.00068   0.00052  -0.00016   3.85492
   R22        3.83242   0.00000  -0.00028   0.00004  -0.00024   3.83218
   R23        3.86387  -0.00001   0.00055  -0.00027   0.00027   3.86414
   R24        3.84801  -0.00002  -0.00074   0.00019  -0.00055   3.84746
   R25        4.01417   0.00000  -0.00040   0.00027  -0.00013   4.01404
   R26        4.08342  -0.00002  -0.00007  -0.00037  -0.00044   4.08298
   R27        3.98735   0.00003   0.00064   0.00025   0.00089   3.98825
   R28        3.87106  -0.00000   0.00034  -0.00009   0.00026   3.87132
   R29        1.46153   0.00015   0.00020  -0.00002   0.00018   1.46172
    A1        1.98363  -0.00001  -0.00083  -0.00014  -0.00098   1.98266
    A2        1.58702  -0.00001  -0.00027  -0.00010  -0.00038   1.58664
    A3        2.00264  -0.00002  -0.00070  -0.00016  -0.00087   2.00178
    A4        1.97206  -0.00003  -0.00058  -0.00018  -0.00076   1.97130
    A5        1.56461  -0.00002  -0.00051  -0.00014  -0.00065   1.56396
    A6        1.81251  -0.00001  -0.00052  -0.00011  -0.00064   1.81188
    A7        1.84651  -0.00001  -0.00032  -0.00009  -0.00042   1.84610
    A8        2.75518  -0.00002  -0.00119  -0.00018  -0.00136   2.75382
    A9        1.99880  -0.00001  -0.00054  -0.00002  -0.00056   1.99825
   A10        1.54532  -0.00000   0.00001  -0.00001   0.00000   1.54532
   A11        1.46355   0.00001   0.00008   0.00004   0.00012   1.46367
   A12        1.82980  -0.00000  -0.00028   0.00002  -0.00025   1.82954
   A13        1.88951  -0.00001  -0.00027  -0.00009  -0.00036   1.88914
   A14        1.99027  -0.00001  -0.00026  -0.00015  -0.00042   1.98985
   A15        1.82982   0.00000   0.00042  -0.00008   0.00034   1.83015
   A16        1.56699   0.00002   0.00046   0.00015   0.00061   1.56760
   A17        2.30100   0.00001   0.00021   0.00027   0.00048   2.30148
   A18        2.04712   0.00001   0.00008   0.00009   0.00016   2.04728
   A19        1.98698  -0.00000  -0.00025  -0.00006  -0.00031   1.98667
   A20        1.71125   0.00002  -0.00009   0.00032   0.00023   1.71148
   A21        1.92222   0.00002   0.00059   0.00006   0.00065   1.92287
   A22        1.91781  -0.00001   0.00017  -0.00016   0.00002   1.91783
   A23        1.67846   0.00002  -0.00022   0.00013  -0.00009   1.67837
   A24        1.70227   0.00001   0.00020   0.00006   0.00026   1.70252
   A25        2.04724  -0.00002  -0.00192  -0.00010  -0.00203   2.04522
   A26        1.89239   0.00003   0.00033   0.00031   0.00065   1.89304
   A27        2.17277  -0.00000   0.00209  -0.00009   0.00201   2.17478
   A28        2.50569  -0.00000   0.00129  -0.00001   0.00128   2.50697
   A29        2.19517  -0.00003  -0.00215  -0.00019  -0.00234   2.19283
   A30        1.62926   0.00001   0.00103   0.00001   0.00105   1.63031
[truncated: 209,071 more chars]
