# Supplementary material for: A DFT Study on Ben(n = 10–12) Clusters with Hydrogen Storage Capacity
Source: Molecules. 2026 Feb 6;31(3):566. doi: 10.3390/molecules31030566 (PMC12899933; doi:10.3390/molecules31030566)
Supplement: Supplementary file 1 [file molecules-31-00566-s001.zip › Supplementary Information/Be11/6-H-Be11.out]

 Entering Gaussian System, Link 0=g16
 Initial command:
 /home/super/DK/Gaussian/g16/l1.exe "/home/super/DK/Gaussian/g16scratch/Gau-8052.inp" -scrdir="/home/super/DK/Gaussian/g16scratch/"
 Default is to use a total of  14 processors:
                               14 via shared-memory
                                1 via Linda
 Entering Link 1 = /home/super/DK/Gaussian/g16/l1.exe PID=      8054.
  
 Copyright (c) 1988,1990,1992,1993,1995,1998,2003,2009,2016,
            Gaussian, Inc.  All Rights Reserved.
  
 This is part of the Gaussian(R) 16 program.  It is based on
 the Gaussian(R) 09 system (copyright 2009, Gaussian, Inc.),
 the Gaussian(R) 03 system (copyright 2003, Gaussian, Inc.),
 the Gaussian(R) 98 system (copyright 1998, Gaussian, Inc.),
 the Gaussian(R) 94 system (copyright 1995, Gaussian, Inc.),
 the Gaussian 92(TM) system (copyright 1992, Gaussian, Inc.),
 the Gaussian 90(TM) system (copyright 1990, Gaussian, Inc.),
 the Gaussian 88(TM) system (copyright 1988, Gaussian, Inc.),
 the Gaussian 86(TM) system (copyright 1986, Carnegie Mellon
 University), and the Gaussian 82(TM) system (copyright 1983,
 Carnegie Mellon University). Gaussian is a federally registered
 trademark of Gaussian, Inc.
  
 This software contains proprietary and confidential information,
 including trade secrets, belonging to Gaussian, Inc.
  
 This software is provided under written license and may be
 used, copied, transmitted, or stored only in accord with that
 written license.
  
 The following legend is applicable only to US Government
 contracts under FAR:
  
                    RESTRICTED RIGHTS LEGEND
  
 Use, reproduction and disclosure by the US Government is
 subject to restrictions as set forth in subparagraphs (a)
 and (c) of the Commercial Computer Software - Restricted
 Rights clause in FAR 52.227-19.
  
 Gaussian, Inc.
 340 Quinnipiac St., Bldg. 40, Wallingford CT 06492
  
  
 ---------------------------------------------------------------
 Warning -- This program may not be used in any manner that
 competes with the business of Gaussian, Inc. or will provide
 assistance to any competitor of Gaussian, Inc.  The licensee
 of this program is prohibited from giving any competitor of
 Gaussian, Inc. access to this program.  By using this program,
 the user acknowledges that Gaussian, Inc. is engaged in the
 business of creating and licensing software in the field of
 computational chemistry and represents and warrants to the
 licensee that it is not a competitor of Gaussian, Inc. and that
 it will not use this program in any manner prohibited above.
 ---------------------------------------------------------------
  

 Cite this work as:
 Gaussian 16, Revision A.03,
 M. J. Frisch, G. W. Trucks, H. B. Schlegel, G. E. Scuseria, 
 M. A. Robb, J. R. Cheeseman, G. Scalmani, V. Barone, 
 G. A. Petersson, H. Nakatsuji, X. Li, M. Caricato, A. V. Marenich, 
 J. Bloino, B. G. Janesko, R. Gomperts, B. Mennucci, H. P. Hratchian, 
 J. V. Ortiz, A. F. Izmaylov, J. L. Sonnenberg, D. Williams-Young, 
 F. Ding, F. Lipparini, F. Egidi, J. Goings, B. Peng, A. Petrone, 
 T. Henderson, D. Ranasinghe, V. G. Zakrzewski, J. Gao, N. Rega, 
 G. Zheng, W. Liang, M. Hada, M. Ehara, K. Toyota, R. Fukuda, 
 J. Hasegawa, M. Ishida, T. Nakajima, Y. Honda, O. Kitao, H. Nakai, 
 T. Vreven, K. Throssell, J. A. Montgomery, Jr., J. E. Peralta, 
 F. Ogliaro, M. J. Bearpark, J. J. Heyd, E. N. Brothers, K. N. Kudin, 
 V. N. Staroverov, T. A. Keith, R. Kobayashi, J. Normand, 
 K. Raghavachari, A. P. Rendell, J. C. Burant, S. S. Iyengar, 
 J. Tomasi, M. Cossi, J. M. Millam, M. Klene, C. Adamo, R. Cammi, 
 J. W. Ochterski, R. L. Martin, K. Morokuma, O. Farkas, 
 J. B. Foresman, and D. J. Fox, Gaussian, Inc., Wallingford CT, 2016.
 
 ******************************************
 Gaussian 16:  ES64L-G16RevA.03 25-Dec-2016
                26-Apr-2024 
 ******************************************
 %chk=/home/super/YCY/BeH/Be11/6-H-Be11.chk
 ------------------------------------
 # opt freq def2tzvp em=gd3bj pbe1pbe
 ------------------------------------
 1/18=20,19=15,26=3,38=1/1,3;
 2/9=110,12=2,17=6,18=5,40=1/2;
 3/5=44,7=101,11=2,25=1,30=1,71=1,74=-13,124=41/1,2,3;
 4//1;
 5/5=2,38=5/2;
 6/7=2,8=2,9=2,10=2,28=1/1;
 7//1,2,3,16;
 1/18=20,19=15,26=3/3(2);
 2/9=110/2;
 99//99;
 2/9=110/2;
 3/5=44,7=101,11=2,25=1,30=1,71=1,74=-13,124=41/1,2,3;
 4/5=5,16=3,69=1/1;
 5/5=2,38=5/2;
 7//1,2,3,16;
 1/18=20,19=15,26=3/3(-5);
 2/9=110/2;
 6/7=2,8=2,9=2,10=2,19=2,28=1/1;
 99/9=1/99;
 -------------------
 Title Card Required
 -------------------
 Symbolic Z-matrix:
 Charge =  0 Multiplicity = 1
 Be                   -0.00049   0.00136  -1.47614 
 Be                   -1.55508   1.32611  -0.18262 
 Be                    0.44736   1.67909  -0.3805 
 Be                   -0.16909   1.00753   1.44766 
 Be                    2.00805   0.40842  -1.08265 
 Be                   -1.74689  -0.37972   0.93774 
 Be                   -0.44666  -1.67817  -0.38243 
 Be                    0.16903  -1.00871   1.44667 
 Be                    1.5557   -1.32657  -0.18307 
 Be                    1.74692   0.37906   0.93757 
 Be                   -2.00885  -0.40841  -1.08223 
 H                    -2.86329  -1.05537   1.72069 
 H                    -3.23763  -0.70797   1.40576 
 

 GradGradGradGradGradGradGradGradGradGradGradGradGradGradGradGradGradGrad
 Berny optimization.
 Initialization pass.
                           ----------------------------
                           !    Initial Parameters    !
                           ! (Angstroms and Degrees)  !
 --------------------------                            --------------------------
 ! Name  Definition              Value          Derivative Info.                !
 --------------------------------------------------------------------------------
 ! R1    R(1,2)                  2.4176         estimate D2E/DX2                !
 ! R2    R(1,3)                  2.0532         estimate D2E/DX2                !
 ! R3    R(1,5)                  2.0868         estimate D2E/DX2                !
 ! R4    R(1,7)                  2.0533         estimate D2E/DX2                !
 ! R5    R(1,9)                  2.4201         estimate D2E/DX2                !
 ! R6    R(1,11)                 2.0872         estimate D2E/DX2                !
 ! R7    R(2,3)                  2.0429         estimate D2E/DX2                !
 ! R8    R(2,4)                  2.1634         estimate D2E/DX2                !
 ! R9    R(2,6)                  2.0498         estimate D2E/DX2                !
 ! R10   R(2,11)                 2.0059         estimate D2E/DX2                !
 ! R11   R(3,4)                  2.0428         estimate D2E/DX2                !
 ! R12   R(3,5)                  2.1315         estimate D2E/DX2                !
 ! R13   R(3,10)                 2.2619         estimate D2E/DX2                !
 ! R14   R(4,6)                  2.1619         estimate D2E/DX2                !
 ! R15   R(4,8)                  2.0444         estimate D2E/DX2                !
 ! R16   R(4,10)                 2.08           estimate D2E/DX2                !
 ! R17   R(5,9)                  2.006          estimate D2E/DX2                !
 ! R18   R(5,10)                 2.0372         estimate D2E/DX2                !
 ! R19   R(6,7)                  2.2626         estimate D2E/DX2                !
 ! R20   R(6,8)                  2.0798         estimate D2E/DX2                !
 ! R21   R(6,11)                 2.0371         estimate D2E/DX2                !
 ! R22   R(6,12)                 1.5218         estimate D2E/DX2                !
 ! R23   R(6,13)                 1.5966         estimate D2E/DX2                !
 ! R24   R(7,8)                  2.0428         estimate D2E/DX2                !
 ! R25   R(7,9)                  2.0428         estimate D2E/DX2                !
 ! R26   R(7,11)                 2.1313         estimate D2E/DX2                !
 ! R27   R(8,9)                  2.1633         estimate D2E/DX2                !
 ! R28   R(8,10)                 2.1621         estimate D2E/DX2                !
 ! R29   R(9,10)                 2.0498         estimate D2E/DX2                !
 ! R30   R(12,13)                0.6            estimate D2E/DX2                !
 ! A1    A(2,1,5)              114.2762         estimate D2E/DX2                !
 ! A2    A(2,1,7)               91.3461         estimate D2E/DX2                !
 ! A3    A(2,1,9)              115.3577         estimate D2E/DX2                !
 ! A4    A(3,1,7)              115.5651         estimate D2E/DX2                !
 ! A5    A(3,1,9)               91.3175         estimate D2E/DX2                !
 ! A6    A(3,1,11)             105.6396         estimate D2E/DX2                !
 ! A7    A(5,1,7)              105.5611         estimate D2E/DX2                !
 ! A8    A(5,1,11)             158.2532         estimate D2E/DX2                !
 ! A9    A(9,1,11)             114.215          estimate D2E/DX2                !
 ! A10   A(1,2,4)               84.8675         estimate D2E/DX2                !
 ! A11   A(1,2,6)               84.065          estimate D2E/DX2                !
 ! A12   A(3,2,6)              106.765          estimate D2E/DX2                !
 ! A13   A(3,2,11)             109.129          estimate D2E/DX2                !
 ! A14   A(4,2,11)             110.8271         estimate D2E/DX2                !
 ! A15   A(1,3,4)               98.2273         estimate D2E/DX2                !
 ! A16   A(1,3,10)              88.0876         estimate D2E/DX2                !
 ! A17   A(2,3,5)              130.2854         estimate D2E/DX2                !
 ! A18   A(2,3,10)             114.0421         estimate D2E/DX2                !
 ! A19   A(4,3,5)              108.6489         estimate D2E/DX2                !
 ! A20   A(2,4,8)              104.5261         estimate D2E/DX2                !
 ! A21   A(2,4,10)             116.7335         estimate D2E/DX2                !
 ! A22   A(3,4,6)              102.7143         estimate D2E/DX2                !
 ! A23   A(3,4,8)              105.8948         estimate D2E/DX2                !
 ! A24   A(6,4,10)             114.8697         estimate D2E/DX2                !
 ! A25   A(1,5,10)              93.4858         estimate D2E/DX2                !
 ! A26   A(3,5,9)              101.6985         estimate D2E/DX2                !
 ! A27   A(2,6,7)               96.0208         estimate D2E/DX2                !
 ! A28   A(2,6,8)              107.411          estimate D2E/DX2                !
 ! A29   A(2,6,12)             135.9983         estimate D2E/DX2                !
 ! A30   A(2,6,13)             114.7512         estimate D2E/DX2                !
 ! A31   A(4,6,7)               94.9604         estimate D2E/DX2                !
 ! A32   A(4,6,11)             109.6804         estimate D2E/DX2                !
 ! A33   A(4,6,12)             134.3415         estimate D2E/DX2                !
 ! A34   A(4,6,13)             138.0912         estimate D2E/DX2                !
 ! A35   A(7,6,12)             117.838          estimate D2E/DX2                !
 ! A36   A(7,6,13)             126.1295         estimate D2E/DX2                !
 ! A37   A(8,6,11)             110.9074         estimate D2E/DX2                !
 ! A38   A(8,6,12)             114.5594         estimate D2E/DX2                !
 ! A39   A(8,6,13)             136.5717         estimate D2E/DX2                !
 ! A40   A(11,6,12)            114.1783         estimate D2E/DX2                !
 ! A41   A(11,6,13)             99.6547         estimate D2E/DX2                !
 ! A42   A(1,7,6)               88.0661         estimate D2E/DX2                !
 ! A43   A(1,7,8)               98.2437         estimate D2E/DX2                !
 ! A44   A(6,7,9)              114.0526         estimate D2E/DX2                !
 ! A45   A(8,7,11)             108.6431         estimate D2E/DX2                !
 ! A46   A(9,7,11)             130.3896         estimate D2E/DX2                !
 ! A47   A(4,8,7)              105.8905         estimate D2E/DX2                !
 ! A48   A(4,8,9)              104.5535         estimate D2E/DX2                !
 ! A49   A(6,8,9)              116.7811         estimate D2E/DX2                !
 ! A50   A(6,8,10)             114.8698         estimate D2E/DX2                !
 ! A51   A(7,8,10)             102.6781         estimate D2E/DX2                !
 ! A52   A(1,9,8)               84.8204         estimate D2E/DX2                !
 ! A53   A(1,9,10)              84.0028         estimate D2E/DX2                !
 ! A54   A(5,9,7)              109.0349         estimate D2E/DX2                !
 ! A55   A(5,9,8)              110.812          estimate D2E/DX2                !
 ! A56   A(7,9,10)             106.7399         estimate D2E/DX2                !
 ! A57   A(3,10,8)              94.9806         estimate D2E/DX2                !
 ! A58   A(3,10,9)              96.0887         estimate D2E/DX2                !
 ! A59   A(4,10,5)             110.9107         estimate D2E/DX2                !
 ! A60   A(4,10,9)             107.4314         estimate D2E/DX2                !
 ! A61   A(5,10,8)             109.6507         estimate D2E/DX2                !
 ! A62   A(1,11,6)              93.4761         estimate D2E/DX2                !
 ! A63   A(2,11,7)             101.6594         estimate D2E/DX2                !
 ! D1    D(5,1,2,4)            -40.2246         estimate D2E/DX2                !
 ! D2    D(5,1,2,6)           -102.2155         estimate D2E/DX2                !
 ! D3    D(7,1,2,4)             67.5317         estimate D2E/DX2                !
 ! D4    D(7,1,2,6)              5.5407         estimate D2E/DX2                !
 ! D5    D(9,1,2,4)             17.7741         estimate D2E/DX2                !
 ! D6    D(9,1,2,6)            -44.2169         estimate D2E/DX2                !
 ! D7    D(7,1,3,4)            -12.1229         estimate D2E/DX2                !
 ! D8    D(7,1,3,10)            44.6627         estimate D2E/DX2                !
 ! D9    D(9,1,3,4)            -61.7858         estimate D2E/DX2                !
 ! D10   D(9,1,3,10)            -5.0001         estimate D2E/DX2                !
 ! D11   D(11,1,3,4)            53.8394         estimate D2E/DX2                !
 ! D12   D(11,1,3,10)          110.6251         estimate D2E/DX2                !
 ! D13   D(2,1,5,10)            46.1724         estimate D2E/DX2                !
 ! D14   D(7,1,5,10)           -52.5906         estimate D2E/DX2                !
 ! D15   D(11,1,5,10)           -0.8498         estimate D2E/DX2                !
 ! D16   D(2,1,7,6)             -4.9941         estimate D2E/DX2                !
 ! D17   D(2,1,7,8)            -61.7556         estimate D2E/DX2                !
 ! D18   D(3,1,7,6)             44.7432         estimate D2E/DX2                !
 ! D19   D(3,1,7,8)            -12.0182         estimate D2E/DX2                !
 ! D20   D(5,1,7,6)            110.6919         estimate D2E/DX2                !
 ! D21   D(5,1,7,8)             53.9305         estimate D2E/DX2                !
 ! D22   D(2,1,9,8)             17.7556         estimate D2E/DX2                !
 ! D23   D(2,1,9,10)           -44.2507         estimate D2E/DX2                !
 ! D24   D(3,1,9,8)             67.5528         estimate D2E/DX2                !
 ! D25   D(3,1,9,10)             5.5465         estimate D2E/DX2                !
 ! D26   D(11,1,9,8)           -40.2664         estimate D2E/DX2                !
 ! D27   D(11,1,9,10)         -102.2727         estimate D2E/DX2                !
 ! D28   D(3,1,11,6)           -52.5084         estimate D2E/DX2                !
 ! D29   D(5,1,11,6)            -0.4845         estimate D2E/DX2                !
 ! D30   D(9,1,11,6)            46.2391         estimate D2E/DX2                !
 ! D31   D(6,2,3,5)             53.5413         estimate D2E/DX2                !
 ! D32   D(6,2,3,10)           -10.2271         estimate D2E/DX2                !
 ! D33   D(11,2,3,5)           -10.1379         estimate D2E/DX2                !
 ! D34   D(11,2,3,10)          -73.9064         estimate D2E/DX2                !
 ! D35   D(1,2,4,8)            -49.6239         estimate D2E/DX2                !
 ! D36   D(1,2,4,10)            17.3891         estimate D2E/DX2                !
 ! D37   D(11,2,4,8)             0.2366         estimate D2E/DX2                !
 ! D38   D(11,2,4,10)           67.2496         estimate D2E/DX2                !
 ! D39   D(1,2,6,7)             -5.0533         estimate D2E/DX2                !
 ! D40   D(1,2,6,8)             51.0812         estimate D2E/DX2                !
 ! D41   D(1,2,6,12)          -146.7884         estimate D2E/DX2                !
 ! D42   D(1,2,6,13)          -139.5995         estimate D2E/DX2                !
 ! D43   D(3,2,6,7)            -54.6525         estimate D2E/DX2                !
 ! D44   D(3,2,6,8)              1.4821         estimate D2E/DX2                !
 ! D45   D(3,2,6,12)           163.6124         estimate D2E/DX2                !
 ! D46   D(3,2,6,13)           170.8013         estimate D2E/DX2                !
 ! D47   D(3,2,11,7)            45.3792         estimate D2E/DX2                !
 ! D48   D(4,2,11,7)           -16.7351         estimate D2E/DX2                !
 ! D49   D(1,3,4,6)            -29.4295         estimate D2E/DX2                !
 ! D50   D(1,3,4,8)             31.7705         estimate D2E/DX2                !
 ! D51   D(5,3,4,6)            -90.2336         estimate D2E/DX2                !
 ! D52   D(5,3,4,8)            -29.0336         estimate D2E/DX2                !
 ! D53   D(2,3,5,9)            -43.146          estimate D2E/DX2                !
 ! D54   D(4,3,5,9)             28.0895         estimate D2E/DX2                !
 ! D55   D(1,3,10,8)           -56.1158         estimate D2E/DX2                !
 ! D56   D(1,3,10,9)             5.9386         estimate D2E/DX2                !
 ! D57   D(2,3,10,8)            13.5692         estimate D2E/DX2                !
 ! D58   D(2,3,10,9)            75.6236         estimate D2E/DX2                !
 ! D59   D(3,4,6,7)             57.2355         estimate D2E/DX2                !
 ! D60   D(3,4,6,11)            -1.7291         estimate D2E/DX2                !
 ! D61   D(3,4,6,12)          -165.0149         estimate D2E/DX2                !
 ! D62   D(3,4,6,13)          -133.4238         estimate D2E/DX2                !
 ! D63   D(10,4,6,7)           -12.5675         estimate D2E/DX2                !
 ! D64   D(10,4,6,11)          -71.5321         estimate D2E/DX2                !
 ! D65   D(10,4,6,12)          125.1821         estimate D2E/DX2                !
 ! D66   D(10,4,6,13)          156.7731         estimate D2E/DX2                !
 ! D67   D(2,4,8,7)             17.4357         estimate D2E/DX2                !
 ! D68   D(2,4,8,9)             77.7727         estimate D2E/DX2                !
 ! D69   D(3,4,8,7)            -42.8999         estimate D2E/DX2                !
 ! D70   D(3,4,8,9)             17.4371         estimate D2E/DX2                !
 ! D71   D(2,4,10,5)             7.1278         estimate D2E/DX2                !
 ! D72   D(2,4,10,9)           -55.3902         estimate D2E/DX2                !
 ! D73   D(6,4,10,5)            70.6218         estimate D2E/DX2                !
 ! D74   D(6,4,10,9)             8.1039         estimate D2E/DX2                !
 ! D75   D(3,5,9,7)             45.4765         estimate D2E/DX2                !
 ! D76   D(3,5,9,8)            -16.6128         estimate D2E/DX2                !
 ! D77   D(1,5,10,4)           -30.5299         estimate D2E/DX2                !
 ! D78   D(1,5,10,8)            31.2461         estimate D2E/DX2                !
 ! D79   D(2,6,7,1)              5.9243         estimate D2E/DX2                !
 ! D80   D(2,6,7,9)             75.696          estimate D2E/DX2                !
 ! D81   D(4,6,7,1)            -56.1309         estimate D2E/DX2                !
 ! D82   D(4,6,7,9)             13.6408         estimate D2E/DX2                !
 ! D83   D(12,6,7,1)           156.8123         estimate D2E/DX2                !
 ! D84   D(12,6,7,9)          -133.4161         estimate D2E/DX2                !
 ! D85   D(13,6,7,1)           132.6681         estimate D2E/DX2                !
 ! D86   D(13,6,7,9)          -157.5602         estimate D2E/DX2                !
 ! D87   D(2,6,8,9)            -55.353          estimate D2E/DX2                !
 ! D88   D(2,6,8,10)             8.1492         estimate D2E/DX2                !
 ! D89   D(11,6,8,9)             7.1582         estimate D2E/DX2                !
 ! D90   D(11,6,8,10)           70.6603         estimate D2E/DX2                !
 ! D91   D(12,6,8,9)           138.2014         estimate D2E/DX2                !
 ! D92   D(12,6,8,10)         -158.2965         estimate D2E/DX2                !
 ! D93   D(13,6,8,9)           138.8191         estimate D2E/DX2                !
 ! D94   D(13,6,8,10)         -157.6788         estimate D2E/DX2                !
 ! D95   D(4,6,11,1)            31.1773         estimate D2E/DX2                !
 ! D96   D(8,6,11,1)           -30.6121         estimate D2E/DX2                !
 ! D97   D(12,6,11,1)         -161.8529         estimate D2E/DX2                !
 ! D98   D(13,6,11,1)         -179.2152         estimate D2E/DX2                !
 ! D99   D(1,7,8,4)             31.7097         estimate D2E/DX2                !
 ! D100  D(1,7,8,10)           -29.4861         estimate D2E/DX2                !
 ! D101  D(11,7,8,4)           -29.1172         estimate D2E/DX2                !
 ! D102  D(11,7,8,10)          -90.313          estimate D2E/DX2                !
 ! D103  D(6,7,9,5)            -73.994          estimate D2E/DX2                !
 ! D104  D(6,7,9,10)           -10.3306         estimate D2E/DX2                !
 ! D105  D(11,7,9,5)           -10.2259         estimate D2E/DX2                !
 ! D106  D(11,7,9,10)           53.4376         estimate D2E/DX2                !
 ! D107  D(8,7,11,2)            28.2124         estimate D2E/DX2                !
 ! D108  D(9,7,11,2)           -43.0278         estimate D2E/DX2                !
 ! D109  D(4,8,9,1)            -49.6175         estimate D2E/DX2                !
 ! D110  D(4,8,9,5)              0.1532         estimate D2E/DX2                !
 ! D111  D(6,8,9,1)             17.4073         estimate D2E/DX2                !
 ! D112  D(6,8,9,5)             67.178          estimate D2E/DX2                !
 ! D113  D(6,8,10,3)           -12.5588         estimate D2E/DX2                !
 ! D114  D(6,8,10,5)           -71.5525         estimate D2E/DX2                !
 ! D115  D(7,8,10,3)            57.2609         estimate D2E/DX2                !
 ! D116  D(7,8,10,5)            -1.7329         estimate D2E/DX2                !
 ! D117  D(1,9,10,3)            -5.0607         estimate D2E/DX2                !
 ! D118  D(1,9,10,4)            51.1046         estimate D2E/DX2                !
 ! D119  D(7,9,10,3)           -54.5945         estimate D2E/DX2                !
 ! D120  D(7,9,10,4)             1.5707         estimate D2E/DX2                !
 --------------------------------------------------------------------------------
 Trust Radius=3.00D-01 FncErr=1.00D-07 GrdErr=1.00D-06 EigMax=2.50D+02 EigMin=1.00D-04
 Number of steps in this run=    100 maximum allowed number of steps=    100.
 GradGradGradGradGradGradGradGradGradGradGradGradGradGradGradGradGradGrad

                          Input orientation:                          
 ---------------------------------------------------------------------
 Center     Atomic      Atomic             Coordinates (Angstroms)
 Number     Number       Type             X           Y           Z
 ---------------------------------------------------------------------
      1          4           0       -0.000486    0.001355   -1.476136
      2          4           0       -1.555079    1.326114   -0.182620
      3          4           0        0.447356    1.679093   -0.380504
      4          4           0       -0.169087    1.007531    1.447664
      5          4           0        2.008052    0.408416   -1.082653
      6          4           0       -1.746891   -0.379718    0.937738
      7          4           0       -0.446663   -1.678171   -0.382431
      8          4           0        0.169025   -1.008706    1.446672
      9          4           0        1.555700   -1.326565   -0.183068
     10          4           0        1.746924    0.379062    0.937569
     11          4           0       -2.008852   -0.408411   -1.082231
     12          1           0       -2.863291   -1.055371    1.720694
     13          1           0       -3.237626   -0.707966    1.405760
 ---------------------------------------------------------------------
                    Distance matrix (angstroms):
                    1          2          3          4          5
     1  Be   0.000000
     2  Be   2.417629   0.000000
     3  Be   2.053236   2.042914   0.000000
     4  Be   3.096679   2.163399   2.042840   0.000000
     5  Be   2.086804   3.787893   2.131527   3.391368   0.000000
     6  Be   3.003654   2.049843   3.284994   2.161932   4.336212
     7  Be   2.053308   3.208464   3.474262   3.261793   3.296935
     8  Be   3.097057   3.328440   3.261948   2.044390   3.433328
     9  Be   2.420147   4.088233   3.209577   3.328991   2.006000
    10  Be   3.003677   3.613164   2.261918   2.079968   2.037240
    11  Be   2.087248   2.005938   3.298947   3.433656   4.099113
    12  H    4.419507   3.317453   4.780451   3.404239   5.807875
    13  H    4.391758   3.080811   4.740030   3.515767   5.912331
                    6          7          8          9         10
     6  Be   0.000000
     7  Be   2.262613   0.000000
     8  Be   2.079753   2.042761   0.000000
     9  Be   3.613839   2.042751   2.163320   0.000000
    10  Be   3.575261   3.284270   2.162140   2.049770   0.000000
    11  Be   2.037087   2.131301   3.390996   3.789133   4.336538
    12  H    1.521800   3.263603   3.045030   4.819267   4.891315
    13  H    1.596585   3.453752   3.420145   5.087536   5.123141
                   11         12         13
    11  Be   0.000000
    12  H    3.000835   0.000000
    13  H    2.791007   0.600000   0.000000
 Stoichiometry    Be11H2
 Framework group  C1[X(Be11H2)]
 Deg. of freedom    33
 Full point group                 C1      NOp   1
 Largest Abelian subgroup         C1      NOp   1
 Largest concise Abelian subgroup C1      NOp   1
                         Standard orientation:                         
 ---------------------------------------------------------------------
 Center     Atomic      Atomic             Coordinates (Angstroms)
 Number     Number       Type             X           Y           Z
 ---------------------------------------------------------------------
      1          4           0        0.416220    0.768142   -1.280627
      2          4           0       -1.192418    1.551373    0.345338
      3          4           0        0.838963    1.571063    0.561215
      4          4           0       -0.172365    0.217442    1.709309
      5          4           0        2.351269    0.541844   -0.532880
      6          4           0       -1.773948   -0.413455    0.401313
      7          4           0       -0.405985   -1.113241   -1.259529
      8          4           0       -0.065314   -1.559760    0.704507
      9          4           0        1.552432   -1.290054   -0.706206
     10          4           0        1.723015   -0.427322    1.145321
     11          4           0       -1.663140    0.604903   -1.359479
     12          1           0       -3.082712   -1.162264    0.606976
     13          1           0       -3.352211   -0.641476    0.479895
 ---------------------------------------------------------------------
 Rotational constants (GHZ):           2.4161023           1.7075544           1.6647751
 Standard basis: def2TZVP (5D, 7F)
 There are   232 symmetry adapted cartesian basis functions of A   symmetry.
 There are   221 symmetry adapted basis functions of A   symmetry.
   221 basis functions,   335 primitive gaussians,   232 cartesian basis functions
    23 alpha electrons       23 beta electrons
       nuclear repulsion energy       191.6685474194 Hartrees.
 NAtoms=   13 NActive=   13 NUniq=   13 SFac= 1.00D+00 NAtFMM=   60 NAOKFM=F Big=F
 Integral buffers will be    131072 words long.
 Raffenetti 2 integral format.
 Two-electron integral symmetry is turned on.
 Nuclear repulsion after empirical dispersion term =      191.6410907438 Hartrees.
 One-electron integrals computed using PRISM.
   1 Symmetry operations used in ECPInt.
 ECPInt:  NShTT=    5778 NPrTT=   17959 LenC2=    5638 LenP2D=   14659.
 LDataN:  DoStor=T MaxTD1= 4 Len=   56
 NBasis=   221 RedAO= T EigKep=  2.74D-04  NBF=   221
 NBsUse=   221 1.00D-06 EigRej= -1.00D+00 NBFU=   221
 ExpMin= 3.27D-02 ExpMax= 4.70D+03 ExpMxC= 1.60D+02 IAcc=3 IRadAn=         5 AccDes= 0.00D+00
 Harris functional with IExCor= 1009 and IRadAn=       5 diagonalized for initial guess.
 HarFok:  IExCor= 1009 AccDes= 0.00D+00 IRadAn=         5 IDoV= 1 UseB2=F ITyADJ=14
 ICtDFT=  3500011 ScaDFX=  1.000000  1.000000  1.000000  1.000000
 FoFCou: FMM=F IPFlag=           0 FMFlag=      100000 FMFlg1=           0
         NFxFlg=           0 DoJE=T BraDBF=F KetDBF=T FulRan=T
         wScrn=  0.000000 ICntrl=       500 IOpCl=  0 I1Cent=   200000004 NGrid=           0
         NMat0=    1 NMatS0=      1 NMatT0=    0 NMatD0=    1 NMtDS0=    0 NMtDT0=    0
 Petite list used in FoFCou.
 Requested convergence on RMS density matrix=1.00D-08 within 128 cycles.
 Requested convergence on MAX density matrix=1.00D-06.
 Requested convergence on             energy=1.00D-06.
 No special actions if energy rises.
 SCF Done:  E(RPBE1PBE) =  -163.007923497     A.U. after   17 cycles
            NFock= 17  Conv=0.51D-08     -V/T= 2.0059

 **********************************************************************

            Population analysis using the SCF density.

 **********************************************************************

 Orbital symmetries:
       Occupied  (A) (A) (A) (A) (A) (A) (A) (A) (A) (A) (A) (A)
                 (A) (A) (A) (A) (A) (A) (A) (A) (A) (A) (A)
       Virtual   (A) (A) (A) (A) (A) (A) (A) (A) (A) (A) (A) (A)
                 (A) (A) (A) (A) (A) (A) (A) (A) (A) (A) (A) (A)
                 (A) (A) (A) (A) (A) (A) (A) (A) (A) (A) (A) (A)
                 (A) (A) (A) (A) (A) (A) (A) (A) (A) (A) (A) (A)
                 (A) (A) (A) (A) (A) (A) (A) (A) (A) (A) (A) (A)
                 (A) (A) (A) (A) (A) (A) (A) (A) (A) (A) (A) (A)
                 (A) (A) (A) (A) (A) (A) (A) (A) (A) (A) (A) (A)
                 (A) (A) (A) (A) (A) (A) (A) (A) (A) (A) (A) (A)
                 (A) (A) (A) (A) (A) (A) (A) (A) (A) (A) (A) (A)
                 (A) (A) (A) (A) (A) (A) (A) (A) (A) (A) (A) (A)
                 (A) (A) (A) (A) (A) (A) (A) (A) (A) (A) (A) (A)
                 (A) (A) (A) (A) (A) (A) (A) (A) (A) (A) (A) (A)
                 (A) (A) (A) (A) (A) (A) (A) (A) (A) (A) (A) (A)
                 (A) (A) (A) (A) (A) (A) (A) (A) (A) (A) (A) (A)
                 (A) (A) (A) (A) (A) (A) (A) (A) (A) (A) (A) (A)
                 (A) (A) (A) (A) (A) (A) (A) (A) (A) (A) (A) (A)
                 (A) (A) (A) (A) (A) (A)
 The electronic state is 1-A.
 Alpha  occ. eigenvalues --   -4.05253  -4.04798  -4.03701  -4.03210  -4.03209
 Alpha  occ. eigenvalues --   -4.03117  -4.02587  -4.02487  -4.02326  -4.02226
 Alpha  occ. eigenvalues --   -4.02126  -0.60440  -0.49138  -0.39296  -0.35254
 Alpha  occ. eigenvalues --   -0.34488  -0.26246  -0.24829  -0.24229  -0.21929
 Alpha  occ. eigenvalues --   -0.21829  -0.19740  -0.18781
 Alpha virt. eigenvalues --   -0.10840  -0.09138  -0.08993  -0.06441  -0.05634
 Alpha virt. eigenvalues --   -0.03729  -0.02136  -0.01652  -0.01182  -0.00862
 Alpha virt. eigenvalues --    0.01059   0.02583   0.03942   0.04518   0.04856
 Alpha virt. eigenvalues --    0.05190   0.05746   0.06046   0.06324   0.06753
 Alpha virt. eigenvalues --    0.07098   0.07505   0.08423   0.09348   0.09594
 Alpha virt. eigenvalues --    0.10186   0.10949   0.13038   0.14010   0.14589
 Alpha virt. eigenvalues --    0.14686   0.14989   0.15709   0.16216   0.16416
 Alpha virt. eigenvalues --    0.16785   0.17319   0.18346   0.19500   0.20263
 Alpha virt. eigenvalues --    0.20774   0.20996   0.21582   0.22783   0.23413
 Alpha virt. eigenvalues --    0.24273   0.24623   0.25103   0.25672   0.25754
 Alpha virt. eigenvalues --    0.26097   0.26301   0.26963   0.27199   0.27259
 Alpha virt. eigenvalues --    0.27630   0.27685   0.29042   0.29763   0.30706
 Alpha virt. eigenvalues --    0.31408   0.31730   0.32493   0.33500   0.34125
 Alpha virt. eigenvalues --    0.34194   0.35191   0.35994   0.37574   0.37973
 Alpha virt. eigenvalues --    0.39207   0.39483   0.41014   0.41625   0.42127
 Alpha virt. eigenvalues --    0.43071   0.43357   0.44561   0.46138   0.46792
 Alpha virt. eigenvalues --    0.48248   0.48513   0.52642   0.52943   0.54296
 Alpha virt. eigenvalues --    0.55451   0.56638   0.56935   0.57251   0.57676
 Alpha virt. eigenvalues --    0.59296   0.60127   0.60586   0.62644   0.63585
 Alpha virt. eigenvalues --    0.64781   0.65777   0.66218   0.67416   0.67919
 Alpha virt. eigenvalues --    0.68011   0.68717   0.69159   0.70001   0.70330
 Alpha virt. eigenvalues --    0.70535   0.71228   0.71499   0.72148   0.72657
 Alpha virt. eigenvalues --    0.73085   0.73842   0.75174   0.75446   0.75755
 Alpha virt. eigenvalues --    0.76498   0.77084   0.77590   0.78340   0.79674
 Alpha virt. eigenvalues --    0.80984   0.81954   0.83058   0.83503   0.84683
 Alpha virt. eigenvalues --    0.85115   0.85923   0.86421   0.87796   0.88704
 Alpha virt. eigenvalues --    0.89406   0.91237   0.91848   0.93103   0.93678
 Alpha virt. eigenvalues --    0.94216   0.95138   0.95825   0.97441   0.98270
 Alpha virt. eigenvalues --    1.01782   1.01921   1.04563   1.06820   1.09172
 Alpha virt. eigenvalues --    1.16706   1.53202   1.72007   1.92223   1.96735
 Alpha virt. eigenvalues --    2.09913   2.45124   2.80089   4.46708   5.28017
 Alpha virt. eigenvalues --    5.28367   5.29556   5.31205   5.34558   5.35301
 Alpha virt. eigenvalues --    5.39210   5.41658   5.43002   5.46775   5.50900
 Alpha virt. eigenvalues --    5.57542   5.67693   5.71629   5.80640   5.81089
 Alpha virt. eigenvalues --    5.85413   5.85784   5.88390   5.89248   5.91036
 Alpha virt. eigenvalues --    5.92597   5.95629   5.96988   5.97977   5.99614
 Alpha virt. eigenvalues --    6.04401   6.06671   6.08903   6.16588   6.20345
 Alpha virt. eigenvalues --    6.22496   6.24198   7.30442   7.64920   7.68494
 Alpha virt. eigenvalues --    7.76497   7.78589   7.81212   7.82366   7.83426
 Alpha virt. eigenvalues --    7.88418   7.93216   7.94816
          Condensed to atoms (all electrons):
               1          2          3          4          5          6
     1  Be   2.697849   0.063678   0.165441  -0.008012   0.185668   0.014817
     2  Be   0.063678   2.920704   0.270117   0.232954   0.035469   0.191314
     3  Be   0.165441   0.270117   2.798897   0.238107   0.241189   0.000207
     4  Be  -0.008012   0.232954   0.238107   2.828615   0.035776   0.139577
     5  Be   0.185668   0.035469   0.241189   0.035776   3.140061  -0.005809
     6  Be   0.014817   0.191314   0.000207   0.139577  -0.005809   2.863038
     7  Be   0.149151   0.027421   0.007242   0.036429   0.081849   0.112209
     8  Be  -0.010091   0.022798   0.024392   0.293415   0.016705   0.202989
     9  Be   0.083904  -0.008048   0.015829   0.015584   0.286054   0.024143
    10  Be   0.013570   0.015742   0.140460   0.231336   0.275442   0.051062
    11  Be   0.186969   0.325158   0.083123   0.042463  -0.004480   0.226467
    12  H    0.000814  -0.024102  -0.001986  -0.002357   0.000238   0.023386
    13  H   -0.001545   0.022821  -0.001941  -0.013570   0.000888   0.006304
               7          8          9         10         11         12
     1  Be   0.149151  -0.010091   0.083904   0.013570   0.186969   0.000814
     2  Be   0.027421   0.022798  -0.008048   0.015742   0.325158  -0.024102
     3  Be   0.007242   0.024392   0.015829   0.140460   0.083123  -0.001986
     4  Be   0.036429   0.293415   0.015584   0.231336   0.042463  -0.002357
     5  Be   0.081849   0.016705   0.286054   0.275442  -0.004480   0.000238
     6  Be   0.112209   0.202989   0.024143   0.051062   0.226467   0.023386
     7  Be   2.814890   0.262523   0.272063   0.014747   0.237104   0.009228
     8  Be   0.262523   2.893149   0.199857   0.168288   0.057728   0.008029
     9  Be   0.272063   0.199857   2.857124   0.236182   0.030664  -0.000031
    10  Be   0.014747   0.168288   0.236182   2.827546  -0.020016   0.001966
    11  Be   0.237104   0.057728   0.030664  -0.020016   3.176663  -0.040590
    12  H    0.009228   0.008029  -0.000031   0.001966  -0.040590   0.580150
    13  H   -0.010327  -0.034268  -0.001119  -0.000599   0.007427   0.344395
              13
     1  Be  -0.001545
     2  Be   0.022821
     3  Be  -0.001941
     4  Be  -0.013570
     5  Be   0.000888
     6  Be   0.006304
     7  Be  -0.010327
     8  Be  -0.034268
     9  Be  -0.001119
    10  Be  -0.000599
    11  Be   0.007427
    12  H    0.344395
    13  H    0.557350
 Mulliken charges:
               1
     1  Be   0.457787
     2  Be  -0.096027
     3  Be   0.018922
     4  Be  -0.070319
     5  Be  -0.289049
     6  Be   0.150297
     7  Be  -0.014529
     8  Be  -0.105513
     9  Be  -0.012207
    10  Be   0.044273
    11  Be  -0.308680
    12  H    0.100861
    13  H    0.124182
 Sum of Mulliken charges =  -0.00000
 Mulliken charges with hydrogens summed into heavy atoms:
               1
     1  Be   0.457787
     2  Be  -0.096027
     3  Be   0.018922
     4  Be  -0.070319
     5  Be  -0.289049
     6  Be   0.375340
     7  Be  -0.014529
     8  Be  -0.105513
     9  Be  -0.012207
    10  Be   0.044273
    11  Be  -0.308680
 Electronic spatial extent (au):  <R**2>=            824.6180
 Charge=              0.0000 electrons
 Dipole moment (field-independent basis, Debye):
    X=             -1.7765    Y=             -0.2817    Z=             -0.0882  Tot=              1.8008
 Quadrupole moment (field-independent basis, Debye-Ang):
   XX=            -54.1709   YY=            -65.3040   ZZ=            -64.8073
   XY=              2.3833   XZ=              0.7114   YZ=             -0.0393
 Traceless Quadrupole moment (field-independent basis, Debye-Ang):
   XX=              7.2565   YY=             -3.8766   ZZ=             -3.3799
   XY=              2.3833   XZ=              0.7114   YZ=             -0.0393
 Octapole moment (field-independent basis, Debye-Ang**2):
  XXX=            -36.1811  YYY=             -3.8217  ZZZ=              3.3174  XYY=             -6.3562
  XXY=             -4.3927  XXZ=             -2.1904  XZZ=             -8.1792  YZZ=             -2.7328
  YYZ=              2.5833  XYZ=              1.9457
 Hexadecapole moment (field-independent basis, Debye-Ang**3):
 XXXX=           -810.9063 YYYY=           -579.0103 ZZZZ=           -557.9660 XXXY=             68.3961
 XXXZ=            -21.9716 YYYX=              2.0714 YYYZ=              6.5290 ZZZX=             13.0255
 ZZZY=             -4.4166 XXYY=           -236.8863 XXZZ=           -216.5557 YYZZ=           -190.0120
 XXYZ=             -9.7854 YYXZ=             -7.0740 ZZXY=             -4.4558
 N-N= 1.916410907438D+02 E-N=-7.575778706976D+02  KE= 1.620488285959D+02
   1 Symmetry operations used in ECPInt.
 ECPInt:  NShTT=    5778 NPrTT=   17959 LenC2=    5638 LenP2D=   14659.
 LDataN:  DoStor=T MaxTD1= 5 Len=  102
 Calling FoFJK, ICntrl=      2127 FMM=F ISym2X=0 I1Cent= 0 IOpClX= 0 NMat=1 NMatS=1 NMatT=0.
 ***** Axes restored to original set *****
 -------------------------------------------------------------------
 Center     Atomic                   Forces (Hartrees/Bohr)
 Number     Number              X              Y              Z
 -------------------------------------------------------------------
      1        4           0.000575017    0.002566824   -0.002230555
      2        4           0.005410007   -0.002096063    0.000691147
      3        4           0.001532300   -0.000050725   -0.003286072
      4        4          -0.002809548   -0.000372290   -0.002628241
      5        4           0.001481959    0.001969651    0.000012369
      6        4          -0.002815450    0.001601305    0.000521096
      7        4          -0.000424917    0.000822234    0.000492986
      8        4           0.000330286    0.000223407   -0.001516579
      9        4          -0.001978994    0.000578398    0.002131050
     10        4          -0.000562256   -0.001293260   -0.001828754
     11        4           0.005957837    0.002801218   -0.003759856
     12        1           0.108793238   -0.115157419    0.108867534
     13        1          -0.115489480    0.108406721   -0.097466127
 -------------------------------------------------------------------
 Cartesian Forces:  Max     0.115489480 RMS     0.042878764

 GradGradGradGradGradGradGradGradGradGradGradGradGradGradGradGradGradGrad
 Berny optimization.
 FormGI is forming the generalized inverse of G from B-inverse, IUseBI=4.
 Internal  Forces:  Max     0.121164567 RMS     0.010438028
 Search for a local minimum.
 Step number   1 out of a maximum of  100
 All quantities printed in internal units (Hartrees-Bohrs-Radians)
 Mixed Optimization -- RFO/linear search
 Second derivative matrix not updated -- first step.
 ITU=  0
     Eigenvalues ---    0.02346   0.02683   0.02988   0.03136   0.03657
     Eigenvalues ---    0.03689   0.03788   0.04261   0.04365   0.04802
     Eigenvalues ---    0.05586   0.05919   0.06236   0.06395   0.06514
     Eigenvalues ---    0.06684   0.06974   0.07072   0.07276   0.07699
     Eigenvalues ---    0.08597   0.08853   0.08895   0.08920   0.10771
     Eigenvalues ---    0.11702   0.11926   0.12474   0.13171   0.13223
     Eigenvalues ---    0.13872   0.14416   0.44334
 RFO step:  Lambda=-4.87601561D-02 EMin= 2.34550357D-02
 Linear search not attempted -- first point.
 Iteration  1 RMS(Cart)=  0.01333215 RMS(Int)=  0.00261014
 Iteration  2 RMS(Cart)=  0.00150222 RMS(Int)=  0.00036095
 Iteration  3 RMS(Cart)=  0.00000448 RMS(Int)=  0.00036091
 Iteration  4 RMS(Cart)=  0.00000000 RMS(Int)=  0.00036091
 Variable       Old X    -DE/DX   Delta X   Delta X   Delta X     New X
                                 (Linear)    (Quad)   (Total)
    R1        4.56866  -0.00064   0.00000  -0.00396  -0.00398   4.56468
    R2        3.88005  -0.00101   0.00000  -0.00956  -0.00971   3.87034
    R3        3.94349   0.00016   0.00000   0.00045   0.00043   3.94392
    R4        3.88019   0.00204   0.00000   0.01124   0.01117   3.89136
    R5        4.57341  -0.00006   0.00000  -0.00056  -0.00053   4.57289
    R6        3.94433  -0.00139   0.00000  -0.00804  -0.00805   3.93628
    R7        3.86055  -0.00072   0.00000  -0.00198  -0.00191   3.85864
    R8        4.08823  -0.00140   0.00000  -0.01557  -0.01569   4.07255
    R9        3.87364   0.00195   0.00000   0.01940   0.01960   3.89324
   R10        3.79067  -0.00092   0.00000  -0.00551  -0.00563   3.78504
   R11        3.86041   0.00291   0.00000   0.01186   0.01179   3.87220
   R12        4.02800  -0.00063   0.00000  -0.00629  -0.00635   4.02165
   R13        4.27441  -0.00041   0.00000  -0.00199  -0.00199   4.27241
   R14        4.08546  -0.00020   0.00000   0.00013   0.00027   4.08573
   R15        3.86334  -0.00033   0.00000  -0.00181  -0.00191   3.86143
   R16        3.93057   0.00105   0.00000   0.00441   0.00435   3.93492
   R17        3.79079   0.00134   0.00000   0.00866   0.00868   3.79947
   R18        3.84983   0.00014   0.00000  -0.00238  -0.00236   3.84746
   R19        4.27572   0.00139   0.00000   0.00966   0.00982   4.28554
   R20        3.93016  -0.00071   0.00000  -0.00385  -0.00369   3.92647
   R21        3.84954   0.00302   0.00000   0.02633   0.02651   3.87605
   R22        2.87579   0.01892   0.00000   0.09667   0.09616   2.97194
   R23        3.01711   0.01946   0.00000   0.01871   0.01797   3.03507
   R24        3.86026  -0.00066   0.00000  -0.00370  -0.00379   3.85647
   R25        3.86024  -0.00049   0.00000  -0.00209  -0.00209   3.85815
   R26        4.02758  -0.00110   0.00000  -0.00629  -0.00640   4.02117
   R27        4.08808  -0.00011   0.00000  -0.00192  -0.00190   4.08618
   R28        4.08585   0.00022   0.00000   0.00336   0.00342   4.08928
   R29        3.87350  -0.00153   0.00000  -0.00918  -0.00925   3.86426
   R30        1.13384   0.12116   0.00000   0.24664   0.24938   1.38321
    A1        1.99450  -0.00017   0.00000  -0.00044  -0.00041   1.99408
    A2        1.59429  -0.00071   0.00000  -0.00440  -0.00444   1.58985
    A3        2.01337  -0.00086   0.00000  -0.00468  -0.00469   2.00868
    A4        2.01699  -0.00032   0.00000  -0.00038  -0.00039   2.01660
    A5        1.59379  -0.00011   0.00000   0.00025   0.00026   1.59405
    A6        1.84376  -0.00002   0.00000   0.00095   0.00095   1.84470
    A7        1.84239   0.00007   0.00000   0.00098   0.00098   1.84337
    A8        2.76204  -0.00027   0.00000  -0.00048  -0.00050   2.76154
    A9        1.99343  -0.00071   0.00000  -0.00360  -0.00363   1.98980
   A10        1.48122   0.00098   0.00000   0.00356   0.00353   1.48475
   A11        1.46721   0.00130   0.00000   0.00845   0.00851   1.47572
   A12        1.86340   0.00111   0.00000   0.00741   0.00745   1.87085
   A13        1.90466  -0.00028   0.00000  -0.00257  -0.00261   1.90205
   A14        1.93430   0.00029   0.00000   0.00166   0.00162   1.93592
   A15        1.71439   0.00013   0.00000  -0.00119  -0.00121   1.71318
   A16        1.53742   0.00000   0.00000  -0.00015  -0.00013   1.53729
   A17        2.27391   0.00025   0.00000   0.00208   0.00210   2.27601
   A18        1.99041  -0.00079   0.00000  -0.00533  -0.00535   1.98506
   A19        1.89628   0.00037   0.00000   0.00116   0.00115   1.89743
   A20        1.82433  -0.00020   0.00000   0.00160   0.00166   1.82598
   A21        2.03738  -0.00113   0.00000  -0.00260  -0.00253   2.03485
   A22        1.79270   0.00059   0.00000   0.00883   0.00894   1.80165
   A23        1.84821  -0.00047   0.00000   0.00021   0.00027   1.84848
   A24        2.00485  -0.00005   0.00000   0.00239   0.00249   2.00735
   A25        1.63164  -0.00044   0.00000  -0.00254  -0.00256   1.62908
   A26        1.77497  -0.00063   0.00000  -0.00307  -0.00308   1.77189
   A27        1.67588  -0.00136   0.00000  -0.01097  -0.01107   1.66481
   A28        1.87468  -0.00124   0.00000  -0.00974  -0.00984   1.86484
   A29        2.37362   0.02176   0.00000   0.05066   0.04990   2.42352
   A30        2.00279  -0.01698   0.00000  -0.02768  -0.02681   1.97598
   A31        1.65737  -0.00038   0.00000  -0.00546  -0.00564   1.65174
   A32        1.91428  -0.00154   0.00000  -0.01538  -0.01549   1.89879
   A33        2.34470  -0.00717   0.00000  -0.01492  -0.01499   2.32971
   A34        2.41015  -0.00230   0.00000  -0.00064  -0.00122   2.40893
   A35        2.05666  -0.01016   0.00000  -0.01484  -0.01506   2.04161
   A36        2.20138   0.00681   0.00000   0.01521   0.01441   2.21579
   A37        1.93570  -0.00153   0.00000  -0.01106  -0.01118   1.92452
   A38        1.99944  -0.02123   0.00000  -0.04295  -0.04208   1.95736
   A39        2.38363   0.01839   0.00000   0.03865   0.03786   2.42148
   A40        1.99279   0.01449   0.00000   0.04218   0.04115   2.03394
   A41        1.73930  -0.00971   0.00000  -0.01165  -0.01126   1.72804
   A42        1.53704   0.00081   0.00000   0.00701   0.00709   1.54414
   A43        1.71468   0.00017   0.00000   0.00082   0.00087   1.71554
   A44        1.99059  -0.00000   0.00000   0.00053   0.00059   1.99118
   A45        1.89618  -0.00002   0.00000   0.00093   0.00095   1.89713
   A46        2.27573  -0.00083   0.00000  -0.00463  -0.00459   2.27113
   A47        1.84814   0.00026   0.00000  -0.00157  -0.00165   1.84649
   A48        1.82480   0.00011   0.00000  -0.00142  -0.00148   1.82332
   A49        2.03822   0.00071   0.00000   0.00601   0.00609   2.04430
   A50        2.00486   0.00047   0.00000   0.00431   0.00437   2.00923
   A51        1.79207  -0.00035   0.00000  -0.00246  -0.00250   1.78957
   A52        1.48040   0.00050   0.00000   0.00295   0.00295   1.48335
   A53        1.46613   0.00000   0.00000  -0.00073  -0.00074   1.46538
   A54        1.90302   0.00055   0.00000   0.00283   0.00279   1.90581
   A55        1.93403   0.00057   0.00000   0.00332   0.00334   1.93737
   A56        1.86296   0.00018   0.00000   0.00121   0.00119   1.86415
   A57        1.65772   0.00040   0.00000   0.00268   0.00267   1.66039
   A58        1.67706   0.00014   0.00000   0.00078   0.00077   1.67784
   A59        1.93576   0.00077   0.00000   0.00242   0.00238   1.93814
   A60        1.87503   0.00013   0.00000  -0.00113  -0.00117   1.87386
   A61        1.91377   0.00086   0.00000   0.00523   0.00524   1.91901
   A62        1.63147   0.00134   0.00000   0.00820   0.00825   1.63971
   A63        1.77429   0.00013   0.00000   0.00026   0.00026   1.77455
    D1       -0.70205  -0.00015   0.00000  -0.00020  -0.00019  -0.70224
    D2       -1.78400   0.00009   0.00000   0.00058   0.00058  -1.78342
    D3        1.17865  -0.00044   0.00000  -0.00130  -0.00130   1.17735
    D4        0.09670  -0.00021   0.00000  -0.00052  -0.00053   0.09618
    D5        0.31022   0.00000   0.00000   0.00124   0.00125   0.31146
    D6       -0.77173   0.00024   0.00000   0.00202   0.00202  -0.76971
    D7       -0.21159  -0.00014   0.00000  -0.00080  -0.00079  -0.21237
    D8        0.77951  -0.00012   0.00000  -0.00044  -0.00043   0.77908
    D9       -1.07837   0.00015   0.00000   0.00054   0.00054  -1.07782
   D10       -0.08727   0.00017   0.00000   0.00090   0.00090  -0.08637
   D11        0.93967  -0.00064   0.00000  -0.00301  -0.00304   0.93664
   D12        1.93077  -0.00062   0.00000  -0.00265  -0.00269   1.92809
   D13        0.80586  -0.00026   0.00000  -0.00164  -0.00165   0.80421
   D14       -0.91788   0.00059   0.00000   0.00309   0.00312  -0.91476
   D15       -0.01483  -0.00009   0.00000  -0.00045  -0.00048  -0.01531
   D16       -0.08716   0.00017   0.00000   0.00017   0.00018  -0.08698
   D17       -1.07784   0.00038   0.00000   0.00116   0.00114  -1.07670
   D18        0.78092  -0.00016   0.00000  -0.00133  -0.00131   0.77961
   D19       -0.20976   0.00006   0.00000  -0.00035  -0.00035  -0.21011
   D20        1.93194  -0.00023   0.00000  -0.00154  -0.00152   1.93042
   D21        0.94127  -0.00002   0.00000  -0.00056  -0.00056   0.94071
   D22        0.30989  -0.00013   0.00000  -0.00130  -0.00130   0.30859
   D23       -0.77232  -0.00039   0.00000  -0.00372  -0.00374  -0.77606
   D24        1.17902   0.00011   0.00000   0.00161   0.00163   1.18065
   D25        0.09680  -0.00016   0.00000  -0.00080  -0.00080   0.09600
   D26       -0.70278   0.00031   0.00000   0.00104   0.00107  -0.70171
   D27       -1.78500   0.00005   0.00000  -0.00137  -0.00136  -1.78636
   D28       -0.91645  -0.00003   0.00000  -0.00290  -0.00288  -0.91933
   D29       -0.00846   0.00013   0.00000  -0.00093  -0.00088  -0.00933
   D30        0.80703  -0.00042   0.00000  -0.00341  -0.00340   0.80363
   D31        0.93447   0.00002   0.00000  -0.00178  -0.00181   0.93266
   D32       -0.17850   0.00035   0.00000   0.00148   0.00147  -0.17703
   D33       -0.17694  -0.00099   0.00000  -0.00925  -0.00927  -0.18621
   D34       -1.28991  -0.00066   0.00000  -0.00599  -0.00599  -1.29589
   D35       -0.86610   0.00010   0.00000  -0.00178  -0.00185  -0.86795
   D36        0.30350  -0.00013   0.00000  -0.00061  -0.00060   0.30289
   D37        0.00413   0.00030   0.00000  -0.00173  -0.00178   0.00235
   D38        1.17373   0.00008   0.00000  -0.00055  -0.00054   1.17319
   D39       -0.08820   0.00019   0.00000   0.00051   0.00052  -0.08768
   D40        0.89154  -0.00046   0.00000  -0.00419  -0.00421   0.88733
   D41       -2.56194  -0.00864   0.00000  -0.02413  -0.02454  -2.58648
   D42       -2.43647   0.00288   0.00000   0.00632   0.00609  -2.43039
   D43       -0.95387   0.00011   0.00000   0.00133   0.00135  -0.95251
   D44        0.02587  -0.00053   0.00000  -0.00337  -0.00337   0.02249
   D45        2.85558  -0.00871   0.00000  -0.02330  -0.02371   2.83187
   D46        2.98104   0.00281   0.00000   0.00714   0.00692   2.98796
   D47        0.79202   0.00140   0.00000   0.01018   0.01018   0.80219
   D48       -0.29208   0.00017   0.00000   0.00393   0.00394  -0.28814
   D49       -0.51364   0.00026   0.00000   0.00162   0.00159  -0.51205
   D50        0.55450   0.00019   0.00000   0.00247   0.00249   0.55699
   D51       -1.57487  -0.00007   0.00000  -0.00053  -0.00059  -1.57546
   D52       -0.50673  -0.00014   0.00000   0.00032   0.00032  -0.50642
   D53       -0.75304   0.00075   0.00000   0.00701   0.00705  -0.74600
   D54        0.49025   0.00003   0.00000  -0.00028  -0.00030   0.48996
   D55       -0.97941  -0.00034   0.00000  -0.00123  -0.00123  -0.98063
   D56        0.10365  -0.00016   0.00000  -0.00083  -0.00082   0.10283
   D57        0.23683  -0.00004   0.00000   0.00079   0.00081   0.23763
   D58        1.31988   0.00014   0.00000   0.00120   0.00121   1.32109
   D59        0.99895  -0.00086   0.00000  -0.00740  -0.00740   0.99155
   D60       -0.03018   0.00006   0.00000  -0.00026  -0.00022  -0.03040
   D61       -2.88005  -0.02884   0.00000  -0.06123  -0.05957  -2.93962
   D62       -2.32869   0.02662   0.00000   0.05298   0.05168  -2.27700
   D63       -0.21934  -0.00023   0.00000  -0.00752  -0.00762  -0.22696
   D64       -1.24847   0.00069   0.00000  -0.00039  -0.00043  -1.24890
   D65        2.18484  -0.02820   0.00000  -0.06135  -0.05978   2.12505
   D66        2.73621   0.02725   0.00000   0.05286   0.05147   2.78768
   D67        0.30431  -0.00068   0.00000  -0.00178  -0.00172   0.30259
   D68        1.35739  -0.00067   0.00000  -0.00209  -0.00204   1.35535
   D69       -0.74875  -0.00020   0.00000  -0.00242  -0.00240  -0.75115
   D70        0.30434  -0.00019   0.00000  -0.00272  -0.00272   0.30162
   D71        0.12440   0.00027   0.00000   0.00108   0.00106   0.12547
   D72       -0.96674  -0.00054   0.00000  -0.00362  -0.00363  -0.97037
   D73        1.23258   0.00082   0.00000   0.00972   0.00983   1.24241
   D74        0.14144   0.00001   0.00000   0.00503   0.00513   0.14657
   D75        0.79371  -0.00008   0.00000  -0.00143  -0.00146   0.79225
   D76       -0.28995  -0.00020   0.00000  -0.00221  -0.00221  -0.29215
   D77       -0.53285  -0.00018   0.00000  -0.00025  -0.00022  -0.53307
   D78        0.54535  -0.00011   0.00000  -0.00021  -0.00021   0.54513
   D79        0.10340  -0.00028   0.00000  -0.00092  -0.00093   0.10247
   D80        1.32114  -0.00023   0.00000   0.00025   0.00029   1.32144
   D81       -0.97967   0.00046   0.00000   0.00727   0.00731  -0.97235
   D82        0.23808   0.00051   0.00000   0.00845   0.00854   0.24661
   D83        2.73689   0.02149   0.00000   0.05004   0.04875   2.78564
   D84       -2.32855   0.02153   0.00000   0.05122   0.04997  -2.27858
   D85        2.31550  -0.02097   0.00000  -0.04055  -0.04008   2.27542
   D86       -2.74994  -0.02093   0.00000  -0.03937  -0.03886  -2.78880
   D87       -0.96609   0.00081   0.00000   0.00509   0.00508  -0.96101
   D88        0.14223   0.00065   0.00000   0.00497   0.00499   0.14722
   D89        0.12493  -0.00084   0.00000  -0.00821  -0.00816   0.11677
   D90        1.23325  -0.00100   0.00000  -0.00832  -0.00825   1.22500
   D91        2.41207  -0.00084   0.00000   0.00262   0.00232   2.41439
   D92       -2.76280  -0.00101   0.00000   0.00250   0.00222  -2.76057
   D93        2.42285   0.00322   0.00000   0.00455   0.00441   2.42726
   D94       -2.75201   0.00306   0.00000   0.00443   0.00431  -2.74770
   D95        0.54415  -0.00020   0.00000  -0.00074  -0.00078   0.54337
   D96       -0.53428   0.00045   0.00000   0.00524   0.00520  -0.52908
   D97       -2.82487   0.01894   0.00000   0.03848   0.03878  -2.78609
   D98       -3.12789  -0.01462   0.00000  -0.02781  -0.02699   3.12830
   D99        0.55344   0.00038   0.00000   0.00188   0.00186   0.55530
   D100      -0.51463   0.00010   0.00000   0.00149   0.00150  -0.51313
   D101      -0.50819   0.00088   0.00000   0.00474   0.00468  -0.50351
   D102      -1.57626   0.00059   0.00000   0.00435   0.00432  -1.57193
   D103      -1.29144  -0.00081   0.00000  -0.00725  -0.00733  -1.29876
   D104      -0.18030  -0.00058   0.00000  -0.00709  -0.00717  -0.18748
   D105      -0.17848   0.00011   0.00000   0.00136   0.00134  -0.17714
   D106       0.93266   0.00034   0.00000   0.00152   0.00149   0.93415
   D107       0.49240  -0.00071   0.00000  -0.00516  -0.00511   0.48729
   D108      -0.75098  -0.00083   0.00000  -0.00603  -0.00602  -0.75699
   D109      -0.86599   0.00010   0.00000   0.00275   0.00277  -0.86321
   D110       0.00267   0.00007   0.00000   0.00240   0.00241   0.00508
   D111       0.30381   0.00031   0.00000   0.00359   0.00361   0.30743
   D112       1.17248   0.00028   0.00000   0.00325   0.00325   1.17572
   D113      -0.21919  -0.00054   0.00000  -0.00478  -0.00484  -0.22404
   D114      -1.24883  -0.00045   0.00000  -0.00390  -0.00394  -1.25276
   D115       0.99939   0.00008   0.00000  -0.00081  -0.00085   0.99854
   D116      -0.03024   0.00017   0.00000   0.00007   0.00006  -0.03019
   D117      -0.08833   0.00016   0.00000   0.00090   0.00090  -0.08742
   D118       0.89194   0.00098   0.00000   0.00450   0.00448   0.89642
   D119      -0.95285  -0.00045   0.00000  -0.00197  -0.00195  -0.95480
   D120       0.02741   0.00037   0.00000   0.00163   0.00163   0.02904
         Item               Value     Threshold  Converged?
 Maximum Force            0.121165     0.000450     NO 
 RMS     Force            0.010438     0.000300     NO 
 Maximum Displacement     0.129528     0.001800     NO 
 RMS     Displacement     0.014445     0.001200     NO 
 Predicted change in Energy=-2.661891D-02
 GradGradGradGradGradGradGradGradGradGradGradGradGradGradGradGradGradGrad

                          Input orientation:                          
 ---------------------------------------------------------------------
 Center     Atomic      Atomic             Coordinates (Angstroms)
 Number     Number       Type             X           Y           Z
 ---------------------------------------------------------------------
      1          4           0        0.008360    0.007189   -1.482556
      2          4           0       -1.546122    1.327842   -0.188641
      3          4           0        0.455121    1.680316   -0.389049
      4          4           0       -0.173415    1.007634    1.441571
      5          4           0        2.016503    0.411834   -1.083402
      6          4           0       -1.753073   -0.381646    0.942422
      7          4           0       -0.446838   -1.675063   -0.385652
      8          4           0        0.163680   -1.007748    1.443733
      9          4           0        1.554140   -1.324685   -0.181621
     10          4           0        1.745501    0.378215    0.934190
     11          4           0       -1.996960   -0.400976   -1.094052
     12          1           0       -2.856854   -1.115067    1.789237
     13          1           0       -3.270962   -0.671181    1.380273
 ---------------------------------------------------------------------
                    Distance matrix (angstroms):
                    1          2          3          4          5
     1  Be   0.000000
     2  Be   2.415524   0.000000
     3  Be   2.048097   2.041905   0.000000
     4  Be   3.095877   2.155098   2.049080   0.000000
     5  Be   2.087031   3.785759   2.128165   3.395028   0.000000
     6  Be   3.022310   2.060214   3.301609   2.162075   4.352387
     7  Be   2.059218   3.203854   3.474494   3.257356   3.303036
     8  Be   3.101192   3.323108   3.266453   2.043381   3.440143
     9  Be   2.419867   4.080144   3.206384   3.325495   2.010594
    10  Be   2.999330   3.605180   2.260864   2.082269   2.035989
    11  Be   2.082990   2.002956   3.292644   3.426205   4.094956
    12  H    4.491496   3.405557   4.850595   3.439124   5.859445
    13  H    4.405670   3.071262   4.748024   3.523773   5.932951
                    6          7          8          9         10
     6  Be   0.000000
     7  Be   2.267809   0.000000
     8  Be   2.077801   2.040757   0.000000
     9  Be   3.618073   2.041643   2.162315   0.000000
    10  Be   3.580150   3.280897   2.163952   2.044877   0.000000
    11  Be   2.051117   2.127912   3.387756   3.781016   4.327461
    12  H    1.572684   3.294225   3.042123   4.835813   4.913519
    13  H    1.606092   3.478785   3.451676   5.113530   5.144427
                   11         12         13
    11  Be   0.000000
    12  H    3.092361   0.000000
    13  H    2.796135   0.731964   0.000000
 Stoichiometry    Be11H2
 Framework group  C1[X(Be11H2)]
 Deg. of freedom    33
 Full point group                 C1      NOp   1
 Largest Abelian subgroup         C1      NOp   1
 Largest concise Abelian subgroup C1      NOp   1
                         Standard orientation:                         
 ---------------------------------------------------------------------
 Center     Atomic      Atomic             Coordinates (Angstroms)
 Number     Number       Type             X           Y           Z
 ---------------------------------------------------------------------
      1          4           0        0.435579    0.825284   -1.243351
      2          4           0       -1.174639    1.543964    0.407543
      3          4           0        0.855139    1.539649    0.629709
      4          4           0       -0.183602    0.144209    1.712525
      5          4           0        2.363888    0.546215   -0.495392
      6          4           0       -1.788260   -0.422538    0.378943
      7          4           0       -0.410435   -1.050965   -1.309143
      8          4           0       -0.086951   -1.587997    0.632929
      9          4           0        1.541815   -1.270410   -0.753384
     10          4           0        1.711548   -0.492061    1.129934
     11          4           0       -1.640399    0.685175   -1.340995
     12          1           0       -3.109947   -1.253655    0.567947
     13          1           0       -3.384784   -0.588446    0.434781
 ---------------------------------------------------------------------
 Rotational constants (GHZ):           2.4124730           1.7063783           1.6623081
 Standard basis: def2TZVP (5D, 7F)
 There are   232 symmetry adapted cartesian basis functions of A   symmetry.
 There are   221 symmetry adapted basis functions of A   symmetry.
   221 basis functions,   335 primitive gaussians,   232 cartesian basis functions
    23 alpha electrons       23 beta electrons
       nuclear repulsion energy       191.3498407916 Hartrees.
 NAtoms=   13 NActive=   13 NUniq=   13 SFac= 1.00D+00 NAtFMM=   60 NAOKFM=F Big=F
 Integral buffers will be    131072 words long.
 Raffenetti 2 integral format.
 Two-electron integral symmetry is turned on.
 Nuclear repulsion after empirical dispersion term =      191.3224176409 Hartrees.
 One-electron integrals computed using PRISM.
   1 Symmetry operations used in ECPInt.
 ECPInt:  NShTT=    5778 NPrTT=   17959 LenC2=    5637 LenP2D=   14652.
 LDataN:  DoStor=T MaxTD1= 4 Len=   56
 NBasis=   221 RedAO= T EigKep=  2.73D-04  NBF=   221
 NBsUse=   221 1.00D-06 EigRej= -1.00D+00 NBFU=   221
 Initial guess from the checkpoint file:  "/home/super/YCY/BeH/Be11/6-H-Be11.chk"
 B after Tr=     0.000000    0.000000   -0.000000
         Rot=    0.999738   -0.022296    0.002563    0.004464 Ang=  -2.62 deg.
 ExpMin= 3.27D-02 ExpMax= 4.70D+03 ExpMxC= 1.60D+02 IAcc=3 IRadAn=         5 AccDes= 0.00D+00
 Harris functional with IExCor= 1009 and IRadAn=       5 diagonalized for initial guess.
 HarFok:  IExCor= 1009 AccDes= 0.00D+00 IRadAn=         5 IDoV= 1 UseB2=F ITyADJ=14
 ICtDFT=  3500011 ScaDFX=  1.000000  1.000000  1.000000  1.000000
 FoFCou: FMM=F IPFlag=           0 FMFlag=      100000 FMFlg1=           0
         NFxFlg=           0 DoJE=T BraDBF=F KetDBF=T FulRan=T
         wScrn=  0.000000 ICntrl=       500 IOpCl=  0 I1Cent=   200000004 NGrid=           0
         NMat0=    1 NMatS0=      1 NMatT0=    0 NMatD0=    1 NMtDS0=    0 NMtDT0=    0
 Petite list used in FoFCou.
 Requested convergence on RMS density matrix=1.00D-08 within 128 cycles.
 Requested convergence on MAX density matrix=1.00D-06.
 Requested convergence on             energy=1.00D-06.
 No special actions if energy rises.
 SCF Done:  E(RPBE1PBE) =  -163.034890964     A.U. after   14 cycles
            NFock= 14  Conv=0.76D-08     -V/T= 2.0071
   1 Symmetry operations used in ECPInt.
 ECPInt:  NShTT=    5778 NPrTT=   17959 LenC2=    5637 LenP2D=   14652.
 LDataN:  DoStor=T MaxTD1= 5 Len=  102
 Calling FoFJK, ICntrl=      2127 FMM=F ISym2X=0 I1Cent= 0 IOpClX= 0 NMat=1 NMatS=1 NMatT=0.
 ***** Axes restored to original set *****
 -------------------------------------------------------------------
 Center     Atomic                   Forces (Hartrees/Bohr)
 Number     Number              X              Y              Z
 -------------------------------------------------------------------
      1        4           0.000331062    0.001805624   -0.002371669
      2        4           0.005161353   -0.002306876    0.001636330
      3        4           0.001561037    0.000355698   -0.002512644
      4        4          -0.001992179    0.000067414   -0.003011497
      5        4           0.001431015    0.001477332    0.000249067
      6        4          -0.007995590   -0.001080241    0.003095774
      7        4          -0.000305757    0.001024959    0.000134365
      8        4           0.000548170    0.000336758   -0.001299057
      9        4          -0.001653602    0.000703696    0.001478347
     10        4          -0.000690196   -0.000958713   -0.001451956
     11        4           0.005028850    0.001920808   -0.002495508
     12        1           0.016313674   -0.024071401    0.025851964
     13        1          -0.017737837    0.020724940   -0.019303517
 -------------------------------------------------------------------
 Cartesian Forces:  Max     0.025851964 RMS     0.008507291

 GradGradGradGradGradGradGradGradGradGradGradGradGradGradGradGradGradGrad
 Berny optimization.
 Using GEDIIS/GDIIS optimizer.
 FormGI is forming the generalized inverse of G from B-inverse, IUseBI=4.
 Internal  Forces:  Max     0.023225061 RMS     0.002156092
 Search for a local minimum.
 Step number   2 out of a maximum of  100
 All quantities printed in internal units (Hartrees-Bohrs-Radians)
 Mixed Optimization -- RFO/linear search
 Update second derivatives using D2CorX and points    1    2
 DE= -2.70D-02 DEPred=-2.66D-02 R= 1.01D+00
 TightC=F SS=  1.41D+00  RLast= 3.31D-01 DXNew= 5.0454D-01 9.9256D-01
 Trust test= 1.01D+00 RLast= 3.31D-01 DXMaxT set to 5.05D-01
 ITU=  1  0
 Use linear search instead of GDIIS.
     Eigenvalues ---    0.02344   0.02682   0.02986   0.03129   0.03651
     Eigenvalues ---    0.03687   0.03785   0.04115   0.04302   0.04809
     Eigenvalues ---    0.05577   0.05920   0.06234   0.06392   0.06503
     Eigenvalues ---    0.06683   0.06973   0.07071   0.07282   0.07693
     Eigenvalues ---    0.08589   0.08830   0.08881   0.08954   0.10247
     Eigenvalues ---    0.11691   0.11912   0.12436   0.13150   0.13208
     Eigenvalues ---    0.13795   0.14287   0.41118
 RFO step:  Lambda=-5.89674820D-03 EMin= 2.34439088D-02
 Quartic linear search produced a step of  0.59058.
 Iteration  1 RMS(Cart)=  0.02156599 RMS(Int)=  0.00147265
 Iteration  2 RMS(Cart)=  0.00059580 RMS(Int)=  0.00115417
 Iteration  3 RMS(Cart)=  0.00000233 RMS(Int)=  0.00115417
 Iteration  4 RMS(Cart)=  0.00000002 RMS(Int)=  0.00115417
 Variable       Old X    -DE/DX   Delta X   Delta X   Delta X     New X
                                 (Linear)    (Quad)   (Total)
    R1        4.56468  -0.00055  -0.00235  -0.00252  -0.00503   4.55965
    R2        3.87034  -0.00059  -0.00573  -0.02535  -0.03158   3.83876
    R3        3.94392   0.00023   0.00025   0.00685   0.00698   3.95090
    R4        3.89136   0.00146   0.00660   0.01960   0.02606   3.91742
    R5        4.57289  -0.00040  -0.00031  -0.00072  -0.00099   4.57190
    R6        3.93628  -0.00081  -0.00475  -0.01303  -0.01804   3.91824
    R7        3.85864  -0.00035  -0.00113   0.00385   0.00289   3.86153
    R8        4.07255  -0.00221  -0.00926  -0.05095  -0.06074   4.01181
    R9        3.89324   0.00202   0.01157   0.03946   0.05158   3.94482
   R10        3.78504  -0.00090  -0.00333  -0.01173  -0.01575   3.76929
   R11        3.87220   0.00160   0.00696   0.01772   0.02458   3.89678
   R12        4.02165  -0.00051  -0.00375  -0.01473  -0.01850   4.00315
   R13        4.27241  -0.00062  -0.00118  -0.00233  -0.00355   4.26887
   R14        4.08573   0.00077   0.00016   0.00344   0.00432   4.09005
   R15        3.86143  -0.00050  -0.00113   0.00559   0.00413   3.86556
   R16        3.93492   0.00041   0.00257   0.00890   0.01139   3.94630
   R17        3.79947   0.00094   0.00513   0.01726   0.02239   3.82186
   R18        3.84746  -0.00001  -0.00140  -0.01379  -0.01501   3.83245
   R19        4.28554   0.00170   0.00580   0.01135   0.01752   4.30306
   R20        3.92647   0.00015  -0.00218  -0.01262  -0.01440   3.91207
   R21        3.87605   0.00247   0.01566   0.06159   0.07803   3.95407
   R22        2.97194   0.00936   0.05679   0.13917   0.19260   3.16454
   R23        3.03507   0.00142   0.01061  -0.06213  -0.05279   2.98228
   R24        3.85647  -0.00067  -0.00224  -0.00042  -0.00295   3.85352
   R25        3.85815  -0.00022  -0.00124  -0.00372  -0.00499   3.85316
   R26        4.02117  -0.00137  -0.00378  -0.01093  -0.01495   4.00622
   R27        4.08618   0.00010  -0.00112  -0.01322  -0.01416   4.07202
   R28        4.08928   0.00057   0.00202   0.00081   0.00305   4.09233
   R29        3.86426  -0.00134  -0.00546  -0.00921  -0.01484   3.84942
   R30        1.38321   0.02323   0.14728  -0.00150   0.15515   1.53836
    A1        1.99408  -0.00016  -0.00024  -0.00136  -0.00160   1.99249
    A2        1.58985  -0.00077  -0.00262  -0.01088  -0.01362   1.57623
    A3        2.00868  -0.00080  -0.00277  -0.01102  -0.01390   1.99478
    A4        2.01660  -0.00026  -0.00023   0.00316   0.00284   2.01944
    A5        1.59405  -0.00012   0.00015   0.00303   0.00319   1.59724
    A6        1.84470  -0.00003   0.00056   0.00297   0.00338   1.84808
    A7        1.84337   0.00017   0.00058   0.00163   0.00220   1.84557
    A8        2.76154  -0.00030  -0.00030  -0.00169  -0.00213   2.75940
    A9        1.98980  -0.00063  -0.00214  -0.00656  -0.00879   1.98101
   A10        1.48475   0.00069   0.00209   0.00664   0.00876   1.49352
   A11        1.47572   0.00143   0.00502   0.01519   0.02024   1.49596
   A12        1.87085   0.00144   0.00440   0.01529   0.01965   1.89050
   A13        1.90205  -0.00007  -0.00154  -0.00774  -0.00954   1.89251
   A14        1.93592   0.00027   0.00096   0.00949   0.01040   1.94632
   A15        1.71318  -0.00014  -0.00072  -0.00280  -0.00357   1.70960
   A16        1.53729  -0.00004  -0.00008   0.00060   0.00059   1.53789
   A17        2.27601   0.00007   0.00124   0.00618   0.00725   2.28326
   A18        1.98506  -0.00082  -0.00316  -0.01535  -0.01854   1.96652
   A19        1.89743   0.00024   0.00068   0.00068   0.00136   1.89879
   A20        1.82598   0.00001   0.00098   0.00435   0.00546   1.83145
   A21        2.03485  -0.00052  -0.00149   0.00156   0.00012   2.03498
   A22        1.80165   0.00114   0.00528   0.02175   0.02720   1.82884
   A23        1.84848   0.00005   0.00016  -0.00072  -0.00044   1.84804
   A24        2.00735   0.00046   0.00147   0.00163   0.00314   2.01049
   A25        1.62908  -0.00042  -0.00151  -0.00439  -0.00597   1.62311
   A26        1.77189  -0.00055  -0.00182  -0.00397  -0.00591   1.76598
   A27        1.66481  -0.00162  -0.00654  -0.02102  -0.02761   1.63720
   A28        1.86484  -0.00167  -0.00581  -0.02039  -0.02634   1.83850
   A29        2.42352   0.00508   0.02947   0.01662   0.04239   2.46591
   A30        1.97598  -0.00182  -0.01583   0.02891   0.01572   1.99170
   A31        1.65174  -0.00103  -0.00333  -0.00810  -0.01203   1.63970
   A32        1.89879  -0.00199  -0.00915  -0.03598  -0.04503   1.85377
   A33        2.32971  -0.00130  -0.00885  -0.01368  -0.02069   2.30902
   A34        2.40893   0.00006  -0.00072   0.01184   0.01094   2.41987
   A35        2.04161  -0.00109  -0.00889   0.02383   0.01554   2.05715
   A36        2.21579   0.00153   0.00851  -0.00328   0.00427   2.22006
   A37        1.92452  -0.00171  -0.00660  -0.01936  -0.02624   1.89828
   A38        1.95736  -0.00359  -0.02485  -0.00343  -0.02485   1.93251
   A39        2.42148   0.00363   0.02236  -0.00642   0.01329   2.43477
   A40        2.03394   0.00425   0.02430   0.04794   0.06906   2.10299
   A41        1.72804  -0.00046  -0.00665   0.02681   0.02174   1.74979
   A42        1.54414   0.00104   0.00419   0.01639   0.02073   1.56486
   A43        1.71554   0.00022   0.00051  -0.00142  -0.00073   1.71481
   A44        1.99118   0.00028   0.00035  -0.00087  -0.00050   1.99069
   A45        1.89713  -0.00001   0.00056   0.00267   0.00318   1.90031
   A46        2.27113  -0.00061  -0.00271  -0.00781  -0.01057   2.26057
   A47        1.84649  -0.00006  -0.00097  -0.00692  -0.00814   1.83835
   A48        1.82332  -0.00026  -0.00087  -0.00116  -0.00221   1.82111
   A49        2.04430   0.00080   0.00360   0.01283   0.01655   2.06086
   A50        2.00923   0.00064   0.00258   0.01105   0.01379   2.02302
   A51        1.78957  -0.00036  -0.00147  -0.00186  -0.00346   1.78611
   A52        1.48335   0.00043   0.00174   0.00623   0.00801   1.49136
   A53        1.46538   0.00004  -0.00044  -0.00341  -0.00388   1.46150
   A54        1.90581   0.00053   0.00165   0.00628   0.00784   1.91365
   A55        1.93737   0.00058   0.00197   0.00386   0.00588   1.94326
   A56        1.86415   0.00013   0.00070   0.00265   0.00326   1.86741
   A57        1.66039   0.00037   0.00158   0.00642   0.00795   1.66835
   A58        1.67784   0.00014   0.00046   0.00001   0.00042   1.67826
   A59        1.93814   0.00049   0.00141   0.00348   0.00484   1.94298
   A60        1.87386  -0.00008  -0.00069  -0.00386  -0.00471   1.86915
   A61        1.91901   0.00074   0.00309   0.00965   0.01281   1.93182
   A62        1.63971   0.00151   0.00487   0.01275   0.01752   1.65723
   A63        1.77455   0.00002   0.00015  -0.00138  -0.00128   1.77327
    D1       -0.70224  -0.00000  -0.00011   0.00769   0.00757  -0.69468
    D2       -1.78342  -0.00019   0.00034   0.00521   0.00560  -1.77782
    D3        1.17735  -0.00021  -0.00077   0.00407   0.00328   1.18063
    D4        0.09618  -0.00039  -0.00031   0.00159   0.00131   0.09749
    D5        0.31146   0.00009   0.00074   0.00937   0.01001   0.32147
    D6       -0.76971  -0.00010   0.00119   0.00689   0.00804  -0.76167
    D7       -0.21237  -0.00006  -0.00047  -0.00247  -0.00288  -0.21525
    D8        0.77908  -0.00001  -0.00026  -0.00109  -0.00132   0.77776
    D9       -1.07782   0.00006   0.00032  -0.00020   0.00015  -1.07768
   D10       -0.08637   0.00010   0.00053   0.00118   0.00171  -0.08466
   D11        0.93664  -0.00066  -0.00179  -0.00564  -0.00752   0.92912
   D12        1.92809  -0.00061  -0.00159  -0.00426  -0.00595   1.92213
   D13        0.80421  -0.00034  -0.00097  -0.00921  -0.01022   0.79399
   D14       -0.91476   0.00052   0.00184   0.00298   0.00492  -0.90984
   D15       -0.01531  -0.00006  -0.00028  -0.00259  -0.00272  -0.01803
   D16       -0.08698   0.00033   0.00011  -0.00217  -0.00212  -0.08910
   D17       -1.07670   0.00032   0.00067  -0.00009   0.00059  -1.07611
   D18        0.77961   0.00001  -0.00077  -0.00589  -0.00676   0.77285
   D19       -0.21011  -0.00001  -0.00021  -0.00381  -0.00406  -0.21417
   D20        1.93042  -0.00006  -0.00089  -0.00682  -0.00778   1.92264
   D21        0.94071  -0.00007  -0.00033  -0.00474  -0.00508   0.93563
   D22        0.30859  -0.00005  -0.00077  -0.00761  -0.00826   0.30033
   D23       -0.77606  -0.00036  -0.00221  -0.01099  -0.01310  -0.78916
   D24        1.18065   0.00021   0.00096   0.00228   0.00327   1.18392
   D25        0.09600  -0.00009  -0.00047  -0.00110  -0.00157   0.09443
   D26       -0.70171   0.00041   0.00063  -0.00134  -0.00049  -0.70219
   D27       -1.78636   0.00011  -0.00080  -0.00473  -0.00533  -1.79168
   D28       -0.91933  -0.00004  -0.00170  -0.01285  -0.01442  -0.93375
   D29       -0.00933   0.00003  -0.00052  -0.00668  -0.00722  -0.01655
   D30        0.80363  -0.00042  -0.00201  -0.01021  -0.01221   0.79141
   D31        0.93266  -0.00004  -0.00107  -0.01852  -0.01998   0.91268
   D32       -0.17703   0.00037   0.00087  -0.00535  -0.00449  -0.18152
   D33       -0.18621  -0.00095  -0.00547  -0.03576  -0.04132  -0.22753
   D34       -1.29589  -0.00054  -0.00353  -0.02259  -0.02584  -1.32174
   D35       -0.86795  -0.00028  -0.00109  -0.00590  -0.00712  -0.87507
   D36        0.30289  -0.00011  -0.00036  -0.00621  -0.00650   0.29639
   D37        0.00235  -0.00006  -0.00105  -0.00877  -0.00988  -0.00753
   D38        1.17319   0.00011  -0.00032  -0.00908  -0.00925   1.16393
   D39       -0.08768   0.00037   0.00031  -0.00150  -0.00124  -0.08892
   D40        0.88733  -0.00044  -0.00248  -0.00644  -0.00873   0.87860
   D41       -2.58648  -0.00241  -0.01449  -0.04081  -0.05584  -2.64232
   D42       -2.43039   0.00063   0.00359   0.00113   0.00413  -2.42626
   D43       -0.95251   0.00028   0.00080   0.00463   0.00530  -0.94721
   D44        0.02249  -0.00053  -0.00199  -0.00031  -0.00218   0.02031
   D45        2.83187  -0.00250  -0.01400  -0.03468  -0.04930   2.78257
   D46        2.98796   0.00054   0.00409   0.00726   0.01067   2.99864
   D47        0.80219   0.00117   0.00601   0.02750   0.03338   0.83557
   D48       -0.28814   0.00022   0.00233   0.01414   0.01651  -0.27163
   D49       -0.51205   0.00001   0.00094   0.00961   0.01075  -0.50131
   D50        0.55699   0.00023   0.00147   0.00865   0.01017   0.56716
   D51       -1.57546  -0.00018  -0.00035   0.00228   0.00204  -1.57342
   D52       -0.50642   0.00004   0.00019   0.00132   0.00147  -0.50495
   D53       -0.74600   0.00079   0.00416   0.02945   0.03374  -0.71226
   D54        0.48996  -0.00016  -0.00017   0.00542   0.00516   0.49512
   D55       -0.98063  -0.00025  -0.00072   0.00110   0.00036  -0.98027
   D56        0.10283  -0.00009  -0.00049  -0.00118  -0.00167   0.10115
   D57        0.23763  -0.00011   0.00048   0.00806   0.00841   0.24604
   D58        1.32109   0.00005   0.00072   0.00578   0.00638   1.32747
   D59        0.99155  -0.00075  -0.00437  -0.02329  -0.02765   0.96389
   D60       -0.03040   0.00039  -0.00013  -0.01168  -0.01175  -0.04215
   D61       -2.93962  -0.00547  -0.03518  -0.00784  -0.03877  -2.97839
   D62       -2.27700   0.00460   0.03052  -0.01993   0.00672  -2.27028
   D63       -0.22696  -0.00068  -0.00450  -0.02666  -0.03124  -0.25820
   D64       -1.24890   0.00046  -0.00026  -0.01506  -0.01534  -1.26424
   D65        2.12505  -0.00539  -0.03531  -0.01121  -0.04236   2.08270
   D66        2.78768   0.00468   0.03040  -0.02331   0.00313   2.79081
   D67        0.30259  -0.00020  -0.00102  -0.00244  -0.00341   0.29918
   D68        1.35535  -0.00025  -0.00120  -0.00254  -0.00376   1.35159
   D69       -0.75115  -0.00024  -0.00142  -0.00999  -0.01134  -0.76249
   D70        0.30162  -0.00029  -0.00161  -0.01008  -0.01169   0.28993
   D71        0.12547   0.00020   0.00063   0.00624   0.00677   0.13223
   D72       -0.97037  -0.00037  -0.00215  -0.00247  -0.00470  -0.97507
   D73        1.24241   0.00108   0.00580   0.02712   0.03317   1.27558
   D74        0.14657   0.00051   0.00303   0.01841   0.02170   0.16827
   D75        0.79225  -0.00008  -0.00086  -0.00806  -0.00904   0.78322
   D76       -0.29215  -0.00012  -0.00130  -0.01295  -0.01428  -0.30643
   D77       -0.53307  -0.00008  -0.00013   0.00022   0.00021  -0.53286
   D78        0.54513  -0.00010  -0.00013   0.00364   0.00354   0.54867
   D79        0.10247  -0.00047  -0.00055   0.00128   0.00079   0.10326
   D80        1.32144  -0.00043   0.00017   0.00579   0.00603   1.32747
   D81       -0.97235   0.00071   0.00432   0.02365   0.02796  -0.94439
   D82        0.24661   0.00076   0.00504   0.02816   0.03320   0.27982
   D83        2.78564   0.00450   0.02879   0.03059   0.05582   2.84146
   D84       -2.27858   0.00455   0.02951   0.03509   0.06106  -2.21752
   D85        2.27542  -0.00365  -0.02367   0.01919  -0.00146   2.27396
   D86       -2.78880  -0.00360  -0.02295   0.02370   0.00379  -2.78501
   D87       -0.96101   0.00072   0.00300   0.00207   0.00480  -0.95621
   D88        0.14722   0.00062   0.00295   0.00819   0.01101   0.15823
   D89        0.11677  -0.00094  -0.00482  -0.02528  -0.02949   0.08728
   D90        1.22500  -0.00104  -0.00487  -0.01917  -0.02328   1.20172
   D91        2.41439   0.00035   0.00137   0.02094   0.02122   2.43561
   D92       -2.76057   0.00025   0.00131   0.02705   0.02744  -2.73314
   D93        2.42726   0.00044   0.00260  -0.01361  -0.01139   2.41586
   D94       -2.74770   0.00034   0.00255  -0.00749  -0.00518  -2.75288
   D95        0.54337  -0.00045  -0.00046   0.00743   0.00702   0.55039
   D96       -0.52908   0.00064   0.00307   0.01657   0.01917  -0.50991
   D97       -2.78609   0.00362   0.02290  -0.00268   0.01895  -2.76714
   D98        3.12830  -0.00247  -0.01594   0.01709   0.00332   3.13162
   D99        0.55530   0.00022   0.00110   0.00718   0.00824   0.56353
   D100      -0.51313   0.00020   0.00089   0.00644   0.00734  -0.50579
   D101      -0.50351   0.00040   0.00276   0.01278   0.01552  -0.48799
   D102      -1.57193   0.00037   0.00255   0.01204   0.01462  -1.55731
   D103      -1.29876  -0.00088  -0.00433  -0.01741  -0.02187  -1.32063
   D104      -0.18748  -0.00069  -0.00424  -0.02140  -0.02576  -0.21323
   D105      -0.17714   0.00004   0.00079   0.00279   0.00350  -0.17364
   D106       0.93415   0.00023   0.00088  -0.00120  -0.00040   0.93376
   D107       0.48729  -0.00041  -0.00302  -0.01644  -0.01935   0.46794
   D108      -0.75699  -0.00059  -0.00355  -0.01354  -0.01701  -0.77400
   D109      -0.86321   0.00013   0.00164   0.01092   0.01263  -0.85058
   D110       0.00508   0.00018   0.00142   0.01348   0.01492   0.02001
   D111       0.30743   0.00039   0.00213   0.01370   0.01597   0.32339
   D112       1.17572   0.00044   0.00192   0.01626   0.01826   1.19398
   D113      -0.22404  -0.00053  -0.00286  -0.01302  -0.01603  -0.24006
   D114      -1.25276  -0.00054  -0.00232  -0.01194  -0.01440  -1.26716
   D115       0.99854   0.00003  -0.00050  -0.00671  -0.00731   0.99123
   D116      -0.03019   0.00003   0.00003  -0.00562  -0.00568  -0.03587
   D117      -0.08742   0.00008   0.00053   0.00153   0.00207  -0.08535
   D118       0.89642   0.00065   0.00264   0.00633   0.00893   0.90535
   D119      -0.95480  -0.00042  -0.00115  -0.00219  -0.00332  -0.95812
   D120       0.02904   0.00014   0.00096   0.00260   0.00354   0.03258
         Item               Value     Threshold  Converged?
 Maximum Force            0.023225     0.000450     NO 
 RMS     Force            0.002156     0.000300     NO 
 Maximum Displacement     0.225644     0.001800     NO 
 RMS     Displacement     0.021689     0.001200     NO 
 Predicted change in Energy=-3.019092D-04
 GradGradGradGradGradGradGradGradGradGradGradGradGradGradGradGradGradGrad

                          Input orientation:                          
 ---------------------------------------------------------------------
 Center     Atomic      Atomic             Coordinates (Angstroms)
 Number     Number       Type             X           Y           Z
 ---------------------------------------------------------------------
      1          4           0        0.031314    0.023910   -1.498309
      2          4           0       -1.525508    1.332703   -0.200131
      3          4           0        0.476326    1.682910   -0.413775
      4          4           0       -0.190186    1.012914    1.419004
      5          4           0        2.040725    0.417051   -1.075422
      6          4           0       -1.770754   -0.390237    0.952701
      7          4           0       -0.454750   -1.665203   -0.399218
      8          4           0        0.146684   -1.004669    1.433891
      9          4           0        1.543136   -1.324560   -0.175719
     10          4           0        1.737266    0.375611    0.929362
     11          4           0       -1.969817   -0.374972   -1.130159
     12          1           0       -2.901246   -1.172834    1.908643
     13          1           0       -3.264109   -0.675959    1.375585
 ---------------------------------------------------------------------
                    Distance matrix (angstroms):
                    1          2          3          4          5
     1  Be   0.000000
     2  Be   2.412861   0.000000
     3  Be   2.031386   2.043435   0.000000
     4  Be   3.088349   2.122957   2.062089   0.000000
     5  Be   2.090724   3.784517   2.118378   3.399144   0.000000
     6  Be   3.070247   2.087507   3.348815   2.164363   4.392308
     7  Be   2.073008   3.189607   3.475194   3.247804   3.319703
     8  Be   3.109515   3.305989   3.278051   2.045567   3.450411
     9  Be   2.419343   4.059337   3.199943   3.318332   2.022442
    10  Be   2.987901   3.582942   2.258986   2.088295   2.028045
    11  Be   2.073443   1.994622   3.275928   3.404636   4.088367
    12  H    4.651819   3.552084   4.995687   3.516687   5.987943
    13  H    4.428193   3.088744   4.770422   3.507589   5.945029
                    6          7          8          9         10
     6  Be   0.000000
     7  Be   2.277079   0.000000
     8  Be   2.070179   2.039195   0.000000
     9  Be   3.623280   2.039004   2.154821   0.000000
    10  Be   3.590721   3.276428   2.165566   2.037026   0.000000
    11  Be   2.092406   2.120000   3.383851   3.762115   4.306677
    12  H    1.674603   3.399116   3.089263   4.911224   4.987231
    13  H    1.578156   3.467135   3.427091   5.092821   5.130172
                   11         12         13
    11  Be   0.000000
    12  H    3.276959   0.000000
    13  H    2.836289   0.814066   0.000000
 Stoichiometry    Be11H2
 Framework group  C1[X(Be11H2)]
 Deg. of freedom    33
 Full point group                 C1      NOp   1
 Largest Abelian subgroup         C1      NOp   1
 Largest concise Abelian subgroup C1      NOp   1
                         Standard orientation:                         
 ---------------------------------------------------------------------
 Center     Atomic      Atomic             Coordinates (Angstroms)
 Number     Number       Type             X           Y           Z
 ---------------------------------------------------------------------
      1          4           0        0.485971    0.919506   -1.169684
      2          4           0       -1.128710    1.530560    0.515936
      3          4           0        0.901599    1.473437    0.740013
      4          4           0       -0.211046    0.029775    1.704415
      5          4           0        2.396565    0.521092   -0.420003
      6          4           0       -1.824374   -0.429440    0.336658
      7          4           0       -0.427797   -0.927991   -1.391378
      8          4           0       -0.142514   -1.624884    0.503687
      9          4           0        1.506483   -1.247795   -0.831179
     10          4           0        1.679712   -0.616889    1.097920
     11          4           0       -1.581971    0.848075   -1.302658
     12          1           0       -3.218754   -1.341526    0.504286
     13          1           0       -3.396913   -0.560260    0.360807
 ---------------------------------------------------------------------
 Rotational constants (GHZ):           2.4057839           1.7061845           1.6563193
 Standard basis: def2TZVP (5D, 7F)
 There are   232 symmetry adapted cartesian basis functions of A   symmetry.
 There are   221 symmetry adapted basis functions of A   symmetry.
   221 basis functions,   335 primitive gaussians,   232 cartesian basis functions
    23 alpha electrons       23 beta electrons
       nuclear repulsion energy       191.0288094997 Hartrees.
 NAtoms=   13 NActive=   13 NUniq=   13 SFac= 1.00D+00 NAtFMM=   60 NAOKFM=F Big=F
 Integral buffers will be    131072 words long.
 Raffenetti 2 integral format.
 Two-electron integral symmetry is turned on.
 Nuclear repulsion after empirical dispersion term =      191.0014433173 Hartrees.
 One-electron integrals computed using PRISM.
   1 Symmetry operations used in ECPInt.
 ECPInt:  NShTT=    5778 NPrTT=   17959 LenC2=    5636 LenP2D=   14641.
 LDataN:  DoStor=T MaxTD1= 4 Len=   56
 NBasis=   221 RedAO= T EigKep=  2.74D-04  NBF=   221
 NBsUse=   221 1.00D-06 EigRej= -1.00D+00 NBFU=   221
 Initial guess from the checkpoint file:  "/home/super/YCY/BeH/Be11/6-H-Be11.chk"
 B after Tr=     0.000000   -0.000000    0.000000
         Rot=    0.999153   -0.038826    0.005326    0.012564 Ang=  -4.72 deg.
 ExpMin= 3.27D-02 ExpMax= 4.70D+03 ExpMxC= 1.60D+02 IAcc=3 IRadAn=         5 AccDes= 0.00D+00
 Harris functional with IExCor= 1009 and IRadAn=       5 diagonalized for initial guess.
 HarFok:  IExCor= 1009 AccDes= 0.00D+00 IRadAn=         5 IDoV= 1 UseB2=F ITyADJ=14
 ICtDFT=  3500011 ScaDFX=  1.000000  1.000000  1.000000  1.000000
 FoFCou: FMM=F IPFlag=           0 FMFlag=      100000 FMFlg1=           0
         NFxFlg=           0 DoJE=T BraDBF=F KetDBF=T FulRan=T
         wScrn=  0.000000 ICntrl=       500 IOpCl=  0 I1Cent=   200000004 NGrid=           0
         NMat0=    1 NMatS0=      1 NMatT0=    0 NMatD0=    1 NMtDS0=    0 NMtDT0=    0
 Petite list used in FoFCou.
 Requested convergence on RMS density matrix=1.00D-08 within 128 cycles.
 Requested convergence on MAX density matrix=1.00D-06.
 Requested convergence on             energy=1.00D-06.
 No special actions if energy rises.
 SCF Done:  E(RPBE1PBE) =  -163.038223937     A.U. after   15 cycles
            NFock= 15  Conv=0.29D-08     -V/T= 2.0076
   1 Symmetry operations used in ECPInt.
 ECPInt:  NShTT=    5778 NPrTT=   17959 LenC2=    5636 LenP2D=   14641.
 LDataN:  DoStor=T MaxTD1= 5 Len=  102
 Calling FoFJK, ICntrl=      2127 FMM=F ISym2X=0 I1Cent= 0 IOpClX= 0 NMat=1 NMatS=1 NMatT=0.
 ***** Axes restored to original set *****
 -------------------------------------------------------------------
 Center     Atomic                   Forces (Hartrees/Bohr)
 Number     Number              X              Y              Z
 -------------------------------------------------------------------
      1        4           0.000103753   -0.000755245   -0.002274723
      2        4           0.003373341   -0.002448730    0.002531053
      3        4           0.000660409    0.001421671    0.000030905
      4        4           0.000834497   -0.000309184   -0.002528470
      5        4           0.000937125   -0.000062223   -0.000016976
      6        4          -0.009386572   -0.003355921    0.003009625
      7        4           0.000347406    0.001690436   -0.000417266
      8        4           0.000830409    0.000922340   -0.000665156
      9        4          -0.000056612    0.001382357   -0.000281706
     10        4          -0.000846257   -0.000416787    0.000064012
     11        4           0.002662261   -0.000137028    0.001254524
     12        1          -0.000635276    0.008991925   -0.007915570
     13        1           0.001175516   -0.006923609    0.007209749
 -------------------------------------------------------------------
 Cartesian Forces:  Max     0.009386572 RMS     0.003243957

 GradGradGradGradGradGradGradGradGradGradGradGradGradGradGradGradGradGrad
 Berny optimization.
 Using GEDIIS/GDIIS optimizer.
 FormGI is forming the generalized inverse of G from B-inverse, IUseBI=4.
 Internal  Forces:  Max     0.006898344 RMS     0.000838466
 Search for a local minimum.
 Step number   3 out of a maximum of  100
 All quantities printed in internal units (Hartrees-Bohrs-Radians)
 Mixed Optimization -- En-DIIS/RFO-DIIS
 Update second derivatives using D2CorX and points    2    3
 DE= -3.33D-03 DEPred=-3.02D-04 R= 1.10D+01
 TightC=F SS=  1.41D+00  RLast= 3.70D-01 DXNew= 8.4853D-01 1.1103D+00
 Trust test= 1.10D+01 RLast= 3.70D-01 DXMaxT set to 8.49D-01
 ITU=  1  1  0
 Use linear search instead of GDIIS.
     Eigenvalues ---    0.02346   0.02656   0.02878   0.03081   0.03646
     Eigenvalues ---    0.03693   0.03758   0.03885   0.04267   0.04828
     Eigenvalues ---    0.05515   0.05909   0.06198   0.06362   0.06430
     Eigenvalues ---    0.06687   0.06904   0.07081   0.07298   0.07561
     Eigenvalues ---    0.08178   0.08665   0.08893   0.09213   0.09495
     Eigenvalues ---    0.11638   0.11856   0.12196   0.12744   0.13119
     Eigenvalues ---    0.13356   0.14094   0.33481
 RFO step:  Lambda=-5.82329943D-04 EMin= 2.34620725D-02
 Quartic linear search produced a step of -0.18742.
 Iteration  1 RMS(Cart)=  0.00542517 RMS(Int)=  0.00016453
 Iteration  2 RMS(Cart)=  0.00008687 RMS(Int)=  0.00006556
 Iteration  3 RMS(Cart)=  0.00000002 RMS(Int)=  0.00006556
 Variable       Old X    -DE/DX   Delta X   Delta X   Delta X     New X
                                 (Linear)    (Quad)   (Total)
    R1        4.55965  -0.00002   0.00094   0.00194   0.00291   4.56255
    R2        3.83876   0.00046   0.00592   0.00089   0.00688   3.84565
    R3        3.95090   0.00027  -0.00131   0.00371   0.00243   3.95332
    R4        3.91742   0.00001  -0.00488   0.00177  -0.00311   3.91431
    R5        4.57190  -0.00062   0.00019  -0.00622  -0.00605   4.56585
    R6        3.91824   0.00012   0.00338  -0.00176   0.00168   3.91992
    R7        3.86153   0.00009  -0.00054   0.00121   0.00065   3.86218
    R8        4.01181  -0.00182   0.01138  -0.02230  -0.01086   4.00094
    R9        3.94482   0.00010  -0.00967   0.00161  -0.00808   3.93673
   R10        3.76929  -0.00061   0.00295   0.00073   0.00376   3.77305
   R11        3.89678   0.00011  -0.00461   0.00125  -0.00337   3.89341
   R12        4.00315   0.00012   0.00347  -0.00150   0.00196   4.00512
   R13        4.26887  -0.00052   0.00067  -0.00495  -0.00428   4.26458
   R14        4.09005   0.00149  -0.00081   0.01360   0.01269   4.10275
   R15        3.86556  -0.00083  -0.00077  -0.00360  -0.00434   3.86122
   R16        3.94630  -0.00019  -0.00213  -0.00115  -0.00328   3.94302
   R17        3.82186  -0.00009  -0.00420  -0.00064  -0.00483   3.81703
   R18        3.83245   0.00023   0.00281   0.00004   0.00281   3.83526
   R19        4.30306   0.00138  -0.00328   0.01330   0.00997   4.31303
   R20        3.91207   0.00136   0.00270   0.01042   0.01308   3.92515
   R21        3.95407  -0.00003  -0.01462   0.00289  -0.01184   3.94224
   R22        3.16454  -0.00582  -0.03610  -0.02160  -0.05760   3.10695
   R23        2.98228   0.00301   0.00989   0.02782   0.03778   3.02006
   R24        3.85352  -0.00040   0.00055  -0.00157  -0.00098   3.85254
   R25        3.85316   0.00021   0.00093   0.00132   0.00226   3.85542
   R26        4.00622  -0.00147   0.00280  -0.01204  -0.00920   3.99701
   R27        4.07202   0.00038   0.00265   0.00325   0.00587   4.07789
   R28        4.09233   0.00019  -0.00057   0.00058  -0.00002   4.09230
   R29        3.84942  -0.00056   0.00278  -0.00595  -0.00315   3.84627
   R30        1.53836  -0.00690  -0.02908   0.00322  -0.02619   1.51217
    A1        1.99249  -0.00016   0.00030  -0.00215  -0.00185   1.99064
    A2        1.57623  -0.00063   0.00255  -0.00458  -0.00201   1.57422
    A3        1.99478  -0.00052   0.00260  -0.00493  -0.00230   1.99248
    A4        2.01944  -0.00024  -0.00053  -0.00046  -0.00098   2.01847
    A5        1.59724  -0.00018  -0.00060  -0.00112  -0.00172   1.59552
    A6        1.84808  -0.00017  -0.00063   0.00016  -0.00046   1.84763
    A7        1.84557   0.00019  -0.00041   0.00161   0.00120   1.84677
    A8        2.75940  -0.00036   0.00040  -0.00225  -0.00182   2.75758
    A9        1.98101  -0.00033   0.00165  -0.00262  -0.00096   1.98005
   A10        1.49352   0.00035  -0.00164   0.00317   0.00151   1.49502
   A11        1.49596   0.00103  -0.00379   0.00795   0.00416   1.50012
   A12        1.89050   0.00131  -0.00368   0.01169   0.00804   1.89854
   A13        1.89251   0.00021   0.00179  -0.00086   0.00098   1.89349
   A14        1.94632   0.00022  -0.00195   0.00238   0.00044   1.94676
   A15        1.70960  -0.00020   0.00067  -0.00169  -0.00102   1.70858
   A16        1.53789  -0.00005  -0.00011  -0.00050  -0.00063   1.53726
   A17        2.28326  -0.00022  -0.00136   0.00002  -0.00131   2.28195
   A18        1.96652  -0.00056   0.00347  -0.00633  -0.00285   1.96368
   A19        1.89879   0.00009  -0.00025   0.00129   0.00104   1.89983
   A20        1.83145  -0.00005  -0.00102   0.00027  -0.00077   1.83067
   A21        2.03498   0.00004  -0.00002   0.00123   0.00122   2.03619
   A22        1.82884   0.00077  -0.00510   0.00702   0.00192   1.83076
   A23        1.84804   0.00024   0.00008   0.00140   0.00148   1.84952
   A24        2.01049   0.00067  -0.00059   0.00422   0.00365   2.01413
   A25        1.62311  -0.00022   0.00112  -0.00271  -0.00158   1.62153
   A26        1.76598  -0.00029   0.00111  -0.00234  -0.00122   1.76476
   A27        1.63720  -0.00106   0.00518  -0.00788  -0.00273   1.63447
   A28        1.83850  -0.00142   0.00494  -0.01243  -0.00749   1.83101
   A29        2.46591  -0.00017  -0.00795   0.00670  -0.00100   2.46491
   A30        1.99170   0.00174  -0.00295   0.00946   0.00644   1.99813
   A31        1.63970  -0.00114   0.00225  -0.00891  -0.00657   1.63314
   A32        1.85377  -0.00113   0.00844  -0.01084  -0.00247   1.85130
   A33        2.30902   0.00055   0.00388  -0.00531  -0.00163   2.30739
   A34        2.41987   0.00083  -0.00205   0.00670   0.00465   2.42452
   A35        2.05715   0.00140  -0.00291   0.01131   0.00845   2.06559
   A36        2.22006   0.00025  -0.00080   0.00241   0.00162   2.22168
   A37        1.89828  -0.00120   0.00492  -0.01065  -0.00570   1.89257
   A38        1.93251   0.00152   0.00466   0.00129   0.00575   1.93827
   A39        2.43477  -0.00027  -0.00249   0.00339   0.00100   2.43577
   A40        2.10299   0.00050  -0.01294   0.01681   0.00416   2.10715
   A41        1.74979   0.00134  -0.00408   0.00760   0.00349   1.75327
   A42        1.56486   0.00076  -0.00388   0.00551   0.00161   1.56647
   A43        1.71481   0.00018   0.00014   0.00037   0.00049   1.71530
   A44        1.99069   0.00052   0.00009   0.00336   0.00346   1.99415
   A45        1.90031  -0.00006  -0.00060  -0.00107  -0.00165   1.89866
   A46        2.26057  -0.00004   0.00198  -0.00185   0.00015   2.26071
   A47        1.83835  -0.00008   0.00152  -0.00075   0.00081   1.83916
   A48        1.82111  -0.00021   0.00041  -0.00233  -0.00190   1.81922
   A49        2.06086   0.00050  -0.00310   0.00402   0.00090   2.06175
   A50        2.02302   0.00059  -0.00258   0.00492   0.00231   2.02534
   A51        1.78611  -0.00010   0.00065  -0.00107  -0.00040   1.78571
   A52        1.49136   0.00012  -0.00150   0.00113  -0.00038   1.49098
   A53        1.46150   0.00018   0.00073   0.00116   0.00190   1.46340
   A54        1.91365   0.00026  -0.00147   0.00345   0.00199   1.91564
   A55        1.94326   0.00029  -0.00110   0.00258   0.00147   1.94473
   A56        1.86741  -0.00006  -0.00061   0.00014  -0.00046   1.86694
   A57        1.66835   0.00009  -0.00149   0.00168   0.00020   1.66854
   A58        1.67826   0.00004  -0.00008   0.00022   0.00015   1.67841
   A59        1.94298   0.00017  -0.00091   0.00168   0.00077   1.94375
   A60        1.86915  -0.00010   0.00088  -0.00008   0.00082   1.86998
   A61        1.93182   0.00025  -0.00240   0.00330   0.00089   1.93271
   A62        1.65723   0.00120  -0.00328   0.00984   0.00659   1.66383
   A63        1.77327  -0.00010   0.00024  -0.00080  -0.00056   1.77271
    D1       -0.69468   0.00018  -0.00142   0.00206   0.00065  -0.69403
    D2       -1.77782  -0.00046  -0.00105  -0.00463  -0.00572  -1.78354
    D3        1.18063   0.00007  -0.00061   0.00136   0.00076   1.18139
    D4        0.09749  -0.00057  -0.00025  -0.00533  -0.00561   0.09188
    D5        0.32147   0.00007  -0.00188   0.00082  -0.00103   0.32044
    D6       -0.76167  -0.00057  -0.00151  -0.00587  -0.00740  -0.76907
    D7       -0.21525   0.00010   0.00054  -0.00072  -0.00018  -0.21543
    D8        0.77776   0.00013   0.00025  -0.00028  -0.00004   0.77773
    D9       -1.07768  -0.00006  -0.00003  -0.00158  -0.00162  -1.07929
   D10       -0.08466  -0.00003  -0.00032  -0.00115  -0.00147  -0.08613
   D11        0.92912  -0.00050   0.00141  -0.00468  -0.00326   0.92586
   D12        1.92213  -0.00047   0.00112  -0.00425  -0.00311   1.91902
   D13        0.79399  -0.00038   0.00191  -0.00334  -0.00143   0.79257
   D14       -0.90984   0.00031  -0.00092   0.00187   0.00093  -0.90891
   D15       -0.01803   0.00003   0.00051  -0.00091  -0.00042  -0.01846
   D16       -0.08910   0.00054   0.00040   0.00506   0.00546  -0.08363
   D17       -1.07611   0.00021  -0.00011   0.00311   0.00299  -1.07312
   D18        0.77285   0.00023   0.00127   0.00230   0.00358   0.77643
   D19       -0.21417  -0.00010   0.00076   0.00035   0.00111  -0.21306
   D20        1.92264   0.00020   0.00146   0.00159   0.00306   1.92570
   D21        0.93563  -0.00013   0.00095  -0.00036   0.00059   0.93622
   D22        0.30033   0.00003   0.00155   0.00069   0.00221   0.30254
   D23       -0.78916  -0.00003   0.00246   0.00034   0.00277  -0.78639
   D24        1.18392   0.00009  -0.00061   0.00165   0.00104   1.18496
   D25        0.09443   0.00004   0.00030   0.00131   0.00160   0.09603
   D26       -0.70219   0.00042   0.00009   0.00245   0.00250  -0.69969
   D27       -1.79168   0.00037   0.00100   0.00210   0.00306  -1.78862
   D28       -0.93375   0.00026   0.00270   0.00159   0.00428  -0.92946
   D29       -0.01655   0.00007   0.00135   0.00188   0.00325  -0.01330
   D30        0.79141  -0.00015   0.00229  -0.00055   0.00175   0.79317
   D31        0.91268  -0.00006   0.00374  -0.00529  -0.00149   0.91120
   D32       -0.18152   0.00022   0.00084  -0.00166  -0.00083  -0.18235
   D33       -0.22753  -0.00045   0.00774  -0.00816  -0.00040  -0.22794
   D34       -1.32174  -0.00018   0.00484  -0.00453   0.00026  -1.32148
   D35       -0.87507  -0.00034   0.00133  -0.00308  -0.00174  -0.87681
   D36        0.29639  -0.00012   0.00122  -0.00185  -0.00065   0.29575
   D37       -0.00753  -0.00013   0.00185  -0.00330  -0.00145  -0.00898
   D38        1.16393   0.00009   0.00173  -0.00207  -0.00036   1.16358
   D39       -0.08892   0.00055   0.00023   0.00514   0.00539  -0.08353
   D40        0.87860  -0.00009   0.00164   0.00052   0.00212   0.88073
   D41       -2.64232  -0.00017   0.01047  -0.01857  -0.00785  -2.65017
   D42       -2.42626   0.00007  -0.00077   0.00266   0.00191  -2.42435
   D43       -0.94721   0.00040  -0.00099   0.00584   0.00487  -0.94234
   D44        0.02031  -0.00024   0.00041   0.00121   0.00160   0.02191
   D45        2.78257  -0.00032   0.00924  -0.01788  -0.00837   2.77420
   D46        2.99864  -0.00008  -0.00200   0.00336   0.00139   3.00003
   D47        0.83557   0.00040  -0.00626   0.00627   0.00003   0.83561
   D48       -0.27163  -0.00002  -0.00309   0.00214  -0.00095  -0.27258
   D49       -0.50131  -0.00037  -0.00201  -0.00127  -0.00332  -0.50463
   D50        0.56716   0.00009  -0.00191   0.00164  -0.00027   0.56689
   D51       -1.57342  -0.00030  -0.00038  -0.00199  -0.00239  -1.57581
   D52       -0.50495   0.00016  -0.00027   0.00092   0.00067  -0.50428
   D53       -0.71226   0.00043  -0.00632   0.00747   0.00113  -0.71113
   D54        0.49512  -0.00027  -0.00097  -0.00088  -0.00185   0.49327
   D55       -0.98027  -0.00013  -0.00007  -0.00042  -0.00049  -0.98076
   D56        0.10115   0.00004   0.00031   0.00140   0.00171   0.10287
   D57        0.24604  -0.00017  -0.00158   0.00077  -0.00079   0.24526
   D58        1.32747  -0.00000  -0.00120   0.00259   0.00141   1.32888
   D59        0.96389  -0.00010   0.00518  -0.00257   0.00261   0.96650
   D60       -0.04215   0.00077   0.00220   0.00497   0.00718  -0.03496
   D61       -2.97839   0.00124   0.00727  -0.00079   0.00634  -2.97205
   D62       -2.27028  -0.00101  -0.00126  -0.00026  -0.00139  -2.27168
   D63       -0.25820  -0.00033   0.00586  -0.00419   0.00165  -0.25655
   D64       -1.26424   0.00054   0.00287   0.00335   0.00622  -1.25802
   D65        2.08270   0.00101   0.00794  -0.00241   0.00539   2.08808
   D66        2.79081  -0.00123  -0.00059  -0.00188  -0.00235   2.78845
   D67        0.29918   0.00015   0.00064   0.00216   0.00281   0.30199
   D68        1.35159   0.00016   0.00070   0.00176   0.00248   1.35407
   D69       -0.76249  -0.00017   0.00213  -0.00174   0.00037  -0.76212
   D70        0.28993  -0.00016   0.00219  -0.00215   0.00003   0.28996
   D71        0.13223   0.00012  -0.00127   0.00263   0.00138   0.13361
   D72       -0.97507   0.00010   0.00088   0.00165   0.00255  -0.97253
   D73        1.27558   0.00043  -0.00622   0.00614  -0.00011   1.27547
   D74        0.16827   0.00040  -0.00407   0.00515   0.00106   0.16933
   D75        0.78322   0.00000   0.00169  -0.00059   0.00112   0.78434
   D76       -0.30643   0.00010   0.00268  -0.00076   0.00193  -0.30451
   D77       -0.53286   0.00002  -0.00004  -0.00107  -0.00112  -0.53398
   D78        0.54867  -0.00015  -0.00066  -0.00095  -0.00162   0.54705
   D79        0.10326  -0.00063  -0.00015  -0.00592  -0.00609   0.09717
   D80        1.32747  -0.00062  -0.00113  -0.00669  -0.00784   1.31963
   D81       -0.94439   0.00022  -0.00524   0.00344  -0.00178  -0.94617
   D82        0.27982   0.00023  -0.00622   0.00267  -0.00353   0.27629
   D83        2.84146  -0.00058  -0.01046   0.01027  -0.00000   2.84145
   D84       -2.21752  -0.00057  -0.01144   0.00950  -0.00175  -2.21927
   D85        2.27396   0.00091   0.00027   0.00108   0.00121   2.27517
   D86       -2.78501   0.00092  -0.00071   0.00031  -0.00054  -2.78555
   D87       -0.95621   0.00017  -0.00090  -0.00009  -0.00094  -0.95715
   D88        0.15823   0.00025  -0.00206   0.00027  -0.00177   0.15646
   D89        0.08728  -0.00051   0.00553  -0.00470   0.00072   0.08800
   D90        1.20172  -0.00043   0.00436  -0.00434  -0.00011   1.20161
   D91        2.43561   0.00043  -0.00398   0.01014   0.00635   2.44196
   D92       -2.73314   0.00051  -0.00514   0.01050   0.00552  -2.72762
   D93        2.41586  -0.00031   0.00214  -0.00321  -0.00105   2.41482
   D94       -2.75288  -0.00023   0.00097  -0.00285  -0.00188  -2.75476
   D95        0.55039  -0.00066  -0.00132  -0.00510  -0.00643   0.54396
   D96       -0.50991   0.00044  -0.00359   0.00354   0.00001  -0.50990
   D97       -2.76714  -0.00102  -0.00355  -0.00280  -0.00642  -2.77355
   D98        3.13162   0.00064  -0.00062   0.00135   0.00063   3.13225
   D99        0.56353   0.00015  -0.00154   0.00053  -0.00101   0.56252
   D100      -0.50579   0.00015  -0.00138   0.00076  -0.00062  -0.50641
   D101      -0.48799  -0.00018  -0.00291  -0.00071  -0.00363  -0.49162
   D102      -1.55731  -0.00017  -0.00274  -0.00048  -0.00323  -1.56055
   D103      -1.32063  -0.00042   0.00410  -0.00319   0.00092  -1.31971
   D104      -0.21323  -0.00021   0.00483  -0.00151   0.00333  -0.20990
   D105      -0.17364  -0.00011  -0.00066  -0.00076  -0.00140  -0.17504
   D106       0.93376   0.00009   0.00007   0.00093   0.00101   0.93476
   D107       0.46794   0.00005   0.00363  -0.00166   0.00195   0.46989
   D108      -0.77400  -0.00009   0.00319  -0.00205   0.00112  -0.77288
   D109      -0.85058  -0.00010  -0.00237  -0.00007  -0.00244  -0.85302
   D110       0.02001   0.00006  -0.00280   0.00191  -0.00088   0.01912
   D111       0.32339   0.00024  -0.00299   0.00245  -0.00057   0.32282
   D112       1.19398   0.00040  -0.00342   0.00443   0.00099   1.19497
   D113      -0.24006  -0.00022   0.00300  -0.00219   0.00084  -0.23923
   D114      -1.26716  -0.00032   0.00270  -0.00286  -0.00014  -1.26730
   D115       0.99123   0.00006   0.00137   0.00049   0.00187   0.99311
   D116      -0.03587  -0.00005   0.00106  -0.00018   0.00090  -0.03497
   D117      -0.08535  -0.00005  -0.00039  -0.00130  -0.00170  -0.08705
   D118       0.90535   0.00010  -0.00167   0.00004  -0.00163   0.90371
   D119      -0.95812  -0.00026   0.00062  -0.00337  -0.00275  -0.96087
   D120       0.03258  -0.00011  -0.00066  -0.00203  -0.00269   0.02989
         Item               Value     Threshold  Converged?
 Maximum Force            0.006898     0.000450     NO 
 RMS     Force            0.000838     0.000300     NO 
 Maximum Displacement     0.047006     0.001800     NO 
 RMS     Displacement     0.005450     0.001200     NO 
 Predicted change in Energy=-4.551474D-04
 GradGradGradGradGradGradGradGradGradGradGradGradGradGradGradGradGradGrad

                          Input orientation:                          
 ---------------------------------------------------------------------
 Center     Atomic      Atomic             Coordinates (Angstroms)
 Number     Number       Type             X           Y           Z
 ---------------------------------------------------------------------
      1          4           0        0.031948    0.022078   -1.498623
      2          4           0       -1.522964    1.328335   -0.192764
      3          4           0        0.477843    1.683419   -0.411210
      4          4           0       -0.187369    1.010636    1.419013
      5          4           0        2.042490    0.418964   -1.078265
      6          4           0       -1.777436   -0.392438    0.953549
      7          4           0       -0.451947   -1.665694   -0.399615
      8          4           0        0.148553   -1.004782    1.433084
      9          4           0        1.546859   -1.320889   -0.179822
     10          4           0        1.738651    0.375809    0.927933
     11          4           0       -1.968051   -0.380896   -1.123834
     12          1           0       -2.890511   -1.152421    1.895163
     13          1           0       -3.288983   -0.685456    1.381846
 ---------------------------------------------------------------------
                    Distance matrix (angstroms):
                    1          2          3          4          5
     1  Be   0.000000
     2  Be   2.414400   0.000000
     3  Be   2.035029   2.043779   0.000000
     4  Be   3.088357   2.117209   2.060305   0.000000
     5  Be   2.092008   3.784644   2.119417   3.399815   0.000000
     6  Be   3.075523   2.083230   3.355299   2.171080   4.402099
     7  Be   2.071363   3.186546   3.475802   3.246560   3.320930
     8  Be   3.108528   3.298604   3.276626   2.043270   3.452669
     9  Be   2.416144   4.054919   3.197218   3.316599   2.019886
    10  Be   2.987664   3.577905   2.256720   2.086557   2.029535
    11  Be   2.074332   1.996613   3.278967   3.401950   4.089779
    12  H    4.630118   3.519058   4.970629   3.494641   5.970345
    13  H    4.452672   3.107020   4.797457   3.535268   5.974654
                    6          7          8          9         10
     6  Be   0.000000
     7  Be   2.282357   0.000000
     8  Be   2.077102   2.038674   0.000000
     9  Be   3.632835   2.040202   2.157927   0.000000
    10  Be   3.599129   3.275491   2.165554   2.035360   0.000000
    11  Be   2.086141   2.115129   3.377436   3.758901   4.303719
    12  H    1.644125   3.387632   3.077535   4.901448   4.969926
    13  H    1.598146   3.490450   3.452716   5.121323   5.158433
                   11         12         13
    11  Be   0.000000
    12  H    3.249696   0.000000
    13  H    2.848868   0.800207   0.000000
 Stoichiometry    Be11H2
 Framework group  C1[X(Be11H2)]
 Deg. of freedom    33
 Full point group                 C1      NOp   1
 Largest Abelian subgroup         C1      NOp   1
 Largest concise Abelian subgroup C1      NOp   1
                         Standard orientation:                         
 ---------------------------------------------------------------------
 Center     Atomic      Atomic             Coordinates (Angstroms)
 Number     Number       Type             X           Y           Z
 ---------------------------------------------------------------------
      1          4           0        0.487843    0.905320   -1.180868
      2          4           0       -1.127276    1.530592    0.501318
      3          4           0        0.903419    1.479985    0.726591
      4          4           0       -0.210498    0.047748    1.702678
      5          4           0        2.399439    0.516802   -0.424989
      6          4           0       -1.832856   -0.422761    0.338800
      7          4           0       -0.426059   -0.942661   -1.381601
      8          4           0       -0.143890   -1.617954    0.521174
      9          4           0        1.509564   -1.253674   -0.816750
     10          4           0        1.679017   -0.605195    1.105085
     11          4           0       -1.580914    0.827987   -1.311696
     12          1           0       -3.205870   -1.308930    0.519596
     13          1           0       -3.425293   -0.555822    0.361440
 ---------------------------------------------------------------------
 Rotational constants (GHZ):           2.4109832           1.7033189           1.6558572
 Standard basis: def2TZVP (5D, 7F)
 There are   232 symmetry adapted cartesian basis functions of A   symmetry.
 There are   221 symmetry adapted basis functions of A   symmetry.
   221 basis functions,   335 primitive gaussians,   232 cartesian basis functions
    23 alpha electrons       23 beta electrons
       nuclear repulsion energy       191.0481103512 Hartrees.
 NAtoms=   13 NActive=   13 NUniq=   13 SFac= 1.00D+00 NAtFMM=   60 NAOKFM=F Big=F
 Integral buffers will be    131072 words long.
 Raffenetti 2 integral format.
 Two-electron integral symmetry is turned on.
 Nuclear repulsion after empirical dispersion term =      191.0207478017 Hartrees.
 One-electron integrals computed using PRISM.
   1 Symmetry operations used in ECPInt.
 ECPInt:  NShTT=    5778 NPrTT=   17959 LenC2=    5636 LenP2D=   14642.
 LDataN:  DoStor=T MaxTD1= 4 Len=   56
 NBasis=   221 RedAO= T EigKep=  2.73D-04  NBF=   221
 NBsUse=   221 1.00D-06 EigRej= -1.00D+00 NBFU=   221
 Initial guess from the checkpoint file:  "/home/super/YCY/BeH/Be11/6-H-Be11.chk"
 B after Tr=     0.000000   -0.000000   -0.000000
         Rot=    0.999985    0.005421    0.000333    0.000254 Ang=   0.62 deg.
 ExpMin= 3.27D-02 ExpMax= 4.70D+03 ExpMxC= 1.60D+02 IAcc=3 IRadAn=         5 AccDes= 0.00D+00
 Harris functional with IExCor= 1009 and IRadAn=       5 diagonalized for initial guess.
 HarFok:  IExCor= 1009 AccDes= 0.00D+00 IRadAn=         5 IDoV= 1 UseB2=F ITyADJ=14
 ICtDFT=  3500011 ScaDFX=  1.000000  1.000000  1.000000  1.000000
 FoFCou: FMM=F IPFlag=           0 FMFlag=      100000 FMFlg1=           0
         NFxFlg=           0 DoJE=T BraDBF=F KetDBF=T FulRan=T
         wScrn=  0.000000 ICntrl=       500 IOpCl=  0 I1Cent=   200000004 NGrid=           0
         NMat0=    1 NMatS0=      1 NMatT0=    0 NMatD0=    1 NMtDS0=    0 NMtDT0=    0
 Petite list used in FoFCou.
 Requested convergence on RMS density matrix=1.00D-08 within 128 cycles.
 Requested convergence on MAX density matrix=1.00D-06.
 Requested convergence on             energy=1.00D-06.
 No special actions if energy rises.
 SCF Done:  E(RPBE1PBE) =  -163.038891254     A.U. after   12 cycles
            NFock= 12  Conv=0.63D-08     -V/T= 2.0075
   1 Symmetry operations used in ECPInt.
 ECPInt:  NShTT=    5778 NPrTT=   17959 LenC2=    5636 LenP2D=   14642.
 LDataN:  DoStor=T MaxTD1= 5 Len=  102
 Calling FoFJK, ICntrl=      2127 FMM=F ISym2X=0 I1Cent= 0 IOpClX= 0 NMat=1 NMatS=1 NMatT=0.
 ***** Axes restored to original set *****
 -------------------------------------------------------------------
 Center     Atomic                   Forces (Hartrees/Bohr)
 Number     Number              X              Y              Z
 -------------------------------------------------------------------
      1        4           0.000264013   -0.000195632   -0.002146161
      2        4           0.003126075   -0.002338257    0.001483687
      3        4           0.000354846    0.001162158   -0.000454337
      4        4           0.000583978   -0.000281527   -0.002067680
      5        4           0.000747566    0.000185095    0.000010652
      6        4          -0.009068220   -0.002503227    0.002507929
      7        4           0.000487801    0.001417018   -0.000275731
      8        4           0.000544689    0.000710207   -0.000686553
      9        4          -0.000516989    0.000895826    0.000120267
     10        4          -0.000761898   -0.000553961    0.000210326
     11        4           0.002576129    0.000633255    0.000618291
     12        1          -0.000093189    0.003552473   -0.002112127
     13        1           0.001755200   -0.002683429    0.002791437
 -------------------------------------------------------------------
 Cartesian Forces:  Max     0.009068220 RMS     0.002100725

 GradGradGradGradGradGradGradGradGradGradGradGradGradGradGradGradGradGrad
 Berny optimization.
 Using GEDIIS/GDIIS optimizer.
 FormGI is forming the generalized inverse of G from B-inverse, IUseBI=4.
 Internal  Forces:  Max     0.002657034 RMS     0.000475281
 Search for a local minimum.
 Step number   4 out of a maximum of  100
 All quantities printed in internal units (Hartrees-Bohrs-Radians)
 Mixed Optimization -- En-DIIS/RFO-DIIS
 Swapping is turned off.
 Update second derivatives using D2CorX and points    2    3    4
 DE= -6.67D-04 DEPred=-4.55D-04 R= 1.47D+00
 TightC=F SS=  1.41D+00  RLast= 9.05D-02 DXNew= 1.4270D+00 2.7165D-01
 Trust test= 1.47D+00 RLast= 9.05D-02 DXMaxT set to 8.49D-01
 ITU=  1  1  1  0
     Eigenvalues ---    0.02352   0.02656   0.02703   0.03018   0.03267
     Eigenvalues ---    0.03670   0.03702   0.03789   0.04273   0.04786
     Eigenvalues ---    0.05492   0.05801   0.06089   0.06218   0.06370
     Eigenvalues ---    0.06511   0.06822   0.07009   0.07286   0.07512
     Eigenvalues ---    0.07614   0.08519   0.08680   0.08909   0.09324
     Eigenvalues ---    0.10853   0.11778   0.12099   0.12517   0.13090
     Eigenvalues ---    0.13303   0.14059   0.29963
 En-DIIS/RFO-DIIS/Sim-DIIS IScMMF=       -3 using points:     4    3
 RFO step:  Lambda=-8.52064698D-04.
 DidBck=F Rises=F RFO-DIIS coefs:    2.14877   -1.14877
 Iteration  1 RMS(Cart)=  0.00774265 RMS(Int)=  0.00036771
 Iteration  2 RMS(Cart)=  0.00015664 RMS(Int)=  0.00026390
 Iteration  3 RMS(Cart)=  0.00000014 RMS(Int)=  0.00026390
 Variable       Old X    -DE/DX   Delta X   Delta X   Delta X     New X
                                 (Linear)    (Quad)   (Total)
    R1        4.56255  -0.00018   0.00334  -0.00065   0.00269   4.56524
    R2        3.84565   0.00020   0.00791  -0.00461   0.00322   3.84887
    R3        3.95332   0.00013   0.00279   0.00362   0.00641   3.95973
    R4        3.91431   0.00026  -0.00357   0.00466   0.00103   3.91533
    R5        4.56585  -0.00043  -0.00695  -0.00485  -0.01184   4.55401
    R6        3.91992  -0.00007   0.00193  -0.00332  -0.00137   3.91855
    R7        3.86218  -0.00009   0.00075  -0.00043   0.00037   3.86255
    R8        4.00094  -0.00144  -0.01248  -0.02481  -0.03748   3.96346
    R9        3.93673   0.00049  -0.00929   0.01103   0.00206   3.93879
   R10        3.77305  -0.00079   0.00432  -0.00823  -0.00411   3.76894
   R11        3.89341   0.00036  -0.00387   0.00470   0.00078   3.89420
   R12        4.00512   0.00001   0.00226  -0.00344  -0.00118   4.00394
   R13        4.26458  -0.00030  -0.00492  -0.00003  -0.00500   4.25958
   R14        4.10275   0.00113   0.01458   0.01303   0.02776   4.13051
   R15        3.86122  -0.00068  -0.00499  -0.00353  -0.00867   3.85255
   R16        3.94302  -0.00020  -0.00377  -0.00369  -0.00747   3.93555
   R17        3.81703   0.00008  -0.00555   0.00380  -0.00174   3.81529
   R18        3.83526   0.00024   0.00323   0.00034   0.00358   3.83884
   R19        4.31303   0.00121   0.01146   0.01530   0.02690   4.33993
   R20        3.92515   0.00089   0.01503   0.00514   0.02033   3.94549
   R21        3.94224   0.00043  -0.01360   0.01583   0.00245   3.94469
   R22        3.10695  -0.00199  -0.06616   0.01577  -0.05095   3.05600
   R23        3.02006   0.00009   0.04340  -0.01913   0.02374   3.04380
   R24        3.85254  -0.00040  -0.00113  -0.00193  -0.00319   3.84935
   R25        3.85542  -0.00006   0.00260  -0.00313  -0.00053   3.85489
   R26        3.99701  -0.00114  -0.01057  -0.01077  -0.02146   3.97555
   R27        4.07789   0.00025   0.00674  -0.00119   0.00557   4.08346
   R28        4.09230   0.00015  -0.00003  -0.00267  -0.00268   4.08962
   R29        3.84627  -0.00055  -0.00362  -0.00671  -0.01036   3.83592
   R30        1.51217  -0.00266  -0.03009   0.01871  -0.00919   1.50299
    A1        1.99064  -0.00014  -0.00212  -0.00213  -0.00425   1.98639
    A2        1.57422  -0.00056  -0.00231  -0.00636  -0.00870   1.56551
    A3        1.99248  -0.00051  -0.00265  -0.00680  -0.00946   1.98302
    A4        2.01847  -0.00025  -0.00112  -0.00042  -0.00156   2.01691
    A5        1.59552  -0.00013  -0.00197   0.00004  -0.00193   1.59359
    A6        1.84763  -0.00019  -0.00052  -0.00115  -0.00171   1.84591
    A7        1.84677   0.00010   0.00138   0.00091   0.00229   1.84906
    A8        2.75758  -0.00035  -0.00209  -0.00373  -0.00584   2.75174
    A9        1.98005  -0.00036  -0.00110  -0.00426  -0.00538   1.97467
   A10        1.49502   0.00036   0.00173   0.00401   0.00573   1.50075
   A11        1.50012   0.00096   0.00478   0.01088   0.01567   1.51579
   A12        1.89854   0.00111   0.00924   0.01304   0.02237   1.92091
   A13        1.89349   0.00017   0.00112  -0.00091   0.00020   1.89369
   A14        1.94676   0.00020   0.00051   0.00417   0.00470   1.95146
   A15        1.70858  -0.00013  -0.00117  -0.00142  -0.00262   1.70596
   A16        1.53726  -0.00003  -0.00072  -0.00050  -0.00122   1.53604
   A17        2.28195  -0.00017  -0.00150   0.00060  -0.00094   2.28101
   A18        1.96368  -0.00053  -0.00327  -0.00908  -0.01238   1.95130
   A19        1.89983   0.00004   0.00119  -0.00027   0.00092   1.90075
   A20        1.83067  -0.00005  -0.00089   0.00019  -0.00071   1.82997
   A21        2.03619  -0.00006   0.00140   0.00167   0.00309   2.03928
   A22        1.83076   0.00068   0.00221   0.00991   0.01208   1.84285
   A23        1.84952   0.00021   0.00170   0.00183   0.00357   1.85309
   A24        2.01413   0.00053   0.00419   0.00412   0.00828   2.02242
   A25        1.62153  -0.00017  -0.00182  -0.00276  -0.00460   1.61693
   A26        1.76476  -0.00026  -0.00140  -0.00275  -0.00417   1.76059
   A27        1.63447  -0.00102  -0.00314  -0.01266  -0.01588   1.61859
   A28        1.83101  -0.00121  -0.00861  -0.01462  -0.02323   1.80777
   A29        2.46491   0.00039  -0.00114   0.01300   0.01077   2.47568
   A30        1.99813   0.00123   0.00739   0.01388   0.02186   2.01999
   A31        1.63314  -0.00096  -0.00755  -0.01028  -0.01776   1.61538
   A32        1.85130  -0.00111  -0.00284  -0.01713  -0.02003   1.83127
   A33        2.30739   0.00027  -0.00188  -0.00921  -0.01065   2.29674
   A34        2.42452   0.00060   0.00534   0.00722   0.01254   2.43706
   A35        2.06559   0.00095   0.00970   0.01322   0.02301   2.08861
   A36        2.22168   0.00033   0.00186   0.00326   0.00499   2.22667
   A37        1.89257  -0.00107  -0.00655  -0.01303  -0.01963   1.87294
   A38        1.93827   0.00075   0.00661  -0.00398   0.00328   1.94155
   A39        2.43577   0.00003   0.00115   0.00141   0.00197   2.43774
   A40        2.10715   0.00086   0.00478   0.02740   0.03164   2.13880
   A41        1.75327   0.00107   0.00400   0.01318   0.01760   1.77087
   A42        1.56647   0.00071   0.00185   0.00878   0.01061   1.57708
   A43        1.71530   0.00022   0.00056   0.00105   0.00164   1.71694
   A44        1.99415   0.00041   0.00397   0.00271   0.00668   2.00083
   A45        1.89866  -0.00006  -0.00190  -0.00112  -0.00305   1.89561
   A46        2.26071  -0.00011   0.00017  -0.00246  -0.00227   2.25844
   A47        1.83916  -0.00008   0.00093  -0.00195  -0.00105   1.83811
   A48        1.81922  -0.00020  -0.00218  -0.00240  -0.00458   1.81463
   A49        2.06175   0.00045   0.00103   0.00642   0.00744   2.06919
   A50        2.02534   0.00050   0.00266   0.00698   0.00961   2.03495
   A51        1.78571  -0.00014  -0.00046  -0.00127  -0.00174   1.78396
   A52        1.49098   0.00019  -0.00044   0.00286   0.00239   1.49337
   A53        1.46340   0.00015   0.00218   0.00099   0.00317   1.46657
   A54        1.91564   0.00023   0.00229   0.00372   0.00601   1.92166
   A55        1.94473   0.00028   0.00169   0.00278   0.00447   1.94920
   A56        1.86694  -0.00003  -0.00053   0.00051  -0.00007   1.86687
   A57        1.66854   0.00012   0.00023   0.00256   0.00277   1.67131
   A58        1.67841   0.00002   0.00017  -0.00068  -0.00051   1.67790
   A59        1.94375   0.00016   0.00089   0.00143   0.00231   1.94606
   A60        1.86998  -0.00009   0.00094  -0.00052   0.00039   1.87037
   A61        1.93271   0.00026   0.00103   0.00454   0.00557   1.93829
   A62        1.66383   0.00108   0.00758   0.01158   0.01922   1.68305
   A63        1.77271  -0.00005  -0.00064  -0.00063  -0.00127   1.77144
    D1       -0.69403   0.00016   0.00074   0.00406   0.00480  -0.68923
    D2       -1.78354  -0.00026  -0.00657  -0.00133  -0.00801  -1.79155
    D3        1.18139  -0.00002   0.00087   0.00177   0.00270   1.18409
    D4        0.09188  -0.00044  -0.00644  -0.00362  -0.01012   0.08176
    D5        0.32044   0.00009  -0.00118   0.00347   0.00231   0.32275
    D6       -0.76907  -0.00034  -0.00850  -0.00192  -0.01051  -0.77957
    D7       -0.21543   0.00010  -0.00021   0.00051   0.00031  -0.21512
    D8        0.77773   0.00006  -0.00004  -0.00100  -0.00101   0.77671
    D9       -1.07929   0.00005  -0.00186   0.00088  -0.00099  -1.08028
   D10       -0.08613   0.00001  -0.00169  -0.00063  -0.00231  -0.08845
   D11        0.92586  -0.00040  -0.00374  -0.00377  -0.00753   0.91833
   D12        1.91902  -0.00045  -0.00357  -0.00528  -0.00886   1.91016
   D13        0.79257  -0.00033  -0.00164  -0.00439  -0.00605   0.78652
   D14       -0.90891   0.00032   0.00107   0.00319   0.00428  -0.90463
   D15       -0.01846   0.00003  -0.00048   0.00135   0.00087  -0.01759
   D16       -0.08363   0.00041   0.00628   0.00329   0.00955  -0.07408
   D17       -1.07312   0.00020   0.00344   0.00264   0.00608  -1.06704
   D18        0.77643   0.00014   0.00412  -0.00011   0.00397   0.78040
   D19       -0.21306  -0.00007   0.00127  -0.00077   0.00050  -0.21256
   D20        1.92570   0.00010   0.00352  -0.00082   0.00268   1.92838
   D21        0.93622  -0.00011   0.00068  -0.00147  -0.00080   0.93542
   D22        0.30254  -0.00003   0.00254  -0.00179   0.00073   0.30327
   D23       -0.78639  -0.00009   0.00318  -0.00188   0.00129  -0.78509
   D24        1.18496   0.00006   0.00119   0.00094   0.00213   1.18709
   D25        0.09603  -0.00000   0.00184   0.00086   0.00270   0.09872
   D26       -0.69969   0.00038   0.00287   0.00290   0.00579  -0.69390
   D27       -1.78862   0.00032   0.00352   0.00282   0.00635  -1.78227
   D28       -0.92946   0.00014   0.00492  -0.00207   0.00289  -0.92657
   D29       -0.01330  -0.00000   0.00373  -0.00250   0.00125  -0.01205
   D30        0.79317  -0.00023   0.00202  -0.00408  -0.00202   0.79114
   D31        0.91120  -0.00001  -0.00171  -0.00694  -0.00872   0.90247
   D32       -0.18235   0.00025  -0.00095  -0.00073  -0.00172  -0.18407
   D33       -0.22794  -0.00046  -0.00046  -0.01399  -0.01447  -0.24241
   D34       -1.32148  -0.00020   0.00029  -0.00778  -0.00747  -1.32895
   D35       -0.87681  -0.00030  -0.00200  -0.00465  -0.00670  -0.88351
   D36        0.29575  -0.00012  -0.00074  -0.00406  -0.00482   0.29093
   D37       -0.00898  -0.00009  -0.00167  -0.00428  -0.00597  -0.01495
   D38        1.16358   0.00009  -0.00041  -0.00369  -0.00409   1.15949
   D39       -0.08353   0.00042   0.00619   0.00355   0.00970  -0.07383
   D40        0.88073  -0.00013   0.00244  -0.00193   0.00066   0.88138
   D41       -2.65017  -0.00038  -0.00902  -0.02697  -0.03568  -2.68586
   D42       -2.42435   0.00008   0.00219   0.00102   0.00314  -2.42121
   D43       -0.94234   0.00026   0.00559   0.00430   0.00975  -0.93259
   D44        0.02191  -0.00029   0.00184  -0.00119   0.00071   0.02262
   D45        2.77420  -0.00054  -0.00962  -0.02622  -0.03563   2.73857
   D46        3.00003  -0.00008   0.00160   0.00176   0.00319   3.00322
   D47        0.83561   0.00045   0.00004   0.00972   0.00975   0.84536
   D48       -0.27258  -0.00000  -0.00109   0.00353   0.00244  -0.27014
   D49       -0.50463  -0.00029  -0.00382  -0.00081  -0.00463  -0.50926
   D50        0.56689   0.00005  -0.00031   0.00116   0.00087   0.56776
   D51       -1.57581  -0.00025  -0.00275  -0.00275  -0.00550  -1.58131
   D52       -0.50428   0.00008   0.00076  -0.00078   0.00000  -0.50428
   D53       -0.71113   0.00041   0.00130   0.01254   0.01385  -0.69728
   D54        0.49327  -0.00019  -0.00212   0.00159  -0.00055   0.49272
   D55       -0.98076  -0.00014  -0.00056  -0.00035  -0.00092  -0.98168
   D56        0.10287  -0.00000   0.00197   0.00082   0.00278   0.10564
   D57        0.24526  -0.00014  -0.00091   0.00193   0.00099   0.24624
   D58        1.32888  -0.00001   0.00162   0.00309   0.00469   1.33357
   D59        0.96650  -0.00016   0.00300  -0.00612  -0.00298   0.96352
   D60       -0.03496   0.00059   0.00825   0.00258   0.01075  -0.02422
   D61       -2.97205   0.00041   0.00729  -0.00673   0.00152  -2.97053
   D62       -2.27168  -0.00044  -0.00160  -0.00381  -0.00631  -2.27799
   D63       -0.25655  -0.00036   0.00190  -0.01045  -0.00849  -0.26505
   D64       -1.25802   0.00038   0.00715  -0.00175   0.00524  -1.25278
   D65        2.08808   0.00020   0.00619  -0.01106  -0.00399   2.08410
   D66        2.78845  -0.00065  -0.00270  -0.00814  -0.01182   2.77664
   D67        0.30199   0.00009   0.00323   0.00225   0.00551   0.30750
   D68        1.35407   0.00004   0.00284   0.00107   0.00395   1.35802
   D69       -0.76212  -0.00007   0.00042  -0.00111  -0.00070  -0.76283
   D70        0.28996  -0.00012   0.00003  -0.00229  -0.00226   0.28769
   D71        0.13361   0.00012   0.00159   0.00507   0.00666   0.14027
   D72       -0.97253   0.00004   0.00292   0.00273   0.00567  -0.96686
   D73        1.27547   0.00047  -0.00012   0.01217   0.01202   1.28749
   D74        0.16933   0.00039   0.00121   0.00983   0.01103   0.18036
   D75        0.78434  -0.00002   0.00129  -0.00250  -0.00123   0.78311
   D76       -0.30451   0.00003   0.00221  -0.00403  -0.00181  -0.30632
   D77       -0.53398   0.00001  -0.00129  -0.00177  -0.00301  -0.53699
   D78        0.54705  -0.00010  -0.00186  -0.00051  -0.00238   0.54468
   D79        0.09717  -0.00050  -0.00700  -0.00419  -0.01118   0.08599
   D80        1.31963  -0.00042  -0.00901  -0.00248  -0.01144   1.30819
   D81       -0.94617   0.00023  -0.00204   0.00724   0.00508  -0.94109
   D82        0.27629   0.00030  -0.00405   0.00895   0.00482   0.28111
   D83        2.84145   0.00001  -0.00000   0.01937   0.01876   2.86021
   D84       -2.21927   0.00009  -0.00201   0.02108   0.01850  -2.20077
   D85        2.27517   0.00042   0.00139   0.00487   0.00694   2.28211
   D86       -2.78555   0.00050  -0.00062   0.00658   0.00668  -2.77887
   D87       -0.95715   0.00025  -0.00108   0.00160   0.00045  -0.95670
   D88        0.15646   0.00032  -0.00204   0.00430   0.00222   0.15868
   D89        0.08800  -0.00053   0.00083  -0.00974  -0.00876   0.07925
   D90        1.20161  -0.00046  -0.00012  -0.00704  -0.00699   1.19463
   D91        2.44196   0.00036   0.00729   0.01300   0.02015   2.46211
   D92       -2.72762   0.00043   0.00634   0.01571   0.02192  -2.70570
   D93        2.41482  -0.00017  -0.00120  -0.00370  -0.00490   2.40992
   D94       -2.75476  -0.00011  -0.00216  -0.00099  -0.00313  -2.75789
   D95        0.54396  -0.00048  -0.00739  -0.00230  -0.00952   0.53444
   D96       -0.50990   0.00042   0.00002   0.00710   0.00693  -0.50297
   D97       -2.77355  -0.00038  -0.00737   0.00130  -0.00662  -2.78017
   D98        3.13225   0.00032   0.00073   0.00441   0.00554   3.13779
   D99        0.56252   0.00009  -0.00117   0.00084  -0.00032   0.56220
   D100      -0.50641   0.00012  -0.00071   0.00148   0.00076  -0.50564
   D101      -0.49162  -0.00009  -0.00417   0.00050  -0.00369  -0.49531
   D102      -1.56055  -0.00006  -0.00372   0.00114  -0.00260  -1.56315
   D103      -1.31971  -0.00045   0.00106  -0.00727  -0.00616  -1.32586
   D104      -0.20990  -0.00026   0.00383  -0.00593  -0.00206  -0.21196
   D105      -0.17504  -0.00009  -0.00161  -0.00135  -0.00298  -0.17802
   D106       0.93476   0.00010   0.00116  -0.00002   0.00112   0.93588
   D107       0.46989   0.00002   0.00224  -0.00297  -0.00071   0.46918
   D108      -0.77288  -0.00012   0.00129  -0.00253  -0.00123  -0.77411
   D109      -0.85302  -0.00004  -0.00280   0.00177  -0.00104  -0.85406
   D110       0.01912   0.00007  -0.00101   0.00394   0.00293   0.02206
   D111       0.32282   0.00024  -0.00066   0.00511   0.00441   0.32724
   D112       1.19497   0.00034   0.00113   0.00728   0.00839   1.20336
   D113      -0.23923  -0.00026   0.00096  -0.00581  -0.00482  -0.24405
   D114      -1.26730  -0.00030  -0.00016  -0.00518  -0.00532  -1.27262
   D115       0.99311   0.00002   0.00215  -0.00132   0.00084   0.99394
   D116      -0.03497  -0.00002   0.00103  -0.00069   0.00034  -0.03463
   D117      -0.08705  -0.00001  -0.00195  -0.00067  -0.00262  -0.08967
   D118       0.90371   0.00018  -0.00188   0.00098  -0.00090   0.90281
   D119      -0.96087  -0.00025  -0.00316  -0.00355  -0.00670  -0.96757
   D120       0.02989  -0.00006  -0.00308  -0.00190  -0.00498   0.02491
         Item               Value     Threshold  Converged?
 Maximum Force            0.002657     0.000450     NO 
 RMS     Force            0.000475     0.000300     NO 
 Maximum Displacement     0.055906     0.001800     NO 
 RMS     Displacement     0.007728     0.001200     NO 
 Predicted change in Energy=-4.360440D-04
 GradGradGradGradGradGradGradGradGradGradGradGradGradGradGradGradGradGrad

                          Input orientation:                          
 ---------------------------------------------------------------------
 Center     Atomic      Atomic             Coordinates (Angstroms)
 Number     Number       Type             X           Y           Z
 ---------------------------------------------------------------------
      1          4           0        0.040472    0.023849   -1.505178
      2          4           0       -1.512371    1.320259   -0.184496
      3          4           0        0.485567    1.685273   -0.414381
      4          4           0       -0.187906    1.007399    1.411403
      5          4           0        2.052764    0.423959   -1.079409
      6          4           0       -1.798128   -0.399448    0.958017
      7          4           0       -0.449465   -1.662586   -0.405772
      8          4           0        0.144226   -1.003978    1.428098
      9          4           0        1.548324   -1.314292   -0.184849
     10          4           0        1.735850    0.373931    0.926522
     11          4           0       -1.956780   -0.382357   -1.123313
     12          1           0       -2.884904   -1.129434    1.907366
     13          1           0       -3.318567   -0.705912    1.392448
 ---------------------------------------------------------------------
                    Distance matrix (angstroms):
                    1          2          3          4          5
     1  Be   0.000000
     2  Be   2.415822   0.000000
     3  Be   2.036732   2.043976   0.000000
     4  Be   3.086417   2.097375   2.060720   0.000000
     5  Be   2.095397   3.783439   2.118793   3.400757   0.000000
     6  Be   3.102734   2.084319   3.383017   2.185770   4.433788
     7  Be   2.071906   3.174287   3.475992   3.240272   3.326952
     8  Be   3.109871   3.278239   3.277700   2.038683   3.459641
     9  Be   2.409877   4.038405   3.190538   3.309496   2.018964
    10  Be   2.984967   3.561016   2.254074   2.082601   2.031427
    11  Be   2.073605   1.994437   3.277612   3.388971   4.090051
    12  H    4.640403   3.501533   4.967209   3.476469   5.976155
    13  H    4.495767   3.139183   4.842916   3.568870   6.019791
                    6          7          8          9         10
     6  Be   0.000000
     7  Be   2.296592   0.000000
     8  Be   2.087863   2.036986   0.000000
     9  Be   3.652646   2.039921   2.160876   0.000000
    10  Be   3.617749   3.270782   2.164135   2.029879   0.000000
    11  Be   2.087438   2.103770   3.363084   3.746328   4.290607
    12  H    1.617166   3.400915   3.069375   4.905614   4.957170
    13  H    1.610709   3.518603   3.475780   5.152147   5.189439
                   11         12         13
    11  Be   0.000000
    12  H    3.256463   0.000000
    13  H    2.878924   0.795346   0.000000
 Stoichiometry    Be11H2
 Framework group  C1[X(Be11H2)]
 Deg. of freedom    33
 Full point group                 C1      NOp   1
 Largest Abelian subgroup         C1      NOp   1
 Largest concise Abelian subgroup C1      NOp   1
                         Standard orientation:                         
 ---------------------------------------------------------------------
 Center     Atomic      Atomic             Coordinates (Angstroms)
 Number     Number       Type             X           Y           Z
 ---------------------------------------------------------------------
      1          4           0        0.507942    0.912592   -1.174525
      2          4           0       -1.110358    1.522517    0.512275
      3          4           0        0.920017    1.467858    0.741239
      4          4           0       -0.217351    0.038647    1.695343
      5          4           0        2.414331    0.501047   -0.408364
      6          4           0       -1.861346   -0.413013    0.327543
      7          4           0       -0.426779   -0.923697   -1.391629
      8          4           0       -0.164440   -1.616280    0.505954
      9          4           0        1.503281   -1.253190   -0.819283
     10          4           0        1.665295   -0.628087    1.105140
     11          4           0       -1.560220    0.846728   -1.309458
     12          1           0       -3.214844   -1.276007    0.523781
     13          1           0       -3.466638   -0.544481    0.339272
 ---------------------------------------------------------------------
 Rotational constants (GHZ):           2.4192820           1.6989860           1.6538963
 Standard basis: def2TZVP (5D, 7F)
 There are   232 symmetry adapted cartesian basis functions of A   symmetry.
 There are   221 symmetry adapted basis functions of A   symmetry.
   221 basis functions,   335 primitive gaussians,   232 cartesian basis functions
    23 alpha electrons       23 beta electrons
       nuclear repulsion energy       191.0498236989 Hartrees.
 NAtoms=   13 NActive=   13 NUniq=   13 SFac= 1.00D+00 NAtFMM=   60 NAOKFM=F Big=F
 Integral buffers will be    131072 words long.
 Raffenetti 2 integral format.
 Two-electron integral symmetry is turned on.
 Nuclear repulsion after empirical dispersion term =      191.0224743396 Hartrees.
 One-electron integrals computed using PRISM.
   1 Symmetry operations used in ECPInt.
 ECPInt:  NShTT=    5778 NPrTT=   17959 LenC2=    5635 LenP2D=   14641.
 LDataN:  DoStor=T MaxTD1= 4 Len=   56
 NBasis=   221 RedAO= T EigKep=  2.72D-04  NBF=   221
 NBsUse=   221 1.00D-06 EigRej= -1.00D+00 NBFU=   221
 Initial guess from the checkpoint file:  "/home/super/YCY/BeH/Be11/6-H-Be11.chk"
 B after Tr=    -0.000000    0.000000   -0.000000
         Rot=    0.999979   -0.004129    0.002264    0.004399 Ang=  -0.74 deg.
 ExpMin= 3.27D-02 ExpMax= 4.70D+03 ExpMxC= 1.60D+02 IAcc=3 IRadAn=         5 AccDes= 0.00D+00
 Harris functional with IExCor= 1009 and IRadAn=       5 diagonalized for initial guess.
 HarFok:  IExCor= 1009 AccDes= 0.00D+00 IRadAn=         5 IDoV= 1 UseB2=F ITyADJ=14
 ICtDFT=  3500011 ScaDFX=  1.000000  1.000000  1.000000  1.000000
 FoFCou: FMM=F IPFlag=           0 FMFlag=      100000 FMFlg1=           0
         NFxFlg=           0 DoJE=T BraDBF=F KetDBF=T FulRan=T
         wScrn=  0.000000 ICntrl=       500 IOpCl=  0 I1Cent=   200000004 NGrid=           0
         NMat0=    1 NMatS0=      1 NMatT0=    0 NMatD0=    1 NMtDS0=    0 NMtDT0=    0
 Petite list used in FoFCou.
 Requested convergence on RMS density matrix=1.00D-08 within 128 cycles.
 Requested convergence on MAX density matrix=1.00D-06.
 Requested convergence on             energy=1.00D-06.
 No special actions if energy rises.
 SCF Done:  E(RPBE1PBE) =  -163.039513389     A.U. after   13 cycles
            NFock= 13  Conv=0.73D-08     -V/T= 2.0075
   1 Symmetry operations used in ECPInt.
 ECPInt:  NShTT=    5778 NPrTT=   17959 LenC2=    5635 LenP2D=   14641.
 LDataN:  DoStor=T MaxTD1= 5 Len=  102
 Calling FoFJK, ICntrl=      2127 FMM=F ISym2X=0 I1Cent= 0 IOpClX= 0 NMat=1 NMatS=1 NMatT=0.
 ***** Axes restored to original set *****
 -------------------------------------------------------------------
 Center     Atomic                   Forces (Hartrees/Bohr)
 Number     Number              X              Y              Z
 -------------------------------------------------------------------
      1        4           0.000442771    0.000067856   -0.001893894
      2        4           0.002003769   -0.001820612    0.000061024
      3        4          -0.000280113    0.000952548   -0.000556694
      4        4           0.000765991   -0.000280353   -0.000889297
      5        4           0.000195983    0.000171754    0.000115643
      6        4          -0.007039368   -0.001285375    0.001024799
      7        4           0.000695305    0.001040049   -0.000082582
      8        4           0.000061728    0.000411083   -0.000492992
      9        4          -0.000651051    0.000254000    0.000256999
     10        4          -0.000376449   -0.000548328    0.000663516
     11        4           0.001621868    0.000966076    0.000358078
     12        1          -0.000278572    0.000470411    0.000753373
     13        1           0.002838140   -0.000399109    0.000682027
 -------------------------------------------------------------------
 Cartesian Forces:  Max     0.007039368 RMS     0.001457712

 GradGradGradGradGradGradGradGradGradGradGradGradGradGradGradGradGradGrad
 Berny optimization.
 Using GEDIIS/GDIIS optimizer.
 FormGI is forming the generalized inverse of G from B-inverse, IUseBI=4.
 Internal  Forces:  Max     0.002239437 RMS     0.000318667
 Search for a local minimum.
 Step number   5 out of a maximum of  100
 All quantities printed in internal units (Hartrees-Bohrs-Radians)
 Mixed Optimization -- En-DIIS/RFO-DIIS
 Swapping is turned off.
 Update second derivatives using D2CorX and points    2    3    4    5
 DE= -6.22D-04 DEPred=-4.36D-04 R= 1.43D+00
 TightC=F SS=  1.41D+00  RLast= 1.50D-01 DXNew= 1.4270D+00 4.4905D-01
 Trust test= 1.43D+00 RLast= 1.50D-01 DXMaxT set to 8.49D-01
 ITU=  1  1  1  1  0
     Eigenvalues ---    0.01397   0.02372   0.02651   0.03006   0.03258
     Eigenvalues ---    0.03668   0.03699   0.03800   0.04280   0.04783
     Eigenvalues ---    0.05460   0.05620   0.05941   0.06199   0.06358
     Eigenvalues ---    0.06486   0.06717   0.07022   0.07227   0.07335
     Eigenvalues ---    0.07606   0.08476   0.08680   0.08919   0.09419
     Eigenvalues ---    0.11114   0.11799   0.12336   0.12708   0.13062
     Eigenvalues ---    0.13325   0.14100   0.30981
 En-DIIS/RFO-DIIS/Sim-DIIS IScMMF=       -3 using points:     5    4    3
 RFO step:  Lambda=-6.67588500D-04.
 DidBck=F Rises=F RFO-DIIS coefs:    2.11062   -2.00000    0.88938
 Iteration  1 RMS(Cart)=  0.01028384 RMS(Int)=  0.00039197
 Iteration  2 RMS(Cart)=  0.00019185 RMS(Int)=  0.00026344
 Iteration  3 RMS(Cart)=  0.00000015 RMS(Int)=  0.00026344
 Variable       Old X    -DE/DX   Delta X   Delta X   Delta X     New X
                                 (Linear)    (Quad)   (Total)
    R1        4.56524  -0.00021   0.00040   0.00043   0.00082   4.56606
    R2        3.84887   0.00010  -0.00255   0.00292   0.00006   3.84892
    R3        3.95973  -0.00008   0.00496   0.00281   0.00776   3.96749
    R4        3.91533   0.00030   0.00390   0.00097   0.00475   3.92009
    R5        4.55401  -0.00012  -0.00777  -0.00564  -0.01346   4.54055
    R6        3.91855  -0.00010  -0.00302   0.00153  -0.00156   3.91699
    R7        3.86255  -0.00023  -0.00017  -0.00210  -0.00213   3.86042
    R8        3.96346  -0.00059  -0.03196  -0.01504  -0.04732   3.91615
    R9        3.93879   0.00053   0.00947   0.00372   0.01374   3.95253
   R10        3.76894  -0.00078  -0.00791  -0.00827  -0.01670   3.75224
   R11        3.89420   0.00042   0.00387   0.00145   0.00539   3.89959
   R12        4.00394  -0.00005  -0.00306  -0.00033  -0.00346   4.00048
   R13        4.25958   0.00009  -0.00175   0.00508   0.00327   4.26286
   R14        4.13051   0.00065   0.01954   0.01857   0.03839   4.16889
   R15        3.85255  -0.00046  -0.00577  -0.00715  -0.01322   3.83934
   R16        3.93555  -0.00024  -0.00538  -0.00911  -0.01447   3.92108
   R17        3.81529   0.00007   0.00236   0.00008   0.00246   3.81774
   R18        3.83884   0.00024   0.00147   0.00470   0.00626   3.84510
   R19        4.33993   0.00074   0.02100   0.01905   0.04041   4.38034
   R20        3.94549   0.00038   0.01095   0.01082   0.02213   3.96762
   R21        3.94469   0.00050   0.01325   0.00466   0.01847   3.96315
   R22        3.05600   0.00061  -0.00536  -0.02088  -0.02601   3.02999
   R23        3.04380  -0.00224  -0.00723  -0.01103  -0.01803   3.02577
   R24        3.84935  -0.00028  -0.00267  -0.00265  -0.00561   3.84373
   R25        3.85489  -0.00029  -0.00260  -0.00379  -0.00644   3.84845
   R26        3.97555  -0.00059  -0.01565  -0.01189  -0.02793   3.94762
   R27        4.08346   0.00012   0.00097   0.00277   0.00381   4.08727
   R28        4.08962   0.00004  -0.00296  -0.00436  -0.00728   4.08235
   R29        3.83592  -0.00028  -0.00870  -0.00573  -0.01454   3.82138
   R30        1.50299  -0.00076   0.01309  -0.00489   0.00728   1.51026
    A1        1.98639  -0.00012  -0.00307  -0.00320  -0.00630   1.98009
    A2        1.56551  -0.00038  -0.00788  -0.00618  -0.01414   1.55137
    A3        1.98302  -0.00038  -0.00846  -0.00648  -0.01499   1.96803
    A4        2.01691  -0.00025  -0.00086  -0.00227  -0.00319   2.01371
    A5        1.59359  -0.00008  -0.00061  -0.00074  -0.00136   1.59223
    A6        1.84591  -0.00020  -0.00150  -0.00315  -0.00475   1.84116
    A7        1.84906  -0.00005   0.00148   0.00021   0.00167   1.85074
    A8        2.75174  -0.00034  -0.00487  -0.00608  -0.01105   2.74069
    A9        1.97467  -0.00031  -0.00512  -0.00468  -0.00990   1.96477
   A10        1.50075   0.00028   0.00503   0.00348   0.00857   1.50932
   A11        1.51579   0.00065   0.01370   0.01133   0.02503   1.54083
   A12        1.92091   0.00067   0.01769   0.01378   0.03149   1.95240
   A13        1.89369   0.00015  -0.00064   0.00204   0.00129   1.89498
   A14        1.95146   0.00013   0.00483   0.00308   0.00796   1.95942
   A15        1.70596  -0.00002  -0.00200  -0.00062  -0.00262   1.70334
   A16        1.53604  -0.00000  -0.00080  -0.00108  -0.00183   1.53421
   A17        2.28101  -0.00016   0.00012  -0.00155  -0.00154   2.27947
   A18        1.95130  -0.00035  -0.01121  -0.00820  -0.01944   1.93185
   A19        1.90075  -0.00007   0.00010  -0.00202  -0.00187   1.89887
   A20        1.82997  -0.00007  -0.00010  -0.00211  -0.00226   1.82770
   A21        2.03928  -0.00009   0.00235   0.00221   0.00451   2.04380
   A22        1.84285   0.00036   0.01171   0.00659   0.01815   1.86100
   A23        1.85309   0.00015   0.00264   0.00333   0.00598   1.85907
   A24        2.02242   0.00030   0.00596   0.00548   0.01132   2.03374
   A25        1.61693   0.00001  -0.00370  -0.00109  -0.00483   1.61210
   A26        1.76059  -0.00010  -0.00355  -0.00176  -0.00539   1.75520
   A27        1.61859  -0.00071  -0.01521  -0.01209  -0.02726   1.59133
   A28        1.80777  -0.00070  -0.01914  -0.01398  -0.03302   1.77476
   A29        2.47568   0.00049   0.01285   0.01047   0.02223   2.49791
   A30        2.01999   0.00070   0.01855   0.01587   0.03402   2.05401
   A31        1.61538  -0.00059  -0.01388  -0.01213  -0.02589   1.58949
   A32        1.83127  -0.00072  -0.02005  -0.01272  -0.03259   1.79868
   A33        2.29674   0.00003  -0.01038  -0.00927  -0.01920   2.27753
   A34        2.43706   0.00027   0.00979   0.00493   0.01458   2.45165
   A35        2.08861   0.00047   0.01805   0.01368   0.03062   2.11922
   A36        2.22667   0.00031   0.00410   0.00657   0.01067   2.23734
   A37        1.87294  -0.00064  -0.01673  -0.01246  -0.02923   1.84371
   A38        1.94155   0.00017  -0.00147  -0.00239  -0.00404   1.93751
   A39        2.43774   0.00003   0.00129  -0.00211  -0.00054   2.43720
   A40        2.13880   0.00074   0.03144   0.02339   0.05415   2.19295
   A41        1.77087   0.00072   0.01644   0.01600   0.03209   1.80296
   A42        1.57708   0.00049   0.01035   0.00777   0.01804   1.59512
   A43        1.71694   0.00024   0.00138   0.00253   0.00400   1.72094
   A44        2.00083   0.00026   0.00434   0.00418   0.00850   2.00933
   A45        1.89561  -0.00003  -0.00192  -0.00210  -0.00408   1.89153
   A46        2.25844  -0.00007  -0.00265  -0.00016  -0.00282   2.25562
   A47        1.83811  -0.00005  -0.00188  -0.00021  -0.00215   1.83596
   A48        1.81463  -0.00013  -0.00340  -0.00312  -0.00653   1.80810
   A49        2.06919   0.00026   0.00746   0.00531   0.01275   2.08195
   A50        2.03495   0.00031   0.00861   0.00690   0.01544   2.05038
   A51        1.78396  -0.00012  -0.00158  -0.00091  -0.00254   1.78142
   A52        1.49337   0.00020   0.00300   0.00237   0.00534   1.49871
   A53        1.46657   0.00013   0.00184   0.00326   0.00512   1.47169
   A54        1.92166   0.00011   0.00490   0.00300   0.00788   1.92954
   A55        1.94920   0.00016   0.00365   0.00193   0.00559   1.95479
   A56        1.86687  -0.00001   0.00034  -0.00004   0.00021   1.86708
   A57        1.67131   0.00008   0.00290   0.00092   0.00376   1.67507
   A58        1.67790  -0.00004  -0.00070  -0.00164  -0.00241   1.67550
   A59        1.94606   0.00006   0.00188  -0.00001   0.00187   1.94793
   A60        1.87037  -0.00006  -0.00029   0.00045   0.00010   1.87047
   A61        1.93829   0.00013   0.00540   0.00290   0.00831   1.94660
   A62        1.68305   0.00071   0.01548   0.01250   0.02801   1.71106
   A63        1.77144  -0.00002  -0.00091  -0.00074  -0.00160   1.76984
    D1       -0.68923   0.00016   0.00476   0.00444   0.00917  -0.68005
    D2       -1.79155  -0.00001  -0.00381  -0.00221  -0.00613  -1.79768
    D3        1.18409  -0.00009   0.00232   0.00140   0.00382   1.18791
    D4        0.08176  -0.00026  -0.00625  -0.00524  -0.01148   0.07028
    D5        0.32275   0.00009   0.00348   0.00278   0.00625   0.32900
    D6       -0.77957  -0.00008  -0.00509  -0.00387  -0.00905  -0.78863
    D7       -0.21512   0.00012   0.00051   0.00297   0.00347  -0.21165
    D8        0.77671  -0.00001  -0.00110  -0.00073  -0.00180   0.77491
    D9       -1.08028   0.00018   0.00034   0.00282   0.00315  -1.07713
   D10       -0.08845   0.00005  -0.00126  -0.00087  -0.00212  -0.09057
   D11        0.91833  -0.00020  -0.00547  -0.00282  -0.00838   0.90995
   D12        1.91016  -0.00033  -0.00707  -0.00652  -0.01365   1.89651
   D13        0.78652  -0.00024  -0.00545  -0.00315  -0.00862   0.77790
   D14       -0.90463   0.00027   0.00392   0.00492   0.00887  -0.89577
   D15       -0.01759   0.00005   0.00134   0.00332   0.00461  -0.01297
   D16       -0.07408   0.00023   0.00575   0.00495   0.01068  -0.06340
   D17       -1.06704   0.00015   0.00409   0.00358   0.00769  -1.05935
   D18        0.78040   0.00005   0.00123   0.00092   0.00210   0.78250
   D19       -0.21256  -0.00004  -0.00043  -0.00045  -0.00089  -0.21345
   D20        1.92838  -0.00002   0.00025  -0.00030  -0.00009   1.92829
   D21        0.93542  -0.00010  -0.00141  -0.00168  -0.00308   0.93234
   D22        0.30327  -0.00007  -0.00115  -0.00077  -0.00184   0.30143
   D23       -0.78509  -0.00008  -0.00103   0.00048  -0.00050  -0.78560
   D24        1.18709  -0.00003   0.00145  -0.00004   0.00143   1.18852
   D25        0.09872  -0.00004   0.00157   0.00121   0.00277   0.10150
   D26       -0.69390   0.00028   0.00421   0.00452   0.00880  -0.68510
   D27       -1.78227   0.00027   0.00433   0.00576   0.01014  -1.77213
   D28       -0.92657   0.00005  -0.00060   0.00158   0.00099  -0.92559
   D29       -0.01205  -0.00006  -0.00150  -0.00115  -0.00263  -0.01468
   D30        0.79114  -0.00024  -0.00381  -0.00239  -0.00618   0.78496
   D31        0.90247   0.00005  -0.00837  -0.00348  -0.01196   0.89051
   D32       -0.18407   0.00024  -0.00118   0.00196   0.00074  -0.18333
   D33       -0.24241  -0.00032  -0.01571  -0.00893  -0.02473  -0.26714
   D34       -1.32895  -0.00013  -0.00853  -0.00350  -0.01203  -1.34098
   D35       -0.88351  -0.00021  -0.00588  -0.00550  -0.01145  -0.89495
   D36        0.29093  -0.00011  -0.00477  -0.00483  -0.00964   0.28130
   D37       -0.01495  -0.00002  -0.00534  -0.00360  -0.00892  -0.02387
   D38        1.15949   0.00008  -0.00422  -0.00293  -0.00711   1.15238
   D39       -0.07383   0.00024   0.00598   0.00508   0.01094  -0.06289
   D40        0.88138  -0.00010  -0.00116  -0.00136  -0.00206   0.87932
   D41       -2.68586  -0.00034  -0.03265  -0.02537  -0.05908  -2.74494
   D42       -2.42121  -0.00000   0.00179  -0.00288  -0.00075  -2.42196
   D43       -0.93259   0.00007   0.00650   0.00341   0.00947  -0.92312
   D44        0.02262  -0.00028  -0.00064  -0.00303  -0.00354   0.01908
   D45        2.73857  -0.00051  -0.03213  -0.02704  -0.06056   2.67801
   D46        3.00322  -0.00018   0.00231  -0.00455  -0.00223   3.00099
   D47        0.84536   0.00029   0.01080   0.00474   0.01559   0.86095
   D48       -0.27014  -0.00004   0.00355   0.00034   0.00385  -0.26629
   D49       -0.50926  -0.00021  -0.00219  -0.00562  -0.00782  -0.51708
   D50        0.56776  -0.00006   0.00120  -0.00274  -0.00151   0.56625
   D51       -1.58131  -0.00018  -0.00398  -0.00599  -0.01005  -1.59135
   D52       -0.50428  -0.00002  -0.00059  -0.00310  -0.00374  -0.50802
   D53       -0.69728   0.00027   0.01437   0.00937   0.02375  -0.67353
   D54        0.49272  -0.00006   0.00103   0.00191   0.00292   0.49564
   D55       -0.98168  -0.00012  -0.00059  -0.00126  -0.00188  -0.98356
   D56        0.10564  -0.00005   0.00156   0.00106   0.00260   0.10824
   D57        0.24624  -0.00010   0.00180  -0.00027   0.00148   0.24773
   D58        1.33357  -0.00003   0.00395   0.00204   0.00596   1.33953
   D59        0.96352  -0.00007  -0.00564  -0.00045  -0.00568   0.95784
   D60       -0.02422   0.00035   0.00555   0.00851   0.01375  -0.01047
   D61       -2.97053  -0.00003  -0.00395  -0.00245  -0.00635  -2.97688
   D62       -2.27799  -0.00020  -0.00577  -0.00815  -0.01362  -2.29161
   D63       -0.26505  -0.00026  -0.01090  -0.00703  -0.01767  -0.28272
   D64       -1.25278   0.00016   0.00029   0.00193   0.00176  -1.25102
   D65        2.08410  -0.00022  -0.00922  -0.00903  -0.01834   2.06575
   D66        2.77664  -0.00039  -0.01103  -0.01474  -0.02562   2.75102
   D67        0.30750   0.00005   0.00361   0.00467   0.00827   0.31576
   D68        1.35802  -0.00004   0.00218   0.00286   0.00505   1.36307
   D69       -0.76283   0.00009  -0.00111   0.00311   0.00200  -0.76082
   D70        0.28769  -0.00001  -0.00254   0.00130  -0.00121   0.28648
   D71        0.14027   0.00008   0.00616   0.00647   0.01264   0.15291
   D72       -0.96686   0.00006   0.00403   0.00615   0.01020  -0.95666
   D73        1.28749   0.00030   0.01345   0.00929   0.02270   1.31019
   D74        0.18036   0.00028   0.01131   0.00897   0.02027   0.20063
   D75        0.78311  -0.00004  -0.00237  -0.00199  -0.00444   0.77867
   D76       -0.30632  -0.00003  -0.00373  -0.00239  -0.00612  -0.31244
   D77       -0.53699   0.00001  -0.00235  -0.00341  -0.00567  -0.54266
   D78        0.54468  -0.00006  -0.00120  -0.00297  -0.00419   0.54049
   D79        0.08599  -0.00029  -0.00700  -0.00588  -0.01273   0.07326
   D80        1.30819  -0.00014  -0.00573  -0.00419  -0.00966   1.29853
   D81       -0.94109   0.00008   0.00722   0.00232   0.00910  -0.93199
   D82        0.28111   0.00023   0.00849   0.00400   0.01217   0.29328
   D83        2.86021   0.00023   0.02084   0.01627   0.03741   2.89762
   D84       -2.20077   0.00038   0.02211   0.01796   0.04048  -2.16029
   D85        2.28211   0.00018   0.00663   0.00854   0.01478   2.29689
   D86       -2.77887   0.00033   0.00790   0.01023   0.01785  -2.76102
   D87       -0.95670   0.00023   0.00134   0.00252   0.00364  -0.95306
   D88        0.15868   0.00029   0.00404   0.00494   0.00888   0.16755
   D89        0.07925  -0.00037  -0.01037  -0.00547  -0.01537   0.06388
   D90        1.19463  -0.00031  -0.00766  -0.00306  -0.01013   1.18449
   D91        2.46211   0.00022   0.01674   0.01353   0.02943   2.49154
   D92       -2.70570   0.00028   0.01944   0.01595   0.03466  -2.67103
   D93        2.40992   0.00002  -0.00451   0.00234  -0.00220   2.40772
   D94       -2.75789   0.00008  -0.00180   0.00476   0.00304  -2.75485
   D95        0.53444  -0.00023  -0.00486  -0.00622  -0.01060   0.52384
   D96       -0.50297   0.00028   0.00769   0.00432   0.01154  -0.49143
   D97       -2.78017   0.00002  -0.00164  -0.00059  -0.00142  -2.78159
   D98        3.13779   0.00014   0.00558   0.00339   0.00882  -3.13657
   D99        0.56220   0.00001   0.00055  -0.00153  -0.00097   0.56123
   D100      -0.50564   0.00005   0.00140  -0.00026   0.00113  -0.50452
   D101      -0.49531  -0.00008  -0.00087  -0.00453  -0.00539  -0.50070
   D102      -1.56315  -0.00003  -0.00001  -0.00326  -0.00330  -1.56645
   D103      -1.32586  -0.00032  -0.00766  -0.00434  -0.01193  -1.33780
   D104      -0.21196  -0.00019  -0.00525  -0.00141  -0.00659  -0.21855
   D105      -0.17802  -0.00003  -0.00206  -0.00179  -0.00389  -0.18191
   D106       0.93588   0.00010   0.00034   0.00114   0.00146   0.93734
   D107       0.46918   0.00006  -0.00252   0.00171  -0.00073   0.46845
   D108      -0.77411  -0.00008  -0.00237   0.00085  -0.00150  -0.77561
   D109      -0.85406  -0.00002   0.00102  -0.00159  -0.00059  -0.85465
   D110       0.02206   0.00002   0.00404   0.00094   0.00497   0.02703
   D111       0.32724   0.00017   0.00541   0.00276   0.00810   0.33534
   D112       1.20336   0.00020   0.00843   0.00529   0.01366   1.21701
   D113      -0.24405  -0.00021  -0.00610  -0.00460  -0.01077  -0.25482
   D114      -1.27262  -0.00016  -0.00579  -0.00304  -0.00885  -1.28148
   D115       0.99394  -0.00001  -0.00074   0.00032  -0.00045   0.99349
   D116      -0.03463   0.00003  -0.00042   0.00188   0.00146  -0.03317
   D117      -0.08967   0.00004  -0.00140  -0.00104  -0.00243  -0.09210
   D118       0.90281   0.00016   0.00045  -0.00085  -0.00037   0.90244
   D119      -0.96757  -0.00017  -0.00500  -0.00431  -0.00931  -0.97688
   D120       0.02491  -0.00004  -0.00314  -0.00413  -0.00725   0.01766
         Item               Value     Threshold  Converged?
 Maximum Force            0.002239     0.000450     NO 
 RMS     Force            0.000319     0.000300     NO 
 Maximum Displacement     0.070489     0.001800     NO 
 RMS     Displacement     0.010237     0.001200     NO 
 Predicted change in Energy=-3.370091D-04
 GradGradGradGradGradGradGradGradGradGradGradGradGradGradGradGradGradGrad

                          Input orientation:                          
 ---------------------------------------------------------------------
 Center     Atomic      Atomic             Coordinates (Angstroms)
 Number     Number       Type             X           Y           Z
 ---------------------------------------------------------------------
      1          4           0        0.055708    0.028994   -1.518614
      2          4           0       -1.497291    1.309088   -0.181509
      3          4           0        0.495407    1.688678   -0.422935
      4          4           0       -0.191377    1.003030    1.398204
      5          4           0        2.068243    0.431282   -1.076136
      6          4           0       -1.829744   -0.409067    0.963991
      7          4           0       -0.447563   -1.655563   -0.417612
      8          4           0        0.131983   -1.002648    1.419518
      9          4           0        1.545788   -1.306864   -0.188808
     10          4           0        1.727618    0.368512    0.928909
     11          4           0       -1.939179   -0.378351   -1.130136
     12          1           0       -2.885531   -1.112266    1.944667
     13          1           0       -3.334979   -0.728162    1.406915
 ---------------------------------------------------------------------
                    Distance matrix (angstroms):
                    1          2          3          4          5
     1  Be   0.000000
     2  Be   2.416257   0.000000
     3  Be   2.036763   2.042847   0.000000
     4  Be   3.085065   2.072335   2.063573   0.000000
     5  Be   2.099505   3.779409   2.116962   3.399285   0.000000
     6  Be   3.148040   2.091590   3.424972   2.206084   4.479131
     7  Be   2.074420   3.153859   3.474647   3.229697   3.334345
     8  Be   3.114920   3.249914   3.281760   2.031689   3.468941
     9  Be   2.402757   4.012927   3.182984   3.297266   2.020263
    10  Be   2.983442   3.538042   2.255807   2.074944   2.034741
    11  Be   2.072781   1.985600   3.271079   3.369797   4.088748
    12  H    4.684835   3.508673   4.988143   3.468655   6.003972
    13  H    4.541890   3.170264   4.884806   3.588779   6.058437
                    6          7          8          9         10
     6  Be   0.000000
     7  Be   2.317975   0.000000
     8  Be   2.099575   2.034016   0.000000
     9  Be   3.678206   2.036514   2.162893   0.000000
    10  Be   3.641522   3.262117   2.160284   2.022186   0.000000
    11  Be   2.097210   2.088990   3.343680   3.727363   4.271167
    12  H    1.603403   3.437911   3.064831   4.922009   4.950314
    13  H    1.601166   3.539230   3.477833   5.167505   5.202025
                   11         12         13
    11  Be   0.000000
    12  H    3.299792   0.000000
    13  H    2.916719   0.799197   0.000000
 Stoichiometry    Be11H2
 Framework group  C1[X(Be11H2)]
 Deg. of freedom    33
 Full point group                 C1      NOp   1
 Largest Abelian subgroup         C1      NOp   1
 Largest concise Abelian subgroup C1      NOp   1
                         Standard orientation:                         
 ---------------------------------------------------------------------
 Center     Atomic      Atomic             Coordinates (Angstroms)
 Number     Number       Type             X           Y           Z
 ---------------------------------------------------------------------
      1          4           0        0.542352    0.956696   -1.139266
      2          4           0       -1.082893    1.499945    0.564188
      3          4           0        0.945000    1.429255    0.800570
      4          4           0       -0.228487   -0.020389    1.683630
      5          4           0        2.435972    0.482416   -0.366489
      6          4           0       -1.903248   -0.405882    0.300380
      7          4           0       -0.427760   -0.853655   -1.430355
      8          4           0       -0.199426   -1.625028    0.437817
      9          4           0        1.488860   -1.233567   -0.856228
     10          4           0        1.640162   -0.697469    1.087723
     11          4           0       -1.525148    0.917666   -1.281881
     12          1           0       -3.242359   -1.264732    0.500519
     13          1           0       -3.499182   -0.535212    0.299128
 ---------------------------------------------------------------------
 Rotational constants (GHZ):           2.4279403           1.6947117           1.6513081
 Standard basis: def2TZVP (5D, 7F)
 There are   232 symmetry adapted cartesian basis functions of A   symmetry.
 There are   221 symmetry adapted basis functions of A   symmetry.
   221 basis functions,   335 primitive gaussians,   232 cartesian basis functions
    23 alpha electrons       23 beta electrons
       nuclear repulsion energy       191.0467201236 Hartrees.
 NAtoms=   13 NActive=   13 NUniq=   13 SFac= 1.00D+00 NAtFMM=   60 NAOKFM=F Big=F
 Integral buffers will be    131072 words long.
 Raffenetti 2 integral format.
 Two-electron integral symmetry is turned on.
 Nuclear repulsion after empirical dispersion term =      191.0193878931 Hartrees.
 One-electron integrals computed using PRISM.
   1 Symmetry operations used in ECPInt.
 ECPInt:  NShTT=    5778 NPrTT=   17959 LenC2=    5632 LenP2D=   14639.
 LDataN:  DoStor=T MaxTD1= 4 Len=   56
 NBasis=   221 RedAO= T EigKep=  2.70D-04  NBF=   221
 NBsUse=   221 1.00D-06 EigRej= -1.00D+00 NBFU=   221
 Initial guess from the checkpoint file:  "/home/super/YCY/BeH/Be11/6-H-Be11.chk"
 B after Tr=    -0.000000   -0.000000    0.000000
         Rot=    0.999769   -0.019900    0.003540    0.007331 Ang=  -2.46 deg.
 ExpMin= 3.27D-02 ExpMax= 4.70D+03 ExpMxC= 1.60D+02 IAcc=3 IRadAn=         5 AccDes= 0.00D+00
 Harris functional with IExCor= 1009 and IRadAn=       5 diagonalized for initial guess.
 HarFok:  IExCor= 1009 AccDes= 0.00D+00 IRadAn=         5 IDoV= 1 UseB2=F ITyADJ=14
 ICtDFT=  3500011 ScaDFX=  1.000000  1.000000  1.000000  1.000000
 FoFCou: FMM=F IPFlag=           0 FMFlag=      100000 FMFlg1=           0
         NFxFlg=           0 DoJE=T BraDBF=F KetDBF=T FulRan=T
         wScrn=  0.000000 ICntrl=       500 IOpCl=  0 I1Cent=   200000004 NGrid=           0
         NMat0=    1 NMatS0=      1 NMatT0=    0 NMatD0=    1 NMtDS0=    0 NMtDT0=    0
 Petite list used in FoFCou.
 Requested convergence on RMS density matrix=1.00D-08 within 128 cycles.
 Requested convergence on MAX density matrix=1.00D-06.
 Requested convergence on             energy=1.00D-06.
 No special actions if energy rises.
 SCF Done:  E(RPBE1PBE) =  -163.039981235     A.U. after   13 cycles
            NFock= 13  Conv=0.96D-08     -V/T= 2.0075
   1 Symmetry operations used in ECPInt.
 ECPInt:  NShTT=    5778 NPrTT=   17959 LenC2=    5632 LenP2D=   14639.
 LDataN:  DoStor=T MaxTD1= 5 Len=  102
 Calling FoFJK, ICntrl=      2127 FMM=F ISym2X=0 I1Cent= 0 IOpClX= 0 NMat=1 NMatS=1 NMatT=0.
 ***** Axes restored to original set *****
 -------------------------------------------------------------------
 Center     Atomic                   Forces (Hartrees/Bohr)
 Number     Number              X              Y              Z
 -------------------------------------------------------------------
      1        4           0.000447284   -0.000026670   -0.001525306
      2        4           0.000289361   -0.000752998   -0.000847180
      3        4          -0.000764405    0.000684959   -0.000139546
      4        4           0.000973888   -0.000098877    0.000649521
      5        4          -0.000564125   -0.000147057    0.000405009
      6        4          -0.003266902   -0.000176767   -0.000996936
      7        4           0.000689610    0.000561892    0.000135420
      8        4          -0.000455015   -0.000027692   -0.000054819
      9        4          -0.000235821   -0.000266351    0.000012932
     10        4           0.000372681   -0.000260278    0.000937623
     11        4          -0.000007622    0.000358730    0.000433989
     12        1          -0.000813320    0.000480344   -0.000261423
     13        1           0.003334385   -0.000329235    0.001250716
 -------------------------------------------------------------------
 Cartesian Forces:  Max     0.003334385 RMS     0.000945325

 GradGradGradGradGradGradGradGradGradGradGradGradGradGradGradGradGradGrad
 Berny optimization.
 Using GEDIIS/GDIIS optimizer.
 FormGI is forming the generalized inverse of G from B-inverse, IUseBI=4.
 Internal  Forces:  Max     0.002432884 RMS     0.000230182
 Search for a local minimum.
 Step number   6 out of a maximum of  100
 All quantities printed in internal units (Hartrees-Bohrs-Radians)
 Mixed Optimization -- En-DIIS/RFO-DIIS
 Swapping is turned off.
 Update second derivatives using D2CorX and points    3    4    5    6
 DE= -4.68D-04 DEPred=-3.37D-04 R= 1.39D+00
 TightC=F SS=  1.41D+00  RLast= 2.20D-01 DXNew= 1.4270D+00 6.6087D-01
 Trust test= 1.39D+00 RLast= 2.20D-01 DXMaxT set to 8.49D-01
 ITU=  1  1  1  1  1  0
     Eigenvalues ---    0.01056   0.02408   0.02648   0.03005   0.03293
     Eigenvalues ---    0.03651   0.03717   0.03868   0.04366   0.04802
     Eigenvalues ---    0.05394   0.05618   0.05926   0.06210   0.06361
     Eigenvalues ---    0.06547   0.06688   0.07024   0.07195   0.07335
     Eigenvalues ---    0.07593   0.08413   0.08689   0.08935   0.09456
     Eigenvalues ---    0.11275   0.11784   0.12347   0.13003   0.13240
     Eigenvalues ---    0.13581   0.14468   0.29856
 En-DIIS/RFO-DIIS/Sim-DIIS IScMMF=       -3 using points:     6    5    4    3
 RFO step:  Lambda=-1.48193246D-04.
 DidBck=F Rises=F RFO-DIIS coefs:    1.37615   -2.00000    2.68965   -1.06580
 Iteration  1 RMS(Cart)=  0.00399243 RMS(Int)=  0.00031191
 Iteration  2 RMS(Cart)=  0.00003325 RMS(Int)=  0.00030792
 Iteration  3 RMS(Cart)=  0.00000001 RMS(Int)=  0.00030792
 Variable       Old X    -DE/DX   Delta X   Delta X   Delta X     New X
                                 (Linear)    (Quad)   (Total)
    R1        4.56606  -0.00003  -0.00096   0.00120   0.00030   4.56636
    R2        3.84892   0.00025   0.00213   0.00266   0.00518   3.85411
    R3        3.96749  -0.00023  -0.00489   0.00586   0.00100   3.96849
    R4        3.92009   0.00009  -0.00319   0.00417   0.00115   3.92124
    R5        4.54055   0.00020   0.00772  -0.00907  -0.00127   4.53928
    R6        3.91699   0.00007   0.00343   0.00201   0.00554   3.92253
    R7        3.86042  -0.00022  -0.00071  -0.00258  -0.00346   3.85696
    R8        3.91615   0.00038   0.03149  -0.03280  -0.00087   3.91528
    R9        3.95253   0.00009  -0.00679   0.01036   0.00281   3.95534
   R10        3.75224  -0.00033   0.00441  -0.01366  -0.00857   3.74367
   R11        3.89959   0.00019  -0.00284   0.00423   0.00134   3.90093
   R12        4.00048  -0.00006   0.00271  -0.00267   0.00008   4.00056
   R13        4.26286   0.00045   0.00479   0.00779   0.01266   4.27552
   R14        4.16889   0.00018  -0.01711   0.03303   0.01551   4.18441
   R15        3.83934  -0.00010   0.00448  -0.01111  -0.00620   3.83314
   R16        3.92108  -0.00016   0.00319  -0.01282  -0.00966   3.91142
   R17        3.81774  -0.00016  -0.00139   0.00106  -0.00038   3.81736
   R18        3.84510   0.00009  -0.00045   0.00479   0.00423   3.84933
   R19        4.38034   0.00006  -0.01785   0.03426   0.01596   4.39630
   R20        3.96762  -0.00001  -0.01075   0.01780   0.00655   3.97418
   R21        3.96315   0.00006  -0.00965   0.01439   0.00395   3.96710
   R22        3.02999   0.00046   0.01156  -0.02494  -0.01352   3.01647
   R23        3.02577  -0.00243  -0.00507  -0.02765  -0.03285   2.99291
   R24        3.84373  -0.00004   0.00202  -0.00527  -0.00285   3.84088
   R25        3.84845  -0.00031   0.00085  -0.00648  -0.00558   3.84287
   R26        3.94762   0.00001   0.01454  -0.02276  -0.00772   3.93990
   R27        4.08727   0.00005  -0.00136   0.00414   0.00267   4.08994
   R28        4.08235  -0.00002   0.00159  -0.00552  -0.00398   4.07837
   R29        3.82138   0.00016   0.00799  -0.01074  -0.00263   3.81875
   R30        1.51026  -0.00117  -0.01026   0.00371  -0.00602   1.50424
    A1        1.98009  -0.00013   0.00256  -0.00615  -0.00358   1.97652
    A2        1.55137  -0.00013   0.00667  -0.01202  -0.00526   1.54611
    A3        1.96803  -0.00016   0.00727  -0.01269  -0.00536   1.96266
    A4        2.01371  -0.00021   0.00029  -0.00397  -0.00362   2.01009
    A5        1.59223  -0.00005   0.00079  -0.00132  -0.00054   1.59169
    A6        1.84116  -0.00017   0.00051  -0.00484  -0.00419   1.83697
    A7        1.85074  -0.00019  -0.00181   0.00006  -0.00175   1.84899
    A8        2.74069  -0.00030   0.00340  -0.01128  -0.00776   2.73293
    A9        1.96477  -0.00015   0.00399  -0.00926  -0.00514   1.95963
   A10        1.50932   0.00012  -0.00448   0.00713   0.00256   1.51188
   A11        1.54083   0.00015  -0.01159   0.02097   0.00940   1.55023
   A12        1.95240   0.00009  -0.01590   0.02545   0.00950   1.96190
   A13        1.89498   0.00013   0.00120   0.00246   0.00379   1.89877
   A14        1.95942   0.00005  -0.00417   0.00642   0.00215   1.96157
   A15        1.70334   0.00010   0.00218  -0.00115   0.00103   1.70436
   A16        1.53421   0.00005   0.00063  -0.00148  -0.00090   1.53331
   A17        2.27947  -0.00015  -0.00045  -0.00229  -0.00256   2.27691
   A18        1.93185  -0.00005   0.00975  -0.01551  -0.00571   1.92614
   A19        1.89887  -0.00017  -0.00110  -0.00320  -0.00435   1.89452
   A20        1.82770  -0.00011  -0.00052  -0.00342  -0.00385   1.82385
   A21        2.04380  -0.00005  -0.00202   0.00376   0.00180   2.04559
   A22        1.86100  -0.00009  -0.01075   0.01325   0.00268   1.86368
   A23        1.85907   0.00005  -0.00196   0.00541   0.00342   1.86249
   A24        2.03374   0.00003  -0.00531   0.00916   0.00400   2.03774
   A25        1.61210   0.00027   0.00396  -0.00169   0.00233   1.61443
   A26        1.75520   0.00014   0.00346  -0.00311   0.00043   1.75563
   A27        1.59133  -0.00015   0.01262  -0.02244  -0.00985   1.58148
   A28        1.77476  -0.00004   0.01732  -0.02591  -0.00875   1.76601
   A29        2.49791   0.00008  -0.01019   0.01998   0.01148   2.50939
   A30        2.05401   0.00028  -0.01584   0.02929   0.01378   2.06779
   A31        1.58949  -0.00009   0.01210  -0.02123  -0.00928   1.58020
   A32        1.79868  -0.00002   0.01763  -0.02468  -0.00731   1.79137
   A33        2.27753  -0.00010   0.00833  -0.01862  -0.01092   2.26662
   A34        2.45165  -0.00011  -0.00992   0.00791  -0.00192   2.44972
   A35        2.11922   0.00010  -0.01685   0.02342   0.00774   2.12696
   A36        2.23734   0.00015  -0.00236   0.01216   0.00977   2.24712
   A37        1.84371  -0.00002   0.01481  -0.02334  -0.00849   1.83522
   A38        1.93751  -0.00005  -0.00072  -0.00755  -0.00820   1.92931
   A39        2.43720  -0.00027  -0.00233  -0.00394  -0.00643   2.43077
   A40        2.19295   0.00012  -0.02658   0.04586   0.02020   2.21315
   A41        1.80296   0.00033  -0.01279   0.03029   0.01781   1.82077
   A42        1.59512   0.00014  -0.00872   0.01474   0.00613   1.60125
   A43        1.72094   0.00020  -0.00063   0.00445   0.00372   1.72466
   A44        2.00933   0.00008  -0.00397   0.00710   0.00316   2.01249
   A45        1.89153   0.00001   0.00165  -0.00327  -0.00152   1.89001
   A46        2.25562   0.00009   0.00278  -0.00077   0.00203   2.25765
   A47        1.83596   0.00001   0.00175  -0.00106   0.00074   1.83669
   A48        1.80810  -0.00001   0.00297  -0.00553  -0.00257   1.80553
   A49        2.08195  -0.00002  -0.00633   0.01034   0.00405   2.08599
   A50        2.05038   0.00005  -0.00733   0.01279   0.00555   2.05594
   A51        1.78142  -0.00003   0.00145  -0.00196  -0.00046   1.78097
   A52        1.49871   0.00011  -0.00228   0.00457   0.00234   1.50105
   A53        1.47169   0.00012  -0.00120   0.00531   0.00410   1.47579
   A54        1.92954  -0.00008  -0.00467   0.00579   0.00114   1.93067
   A55        1.95479  -0.00006  -0.00358   0.00352  -0.00006   1.95474
   A56        1.86708  -0.00000  -0.00031   0.00025   0.00006   1.86714
   A57        1.67507  -0.00005  -0.00287   0.00186  -0.00094   1.67413
   A58        1.67550  -0.00011   0.00008  -0.00277  -0.00263   1.67287
   A59        1.94793  -0.00011  -0.00222   0.00026  -0.00199   1.94595
   A60        1.87047  -0.00003   0.00027   0.00009   0.00043   1.87090
   A61        1.94660  -0.00012  -0.00497   0.00576   0.00076   1.94736
   A62        1.71106   0.00016  -0.01365   0.02272   0.00904   1.72010
   A63        1.76984  -0.00004   0.00086  -0.00173  -0.00093   1.76890
    D1       -0.68005   0.00017  -0.00366   0.00895   0.00529  -0.67476
    D2       -1.79768   0.00020   0.00461  -0.00330   0.00146  -1.79622
    D3        1.18791  -0.00010  -0.00213   0.00295   0.00065   1.18856
    D4        0.07028  -0.00008   0.00613  -0.00931  -0.00318   0.06710
    D5        0.32900   0.00005  -0.00250   0.00570   0.00318   0.33217
    D6       -0.78863   0.00008   0.00577  -0.00656  -0.00066  -0.78928
    D7       -0.21165   0.00012   0.00060   0.00427   0.00486  -0.20679
    D8        0.77491  -0.00002   0.00093  -0.00122  -0.00034   0.77457
    D9       -1.07713   0.00021   0.00107   0.00439   0.00547  -1.07166
   D10       -0.09057   0.00007   0.00139  -0.00110   0.00027  -0.09030
   D11        0.90995   0.00001   0.00561  -0.00643  -0.00069   0.90927
   D12        1.89651  -0.00013   0.00593  -0.01192  -0.00588   1.89063
   D13        0.77790  -0.00011   0.00506  -0.00691  -0.00180   0.77609
   D14       -0.89577   0.00016  -0.00261   0.00882   0.00618  -0.88959
   D15       -0.01297   0.00003  -0.00013   0.00371   0.00361  -0.00936
   D16       -0.06340   0.00007  -0.00567   0.00866   0.00302  -0.06038
   D17       -1.05935   0.00007  -0.00379   0.00657   0.00273  -1.05662
   D18        0.78250  -0.00001  -0.00185   0.00128  -0.00047   0.78204
   D19       -0.21345  -0.00001   0.00004  -0.00081  -0.00075  -0.21421
   D20        1.92829  -0.00013  -0.00112  -0.00145  -0.00250   1.92580
   D21        0.93234  -0.00013   0.00076  -0.00353  -0.00278   0.92956
   D22        0.30143  -0.00006   0.00047  -0.00173  -0.00134   0.30009
   D23       -0.78560  -0.00001   0.00066  -0.00040   0.00022  -0.78538
   D24        1.18852  -0.00012  -0.00182   0.00031  -0.00153   1.18699
   D25        0.10150  -0.00007  -0.00163   0.00164   0.00002   0.10152
   D26       -0.68510   0.00011  -0.00343   0.00759   0.00405  -0.68105
   D27       -1.77213   0.00016  -0.00323   0.00893   0.00560  -1.76652
   D28       -0.92559   0.00005   0.00024   0.00243   0.00263  -0.92296
   D29       -0.01468  -0.00003   0.00044  -0.00054  -0.00009  -0.01477
   D30        0.78496  -0.00013   0.00283  -0.00442  -0.00161   0.78335
   D31        0.89051   0.00006   0.00808  -0.00880  -0.00047   0.89005
   D32       -0.18333   0.00013   0.00219   0.00239   0.00468  -0.17865
   D33       -0.26714  -0.00006   0.01377  -0.01942  -0.00557  -0.27270
   D34       -1.34098   0.00002   0.00788  -0.00822  -0.00042  -1.34140
   D35       -0.89495  -0.00006   0.00471  -0.01017  -0.00537  -0.90033
   D36        0.28130  -0.00007   0.00350  -0.00900  -0.00546   0.27583
   D37       -0.02387   0.00005   0.00479  -0.00701  -0.00224  -0.02611
   D38        1.15238   0.00004   0.00359  -0.00584  -0.00233   1.15005
   D39       -0.06289   0.00007  -0.00590   0.00879   0.00306  -0.05983
   D40        0.87932   0.00002   0.00042  -0.00187  -0.00204   0.87728
   D41       -2.74494  -0.00002   0.02735  -0.05265  -0.02428  -2.76922
   D42       -2.42196  -0.00016  -0.00335  -0.00566  -0.00946  -2.43142
   D43       -0.92312  -0.00008  -0.00709   0.00610  -0.00043  -0.92355
   D44        0.01908  -0.00014  -0.00077  -0.00456  -0.00554   0.01355
   D45        2.67801  -0.00017   0.02616  -0.05534  -0.02778   2.65023
   D46        3.00099  -0.00031  -0.00454  -0.00836  -0.01295   2.98804
   D47        0.86095  -0.00003  -0.00994   0.01092   0.00096   0.86191
   D48       -0.26629  -0.00011  -0.00352   0.00180  -0.00168  -0.26797
   D49       -0.51708  -0.00012   0.00104  -0.00808  -0.00705  -0.52414
   D50        0.56625  -0.00015  -0.00226  -0.00347  -0.00578   0.56047
   D51       -1.59135  -0.00006   0.00260  -0.00971  -0.00703  -1.59839
   D52       -0.50802  -0.00009  -0.00070  -0.00509  -0.00576  -0.51378
   D53       -0.67353   0.00005  -0.01235   0.01957   0.00720  -0.66633
   D54        0.49564   0.00006   0.00003   0.00379   0.00384   0.49948
   D55       -0.98356  -0.00007   0.00027  -0.00223  -0.00192  -0.98548
   D56        0.10824  -0.00008  -0.00171   0.00137  -0.00031   0.10793
   D57        0.24773  -0.00006  -0.00189   0.00023  -0.00155   0.24617
   D58        1.33953  -0.00007  -0.00387   0.00383   0.00005   1.33959
   D59        0.95784   0.00008   0.00549  -0.00278   0.00215   0.95998
   D60       -0.01047   0.00011  -0.00463   0.01292   0.00870  -0.00176
   D61       -2.97688   0.00005   0.00190  -0.00787  -0.00610  -2.98298
   D62       -2.29161  -0.00039   0.00363  -0.01608  -0.01250  -2.30410
   D63       -0.28272  -0.00003   0.00890  -0.01405  -0.00553  -0.28825
   D64       -1.25102   0.00000  -0.00122   0.00166   0.00103  -1.24999
   D65        2.06575  -0.00006   0.00531  -0.01914  -0.01378   2.05197
   D66        2.75102  -0.00050   0.00705  -0.02735  -0.02017   2.73085
   D67        0.31576   0.00004  -0.00284   0.00786   0.00503   0.32080
   D68        1.36307  -0.00006  -0.00187   0.00484   0.00293   1.36600
   D69       -0.76082   0.00021   0.00229   0.00417   0.00648  -0.75435
   D70        0.28648   0.00011   0.00325   0.00115   0.00438   0.29086
   D71        0.15291   0.00000  -0.00458   0.01155   0.00695   0.15986
   D72       -0.95666   0.00012  -0.00265   0.01020   0.00752  -0.94913
   D73        1.31019  -0.00006  -0.01110   0.01821   0.00719   1.31738
   D74        0.20063   0.00006  -0.00917   0.01685   0.00776   0.20839
   D75        0.77867  -0.00005   0.00153  -0.00455  -0.00294   0.77573
   D76       -0.31244  -0.00004   0.00270  -0.00533  -0.00264  -0.31508
   D77       -0.54266   0.00001   0.00156  -0.00545  -0.00402  -0.54668
   D78        0.54049  -0.00005   0.00056  -0.00482  -0.00426   0.53623
   D79        0.07326  -0.00008   0.00687  -0.01024  -0.00356   0.06970
   D80        1.29853   0.00009   0.00658  -0.00680  -0.00055   1.29798
   D81       -0.93199  -0.00015  -0.00672   0.00562  -0.00053  -0.93251
   D82        0.29328   0.00002  -0.00701   0.00905   0.00248   0.29576
   D83        2.89762  -0.00001  -0.01640   0.03457   0.01794   2.91556
   D84       -2.16029   0.00016  -0.01669   0.03801   0.02094  -2.13935
   D85        2.29689   0.00025  -0.00441   0.01637   0.01231   2.30920
   D86       -2.76102   0.00042  -0.00471   0.01980   0.01532  -2.74571
   D87       -0.95306   0.00007  -0.00037   0.00396   0.00389  -0.94917
   D88        0.16755   0.00013  -0.00216   0.00856   0.00655   0.17410
   D89        0.06388  -0.00006   0.00921  -0.01048  -0.00192   0.06196
   D90        1.18449   0.00000   0.00742  -0.00588   0.00074   1.18523
   D91        2.49154   0.00005  -0.01489   0.02502   0.01108   2.50262
   D92       -2.67103   0.00011  -0.01668   0.02962   0.01374  -2.65729
   D93        2.40772   0.00021   0.00601   0.00475   0.01070   2.41842
   D94       -2.75485   0.00027   0.00422   0.00935   0.01336  -2.74149
   D95        0.52384  -0.00002   0.00462  -0.00975  -0.00578   0.51806
   D96       -0.49143   0.00004  -0.00690   0.00753   0.00129  -0.49014
   D97       -2.78159   0.00001   0.00337   0.00161   0.00438  -2.77722
   D98       -3.13657   0.00010  -0.00499   0.00588   0.00097  -3.13560
   D99        0.56123  -0.00007  -0.00092  -0.00198  -0.00294   0.55829
   D100      -0.50452  -0.00003  -0.00147  -0.00002  -0.00149  -0.50600
   D101      -0.50070  -0.00013   0.00009  -0.00686  -0.00679  -0.50749
   D102      -1.56645  -0.00010  -0.00046  -0.00490  -0.00533  -1.57178
   D103      -1.33780  -0.00002   0.00649  -0.00854  -0.00216  -1.33996
   D104      -0.21855  -0.00000   0.00442  -0.00440  -0.00008  -0.21864
   D105      -0.18191   0.00006   0.00188  -0.00231  -0.00039  -0.18229
   D106       0.93734   0.00008  -0.00019   0.00183   0.00169   0.93902
   D107       0.46845   0.00014   0.00296   0.00161   0.00445   0.47290
   D108      -0.77561   0.00003   0.00263   0.00000   0.00260  -0.77301
   D109      -0.85465  -0.00006  -0.00114  -0.00178  -0.00290  -0.85755
   D110       0.02703  -0.00006  -0.00383   0.00291  -0.00091   0.02611
   D111       0.33534   0.00002  -0.00473   0.00581   0.00116   0.33649
   D112       1.21701   0.00001  -0.00743   0.01050   0.00315   1.22016
   D113      -0.25482  -0.00005   0.00468  -0.00893  -0.00423  -0.25905
   D114      -1.28148   0.00006   0.00516  -0.00621  -0.00104  -1.28252
   D115       0.99349  -0.00003   0.00047   0.00015   0.00063   0.99412
   D116      -0.03317   0.00009   0.00095   0.00287   0.00382  -0.02935
   D117      -0.09210   0.00007   0.00154  -0.00136   0.00015  -0.09194
   D118       0.90244   0.00004  -0.00042  -0.00068  -0.00115   0.90128
   D119      -0.97688  -0.00001   0.00445  -0.00733  -0.00289  -0.97976
   D120       0.01766  -0.00004   0.00250  -0.00665  -0.00419   0.01347
         Item               Value     Threshold  Converged?
 Maximum Force            0.002433     0.000450     NO 
 RMS     Force            0.000230     0.000300     YES
 Maximum Displacement     0.023860     0.001800     NO 
 RMS     Displacement     0.003984     0.001200     NO 
 Predicted change in Energy=-5.037226D-05
 GradGradGradGradGradGradGradGradGradGradGradGradGradGradGradGradGradGrad

                          Input orientation:                          
 ---------------------------------------------------------------------
 Center     Atomic      Atomic             Coordinates (Angstroms)
 Number     Number       Type             X           Y           Z
 ---------------------------------------------------------------------
      1          4           0        0.061014    0.030461   -1.526235
      2          4           0       -1.495156    1.303854   -0.186136
      3          4           0        0.494585    1.691036   -0.424375
      4          4           0       -0.191980    1.000235    1.395703
      5          4           0        2.070857    0.434243   -1.070560
      6          4           0       -1.842371   -0.411043    0.962578
      7          4           0       -0.446252   -1.652607   -0.423643
      8          4           0        0.123942   -1.003319    1.416028
      9          4           0        1.543698   -1.305365   -0.189361
     10          4           0        1.723057    0.363958    0.935277
     11          4           0       -1.935879   -0.378765   -1.134389
     12          1           0       -2.880174   -1.107555    1.955474
     13          1           0       -3.326261   -0.728469    1.416094
 ---------------------------------------------------------------------
                    Distance matrix (angstroms):
                    1          2          3          4          5
     1  Be   0.000000
     2  Be   2.416415   0.000000
     3  Be   2.039507   2.041014   0.000000
     4  Be   3.089043   2.071875   2.064283   0.000000
     5  Be   2.100035   3.775563   2.117007   3.394589   0.000000
     6  Be   3.164173   2.093078   3.435657   2.214293   4.490157
     7  Be   2.075029   3.145993   3.473489   3.226801   3.333059
     8  Be   3.119225   3.242137   3.283901   2.028410   3.469896
     9  Be   2.402085   4.005330   3.183440   3.292537   2.020060
    10  Be   2.988753   3.535232   2.262506   2.069833   2.036980
    11  Be   2.075714   1.981067   3.270374   3.368113   4.088886
    12  H    4.697655   3.509938   4.988466   3.461576   6.003893
    13  H    4.550484   3.170240   4.882642   3.579462   6.055099
                    6          7          8          9         10
     6  Be   0.000000
     7  Be   2.326422   0.000000
     8  Be   2.103044   2.032507   0.000000
     9  Be   3.686765   2.033560   2.164304   0.000000
    10  Be   3.648787   3.258696   2.158179   2.020797   0.000000
    11  Be   2.099299   2.084904   3.337298   3.722784   4.268837
    12  H    1.596248   3.446920   3.053945   4.920375   4.939220
    13  H    1.583782   3.540214   3.461133   5.160116   5.188468
                   11         12         13
    11  Be   0.000000
    12  H    3.312112   0.000000
    13  H    2.925819   0.796010   0.000000
 Stoichiometry    Be11H2
 Framework group  C1[X(Be11H2)]
 Deg. of freedom    33
 Full point group                 C1      NOp   1
 Largest Abelian subgroup         C1      NOp   1
 Largest concise Abelian subgroup C1      NOp   1
                         Standard orientation:                         
 ---------------------------------------------------------------------
 Center     Atomic      Atomic             Coordinates (Angstroms)
 Number     Number       Type             X           Y           Z
 ---------------------------------------------------------------------
      1          4           0        0.552815    0.990729   -1.114719
      2          4           0       -1.076778    1.483645    0.600075
      3          4           0        0.948302    1.406059    0.842493
      4          4           0       -0.229195   -0.068307    1.679756
      5          4           0        2.439520    0.484121   -0.344107
      6          4           0       -1.915805   -0.407982    0.285820
      7          4           0       -0.425244   -0.807398   -1.455137
      8          4           0       -0.209743   -1.633300    0.389458
      9          4           0        1.485466   -1.211284   -0.888189
     10          4           0        1.632130   -0.738488    1.071039
     11          4           0       -1.517663    0.957447   -1.258248
     12          1           0       -3.241530   -1.276455    0.476126
     13          1           0       -3.493684   -0.544509    0.290911
 ---------------------------------------------------------------------
 Rotational constants (GHZ):           2.4281058           1.6938497           1.6513558
 Standard basis: def2TZVP (5D, 7F)
 There are   232 symmetry adapted cartesian basis functions of A   symmetry.
 There are   221 symmetry adapted basis functions of A   symmetry.
   221 basis functions,   335 primitive gaussians,   232 cartesian basis functions
    23 alpha electrons       23 beta electrons
       nuclear repulsion energy       191.0486883449 Hartrees.
 NAtoms=   13 NActive=   13 NUniq=   13 SFac= 1.00D+00 NAtFMM=   60 NAOKFM=F Big=F
 Integral buffers will be    131072 words long.
 Raffenetti 2 integral format.
 Two-electron integral symmetry is turned on.
 Nuclear repulsion after empirical dispersion term =      191.0213561409 Hartrees.
 One-electron integrals computed using PRISM.
   1 Symmetry operations used in ECPInt.
 ECPInt:  NShTT=    5778 NPrTT=   17959 LenC2=    5632 LenP2D=   14639.
 LDataN:  DoStor=T MaxTD1= 4 Len=   56
 NBasis=   221 RedAO= T EigKep=  2.69D-04  NBF=   221
 NBsUse=   221 1.00D-06 EigRej= -1.00D+00 NBFU=   221
 Initial guess from the checkpoint file:  "/home/super/YCY/BeH/Be11/6-H-Be11.chk"
 B after Tr=     0.000000   -0.000000    0.000000
         Rot=    0.999896   -0.014269    0.000943    0.001644 Ang=  -1.65 deg.
 ExpMin= 3.27D-02 ExpMax= 4.70D+03 ExpMxC= 1.60D+02 IAcc=3 IRadAn=         5 AccDes= 0.00D+00
 Harris functional with IExCor= 1009 and IRadAn=       5 diagonalized for initial guess.
 HarFok:  IExCor= 1009 AccDes= 0.00D+00 IRadAn=         5 IDoV= 1 UseB2=F ITyADJ=14
 ICtDFT=  3500011 ScaDFX=  1.000000  1.000000  1.000000  1.000000
 FoFCou: FMM=F IPFlag=           0 FMFlag=      100000 FMFlg1=           0
         NFxFlg=           0 DoJE=T BraDBF=F KetDBF=T FulRan=T
         wScrn=  0.000000 ICntrl=       500 IOpCl=  0 I1Cent=   200000004 NGrid=           0
         NMat0=    1 NMatS0=      1 NMatT0=    0 NMatD0=    1 NMtDS0=    0 NMtDT0=    0
 Petite list used in FoFCou.
 Requested convergence on RMS density matrix=1.00D-08 within 128 cycles.
 Requested convergence on MAX density matrix=1.00D-06.
 Requested convergence on             energy=1.00D-06.
 No special actions if energy rises.
 SCF Done:  E(RPBE1PBE) =  -163.040128174     A.U. after   13 cycles
            NFock= 13  Conv=0.35D-08     -V/T= 2.0075
   1 Symmetry operations used in ECPInt.
 ECPInt:  NShTT=    5778 NPrTT=   17959 LenC2=    5632 LenP2D=   14639.
 LDataN:  DoStor=T MaxTD1= 5 Len=  102
 Calling FoFJK, ICntrl=      2127 FMM=F ISym2X=0 I1Cent= 0 IOpClX= 0 NMat=1 NMatS=1 NMatT=0.
 ***** Axes restored to original set *****
 -------------------------------------------------------------------
 Center     Atomic                   Forces (Hartrees/Bohr)
 Number     Number              X              Y              Z
 -------------------------------------------------------------------
      1        4           0.000254457    0.000129112   -0.001163023
      2        4           0.000078230   -0.000266444   -0.000328198
      3        4          -0.000472244    0.000245362   -0.000086445
      4        4           0.000201527    0.000152249    0.000668989
      5        4          -0.000712810   -0.000191573    0.000492149
      6        4          -0.000940703    0.000148458   -0.001591485
      7        4           0.000331349    0.000428039    0.000145876
      8        4          -0.000523270   -0.000263342    0.000094539
      9        4           0.000007807   -0.000275630   -0.000026559
     10        4           0.000702580   -0.000097380    0.000605800
     11        4          -0.000218140   -0.000111028    0.000289232
     12        1           0.000463607   -0.000297415    0.000736982
     13        1           0.000827609    0.000399591    0.000162143
 -------------------------------------------------------------------
 Cartesian Forces:  Max     0.001591485 RMS     0.000509447

 GradGradGradGradGradGradGradGradGradGradGradGradGradGradGradGradGradGrad
 Berny optimization.
 Using GEDIIS/GDIIS optimizer.
 FormGI is forming the generalized inverse of G from B-inverse, IUseBI=4.
 Internal  Forces:  Max     0.000856566 RMS     0.000121134
 Search for a local minimum.
 Step number   7 out of a maximum of  100
 All quantities printed in internal units (Hartrees-Bohrs-Radians)
 Mixed Optimization -- En-DIIS/RFO-DIIS
 Swapping is turned off.
 Update second derivatives using D2CorX and points    3    4    5    6    7
 DE= -1.47D-04 DEPred=-5.04D-05 R= 2.92D+00
 TightC=F SS=  1.41D+00  RLast= 1.03D-01 DXNew= 1.4270D+00 3.1017D-01
 Trust test= 2.92D+00 RLast= 1.03D-01 DXMaxT set to 8.49D-01
 ITU=  1  1  1  1  1  1  0
     Eigenvalues ---    0.00787   0.02444   0.02587   0.02990   0.03302
     Eigenvalues ---    0.03513   0.03654   0.03746   0.04205   0.04790
     Eigenvalues ---    0.05356   0.05850   0.06115   0.06237   0.06380
     Eigenvalues ---    0.06474   0.06614   0.07017   0.07229   0.07382
     Eigenvalues ---    0.07597   0.08068   0.08680   0.08900   0.09056
     Eigenvalues ---    0.09545   0.11657   0.11774   0.12350   0.12991
     Eigenvalues ---    0.13280   0.13962   0.30936
 En-DIIS/RFO-DIIS/Sim-DIIS IScMMF=       -3 using points:     7    6    5    4    3
 RFO step:  Lambda=-1.03623711D-04.
 DIIS inversion failure, remove point   5.
 RFO-DIIS uses    4 points instead of    5
 DidBck=F Rises=F RFO-DIIS coefs:    2.04211   -1.08170   -0.03846    0.07805    0.00000
 Iteration  1 RMS(Cart)=  0.00395695 RMS(Int)=  0.00007402
 Iteration  2 RMS(Cart)=  0.00003027 RMS(Int)=  0.00006121
 Iteration  3 RMS(Cart)=  0.00000000 RMS(Int)=  0.00006121
 Variable       Old X    -DE/DX   Delta X   Delta X   Delta X     New X
                                 (Linear)    (Quad)   (Total)
    R1        4.56636   0.00005   0.00007   0.00053   0.00063   4.56699
    R2        3.85411   0.00019   0.00515  -0.00020   0.00493   3.85904
    R3        3.96849  -0.00021   0.00024  -0.00118  -0.00089   3.96760
    R4        3.92124   0.00003   0.00093   0.00051   0.00147   3.92270
    R5        4.53928   0.00024   0.00013   0.00259   0.00275   4.54203
    R6        3.92253   0.00005   0.00595   0.00112   0.00708   3.92961
    R7        3.85696  -0.00018  -0.00355  -0.00036  -0.00391   3.85304
    R8        3.91528   0.00029   0.00389  -0.00000   0.00392   3.91919
    R9        3.95534  -0.00011   0.00222  -0.00242  -0.00024   3.95510
   R10        3.74367  -0.00005  -0.00794   0.00329  -0.00462   3.73905
   R11        3.90093   0.00011   0.00112   0.00017   0.00133   3.90226
   R12        4.00056  -0.00014   0.00032  -0.00120  -0.00093   3.99964
   R13        4.27552   0.00037   0.01345   0.00188   0.01534   4.29086
   R14        4.18441  -0.00006   0.01248  -0.00358   0.00885   4.19326
   R15        3.83314   0.00007  -0.00526   0.00206  -0.00316   3.82998
   R16        3.91142   0.00007  -0.00891   0.00380  -0.00512   3.90629
   R17        3.81736  -0.00018  -0.00036  -0.00130  -0.00171   3.81565
   R18        3.84933  -0.00003   0.00388  -0.00178   0.00213   3.85147
   R19        4.39630  -0.00014   0.01294  -0.00280   0.01012   4.40642
   R20        3.97418  -0.00014   0.00437  -0.00303   0.00131   3.97549
   R21        3.96710  -0.00007   0.00319  -0.00167   0.00147   3.96858
   R22        3.01647   0.00023  -0.00908   0.00106  -0.00796   3.00851
   R23        2.99291  -0.00086  -0.03537   0.00708  -0.02825   2.96467
   R24        3.84088   0.00002  -0.00250  -0.00025  -0.00272   3.83816
   R25        3.84287  -0.00018  -0.00552   0.00050  -0.00502   3.83785
   R26        3.93990   0.00003  -0.00527  -0.00071  -0.00597   3.93392
   R27        4.08994   0.00004   0.00219   0.00067   0.00284   4.09279
   R28        4.07837   0.00005  -0.00365   0.00218  -0.00146   4.07691
   R29        3.81875   0.00020  -0.00135   0.00106  -0.00030   3.81846
   R30        1.50424   0.00020  -0.00585   0.00393  -0.00213   1.50211
    A1        1.97652  -0.00013  -0.00315  -0.00043  -0.00360   1.97292
    A2        1.54611  -0.00006  -0.00425   0.00008  -0.00418   1.54193
    A3        1.96266  -0.00010  -0.00426  -0.00008  -0.00436   1.95831
    A4        2.01009  -0.00016  -0.00352  -0.00046  -0.00400   2.00609
    A5        1.59169  -0.00005  -0.00036  -0.00021  -0.00059   1.59109
    A6        1.83697  -0.00010  -0.00404   0.00049  -0.00354   1.83343
    A7        1.84899  -0.00017  -0.00207  -0.00099  -0.00309   1.84590
    A8        2.73293  -0.00023  -0.00719  -0.00081  -0.00801   2.72493
    A9        1.95963  -0.00010  -0.00455  -0.00063  -0.00518   1.95446
   A10        1.51188   0.00010   0.00188   0.00043   0.00230   1.51419
   A11        1.55023   0.00001   0.00758  -0.00094   0.00666   1.55689
   A12        1.96190  -0.00004   0.00690  -0.00134   0.00554   1.96744
   A13        1.89877   0.00006   0.00389  -0.00021   0.00367   1.90245
   A14        1.96157   0.00004   0.00156  -0.00022   0.00132   1.96290
   A15        1.70436   0.00012   0.00138   0.00068   0.00206   1.70642
   A16        1.53331   0.00007  -0.00077   0.00055  -0.00018   1.53313
   A17        2.27691  -0.00009  -0.00254  -0.00005  -0.00256   2.27435
   A18        1.92614   0.00003  -0.00422   0.00079  -0.00342   1.92272
   A19        1.89452  -0.00010  -0.00454  -0.00004  -0.00458   1.88994
   A20        1.82385  -0.00008  -0.00387  -0.00015  -0.00400   1.81985
   A21        2.04559  -0.00004   0.00146  -0.00006   0.00141   2.04701
   A22        1.86368  -0.00015   0.00114  -0.00101   0.00012   1.86380
   A23        1.86249  -0.00002   0.00305  -0.00067   0.00236   1.86485
   A24        2.03774  -0.00006   0.00307  -0.00102   0.00207   2.03980
   A25        1.61443   0.00028   0.00298   0.00185   0.00484   1.61927
   A26        1.75563   0.00016   0.00099   0.00127   0.00226   1.75789
   A27        1.58148   0.00002  -0.00794   0.00160  -0.00634   1.57514
   A28        1.76601   0.00011  -0.00600   0.00218  -0.00385   1.76216
   A29        2.50939   0.00012   0.01024  -0.00007   0.01025   2.51964
   A30        2.06779  -0.00001   0.01131  -0.00021   0.01105   2.07884
   A31        1.58020   0.00008  -0.00726   0.00191  -0.00537   1.57483
   A32        1.79137   0.00015  -0.00477   0.00250  -0.00230   1.78907
   A33        2.26662  -0.00022  -0.00979  -0.00312  -0.01291   2.25371
   A34        2.44972  -0.00019  -0.00356  -0.00246  -0.00617   2.44356
   A35        2.12696  -0.00007   0.00506  -0.00059   0.00427   2.13123
   A36        2.24712   0.00009   0.00937   0.00028   0.00961   2.25672
   A37        1.83522   0.00012  -0.00616   0.00171  -0.00446   1.83076
   A38        1.92931  -0.00028  -0.00864  -0.00315  -0.01181   1.91750
   A39        2.43077  -0.00014  -0.00683  -0.00241  -0.00925   2.42152
   A40        2.21315   0.00009   0.01643   0.00069   0.01705   2.23019
   A41        1.82077   0.00007   0.01592   0.00038   0.01630   1.83707
   A42        1.60125   0.00003   0.00485  -0.00078   0.00408   1.60533
   A43        1.72466   0.00014   0.00359   0.00044   0.00405   1.72871
   A44        2.01249   0.00001   0.00244  -0.00048   0.00195   2.01444
   A45        1.89001   0.00003  -0.00118   0.00051  -0.00066   1.88934
   A46        2.25765   0.00010   0.00240   0.00110   0.00351   2.26115
   A47        1.83669   0.00001   0.00093  -0.00009   0.00082   1.83751
   A48        1.80553   0.00002  -0.00207   0.00034  -0.00175   1.80378
   A49        2.08599  -0.00008   0.00313  -0.00051   0.00263   2.08862
   A50        2.05594  -0.00002   0.00442  -0.00065   0.00378   2.05972
   A51        1.78097  -0.00001  -0.00024  -0.00000  -0.00025   1.78072
   A52        1.50105   0.00006   0.00204  -0.00031   0.00174   1.50279
   A53        1.47579   0.00009   0.00382   0.00010   0.00395   1.47974
   A54        1.93067  -0.00011   0.00040  -0.00102  -0.00062   1.93005
   A55        1.95474  -0.00010  -0.00063  -0.00081  -0.00143   1.95331
   A56        1.86714   0.00001   0.00006   0.00012   0.00019   1.86733
   A57        1.67413  -0.00008  -0.00135  -0.00099  -0.00235   1.67178
   A58        1.67287  -0.00010  -0.00261  -0.00035  -0.00299   1.66988
   A59        1.94595  -0.00014  -0.00233  -0.00120  -0.00356   1.94239
   A60        1.87090  -0.00003   0.00041  -0.00043  -0.00003   1.87087
   A61        1.94736  -0.00015   0.00003  -0.00120  -0.00120   1.94616
   A62        1.72010   0.00000   0.00681  -0.00139   0.00542   1.72552
   A63        1.76890  -0.00004  -0.00081  -0.00040  -0.00123   1.76768
    D1       -0.67476   0.00014   0.00477   0.00077   0.00553  -0.66923
    D2       -1.79622   0.00019   0.00239   0.00140   0.00380  -1.79242
    D3        1.18856  -0.00008   0.00032  -0.00032  -0.00003   1.18852
    D4        0.06710  -0.00003  -0.00207   0.00031  -0.00176   0.06534
    D5        0.33217   0.00002   0.00288  -0.00004   0.00281   0.33499
    D6       -0.78928   0.00006   0.00049   0.00059   0.00108  -0.78820
    D7       -0.20679   0.00005   0.00490  -0.00062   0.00426  -0.20253
    D8        0.77457  -0.00001  -0.00020   0.00017  -0.00006   0.77452
    D9       -1.07166   0.00012   0.00565  -0.00030   0.00534  -1.06632
   D10       -0.09030   0.00007   0.00055   0.00048   0.00102  -0.08928
   D11        0.90927  -0.00001   0.00021  -0.00096  -0.00074   0.90852
   D12        1.89063  -0.00006  -0.00489  -0.00018  -0.00506   1.88557
   D13        0.77609  -0.00007  -0.00107  -0.00039  -0.00145   0.77465
   D14       -0.88959   0.00011   0.00575   0.00012   0.00587  -0.88372
   D15       -0.00936  -0.00002   0.00351  -0.00270   0.00081  -0.00855
   D16       -0.06038   0.00003   0.00198  -0.00028   0.00171  -0.05867
   D17       -1.05662   0.00006   0.00207   0.00025   0.00231  -1.05431
   D18        0.78204  -0.00002  -0.00088  -0.00022  -0.00106   0.78097
   D19       -0.21421   0.00000  -0.00079   0.00031  -0.00046  -0.21467
   D20        1.92580  -0.00014  -0.00281  -0.00080  -0.00359   1.92221
   D21        0.92956  -0.00011  -0.00272  -0.00027  -0.00299   0.92656
   D22        0.30009  -0.00002  -0.00138   0.00016  -0.00120   0.29890
   D23       -0.78538   0.00000   0.00015  -0.00025  -0.00010  -0.78547
   D24        1.18699  -0.00010  -0.00182  -0.00011  -0.00192   1.18507
   D25        0.10152  -0.00007  -0.00030  -0.00052  -0.00082   0.10070
   D26       -0.68105   0.00005   0.00342  -0.00046   0.00295  -0.67810
   D27       -1.76652   0.00007   0.00494  -0.00087   0.00405  -1.76247
   D28       -0.92296   0.00008   0.00247   0.00138   0.00385  -0.91911
   D29       -0.01477   0.00004  -0.00009   0.00349   0.00341  -0.01136
   D30        0.78335  -0.00005  -0.00127   0.00116  -0.00010   0.78326
   D31        0.89005  -0.00001   0.00067  -0.00083  -0.00010   0.88994
   D32       -0.17865   0.00002   0.00498  -0.00063   0.00437  -0.17429
   D33       -0.27270  -0.00003  -0.00369   0.00012  -0.00357  -0.27627
   D34       -1.34140   0.00001   0.00062   0.00033   0.00090  -1.34050
   D35       -0.90033   0.00000  -0.00462   0.00033  -0.00430  -0.90462
   D36        0.27583  -0.00004  -0.00493  -0.00006  -0.00501   0.27082
   D37       -0.02611   0.00006  -0.00151   0.00061  -0.00090  -0.02701
   D38        1.15005   0.00001  -0.00182   0.00023  -0.00161   1.14844
   D39       -0.05983   0.00003   0.00200  -0.00032   0.00169  -0.05813
   D40        0.87728   0.00006  -0.00210   0.00043  -0.00171   0.87557
   D41       -2.76922  -0.00015  -0.02018  -0.00335  -0.02379  -2.79301
   D42       -2.43142  -0.00010  -0.01007  -0.00182  -0.01201  -2.44343
   D43       -0.92355  -0.00006  -0.00158  -0.00018  -0.00174  -0.92529
   D44        0.01355  -0.00003  -0.00569   0.00058  -0.00514   0.00840
   D45        2.65023  -0.00024  -0.02377  -0.00321  -0.02722   2.62301
   D46        2.98804  -0.00019  -0.01366  -0.00168  -0.01544   2.97260
   D47        0.86191  -0.00005  -0.00038  -0.00075  -0.00113   0.86078
   D48       -0.26797  -0.00009  -0.00209  -0.00076  -0.00286  -0.27083
   D49       -0.52414  -0.00001  -0.00668   0.00117  -0.00551  -0.52965
   D50        0.56047  -0.00009  -0.00603   0.00028  -0.00577   0.55470
   D51       -1.59839   0.00002  -0.00650   0.00110  -0.00541  -1.60379
   D52       -0.51378  -0.00005  -0.00586   0.00021  -0.00566  -0.51945
   D53       -0.66633   0.00001   0.00548   0.00001   0.00549  -0.66083
   D54        0.49948   0.00006   0.00393   0.00002   0.00395   0.50342
   D55       -0.98548  -0.00004  -0.00185  -0.00014  -0.00198  -0.98746
   D56        0.10793  -0.00008  -0.00064  -0.00054  -0.00118   0.10676
   D57        0.24617  -0.00001  -0.00176   0.00025  -0.00147   0.24470
   D58        1.33959  -0.00004  -0.00055  -0.00015  -0.00066   1.33892
   D59        0.95998   0.00003   0.00269  -0.00039   0.00224   0.96222
   D60       -0.00176  -0.00000   0.00769  -0.00095   0.00676   0.00499
   D61       -2.98298  -0.00017  -0.00623  -0.00162  -0.00775  -2.99073
   D62       -2.30410  -0.00015  -0.01199  -0.00290  -0.01459  -2.31870
   D63       -0.28825   0.00001  -0.00440   0.00030  -0.00416  -0.29240
   D64       -1.24999  -0.00002   0.00059  -0.00026   0.00036  -1.24964
   D65        2.05197  -0.00019  -0.01332  -0.00093  -0.01415   2.03783
   D66        2.73085  -0.00017  -0.01908  -0.00221  -0.02099   2.70986
   D67        0.32080   0.00000   0.00449  -0.00017   0.00431   0.32511
   D68        1.36600  -0.00006   0.00255  -0.00005   0.00248   1.36848
   D69       -0.75435   0.00014   0.00672   0.00008   0.00684  -0.74751
   D70        0.29086   0.00008   0.00479   0.00021   0.00501   0.29586
   D71        0.15986  -0.00002   0.00623  -0.00054   0.00567   0.16552
   D72       -0.94913   0.00010   0.00699   0.00006   0.00707  -0.94206
   D73        1.31738  -0.00012   0.00565  -0.00107   0.00460   1.32198
   D74        0.20839  -0.00001   0.00642  -0.00047   0.00601   0.21439
   D75        0.77573  -0.00004  -0.00279  -0.00030  -0.00310   0.77263
   D76       -0.31508  -0.00002  -0.00236   0.00040  -0.00198  -0.31705
   D77       -0.54668   0.00001  -0.00373   0.00050  -0.00324  -0.54991
   D78        0.53623  -0.00005  -0.00409  -0.00030  -0.00441   0.53182
   D79        0.06970  -0.00003  -0.00233   0.00037  -0.00197   0.06773
   D80        1.29798   0.00009   0.00070   0.00076   0.00146   1.29943
   D81       -0.93251  -0.00014  -0.00130  -0.00047  -0.00175  -0.93426
   D82        0.29576  -0.00001   0.00173  -0.00008   0.00168   0.29744
   D83        2.91556   0.00015   0.01575   0.00246   0.01818   2.93374
   D84       -2.13935   0.00028   0.01878   0.00285   0.02161  -2.11774
   D85        2.30920   0.00004   0.01171   0.00190   0.01373   2.32293
   D86       -2.74571   0.00017   0.01474   0.00229   0.01716  -2.72855
   D87       -0.94917   0.00001   0.00387   0.00001   0.00392  -0.94525
   D88        0.17410   0.00004   0.00630  -0.00048   0.00585   0.17996
   D89        0.06196   0.00006  -0.00071   0.00210   0.00135   0.06330
   D90        1.18523   0.00008   0.00172   0.00160   0.00328   1.18851
   D91        2.50262   0.00005   0.00881   0.00186   0.01055   2.51317
   D92       -2.65729   0.00007   0.01124   0.00137   0.01248  -2.64481
   D93        2.41842   0.00020   0.01162   0.00246   0.01391   2.43233
   D94       -2.74149   0.00022   0.01405   0.00197   0.01585  -2.72564
   D95        0.51806   0.00002  -0.00486  -0.00005  -0.00498   0.51308
   D96       -0.49014  -0.00006   0.00034  -0.00216  -0.00177  -0.49190
   D97       -2.77722   0.00015   0.00513   0.00011   0.00555  -2.77166
   D98       -3.13560  -0.00004   0.00023  -0.00078  -0.00057  -3.13617
   D99        0.55829  -0.00004  -0.00300  -0.00008  -0.00310   0.55519
   D100      -0.50600  -0.00004  -0.00165  -0.00058  -0.00224  -0.50824
   D101      -0.50749  -0.00009  -0.00657  -0.00058  -0.00717  -0.51466
   D102      -1.57178  -0.00009  -0.00522  -0.00109  -0.00631  -1.57809
   D103      -1.33996   0.00006  -0.00130   0.00091  -0.00041  -1.34037
   D104      -0.21864   0.00003   0.00033   0.00024   0.00057  -0.21806
   D105      -0.18229   0.00008  -0.00002   0.00082   0.00079  -0.18150
   D106       0.93902   0.00005   0.00161   0.00015   0.00178   0.94080
   D107       0.47290   0.00011   0.00473   0.00084   0.00556   0.47846
   D108      -0.77301   0.00003   0.00287   0.00016   0.00302  -0.76999
   D109      -0.85755  -0.00004  -0.00292   0.00002  -0.00290  -0.86046
   D110       0.02611  -0.00006  -0.00138  -0.00056  -0.00194   0.02417
   D111       0.33649  -0.00004   0.00054  -0.00085  -0.00032   0.33617
   D112       1.22016  -0.00006   0.00208  -0.00143   0.00064   1.22080
   D113      -0.25905   0.00000  -0.00360   0.00041  -0.00324  -0.26229
   D114      -1.28252   0.00012  -0.00032   0.00113   0.00079  -1.28173
   D115       0.99412  -0.00003   0.00060   0.00006   0.00063   0.99475
   D116      -0.02935   0.00009   0.00389   0.00078   0.00466  -0.02469
   D117      -0.09194   0.00007   0.00046   0.00052   0.00097  -0.09097
   D118       0.90128   0.00001  -0.00112  -0.00025  -0.00140   0.89988
   D119      -0.97976   0.00004  -0.00212   0.00088  -0.00124  -0.98100
   D120       0.01347  -0.00002  -0.00369   0.00011  -0.00362   0.00985
         Item               Value     Threshold  Converged?
 Maximum Force            0.000857     0.000450     NO 
 RMS     Force            0.000121     0.000300     YES
 Maximum Displacement     0.020343     0.001800     NO 
 RMS     Displacement     0.003955     0.001200     NO 
 Predicted change in Energy=-5.157550D-05
 GradGradGradGradGradGradGradGradGradGradGradGradGradGradGradGradGradGrad

                          Input orientation:                          
 ---------------------------------------------------------------------
 Center     Atomic      Atomic             Coordinates (Angstroms)
 Number     Number       Type             X           Y           Z
 ---------------------------------------------------------------------
      1          4           0        0.065182    0.032258   -1.533729
      2          4           0       -1.494744    1.300093   -0.192132
      3          4           0        0.492379    1.693071   -0.424932
      4          4           0       -0.193756    0.998149    1.394537
      5          4           0        2.071100    0.436187   -1.063309
      6          4           0       -1.851101   -0.411455    0.958544
      7          4           0       -0.445228   -1.649846   -0.429656
      8          4           0        0.115442   -1.004781    1.412835
      9          4           0        1.541711   -1.305221   -0.189108
     10          4           0        1.719516    0.359178    0.942769
     11          4           0       -1.934478   -0.380319   -1.139649
     12          1           0       -2.871446   -1.104606    1.965026
     13          1           0       -3.315496   -0.726046    1.425258
 ---------------------------------------------------------------------
                    Distance matrix (angstroms):
                    1          2          3          4          5
     1  Be   0.000000
     2  Be   2.416746   0.000000
     3  Be   2.042114   2.038942   0.000000
     4  Be   3.094307   2.073948   2.064985   0.000000
     5  Be   2.099562   3.771011   2.116516   3.389156   0.000000
     6  Be   3.174972   2.092950   3.440193   2.218979   4.493333
     7  Be   2.075806   3.140070   3.471919   3.225337   3.329408
     8  Be   3.124134   3.237447   3.286011   2.026738   3.468757
     9  Be   2.403538   4.000966   3.185351   3.290181   2.019154
    10  Be   2.996121   3.536211   2.270626   2.067121   2.038109
    11  Be   2.079462   1.978621   3.270994   3.369330   4.088663
    12  H    4.707179   3.511583   4.985400   3.452110   5.997801
    13  H    4.556272   3.168016   4.875986   3.566378   6.046417
                    6          7          8          9         10
     6  Be   0.000000
     7  Be   2.331778   0.000000
     8  Be   2.103737   2.031067   0.000000
     9  Be   3.691490   2.030901   2.165809   0.000000
    10  Be   3.652866   3.256662   2.157406   2.020639   0.000000
    11  Be   2.100080   2.081743   3.332762   3.720600   4.270245
    12  H    1.592033   3.452292   3.039142   4.914926   4.925912
    13  H    1.568835   3.540133   3.442264   5.151124   5.173186
                   11         12         13
    11  Be   0.000000
    12  H    3.322876   0.000000
    13  H    2.933510   0.794882   0.000000
 Stoichiometry    Be11H2
 Framework group  C1[X(Be11H2)]
 Deg. of freedom    33
 Full point group                 C1      NOp   1
 Largest Abelian subgroup         C1      NOp   1
 Largest concise Abelian subgroup C1      NOp   1
                         Standard orientation:                         
 ---------------------------------------------------------------------
 Center     Atomic      Atomic             Coordinates (Angstroms)
 Number     Number       Type             X           Y           Z
 ---------------------------------------------------------------------
      1          4           0        0.560049    1.024859   -1.089926
      2          4           0       -1.073796    1.467323    0.635019
      3          4           0        0.948327    1.383558    0.882586
      4          4           0       -0.229694   -0.115360    1.676108
      5          4           0        2.439497    0.488082   -0.323306
      6          4           0       -1.922476   -0.411125    0.272229
      7          4           0       -0.422077   -0.762300   -1.477818
      8          4           0       -0.217046   -1.640908    0.341864
      9          4           0        1.483838   -1.187541   -0.919951
     10          4           0        1.627167   -0.776487    1.053238
     11          4           0       -1.514117    0.993279   -1.234831
     12          1           0       -3.234400   -1.294857    0.452347
     13          1           0       -3.484290   -0.558657    0.286812
 ---------------------------------------------------------------------
 Rotational constants (GHZ):           2.4263171           1.6937758           1.6520012
 Standard basis: def2TZVP (5D, 7F)
 There are   232 symmetry adapted cartesian basis functions of A   symmetry.
 There are   221 symmetry adapted basis functions of A   symmetry.
   221 basis functions,   335 primitive gaussians,   232 cartesian basis functions
    23 alpha electrons       23 beta electrons
       nuclear repulsion energy       191.0451822082 Hartrees.
 NAtoms=   13 NActive=   13 NUniq=   13 SFac= 1.00D+00 NAtFMM=   60 NAOKFM=F Big=F
 Integral buffers will be    131072 words long.
 Raffenetti 2 integral format.
 Two-electron integral symmetry is turned on.
 Nuclear repulsion after empirical dispersion term =      191.0178474689 Hartrees.
 One-electron integrals computed using PRISM.
   1 Symmetry operations used in ECPInt.
 ECPInt:  NShTT=    5778 NPrTT=   17959 LenC2=    5632 LenP2D=   14643.
 LDataN:  DoStor=T MaxTD1= 4 Len=   56
 NBasis=   221 RedAO= T EigKep=  2.68D-04  NBF=   221
 NBsUse=   221 1.00D-06 EigRej= -1.00D+00 NBFU=   221
 Initial guess from the checkpoint file:  "/home/super/YCY/BeH/Be11/6-H-Be11.chk"
 B after Tr=    -0.000000    0.000000   -0.000000
         Rot=    0.999903   -0.013904    0.000629    0.000790 Ang=  -1.60 deg.
 ExpMin= 3.27D-02 ExpMax= 4.70D+03 ExpMxC= 1.60D+02 IAcc=3 IRadAn=         5 AccDes= 0.00D+00
 Harris functional with IExCor= 1009 and IRadAn=       5 diagonalized for initial guess.
 HarFok:  IExCor= 1009 AccDes= 0.00D+00 IRadAn=         5 IDoV= 1 UseB2=F ITyADJ=14
 ICtDFT=  3500011 ScaDFX=  1.000000  1.000000  1.000000  1.000000
 FoFCou: FMM=F IPFlag=           0 FMFlag=      100000 FMFlg1=           0
         NFxFlg=           0 DoJE=T BraDBF=F KetDBF=T FulRan=T
         wScrn=  0.000000 ICntrl=       500 IOpCl=  0 I1Cent=   200000004 NGrid=           0
         NMat0=    1 NMatS0=      1 NMatT0=    0 NMatD0=    1 NMtDS0=    0 NMtDT0=    0
 Petite list used in FoFCou.
 Requested convergence on RMS density matrix=1.00D-08 within 128 cycles.
 Requested convergence on MAX density matrix=1.00D-06.
 Requested convergence on             energy=1.00D-06.
 No special actions if energy rises.
 SCF Done:  E(RPBE1PBE) =  -163.040201607     A.U. after   12 cycles
            NFock= 12  Conv=0.97D-08     -V/T= 2.0075
   1 Symmetry operations used in ECPInt.
 ECPInt:  NShTT=    5778 NPrTT=   17959 LenC2=    5632 LenP2D=   14643.
 LDataN:  DoStor=T MaxTD1= 5 Len=  102
 Calling FoFJK, ICntrl=      2127 FMM=F ISym2X=0 I1Cent= 0 IOpClX= 0 NMat=1 NMatS=1 NMatT=0.
 ***** Axes restored to original set *****
 -------------------------------------------------------------------
 Center     Atomic                   Forces (Hartrees/Bohr)
 Number     Number              X              Y              Z
 -------------------------------------------------------------------
      1        4          -0.000031957    0.000221394   -0.000741089
      2        4           0.000029234    0.000033930    0.000169450
      3        4          -0.000099599   -0.000158112   -0.000043101
      4        4          -0.000390478    0.000299082    0.000474824
      5        4          -0.000647596   -0.000160253    0.000396618
      6        4           0.000662262    0.000196300   -0.001775658
      7        4           0.000010822    0.000358234    0.000059392
      8        4          -0.000380519   -0.000351774    0.000219686
      9        4           0.000191703   -0.000202794    0.000017718
     10        4           0.000748471    0.000024227    0.000314531
     11        4          -0.000201365   -0.000364012    0.000172167
     12        1           0.001195425   -0.000445586    0.000918092
     13        1          -0.001086403    0.000549363   -0.000182630
 -------------------------------------------------------------------
 Cartesian Forces:  Max     0.001775658 RMS     0.000524817

 GradGradGradGradGradGradGradGradGradGradGradGradGradGradGradGradGradGrad
 Berny optimization.
 Using GEDIIS/GDIIS optimizer.
 FormGI is forming the generalized inverse of G from B-inverse, IUseBI=4.
 Internal  Forces:  Max     0.000830673 RMS     0.000121738
 Search for a local minimum.
 Step number   8 out of a maximum of  100
 All quantities printed in internal units (Hartrees-Bohrs-Radians)
 Mixed Optimization -- En-DIIS/RFO-DIIS
 Swapping is turned off.
 Update second derivatives using D2CorX and points    3    4    5    6    7
                                                      8
 DE= -7.34D-05 DEPred=-5.16D-05 R= 1.42D+00
 TightC=F SS=  1.41D+00  RLast= 9.67D-02 DXNew= 1.4270D+00 2.9025D-01
 Trust test= 1.42D+00 RLast= 9.67D-02 DXMaxT set to 8.49D-01
 ITU=  1  1  1  1  1  1  1  0
     Eigenvalues ---    0.00569   0.02290   0.02519   0.02918   0.03055
     Eigenvalues ---    0.03324   0.03658   0.03740   0.04123   0.04797
     Eigenvalues ---    0.05326   0.05578   0.05969   0.06200   0.06362
     Eigenvalues ---    0.06485   0.06634   0.07020   0.07247   0.07391
     Eigenvalues ---    0.07603   0.07978   0.08697   0.08943   0.09105
     Eigenvalues ---    0.10087   0.11754   0.12083   0.12446   0.12989
     Eigenvalues ---    0.13277   0.14005   0.33873
 En-DIIS/RFO-DIIS/Sim-DIIS IScMMF=       -3 using points:     8    7    6    5    4    3
 RFO step:  Lambda=-4.01528858D-05.
 DIIS inversion failure, remove point   6.
 RFO-DIIS uses    5 points instead of    6
 DidBck=F Rises=F RFO-DIIS coefs:    2.11745   -2.00000    0.85957    0.16174   -0.13876
                  RFO-DIIS coefs:    0.00000
 Iteration  1 RMS(Cart)=  0.00346275 RMS(Int)=  0.00004704
 Iteration  2 RMS(Cart)=  0.00002472 RMS(Int)=  0.00003372
 Iteration  3 RMS(Cart)=  0.00000000 RMS(Int)=  0.00003372
 Variable       Old X    -DE/DX   Delta X   Delta X   Delta X     New X
                                 (Linear)    (Quad)   (Total)
    R1        4.56699   0.00007   0.00079  -0.00033   0.00042   4.56741
    R2        3.85904   0.00010   0.00137   0.00143   0.00277   3.86181
    R3        3.96760  -0.00014  -0.00117  -0.00075  -0.00192   3.96567
    R4        3.92270  -0.00003   0.00066   0.00034   0.00100   3.92370
    R5        4.54203   0.00023   0.00285   0.00424   0.00709   4.54912
    R6        3.92961   0.00001   0.00287   0.00304   0.00591   3.93552
    R7        3.85304  -0.00012  -0.00122  -0.00189  -0.00310   3.84994
    R8        3.91919   0.00012   0.00103   0.00176   0.00276   3.92195
    R9        3.95510  -0.00023  -0.00278  -0.00115  -0.00385   3.95125
   R10        3.73905   0.00012   0.00221  -0.00135   0.00081   3.73987
   R11        3.90226   0.00003   0.00028   0.00092   0.00118   3.90343
   R12        3.99964  -0.00018  -0.00119  -0.00170  -0.00288   3.99676
   R13        4.29086   0.00023   0.00520   0.00807   0.01327   4.30413
   R14        4.19326  -0.00017  -0.00083   0.00221   0.00143   4.19469
   R15        3.82998   0.00015   0.00104  -0.00051   0.00048   3.83046
   R16        3.90629   0.00021   0.00209  -0.00055   0.00156   3.90785
   R17        3.81565  -0.00015  -0.00187  -0.00118  -0.00307   3.81258
   R18        3.85147  -0.00007  -0.00100   0.00117   0.00020   3.85167
   R19        4.40642  -0.00023   0.00003   0.00217   0.00222   4.40864
   R20        3.97549  -0.00015  -0.00201  -0.00080  -0.00277   3.97272
   R21        3.96858  -0.00014  -0.00192  -0.00063  -0.00246   3.96611
   R22        3.00851  -0.00022  -0.00344  -0.00448  -0.00796   3.00055
   R23        2.96467   0.00066   0.00114  -0.00541  -0.00431   2.96036
   R24        3.83816   0.00007  -0.00084  -0.00047  -0.00135   3.83681
   R25        3.83785  -0.00005  -0.00061  -0.00180  -0.00241   3.83543
   R26        3.93392  -0.00001  -0.00220  -0.00290  -0.00515   3.92878
   R27        4.09279   0.00003   0.00151   0.00088   0.00239   4.09517
   R28        4.07691   0.00009   0.00167  -0.00023   0.00145   4.07835
   R29        3.81846   0.00017   0.00088   0.00033   0.00120   3.81965
   R30        1.50211   0.00083   0.00149   0.00009   0.00174   1.50385
    A1        1.97292  -0.00011  -0.00131  -0.00179  -0.00309   1.96983
    A2        1.54193  -0.00002  -0.00091  -0.00175  -0.00267   1.53926
    A3        1.95831  -0.00006  -0.00110  -0.00225  -0.00335   1.95496
    A4        2.00609  -0.00010  -0.00142  -0.00210  -0.00352   2.00257
    A5        1.59109  -0.00006  -0.00042  -0.00081  -0.00123   1.58987
    A6        1.83343  -0.00003  -0.00039  -0.00120  -0.00160   1.83184
    A7        1.84590  -0.00012  -0.00163  -0.00222  -0.00386   1.84204
    A8        2.72493  -0.00014  -0.00266  -0.00407  -0.00675   2.71818
    A9        1.95446  -0.00005  -0.00176  -0.00264  -0.00442   1.95004
   A10        1.51419   0.00008   0.00091   0.00146   0.00239   1.51657
   A11        1.55689  -0.00006   0.00075   0.00242   0.00317   1.56006
   A12        1.96744  -0.00009   0.00019   0.00163   0.00185   1.96929
   A13        1.90245   0.00000   0.00076   0.00153   0.00227   1.90472
   A14        1.96290   0.00003   0.00005   0.00067   0.00073   1.96362
   A15        1.70642   0.00011   0.00109   0.00139   0.00249   1.70892
   A16        1.53313   0.00008   0.00046   0.00075   0.00122   1.53435
   A17        2.27435  -0.00003  -0.00070  -0.00110  -0.00182   2.27253
   A18        1.92272   0.00006  -0.00005  -0.00116  -0.00122   1.92151
   A19        1.88994  -0.00002  -0.00110  -0.00190  -0.00300   1.88694
   A20        1.81985  -0.00004  -0.00112  -0.00167  -0.00281   1.81704
   A21        2.04701  -0.00002   0.00032   0.00076   0.00107   2.04808
   A22        1.86380  -0.00015  -0.00098  -0.00063  -0.00161   1.86219
   A23        1.86485  -0.00007  -0.00003   0.00058   0.00057   1.86542
   A24        2.03980  -0.00009  -0.00033   0.00030  -0.00004   2.03977
   A25        1.61927   0.00023   0.00282   0.00325   0.00608   1.62535
   A26        1.75789   0.00013   0.00169   0.00163   0.00332   1.76122
   A27        1.57514   0.00010   0.00003  -0.00210  -0.00210   1.57304
   A28        1.76216   0.00016   0.00096  -0.00058   0.00039   1.76255
   A29        2.51964   0.00010   0.00231   0.00487   0.00692   2.52656
   A30        2.07884  -0.00013   0.00244   0.00553   0.00799   2.08683
   A31        1.57483   0.00014   0.00032  -0.00135  -0.00102   1.57381
   A32        1.78907   0.00020   0.00185   0.00020   0.00207   1.79114
   A33        2.25371  -0.00025  -0.00583  -0.00805  -0.01380   2.23990
   A34        2.44356  -0.00020  -0.00379  -0.00519  -0.00901   2.43455
   A35        2.13123  -0.00013   0.00043   0.00158   0.00198   2.13321
   A36        2.25672   0.00005   0.00256   0.00527   0.00782   2.26455
   A37        1.83076   0.00016   0.00046  -0.00063  -0.00019   1.83057
   A38        1.91750  -0.00033  -0.00541  -0.00769  -0.01309   1.90441
   A39        2.42152  -0.00006  -0.00438  -0.00651  -0.01097   2.41055
   A40        2.23019   0.00007   0.00437   0.00868   0.01301   2.24320
   A41        1.83707  -0.00006   0.00419   0.00887   0.01312   1.85019
   A42        1.60533  -0.00003   0.00021   0.00153   0.00173   1.60707
   A43        1.72871   0.00009   0.00137   0.00226   0.00364   1.73234
   A44        2.01444  -0.00002   0.00012   0.00053   0.00066   2.01510
   A45        1.88934   0.00004   0.00027   0.00004   0.00030   1.88964
   A46        2.26115   0.00009   0.00188   0.00248   0.00437   2.26552
   A47        1.83751  -0.00001   0.00017  -0.00009   0.00009   1.83760
   A48        1.80378   0.00003  -0.00017  -0.00050  -0.00066   1.80312
   A49        2.08862  -0.00009   0.00010   0.00074   0.00084   2.08946
   A50        2.05972  -0.00005   0.00030   0.00143   0.00173   2.06144
   A51        1.78072   0.00000  -0.00005  -0.00012  -0.00017   1.78055
   A52        1.50279   0.00002   0.00009   0.00063   0.00071   1.50350
   A53        1.47974   0.00006   0.00112   0.00187   0.00299   1.48273
   A54        1.93005  -0.00012  -0.00105  -0.00145  -0.00249   1.92756
   A55        1.95331  -0.00009  -0.00105  -0.00097  -0.00203   1.95128
   A56        1.86733   0.00002   0.00015   0.00015   0.00030   1.86763
   A57        1.67178  -0.00009  -0.00149  -0.00152  -0.00302   1.66877
   A58        1.66988  -0.00008  -0.00103  -0.00171  -0.00275   1.66713
   A59        1.94239  -0.00013  -0.00194  -0.00254  -0.00447   1.93792
   A60        1.87087  -0.00003  -0.00036  -0.00032  -0.00068   1.87019
   A61        1.94616  -0.00014  -0.00143  -0.00141  -0.00284   1.94331
   A62        1.72552  -0.00006   0.00010   0.00174   0.00185   1.72737
   A63        1.76768  -0.00004  -0.00068  -0.00083  -0.00151   1.76617
    D1       -0.66923   0.00010   0.00197   0.00302   0.00501  -0.66422
    D2       -1.79242   0.00013   0.00199   0.00257   0.00454  -1.78787
    D3        1.18852  -0.00005  -0.00032  -0.00034  -0.00063   1.18789
    D4        0.06534  -0.00002  -0.00030  -0.00079  -0.00110   0.06424
    D5        0.33499  -0.00001   0.00052   0.00111   0.00165   0.33664
    D6       -0.78820   0.00002   0.00054   0.00066   0.00118  -0.78702
    D7       -0.20253  -0.00002   0.00044   0.00106   0.00151  -0.20102
    D8        0.77452  -0.00000   0.00013  -0.00051  -0.00037   0.77414
    D9       -1.06632   0.00003   0.00094   0.00212   0.00305  -1.06327
   D10       -0.08928   0.00005   0.00063   0.00055   0.00117  -0.08811
   D11        0.90852  -0.00004  -0.00108  -0.00104  -0.00215   0.90638
   D12        1.88557  -0.00002  -0.00139  -0.00261  -0.00403   1.88154
   D13        0.77465  -0.00004  -0.00067  -0.00107  -0.00176   0.77289
   D14       -0.88372   0.00006   0.00150   0.00249   0.00397  -0.87974
   D15       -0.00855  -0.00004  -0.00226  -0.00127  -0.00347  -0.01202
   D16       -0.05867   0.00002   0.00032   0.00075   0.00107  -0.05760
   D17       -1.05431   0.00004   0.00083   0.00117   0.00202  -1.05229
   D18        0.78097  -0.00001  -0.00027  -0.00012  -0.00041   0.78057
   D19       -0.21467   0.00002   0.00024   0.00030   0.00054  -0.21413
   D20        1.92221  -0.00011  -0.00144  -0.00184  -0.00327   1.91893
   D21        0.92656  -0.00009  -0.00093  -0.00141  -0.00232   0.92424
   D22        0.29890   0.00001  -0.00002  -0.00044  -0.00046   0.29843
   D23       -0.78547   0.00001  -0.00011  -0.00008  -0.00020  -0.78567
   D24        1.18507  -0.00006  -0.00053  -0.00081  -0.00133   1.18374
   D25        0.10070  -0.00005  -0.00062  -0.00045  -0.00107   0.09964
   D26       -0.67810   0.00001   0.00032   0.00122   0.00154  -0.67656
   D27       -1.76247   0.00001   0.00023   0.00157   0.00181  -1.76066
   D28       -0.91911   0.00009   0.00236   0.00220   0.00460  -0.91450
   D29       -0.01136   0.00008   0.00412   0.00311   0.00718  -0.00418
   D30        0.78326  -0.00000   0.00117  -0.00009   0.00110   0.78435
   D31        0.88994  -0.00005  -0.00064  -0.00060  -0.00129   0.88865
   D32       -0.17429  -0.00006   0.00049   0.00108   0.00154  -0.17274
   D33       -0.27627  -0.00001  -0.00052  -0.00161  -0.00212  -0.27839
   D34       -1.34050  -0.00002   0.00062   0.00007   0.00072  -1.33978
   D35       -0.90462   0.00004  -0.00073  -0.00168  -0.00242  -0.90704
   D36        0.27082  -0.00002  -0.00122  -0.00227  -0.00350   0.26732
   D37       -0.02701   0.00005   0.00035   0.00008   0.00043  -0.02658
   D38        1.14844  -0.00001  -0.00015  -0.00052  -0.00066   1.14778
   D39       -0.05813   0.00001   0.00028   0.00073   0.00100  -0.05713
   D40        0.87557   0.00009   0.00003  -0.00007   0.00001   0.87558
   D41       -2.79301  -0.00021  -0.00875  -0.01347  -0.02218  -2.81519
   D42       -2.44343  -0.00006  -0.00462  -0.00765  -0.01228  -2.45571
   D43       -0.92529  -0.00002  -0.00043  -0.00070  -0.00116  -0.92646
   D44        0.00840   0.00006  -0.00068  -0.00150  -0.00215   0.00625
   D45        2.62301  -0.00024  -0.00946  -0.01490  -0.02434   2.59867
   D46        2.97260  -0.00009  -0.00533  -0.00909  -0.01444   2.95815
   D47        0.86078  -0.00005  -0.00111  -0.00100  -0.00212   0.85866
   D48       -0.27083  -0.00006  -0.00146  -0.00188  -0.00334  -0.27417
   D49       -0.52965   0.00007  -0.00040  -0.00127  -0.00166  -0.53130
   D50        0.55470  -0.00000  -0.00119  -0.00184  -0.00300   0.55170
   D51       -1.60379   0.00007  -0.00036  -0.00157  -0.00193  -1.60573
   D52       -0.51945  -0.00001  -0.00116  -0.00214  -0.00328  -0.52273
   D53       -0.66083  -0.00001   0.00116   0.00200   0.00317  -0.65766
   D54        0.50342   0.00004   0.00088   0.00139   0.00228   0.50570
   D55       -0.98746  -0.00002  -0.00061  -0.00064  -0.00125  -0.98871
   D56        0.10676  -0.00006  -0.00072  -0.00058  -0.00129   0.10546
   D57        0.24470   0.00003  -0.00016  -0.00016  -0.00034   0.24436
   D58        1.33892  -0.00001  -0.00027  -0.00011  -0.00039   1.33854
   D59        0.96222  -0.00002   0.00033   0.00038   0.00076   0.96299
   D60        0.00499  -0.00007   0.00104   0.00187   0.00289   0.00788
   D61       -2.99073  -0.00024  -0.00292  -0.00502  -0.00790  -2.99863
   D62       -2.31870  -0.00002  -0.00584  -0.00983  -0.01571  -2.33440
   D63       -0.29240   0.00003  -0.00054  -0.00212  -0.00261  -0.29502
   D64       -1.24964  -0.00003   0.00018  -0.00063  -0.00048  -1.25012
   D65        2.03783  -0.00020  -0.00378  -0.00752  -0.01128   2.02655
   D66        2.70986   0.00002  -0.00670  -0.01233  -0.01908   2.69078
   D67        0.32511  -0.00002   0.00095   0.00168   0.00263   0.32774
   D68        1.36848  -0.00004   0.00061   0.00096   0.00159   1.37007
   D69       -0.74751   0.00006   0.00178   0.00295   0.00470  -0.74281
   D70        0.29586   0.00003   0.00144   0.00222   0.00366   0.29952
   D71        0.16552  -0.00003   0.00083   0.00207   0.00291   0.16843
   D72       -0.94206   0.00006   0.00181   0.00318   0.00500  -0.93707
   D73        1.32198  -0.00013  -0.00005   0.00140   0.00132   1.32330
   D74        0.21439  -0.00004   0.00093   0.00250   0.00341   0.21780
   D75        0.77263  -0.00002  -0.00094  -0.00100  -0.00194   0.77070
   D76       -0.31705   0.00001   0.00001  -0.00037  -0.00036  -0.31742
   D77       -0.54991   0.00001  -0.00036  -0.00088  -0.00121  -0.55112
   D78        0.53182  -0.00005  -0.00139  -0.00186  -0.00323   0.52859
   D79        0.06773  -0.00002  -0.00032  -0.00085  -0.00117   0.06656
   D80        1.29943   0.00007   0.00075   0.00163   0.00239   1.30183
   D81       -0.93426  -0.00010  -0.00100  -0.00115  -0.00219  -0.93646
   D82        0.29744  -0.00002   0.00008   0.00133   0.00137   0.29881
   D83        2.93374   0.00020   0.00623   0.01011   0.01634   2.95008
   D84       -2.11774   0.00028   0.00730   0.01259   0.01990  -2.09784
   D85        2.32293  -0.00006   0.00510   0.00852   0.01368   2.33661
   D86       -2.72855   0.00002   0.00617   0.01100   0.01724  -2.71131
   D87       -0.94525  -0.00003   0.00093   0.00134   0.00226  -0.94300
   D88        0.17996  -0.00004   0.00087   0.00212   0.00298   0.18293
   D89        0.06330   0.00010   0.00234   0.00104   0.00344   0.06675
   D90        1.18851   0.00009   0.00228   0.00182   0.00417   1.19268
   D91        2.51317   0.00005   0.00412   0.00576   0.00984   2.52301
   D92       -2.64481   0.00004   0.00406   0.00654   0.01056  -2.63425
   D93        2.43233   0.00017   0.00547   0.00899   0.01445   2.44679
   D94       -2.72564   0.00016   0.00541   0.00977   0.01517  -2.71047
   D95        0.51308   0.00004  -0.00153  -0.00181  -0.00331   0.50977
   D96       -0.49190  -0.00010  -0.00242  -0.00141  -0.00391  -0.49582
   D97       -2.77166   0.00017   0.00146   0.00303   0.00441  -2.76726
   D98       -3.13617  -0.00011  -0.00093  -0.00050  -0.00140  -3.13756
   D99        0.55519  -0.00001  -0.00089  -0.00145  -0.00233   0.55285
   D100      -0.50824  -0.00004  -0.00111  -0.00136  -0.00248  -0.51072
   D101      -0.51466  -0.00004  -0.00241  -0.00345  -0.00586  -0.52052
   D102      -1.57809  -0.00007  -0.00263  -0.00335  -0.00600  -1.58410
   D103      -1.34037   0.00007   0.00087  -0.00063   0.00025  -1.34012
   D104      -0.21806   0.00003   0.00058  -0.00029   0.00031  -0.21776
   D105      -0.18150   0.00006   0.00091  -0.00014   0.00076  -0.18074
   D106       0.94080   0.00002   0.00062   0.00020   0.00082   0.94162
   D107       0.47846   0.00006   0.00220   0.00305   0.00525   0.48371
   D108      -0.76999   0.00001   0.00094   0.00200   0.00295  -0.76703
   D109      -0.86046  -0.00002  -0.00081  -0.00117  -0.00198  -0.86244
   D110       0.02417  -0.00005  -0.00107  -0.00134  -0.00240   0.02177
   D111       0.33617  -0.00006  -0.00095  -0.00038  -0.00134   0.33484
   D112       1.22080  -0.00009  -0.00121  -0.00055  -0.00176   1.21904
   D113      -0.26229   0.00003  -0.00031  -0.00129  -0.00159  -0.26388
   D114      -1.28173   0.00013   0.00126   0.00122   0.00249  -1.27924
   D115       0.99475  -0.00003   0.00028  -0.00026   0.00003   0.99478
   D116      -0.02469   0.00007   0.00186   0.00226   0.00411  -0.02058
   D117      -0.09097   0.00005   0.00065   0.00056   0.00120  -0.08977
   D118       0.89988  -0.00002  -0.00066  -0.00090  -0.00155   0.89833
   D119      -0.98100   0.00007   0.00044   0.00023   0.00067  -0.98033
   D120       0.00985  -0.00000  -0.00087  -0.00123  -0.00208   0.00777
         Item               Value     Threshold  Converged?
 Maximum Force            0.000831     0.000450     NO 
 RMS     Force            0.000122     0.000300     YES
 Maximum Displacement     0.024017     0.001800     NO 
 RMS     Displacement     0.003466     0.001200     NO 
 Predicted change in Energy=-7.337169D-06
 GradGradGradGradGradGradGradGradGradGradGradGradGradGradGradGradGradGrad

                          Input orientation:                          
 ---------------------------------------------------------------------
 Center     Atomic      Atomic             Coordinates (Angstroms)
 Number     Number       Type             X           Y           Z
 ---------------------------------------------------------------------
      1          4           0        0.067576    0.034466   -1.539890
      2          4           0       -1.494898    1.298293   -0.197071
      3          4           0        0.490590    1.693967   -0.424843
      4          4           0       -0.196912    0.997236    1.394126
      5          4           0        2.069661    0.436613   -1.056338
      6          4           0       -1.854950   -0.410908    0.952239
      7          4           0       -0.444560   -1.647312   -0.435124
      8          4           0        0.108422   -1.006559    1.410405
      9          4           0        1.540831   -1.305993   -0.187953
     10          4           0        1.717978    0.355332    0.949661
     11          4           0       -1.934219   -0.382588   -1.144848
     12          1           0       -2.858737   -1.101131    1.970659
     13          1           0       -3.311702   -0.724753    1.435431
 ---------------------------------------------------------------------
                    Distance matrix (angstroms):
                    1          2          3          4          5
     1  Be   0.000000
     2  Be   2.416970   0.000000
     3  Be   2.043579   2.037302   0.000000
     4  Be   3.099247   2.075406   2.065609   0.000000
     5  Be   2.098544   3.766551   2.114992   3.384734   0.000000
     6  Be   3.178864   2.090913   3.439246   2.219736   4.489460
     7  Be   2.076335   3.136314   3.469691   3.225077   3.324148
     8  Be   3.128841   3.235267   3.287404   2.026990   3.466126
     9  Be   2.407290   3.999754   3.187300   3.290530   2.017531
    10  Be   3.004105   3.539314   2.277649   2.067944   2.038215
    11  Be   2.082589   1.979052   3.272643   3.371727   4.087785
    12  H    4.709230   3.509465   4.976846   3.438146   5.984687
    13  H    4.566013   3.171522   4.875269   3.559335   6.042909
                    6          7          8          9         10
     6  Be   0.000000
     7  Be   2.332953   0.000000
     8  Be   2.102272   2.030353   0.000000
     9  Be   3.692228   2.029623   2.167073   0.000000
    10  Be   3.654169   3.256499   2.158172   2.021274   0.000000
    11  Be   2.098776   2.079019   3.330322   3.720793   4.274347
    12  H    1.587821   3.451718   3.021069   4.904872   4.910198
    13  H    1.566556   3.545504   3.431805   5.149786   5.167227
                   11         12         13
    11  Be   0.000000
    12  H    3.328276   0.000000
    13  H    2.944890   0.795805   0.000000
 Stoichiometry    Be11H2
 Framework group  C1[X(Be11H2)]
 Deg. of freedom    33
 Full point group                 C1      NOp   1
 Largest Abelian subgroup         C1      NOp   1
 Largest concise Abelian subgroup C1      NOp   1
                         Standard orientation:                         
 ---------------------------------------------------------------------
 Center     Atomic      Atomic             Coordinates (Angstroms)
 Number     Number       Type             X           Y           Z
 ---------------------------------------------------------------------
      1          4           0        0.563207    1.053490   -1.069044
      2          4           0       -1.073435    1.453129    0.663998
      3          4           0        0.946562    1.365103    0.913921
      4          4           0       -0.230855   -0.152784    1.673163
      5          4           0        2.436705    0.493027   -0.307615
      6          4           0       -1.923219   -0.414281    0.260807
      7          4           0       -0.418992   -0.725543   -1.495066
      8          4           0       -0.220700   -1.646825    0.303337
      9          4           0        1.484217   -1.167209   -0.945435
     10          4           0        1.625834   -0.805345    1.038134
     11          4           0       -1.513909    1.019635   -1.216084
     12          1           0       -3.220475   -1.313379    0.433794
     13          1           0       -3.481184   -0.576210    0.285742
 ---------------------------------------------------------------------
 Rotational constants (GHZ):           2.4238872           1.6941388           1.6530115
 Standard basis: def2TZVP (5D, 7F)
 There are   232 symmetry adapted cartesian basis functions of A   symmetry.
 There are   221 symmetry adapted basis functions of A   symmetry.
   221 basis functions,   335 primitive gaussians,   232 cartesian basis functions
    23 alpha electrons       23 beta electrons
       nuclear repulsion energy       191.0385307593 Hartrees.
 NAtoms=   13 NActive=   13 NUniq=   13 SFac= 1.00D+00 NAtFMM=   60 NAOKFM=F Big=F
 Integral buffers will be    131072 words long.
 Raffenetti 2 integral format.
 Two-electron integral symmetry is turned on.
 Nuclear repulsion after empirical dispersion term =      191.0111929371 Hartrees.
 One-electron integrals computed using PRISM.
   1 Symmetry operations used in ECPInt.
 ECPInt:  NShTT=    5778 NPrTT=   17959 LenC2=    5632 LenP2D=   14643.
 LDataN:  DoStor=T MaxTD1= 4 Len=   56
 NBasis=   221 RedAO= T EigKep=  2.67D-04  NBF=   221
 NBsUse=   221 1.00D-06 EigRej= -1.00D+00 NBFU=   221
 Initial guess from the checkpoint file:  "/home/super/YCY/BeH/Be11/6-H-Be11.chk"
 B after Tr=    -0.000000   -0.000000    0.000000
         Rot=    0.999937   -0.011178    0.000331    0.000001 Ang=  -1.28 deg.
 ExpMin= 3.27D-02 ExpMax= 4.70D+03 ExpMxC= 1.60D+02 IAcc=3 IRadAn=         5 AccDes= 0.00D+00
 Harris functional with IExCor= 1009 and IRadAn=       5 diagonalized for initial guess.
 HarFok:  IExCor= 1009 AccDes= 0.00D+00 IRadAn=         5 IDoV= 1 UseB2=F ITyADJ=14
 ICtDFT=  3500011 ScaDFX=  1.000000  1.000000  1.000000  1.000000
 FoFCou: FMM=F IPFlag=           0 FMFlag=      100000 FMFlg1=           0
         NFxFlg=           0 DoJE=T BraDBF=F KetDBF=T FulRan=T
         wScrn=  0.000000 ICntrl=       500 IOpCl=  0 I1Cent=   200000004 NGrid=           0
         NMat0=    1 NMatS0=      1 NMatT0=    0 NMatD0=    1 NMtDS0=    0 NMtDT0=    0
 Petite list used in FoFCou.
 Requested convergence on RMS density matrix=1.00D-08 within 128 cycles.
 Requested convergence on MAX density matrix=1.00D-06.
 Requested convergence on             energy=1.00D-06.
 No special actions if energy rises.
 SCF Done:  E(RPBE1PBE) =  -163.040261569     A.U. after   12 cycles
            NFock= 12  Conv=0.61D-08     -V/T= 2.0075
   1 Symmetry operations used in ECPInt.
 ECPInt:  NShTT=    5778 NPrTT=   17959 LenC2=    5632 LenP2D=   14643.
 LDataN:  DoStor=T MaxTD1= 5 Len=  102
 Calling FoFJK, ICntrl=      2127 FMM=F ISym2X=0 I1Cent= 0 IOpClX= 0 NMat=1 NMatS=1 NMatT=0.
 ***** Axes restored to original set *****
 -------------------------------------------------------------------
 Center     Atomic                   Forces (Hartrees/Bohr)
 Number     Number              X              Y              Z
 -------------------------------------------------------------------
      1        4          -0.000255382    0.000213116   -0.000425545
      2        4          -0.000002422    0.000113782    0.000234444
      3        4           0.000134051   -0.000364402    0.000039653
      4        4          -0.000444891    0.000255049    0.000293980
      5        4          -0.000397084   -0.000072732    0.000153221
      6        4           0.000829408    0.000103302   -0.001617929
      7        4          -0.000075850    0.000287571    0.000010611
      8        4          -0.000138395   -0.000267243    0.000266030
      9        4           0.000211735   -0.000154606    0.000137132
     10        4           0.000443559    0.000086051    0.000161917
     11        4          -0.000085217   -0.000222936    0.000055337
     12        1           0.000872290   -0.000293330    0.000665414
     13        1          -0.001091801    0.000316377    0.000025735
 -------------------------------------------------------------------
 Cartesian Forces:  Max     0.001617929 RMS     0.000440700

 GradGradGradGradGradGradGradGradGradGradGradGradGradGradGradGradGradGrad
 Berny optimization.
 Using GEDIIS/GDIIS optimizer.
 FormGI is forming the generalized inverse of G from B-inverse, IUseBI=4.
 Internal  Forces:  Max     0.000820712 RMS     0.000100155
 Search for a local minimum.
 Step number   9 out of a maximum of  100
 All quantities printed in internal units (Hartrees-Bohrs-Radians)
 Mixed Optimization -- En-DIIS/RFO-DIIS
 Swapping is turned off.
 Update second derivatives using D2CorX and points    4    5    6    7    8
                                                      9
 DE= -6.00D-05 DEPred=-7.34D-06 R= 8.17D+00
 TightC=F SS=  1.41D+00  RLast= 8.16D-02 DXNew= 1.4270D+00 2.4486D-01
 Trust test= 8.17D+00 RLast= 8.16D-02 DXMaxT set to 8.49D-01
 ITU=  1  1  1  1  1  1  1  1  0
     Eigenvalues ---    0.00306   0.01804   0.02569   0.02751   0.03052
     Eigenvalues ---    0.03321   0.03679   0.03749   0.04022   0.04814
     Eigenvalues ---    0.05050   0.05437   0.05913   0.06217   0.06332
     Eigenvalues ---    0.06478   0.06654   0.07025   0.07186   0.07326
     Eigenvalues ---    0.07599   0.08216   0.08701   0.08918   0.09283
     Eigenvalues ---    0.10419   0.11169   0.11838   0.12373   0.12999
     Eigenvalues ---    0.13278   0.13826   0.28491
 En-DIIS/RFO-DIIS/Sim-DIIS IScMMF=       -3 using points:     9    8    7    6    5    4    3
 RFO step:  Lambda=-9.35787174D-05.
 DIIS inversion failure, remove point   7.
 DIIS inversion failure, remove point   6.
 RFO-DIIS uses    5 points instead of    7
 DidBck=F Rises=F RFO-DIIS coefs:    2.78069   -2.00000   -0.00997    0.25427   -0.02499
                  RFO-DIIS coefs:    0.00000    0.00000
 Iteration  1 RMS(Cart)=  0.00662135 RMS(Int)=  0.00019741
 Iteration  2 RMS(Cart)=  0.00009619 RMS(Int)=  0.00014402
 Iteration  3 RMS(Cart)=  0.00000001 RMS(Int)=  0.00014402
 Variable       Old X    -DE/DX   Delta X   Delta X   Delta X     New X
                                 (Linear)    (Quad)   (Total)
    R1        4.56741   0.00003   0.00057  -0.00077  -0.00027   4.56715
    R2        3.86181   0.00002   0.00266   0.00059   0.00312   3.86493
    R3        3.96567  -0.00005  -0.00326  -0.00012  -0.00327   3.96240
    R4        3.92370  -0.00004   0.00131  -0.00023   0.00115   3.92485
    R5        4.54912   0.00021   0.01198   0.00712   0.01914   4.56825
    R6        3.93552  -0.00005   0.00766   0.00083   0.00852   3.94404
    R7        3.84994  -0.00006  -0.00392  -0.00045  -0.00438   3.84557
    R8        3.92195   0.00006   0.00307   0.00105   0.00413   3.92608
    R9        3.95125  -0.00018  -0.00710  -0.00164  -0.00872   3.94254
   R10        3.73987   0.00010   0.00401  -0.00017   0.00387   3.74374
   R11        3.90343  -0.00001   0.00163   0.00039   0.00202   3.90545
   R12        3.99676  -0.00015  -0.00503  -0.00242  -0.00752   3.98924
   R13        4.30413   0.00008   0.01745   0.00388   0.02138   4.32551
   R14        4.19469  -0.00014  -0.00199   0.00097  -0.00101   4.19368
   R15        3.83046   0.00012   0.00263  -0.00016   0.00243   3.83289
   R16        3.90785   0.00016   0.00575   0.00069   0.00644   3.91429
   R17        3.81258  -0.00007  -0.00494  -0.00100  -0.00609   3.80649
   R18        3.85167  -0.00002  -0.00092   0.00177   0.00100   3.85267
   R19        4.40864  -0.00022  -0.00091  -0.00208  -0.00300   4.40564
   R20        3.97272  -0.00008  -0.00617  -0.00061  -0.00675   3.96596
   R21        3.96611  -0.00011  -0.00516  -0.00234  -0.00741   3.95870
   R22        3.00055  -0.00017  -0.00998  -0.00236  -0.01228   2.98826
   R23        2.96036   0.00082   0.00561   0.00213   0.00779   2.96815
   R24        3.83681   0.00009  -0.00129   0.00095  -0.00038   3.83643
   R25        3.83543   0.00001  -0.00208  -0.00016  -0.00223   3.83320
   R26        3.92878  -0.00000  -0.00678  -0.00103  -0.00789   3.92089
   R27        4.09517   0.00001   0.00311  -0.00038   0.00270   4.09788
   R28        4.07835   0.00005   0.00363  -0.00010   0.00353   4.08189
   R29        3.81965   0.00009   0.00244   0.00049   0.00289   3.82254
   R30        1.50385   0.00061   0.00514  -0.00036   0.00457   1.50842
    A1        1.96983  -0.00006  -0.00405  -0.00120  -0.00527   1.96455
    A2        1.53926  -0.00000  -0.00298  -0.00090  -0.00391   1.53535
    A3        1.95496  -0.00004  -0.00415  -0.00198  -0.00615   1.94881
    A4        2.00257  -0.00007  -0.00465  -0.00202  -0.00670   1.99587
    A5        1.58987  -0.00006  -0.00197  -0.00185  -0.00387   1.58600
    A6        1.83184   0.00000  -0.00122  -0.00013  -0.00134   1.83050
    A7        1.84204  -0.00008  -0.00575  -0.00248  -0.00832   1.83372
    A8        2.71818  -0.00007  -0.00876  -0.00271  -0.01155   2.70663
    A9        1.95004  -0.00001  -0.00580  -0.00163  -0.00746   1.94258
   A10        1.51657   0.00005   0.00337   0.00140   0.00479   1.52136
   A11        1.56006  -0.00006   0.00265   0.00063   0.00333   1.56339
   A12        1.96929  -0.00009   0.00069   0.00001   0.00070   1.97000
   A13        1.90472  -0.00003   0.00240   0.00061   0.00297   1.90769
   A14        1.96362   0.00003   0.00071   0.00063   0.00132   1.96495
   A15        1.70892   0.00009   0.00369   0.00142   0.00516   1.71407
   A16        1.53435   0.00008   0.00236   0.00191   0.00434   1.53869
   A17        2.27253   0.00002  -0.00213  -0.00058  -0.00270   2.26983
   A18        1.92151   0.00006  -0.00059  -0.00007  -0.00066   1.92084
   A19        1.88694   0.00003  -0.00339  -0.00044  -0.00382   1.88311
   A20        1.81704  -0.00001  -0.00329  -0.00058  -0.00388   1.81316
   A21        2.04808  -0.00001   0.00130   0.00062   0.00194   2.05001
   A22        1.86219  -0.00011  -0.00306  -0.00117  -0.00421   1.85798
   A23        1.86542  -0.00006  -0.00015  -0.00020  -0.00037   1.86505
   A24        2.03977  -0.00007  -0.00115  -0.00034  -0.00146   2.03831
   A25        1.62535   0.00014   0.00911   0.00284   0.01200   1.63735
   A26        1.76122   0.00006   0.00518   0.00125   0.00644   1.76766
   A27        1.57304   0.00009  -0.00078  -0.00027  -0.00110   1.57193
   A28        1.76255   0.00013   0.00272   0.00042   0.00312   1.76568
   A29        2.52656   0.00005   0.00799   0.00331   0.01093   2.53749
   A30        2.08683  -0.00010   0.00950   0.00469   0.01406   2.10089
   A31        1.57381   0.00011   0.00084   0.00001   0.00081   1.57462
   A32        1.79114   0.00015   0.00505   0.00122   0.00628   1.79742
   A33        2.23990  -0.00019  -0.01973  -0.00787  -0.02749   2.21241
   A34        2.43455  -0.00016  -0.01388  -0.00631  -0.02060   2.41395
   A35        2.13321  -0.00009   0.00158   0.00073   0.00192   2.13513
   A36        2.26455   0.00004   0.00985   0.00479   0.01454   2.27909
   A37        1.83057   0.00013   0.00185   0.00138   0.00318   1.83375
   A38        1.90441  -0.00024  -0.01893  -0.00754  -0.02653   1.87788
   A39        2.41055  -0.00006  -0.01604  -0.00719  -0.02349   2.38706
   A40        2.24320   0.00005   0.01614   0.00716   0.02314   2.26634
   A41        1.85019  -0.00003   0.01651   0.00818   0.02484   1.87503
   A42        1.60707  -0.00003   0.00124   0.00069   0.00195   1.60902
   A43        1.73234   0.00006   0.00483   0.00194   0.00680   1.73914
   A44        2.01510  -0.00002   0.00024   0.00027   0.00051   2.01561
   A45        1.88964   0.00005   0.00092   0.00048   0.00140   1.89104
   A46        2.26552   0.00006   0.00648   0.00242   0.00892   2.27444
   A47        1.83760  -0.00003  -0.00025  -0.00062  -0.00088   1.83672
   A48        1.80312   0.00002  -0.00036   0.00016  -0.00024   1.80288
   A49        2.08946  -0.00008   0.00031  -0.00024   0.00007   2.08954
   A50        2.06144  -0.00005   0.00136   0.00063   0.00202   2.06346
   A51        1.78055  -0.00000  -0.00021  -0.00012  -0.00030   1.78025
   A52        1.50350   0.00001   0.00048   0.00017   0.00066   1.50416
   A53        1.48273   0.00004   0.00364   0.00107   0.00475   1.48748
   A54        1.92756  -0.00009  -0.00437  -0.00241  -0.00676   1.92079
   A55        1.95128  -0.00005  -0.00314  -0.00067  -0.00378   1.94750
   A56        1.86763   0.00001   0.00048   0.00004   0.00054   1.86817
   A57        1.66877  -0.00005  -0.00455  -0.00111  -0.00568   1.66309
   A58        1.66713  -0.00005  -0.00370  -0.00107  -0.00484   1.66230
   A59        1.93792  -0.00009  -0.00668  -0.00214  -0.00885   1.92907
   A60        1.87019  -0.00002  -0.00130  -0.00043  -0.00177   1.86842
   A61        1.94331  -0.00008  -0.00477  -0.00178  -0.00662   1.93669
   A62        1.72737  -0.00006   0.00074   0.00055   0.00129   1.72866
   A63        1.76617  -0.00003  -0.00225  -0.00103  -0.00331   1.76286
    D1       -0.66422   0.00005   0.00673   0.00235   0.00913  -0.65509
    D2       -1.78787   0.00007   0.00677   0.00198   0.00878  -1.77909
    D3        1.18789  -0.00003  -0.00117  -0.00085  -0.00202   1.18587
    D4        0.06424  -0.00002  -0.00113  -0.00122  -0.00236   0.06187
    D5        0.33664  -0.00002   0.00175   0.00016   0.00192   0.33855
    D6       -0.78702  -0.00000   0.00179  -0.00021   0.00157  -0.78544
    D7       -0.20102  -0.00005   0.00072  -0.00103  -0.00036  -0.20138
    D8        0.77414  -0.00001  -0.00062  -0.00132  -0.00197   0.77217
    D9       -1.06327  -0.00001   0.00308   0.00061   0.00366  -1.05962
   D10       -0.08811   0.00003   0.00174   0.00033   0.00204  -0.08607
   D11        0.90638  -0.00004  -0.00371  -0.00165  -0.00544   0.90094
   D12        1.88154  -0.00001  -0.00505  -0.00194  -0.00705   1.87449
   D13        0.77289  -0.00003  -0.00261  -0.00158  -0.00423   0.76866
   D14       -0.87974   0.00003   0.00459   0.00093   0.00546  -0.87429
   D15       -0.01202  -0.00004  -0.00707  -0.00274  -0.00964  -0.02166
   D16       -0.05760   0.00002   0.00110   0.00109   0.00220  -0.05540
   D17       -1.05229   0.00002   0.00265   0.00102   0.00367  -1.04862
   D18        0.78057   0.00002  -0.00033   0.00137   0.00107   0.78164
   D19       -0.21413   0.00003   0.00121   0.00130   0.00255  -0.21158
   D20        1.91893  -0.00006  -0.00447  -0.00063  -0.00506   1.91388
   D21        0.92424  -0.00005  -0.00292  -0.00070  -0.00358   0.92066
   D22        0.29843   0.00002  -0.00030   0.00001  -0.00028   0.29815
   D23       -0.78567   0.00002  -0.00039   0.00009  -0.00029  -0.78596
   D24        1.18374  -0.00003  -0.00157  -0.00037  -0.00191   1.18183
   D25        0.09964  -0.00003  -0.00165  -0.00030  -0.00192   0.09771
   D26       -0.67656  -0.00000   0.00139   0.00077   0.00215  -0.67441
   D27       -1.76066  -0.00000   0.00130   0.00085   0.00213  -1.75853
   D28       -0.91450   0.00007   0.00677   0.00177   0.00862  -0.90589
   D29       -0.00418   0.00005   0.01200   0.00298   0.01480   0.01062
   D30        0.78435  -0.00001   0.00219  -0.00089   0.00134   0.78569
   D31        0.88865  -0.00003  -0.00247  -0.00073  -0.00322   0.88543
   D32       -0.17274  -0.00008   0.00074  -0.00096  -0.00026  -0.17300
   D33       -0.27839   0.00001  -0.00233  -0.00047  -0.00279  -0.28118
   D34       -1.33978  -0.00004   0.00088  -0.00069   0.00017  -1.33961
   D35       -0.90704   0.00003  -0.00241  -0.00063  -0.00307  -0.91011
   D36        0.26732  -0.00000  -0.00413  -0.00100  -0.00516   0.26217
   D37       -0.02658   0.00002   0.00125   0.00036   0.00161  -0.02497
   D38        1.14778  -0.00001  -0.00046  -0.00001  -0.00048   1.14731
   D39       -0.05713   0.00001   0.00098   0.00107   0.00206  -0.05508
   D40        0.87558   0.00008   0.00081   0.00158   0.00237   0.87795
   D41       -2.81519  -0.00017  -0.03018  -0.01237  -0.04298  -2.85817
   D42       -2.45571  -0.00006  -0.01709  -0.00788  -0.02534  -2.48105
   D43       -0.92646   0.00001  -0.00136   0.00035  -0.00098  -0.92744
   D44        0.00625   0.00008  -0.00152   0.00086  -0.00066   0.00559
   D45        2.59867  -0.00017  -0.03252  -0.01309  -0.04601   2.55266
   D46        2.95815  -0.00006  -0.01942  -0.00860  -0.02837   2.92978
   D47        0.85866  -0.00003  -0.00335  -0.00102  -0.00440   0.85426
   D48       -0.27417  -0.00002  -0.00484  -0.00134  -0.00619  -0.28036
   D49       -0.53130   0.00009  -0.00032   0.00109   0.00081  -0.53050
   D50        0.55170   0.00004  -0.00279   0.00051  -0.00224   0.54945
   D51       -1.60573   0.00006  -0.00089   0.00039  -0.00051  -1.60624
   D52       -0.52273   0.00001  -0.00337  -0.00019  -0.00356  -0.52629
   D53       -0.65766  -0.00005   0.00338  -0.00055   0.00283  -0.65483
   D54        0.50570   0.00001   0.00239  -0.00047   0.00194   0.50764
   D55       -0.98871  -0.00000  -0.00140   0.00005  -0.00133  -0.99004
   D56        0.10546  -0.00003  -0.00191  -0.00025  -0.00213   0.10333
   D57        0.24436   0.00004   0.00010   0.00052   0.00067   0.24503
   D58        1.33854   0.00001  -0.00041   0.00023  -0.00013   1.33841
   D59        0.96299  -0.00003   0.00024  -0.00043  -0.00022   0.96277
   D60        0.00788  -0.00009   0.00202  -0.00052   0.00151   0.00940
   D61       -2.99863  -0.00018  -0.01113  -0.00518  -0.01613  -3.01476
   D62       -2.33440  -0.00005  -0.02224  -0.01093  -0.03238  -2.36678
   D63       -0.29502   0.00003  -0.00291  -0.00101  -0.00396  -0.29898
   D64       -1.25012  -0.00003  -0.00113  -0.00110  -0.00223  -1.25235
   D65        2.02655  -0.00012  -0.01428  -0.00576  -0.01987   2.00668
   D66        2.69078   0.00001  -0.02539  -0.01151  -0.03612   2.65466
   D67        0.32774  -0.00002   0.00279   0.00066   0.00345   0.33119
   D68        1.37007  -0.00003   0.00174   0.00051   0.00226   1.37232
   D69       -0.74281   0.00001   0.00544   0.00117   0.00659  -0.73621
   D70        0.29952   0.00000   0.00438   0.00102   0.00540   0.30492
   D71        0.16843  -0.00003   0.00265   0.00010   0.00273   0.17115
   D72       -0.93707   0.00003   0.00588   0.00123   0.00716  -0.92991
   D73        1.32330  -0.00010   0.00025  -0.00069  -0.00045   1.32285
   D74        0.21780  -0.00004   0.00348   0.00045   0.00399   0.22179
   D75        0.77070   0.00001  -0.00221   0.00075  -0.00144   0.76926
   D76       -0.31742   0.00002   0.00024   0.00113   0.00135  -0.31607
   D77       -0.55112   0.00002  -0.00066   0.00065   0.00002  -0.55110
   D78        0.52859  -0.00002  -0.00391  -0.00040  -0.00424   0.52436
   D79        0.06656  -0.00002  -0.00115  -0.00125  -0.00241   0.06415
   D80        1.30183   0.00005   0.00382   0.00166   0.00549   1.30732
   D81       -0.93646  -0.00007  -0.00317  -0.00160  -0.00478  -0.94123
   D82        0.29881  -0.00001   0.00180   0.00131   0.00313   0.30194
   D83        2.95008   0.00014   0.02193   0.00865   0.03052   2.98060
   D84       -2.09784   0.00020   0.02690   0.01156   0.03843  -2.05941
   D85        2.33661  -0.00003   0.01890   0.00875   0.02812   2.36474
   D86       -2.71131   0.00004   0.02387   0.01166   0.03603  -2.67528
   D87       -0.94300  -0.00004   0.00236  -0.00065   0.00177  -0.94123
   D88        0.18293  -0.00006   0.00274  -0.00025   0.00255   0.18548
   D89        0.06675   0.00007   0.00589   0.00003   0.00600   0.07274
   D90        1.19268   0.00004   0.00628   0.00043   0.00678   1.19946
   D91        2.52301   0.00005   0.01340   0.00457   0.01766   2.54067
   D92       -2.63425   0.00002   0.01378   0.00496   0.01844  -2.61581
   D93        2.44679   0.00014   0.02017   0.00913   0.02873   2.47552
   D94       -2.71047   0.00012   0.02055   0.00953   0.02951  -2.68096
   D95        0.50977   0.00004  -0.00374  -0.00036  -0.00418   0.50559
   D96       -0.49582  -0.00006  -0.00659  -0.00059  -0.00726  -0.50308
   D97       -2.76726   0.00011   0.00559   0.00268   0.00868  -2.75858
   D98       -3.13756  -0.00007  -0.00237  -0.00014  -0.00251  -3.14008
   D99        0.55285   0.00000  -0.00282  -0.00094  -0.00378   0.54907
   D100      -0.51072  -0.00002  -0.00355  -0.00111  -0.00469  -0.51541
   D101      -0.52052  -0.00001  -0.00744  -0.00196  -0.00944  -0.52996
   D102      -1.58410  -0.00003  -0.00817  -0.00213  -0.01034  -1.59444
   D103      -1.34012   0.00003   0.00074  -0.00149  -0.00079  -1.34091
   D104      -0.21776   0.00000   0.00028  -0.00120  -0.00090  -0.21865
   D105      -0.18074   0.00003   0.00117  -0.00120  -0.00006  -0.18080
   D106       0.94162   0.00000   0.00071  -0.00091  -0.00017   0.94145
   D107       0.48371   0.00002   0.00710   0.00192   0.00905   0.49276
   D108      -0.76703  -0.00000   0.00396   0.00170   0.00567  -0.76136
   D109      -0.86244  -0.00000  -0.00224  -0.00067  -0.00291  -0.86535
   D110       0.02177  -0.00003  -0.00352  -0.00160  -0.00512   0.01665
   D111       0.33484  -0.00005  -0.00237  -0.00010  -0.00250   0.33234
   D112       1.21904  -0.00007  -0.00365  -0.00104  -0.00470   1.21434
   D113      -0.26388   0.00004  -0.00141  -0.00006  -0.00153  -0.26541
   D114      -1.27924   0.00011   0.00428   0.00179   0.00601  -1.27323
   D115       0.99478  -0.00004  -0.00025  -0.00088  -0.00117   0.99360
   D116      -0.02058   0.00002   0.00545   0.00098   0.00637  -0.01421
   D117      -0.08977   0.00003   0.00182   0.00034   0.00213  -0.08764
   D118       0.89833  -0.00002  -0.00220  -0.00054  -0.00277   0.89556
   D119      -0.98033   0.00007   0.00189   0.00121   0.00305  -0.97728
   D120       0.00777   0.00002  -0.00213   0.00033  -0.00185   0.00592
         Item               Value     Threshold  Converged?
 Maximum Force            0.000821     0.000450     NO 
 RMS     Force            0.000100     0.000300     YES
 Maximum Displacement     0.050009     0.001800     NO 
 RMS     Displacement     0.006638     0.001200     NO 
 Predicted change in Energy=-4.321468D-05
 GradGradGradGradGradGradGradGradGradGradGradGradGradGradGradGradGradGrad

                          Input orientation:                          
 ---------------------------------------------------------------------
 Center     Atomic      Atomic             Coordinates (Angstroms)
 Number     Number       Type             X           Y           Z
 ---------------------------------------------------------------------
      1          4           0        0.070329    0.039187   -1.550941
      2          4           0       -1.495378    1.296608   -0.206130
      3          4           0        0.488427    1.694175   -0.424363
      4          4           0       -0.204091    0.996356    1.393497
      5          4           0        2.065931    0.435617   -1.043953
      6          4           0       -1.859403   -0.409743    0.937768
      7          4           0       -0.443789   -1.642097   -0.445205
      8          4           0        0.096333   -1.009505    1.406717
      9          4           0        1.539817   -1.308139   -0.183748
     10          4           0        1.715797    0.349136    0.962639
     11          4           0       -1.934434   -0.385796   -1.155605
     12          1           0       -2.832273   -1.095535    1.978819
     13          1           0       -3.308184   -0.723601    1.456960
 ---------------------------------------------------------------------
                    Distance matrix (angstroms):
                    1          2          3          4          5
     1  Be   0.000000
     2  Be   2.416829   0.000000
     3  Be   2.045231   2.034986   0.000000
     4  Be   3.108246   2.077590   2.066676   0.000000
     5  Be   2.096812   3.758481   2.111014   3.377661   0.000000
     6  Be   3.181049   2.086300   3.434265   2.219203   4.477733
     7  Be   2.076941   3.130333   3.464127   3.224859   3.312716
     8  Be   3.138180   3.233106   3.288842   2.028277   3.460271
     9  Be   2.417416   3.999702   3.190174   3.292357   2.014307
    10  Be   3.020219   3.546177   2.288961   2.071354   2.038745
    11  Be   2.087097   1.981099   3.275859   3.376737   4.085352
    12  H    4.708704   3.504802   4.958308   3.409685   5.956004
    13  H    4.587337   3.183296   4.878450   3.549320   6.039823
                    6          7          8          9         10
     6  Be   0.000000
     7  Be   2.331367   0.000000
     8  Be   2.098698   2.030153   0.000000
     9  Be   3.690475   2.028443   2.168503   0.000000
    10  Be   3.654938   3.257430   2.160041   2.022803   0.000000
    11  Be   2.094854   2.074845   3.328442   3.723660   4.283838
    12  H    1.581321   3.446662   2.985203   4.882322   4.879000
    13  H    1.570680   3.559020   3.416870   5.151380   5.160960
                   11         12         13
    11  Be   0.000000
    12  H    3.336834   0.000000
    13  H    2.970993   0.798224   0.000000
 Stoichiometry    Be11H2
 Framework group  C1[X(Be11H2)]
 Deg. of freedom    33
 Full point group                 C1      NOp   1
 Largest Abelian subgroup         C1      NOp   1
 Largest concise Abelian subgroup C1      NOp   1
                         Standard orientation:                         
 ---------------------------------------------------------------------
 Center     Atomic      Atomic             Coordinates (Angstroms)
 Number     Number       Type             X           Y           Z
 ---------------------------------------------------------------------
      1          4           0        0.565699    1.108396   -1.026160
      2          4           0       -1.074303    1.423812    0.720830
      3          4           0        0.942783    1.326882    0.972100
      4          4           0       -0.233478   -0.224395    1.665714
      5          4           0        2.429662    0.503716   -0.280086
      6          4           0       -1.920873   -0.420811    0.237786
      7          4           0       -0.413453   -0.653921   -1.525342
      8          4           0       -0.224743   -1.656776    0.229706
      9          4           0        1.485927   -1.126773   -0.993041
     10          4           0        1.625419   -0.857641    1.006920
     11          4           0       -1.515523    1.069323   -1.177701
     12          1           0       -3.189722   -1.351446    0.394365
     13          1           0       -3.478753   -0.615811    0.282727
 ---------------------------------------------------------------------
 Rotational constants (GHZ):           2.4187890           1.6953448           1.6550296
 Standard basis: def2TZVP (5D, 7F)
 There are   232 symmetry adapted cartesian basis functions of A   symmetry.
 There are   221 symmetry adapted basis functions of A   symmetry.
   221 basis functions,   335 primitive gaussians,   232 cartesian basis functions
    23 alpha electrons       23 beta electrons
       nuclear repulsion energy       191.0253003314 Hartrees.
 NAtoms=   13 NActive=   13 NUniq=   13 SFac= 1.00D+00 NAtFMM=   60 NAOKFM=F Big=F
 Integral buffers will be    131072 words long.
 Raffenetti 2 integral format.
 Two-electron integral symmetry is turned on.
 Nuclear repulsion after empirical dispersion term =      190.9979567665 Hartrees.
 One-electron integrals computed using PRISM.
   1 Symmetry operations used in ECPInt.
 ECPInt:  NShTT=    5778 NPrTT=   17959 LenC2=    5632 LenP2D=   14641.
 LDataN:  DoStor=T MaxTD1= 4 Len=   56
 NBasis=   221 RedAO= T EigKep=  2.65D-04  NBF=   221
 NBsUse=   221 1.00D-06 EigRej= -1.00D+00 NBFU=   221
 Initial guess from the checkpoint file:  "/home/super/YCY/BeH/Be11/6-H-Be11.chk"
 B after Tr=     0.000000    0.000000   -0.000000
         Rot=    0.999768   -0.021537    0.000407   -0.000501 Ang=  -2.47 deg.
 ExpMin= 3.27D-02 ExpMax= 4.70D+03 ExpMxC= 1.60D+02 IAcc=3 IRadAn=         5 AccDes= 0.00D+00
 Harris functional with IExCor= 1009 and IRadAn=       5 diagonalized for initial guess.
 HarFok:  IExCor= 1009 AccDes= 0.00D+00 IRadAn=         5 IDoV= 1 UseB2=F ITyADJ=14
 ICtDFT=  3500011 ScaDFX=  1.000000  1.000000  1.000000  1.000000
 FoFCou: FMM=F IPFlag=           0 FMFlag=      100000 FMFlg1=           0
         NFxFlg=           0 DoJE=T BraDBF=F KetDBF=T FulRan=T
         wScrn=  0.000000 ICntrl=       500 IOpCl=  0 I1Cent=   200000004 NGrid=           0
         NMat0=    1 NMatS0=      1 NMatT0=    0 NMatD0=    1 NMtDS0=    0 NMtDT0=    0
 Petite list used in FoFCou.
 Requested convergence on RMS density matrix=1.00D-08 within 128 cycles.
 Requested convergence on MAX density matrix=1.00D-06.
 Requested convergence on             energy=1.00D-06.
 No special actions if energy rises.
 SCF Done:  E(RPBE1PBE) =  -163.040330458     A.U. after   13 cycles
            NFock= 13  Conv=0.45D-08     -V/T= 2.0075
   1 Symmetry operations used in ECPInt.
 ECPInt:  NShTT=    5778 NPrTT=   17959 LenC2=    5632 LenP2D=   14641.
 LDataN:  DoStor=T MaxTD1= 5 Len=  102
 Calling FoFJK, ICntrl=      2127 FMM=F ISym2X=0 I1Cent= 0 IOpClX= 0 NMat=1 NMatS=1 NMatT=0.
 ***** Axes restored to original set *****
 -------------------------------------------------------------------
 Center     Atomic                   Forces (Hartrees/Bohr)
 Number     Number              X              Y              Z
 -------------------------------------------------------------------
      1        4          -0.000466261    0.000102061    0.000006639
      2        4          -0.000029525    0.000178170    0.000132392
      3        4           0.000362766   -0.000526194    0.000282883
      4        4          -0.000231452    0.000095324   -0.000012583
      5        4           0.000153610    0.000053936   -0.000285999
      6        4           0.000259346   -0.000117718   -0.001006440
      7        4          -0.000058431    0.000157815    0.000079975
      8        4           0.000250233   -0.000032742    0.000197960
      9        4           0.000164365   -0.000101527    0.000321680
     10        4          -0.000255628    0.000175025   -0.000146432
     11        4           0.000128319    0.000149154   -0.000163858
     12        1          -0.000224526    0.000107881    0.000072975
     13        1          -0.000052817   -0.000241185    0.000520809
 -------------------------------------------------------------------
 Cartesian Forces:  Max     0.001006440 RMS     0.000272341

 GradGradGradGradGradGradGradGradGradGradGradGradGradGradGradGradGradGrad
 Berny optimization.
 Using GEDIIS/GDIIS optimizer.
 FormGI is forming the generalized inverse of G from B-inverse, IUseBI=4.
 Internal  Forces:  Max     0.000308537 RMS     0.000053350
 Search for a local minimum.
 Step number  10 out of a maximum of  100
 All quantities printed in internal units (Hartrees-Bohrs-Radians)
 Mixed Optimization -- En-DIIS/RFO-DIIS
 Swapping is turned off.
 Update second derivatives using D2CorX and points    5    6    7    8    9
                                                     10
 DE= -6.89D-05 DEPred=-4.32D-05 R= 1.59D+00
 TightC=F SS=  1.41D+00  RLast= 1.56D-01 DXNew= 1.4270D+00 4.6691D-01
 Trust test= 1.59D+00 RLast= 1.56D-01 DXMaxT set to 8.49D-01
 ITU=  1  1  1  1  1  1  1  1  1  0
     Eigenvalues ---    0.00264   0.01646   0.02632   0.02708   0.03089
     Eigenvalues ---    0.03312   0.03706   0.03758   0.03950   0.04814
     Eigenvalues ---    0.04895   0.05456   0.05898   0.06241   0.06334
     Eigenvalues ---    0.06485   0.06651   0.07019   0.07112   0.07297
     Eigenvalues ---    0.07597   0.08400   0.08699   0.08842   0.09334
     Eigenvalues ---    0.09457   0.10608   0.11836   0.12508   0.13021
     Eigenvalues ---    0.13298   0.13796   0.27788
 En-DIIS/RFO-DIIS/Sim-DIIS IScMMF=       -3 using points:    10    9    8    7    6    5    4    3
 RFO step:  Lambda=-1.37749604D-05.
 DIIS inversion failure, remove point   8.
 DIIS inversion failure, remove point   7.
 DIIS inversion failure, remove point   6.
 DIIS inversion failure, remove point   5.
 DIIS inversion failure, remove point   4.
 RFO-DIIS uses    3 points instead of    8
 DidBck=F Rises=F RFO-DIIS coefs:    1.49911   -0.92061    0.42151    0.00000    0.00000
                  RFO-DIIS coefs:    0.00000    0.00000    0.00000
 Iteration  1 RMS(Cart)=  0.00186275 RMS(Int)=  0.00001696
 Iteration  2 RMS(Cart)=  0.00000907 RMS(Int)=  0.00001186
 Iteration  3 RMS(Cart)=  0.00000000 RMS(Int)=  0.00001186
 Variable       Old X    -DE/DX   Delta X   Delta X   Delta X     New X
                                 (Linear)    (Quad)   (Total)
    R1        4.56715  -0.00001  -0.00031  -0.00015  -0.00047   4.56668
    R2        3.86493  -0.00008   0.00039  -0.00015   0.00024   3.86517
    R3        3.96240   0.00010  -0.00082   0.00082  -0.00000   3.96240
    R4        3.92485  -0.00003   0.00015  -0.00013   0.00001   3.92486
    R5        4.56825   0.00012   0.00656   0.00177   0.00833   4.57658
    R6        3.94404  -0.00011   0.00176  -0.00186  -0.00011   3.94394
    R7        3.84557   0.00002  -0.00088   0.00092   0.00003   3.84560
    R8        3.92608  -0.00003   0.00090  -0.00118  -0.00028   3.92579
    R9        3.94254  -0.00001  -0.00273   0.00127  -0.00146   3.94107
   R10        3.74374   0.00001   0.00159  -0.00063   0.00096   3.74470
   R11        3.90545  -0.00008   0.00051  -0.00064  -0.00013   3.90532
   R12        3.98924  -0.00002  -0.00254   0.00024  -0.00231   3.98693
   R13        4.32551  -0.00019   0.00507  -0.00384   0.00124   4.32675
   R14        4.19368  -0.00000  -0.00111   0.00145   0.00035   4.19403
   R15        3.83289   0.00002   0.00101  -0.00085   0.00016   3.83304
   R16        3.91429  -0.00001   0.00256  -0.00078   0.00178   3.91607
   R17        3.80649   0.00007  -0.00175   0.00079  -0.00096   3.80553
   R18        3.85267   0.00008   0.00042   0.00112   0.00155   3.85422
   R19        4.40564  -0.00012  -0.00243  -0.00163  -0.00405   4.40159
   R20        3.96596   0.00006  -0.00220   0.00144  -0.00075   3.96521
   R21        3.95870   0.00002  -0.00266   0.00018  -0.00247   3.95623
   R22        2.98826   0.00018  -0.00278   0.00285   0.00008   2.98834
   R23        2.96815   0.00031   0.00570   0.00000   0.00571   2.97386
   R24        3.83643   0.00003   0.00038   0.00032   0.00070   3.83713
   R25        3.83320   0.00005  -0.00009   0.00054   0.00045   3.83365
   R26        3.92089   0.00005  -0.00177   0.00156  -0.00021   3.92068
   R27        4.09788  -0.00002   0.00034  -0.00130  -0.00096   4.09692
   R28        4.08189  -0.00004   0.00115  -0.00081   0.00034   4.08222
   R29        3.82254  -0.00005   0.00094  -0.00053   0.00041   3.82295
   R30        1.50842  -0.00016   0.00155  -0.00091   0.00065   1.50907
    A1        1.96455   0.00002  -0.00133   0.00041  -0.00092   1.96363
    A2        1.53535   0.00000  -0.00083   0.00011  -0.00072   1.53463
    A3        1.94881  -0.00001  -0.00166  -0.00031  -0.00197   1.94684
    A4        1.99587  -0.00004  -0.00186  -0.00035  -0.00221   1.99366
    A5        1.58600  -0.00006  -0.00141  -0.00087  -0.00229   1.58371
    A6        1.83050   0.00003   0.00001   0.00030   0.00030   1.83081
    A7        1.83372  -0.00001  -0.00252  -0.00014  -0.00266   1.83106
    A8        2.70663   0.00005  -0.00292   0.00086  -0.00207   2.70456
    A9        1.94258   0.00003  -0.00186   0.00059  -0.00127   1.94131
   A10        1.52136   0.00000   0.00138   0.00006   0.00144   1.52280
   A11        1.56339  -0.00003   0.00033  -0.00043  -0.00011   1.56329
   A12        1.97000  -0.00005  -0.00043  -0.00018  -0.00061   1.96939
   A13        1.90769  -0.00005   0.00053  -0.00052   0.00001   1.90771
   A14        1.96495   0.00001   0.00035   0.00028   0.00063   1.96558
   A15        1.71407   0.00004   0.00152  -0.00003   0.00149   1.71556
   A16        1.53869   0.00006   0.00165   0.00071   0.00237   1.54105
   A17        2.26983   0.00007  -0.00058   0.00027  -0.00030   2.26953
   A18        1.92084   0.00005   0.00018   0.00030   0.00049   1.92133
   A19        1.88311   0.00009  -0.00064   0.00104   0.00040   1.88352
   A20        1.81316   0.00004  -0.00075   0.00073  -0.00002   1.81314
   A21        2.05001  -0.00000   0.00051  -0.00006   0.00045   2.05047
   A22        1.85798  -0.00002  -0.00142   0.00031  -0.00111   1.85686
   A23        1.86505  -0.00003  -0.00042  -0.00021  -0.00063   1.86441
   A24        2.03831  -0.00002  -0.00071   0.00005  -0.00066   2.03765
   A25        1.63735  -0.00005   0.00343  -0.00085   0.00258   1.63993
   A26        1.76766  -0.00007   0.00181  -0.00084   0.00097   1.76862
   A27        1.57193   0.00003   0.00034   0.00017   0.00050   1.57243
   A28        1.76568   0.00002   0.00139  -0.00077   0.00062   1.76630
   A29        2.53749  -0.00006   0.00254  -0.00002   0.00249   2.53997
   A30        2.10089   0.00005   0.00365   0.00091   0.00454   2.10543
   A31        1.57462   0.00001   0.00083  -0.00032   0.00051   1.57513
   A32        1.79742  -0.00000   0.00226  -0.00087   0.00139   1.79881
   A33        2.21241  -0.00004  -0.00790  -0.00032  -0.00822   2.20419
   A34        2.41395  -0.00005  -0.00649  -0.00025  -0.00677   2.40718
   A35        2.13513   0.00004   0.00012   0.00029   0.00042   2.13555
   A36        2.27909   0.00002   0.00396   0.00036   0.00430   2.28339
   A37        1.83375   0.00004   0.00167   0.00031   0.00198   1.83573
   A38        1.87788   0.00000  -0.00773  -0.00001  -0.00775   1.87013
   A39        2.38706  -0.00010  -0.00710  -0.00055  -0.00769   2.37937
   A40        2.26634   0.00003   0.00607   0.00111   0.00718   2.27352
   A41        1.87503   0.00008   0.00687   0.00118   0.00806   1.88310
   A42        1.60902   0.00000   0.00024   0.00025   0.00050   1.60953
   A43        1.73914   0.00002   0.00186  -0.00002   0.00185   1.74099
   A44        2.01561   0.00002  -0.00002   0.00041   0.00038   2.01600
   A45        1.89104   0.00004   0.00057   0.00023   0.00080   1.89184
   A46        2.27444   0.00001   0.00261  -0.00029   0.00231   2.27676
   A47        1.83672  -0.00004  -0.00048  -0.00031  -0.00078   1.83594
   A48        1.80288   0.00000   0.00016   0.00038   0.00054   1.80342
   A49        2.08954  -0.00003  -0.00032  -0.00010  -0.00041   2.08912
   A50        2.06346  -0.00003   0.00028   0.00008   0.00037   2.06383
   A51        1.78025  -0.00002  -0.00008  -0.00009  -0.00016   1.78008
   A52        1.50416  -0.00000   0.00003  -0.00011  -0.00008   1.50408
   A53        1.48748  -0.00002   0.00111  -0.00061   0.00051   1.48798
   A54        1.92079  -0.00003  -0.00232  -0.00040  -0.00272   1.91807
   A55        1.94750   0.00003  -0.00103   0.00055  -0.00049   1.94702
   A56        1.86817  -0.00003   0.00015  -0.00028  -0.00013   1.86804
   A57        1.66309   0.00002  -0.00156   0.00064  -0.00093   1.66217
   A58        1.66230   0.00002  -0.00126   0.00075  -0.00051   1.66178
   A59        1.92907   0.00003  -0.00253   0.00083  -0.00170   1.92736
   A60        1.86842   0.00002  -0.00060   0.00013  -0.00047   1.86794
   A61        1.93669   0.00004  -0.00211   0.00024  -0.00187   1.93482
   A62        1.72866  -0.00001  -0.00014   0.00027   0.00013   1.72879
   A63        1.76286  -0.00002  -0.00102  -0.00025  -0.00127   1.76159
    D1       -0.65509  -0.00002   0.00244  -0.00036   0.00209  -0.65301
    D2       -1.77909  -0.00003   0.00247  -0.00080   0.00167  -1.77742
    D3        1.18587  -0.00002  -0.00074  -0.00043  -0.00118   1.18469
    D4        0.06187  -0.00003  -0.00072  -0.00088  -0.00159   0.06028
    D5        0.33855  -0.00003   0.00026  -0.00049  -0.00022   0.33833
    D6       -0.78544  -0.00003   0.00029  -0.00093  -0.00064  -0.78608
    D7       -0.20138  -0.00007  -0.00081  -0.00122  -0.00204  -0.20342
    D8        0.77217  -0.00003  -0.00083  -0.00063  -0.00145   0.77072
    D9       -1.05962  -0.00005   0.00054  -0.00070  -0.00017  -1.05979
   D10       -0.08607  -0.00001   0.00053  -0.00011   0.00042  -0.08565
   D11        0.90094  -0.00003  -0.00181  -0.00031  -0.00213   0.89881
   D12        1.87449   0.00001  -0.00182   0.00029  -0.00154   1.87295
   D13        0.76866  -0.00001  -0.00137  -0.00069  -0.00206   0.76659
   D14       -0.87429  -0.00002   0.00105  -0.00087   0.00018  -0.87411
   D15       -0.02166  -0.00002  -0.00335  -0.00043  -0.00378  -0.02544
   D16       -0.05540   0.00003   0.00065   0.00075   0.00139  -0.05401
   D17       -1.04862  -0.00001   0.00098   0.00005   0.00104  -1.04758
   D18        0.78164   0.00006   0.00071   0.00131   0.00201   0.78365
   D19       -0.21158   0.00003   0.00104   0.00062   0.00166  -0.20992
   D20        1.91388   0.00005  -0.00114   0.00119   0.00004   1.91392
   D21        0.92066   0.00001  -0.00081   0.00050  -0.00031   0.92035
   D22        0.29815   0.00002   0.00006   0.00015   0.00021   0.29836
   D23       -0.78596   0.00002  -0.00006   0.00008   0.00002  -0.78595
   D24        1.18183   0.00000  -0.00039   0.00013  -0.00026   1.18157
   D25        0.09771   0.00000  -0.00051   0.00005  -0.00045   0.09726
   D26       -0.67441  -0.00000   0.00042   0.00009   0.00051  -0.67390
   D27       -1.75853  -0.00000   0.00030   0.00001   0.00032  -1.75821
   D28       -0.90589   0.00001   0.00236  -0.00071   0.00165  -0.90423
   D29        0.01062  -0.00002   0.00436  -0.00119   0.00317   0.01379
   D30        0.78569  -0.00004   0.00021  -0.00138  -0.00118   0.78452
   D31        0.88543   0.00003  -0.00106   0.00019  -0.00088   0.88455
   D32       -0.17300  -0.00006  -0.00078  -0.00112  -0.00190  -0.17490
   D33       -0.28118   0.00005  -0.00050   0.00045  -0.00005  -0.28122
   D34       -1.33961  -0.00004  -0.00022  -0.00085  -0.00107  -1.34068
   D35       -0.91011   0.00001  -0.00051   0.00038  -0.00013  -0.91024
   D36        0.26217   0.00002  -0.00110   0.00073  -0.00036   0.26181
   D37       -0.02497  -0.00002   0.00062  -0.00021   0.00042  -0.02455
   D38        1.14731  -0.00002   0.00004   0.00014   0.00019   1.14749
   D39       -0.05508   0.00003   0.00060   0.00076   0.00137  -0.05371
   D40        0.87795   0.00005   0.00118   0.00111   0.00229   0.88024
   D41       -2.85817  -0.00004  -0.01210  -0.00120  -0.01329  -2.87146
   D42       -2.48105  -0.00007  -0.00747  -0.00049  -0.00800  -2.48905
   D43       -0.92744   0.00005   0.00000   0.00104   0.00105  -0.92639
   D44        0.00559   0.00007   0.00058   0.00139   0.00196   0.00756
   D45        2.55266  -0.00002  -0.01270  -0.00092  -0.01361   2.53904
   D46        2.92978  -0.00004  -0.00807  -0.00021  -0.00832   2.92145
   D47        0.85426   0.00001  -0.00130   0.00057  -0.00073   0.85353
   D48       -0.28036   0.00005  -0.00168   0.00083  -0.00086  -0.28121
   D49       -0.53050   0.00008   0.00110   0.00118   0.00228  -0.52822
   D50        0.54945   0.00008   0.00015   0.00150   0.00165   0.55111
   D51       -1.60624   0.00002   0.00056   0.00096   0.00151  -1.60473
   D52       -0.52629   0.00003  -0.00039   0.00128   0.00088  -0.52540
   D53       -0.65483  -0.00010   0.00008  -0.00179  -0.00171  -0.65654
   D54        0.50764  -0.00003   0.00001  -0.00149  -0.00148   0.50616
   D55       -0.99004   0.00000  -0.00014   0.00029   0.00015  -0.98989
   D56        0.10333   0.00001  -0.00052   0.00019  -0.00033   0.10301
   D57        0.24503   0.00003   0.00048   0.00031   0.00080   0.24583
   D58        1.33841   0.00004   0.00010   0.00022   0.00032   1.33873
   D59        0.96277  -0.00004  -0.00043  -0.00051  -0.00094   0.96183
   D60        0.00940  -0.00007  -0.00046  -0.00123  -0.00170   0.00770
   D61       -3.01476   0.00001  -0.00472  -0.00063  -0.00536  -3.02012
   D62       -2.36678  -0.00016  -0.00954  -0.00173  -0.01122  -2.37800
   D63       -0.29898   0.00002  -0.00088   0.00041  -0.00047  -0.29945
   D64       -1.25235  -0.00001  -0.00091  -0.00032  -0.00123  -1.25358
   D65        2.00668   0.00007  -0.00516   0.00028  -0.00489   2.00179
   D66        2.65466  -0.00010  -0.00999  -0.00081  -0.01075   2.64391
   D67        0.33119  -0.00002   0.00062  -0.00047   0.00015   0.33134
   D68        1.37232  -0.00001   0.00046  -0.00011   0.00035   1.37268
   D69       -0.73621  -0.00004   0.00131  -0.00115   0.00015  -0.73606
   D70        0.30492  -0.00003   0.00115  -0.00079   0.00036   0.30527
   D71        0.17115  -0.00001   0.00014  -0.00113  -0.00099   0.17017
   D72       -0.92991  -0.00004   0.00147  -0.00144   0.00002  -0.92988
   D73        1.32285  -0.00002  -0.00078  -0.00080  -0.00158   1.32127
   D74        0.22179  -0.00005   0.00055  -0.00112  -0.00056   0.22122
   D75        0.76926   0.00004   0.00010   0.00140   0.00150   0.77075
   D76       -0.31607   0.00004   0.00083   0.00114   0.00197  -0.31410
   D77       -0.55110   0.00002   0.00052   0.00099   0.00151  -0.54959
   D78        0.52436   0.00005  -0.00075   0.00120   0.00045   0.52481
   D79        0.06415  -0.00003  -0.00071  -0.00089  -0.00160   0.06255
   D80        1.30732   0.00001   0.00173  -0.00026   0.00147   1.30878
   D81       -0.94123  -0.00002  -0.00146  -0.00019  -0.00165  -0.94288
   D82        0.30194   0.00001   0.00098   0.00044   0.00142   0.30336
   D83        2.98060  -0.00001   0.00835   0.00034   0.00868   2.98928
   D84       -2.05941   0.00003   0.01079   0.00096   0.01175  -2.04767
   D85        2.36474   0.00010   0.00827   0.00098   0.00930   2.37403
   D86       -2.67528   0.00014   0.01071   0.00160   0.01236  -2.66292
   D87       -0.94123  -0.00004  -0.00007  -0.00157  -0.00164  -0.94286
   D88        0.18548  -0.00007   0.00002  -0.00142  -0.00140   0.18408
   D89        0.07274  -0.00004   0.00154  -0.00209  -0.00054   0.07220
   D90        1.19946  -0.00006   0.00163  -0.00194  -0.00031   1.19915
   D91        2.54067   0.00004   0.00467  -0.00036   0.00431   2.54497
   D92       -2.61581   0.00001   0.00475  -0.00020   0.00454  -2.61126
   D93        2.47552   0.00007   0.00825   0.00015   0.00834   2.48386
   D94       -2.68096   0.00004   0.00833   0.00030   0.00858  -2.67238
   D95        0.50559   0.00003  -0.00069   0.00102   0.00033   0.50592
   D96       -0.50308   0.00003  -0.00198   0.00178  -0.00020  -0.50328
   D97       -2.75858  -0.00005   0.00247   0.00025   0.00270  -2.75588
   D98       -3.14008   0.00004  -0.00066   0.00095   0.00027  -3.13981
   D99        0.54907   0.00001  -0.00090   0.00034  -0.00056   0.54851
   D100      -0.51541   0.00002  -0.00130   0.00037  -0.00092  -0.51633
   D101      -0.52996   0.00004  -0.00224   0.00114  -0.00110  -0.53106
   D102      -1.59444   0.00005  -0.00263   0.00118  -0.00146  -1.59590
   D103      -1.34091  -0.00005  -0.00050  -0.00138  -0.00188  -1.34279
   D104      -0.21865  -0.00004  -0.00058  -0.00119  -0.00177  -0.22042
   D105      -0.18080  -0.00001  -0.00035  -0.00094  -0.00129  -0.18209
   D106       0.94145  -0.00000  -0.00043  -0.00076  -0.00118   0.94027
   D107       0.49276  -0.00004   0.00230  -0.00115   0.00116   0.49392
   D108      -0.76136  -0.00005   0.00159  -0.00059   0.00100  -0.76036
   D109      -0.86535   0.00002  -0.00062   0.00027  -0.00035  -0.86570
   D110       0.01665   0.00000  -0.00154  -0.00018  -0.00172   0.01493
   D111       0.33234   0.00000  -0.00068   0.00084   0.00016   0.33250
   D112       1.21434  -0.00001  -0.00161   0.00039  -0.00121   1.21313
   D113      -0.26541   0.00003  -0.00010   0.00063   0.00053  -0.26488
   D114      -1.27323   0.00001   0.00195  -0.00020   0.00175  -1.27148
   D115       0.99360  -0.00004  -0.00060  -0.00035  -0.00094   0.99266
   D116      -0.01421  -0.00006   0.00145  -0.00117   0.00028  -0.01394
   D117      -0.08764  -0.00001   0.00056  -0.00013   0.00043  -0.08721
   D118       0.89556   0.00001  -0.00073   0.00061  -0.00012   0.89544
   D119      -0.97728   0.00003   0.00124   0.00046   0.00170  -0.97558
   D120       0.00592   0.00004  -0.00005   0.00120   0.00115   0.00707
         Item               Value     Threshold  Converged?
 Maximum Force            0.000309     0.000450     YES
 RMS     Force            0.000053     0.000300     YES
 Maximum Displacement     0.013066     0.001800     NO 
 RMS     Displacement     0.001865     0.001200     NO 
 Predicted change in Energy=-6.526961D-06
 GradGradGradGradGradGradGradGradGradGradGradGradGradGradGradGradGradGrad

                          Input orientation:                          
 ---------------------------------------------------------------------
 Center     Atomic      Atomic             Coordinates (Angstroms)
 Number     Number       Type             X           Y           Z
 ---------------------------------------------------------------------
      1          4           0        0.070311    0.040666   -1.553849
      2          4           0       -1.495229    1.297130   -0.208394
      3          4           0        0.489155    1.693362   -0.423953
      4          4           0       -0.206463    0.996437    1.392988
      5          4           0        2.065203    0.434179   -1.041817
      6          4           0       -1.860503   -0.409938    0.932620
      7          4           0       -0.443858   -1.640223   -0.447522
      8          4           0        0.093741   -1.009541    1.406190
      9          4           0        1.539783   -1.308952   -0.181112
     10          4           0        1.714959    0.348434    0.965618
     11          4           0       -1.934453   -0.384924   -1.159471
     12          1           0       -2.825579   -1.095243    1.981280
     13          1           0       -3.307986   -0.724722    1.463875
 ---------------------------------------------------------------------
                    Distance matrix (angstroms):
                    1          2          3          4          5
     1  Be   0.000000
     2  Be   2.416582   0.000000
     3  Be   2.045360   2.035004   0.000000
     4  Be   3.110297   2.077441   2.066607   0.000000
     5  Be   2.096812   3.757120   2.109792   3.377110   0.000000
     6  Be   3.180191   2.085527   3.432937   2.219387   4.474606
     7  Be   2.076949   3.128995   3.461771   3.224253   3.309337
     8  Be   3.140909   3.233023   3.288079   2.028360   3.458862
     9  Be   2.421822   4.000463   3.190091   3.292716   2.013798
    10  Be   3.024451   3.547342   2.289615   2.072297   2.039563
    11  Be   2.087041   1.981609   3.276299   3.377744   4.084363
    12  H    4.708885   3.505418   4.954687   3.403084   5.949621
    13  H    4.594058   3.189116   4.881527   3.547797   6.040919
                    6          7          8          9         10
     6  Be   0.000000
     7  Be   2.329223   0.000000
     8  Be   2.098300   2.030522   0.000000
     9  Be   3.689251   2.028681   2.167997   0.000000
    10  Be   3.655154   3.257639   2.160220   2.023018   0.000000
    11  Be   2.093547   2.074734   3.329614   3.725765   4.286260
    12  H    1.581361   3.445095   2.976660   4.876269   4.871577
    13  H    1.573699   3.562978   3.414118   5.152492   5.160417
                   11         12         13
    11  Be   0.000000
    12  H    3.341103   0.000000
    13  H    2.980604   0.798567   0.000000
 Stoichiometry    Be11H2
 Framework group  C1[X(Be11H2)]
 Deg. of freedom    33
 Full point group                 C1      NOp   1
 Largest Abelian subgroup         C1      NOp   1
 Largest concise Abelian subgroup C1      NOp   1
                         Standard orientation:                         
 ---------------------------------------------------------------------
 Center     Atomic      Atomic             Coordinates (Angstroms)
 Number     Number       Type             X           Y           Z
 ---------------------------------------------------------------------
      1          4           0        0.565331    1.124533   -1.012482
      2          4           0       -1.074524    1.414623    0.738686
      3          4           0        0.942517    1.313661    0.988882
      4          4           0       -0.234554   -0.245590    1.662755
      5          4           0        2.427947    0.506963   -0.273639
      6          4           0       -1.919992   -0.422642    0.229707
      7          4           0       -0.412285   -0.632384   -1.533275
      8          4           0       -0.225040   -1.659389    0.208340
      9          4           0        1.486311   -1.115329   -1.006356
     10          4           0        1.625360   -0.871743    0.997125
     11          4           0       -1.515769    1.085511   -1.164932
     12          1           0       -3.181953   -1.363592    0.380610
     13          1           0       -3.479252   -0.629268    0.280152
 ---------------------------------------------------------------------
 Rotational constants (GHZ):           2.4174774           1.6957706           1.6553768
 Standard basis: def2TZVP (5D, 7F)
 There are   232 symmetry adapted cartesian basis functions of A   symmetry.
 There are   221 symmetry adapted basis functions of A   symmetry.
   221 basis functions,   335 primitive gaussians,   232 cartesian basis functions
    23 alpha electrons       23 beta electrons
       nuclear repulsion energy       191.0199883282 Hartrees.
 NAtoms=   13 NActive=   13 NUniq=   13 SFac= 1.00D+00 NAtFMM=   60 NAOKFM=F Big=F
 Integral buffers will be    131072 words long.
 Raffenetti 2 integral format.
 Two-electron integral symmetry is turned on.
 Nuclear repulsion after empirical dispersion term =      190.9926444876 Hartrees.
 One-electron integrals computed using PRISM.
   1 Symmetry operations used in ECPInt.
 ECPInt:  NShTT=    5778 NPrTT=   17959 LenC2=    5632 LenP2D=   14641.
 LDataN:  DoStor=T MaxTD1= 4 Len=   56
 NBasis=   221 RedAO= T EigKep=  2.65D-04  NBF=   221
 NBsUse=   221 1.00D-06 EigRej= -1.00D+00 NBFU=   221
 Initial guess from the checkpoint file:  "/home/super/YCY/BeH/Be11/6-H-Be11.chk"
 B after Tr=     0.000000   -0.000000   -0.000000
         Rot=    0.999979   -0.006469    0.000068   -0.000148 Ang=  -0.74 deg.
 Requested convergence on RMS density matrix=1.00D-08 within 128 cycles.
 Requested convergence on MAX density matrix=1.00D-06.
 Requested convergence on             energy=1.00D-06.
 No special actions if energy rises.
 SCF Done:  E(RPBE1PBE) =  -163.040341792     A.U. after   11 cycles
            NFock= 11  Conv=0.65D-08     -V/T= 2.0075
   1 Symmetry operations used in ECPInt.
 ECPInt:  NShTT=    5778 NPrTT=   17959 LenC2=    5632 LenP2D=   14641.
 LDataN:  DoStor=T MaxTD1= 5 Len=  102
 Calling FoFJK, ICntrl=      2127 FMM=F ISym2X=0 I1Cent= 0 IOpClX= 0 NMat=1 NMatS=1 NMatT=0.
 ***** Axes restored to original set *****
 -------------------------------------------------------------------
 Center     Atomic                   Forces (Hartrees/Bohr)
 Number     Number              X              Y              Z
 -------------------------------------------------------------------
      1        4          -0.000338198    0.000065626    0.000079486
      2        4          -0.000045304    0.000187768    0.000072022
      3        4           0.000285084   -0.000470471    0.000332088
      4        4          -0.000129064    0.000046792   -0.000030752
      5        4           0.000247630    0.000021838   -0.000308112
      6        4           0.000027734   -0.000136963   -0.000709354
      7        4          -0.000013104    0.000155312    0.000119999
      8        4           0.000229333   -0.000008427    0.000146426
      9        4           0.000140532   -0.000097143    0.000263939
     10        4          -0.000364922    0.000199297   -0.000260545
     11        4           0.000137454    0.000160408   -0.000184825
     12        1          -0.000450069    0.000221501   -0.000093390
     13        1           0.000272893   -0.000345538    0.000573019
 -------------------------------------------------------------------
 Cartesian Forces:  Max     0.000709354 RMS     0.000257871

 GradGradGradGradGradGradGradGradGradGradGradGradGradGradGradGradGradGrad
 Berny optimization.
 Using GEDIIS/GDIIS optimizer.
 FormGI is forming the generalized inverse of G from B-inverse, IUseBI=4.
 Internal  Forces:  Max     0.000354100 RMS     0.000055607
 Search for a local minimum.
 Step number  11 out of a maximum of  100
 All quantities printed in internal units (Hartrees-Bohrs-Radians)
 Mixed Optimization -- En-DIIS/RFO-DIIS
 Swapping is turned off.
 Update second derivatives using D2CorX and points    6    7    8    9   10
                                                     11
 DE= -1.13D-05 DEPred=-6.53D-06 R= 1.74D+00
 TightC=F SS=  1.41D+00  RLast= 4.71D-02 DXNew= 1.4270D+00 1.4142D-01
 Trust test= 1.74D+00 RLast= 4.71D-02 DXMaxT set to 8.49D-01
 ITU=  1  1  1  1  1  1  1  1  1  1  0
     Eigenvalues ---    0.00204   0.01235   0.02285   0.02644   0.03106
     Eigenvalues ---    0.03293   0.03415   0.03743   0.03946   0.04818
     Eigenvalues ---    0.04873   0.05280   0.05869   0.06139   0.06331
     Eigenvalues ---    0.06407   0.06554   0.06991   0.07055   0.07298
     Eigenvalues ---    0.07556   0.07815   0.08686   0.08771   0.08995
     Eigenvalues ---    0.09459   0.10613   0.11688   0.12368   0.12986
     Eigenvalues ---    0.13242   0.13807   0.28892
 En-DIIS/RFO-DIIS/Sim-DIIS IScMMF=       -3 using points:    11   10    9    8    7    6    5    4    3
 RFO step:  Lambda=-2.56798453D-05.
 DIIS inversion failure, remove point   9.
 DIIS inversion failure, remove point   8.
 DIIS inversion failure, remove point   7.
 DIIS inversion failure, remove point   6.
 DIIS inversion failure, remove point   5.
 RFO-DIIS uses    4 points instead of    9
 DidBck=F Rises=F RFO-DIIS coefs:    2.50813   -2.00000    0.77229   -0.28042    0.00000
                  RFO-DIIS coefs:    0.00000    0.00000    0.00000    0.00000
 Iteration  1 RMS(Cart)=  0.00314218 RMS(Int)=  0.00003645
 Iteration  2 RMS(Cart)=  0.00002545 RMS(Int)=  0.00001671
 Iteration  3 RMS(Cart)=  0.00000000 RMS(Int)=  0.00001671
 Variable       Old X    -DE/DX   Delta X   Delta X   Delta X     New X
                                 (Linear)    (Quad)   (Total)
    R1        4.56668   0.00000  -0.00046   0.00023  -0.00022   4.56646
    R2        3.86517  -0.00008  -0.00039   0.00009  -0.00028   3.86489
    R3        3.96240   0.00010   0.00107  -0.00015   0.00092   3.96332
    R4        3.92486  -0.00002  -0.00026  -0.00020  -0.00047   3.92439
    R5        4.57658   0.00008   0.00513   0.01103   0.01614   4.59272
    R6        3.94394  -0.00008  -0.00269  -0.00096  -0.00366   3.94028
    R7        3.84560   0.00002   0.00133   0.00050   0.00184   3.84744
    R8        3.92579  -0.00003  -0.00168  -0.00109  -0.00278   3.92301
    R9        3.94107   0.00004   0.00101  -0.00109  -0.00009   3.94099
   R10        3.74470  -0.00000  -0.00022   0.00153   0.00130   3.74600
   R11        3.90532  -0.00008  -0.00086  -0.00116  -0.00201   3.90331
   R12        3.98693   0.00004  -0.00059  -0.00138  -0.00198   3.98495
   R13        4.32675  -0.00023  -0.00493  -0.00305  -0.00799   4.31876
   R14        4.19403   0.00002   0.00142   0.00124   0.00267   4.19670
   R15        3.83304   0.00000  -0.00083  -0.00048  -0.00131   3.83173
   R16        3.91607  -0.00004  -0.00004   0.00184   0.00179   3.91787
   R17        3.80553   0.00008   0.00069  -0.00127  -0.00058   3.80495
   R18        3.85422   0.00006   0.00189   0.00206   0.00395   3.85817
   R19        4.40159  -0.00007  -0.00401  -0.00615  -0.01015   4.39144
   R20        3.96521   0.00007   0.00141   0.00007   0.00149   3.96670
   R21        3.95623   0.00005  -0.00077  -0.00289  -0.00365   3.95258
   R22        2.98834   0.00021   0.00392   0.00128   0.00521   2.99355
   R23        2.97386   0.00010   0.00356   0.00758   0.01115   2.98501
   R24        3.83713  -0.00001   0.00086   0.00048   0.00134   3.83847
   R25        3.83365   0.00004   0.00110   0.00074   0.00185   3.83550
   R26        3.92068   0.00005   0.00212   0.00065   0.00278   3.92346
   R27        4.09692  -0.00000  -0.00210  -0.00136  -0.00346   4.09346
   R28        4.08222  -0.00004  -0.00082   0.00068  -0.00014   4.08208
   R29        3.82295  -0.00007  -0.00047   0.00038  -0.00009   3.82286
   R30        1.50907  -0.00035  -0.00078  -0.00076  -0.00157   1.50750
    A1        1.96363   0.00004   0.00034  -0.00045  -0.00012   1.96351
    A2        1.53463   0.00000   0.00009  -0.00094  -0.00085   1.53378
    A3        1.94684   0.00000  -0.00089  -0.00247  -0.00336   1.94348
    A4        1.99366  -0.00004  -0.00103  -0.00327  -0.00430   1.98936
    A5        1.58371  -0.00004  -0.00189  -0.00330  -0.00520   1.57851
    A6        1.83081   0.00002   0.00067   0.00042   0.00109   1.83189
    A7        1.83106   0.00000  -0.00101  -0.00339  -0.00439   1.82667
    A8        2.70456   0.00006   0.00067  -0.00167  -0.00100   2.70356
    A9        1.94131   0.00003   0.00051  -0.00115  -0.00063   1.94068
   A10        1.52280  -0.00001   0.00049   0.00165   0.00214   1.52495
   A11        1.56329  -0.00002  -0.00091  -0.00055  -0.00146   1.56183
   A12        1.96939  -0.00004  -0.00075  -0.00113  -0.00188   1.96750
   A13        1.90771  -0.00005  -0.00081  -0.00061  -0.00142   1.90629
   A14        1.96558   0.00000   0.00051   0.00077   0.00128   1.96686
   A15        1.71556   0.00003   0.00041   0.00209   0.00250   1.71806
   A16        1.54105   0.00004   0.00178   0.00337   0.00515   1.54621
   A17        2.26953   0.00007   0.00036  -0.00011   0.00025   2.26977
   A18        1.92133   0.00004   0.00072   0.00134   0.00205   1.92338
   A19        1.88352   0.00009   0.00165   0.00151   0.00317   1.88669
   A20        1.81314   0.00004   0.00109   0.00052   0.00160   1.81474
   A21        2.05047  -0.00001   0.00003   0.00015   0.00018   2.05064
   A22        1.85686   0.00000  -0.00006  -0.00126  -0.00132   1.85554
   A23        1.86441  -0.00002  -0.00061  -0.00105  -0.00167   1.86274
   A24        2.03765  -0.00001  -0.00028  -0.00072  -0.00099   2.03666
   A25        1.63993  -0.00009  -0.00031   0.00235   0.00204   1.64197
   A26        1.76862  -0.00008  -0.00078   0.00036  -0.00044   1.76819
   A27        1.57243   0.00001   0.00071   0.00086   0.00156   1.57399
   A28        1.76630  -0.00001  -0.00049   0.00031  -0.00020   1.76610
   A29        2.53997  -0.00008   0.00031   0.00274   0.00299   2.54296
   A30        2.10543   0.00008   0.00218   0.00643   0.00855   2.11398
   A31        1.57513  -0.00002   0.00009   0.00033   0.00041   1.57555
   A32        1.79881  -0.00003  -0.00041   0.00126   0.00085   1.79965
   A33        2.20419  -0.00000  -0.00274  -0.01071  -0.01345   2.19074
   A34        2.40718  -0.00003  -0.00260  -0.00868  -0.01131   2.39587
   A35        2.13555   0.00007   0.00024   0.00093   0.00113   2.13668
   A36        2.28339   0.00002   0.00153   0.00560   0.00710   2.29049
   A37        1.83573   0.00001   0.00137   0.00255   0.00392   1.83965
   A38        1.87013   0.00006  -0.00230  -0.00963  -0.01196   1.85817
   A39        2.37937  -0.00010  -0.00312  -0.01028  -0.01342   2.36594
   A40        2.27352   0.00002   0.00310   0.00983   0.01294   2.28646
   A41        1.88310   0.00010   0.00362   0.01108   0.01470   1.89779
   A42        1.60953   0.00001   0.00028   0.00091   0.00119   1.61071
   A43        1.74099   0.00002   0.00046   0.00240   0.00286   1.74385
   A44        2.01600   0.00003   0.00051   0.00113   0.00164   2.01763
   A45        1.89184   0.00004   0.00061   0.00131   0.00192   1.89376
   A46        2.27676   0.00000   0.00033   0.00285   0.00318   2.27993
   A47        1.83594  -0.00003  -0.00072  -0.00112  -0.00184   1.83410
   A48        1.80342   0.00000   0.00074   0.00103   0.00177   1.80519
   A49        2.08912  -0.00001  -0.00042  -0.00056  -0.00098   2.08814
   A50        2.06383  -0.00002   0.00004   0.00022   0.00026   2.06409
   A51        1.78008  -0.00003  -0.00014  -0.00065  -0.00080   1.77929
   A52        1.50408  -0.00001  -0.00025  -0.00029  -0.00054   1.50353
   A53        1.48798  -0.00004  -0.00073  -0.00026  -0.00099   1.48700
   A54        1.91807  -0.00001  -0.00148  -0.00364  -0.00512   1.91295
   A55        1.94702   0.00004   0.00056  -0.00010   0.00046   1.94748
   A56        1.86804  -0.00004  -0.00038  -0.00071  -0.00109   1.86695
   A57        1.66217   0.00003   0.00055  -0.00068  -0.00014   1.66203
   A58        1.66178   0.00004   0.00084   0.00034   0.00116   1.66295
   A59        1.92736   0.00007   0.00053  -0.00079  -0.00027   1.92709
   A60        1.86794   0.00004  -0.00003  -0.00032  -0.00035   1.86759
   A61        1.93482   0.00006  -0.00036  -0.00206  -0.00242   1.93240
   A62        1.72879   0.00000   0.00008   0.00029   0.00037   1.72917
   A63        1.76159  -0.00002  -0.00071  -0.00183  -0.00254   1.75904
    D1       -0.65301  -0.00003   0.00006   0.00227   0.00233  -0.65067
    D2       -1.77742  -0.00004  -0.00052   0.00149   0.00098  -1.77644
    D3        1.18469  -0.00002  -0.00096  -0.00183  -0.00280   1.18189
    D4        0.06028  -0.00003  -0.00155  -0.00261  -0.00416   0.05612
    D5        0.33833  -0.00002  -0.00082  -0.00059  -0.00141   0.33692
    D6       -0.78608  -0.00003  -0.00140  -0.00136  -0.00277  -0.78885
    D7       -0.20342  -0.00006  -0.00247  -0.00318  -0.00564  -0.20906
    D8        0.77072  -0.00002  -0.00132  -0.00167  -0.00298   0.76774
    D9       -1.05979  -0.00005  -0.00120  -0.00075  -0.00195  -1.06174
   D10       -0.08565  -0.00001  -0.00005   0.00076   0.00071  -0.08494
   D11        0.89881  -0.00002  -0.00114  -0.00286  -0.00400   0.89481
   D12        1.87295   0.00002   0.00001  -0.00135  -0.00133   1.87162
   D13        0.76659  -0.00001  -0.00152  -0.00350  -0.00503   0.76157
   D14       -0.87411  -0.00002  -0.00130  -0.00085  -0.00213  -0.87624
   D15       -0.02544  -0.00002  -0.00194  -0.00613  -0.00809  -0.03353
   D16       -0.05401   0.00002   0.00132   0.00228   0.00361  -0.05040
   D17       -1.04758  -0.00001   0.00033   0.00128   0.00161  -1.04597
   D18        0.78365   0.00006   0.00240   0.00327   0.00567   0.78932
   D19       -0.20992   0.00002   0.00140   0.00228   0.00367  -0.20625
   D20        1.91392   0.00006   0.00163   0.00130   0.00294   1.91686
   D21        0.92035   0.00003   0.00064   0.00031   0.00094   0.92128
   D22        0.29836   0.00001   0.00032   0.00026   0.00059   0.29895
   D23       -0.78595   0.00001   0.00011  -0.00014  -0.00002  -0.78597
   D24        1.18157   0.00000   0.00017  -0.00053  -0.00035   1.18122
   D25        0.09726   0.00000  -0.00004  -0.00093  -0.00096   0.09630
   D26       -0.67390  -0.00000   0.00015   0.00051   0.00067  -0.67323
   D27       -1.75821  -0.00000  -0.00006   0.00011   0.00006  -1.75815
   D28       -0.90423  -0.00000  -0.00046   0.00184   0.00137  -0.90286
   D29        0.01379  -0.00002  -0.00049   0.00398   0.00351   0.01730
   D30        0.78452  -0.00003  -0.00213  -0.00204  -0.00417   0.78034
   D31        0.88455   0.00005  -0.00010  -0.00054  -0.00064   0.88391
   D32       -0.17490  -0.00004  -0.00231  -0.00307  -0.00539  -0.18029
   D33       -0.28122   0.00006   0.00071   0.00088   0.00158  -0.27964
   D34       -1.34068  -0.00003  -0.00150  -0.00164  -0.00316  -1.34384
   D35       -0.91024   0.00001   0.00064   0.00013   0.00077  -0.90947
   D36        0.26181   0.00002   0.00101   0.00035   0.00136   0.26317
   D37       -0.02455  -0.00003  -0.00004   0.00026   0.00023  -0.02433
   D38        1.14749  -0.00002   0.00033   0.00049   0.00082   1.14832
   D39       -0.05371   0.00002   0.00133   0.00225   0.00359  -0.05011
   D40        0.88024   0.00003   0.00229   0.00348   0.00576   0.88600
   D41       -2.87146  -0.00001  -0.00512  -0.01792  -0.02305  -2.89451
   D42       -2.48905  -0.00006  -0.00305  -0.01060  -0.01371  -2.50276
   D43       -0.92639   0.00005   0.00173   0.00221   0.00394  -0.92245
   D44        0.00756   0.00005   0.00269   0.00343   0.00611   0.01366
   D45        2.53904   0.00001  -0.00472  -0.01796  -0.02271   2.51634
   D46        2.92145  -0.00004  -0.00265  -0.01064  -0.01336   2.90809
   D47        0.85353   0.00001   0.00047  -0.00068  -0.00022   0.85331
   D48       -0.28121   0.00005   0.00082  -0.00037   0.00044  -0.28078
   D49       -0.52822   0.00005   0.00257   0.00345   0.00603  -0.52220
   D50        0.55111   0.00007   0.00275   0.00291   0.00566   0.55677
   D51       -1.60473   0.00001   0.00199   0.00269   0.00467  -1.60006
   D52       -0.52540   0.00002   0.00217   0.00215   0.00431  -0.52109
   D53       -0.65654  -0.00010  -0.00309  -0.00399  -0.00708  -0.66362
   D54        0.50616  -0.00003  -0.00255  -0.00311  -0.00566   0.50050
   D55       -0.98989  -0.00001   0.00054  -0.00008   0.00046  -0.98943
   D56        0.10301   0.00001   0.00019  -0.00067  -0.00048   0.10253
   D57        0.24583   0.00001   0.00078   0.00100   0.00180   0.24763
   D58        1.33873   0.00004   0.00044   0.00041   0.00086   1.33958
   D59        0.96183  -0.00003  -0.00110  -0.00146  -0.00255   0.95927
   D60        0.00770  -0.00005  -0.00250  -0.00280  -0.00531   0.00239
   D61       -3.02012   0.00005  -0.00237  -0.00693  -0.00932  -3.02944
   D62       -2.37800  -0.00017  -0.00540  -0.01556  -0.02090  -2.39890
   D63       -0.29945   0.00002   0.00051   0.00039   0.00089  -0.29855
   D64       -1.25358   0.00001  -0.00089  -0.00096  -0.00186  -1.25544
   D65        2.00179   0.00011  -0.00076  -0.00509  -0.00587   1.99592
   D66        2.64391  -0.00012  -0.00379  -0.01371  -0.01745   2.62646
   D67        0.33134  -0.00001  -0.00074  -0.00004  -0.00077   0.33057
   D68        1.37268  -0.00000  -0.00013   0.00039   0.00026   1.37294
   D69       -0.73606  -0.00004  -0.00169  -0.00052  -0.00220  -0.73826
   D70        0.30527  -0.00003  -0.00109  -0.00009  -0.00117   0.30410
   D71        0.17017  -0.00001  -0.00202  -0.00271  -0.00473   0.16543
   D72       -0.92988  -0.00005  -0.00208  -0.00170  -0.00378  -0.93367
   D73        1.32127  -0.00000  -0.00179  -0.00334  -0.00512   1.31615
   D74        0.22122  -0.00005  -0.00185  -0.00233  -0.00417   0.21705
   D75        0.77075   0.00003   0.00242   0.00291   0.00532   0.77607
   D76       -0.31410   0.00003   0.00220   0.00358   0.00579  -0.30831
   D77       -0.54959   0.00002   0.00193   0.00314   0.00507  -0.54452
   D78        0.52481   0.00006   0.00186   0.00199   0.00384   0.52865
   D79        0.06255  -0.00003  -0.00155  -0.00262  -0.00418   0.05837
   D80        1.30878  -0.00000   0.00018   0.00151   0.00168   1.31046
   D81       -0.94288  -0.00001  -0.00075  -0.00226  -0.00302  -0.94590
   D82        0.30336   0.00002   0.00098   0.00186   0.00284   0.30620
   D83        2.98928  -0.00004   0.00266   0.01124   0.01392   3.00320
   D84       -2.04767  -0.00001   0.00440   0.01536   0.01978  -2.02789
   D85        2.37403   0.00012   0.00402   0.01273   0.01678   2.39082
   D86       -2.66292   0.00015   0.00576   0.01686   0.02265  -2.64027
   D87       -0.94286  -0.00003  -0.00271  -0.00320  -0.00589  -0.94876
   D88        0.18408  -0.00006  -0.00253  -0.00306  -0.00558   0.17850
   D89        0.07220  -0.00005  -0.00280  -0.00195  -0.00476   0.06744
   D90        1.19915  -0.00007  -0.00263  -0.00182  -0.00445   1.19469
   D91        2.54497   0.00003   0.00056   0.00533   0.00587   2.55084
   D92       -2.61126   0.00001   0.00074   0.00547   0.00618  -2.60509
   D93        2.48386   0.00004   0.00250   0.01033   0.01275   2.49661
   D94       -2.67238   0.00001   0.00267   0.01047   0.01306  -2.65932
   D95        0.50592   0.00003   0.00163   0.00094   0.00258   0.50850
   D96       -0.50328   0.00004   0.00217   0.00079   0.00299  -0.50029
   D97       -2.75588  -0.00008   0.00104   0.00335   0.00437  -2.75151
   D98       -3.13981   0.00006   0.00125   0.00113   0.00233  -3.13747
   D99        0.54851   0.00001   0.00036  -0.00035   0.00001   0.54851
   D100      -0.51633   0.00003   0.00022  -0.00064  -0.00042  -0.51675
   D101      -0.53106   0.00004   0.00134  -0.00069   0.00065  -0.53041
   D102      -1.59590   0.00005   0.00120  -0.00097   0.00023  -1.59567
   D103      -1.34279  -0.00005  -0.00237  -0.00327  -0.00565  -1.34844
   D104      -0.22042  -0.00004  -0.00214  -0.00324  -0.00537  -0.22579
   D105      -0.18209  -0.00000  -0.00171  -0.00191  -0.00361  -0.18571
   D106       0.94027   0.00000  -0.00147  -0.00187  -0.00334   0.93694
   D107       0.49392  -0.00004  -0.00123   0.00065  -0.00058   0.49334
   D108      -0.76036  -0.00007  -0.00046   0.00023  -0.00022  -0.76058
   D109      -0.86570   0.00002   0.00035  -0.00021   0.00013  -0.86557
   D110       0.01493   0.00000  -0.00075  -0.00240  -0.00316   0.01177
   D111       0.33250   0.00001   0.00109   0.00082   0.00190   0.33440
   D112       1.21313  -0.00000  -0.00001  -0.00137  -0.00139   1.21173
   D113      -0.26488   0.00003   0.00111   0.00146   0.00255  -0.26233
   D114      -1.27148  -0.00002   0.00038   0.00159   0.00197  -1.26950
   D115       0.99266  -0.00002  -0.00084  -0.00113  -0.00197   0.99069
   D116      -0.01394  -0.00007  -0.00157  -0.00100  -0.00255  -0.01649
   D117      -0.08721  -0.00001  -0.00007   0.00076   0.00070  -0.08652
   D118       0.89544   0.00002   0.00074   0.00084   0.00158   0.89701
   D119      -0.97558   0.00002   0.00125   0.00277   0.00402  -0.97156
   D120       0.00707   0.00005   0.00206   0.00285   0.00490   0.01197
         Item               Value     Threshold  Converged?
 Maximum Force            0.000354     0.000450     YES
 RMS     Force            0.000056     0.000300     YES
 Maximum Displacement     0.022212     0.001800     NO 
 RMS     Displacement     0.003148     0.001200     NO 
 Predicted change in Energy=-1.067791D-05
 GradGradGradGradGradGradGradGradGradGradGradGradGradGradGradGradGradGrad

                          Input orientation:                          
 ---------------------------------------------------------------------
 Center     Atomic      Atomic             Coordinates (Angstroms)
 Number     Number       Type             X           Y           Z
 ---------------------------------------------------------------------
      1          4           0        0.069699    0.043098   -1.557966
      2          4           0       -1.494594    1.299475   -0.211189
      3          4           0        0.492252    1.690718   -0.422323
      4          4           0       -0.210627    0.996814    1.391769
      5          4           0        2.065179    0.429836   -1.041092
      6          4           0       -1.862886   -0.411214    0.923332
      7          4           0       -0.444166   -1.636519   -0.450040
      8          4           0        0.090743   -1.008278    1.406053
      9          4           0        1.540176   -1.310453   -0.175118
     10          4           0        1.712885    0.349397    0.968330
     11          4           0       -1.934062   -0.380727   -1.166848
     12          1           0       -2.817271   -1.096410    1.985917
     13          1           0       -3.308246   -0.729075    1.475629
 ---------------------------------------------------------------------
                    Distance matrix (angstroms):
                    1          2          3          4          5
     1  Be   0.000000
     2  Be   2.416465   0.000000
     3  Be   2.045211   2.035977   0.000000
     4  Be   3.112731   2.075970   2.065544   0.000000
     5  Be   2.097300   3.757258   2.108743   3.379285   0.000000
     6  Be   3.177755   2.085482   3.431557   2.220797   4.471691
     7  Be   2.076697   3.127380   3.456610   3.221994   3.303933
     8  Be   3.145035   3.233340   3.284623   2.027664   3.457613
     9  Be   2.430365   4.002856   3.188461   3.293012   2.013491
    10  Be   3.029199   3.547087   2.285389   2.073245   2.041655
    11  Be   2.085104   1.982295   3.276004   3.378516   4.082494
    12  H    4.710858   3.509560   4.951833   3.395467   5.943949
    13  H    4.605373   3.201516   4.888906   3.546967   6.045714
                    6          7          8          9         10
     6  Be   0.000000
     7  Be   2.323852   0.000000
     8  Be   2.099089   2.031230   0.000000
     9  Be   3.687283   2.029658   2.166164   0.000000
    10  Be   3.656049   3.257069   2.160145   2.022969   0.000000
    11  Be   2.091614   2.076203   3.333689   3.730718   4.288623
    12  H    1.584119   3.443434   2.966574   4.868597   4.862937
    13  H    1.579599   3.568559   3.411147   5.154625   5.160640
                   11         12         13
    11  Be   0.000000
    12  H    3.351446   0.000000
    13  H    2.998735   0.797737   0.000000
 Stoichiometry    Be11H2
 Framework group  C1[X(Be11H2)]
 Deg. of freedom    33
 Full point group                 C1      NOp   1
 Largest Abelian subgroup         C1      NOp   1
 Largest concise Abelian subgroup C1      NOp   1
                         Standard orientation:                         
 ---------------------------------------------------------------------
 Center     Atomic      Atomic             Coordinates (Angstroms)
 Number     Number       Type             X           Y           Z
 ---------------------------------------------------------------------
      1          4           0        0.564384    1.149000   -0.990261
      2          4           0       -1.074763    1.400137    0.767416
      3          4           0        0.943159    1.290176    1.014605
      4          4           0       -0.237426   -0.278159    1.657269
      5          4           0        2.426580    0.511539   -0.266013
      6          4           0       -1.919495   -0.424727    0.214667
      7          4           0       -0.410557   -0.598999   -1.544033
      8          4           0       -0.224991   -1.663012    0.176239
      9          4           0        1.486887   -1.099206   -1.025370
     10          4           0        1.624546   -0.891030    0.982145
     11          4           0       -1.514735    1.113133   -1.144010
     12          1           0       -3.172817   -1.383098    0.356584
     13          1           0       -3.481533   -0.652305    0.272799
 ---------------------------------------------------------------------
 Rotational constants (GHZ):           2.4160732           1.6963291           1.6555142
 Standard basis: def2TZVP (5D, 7F)
 There are   232 symmetry adapted cartesian basis functions of A   symmetry.
 There are   221 symmetry adapted basis functions of A   symmetry.
   221 basis functions,   335 primitive gaussians,   232 cartesian basis functions
    23 alpha electrons       23 beta electrons
       nuclear repulsion energy       191.0120156014 Hartrees.
 NAtoms=   13 NActive=   13 NUniq=   13 SFac= 1.00D+00 NAtFMM=   60 NAOKFM=F Big=F
 Integral buffers will be    131072 words long.
 Raffenetti 2 integral format.
 Two-electron integral symmetry is turned on.
 Nuclear repulsion after empirical dispersion term =      190.9846737031 Hartrees.
 One-electron integrals computed using PRISM.
   1 Symmetry operations used in ECPInt.
 ECPInt:  NShTT=    5778 NPrTT=   17959 LenC2=    5634 LenP2D=   14645.
 LDataN:  DoStor=T MaxTD1= 4 Len=   56
 NBasis=   221 RedAO= T EigKep=  2.65D-04  NBF=   221
 NBsUse=   221 1.00D-06 EigRej= -1.00D+00 NBFU=   221
 Initial guess from the checkpoint file:  "/home/super/YCY/BeH/Be11/6-H-Be11.chk"
 B after Tr=    -0.000000   -0.000000   -0.000000
         Rot=    0.999950   -0.010041    0.000205   -0.000092 Ang=  -1.15 deg.
 ExpMin= 3.27D-02 ExpMax= 4.70D+03 ExpMxC= 1.60D+02 IAcc=3 IRadAn=         5 AccDes= 0.00D+00
 Harris functional with IExCor= 1009 and IRadAn=       5 diagonalized for initial guess.
 HarFok:  IExCor= 1009 AccDes= 0.00D+00 IRadAn=         5 IDoV= 1 UseB2=F ITyADJ=14
 ICtDFT=  3500011 ScaDFX=  1.000000  1.000000  1.000000  1.000000
 FoFCou: FMM=F IPFlag=           0 FMFlag=      100000 FMFlg1=           0
         NFxFlg=           0 DoJE=T BraDBF=F KetDBF=T FulRan=T
         wScrn=  0.000000 ICntrl=       500 IOpCl=  0 I1Cent=   200000004 NGrid=           0
         NMat0=    1 NMatS0=      1 NMatT0=    0 NMatD0=    1 NMtDS0=    0 NMtDT0=    0
 Petite list used in FoFCou.
 Requested convergence on RMS density matrix=1.00D-08 within 128 cycles.
 Requested convergence on MAX density matrix=1.00D-06.
 Requested convergence on             energy=1.00D-06.
 No special actions if energy rises.
 SCF Done:  E(RPBE1PBE) =  -163.040357844     A.U. after   12 cycles
            NFock= 12  Conv=0.49D-08     -V/T= 2.0075
   1 Symmetry operations used in ECPInt.
 ECPInt:  NShTT=    5778 NPrTT=   17959 LenC2=    5634 LenP2D=   14645.
 LDataN:  DoStor=T MaxTD1= 5 Len=  102
 Calling FoFJK, ICntrl=      2127 FMM=F ISym2X=0 I1Cent= 0 IOpClX= 0 NMat=1 NMatS=1 NMatT=0.
 ***** Axes restored to original set *****
 -------------------------------------------------------------------
 Center     Atomic                   Forces (Hartrees/Bohr)
 Number     Number              X              Y              Z
 -------------------------------------------------------------------
      1        4           0.000084962    0.000031593    0.000145840
      2        4          -0.000103890    0.000159896   -0.000074988
      3        4          -0.000000865   -0.000256146    0.000279020
      4        4           0.000025802   -0.000010729    0.000078719
      5        4           0.000241095   -0.000068655   -0.000180534
      6        4          -0.000189227   -0.000068280   -0.000144568
      7        4           0.000058812    0.000195615    0.000126265
      8        4           0.000032339   -0.000060274    0.000063452
      9        4           0.000094786   -0.000113251    0.000046056
     10        4          -0.000341577    0.000185966   -0.000406660
     11        4           0.000079280    0.000037468   -0.000116470
     12        1          -0.000385344    0.000227119   -0.000141622
     13        1           0.000403827   -0.000260321    0.000325490
 -------------------------------------------------------------------
 Cartesian Forces:  Max     0.000406660 RMS     0.000187002

 GradGradGradGradGradGradGradGradGradGradGradGradGradGradGradGradGradGrad
 Berny optimization.
 Using GEDIIS/GDIIS optimizer.
 FormGI is forming the generalized inverse of G from B-inverse, IUseBI=4.
 Internal  Forces:  Max     0.000325344 RMS     0.000045604
 Search for a local minimum.
 Step number  12 out of a maximum of  100
 All quantities printed in internal units (Hartrees-Bohrs-Radians)
 Mixed Optimization -- En-DIIS/RFO-DIIS
 Swapping is turned off.
 Update second derivatives using D2CorX and points    6    7    8    9   10
                                                     11   12
 DE= -1.61D-05 DEPred=-1.07D-05 R= 1.50D+00
 TightC=F SS=  1.41D+00  RLast= 8.58D-02 DXNew= 1.4270D+00 2.5750D-01
 Trust test= 1.50D+00 RLast= 8.58D-02 DXMaxT set to 8.49D-01
 ITU=  1  1  1  1  1  1  1  1  1  1  1  0
     Eigenvalues ---    0.00193   0.00884   0.02042   0.02647   0.03067
     Eigenvalues ---    0.03256   0.03399   0.03815   0.03971   0.04816
     Eigenvalues ---    0.04919   0.05167   0.05890   0.06065   0.06314
     Eigenvalues ---    0.06464   0.06553   0.07022   0.07053   0.07321
     Eigenvalues ---    0.07508   0.07704   0.08703   0.08862   0.08986
     Eigenvalues ---    0.09477   0.10567   0.11618   0.12311   0.12983
     Eigenvalues ---    0.13225   0.13964   0.27625
 En-DIIS/RFO-DIIS/Sim-DIIS IScMMF=       -3 using points:    12   11   10    9    8    7    6    5    4    3
 RFO step:  Lambda=-8.84851485D-06.
 DIIS inversion failure, remove point  10.
 DIIS inversion failure, remove point   9.
 DIIS inversion failure, remove point   8.
 DIIS inversion failure, remove point   7.
 DIIS inversion failure, remove point   6.
 DIIS inversion failure, remove point   5.
 RFO-DIIS uses    4 points instead of   10
 DidBck=F Rises=F RFO-DIIS coefs:    1.63565   -2.00000    1.44603   -0.08167    0.00000
                  RFO-DIIS coefs:    0.00000    0.00000    0.00000    0.00000    0.00000
 Iteration  1 RMS(Cart)=  0.00134709 RMS(Int)=  0.00002247
 Iteration  2 RMS(Cart)=  0.00000317 RMS(Int)=  0.00002210
 Iteration  3 RMS(Cart)=  0.00000000 RMS(Int)=  0.00002210
 Variable       Old X    -DE/DX   Delta X   Delta X   Delta X     New X
                                 (Linear)    (Quad)   (Total)
    R1        4.56646   0.00006   0.00048   0.00074   0.00122   4.56767
    R2        3.86489  -0.00008  -0.00026  -0.00069  -0.00095   3.86394
    R3        3.96332   0.00002   0.00032  -0.00045  -0.00014   3.96318
    R4        3.92439  -0.00003  -0.00023  -0.00038  -0.00060   3.92379
    R5        4.59272  -0.00002   0.00047   0.00522   0.00569   4.59842
    R6        3.94028  -0.00000  -0.00149  -0.00107  -0.00255   3.93773
    R7        3.84744   0.00000   0.00076   0.00064   0.00141   3.84885
    R8        3.92301   0.00000  -0.00105  -0.00034  -0.00139   3.92163
    R9        3.94099   0.00006   0.00123   0.00026   0.00148   3.94247
   R10        3.74600  -0.00001  -0.00017   0.00062   0.00046   3.74645
   R11        3.90331  -0.00004  -0.00094  -0.00108  -0.00202   3.90129
   R12        3.98495   0.00011   0.00128   0.00071   0.00200   3.98695
   R13        4.31876  -0.00020  -0.00502  -0.00540  -0.01043   4.30833
   R14        4.19670   0.00001   0.00114   0.00061   0.00174   4.19844
   R15        3.83173   0.00001  -0.00085  -0.00052  -0.00136   3.83037
   R16        3.91787  -0.00003  -0.00077   0.00065  -0.00011   3.91775
   R17        3.80495   0.00004   0.00045  -0.00026   0.00020   3.80515
   R18        3.85817  -0.00000   0.00049   0.00075   0.00122   3.85939
   R19        4.39144   0.00001  -0.00117  -0.00369  -0.00487   4.38657
   R20        3.96670   0.00004   0.00142   0.00072   0.00213   3.96883
   R21        3.95258   0.00005   0.00044  -0.00080  -0.00037   3.95220
   R22        2.99355   0.00012   0.00221   0.00265   0.00485   2.99840
   R23        2.98501  -0.00012  -0.00006   0.00408   0.00402   2.98903
   R24        3.83847  -0.00007  -0.00013  -0.00005  -0.00017   3.83830
   R25        3.83550  -0.00001   0.00038   0.00052   0.00089   3.83639
   R26        3.92346   0.00002   0.00141   0.00100   0.00241   3.92586
   R27        4.09346   0.00007  -0.00068  -0.00074  -0.00141   4.09205
   R28        4.08208  -0.00002  -0.00026   0.00062   0.00035   4.08244
   R29        3.82286  -0.00005  -0.00038   0.00003  -0.00034   3.82252
   R30        1.50750  -0.00033  -0.00151  -0.00078  -0.00227   1.50524
    A1        1.96351   0.00005   0.00075   0.00063   0.00139   1.96489
    A2        1.53378  -0.00001   0.00012  -0.00037  -0.00025   1.53353
    A3        1.94348   0.00003   0.00005  -0.00082  -0.00076   1.94272
    A4        1.98936  -0.00002  -0.00027  -0.00174  -0.00200   1.98735
    A5        1.57851   0.00001  -0.00050  -0.00161  -0.00211   1.57641
    A6        1.83189  -0.00002   0.00017   0.00019   0.00036   1.83225
    A7        1.82667   0.00001   0.00016  -0.00136  -0.00119   1.82547
    A8        2.70356   0.00005   0.00124   0.00023   0.00147   2.70503
    A9        1.94068   0.00002   0.00073  -0.00008   0.00065   1.94133
   A10        1.52495  -0.00002  -0.00022   0.00043   0.00020   1.52515
   A11        1.56183  -0.00000  -0.00051  -0.00069  -0.00121   1.56062
   A12        1.96750  -0.00003  -0.00031  -0.00116  -0.00146   1.96604
   A13        1.90629  -0.00004  -0.00067  -0.00090  -0.00157   1.90472
   A14        1.96686  -0.00002   0.00006   0.00018   0.00023   1.96710
   A15        1.71806   0.00003  -0.00003   0.00117   0.00114   1.71920
   A16        1.54621  -0.00001   0.00040   0.00173   0.00212   1.54832
   A17        2.26977   0.00005   0.00035   0.00032   0.00066   2.27044
   A18        1.92338   0.00003   0.00059   0.00140   0.00198   1.92537
   A19        1.88669   0.00005   0.00115   0.00157   0.00271   1.88939
   A20        1.81474   0.00002   0.00073   0.00070   0.00143   1.81618
   A21        2.05064  -0.00003  -0.00034  -0.00052  -0.00087   2.04977
   A22        1.85554   0.00001   0.00033  -0.00058  -0.00024   1.85530
   A23        1.86274  -0.00002  -0.00023  -0.00080  -0.00103   1.86171
   A24        2.03666  -0.00001   0.00014  -0.00032  -0.00019   2.03647
   A25        1.64197  -0.00009  -0.00124   0.00015  -0.00110   1.64087
   A26        1.76819  -0.00006  -0.00107  -0.00063  -0.00169   1.76649
   A27        1.57399  -0.00002   0.00022   0.00060   0.00083   1.57482
   A28        1.76610  -0.00001  -0.00071   0.00009  -0.00062   1.76549
   A29        2.54296  -0.00006  -0.00060   0.00061   0.00008   2.54304
   A30        2.11398   0.00006   0.00039   0.00301   0.00345   2.11743
   A31        1.57555  -0.00003  -0.00037   0.00006  -0.00030   1.57524
   A32        1.79965  -0.00004  -0.00085   0.00029  -0.00055   1.79910
   A33        2.19074   0.00001   0.00042  -0.00498  -0.00458   2.18616
   A34        2.39587   0.00001   0.00036  -0.00378  -0.00336   2.39251
   A35        2.13668   0.00007   0.00031   0.00073   0.00108   2.13776
   A36        2.29049   0.00001  -0.00017   0.00227   0.00212   2.29261
   A37        1.83965  -0.00003   0.00005   0.00124   0.00129   1.84094
   A38        1.85817   0.00006   0.00080  -0.00409  -0.00328   1.85489
   A39        2.36594  -0.00006   0.00005  -0.00484  -0.00474   2.36120
   A40        2.28646   0.00002   0.00032   0.00478   0.00510   2.29156
   A41        1.89779   0.00007   0.00037   0.00515   0.00551   1.90330
   A42        1.61071   0.00003   0.00023   0.00059   0.00082   1.61153
   A43        1.74385   0.00003  -0.00015   0.00111   0.00095   1.74480
   A44        2.01763   0.00005   0.00056   0.00097   0.00153   2.01916
   A45        1.89376   0.00002   0.00024   0.00094   0.00117   1.89494
   A46        2.27993   0.00001  -0.00041   0.00126   0.00085   2.28079
   A47        1.83410  -0.00002  -0.00017  -0.00069  -0.00086   1.83323
   A48        1.80519   0.00000   0.00037   0.00081   0.00119   1.80638
   A49        2.08814   0.00002  -0.00006  -0.00032  -0.00038   2.08776
   A50        2.06409  -0.00002  -0.00017  -0.00037  -0.00054   2.06355
   A51        1.77929  -0.00005  -0.00031  -0.00081  -0.00112   1.77816
   A52        1.50353  -0.00002  -0.00018  -0.00028  -0.00046   1.50307
   A53        1.48700  -0.00006  -0.00093  -0.00109  -0.00203   1.48497
   A54        1.91295   0.00000  -0.00009  -0.00188  -0.00198   1.91097
   A55        1.94748   0.00002   0.00065   0.00037   0.00101   1.94849
   A56        1.86695  -0.00007  -0.00047  -0.00088  -0.00136   1.86559
   A57        1.66203   0.00004   0.00071   0.00018   0.00090   1.66293
   A58        1.66295   0.00006   0.00104   0.00109   0.00215   1.66510
   A59        1.92709   0.00009   0.00143   0.00098   0.00242   1.92951
   A60        1.86759   0.00006   0.00028   0.00020   0.00047   1.86806
   A61        1.93240   0.00007   0.00047  -0.00050  -0.00003   1.93237
   A62        1.72917   0.00001   0.00016   0.00003   0.00019   1.72935
   A63        1.75904  -0.00000  -0.00016  -0.00085  -0.00100   1.75804
    D1       -0.65067  -0.00003  -0.00062   0.00054  -0.00008  -0.65076
    D2       -1.77644  -0.00002  -0.00095   0.00030  -0.00065  -1.77709
    D3        1.18189  -0.00001  -0.00033  -0.00105  -0.00138   1.18051
    D4        0.05612  -0.00001  -0.00066  -0.00128  -0.00195   0.05418
    D5        0.33692  -0.00000  -0.00043  -0.00044  -0.00087   0.33605
    D6       -0.78885   0.00001  -0.00076  -0.00067  -0.00143  -0.79028
    D7       -0.20906  -0.00000  -0.00084  -0.00175  -0.00259  -0.21165
    D8        0.76774   0.00002  -0.00008  -0.00041  -0.00049   0.76725
    D9       -1.06174  -0.00002  -0.00071  -0.00073  -0.00143  -1.06317
   D10       -0.08494   0.00000   0.00005   0.00061   0.00067  -0.08427
   D11        0.89481   0.00000  -0.00008  -0.00126  -0.00133   0.89349
   D12        1.87162   0.00002   0.00068   0.00008   0.00077   1.87239
   D13        0.76157  -0.00001  -0.00072  -0.00214  -0.00285   0.75871
   D14       -0.87624  -0.00002  -0.00115  -0.00131  -0.00246  -0.87869
   D15       -0.03353  -0.00003  -0.00077  -0.00381  -0.00459  -0.03812
   D16       -0.05040   0.00000   0.00057   0.00111   0.00167  -0.04873
   D17       -1.04597  -0.00001  -0.00009   0.00025   0.00015  -1.04582
   D18        0.78932   0.00001   0.00094   0.00179   0.00273   0.79205
   D19       -0.20625  -0.00001   0.00028   0.00093   0.00121  -0.20505
   D20        1.91686   0.00005   0.00139   0.00157   0.00296   1.91982
   D21        0.92128   0.00003   0.00073   0.00071   0.00144   0.92272
   D22        0.29895  -0.00000   0.00007  -0.00003   0.00004   0.29899
   D23       -0.78597   0.00000  -0.00006  -0.00038  -0.00044  -0.78641
   D24        1.18122  -0.00001  -0.00002  -0.00045  -0.00048   1.18073
   D25        0.09630  -0.00000  -0.00015  -0.00081  -0.00096   0.09534
   D26       -0.67323  -0.00000  -0.00010   0.00001  -0.00009  -0.67332
   D27       -1.75815   0.00001  -0.00022  -0.00035  -0.00057  -1.75872
   D28       -0.90286  -0.00001  -0.00068   0.00051  -0.00017  -0.90303
   D29        0.01730  -0.00000  -0.00088   0.00173   0.00085   0.01815
   D30        0.78034   0.00000  -0.00094  -0.00123  -0.00217   0.77817
   D31        0.88391   0.00005   0.00053   0.00052   0.00104   0.88495
   D32       -0.18029   0.00000  -0.00085  -0.00171  -0.00255  -0.18284
   D33       -0.27964   0.00006   0.00084   0.00144   0.00228  -0.27736
   D34       -1.34384   0.00001  -0.00053  -0.00079  -0.00131  -1.34515
   D35       -0.90947   0.00000   0.00041   0.00038   0.00079  -0.90868
   D36        0.26317   0.00001   0.00094   0.00085   0.00178   0.26495
   D37       -0.02433  -0.00002  -0.00029   0.00000  -0.00030  -0.02462
   D38        1.14832  -0.00001   0.00023   0.00048   0.00070   1.14901
   D39       -0.05011   0.00001   0.00059   0.00111   0.00169  -0.04842
   D40        0.88600  -0.00002   0.00074   0.00172   0.00245   0.88845
   D41       -2.89451  -0.00000  -0.00003  -0.00853  -0.00851  -2.90303
   D42       -2.50276  -0.00004   0.00014  -0.00482  -0.00462  -2.50738
   D43       -0.92245   0.00003   0.00100   0.00148   0.00248  -0.91997
   D44        0.01366   0.00000   0.00115   0.00209   0.00324   0.01690
   D45        2.51634   0.00002   0.00038  -0.00816  -0.00772   2.50861
   D46        2.90809  -0.00001   0.00055  -0.00445  -0.00383   2.90426
   D47        0.85331  -0.00001   0.00050  -0.00025   0.00025   0.85356
   D48       -0.28078   0.00002   0.00094   0.00038   0.00133  -0.27945
   D49       -0.52220  -0.00000   0.00079   0.00196   0.00275  -0.51945
   D50        0.55677   0.00000   0.00116   0.00189   0.00305   0.55982
   D51       -1.60006  -0.00001   0.00087   0.00178   0.00266  -1.59739
   D52       -0.52109  -0.00000   0.00124   0.00172   0.00297  -0.51812
   D53       -0.66362  -0.00006  -0.00193  -0.00345  -0.00537  -0.66900
   D54        0.50050  -0.00000  -0.00141  -0.00228  -0.00369   0.49681
   D55       -0.98943  -0.00004  -0.00002  -0.00036  -0.00039  -0.98982
   D56        0.10253  -0.00000  -0.00003  -0.00061  -0.00065   0.10188
   D57        0.24763  -0.00001   0.00011   0.00038   0.00048   0.24811
   D58        1.33958   0.00003   0.00010   0.00013   0.00022   1.33980
   D59        0.95927  -0.00002  -0.00036  -0.00095  -0.00131   0.95797
   D60        0.00239  -0.00001  -0.00093  -0.00187  -0.00280  -0.00040
   D61       -3.02944   0.00005   0.00007  -0.00306  -0.00300  -3.03243
   D62       -2.39890  -0.00011  -0.00062  -0.00758  -0.00832  -2.40722
   D63       -0.29855   0.00003   0.00089   0.00114   0.00203  -0.29652
   D64       -1.25544   0.00004   0.00031   0.00022   0.00054  -1.25489
   D65        1.99592   0.00011   0.00132  -0.00097   0.00034   1.99626
   D66        2.62646  -0.00006   0.00062  -0.00550  -0.00499   2.62147
   D67        0.33057   0.00001  -0.00041  -0.00035  -0.00076   0.32981
   D68        1.37294   0.00000  -0.00013  -0.00001  -0.00014   1.37279
   D69       -0.73826   0.00000  -0.00107  -0.00081  -0.00188  -0.74014
   D70        0.30410  -0.00000  -0.00079  -0.00047  -0.00126   0.30284
   D71        0.16543  -0.00000  -0.00143  -0.00244  -0.00387   0.16156
   D72       -0.93367  -0.00005  -0.00185  -0.00243  -0.00429  -0.93796
   D73        1.31615   0.00000  -0.00114  -0.00269  -0.00384   1.31231
   D74        0.21705  -0.00005  -0.00156  -0.00268  -0.00425   0.21279
   D75        0.77607  -0.00001   0.00122   0.00203   0.00325   0.77932
   D76       -0.30831   0.00002   0.00110   0.00241   0.00351  -0.30481
   D77       -0.54452   0.00001   0.00116   0.00241   0.00357  -0.54095
   D78        0.52865   0.00005   0.00148   0.00217   0.00365   0.53230
   D79        0.05837  -0.00001  -0.00067  -0.00128  -0.00195   0.05642
   D80        1.31046   0.00000  -0.00048   0.00074   0.00026   1.31072
   D81       -0.94590   0.00000  -0.00006  -0.00106  -0.00112  -0.94702
   D82        0.30620   0.00001   0.00013   0.00096   0.00109   0.30728
   D83        3.00320  -0.00002  -0.00051   0.00508   0.00459   3.00779
   D84       -2.02789  -0.00001  -0.00032   0.00710   0.00679  -2.02109
   D85        2.39082   0.00008   0.00028   0.00610   0.00631   2.39712
   D86       -2.64027   0.00009   0.00047   0.00812   0.00851  -2.63176
   D87       -0.94876   0.00000  -0.00137  -0.00211  -0.00348  -0.95224
   D88        0.17850  -0.00003  -0.00143  -0.00232  -0.00376   0.17474
   D89        0.06744  -0.00002  -0.00180  -0.00175  -0.00355   0.06389
   D90        1.19469  -0.00005  -0.00186  -0.00196  -0.00382   1.19087
   D91        2.55084   0.00003  -0.00070   0.00227   0.00161   2.55245
   D92       -2.60509   0.00000  -0.00076   0.00206   0.00134  -2.60375
   D93        2.49661  -0.00001  -0.00093   0.00390   0.00308   2.49969
   D94       -2.65932  -0.00003  -0.00099   0.00369   0.00281  -2.65652
   D95        0.50850   0.00001   0.00085   0.00092   0.00177   0.51027
   D96       -0.50029   0.00002   0.00158   0.00107   0.00265  -0.49764
   D97       -2.75151  -0.00006  -0.00019   0.00128   0.00106  -2.75045
   D98       -3.13747   0.00006   0.00091   0.00115   0.00208  -3.13539
   D99        0.54851   0.00001   0.00046   0.00029   0.00075   0.54927
   D100      -0.51675   0.00003   0.00061   0.00035   0.00096  -0.51579
   D101      -0.53041   0.00000   0.00114   0.00039   0.00153  -0.52887
   D102      -1.59567   0.00002   0.00129   0.00044   0.00174  -1.59393
   D103      -1.34844  -0.00002  -0.00109  -0.00222  -0.00331  -1.35175
   D104      -0.22579  -0.00004  -0.00108  -0.00248  -0.00356  -0.22935
   D105      -0.18571   0.00003  -0.00054  -0.00100  -0.00154  -0.18725
   D106       0.93694   0.00002  -0.00052  -0.00125  -0.00178   0.93515
   D107       0.49334  -0.00000  -0.00120  -0.00036  -0.00157   0.49177
   D108      -0.76058  -0.00007  -0.00104  -0.00079  -0.00183  -0.76241
   D109      -0.86557   0.00001   0.00033   0.00023   0.00056  -0.86500
   D110       0.01177   0.00000  -0.00008  -0.00122  -0.00130   0.01048
   D111       0.33440   0.00001   0.00079   0.00081   0.00160   0.33600
   D112       1.21173  -0.00000   0.00038  -0.00064  -0.00026   1.21148
   D113      -0.26233   0.00002   0.00078   0.00132   0.00211  -0.26022
   D114      -1.26950  -0.00005  -0.00064   0.00012  -0.00051  -1.27002
   D115       0.99069   0.00001  -0.00006  -0.00054  -0.00059   0.99010
   D116      -0.01649  -0.00007  -0.00148  -0.00174  -0.00322  -0.01970
   D117      -0.08652   0.00000   0.00003   0.00062   0.00066  -0.08586
   D118       0.89701   0.00004   0.00094   0.00141   0.00236   0.89938
   D119      -0.97156   0.00001   0.00048   0.00192   0.00241  -0.96915
   D120       0.01197   0.00005   0.00139   0.00272   0.00412   0.01609
         Item               Value     Threshold  Converged?
 Maximum Force            0.000325     0.000450     YES
 RMS     Force            0.000046     0.000300     YES
 Maximum Displacement     0.007019     0.001800     NO 
 RMS     Displacement     0.001347     0.001200     NO 
 Predicted change in Energy=-3.689244D-06
 GradGradGradGradGradGradGradGradGradGradGradGradGradGradGradGradGradGrad

                          Input orientation:                          
 ---------------------------------------------------------------------
 Center     Atomic      Atomic             Coordinates (Angstroms)
 Number     Number       Type             X           Y           Z
 ---------------------------------------------------------------------
      1          4           0        0.069822    0.043966   -1.558670
      2          4           0       -1.494489    1.301209   -0.211566
      3          4           0        0.494014    1.688952   -0.420724
      4          4           0       -0.212272    0.996866    1.391523
      5          4           0        2.066194    0.426981   -1.042778
      6          4           0       -1.864142   -0.412063    0.920056
      7          4           0       -0.444148   -1.634728   -0.449991
      8          4           0        0.090359   -1.007303    1.406396
      9          4           0        1.540740   -1.311178   -0.172558
     10          4           0        1.711566    0.351270    0.967075
     11          4           0       -1.933417   -0.377876   -1.169933
     12          1           0       -2.816507   -1.097243    1.988280
     13          1           0       -3.308638   -0.732190    1.479343
 ---------------------------------------------------------------------
                    Distance matrix (angstroms):
                    1          2          3          4          5
     1  Be   0.000000
     2  Be   2.417109   0.000000
     3  Be   2.044710   2.036723   0.000000
     4  Be   3.113075   2.075236   2.064476   0.000000
     5  Be   2.097224   3.759475   2.109804   3.382602   0.000000
     6  Be   3.176832   2.086267   3.431160   2.221720   4.472612
     7  Be   2.076378   3.127265   3.453672   3.220284   3.302099
     8  Be   3.145983   3.234002   3.281935   2.026944   3.458258
     9  Be   2.433377   4.004835   3.187162   3.293398   2.013599
    10  Be   3.028060   3.545471   2.279870   2.073186   2.042303
    11  Be   2.083755   1.982536   3.274983   3.378360   4.081771
    12  H    4.713184   3.512780   4.952346   3.394621   5.945700
    13  H    4.609331   3.207027   4.892070   3.547511   6.049264
                    6          7          8          9         10
     6  Be   0.000000
     7  Be   2.321275   0.000000
     8  Be   2.100217   2.031141   0.000000
     9  Be   3.687199   2.030132   2.165419   0.000000
    10  Be   3.656579   3.255667   2.160332   2.022790   0.000000
    11  Be   2.091416   2.077478   3.336064   3.733039   4.287698
    12  H    1.586686   3.444146   2.965898   4.868325   4.862560
    13  H    1.581724   3.569623   3.410893   5.155625   5.161274
                   11         12         13
    11  Be   0.000000
    12  H    3.357327   0.000000
    13  H    3.005900   0.796538   0.000000
 Stoichiometry    Be11H2
 Framework group  C1[X(Be11H2)]
 Deg. of freedom    33
 Full point group                 C1      NOp   1
 Largest Abelian subgroup         C1      NOp   1
 Largest concise Abelian subgroup C1      NOp   1
                         Standard orientation:                         
 ---------------------------------------------------------------------
 Center     Atomic      Atomic             Coordinates (Angstroms)
 Number     Number       Type             X           Y           Z
 ---------------------------------------------------------------------
      1          4           0        0.564943    1.154735   -0.983826
      2          4           0       -1.075226    1.396852    0.775049
      3          4           0        0.943263    1.282036    1.021544
      4          4           0       -0.239911   -0.286458    1.655570
      5          4           0        2.427467    0.512150   -0.265190
      6          4           0       -1.920200   -0.424609    0.208649
      7          4           0       -0.409390   -0.590592   -1.545838
      8          4           0       -0.225085   -1.663921    0.168668
      9          4           0        1.487508   -1.096525   -1.028883
     10          4           0        1.623385   -0.893612    0.979112
     11          4           0       -1.512770    1.121986   -1.138966
     12          1           0       -3.172676   -1.388580    0.348790
     13          1           0       -3.483260   -0.659588    0.267660
 ---------------------------------------------------------------------
 Rotational constants (GHZ):           2.4162772           1.6962937           1.6553199
 Standard basis: def2TZVP (5D, 7F)
 There are   232 symmetry adapted cartesian basis functions of A   symmetry.
 There are   221 symmetry adapted basis functions of A   symmetry.
   221 basis functions,   335 primitive gaussians,   232 cartesian basis functions
    23 alpha electrons       23 beta electrons
       nuclear repulsion energy       191.0112501469 Hartrees.
 NAtoms=   13 NActive=   13 NUniq=   13 SFac= 1.00D+00 NAtFMM=   60 NAOKFM=F Big=F
 Integral buffers will be    131072 words long.
 Raffenetti 2 integral format.
 Two-electron integral symmetry is turned on.
 Nuclear repulsion after empirical dispersion term =      190.9839104214 Hartrees.
 One-electron integrals computed using PRISM.
   1 Symmetry operations used in ECPInt.
 ECPInt:  NShTT=    5778 NPrTT=   17959 LenC2=    5634 LenP2D=   14644.
 LDataN:  DoStor=T MaxTD1= 4 Len=   56
 NBasis=   221 RedAO= T EigKep=  2.65D-04  NBF=   221
 NBsUse=   221 1.00D-06 EigRej= -1.00D+00 NBFU=   221
 Initial guess from the checkpoint file:  "/home/super/YCY/BeH/Be11/6-H-Be11.chk"
 B after Tr=    -0.000000   -0.000000    0.000000
         Rot=    0.999997   -0.002530    0.000311    0.000103 Ang=  -0.29 deg.
 Requested convergence on RMS density matrix=1.00D-08 within 128 cycles.
 Requested convergence on MAX density matrix=1.00D-06.
 Requested convergence on             energy=1.00D-06.
 No special actions if energy rises.
 SCF Done:  E(RPBE1PBE) =  -163.040363866     A.U. after   11 cycles
            NFock= 11  Conv=0.84D-08     -V/T= 2.0075
   1 Symmetry operations used in ECPInt.
 ECPInt:  NShTT=    5778 NPrTT=   17959 LenC2=    5634 LenP2D=   14644.
 LDataN:  DoStor=T MaxTD1= 5 Len=  102
 Calling FoFJK, ICntrl=      2127 FMM=F ISym2X=0 I1Cent= 0 IOpClX= 0 NMat=1 NMatS=1 NMatT=0.
 ***** Axes restored to original set *****
 -------------------------------------------------------------------
 Center     Atomic                   Forces (Hartrees/Bohr)
 Number     Number              X              Y              Z
 -------------------------------------------------------------------
      1        4           0.000243531    0.000016893    0.000110113
      2        4          -0.000121897    0.000095995   -0.000150780
      3        4          -0.000125893   -0.000102937    0.000138144
      4        4           0.000055612   -0.000000357    0.000178577
      5        4           0.000125797   -0.000060380   -0.000058097
      6        4          -0.000134554   -0.000008703    0.000034184
      7        4           0.000049746    0.000205515    0.000066261
      8        4          -0.000058437   -0.000108569    0.000043873
      9        4           0.000072722   -0.000122820   -0.000043137
     10        4          -0.000216527    0.000098312   -0.000337391
     11        4           0.000034266   -0.000054105   -0.000008841
     12        1          -0.000063183    0.000097342   -0.000014239
     13        1           0.000138817   -0.000056185    0.000041333
 -------------------------------------------------------------------
 Cartesian Forces:  Max     0.000337391 RMS     0.000117894

 GradGradGradGradGradGradGradGradGradGradGradGradGradGradGradGradGradGrad
 Berny optimization.
 Using GEDIIS/GDIIS optimizer.
 FormGI is forming the generalized inverse of G from B-inverse, IUseBI=4.
 Internal  Forces:  Max     0.000106692 RMS     0.000027354
 Search for a local minimum.
 Step number  13 out of a maximum of  100
 All quantities printed in internal units (Hartrees-Bohrs-Radians)
 Mixed Optimization -- En-DIIS/RFO-DIIS
 Swapping is turned off.
 Update second derivatives using D2CorX and points    6    7    8    9   10
                                                     11   12   13
 DE= -6.02D-06 DEPred=-3.69D-06 R= 1.63D+00
 TightC=F SS=  1.41D+00  RLast= 3.82D-02 DXNew= 1.4270D+00 1.1453D-01
 Trust test= 1.63D+00 RLast= 3.82D-02 DXMaxT set to 8.49D-01
 ITU=  1  1  1  1  1  1  1  1  1  1  1  1  0
     Eigenvalues ---    0.00184   0.00786   0.01934   0.02635   0.02993
     Eigenvalues ---    0.03227   0.03421   0.03809   0.03968   0.04877
     Eigenvalues ---    0.04896   0.05033   0.05921   0.05958   0.06286
     Eigenvalues ---    0.06459   0.06587   0.07025   0.07070   0.07296
     Eigenvalues ---    0.07452   0.07631   0.08706   0.08804   0.09003
     Eigenvalues ---    0.09425   0.10247   0.10850   0.12134   0.12987
     Eigenvalues ---    0.13207   0.13879   0.25940
 En-DIIS/RFO-DIIS/Sim-DIIS IScMMF=       -3 using points:    13   12   11   10    9    8    7    6    5    4
 RFO step:  Lambda=-3.53265977D-06.
 DIIS inversion failure, remove point  10.
 DIIS inversion failure, remove point   9.
 DIIS inversion failure, remove point   8.
 DIIS inversion failure, remove point   7.
 DIIS inversion failure, remove point   6.
 DIIS inversion failure, remove point   5.
 DIIS inversion failure, remove point   4.
 RFO-DIIS uses    3 points instead of   10
 DidBck=F Rises=F RFO-DIIS coefs:    1.54088   -0.56521    0.02433    0.00000    0.00000
                  RFO-DIIS coefs:    0.00000    0.00000    0.00000    0.00000    0.00000
 Iteration  1 RMS(Cart)=  0.00069320 RMS(Int)=  0.00000259
 Iteration  2 RMS(Cart)=  0.00000076 RMS(Int)=  0.00000238
 Variable       Old X    -DE/DX   Delta X   Delta X   Delta X     New X
                                 (Linear)    (Quad)   (Total)
    R1        4.56767   0.00006   0.00066   0.00064   0.00130   4.56898
    R2        3.86394  -0.00006  -0.00050  -0.00033  -0.00083   3.86311
    R3        3.96318  -0.00003  -0.00010  -0.00081  -0.00091   3.96227
    R4        3.92379  -0.00003  -0.00031  -0.00018  -0.00050   3.92329
    R5        4.59842  -0.00003   0.00269  -0.00074   0.00194   4.60036
    R6        3.93773   0.00003  -0.00129   0.00075  -0.00054   3.93719
    R7        3.84885  -0.00001   0.00072  -0.00033   0.00038   3.84923
    R8        3.92163   0.00004  -0.00068   0.00122   0.00054   3.92217
    R9        3.94247   0.00004   0.00081   0.00004   0.00084   3.94332
   R10        3.74645  -0.00002   0.00021  -0.00006   0.00015   3.74660
   R11        3.90129   0.00000  -0.00104  -0.00000  -0.00105   3.90025
   R12        3.98695   0.00009   0.00113   0.00101   0.00214   3.98909
   R13        4.30833  -0.00011  -0.00545  -0.00079  -0.00624   4.30209
   R14        4.19844  -0.00002   0.00088  -0.00036   0.00051   4.19896
   R15        3.83037   0.00003  -0.00070   0.00017  -0.00054   3.82983
   R16        3.91775  -0.00001  -0.00010  -0.00006  -0.00016   3.91759
   R17        3.80515   0.00002   0.00012   0.00001   0.00014   3.80529
   R18        3.85939  -0.00003   0.00057  -0.00065  -0.00008   3.85932
   R19        4.38657   0.00002  -0.00239   0.00057  -0.00182   4.38476
   R20        3.96883   0.00001   0.00112   0.00004   0.00116   3.96999
   R21        3.95220   0.00002  -0.00011   0.00032   0.00021   3.95241
   R22        2.99840   0.00001   0.00250  -0.00040   0.00209   3.00050
   R23        2.98903  -0.00008   0.00190  -0.00062   0.00128   2.99030
   R24        3.83830  -0.00007  -0.00012  -0.00058  -0.00070   3.83760
   R25        3.83639  -0.00003   0.00044  -0.00032   0.00012   3.83651
   R26        3.92586  -0.00001   0.00123  -0.00064   0.00060   3.92646
   R27        4.09205   0.00008  -0.00068   0.00071   0.00003   4.09208
   R28        4.08244  -0.00001   0.00019   0.00046   0.00065   4.08309
   R29        3.82252  -0.00002  -0.00018   0.00004  -0.00014   3.82238
   R30        1.50524  -0.00008  -0.00119   0.00005  -0.00113   1.50410
    A1        1.96489   0.00004   0.00075   0.00037   0.00113   1.96602
    A2        1.53353  -0.00001  -0.00011  -0.00018  -0.00029   1.53324
    A3        1.94272   0.00003  -0.00033   0.00033  -0.00001   1.94272
    A4        1.98735  -0.00002  -0.00098  -0.00019  -0.00117   1.98619
    A5        1.57641   0.00003  -0.00101   0.00040  -0.00061   1.57580
    A6        1.83225  -0.00003   0.00017  -0.00036  -0.00019   1.83206
    A7        1.82547   0.00001  -0.00054   0.00020  -0.00034   1.82514
    A8        2.70503   0.00002   0.00082   0.00008   0.00090   2.70593
    A9        1.94133   0.00000   0.00037  -0.00015   0.00021   1.94154
   A10        1.52515  -0.00002   0.00006  -0.00025  -0.00019   1.52496
   A11        1.56062  -0.00000  -0.00062   0.00014  -0.00048   1.56014
   A12        1.96604  -0.00002  -0.00075  -0.00024  -0.00099   1.96505
   A13        1.90472  -0.00003  -0.00081  -0.00008  -0.00089   1.90382
   A14        1.96710  -0.00002   0.00010  -0.00032  -0.00022   1.96687
   A15        1.71920   0.00002   0.00056   0.00030   0.00085   1.72006
   A16        1.54832  -0.00002   0.00102  -0.00032   0.00070   1.54903
   A17        2.27044   0.00003   0.00035   0.00009   0.00044   2.27088
   A18        1.92537   0.00002   0.00102   0.00038   0.00140   1.92677
   A19        1.88939   0.00002   0.00139   0.00002   0.00141   1.89080
   A20        1.81618   0.00000   0.00074  -0.00019   0.00055   1.81673
   A21        2.04977  -0.00004  -0.00048  -0.00051  -0.00099   2.04878
   A22        1.85530  -0.00001  -0.00010  -0.00019  -0.00029   1.85500
   A23        1.86171  -0.00002  -0.00051  -0.00008  -0.00060   1.86112
   A24        2.03647  -0.00002  -0.00008   0.00002  -0.00006   2.03641
   A25        1.64087  -0.00005  -0.00064  -0.00024  -0.00089   1.63998
   A26        1.76649  -0.00002  -0.00091  -0.00016  -0.00106   1.76543
   A27        1.57482  -0.00001   0.00041  -0.00022   0.00019   1.57501
   A28        1.76549   0.00001  -0.00033   0.00024  -0.00009   1.76539
   A29        2.54304  -0.00002  -0.00003  -0.00011  -0.00015   2.54288
   A30        2.11743   0.00001   0.00166   0.00002   0.00168   2.11910
   A31        1.57524  -0.00002  -0.00017  -0.00014  -0.00032   1.57493
   A32        1.79910  -0.00001  -0.00032   0.00013  -0.00019   1.79891
   A33        2.18616  -0.00001  -0.00215  -0.00046  -0.00260   2.18355
   A34        2.39251   0.00000  -0.00154   0.00016  -0.00138   2.39113
   A35        2.13776   0.00003   0.00056   0.00037   0.00092   2.13869
   A36        2.29261   0.00001   0.00098  -0.00005   0.00092   2.29353
   A37        1.84094  -0.00002   0.00060  -0.00035   0.00025   1.84118
   A38        1.85489   0.00001  -0.00148  -0.00012  -0.00160   1.85329
   A39        2.36120  -0.00001  -0.00224  -0.00007  -0.00231   2.35889
   A40        2.29156   0.00002   0.00245   0.00035   0.00279   2.29436
   A41        1.90330   0.00002   0.00262   0.00002   0.00265   1.90595
   A42        1.61153   0.00002   0.00042   0.00022   0.00063   1.61217
   A43        1.74480   0.00003   0.00045   0.00022   0.00066   1.74547
   A44        2.01916   0.00004   0.00079   0.00030   0.00108   2.02024
   A45        1.89494   0.00001   0.00059   0.00019   0.00078   1.89571
   A46        2.28079   0.00003   0.00038   0.00029   0.00067   2.28146
   A47        1.83323  -0.00001  -0.00042   0.00002  -0.00040   1.83284
   A48        1.80638   0.00001   0.00060   0.00004   0.00063   1.80701
   A49        2.08776   0.00001  -0.00018   0.00011  -0.00007   2.08769
   A50        2.06355  -0.00003  -0.00030  -0.00036  -0.00066   2.06288
   A51        1.77816  -0.00005  -0.00059  -0.00043  -0.00102   1.77714
   A52        1.50307  -0.00001  -0.00024   0.00002  -0.00022   1.50285
   A53        1.48497  -0.00005  -0.00107  -0.00039  -0.00146   1.48351
   A54        1.91097  -0.00001  -0.00095  -0.00002  -0.00097   1.91000
   A55        1.94849   0.00000   0.00053  -0.00000   0.00053   1.94902
   A56        1.86559  -0.00006  -0.00071  -0.00041  -0.00112   1.86447
   A57        1.66293   0.00003   0.00049   0.00007   0.00056   1.66349
   A58        1.66510   0.00005   0.00114   0.00037   0.00150   1.66660
   A59        1.92951   0.00007   0.00131   0.00065   0.00197   1.93147
   A60        1.86806   0.00006   0.00026   0.00035   0.00061   1.86867
   A61        1.93237   0.00005   0.00004   0.00033   0.00037   1.93274
   A62        1.72935   0.00001   0.00009   0.00005   0.00014   1.72949
   A63        1.75804   0.00001  -0.00048   0.00015  -0.00033   1.75771
    D1       -0.65076  -0.00002  -0.00010  -0.00012  -0.00023  -0.65098
    D2       -1.77709  -0.00000  -0.00037   0.00020  -0.00018  -1.77727
    D3        1.18051  -0.00001  -0.00068   0.00004  -0.00064   1.17987
    D4        0.05418   0.00001  -0.00095   0.00036  -0.00059   0.05359
    D5        0.33605   0.00001  -0.00044   0.00022  -0.00021   0.33584
    D6       -0.79028   0.00003  -0.00071   0.00054  -0.00017  -0.79045
    D7       -0.21165   0.00002  -0.00126   0.00066  -0.00060  -0.21225
    D8        0.76725   0.00003  -0.00019   0.00067   0.00048   0.76774
    D9       -1.06317  -0.00000  -0.00073   0.00031  -0.00042  -1.06359
   D10       -0.08427   0.00000   0.00034   0.00031   0.00066  -0.08361
   D11        0.89349   0.00001  -0.00062   0.00022  -0.00040   0.89309
   D12        1.87239   0.00001   0.00045   0.00023   0.00068   1.87307
   D13        0.75871   0.00000  -0.00142   0.00000  -0.00141   0.75730
   D14       -0.87869  -0.00000  -0.00128   0.00001  -0.00126  -0.87996
   D15       -0.03812  -0.00002  -0.00229  -0.00036  -0.00265  -0.04077
   D16       -0.04873  -0.00001   0.00082  -0.00032   0.00050  -0.04823
   D17       -1.04582  -0.00002   0.00004  -0.00032  -0.00028  -1.04610
   D18        0.79205  -0.00002   0.00134  -0.00055   0.00079   0.79284
   D19       -0.20505  -0.00002   0.00056  -0.00055   0.00001  -0.20503
   D20        1.91982   0.00003   0.00153   0.00003   0.00156   1.92138
   D21        0.92272   0.00002   0.00076   0.00003   0.00078   0.92351
   D22        0.29899  -0.00001   0.00001  -0.00026  -0.00025   0.29873
   D23       -0.78641  -0.00000  -0.00024  -0.00029  -0.00052  -0.78693
   D24        1.18073  -0.00002  -0.00025  -0.00035  -0.00060   1.18013
   D25        0.09534  -0.00001  -0.00050  -0.00037  -0.00087   0.09447
   D26       -0.67332  -0.00000  -0.00007  -0.00011  -0.00017  -0.67350
   D27       -1.75872   0.00001  -0.00031  -0.00013  -0.00044  -1.75916
   D28       -0.90303  -0.00000  -0.00013   0.00027   0.00015  -0.90288
   D29        0.01815   0.00001   0.00038   0.00056   0.00094   0.01909
   D30        0.77817   0.00002  -0.00107   0.00053  -0.00055   0.77762
   D31        0.88495   0.00003   0.00058   0.00073   0.00131   0.88626
   D32       -0.18284   0.00002  -0.00125   0.00067  -0.00058  -0.18342
   D33       -0.27736   0.00004   0.00120   0.00069   0.00188  -0.27547
   D34       -1.34515   0.00003  -0.00063   0.00063  -0.00000  -1.34516
   D35       -0.90868   0.00000   0.00041  -0.00006   0.00035  -0.90833
   D36        0.26495  -0.00001   0.00093  -0.00003   0.00090   0.26585
   D37       -0.02462   0.00000  -0.00017   0.00005  -0.00012  -0.02474
   D38        1.14901  -0.00001   0.00036   0.00007   0.00043   1.14944
   D39       -0.04842  -0.00001   0.00083  -0.00032   0.00051  -0.04791
   D40        0.88845  -0.00003   0.00118  -0.00065   0.00053   0.88898
   D41       -2.90303  -0.00002  -0.00404  -0.00060  -0.00464  -2.90767
   D42       -2.50738  -0.00002  -0.00216  -0.00005  -0.00222  -2.50960
   D43       -0.91997   0.00001   0.00125  -0.00029   0.00095  -0.91902
   D44        0.01690  -0.00001   0.00160  -0.00063   0.00097   0.01787
   D45        2.50861  -0.00000  -0.00362  -0.00058  -0.00421   2.50441
   D46        2.90426   0.00000  -0.00175  -0.00003  -0.00178   2.90248
   D47        0.85356  -0.00002   0.00014  -0.00038  -0.00024   0.85332
   D48       -0.27945  -0.00000   0.00071  -0.00014   0.00056  -0.27888
   D49       -0.51945  -0.00002   0.00134  -0.00062   0.00072  -0.51873
   D50        0.55982  -0.00002   0.00151  -0.00062   0.00089   0.56072
   D51       -1.59739  -0.00001   0.00133  -0.00034   0.00099  -1.59641
   D52       -0.51812  -0.00002   0.00150  -0.00034   0.00116  -0.51696
   D53       -0.66900  -0.00002  -0.00273  -0.00029  -0.00302  -0.67202
   D54        0.49681   0.00001  -0.00186   0.00027  -0.00159   0.49522
   D55       -0.98982  -0.00004  -0.00022  -0.00055  -0.00077  -0.99059
   D56        0.10188  -0.00001  -0.00034  -0.00039  -0.00074   0.10114
   D57        0.24811  -0.00001   0.00022  -0.00037  -0.00016   0.24795
   D58        1.33980   0.00002   0.00010  -0.00022  -0.00012   1.33968
   D59        0.95797  -0.00001  -0.00064   0.00016  -0.00048   0.95748
   D60       -0.00040   0.00000  -0.00138   0.00053  -0.00086  -0.00126
   D61       -3.03243   0.00001  -0.00139   0.00025  -0.00114  -3.03357
   D62       -2.40722  -0.00003  -0.00399  -0.00002  -0.00401  -2.41123
   D63       -0.29652   0.00003   0.00108   0.00050   0.00158  -0.29494
   D64       -1.25489   0.00004   0.00034   0.00087   0.00121  -1.25369
   D65        1.99626   0.00006   0.00033   0.00060   0.00092   1.99718
   D66        2.62147   0.00001  -0.00227   0.00032  -0.00194   2.61953
   D67        0.32981   0.00001  -0.00039   0.00007  -0.00033   0.32948
   D68        1.37279  -0.00000  -0.00008  -0.00006  -0.00014   1.37265
   D69       -0.74014   0.00002  -0.00096   0.00040  -0.00056  -0.74070
   D70        0.30284   0.00001  -0.00066   0.00028  -0.00038   0.30246
   D71        0.16156   0.00001  -0.00198  -0.00006  -0.00204   0.15951
   D72       -0.93796  -0.00003  -0.00223  -0.00035  -0.00258  -0.94054
   D73        1.31231  -0.00000  -0.00195  -0.00031  -0.00227   1.31004
   D74        0.21279  -0.00004  -0.00220  -0.00061  -0.00281   0.20999
   D75        0.77932  -0.00003   0.00163  -0.00032   0.00130   0.78062
   D76       -0.30481   0.00000   0.00176  -0.00005   0.00170  -0.30311
   D77       -0.54095  -0.00001   0.00181   0.00002   0.00182  -0.53913
   D78        0.53230   0.00003   0.00188   0.00022   0.00210   0.53440
   D79        0.05642   0.00001  -0.00095   0.00038  -0.00057   0.05585
   D80        1.31072   0.00002   0.00010   0.00029   0.00039   1.31111
   D81       -0.94702   0.00000  -0.00053  -0.00001  -0.00055  -0.94756
   D82        0.30728   0.00001   0.00052  -0.00010   0.00042   0.30770
   D83        3.00779   0.00001   0.00214   0.00049   0.00264   3.01043
   D84       -2.02109   0.00002   0.00319   0.00040   0.00360  -2.01749
   D85        2.39712   0.00002   0.00300   0.00011   0.00311   2.40024
   D86       -2.63176   0.00003   0.00405   0.00002   0.00408  -2.62768
   D87       -0.95224   0.00002  -0.00174   0.00055  -0.00119  -0.95343
   D88        0.17474  -0.00001  -0.00190   0.00028  -0.00161   0.17313
   D89        0.06389   0.00001  -0.00180   0.00050  -0.00130   0.06259
   D90        1.19087  -0.00002  -0.00196   0.00024  -0.00172   1.18915
   D91        2.55245   0.00002   0.00073   0.00057   0.00130   2.55375
   D92       -2.60375  -0.00000   0.00057   0.00031   0.00088  -2.60287
   D93        2.49969  -0.00001   0.00136  -0.00023   0.00112   2.50081
   D94       -2.65652  -0.00004   0.00120  -0.00049   0.00070  -2.65582
   D95        0.51027   0.00000   0.00089  -0.00038   0.00051   0.51078
   D96       -0.49764  -0.00000   0.00136  -0.00047   0.00090  -0.49674
   D97       -2.75045  -0.00001   0.00047  -0.00016   0.00031  -2.75014
   D98       -3.13539   0.00002   0.00107   0.00005   0.00112  -3.13427
   D99        0.54927   0.00001   0.00041   0.00015   0.00056   0.54983
   D100      -0.51579   0.00003   0.00053   0.00035   0.00087  -0.51492
   D101      -0.52887  -0.00002   0.00081  -0.00028   0.00054  -0.52834
   D102      -1.59393   0.00000   0.00093  -0.00008   0.00085  -1.59308
   D103      -1.35175  -0.00000  -0.00165   0.00013  -0.00152  -1.35327
   D104      -0.22935  -0.00003  -0.00179  -0.00019  -0.00199  -0.23134
   D105      -0.18725   0.00004  -0.00074   0.00048  -0.00026  -0.18751
   D106       0.93515   0.00001  -0.00088   0.00016  -0.00073   0.93443
   D107       0.49177   0.00002  -0.00083   0.00033  -0.00051   0.49127
   D108      -0.76241  -0.00004  -0.00098  -0.00033  -0.00131  -0.76372
   D109      -0.86500   0.00001   0.00030   0.00002   0.00032  -0.86468
   D110       0.01048  -0.00000  -0.00062  -0.00009  -0.00071   0.00977
   D111       0.33600   0.00000   0.00082  -0.00013   0.00069   0.33669
   D112       1.21148  -0.00001  -0.00011  -0.00023  -0.00034   1.21114
   D113      -0.26022   0.00001   0.00108   0.00010   0.00118  -0.25905
   D114      -1.27002  -0.00004  -0.00033  -0.00041  -0.00074  -1.27076
   D115       0.99010   0.00001  -0.00027   0.00017  -0.00010   0.98999
   D116      -0.01970  -0.00004  -0.00168  -0.00034  -0.00202  -0.02172
   D117      -0.08586   0.00000   0.00034   0.00032   0.00066  -0.08520
   D118       0.89938   0.00003   0.00124   0.00053   0.00178   0.90116
   D119      -0.96915   0.00001   0.00121   0.00025   0.00145  -0.96770
   D120       0.01609   0.00004   0.00211   0.00046   0.00256   0.01865
         Item               Value     Threshold  Converged?
 Maximum Force            0.000107     0.000450     YES
 RMS     Force            0.000027     0.000300     YES
 Maximum Displacement     0.003004     0.001800     NO 
 RMS     Displacement     0.000693     0.001200     YES
 Predicted change in Energy=-1.765204D-06
 GradGradGradGradGradGradGradGradGradGradGradGradGradGradGradGradGradGrad

                          Input orientation:                          
 ---------------------------------------------------------------------
 Center     Atomic      Atomic             Coordinates (Angstroms)
 Number     Number       Type             X           Y           Z
 ---------------------------------------------------------------------
      1          4           0        0.070489    0.044458   -1.558871
      2          4           0       -1.494777    1.302039   -0.211956
      3          4           0        0.494444    1.688007   -0.419549
      4          4           0       -0.213198    0.996643    1.391813
      5          4           0        2.066914    0.425547   -1.043717
      6          4           0       -1.864911   -0.412336    0.918662
      7          4           0       -0.443938   -1.633624   -0.449971
      8          4           0        0.090006   -1.007153    1.406496
      9          4           0        1.541150   -1.311676   -0.171651
     10          4           0        1.710624    0.352255    0.965890
     11          4           0       -1.932852   -0.376715   -1.171457
     12          1           0       -2.816171   -1.097017    1.989832
     13          1           0       -3.308700   -0.733764    1.480933
 ---------------------------------------------------------------------
                    Distance matrix (angstroms):
                    1          2          3          4          5
     1  Be   0.000000
     2  Be   2.417798   0.000000
     3  Be   2.044271   2.036926   0.000000
     4  Be   3.113466   2.075520   2.063922   0.000000
     5  Be   2.096742   3.761079   2.110937   3.384800   0.000000
     6  Be   3.176885   2.086714   3.430569   2.221992   4.473503
     7  Be   2.076115   3.127144   3.451770   3.219272   3.301075
     8  Be   3.146373   3.234700   3.280533   2.026659   3.458950
     9  Be   2.434405   4.006243   3.186714   3.294009   2.013671
    10  Be   3.026417   3.544574   2.276570   2.073099   2.042262
    11  Be   2.083471   1.982616   3.274173   3.378413   4.081430
    12  H    4.714771   3.514174   4.951934   3.393598   5.946860
    13  H    4.611394   3.209467   4.892925   3.547447   6.051040
                    6          7          8          9         10
     6  Be   0.000000
     7  Be   2.320315   0.000000
     8  Be   2.100830   2.030771   0.000000
     9  Be   3.687661   2.030194   2.165433   0.000000
    10  Be   3.656676   3.254307   2.160677   2.022718   0.000000
    11  Be   2.091526   2.077794   3.336952   3.733960   4.286557
    12  H    1.587794   3.445007   2.965505   4.868710   4.862172
    13  H    1.582401   3.570014   3.410497   5.156168   5.161233
                   11         12         13
    11  Be   0.000000
    12  H    3.360482   0.000000
    13  H    3.009255   0.795938   0.000000
 Stoichiometry    Be11H2
 Framework group  C1[X(Be11H2)]
 Deg. of freedom    33
 Full point group                 C1      NOp   1
 Largest Abelian subgroup         C1      NOp   1
 Largest concise Abelian subgroup C1      NOp   1
                         Standard orientation:                         
 ---------------------------------------------------------------------
 Center     Atomic      Atomic             Coordinates (Angstroms)
 Number     Number       Type             X           Y           Z
 ---------------------------------------------------------------------
      1          4           0        0.566175    1.156763   -0.980897
      2          4           0       -1.075864    1.395961    0.777579
      3          4           0        0.942585    1.278306    1.024742
      4          4           0       -0.241892   -0.290029    1.654913
      5          4           0        2.428266    0.512147   -0.264368
      6          4           0       -1.920807   -0.424287    0.205613
      7          4           0       -0.408152   -0.587157   -1.546303
      8          4           0       -0.225484   -1.664352    0.165513
      9          4           0        1.488245   -1.095729   -1.029853
     10          4           0        1.622309   -0.893925    0.978303
     11          4           0       -1.511155    1.125629   -1.137678
     12          1           0       -3.172845   -1.390684    0.345493
     13          1           0       -3.484056   -0.662629    0.264255
 ---------------------------------------------------------------------
 Rotational constants (GHZ):           2.4165007           1.6962215           1.6552333
 Standard basis: def2TZVP (5D, 7F)
 There are   232 symmetry adapted cartesian basis functions of A   symmetry.
 There are   221 symmetry adapted basis functions of A   symmetry.
   221 basis functions,   335 primitive gaussians,   232 cartesian basis functions
    23 alpha electrons       23 beta electrons
       nuclear repulsion energy       191.0122070986 Hartrees.
 NAtoms=   13 NActive=   13 NUniq=   13 SFac= 1.00D+00 NAtFMM=   60 NAOKFM=F Big=F
 Integral buffers will be    131072 words long.
 Raffenetti 2 integral format.
 Two-electron integral symmetry is turned on.
 Nuclear repulsion after empirical dispersion term =      190.9848683690 Hartrees.
 One-electron integrals computed using PRISM.
   1 Symmetry operations used in ECPInt.
 ECPInt:  NShTT=    5778 NPrTT=   17959 LenC2=    5632 LenP2D=   14642.
 LDataN:  DoStor=T MaxTD1= 4 Len=   56
 NBasis=   221 RedAO= T EigKep=  2.65D-04  NBF=   221
 NBsUse=   221 1.00D-06 EigRej= -1.00D+00 NBFU=   221
 Initial guess from the checkpoint file:  "/home/super/YCY/BeH/Be11/6-H-Be11.chk"
 B after Tr=     0.000000    0.000000   -0.000000
         Rot=    0.999999   -0.000988    0.000324    0.000080 Ang=  -0.12 deg.
 Requested convergence on RMS density matrix=1.00D-08 within 128 cycles.
 Requested convergence on MAX density matrix=1.00D-06.
 Requested convergence on             energy=1.00D-06.
 No special actions if energy rises.
 SCF Done:  E(RPBE1PBE) =  -163.040365866     A.U. after   10 cycles
            NFock= 10  Conv=0.56D-08     -V/T= 2.0075
   1 Symmetry operations used in ECPInt.
 ECPInt:  NShTT=    5778 NPrTT=   17959 LenC2=    5632 LenP2D=   14642.
 LDataN:  DoStor=T MaxTD1= 5 Len=  102
 Calling FoFJK, ICntrl=      2127 FMM=F ISym2X=0 I1Cent= 0 IOpClX= 0 NMat=1 NMatS=1 NMatT=0.
 ***** Axes restored to original set *****
 -------------------------------------------------------------------
 Center     Atomic                   Forces (Hartrees/Bohr)
 Number     Number              X              Y              Z
 -------------------------------------------------------------------
      1        4           0.000227060   -0.000001055    0.000069788
      2        4          -0.000100894    0.000053671   -0.000147222
      3        4          -0.000130604   -0.000021339    0.000043913
      4        4           0.000043588    0.000015007    0.000183987
      5        4           0.000060205   -0.000025411   -0.000005731
      6        4          -0.000075211    0.000002612    0.000074542
      7        4           0.000024489    0.000175298    0.000017864
      8        4          -0.000054931   -0.000105358    0.000045833
      9        4           0.000062732   -0.000111666   -0.000052165
     10        4          -0.000152445    0.000027708   -0.000237086
     11        4           0.000021270   -0.000081049    0.000047180
     12        1           0.000102551    0.000019830    0.000051631
     13        1          -0.000027808    0.000051751   -0.000092534
 -------------------------------------------------------------------
 Cartesian Forces:  Max     0.000237086 RMS     0.000093938

 GradGradGradGradGradGradGradGradGradGradGradGradGradGradGradGradGradGrad
 Berny optimization.
 Using GEDIIS/GDIIS optimizer.
 FormGI is forming the generalized inverse of G from B-inverse, IUseBI=4.
 Internal  Forces:  Max     0.000067224 RMS     0.000021393
 Search for a local minimum.
 Step number  14 out of a maximum of  100
 All quantities printed in internal units (Hartrees-Bohrs-Radians)
 Mixed Optimization -- En-DIIS/RFO-DIIS
 Swapping is turned off.
 Update second derivatives using D2CorX and points    6    7    8    9   10
                                                     11   12   13   14
 DE= -2.00D-06 DEPred=-1.77D-06 R= 1.13D+00
 TightC=F SS=  1.41D+00  RLast= 1.96D-02 DXNew= 1.4270D+00 5.8908D-02
 Trust test= 1.13D+00 RLast= 1.96D-02 DXMaxT set to 8.49D-01
 ITU=  1  1  1  1  1  1  1  1  1  1  1  1  1  0
     Eigenvalues ---    0.00184   0.00780   0.01891   0.02553   0.02736
     Eigenvalues ---    0.03184   0.03406   0.03468   0.03936   0.04785
     Eigenvalues ---    0.04905   0.05043   0.05656   0.05952   0.06223
     Eigenvalues ---    0.06408   0.06570   0.06979   0.07050   0.07270
     Eigenvalues ---    0.07405   0.07586   0.08394   0.08730   0.08967
     Eigenvalues ---    0.09200   0.09517   0.10667   0.12080   0.12985
     Eigenvalues ---    0.13200   0.13656   0.27239
 En-DIIS/RFO-DIIS/Sim-DIIS IScMMF=       -3 using points:    14   13   12   11   10    9    8    7    6    5
 RFO step:  Lambda=-2.30128682D-06.
 DIIS inversion failure, remove point  10.
 DIIS inversion failure, remove point   9.
 DIIS inversion failure, remove point   8.
 DIIS inversion failure, remove point   7.
 DIIS inversion failure, remove point   6.
 DIIS inversion failure, remove point   5.
 RFO-DIIS uses    4 points instead of   10
 DidBck=F Rises=F RFO-DIIS coefs:    2.22217   -2.00000    0.81588   -0.03805    0.00000
                  RFO-DIIS coefs:    0.00000    0.00000    0.00000    0.00000    0.00000
 Iteration  1 RMS(Cart)=  0.00056322 RMS(Int)=  0.00000361
 Iteration  2 RMS(Cart)=  0.00000042 RMS(Int)=  0.00000355
 Variable       Old X    -DE/DX   Delta X   Delta X   Delta X     New X
                                 (Linear)    (Quad)   (Total)
    R1        4.56898   0.00005   0.00063   0.00112   0.00175   4.57073
    R2        3.86311  -0.00004  -0.00029  -0.00072  -0.00101   3.86210
    R3        3.96227  -0.00004  -0.00097  -0.00085  -0.00182   3.96045
    R4        3.92329  -0.00003  -0.00016  -0.00055  -0.00070   3.92258
    R5        4.60036  -0.00002  -0.00144   0.00087  -0.00056   4.59979
    R6        3.93719   0.00003   0.00119  -0.00015   0.00104   3.93823
    R7        3.84923  -0.00002  -0.00056   0.00009  -0.00046   3.84877
    R8        3.92217   0.00005   0.00163   0.00094   0.00257   3.92474
    R9        3.94332   0.00002  -0.00013   0.00066   0.00053   3.94385
   R10        3.74660  -0.00002  -0.00012   0.00002  -0.00010   3.74650
   R11        3.90025   0.00003   0.00021  -0.00052  -0.00031   3.89994
   R12        3.98909   0.00006   0.00098   0.00184   0.00282   3.99191
   R13        4.30209  -0.00005   0.00018  -0.00456  -0.00437   4.29772
   R14        4.19896  -0.00002  -0.00063   0.00005  -0.00058   4.19838
   R15        3.82983   0.00004   0.00035  -0.00008   0.00027   3.83010
   R16        3.91759  -0.00000  -0.00005  -0.00023  -0.00027   3.91732
   R17        3.80529   0.00001  -0.00002   0.00039   0.00037   3.80566
   R18        3.85932  -0.00003  -0.00090  -0.00029  -0.00119   3.85813
   R19        4.38476   0.00002   0.00118  -0.00091   0.00028   4.38504
   R20        3.96999  -0.00000  -0.00019   0.00100   0.00082   3.97081
   R21        3.95241  -0.00001   0.00041   0.00014   0.00054   3.95295
   R22        3.00050  -0.00005  -0.00102   0.00097  -0.00005   3.00045
   R23        2.99030  -0.00003  -0.00114   0.00071  -0.00043   2.98988
   R24        3.83760  -0.00004  -0.00067  -0.00059  -0.00126   3.83634
   R25        3.83651  -0.00002  -0.00048   0.00006  -0.00043   3.83608
   R26        3.92646  -0.00003  -0.00104  -0.00015  -0.00118   3.92528
   R27        4.09208   0.00007   0.00100   0.00037   0.00136   4.09344
   R28        4.08309  -0.00002   0.00052   0.00028   0.00080   4.08389
   R29        3.82238  -0.00001   0.00009  -0.00020  -0.00011   3.82227
   R30        1.50410   0.00006   0.00032  -0.00053  -0.00021   1.50390
    A1        1.96602   0.00002   0.00029   0.00092   0.00121   1.96723
    A2        1.53324  -0.00001  -0.00020  -0.00022  -0.00042   1.53282
    A3        1.94272   0.00003   0.00046   0.00024   0.00070   1.94341
    A4        1.98619  -0.00001  -0.00003  -0.00077  -0.00080   1.98539
    A5        1.57580   0.00003   0.00070  -0.00015   0.00055   1.57634
    A6        1.83206  -0.00002  -0.00047  -0.00028  -0.00075   1.83131
    A7        1.82514   0.00001   0.00035  -0.00000   0.00035   1.82548
    A8        2.70593   0.00000  -0.00008   0.00068   0.00060   2.70653
    A9        1.94154  -0.00000  -0.00027   0.00009  -0.00018   1.94136
   A10        1.52496  -0.00001  -0.00031  -0.00024  -0.00055   1.52441
   A11        1.56014  -0.00000   0.00030  -0.00029   0.00001   1.56015
   A12        1.96505  -0.00002  -0.00014  -0.00078  -0.00092   1.96412
   A13        1.90382  -0.00002   0.00007  -0.00066  -0.00059   1.90324
   A14        1.96687  -0.00002  -0.00041  -0.00038  -0.00079   1.96608
   A15        1.72006   0.00002   0.00025   0.00064   0.00089   1.72095
   A16        1.54903  -0.00003  -0.00059   0.00021  -0.00038   1.54864
   A17        2.27088   0.00002   0.00004   0.00041   0.00044   2.27132
   A18        1.92677   0.00001   0.00025   0.00103   0.00128   1.92805
   A19        1.89080   0.00001  -0.00027   0.00099   0.00073   1.89153
   A20        1.81673  -0.00000  -0.00038   0.00034  -0.00004   1.81668
   A21        2.04878  -0.00004  -0.00052  -0.00098  -0.00151   2.04728
   A22        1.85500  -0.00001  -0.00022  -0.00028  -0.00050   1.85450
   A23        1.86112  -0.00001   0.00001  -0.00047  -0.00046   1.86066
   A24        2.03641  -0.00002   0.00004  -0.00012  -0.00008   2.03633
   A25        1.63998  -0.00003  -0.00015  -0.00090  -0.00105   1.63893
   A26        1.76543  -0.00000   0.00000  -0.00080  -0.00080   1.76463
   A27        1.57501  -0.00001  -0.00035   0.00002  -0.00033   1.57468
   A28        1.76539   0.00002   0.00036   0.00008   0.00044   1.76584
   A29        2.54288   0.00000  -0.00013  -0.00032  -0.00044   2.54245
   A30        2.11910  -0.00002  -0.00031   0.00088   0.00059   2.11969
   A31        1.57493  -0.00001  -0.00014  -0.00023  -0.00036   1.57456
   A32        1.79891   0.00000   0.00024  -0.00006   0.00018   1.79909
   A33        2.18355  -0.00002  -0.00013  -0.00177  -0.00190   2.18165
   A34        2.39113  -0.00000   0.00049  -0.00066  -0.00016   2.39097
   A35        2.13869   0.00001   0.00033   0.00086   0.00120   2.13989
   A36        2.29353   0.00001  -0.00026   0.00045   0.00020   2.29373
   A37        1.84118  -0.00001  -0.00055  -0.00004  -0.00059   1.84060
   A38        1.85329  -0.00002   0.00013  -0.00088  -0.00074   1.85255
   A39        2.35889   0.00001   0.00035  -0.00126  -0.00091   2.35799
   A40        2.29436   0.00002  -0.00006   0.00182   0.00176   2.29612
   A41        1.90595  -0.00000  -0.00049   0.00143   0.00094   1.90688
   A42        1.61217   0.00002   0.00018   0.00051   0.00069   1.61286
   A43        1.74547   0.00002   0.00018   0.00053   0.00070   1.74617
   A44        2.02024   0.00003   0.00019   0.00084   0.00104   2.02128
   A45        1.89571   0.00001   0.00011   0.00062   0.00073   1.89644
   A46        2.28146   0.00003   0.00028   0.00057   0.00085   2.28231
   A47        1.83284  -0.00001   0.00012  -0.00034  -0.00022   1.83261
   A48        1.80701   0.00001  -0.00008   0.00046   0.00038   1.80738
   A49        2.08769   0.00000   0.00017  -0.00004   0.00013   2.08782
   A50        2.06288  -0.00003  -0.00038  -0.00073  -0.00110   2.06178
   A51        1.77714  -0.00004  -0.00041  -0.00093  -0.00133   1.77581
   A52        1.50285  -0.00001   0.00007  -0.00014  -0.00007   1.50279
   A53        1.48351  -0.00004  -0.00025  -0.00123  -0.00148   1.48204
   A54        1.91000  -0.00001   0.00016  -0.00067  -0.00051   1.90949
   A55        1.94902  -0.00001  -0.00012   0.00034   0.00022   1.94924
   A56        1.86447  -0.00005  -0.00035  -0.00106  -0.00141   1.86307
   A57        1.66349   0.00002  -0.00002   0.00059   0.00058   1.66407
   A58        1.66660   0.00003   0.00021   0.00127   0.00147   1.66807
   A59        1.93147   0.00005   0.00051   0.00171   0.00223   1.93370
   A60        1.86867   0.00005   0.00036   0.00074   0.00110   1.86977
   A61        1.93274   0.00004   0.00038   0.00061   0.00099   1.93373
   A62        1.72949   0.00001   0.00004   0.00016   0.00019   1.72968
   A63        1.75771   0.00001   0.00028  -0.00003   0.00025   1.75796
    D1       -0.65098  -0.00001  -0.00012  -0.00037  -0.00050  -0.65148
    D2       -1.77727   0.00001   0.00032  -0.00014   0.00018  -1.77709
    D3        1.17987  -0.00001   0.00019  -0.00040  -0.00021   1.17966
    D4        0.05359   0.00001   0.00064  -0.00017   0.00047   0.05405
    D5        0.33584   0.00001   0.00036  -0.00010   0.00027   0.33610
    D6       -0.79045   0.00003   0.00081   0.00013   0.00094  -0.78951
    D7       -0.21225   0.00002   0.00107  -0.00008   0.00098  -0.21126
    D8        0.76774   0.00002   0.00085   0.00059   0.00144   0.76918
    D9       -1.06359   0.00001   0.00052  -0.00020   0.00033  -1.06326
   D10       -0.08361   0.00000   0.00031   0.00047   0.00079  -0.08282
   D11        0.89309   0.00001   0.00039  -0.00018   0.00022   0.89331
   D12        1.87307   0.00000   0.00018   0.00049   0.00067   1.87374
   D13        0.75730   0.00001   0.00030  -0.00074  -0.00044   0.75686
   D14       -0.87996   0.00000   0.00029  -0.00076  -0.00048  -0.88043
   D15       -0.04077  -0.00001   0.00002  -0.00166  -0.00164  -0.04241
   D16       -0.04823  -0.00001  -0.00056   0.00013  -0.00042  -0.04865
   D17       -1.04610  -0.00001  -0.00040  -0.00042  -0.00082  -1.04692
   D18        0.79284  -0.00002  -0.00094   0.00022  -0.00071   0.79213
   D19       -0.20503  -0.00002  -0.00078  -0.00033  -0.00111  -0.20615
   D20        1.92138   0.00001  -0.00028   0.00102   0.00074   1.92212
   D21        0.92351   0.00001  -0.00013   0.00047   0.00034   0.92385
   D22        0.29873  -0.00001  -0.00032  -0.00027  -0.00059   0.29814
   D23       -0.78693   0.00000  -0.00030  -0.00036  -0.00066  -0.78760
   D24        1.18013  -0.00002  -0.00037  -0.00052  -0.00090   1.17924
   D25        0.09447  -0.00000  -0.00035  -0.00062  -0.00097   0.09350
   D26       -0.67350  -0.00000  -0.00011  -0.00017  -0.00029  -0.67378
   D27       -1.75916   0.00001  -0.00009  -0.00027  -0.00036  -1.75952
   D28       -0.90288  -0.00000   0.00036   0.00019   0.00055  -0.90233
   D29        0.01909   0.00001   0.00062   0.00072   0.00134   0.02043
   D30        0.77762   0.00002   0.00086  -0.00007   0.00079   0.77841
   D31        0.88626   0.00002   0.00076   0.00123   0.00199   0.88826
   D32       -0.18342   0.00002   0.00107  -0.00003   0.00105  -0.18237
   D33       -0.27547   0.00003   0.00059   0.00166   0.00225  -0.27322
   D34       -1.34516   0.00003   0.00090   0.00041   0.00131  -1.34385
   D35       -0.90833   0.00001  -0.00016   0.00031   0.00015  -0.90818
   D36        0.26585  -0.00001  -0.00024   0.00057   0.00033   0.26618
   D37       -0.02474   0.00001   0.00010   0.00005   0.00014  -0.02459
   D38        1.14944  -0.00001   0.00001   0.00030   0.00032   1.14976
   D39       -0.04791  -0.00001  -0.00055   0.00015  -0.00040  -0.04831
   D40        0.88898  -0.00003  -0.00104   0.00001  -0.00102   0.88796
   D41       -2.90767  -0.00003   0.00007  -0.00298  -0.00292  -2.91059
   D42       -2.50960  -0.00000   0.00036  -0.00117  -0.00081  -2.51040
   D43       -0.91902   0.00000  -0.00062   0.00047  -0.00015  -0.91917
   D44        0.01787  -0.00002  -0.00110   0.00033  -0.00077   0.01710
   D45        2.50441  -0.00001   0.00000  -0.00267  -0.00267   2.50174
   D46        2.90248   0.00001   0.00029  -0.00086  -0.00055   2.90193
   D47        0.85332  -0.00002  -0.00050  -0.00039  -0.00088   0.85244
   D48       -0.27888  -0.00002  -0.00033   0.00023  -0.00010  -0.27898
   D49       -0.51873  -0.00002  -0.00103   0.00019  -0.00084  -0.51958
   D50        0.56072  -0.00003  -0.00106   0.00037  -0.00070   0.56002
   D51       -1.59641  -0.00001  -0.00069   0.00047  -0.00022  -1.59663
   D52       -0.51696  -0.00002  -0.00072   0.00064  -0.00008  -0.51704
   D53       -0.67202  -0.00001   0.00022  -0.00211  -0.00190  -0.67391
   D54        0.49522   0.00002   0.00072  -0.00089  -0.00017   0.49505
   D55       -0.99059  -0.00003  -0.00062  -0.00073  -0.00135  -0.99194
   D56        0.10114  -0.00000  -0.00041  -0.00054  -0.00095   0.10019
   D57        0.24795  -0.00001  -0.00050  -0.00029  -0.00079   0.24716
   D58        1.33968   0.00001  -0.00029  -0.00009  -0.00038   1.33929
   D59        0.95748  -0.00000   0.00033  -0.00028   0.00005   0.95753
   D60       -0.00126   0.00001   0.00093  -0.00031   0.00061  -0.00065
   D61       -3.03357  -0.00001   0.00058  -0.00041   0.00017  -3.03340
   D62       -2.41123   0.00001   0.00078  -0.00223  -0.00146  -2.41269
   D63       -0.29494   0.00003   0.00038   0.00129   0.00168  -0.29327
   D64       -1.25369   0.00004   0.00098   0.00126   0.00224  -1.25144
   D65        1.99718   0.00002   0.00064   0.00116   0.00180   1.99899
   D66        2.61953   0.00004   0.00084  -0.00066   0.00016   2.61969
   D67        0.32948   0.00000   0.00016  -0.00031  -0.00015   0.32934
   D68        1.37265  -0.00001  -0.00005  -0.00024  -0.00030   1.37235
   D69       -0.74070   0.00002   0.00070  -0.00029   0.00041  -0.74029
   D70        0.30246   0.00001   0.00048  -0.00022   0.00026   0.30272
   D71        0.15951   0.00002   0.00034  -0.00121  -0.00087   0.15865
   D72       -0.94054  -0.00002   0.00004  -0.00187  -0.00184  -0.94238
   D73        1.31004   0.00000   0.00002  -0.00149  -0.00146   1.30858
   D74        0.20999  -0.00003  -0.00028  -0.00215  -0.00243   0.20756
   D75        0.78062  -0.00003  -0.00073   0.00065  -0.00007   0.78055
   D76       -0.30311  -0.00000  -0.00043   0.00101   0.00059  -0.30252
   D77       -0.53913  -0.00002  -0.00035   0.00101   0.00065  -0.53848
   D78        0.53440   0.00002  -0.00012   0.00149   0.00137   0.53577
   D79        0.05585   0.00001   0.00065  -0.00015   0.00050   0.05635
   D80        1.31111   0.00002   0.00034   0.00042   0.00077   1.31188
   D81       -0.94756  -0.00000   0.00009  -0.00033  -0.00024  -0.94780
   D82        0.30770   0.00001  -0.00022   0.00025   0.00002   0.30773
   D83        3.01043   0.00002   0.00018   0.00170   0.00188   3.01231
   D84       -2.01749   0.00003  -0.00013   0.00228   0.00215  -2.01535
   D85        2.40024  -0.00002  -0.00046   0.00167   0.00120   2.40144
   D86       -2.62768  -0.00001  -0.00077   0.00224   0.00146  -2.62622
   D87       -0.95343   0.00002   0.00103  -0.00049   0.00053  -0.95290
   D88        0.17313  -0.00000   0.00074  -0.00095  -0.00021   0.17292
   D89        0.06259   0.00002   0.00099  -0.00058   0.00040   0.06299
   D90        1.18915  -0.00000   0.00070  -0.00104  -0.00034   1.18881
   D91        2.55375   0.00002   0.00056   0.00108   0.00164   2.55539
   D92       -2.60287  -0.00000   0.00027   0.00063   0.00090  -2.60198
   D93        2.50081  -0.00001  -0.00054   0.00038  -0.00014   2.50067
   D94       -2.65582  -0.00003  -0.00083  -0.00007  -0.00089  -2.65670
   D95        0.51078  -0.00000  -0.00065   0.00017  -0.00048   0.51031
   D96       -0.49674  -0.00002  -0.00085   0.00034  -0.00051  -0.49726
   D97       -2.75014   0.00001  -0.00028  -0.00006  -0.00034  -2.75048
   D98       -3.13427  -0.00000  -0.00017   0.00069   0.00053  -3.13374
   D99        0.54983   0.00001   0.00010   0.00055   0.00064   0.55047
   D100      -0.51492   0.00002   0.00031   0.00086   0.00117  -0.51375
   D101      -0.52834  -0.00002  -0.00051   0.00032  -0.00019  -0.52853
   D102      -1.59308  -0.00000  -0.00030   0.00063   0.00033  -1.59275
   D103      -1.35327   0.00001   0.00050  -0.00091  -0.00041  -1.35368
   D104      -0.23134  -0.00002   0.00014  -0.00140  -0.00127  -0.23261
   D105      -0.18751   0.00003   0.00074   0.00005   0.00079  -0.18672
   D106       0.93443   0.00001   0.00037  -0.00044  -0.00007   0.93436
   D107       0.49127   0.00003   0.00058  -0.00016   0.00042   0.49169
   D108      -0.76372  -0.00002  -0.00018  -0.00096  -0.00115  -0.76487
   D109      -0.86468   0.00001  -0.00004   0.00029   0.00025  -0.86443
   D110       0.00977  -0.00000   0.00002  -0.00041  -0.00038   0.00938
   D111       0.33669  -0.00000  -0.00033   0.00036   0.00004   0.33673
   D112       1.21114  -0.00001  -0.00026  -0.00034  -0.00060   1.21054
   D113      -0.25905   0.00001  -0.00011   0.00084   0.00073  -0.25831
   D114      -1.27076  -0.00002  -0.00043  -0.00070  -0.00113  -1.27188
   D115       0.98999   0.00000   0.00026  -0.00006   0.00020   0.99019
   D116      -0.02172  -0.00003  -0.00006  -0.00160  -0.00166  -0.02338
   D117      -0.08520   0.00000   0.00032   0.00048   0.00080  -0.08440
   D118       0.90116   0.00002   0.00039   0.00140   0.00179   0.90295
   D119      -0.96770   0.00000   0.00005   0.00099   0.00104  -0.96666
   D120       0.01865   0.00003   0.00012   0.00192   0.00204   0.02068
         Item               Value     Threshold  Converged?
 Maximum Force            0.000067     0.000450     YES
 RMS     Force            0.000021     0.000300     YES
 Maximum Displacement     0.002772     0.001800     NO 
 RMS     Displacement     0.000563     0.001200     YES
 Predicted change in Energy=-6.349852D-07
 GradGradGradGradGradGradGradGradGradGradGradGradGradGradGradGradGradGrad

                          Input orientation:                          
 ---------------------------------------------------------------------
 Center     Atomic      Atomic             Coordinates (Angstroms)
 Number     Number       Type             X           Y           Z
 ---------------------------------------------------------------------
      1          4           0        0.071843    0.044784   -1.558721
      2          4           0       -1.495530    1.302324   -0.212553
      3          4           0        0.493777    1.687494   -0.418398
      4          4           0       -0.213872    0.996082    1.392755
      5          4           0        2.067592    0.425059   -1.044268
      6          4           0       -1.865454   -0.412182    0.918451
      7          4           0       -0.443481   -1.632719   -0.450060
      8          4           0        0.089638   -1.007819    1.406445
      9          4           0        1.541634   -1.312202   -0.171936
     10          4           0        1.709570    0.352621    0.964423
     11          4           0       -1.932121   -0.376783   -1.172000
     12          1           0       -2.815872   -1.095563    1.991160
     13          1           0       -3.308643   -0.734433    1.481155
 ---------------------------------------------------------------------
                    Distance matrix (angstroms):
                    1          2          3          4          5
     1  Be   0.000000
     2  Be   2.418725   0.000000
     3  Be   2.043737   2.036681   0.000000
     4  Be   3.114130   2.076883   2.063758   0.000000
     5  Be   2.095778   3.762603   2.112428   3.386772   0.000000
     6  Be   3.177785   2.086994   3.429545   2.221687   4.474605
     7  Be   2.075742   3.126931   3.450113   3.218584   3.300458
     8  Be   3.146505   3.235841   3.279953   2.026801   3.459976
     9  Be   2.434106   4.007713   3.186994   3.295183   2.013869
    10  Be   3.023767   3.543991   2.274255   2.072954   2.041634
    11  Be   2.084021   1.982562   3.273246   3.378625   4.081295
    12  H    4.716030   3.514188   4.950268   3.391677   5.947633
    13  H    4.612560   3.210047   4.892079   3.546844   6.051949
                    6          7          8          9         10
     6  Be   0.000000
     7  Be   2.320461   0.000000
     8  Be   2.101262   2.030105   0.000000
     9  Be   3.688798   2.029968   2.166155   0.000000
    10  Be   3.656204   3.252379   2.161101   2.022659   0.000000
    11  Be   2.091813   2.077167   3.336778   3.733914   4.284652
    12  H    1.587768   3.446205   2.965059   4.869679   4.861178
    13  H    1.582174   3.570107   3.410078   5.156716   5.160538
                   11         12         13
    11  Be   0.000000
    12  H    3.362029   0.000000
    13  H    3.010308   0.795829   0.000000
 Stoichiometry    Be11H2
 Framework group  C1[X(Be11H2)]
 Deg. of freedom    33
 Full point group                 C1      NOp   1
 Largest Abelian subgroup         C1      NOp   1
 Largest concise Abelian subgroup C1      NOp   1
                         Standard orientation:                         
 ---------------------------------------------------------------------
 Center     Atomic      Atomic             Coordinates (Angstroms)
 Number     Number       Type             X           Y           Z
 ---------------------------------------------------------------------
      1          4           0        0.568430    1.156219   -0.980136
      2          4           0       -1.076902    1.396987    0.776322
      3          4           0        0.940909    1.277368    1.025716
      4          4           0       -0.244220   -0.290600    1.655034
      5          4           0        2.429257    0.511702   -0.263053
      6          4           0       -1.921470   -0.423698    0.204168
      7          4           0       -0.406349   -0.586928   -1.545776
      8          4           0       -0.226226   -1.664637    0.165196
      9          4           0        1.489444   -1.096386   -1.028872
     10          4           0        1.620776   -0.892390    0.979184
     11          4           0       -1.509272    1.125685   -1.139404
     12          1           0       -3.173084   -1.390431    0.345226
     13          1           0       -3.484422   -0.662858    0.261256
 ---------------------------------------------------------------------
 Rotational constants (GHZ):           2.4167576           1.6961283           1.6552236
 Standard basis: def2TZVP (5D, 7F)
 There are   232 symmetry adapted cartesian basis functions of A   symmetry.
 There are   221 symmetry adapted basis functions of A   symmetry.
   221 basis functions,   335 primitive gaussians,   232 cartesian basis functions
    23 alpha electrons       23 beta electrons
       nuclear repulsion energy       191.0148010579 Hartrees.
 NAtoms=   13 NActive=   13 NUniq=   13 SFac= 1.00D+00 NAtFMM=   60 NAOKFM=F Big=F
 Integral buffers will be    131072 words long.
 Raffenetti 2 integral format.
 Two-electron integral symmetry is turned on.
 Nuclear repulsion after empirical dispersion term =      190.9874625010 Hartrees.
 One-electron integrals computed using PRISM.
   1 Symmetry operations used in ECPInt.
 ECPInt:  NShTT=    5778 NPrTT=   17959 LenC2=    5632 LenP2D=   14642.
 LDataN:  DoStor=T MaxTD1= 4 Len=   56
 NBasis=   221 RedAO= T EigKep=  2.65D-04  NBF=   221
 NBsUse=   221 1.00D-06 EigRej= -1.00D+00 NBFU=   221
 Initial guess from the checkpoint file:  "/home/super/YCY/BeH/Be11/6-H-Be11.chk"
 B after Tr=     0.000000   -0.000000    0.000000
         Rot=    1.000000    0.000058    0.000465    0.000080 Ang=   0.05 deg.
 Requested convergence on RMS density matrix=1.00D-08 within 128 cycles.
 Requested convergence on MAX density matrix=1.00D-06.
 Requested convergence on             energy=1.00D-06.
 No special actions if energy rises.
 SCF Done:  E(RPBE1PBE) =  -163.040368247     A.U. after   10 cycles
            NFock= 10  Conv=0.92D-08     -V/T= 2.0075
   1 Symmetry operations used in ECPInt.
 ECPInt:  NShTT=    5778 NPrTT=   17959 LenC2=    5632 LenP2D=   14642.
 LDataN:  DoStor=T MaxTD1= 5 Len=  102
[truncated: 195,404 more chars]
