# Supplementary material for: A DFT Study on Ben(n = 10–12) Clusters with Hydrogen Storage Capacity
Source: Molecules. 2026 Feb 6;31(3):566. doi: 10.3390/molecules31030566 (PMC12899933; doi:10.3390/molecules31030566)
Supplement: Supplementary file 1 [file molecules-31-00566-s001.zip › Supplementary Information/Be11/8-H-Be11.out]

 Entering Gaussian System, Link 0=g16
 Initial command:
 /home/super/DK/Gaussian/g16/l1.exe "/home/super/DK/Gaussian/g16scratch/Gau-13939.inp" -scrdir="/home/super/DK/Gaussian/g16scratch/"
 Default is to use a total of  14 processors:
                               14 via shared-memory
                                1 via Linda
 Entering Link 1 = /home/super/DK/Gaussian/g16/l1.exe PID=     13941.
  
 Copyright (c) 1988,1990,1992,1993,1995,1998,2003,2009,2016,
            Gaussian, Inc.  All Rights Reserved.
  
 This is part of the Gaussian(R) 16 program.  It is based on
 the Gaussian(R) 09 system (copyright 2009, Gaussian, Inc.),
 the Gaussian(R) 03 system (copyright 2003, Gaussian, Inc.),
 the Gaussian(R) 98 system (copyright 1998, Gaussian, Inc.),
 the Gaussian(R) 94 system (copyright 1995, Gaussian, Inc.),
 the Gaussian 92(TM) system (copyright 1992, Gaussian, Inc.),
 the Gaussian 90(TM) system (copyright 1990, Gaussian, Inc.),
 the Gaussian 88(TM) system (copyright 1988, Gaussian, Inc.),
 the Gaussian 86(TM) system (copyright 1986, Carnegie Mellon
 University), and the Gaussian 82(TM) system (copyright 1983,
 Carnegie Mellon University). Gaussian is a federally registered
 trademark of Gaussian, Inc.
  
 This software contains proprietary and confidential information,
 including trade secrets, belonging to Gaussian, Inc.
  
 This software is provided under written license and may be
 used, copied, transmitted, or stored only in accord with that
 written license.
  
 The following legend is applicable only to US Government
 contracts under FAR:
  
                    RESTRICTED RIGHTS LEGEND
  
 Use, reproduction and disclosure by the US Government is
 subject to restrictions as set forth in subparagraphs (a)
 and (c) of the Commercial Computer Software - Restricted
 Rights clause in FAR 52.227-19.
  
 Gaussian, Inc.
 340 Quinnipiac St., Bldg. 40, Wallingford CT 06492
  
  
 ---------------------------------------------------------------
 Warning -- This program may not be used in any manner that
 competes with the business of Gaussian, Inc. or will provide
 assistance to any competitor of Gaussian, Inc.  The licensee
 of this program is prohibited from giving any competitor of
 Gaussian, Inc. access to this program.  By using this program,
 the user acknowledges that Gaussian, Inc. is engaged in the
 business of creating and licensing software in the field of
 computational chemistry and represents and warrants to the
 licensee that it is not a competitor of Gaussian, Inc. and that
 it will not use this program in any manner prohibited above.
 ---------------------------------------------------------------
  

 Cite this work as:
 Gaussian 16, Revision A.03,
 M. J. Frisch, G. W. Trucks, H. B. Schlegel, G. E. Scuseria, 
 M. A. Robb, J. R. Cheeseman, G. Scalmani, V. Barone, 
 G. A. Petersson, H. Nakatsuji, X. Li, M. Caricato, A. V. Marenich, 
 J. Bloino, B. G. Janesko, R. Gomperts, B. Mennucci, H. P. Hratchian, 
 J. V. Ortiz, A. F. Izmaylov, J. L. Sonnenberg, D. Williams-Young, 
 F. Ding, F. Lipparini, F. Egidi, J. Goings, B. Peng, A. Petrone, 
 T. Henderson, D. Ranasinghe, V. G. Zakrzewski, J. Gao, N. Rega, 
 G. Zheng, W. Liang, M. Hada, M. Ehara, K. Toyota, R. Fukuda, 
 J. Hasegawa, M. Ishida, T. Nakajima, Y. Honda, O. Kitao, H. Nakai, 
 T. Vreven, K. Throssell, J. A. Montgomery, Jr., J. E. Peralta, 
 F. Ogliaro, M. J. Bearpark, J. J. Heyd, E. N. Brothers, K. N. Kudin, 
 V. N. Staroverov, T. A. Keith, R. Kobayashi, J. Normand, 
 K. Raghavachari, A. P. Rendell, J. C. Burant, S. S. Iyengar, 
 J. Tomasi, M. Cossi, J. M. Millam, M. Klene, C. Adamo, R. Cammi, 
 J. W. Ochterski, R. L. Martin, K. Morokuma, O. Farkas, 
 J. B. Foresman, and D. J. Fox, Gaussian, Inc., Wallingford CT, 2016.
 
 ******************************************
 Gaussian 16:  ES64L-G16RevA.03 25-Dec-2016
                26-Apr-2024 
 ******************************************
 %chk=/home/super/YCY/BeH/Be11/8-H-Be11.chk
 ------------------------------------
 # opt freq def2tzvp em=gd3bj pbe1pbe
 ------------------------------------
 1/18=20,19=15,26=3,38=1/1,3;
 2/9=110,12=2,17=6,18=5,40=1/2;
 3/5=44,7=101,11=2,25=1,30=1,71=1,74=-13,124=41/1,2,3;
 4//1;
 5/5=2,38=5/2;
 6/7=2,8=2,9=2,10=2,28=1/1;
 7//1,2,3,16;
 1/18=20,19=15,26=3/3(2);
 2/9=110/2;
 99//99;
 2/9=110/2;
 3/5=44,7=101,11=2,25=1,30=1,71=1,74=-13,124=41/1,2,3;
 4/5=5,16=3,69=1/1;
 5/5=2,38=5/2;
 7//1,2,3,16;
 1/18=20,19=15,26=3/3(-5);
 2/9=110/2;
 6/7=2,8=2,9=2,10=2,19=2,28=1/1;
 99/9=1/99;
 -------------------
 Title Card Required
 -------------------
 Symbolic Z-matrix:
 Charge =  0 Multiplicity = 1
 Be                   -0.00049   0.00136  -1.47614 
 Be                   -1.55508   1.32611  -0.18262 
 Be                    0.44736   1.67909  -0.3805 
 Be                   -0.16909   1.00753   1.44766 
 Be                    2.00805   0.40842  -1.08265 
 Be                   -1.74689  -0.37972   0.93774 
 Be                   -0.44666  -1.67817  -0.38243 
 Be                    0.16903  -1.00871   1.44667 
 Be                    1.5557   -1.32657  -0.18307 
 Be                    1.74692   0.37906   0.93757 
 Be                   -2.00885  -0.40841  -1.08223 
 H                     0.65022  -1.91565   2.60937 
 H                     0.14342  -1.6814    2.82907 
 

 GradGradGradGradGradGradGradGradGradGradGradGradGradGradGradGradGradGrad
 Berny optimization.
 Initialization pass.
                           ----------------------------
                           !    Initial Parameters    !
                           ! (Angstroms and Degrees)  !
 --------------------------                            --------------------------
 ! Name  Definition              Value          Derivative Info.                !
 --------------------------------------------------------------------------------
 ! R1    R(1,2)                  2.4176         estimate D2E/DX2                !
 ! R2    R(1,3)                  2.0532         estimate D2E/DX2                !
 ! R3    R(1,5)                  2.0868         estimate D2E/DX2                !
 ! R4    R(1,7)                  2.0533         estimate D2E/DX2                !
 ! R5    R(1,9)                  2.4201         estimate D2E/DX2                !
 ! R6    R(1,11)                 2.0872         estimate D2E/DX2                !
 ! R7    R(2,3)                  2.0429         estimate D2E/DX2                !
 ! R8    R(2,4)                  2.1634         estimate D2E/DX2                !
 ! R9    R(2,6)                  2.0498         estimate D2E/DX2                !
 ! R10   R(2,11)                 2.0059         estimate D2E/DX2                !
 ! R11   R(3,4)                  2.0428         estimate D2E/DX2                !
 ! R12   R(3,5)                  2.1315         estimate D2E/DX2                !
 ! R13   R(3,10)                 2.2619         estimate D2E/DX2                !
 ! R14   R(4,6)                  2.1619         estimate D2E/DX2                !
 ! R15   R(4,8)                  2.0444         estimate D2E/DX2                !
 ! R16   R(4,10)                 2.08           estimate D2E/DX2                !
 ! R17   R(5,9)                  2.006          estimate D2E/DX2                !
 ! R18   R(5,10)                 2.0372         estimate D2E/DX2                !
 ! R19   R(6,7)                  2.2626         estimate D2E/DX2                !
 ! R20   R(6,8)                  2.0798         estimate D2E/DX2                !
 ! R21   R(6,11)                 2.0371         estimate D2E/DX2                !
 ! R22   R(7,8)                  2.0428         estimate D2E/DX2                !
 ! R23   R(7,9)                  2.0428         estimate D2E/DX2                !
 ! R24   R(7,11)                 2.1313         estimate D2E/DX2                !
 ! R25   R(8,9)                  2.1633         estimate D2E/DX2                !
 ! R26   R(8,10)                 2.1621         estimate D2E/DX2                !
 ! R27   R(8,12)                 1.5511         estimate D2E/DX2                !
 ! R28   R(8,13)                 1.5376         estimate D2E/DX2                !
 ! R29   R(9,10)                 2.0498         estimate D2E/DX2                !
 ! R30   R(12,13)                0.6            estimate D2E/DX2                !
 ! A1    A(2,1,5)              114.2762         estimate D2E/DX2                !
 ! A2    A(2,1,7)               91.3461         estimate D2E/DX2                !
 ! A3    A(2,1,9)              115.3577         estimate D2E/DX2                !
 ! A4    A(3,1,7)              115.5651         estimate D2E/DX2                !
 ! A5    A(3,1,9)               91.3175         estimate D2E/DX2                !
 ! A6    A(3,1,11)             105.6396         estimate D2E/DX2                !
 ! A7    A(5,1,7)              105.5611         estimate D2E/DX2                !
 ! A8    A(5,1,11)             158.2532         estimate D2E/DX2                !
 ! A9    A(9,1,11)             114.215          estimate D2E/DX2                !
 ! A10   A(1,2,4)               84.8675         estimate D2E/DX2                !
 ! A11   A(1,2,6)               84.065          estimate D2E/DX2                !
 ! A12   A(3,2,6)              106.765          estimate D2E/DX2                !
 ! A13   A(3,2,11)             109.129          estimate D2E/DX2                !
 ! A14   A(4,2,11)             110.8271         estimate D2E/DX2                !
 ! A15   A(1,3,4)               98.2273         estimate D2E/DX2                !
 ! A16   A(1,3,10)              88.0876         estimate D2E/DX2                !
 ! A17   A(2,3,5)              130.2854         estimate D2E/DX2                !
 ! A18   A(2,3,10)             114.0421         estimate D2E/DX2                !
 ! A19   A(4,3,5)              108.6489         estimate D2E/DX2                !
 ! A20   A(2,4,8)              104.5261         estimate D2E/DX2                !
 ! A21   A(2,4,10)             116.7335         estimate D2E/DX2                !
 ! A22   A(3,4,6)              102.7143         estimate D2E/DX2                !
 ! A23   A(3,4,8)              105.8948         estimate D2E/DX2                !
 ! A24   A(6,4,10)             114.8697         estimate D2E/DX2                !
 ! A25   A(1,5,10)              93.4858         estimate D2E/DX2                !
 ! A26   A(3,5,9)              101.6985         estimate D2E/DX2                !
 ! A27   A(2,6,7)               96.0208         estimate D2E/DX2                !
 ! A28   A(2,6,8)              107.411          estimate D2E/DX2                !
 ! A29   A(4,6,7)               94.9604         estimate D2E/DX2                !
 ! A30   A(4,6,11)             109.6804         estimate D2E/DX2                !
 ! A31   A(8,6,11)             110.9074         estimate D2E/DX2                !
 ! A32   A(1,7,6)               88.0661         estimate D2E/DX2                !
 ! A33   A(1,7,8)               98.2437         estimate D2E/DX2                !
 ! A34   A(6,7,9)              114.0526         estimate D2E/DX2                !
 ! A35   A(8,7,11)             108.6431         estimate D2E/DX2                !
 ! A36   A(9,7,11)             130.3896         estimate D2E/DX2                !
 ! A37   A(4,8,7)              105.8905         estimate D2E/DX2                !
 ! A38   A(4,8,9)              104.5535         estimate D2E/DX2                !
 ! A39   A(4,8,12)             128.8731         estimate D2E/DX2                !
 ! A40   A(4,8,13)             115.3584         estimate D2E/DX2                !
 ! A41   A(6,8,9)              116.7811         estimate D2E/DX2                !
 ! A42   A(6,8,10)             114.8698         estimate D2E/DX2                !
 ! A43   A(6,8,12)             130.2447         estimate D2E/DX2                !
 ! A44   A(6,8,13)             109.693          estimate D2E/DX2                !
 ! A45   A(7,8,10)             102.6781         estimate D2E/DX2                !
 ! A46   A(7,8,12)             124.9641         estimate D2E/DX2                !
 ! A47   A(7,8,13)             131.0436         estimate D2E/DX2                !
 ! A48   A(9,8,12)             106.2564         estimate D2E/DX2                !
 ! A49   A(9,8,13)             128.5873         estimate D2E/DX2                !
 ! A50   A(10,8,12)            108.9894         estimate D2E/DX2                !
 ! A51   A(10,8,13)            120.3086         estimate D2E/DX2                !
 ! A52   A(1,9,8)               84.8204         estimate D2E/DX2                !
 ! A53   A(1,9,10)              84.0028         estimate D2E/DX2                !
 ! A54   A(5,9,7)              109.0349         estimate D2E/DX2                !
 ! A55   A(5,9,8)              110.812          estimate D2E/DX2                !
 ! A56   A(7,9,10)             106.7399         estimate D2E/DX2                !
 ! A57   A(3,10,8)              94.9806         estimate D2E/DX2                !
 ! A58   A(3,10,9)              96.0887         estimate D2E/DX2                !
 ! A59   A(4,10,5)             110.9107         estimate D2E/DX2                !
 ! A60   A(4,10,9)             107.4314         estimate D2E/DX2                !
 ! A61   A(5,10,8)             109.6507         estimate D2E/DX2                !
 ! A62   A(1,11,6)              93.4761         estimate D2E/DX2                !
 ! A63   A(2,11,7)             101.6594         estimate D2E/DX2                !
 ! D1    D(5,1,2,4)            -40.2246         estimate D2E/DX2                !
 ! D2    D(5,1,2,6)           -102.2155         estimate D2E/DX2                !
 ! D3    D(7,1,2,4)             67.5317         estimate D2E/DX2                !
 ! D4    D(7,1,2,6)              5.5407         estimate D2E/DX2                !
 ! D5    D(9,1,2,4)             17.7741         estimate D2E/DX2                !
 ! D6    D(9,1,2,6)            -44.2169         estimate D2E/DX2                !
 ! D7    D(7,1,3,4)            -12.1229         estimate D2E/DX2                !
 ! D8    D(7,1,3,10)            44.6627         estimate D2E/DX2                !
 ! D9    D(9,1,3,4)            -61.7858         estimate D2E/DX2                !
 ! D10   D(9,1,3,10)            -5.0001         estimate D2E/DX2                !
 ! D11   D(11,1,3,4)            53.8394         estimate D2E/DX2                !
 ! D12   D(11,1,3,10)          110.6251         estimate D2E/DX2                !
 ! D13   D(2,1,5,10)            46.1724         estimate D2E/DX2                !
 ! D14   D(7,1,5,10)           -52.5906         estimate D2E/DX2                !
 ! D15   D(11,1,5,10)           -0.8498         estimate D2E/DX2                !
 ! D16   D(2,1,7,6)             -4.9941         estimate D2E/DX2                !
 ! D17   D(2,1,7,8)            -61.7556         estimate D2E/DX2                !
 ! D18   D(3,1,7,6)             44.7432         estimate D2E/DX2                !
 ! D19   D(3,1,7,8)            -12.0182         estimate D2E/DX2                !
 ! D20   D(5,1,7,6)            110.6919         estimate D2E/DX2                !
 ! D21   D(5,1,7,8)             53.9305         estimate D2E/DX2                !
 ! D22   D(2,1,9,8)             17.7556         estimate D2E/DX2                !
 ! D23   D(2,1,9,10)           -44.2507         estimate D2E/DX2                !
 ! D24   D(3,1,9,8)             67.5528         estimate D2E/DX2                !
 ! D25   D(3,1,9,10)             5.5465         estimate D2E/DX2                !
 ! D26   D(11,1,9,8)           -40.2664         estimate D2E/DX2                !
 ! D27   D(11,1,9,10)         -102.2727         estimate D2E/DX2                !
 ! D28   D(3,1,11,6)           -52.5084         estimate D2E/DX2                !
 ! D29   D(5,1,11,6)            -0.4845         estimate D2E/DX2                !
 ! D30   D(9,1,11,6)            46.2391         estimate D2E/DX2                !
 ! D31   D(6,2,3,5)             53.5413         estimate D2E/DX2                !
 ! D32   D(6,2,3,10)           -10.2271         estimate D2E/DX2                !
 ! D33   D(11,2,3,5)           -10.1379         estimate D2E/DX2                !
 ! D34   D(11,2,3,10)          -73.9064         estimate D2E/DX2                !
 ! D35   D(1,2,4,8)            -49.6239         estimate D2E/DX2                !
 ! D36   D(1,2,4,10)            17.3891         estimate D2E/DX2                !
 ! D37   D(11,2,4,8)             0.2366         estimate D2E/DX2                !
 ! D38   D(11,2,4,10)           67.2496         estimate D2E/DX2                !
 ! D39   D(1,2,6,7)             -5.0533         estimate D2E/DX2                !
 ! D40   D(1,2,6,8)             51.0812         estimate D2E/DX2                !
 ! D41   D(3,2,6,7)            -54.6525         estimate D2E/DX2                !
 ! D42   D(3,2,6,8)              1.4821         estimate D2E/DX2                !
 ! D43   D(3,2,11,7)            45.3792         estimate D2E/DX2                !
 ! D44   D(4,2,11,7)           -16.7351         estimate D2E/DX2                !
 ! D45   D(1,3,4,6)            -29.4295         estimate D2E/DX2                !
 ! D46   D(1,3,4,8)             31.7705         estimate D2E/DX2                !
 ! D47   D(5,3,4,6)            -90.2336         estimate D2E/DX2                !
 ! D48   D(5,3,4,8)            -29.0336         estimate D2E/DX2                !
 ! D49   D(2,3,5,9)            -43.146          estimate D2E/DX2                !
 ! D50   D(4,3,5,9)             28.0895         estimate D2E/DX2                !
 ! D51   D(1,3,10,8)           -56.1158         estimate D2E/DX2                !
 ! D52   D(1,3,10,9)             5.9386         estimate D2E/DX2                !
 ! D53   D(2,3,10,8)            13.5692         estimate D2E/DX2                !
 ! D54   D(2,3,10,9)            75.6236         estimate D2E/DX2                !
 ! D55   D(3,4,6,7)             57.2355         estimate D2E/DX2                !
 ! D56   D(3,4,6,11)            -1.7291         estimate D2E/DX2                !
 ! D57   D(10,4,6,7)           -12.5675         estimate D2E/DX2                !
 ! D58   D(10,4,6,11)          -71.5321         estimate D2E/DX2                !
 ! D59   D(2,4,8,7)             17.4357         estimate D2E/DX2                !
 ! D60   D(2,4,8,9)             77.7727         estimate D2E/DX2                !
 ! D61   D(2,4,8,12)          -156.7228         estimate D2E/DX2                !
 ! D62   D(2,4,8,13)          -135.493          estimate D2E/DX2                !
 ! D63   D(3,4,8,7)            -42.8999         estimate D2E/DX2                !
 ! D64   D(3,4,8,9)             17.4371         estimate D2E/DX2                !
 ! D65   D(3,4,8,12)           142.9416         estimate D2E/DX2                !
 ! D66   D(3,4,8,13)           164.1714         estimate D2E/DX2                !
 ! D67   D(2,4,10,5)             7.1278         estimate D2E/DX2                !
 ! D68   D(2,4,10,9)           -55.3902         estimate D2E/DX2                !
 ! D69   D(6,4,10,5)            70.6218         estimate D2E/DX2                !
 ! D70   D(6,4,10,9)             8.1039         estimate D2E/DX2                !
 ! D71   D(3,5,9,7)             45.4765         estimate D2E/DX2                !
 ! D72   D(3,5,9,8)            -16.6128         estimate D2E/DX2                !
 ! D73   D(1,5,10,4)           -30.5299         estimate D2E/DX2                !
 ! D74   D(1,5,10,8)            31.2461         estimate D2E/DX2                !
 ! D75   D(2,6,7,1)              5.9243         estimate D2E/DX2                !
 ! D76   D(2,6,7,9)             75.696          estimate D2E/DX2                !
 ! D77   D(4,6,7,1)            -56.1309         estimate D2E/DX2                !
 ! D78   D(4,6,7,9)             13.6408         estimate D2E/DX2                !
 ! D79   D(2,6,8,9)            -55.353          estimate D2E/DX2                !
 ! D80   D(2,6,8,10)             8.1492         estimate D2E/DX2                !
 ! D81   D(2,6,8,12)           157.7161         estimate D2E/DX2                !
 ! D82   D(2,6,8,13)           147.3236         estimate D2E/DX2                !
 ! D83   D(11,6,8,9)             7.1582         estimate D2E/DX2                !
 ! D84   D(11,6,8,10)           70.6603         estimate D2E/DX2                !
 ! D85   D(11,6,8,12)         -139.7728         estimate D2E/DX2                !
 ! D86   D(11,6,8,13)         -150.1653         estimate D2E/DX2                !
 ! D87   D(4,6,11,1)            31.1773         estimate D2E/DX2                !
 ! D88   D(8,6,11,1)           -30.6121         estimate D2E/DX2                !
 ! D89   D(1,7,8,4)             31.7097         estimate D2E/DX2                !
 ! D90   D(1,7,8,10)           -29.4861         estimate D2E/DX2                !
 ! D91   D(1,7,8,12)          -153.8389         estimate D2E/DX2                !
 ! D92   D(1,7,8,13)           178.6665         estimate D2E/DX2                !
 ! D93   D(11,7,8,4)           -29.1172         estimate D2E/DX2                !
 ! D94   D(11,7,8,10)          -90.313          estimate D2E/DX2                !
 ! D95   D(11,7,8,12)          145.3342         estimate D2E/DX2                !
 ! D96   D(11,7,8,13)          117.8397         estimate D2E/DX2                !
 ! D97   D(6,7,9,5)            -73.994          estimate D2E/DX2                !
 ! D98   D(6,7,9,10)           -10.3306         estimate D2E/DX2                !
 ! D99   D(11,7,9,5)           -10.2259         estimate D2E/DX2                !
 ! D100  D(11,7,9,10)           53.4376         estimate D2E/DX2                !
 ! D101  D(8,7,11,2)            28.2124         estimate D2E/DX2                !
 ! D102  D(9,7,11,2)           -43.0278         estimate D2E/DX2                !
 ! D103  D(4,8,9,1)            -49.6175         estimate D2E/DX2                !
 ! D104  D(4,8,9,5)              0.1532         estimate D2E/DX2                !
 ! D105  D(6,8,9,1)             17.4073         estimate D2E/DX2                !
 ! D106  D(6,8,9,5)             67.178          estimate D2E/DX2                !
 ! D107  D(12,8,9,1)           171.6961         estimate D2E/DX2                !
 ! D108  D(12,8,9,5)          -138.5332         estimate D2E/DX2                !
 ! D109  D(13,8,9,1)           169.7378         estimate D2E/DX2                !
 ! D110  D(13,8,9,5)          -140.4914         estimate D2E/DX2                !
 ! D111  D(6,8,10,3)           -12.5588         estimate D2E/DX2                !
 ! D112  D(6,8,10,5)           -71.5525         estimate D2E/DX2                !
 ! D113  D(7,8,10,3)            57.2609         estimate D2E/DX2                !
 ! D114  D(7,8,10,5)            -1.7329         estimate D2E/DX2                !
 ! D115  D(12,8,10,3)         -168.4241         estimate D2E/DX2                !
 ! D116  D(12,8,10,5)          132.5821         estimate D2E/DX2                !
 ! D117  D(13,8,10,3)         -147.0817         estimate D2E/DX2                !
 ! D118  D(13,8,10,5)          153.9246         estimate D2E/DX2                !
 ! D119  D(1,9,10,3)            -5.0607         estimate D2E/DX2                !
 ! D120  D(1,9,10,4)            51.1046         estimate D2E/DX2                !
 ! D121  D(7,9,10,3)           -54.5945         estimate D2E/DX2                !
 ! D122  D(7,9,10,4)             1.5707         estimate D2E/DX2                !
 --------------------------------------------------------------------------------
 Trust Radius=3.00D-01 FncErr=1.00D-07 GrdErr=1.00D-06 EigMax=2.50D+02 EigMin=1.00D-04
 Number of steps in this run=    100 maximum allowed number of steps=    100.
 GradGradGradGradGradGradGradGradGradGradGradGradGradGradGradGradGradGrad

                          Input orientation:                          
 ---------------------------------------------------------------------
 Center     Atomic      Atomic             Coordinates (Angstroms)
 Number     Number       Type             X           Y           Z
 ---------------------------------------------------------------------
      1          4           0       -0.000486    0.001355   -1.476136
      2          4           0       -1.555079    1.326114   -0.182620
      3          4           0        0.447356    1.679093   -0.380504
      4          4           0       -0.169087    1.007531    1.447664
      5          4           0        2.008052    0.408416   -1.082653
      6          4           0       -1.746891   -0.379718    0.937738
      7          4           0       -0.446663   -1.678171   -0.382431
      8          4           0        0.169025   -1.008706    1.446672
      9          4           0        1.555700   -1.326565   -0.183068
     10          4           0        1.746924    0.379062    0.937569
     11          4           0       -2.008852   -0.408411   -1.082231
     12          1           0        0.650224   -1.915653    2.609366
     13          1           0        0.143417   -1.681395    2.829070
 ---------------------------------------------------------------------
                    Distance matrix (angstroms):
                    1          2          3          4          5
     1  Be   0.000000
     2  Be   2.417629   0.000000
     3  Be   2.053236   2.042914   0.000000
     4  Be   3.096679   2.163399   2.042840   0.000000
     5  Be   2.086804   3.787893   2.131527   3.391368   0.000000
     6  Be   3.003654   2.049843   3.284994   2.161932   4.336212
     7  Be   2.053308   3.208464   3.474262   3.261793   3.296935
     8  Be   3.097057   3.328440   3.261948   2.044390   3.433328
     9  Be   2.420147   4.088233   3.209577   3.328991   2.006000
    10  Be   3.003677   3.613164   2.261918   2.079968   2.037240
    11  Be   2.087248   2.005938   3.298947   3.433656   4.099113
    12  H    4.559569   4.813274   4.680030   3.250512   4.569026
    13  H    4.624625   4.582606   4.656890   3.039122   4.811003
                    6          7          8          9         10
     6  Be   0.000000
     7  Be   2.262613   0.000000
     8  Be   2.079753   2.042761   0.000000
     9  Be   3.613839   2.042751   2.163320   0.000000
    10  Be   3.575261   3.284270   2.162140   2.049770   0.000000
    11  Be   2.037087   2.131301   3.390996   3.789133   4.336538
    12  H    3.301454   3.195373   1.551117   2.994094   3.043579
    13  H    2.974015   3.265263   1.537592   3.345657   3.224049
                   11         12         13
    11  Be   0.000000
    12  H    4.792740   0.000000
    13  H    4.642308   0.600000   0.000000
 Stoichiometry    Be11H2
 Framework group  C1[X(Be11H2)]
 Deg. of freedom    33
 Full point group                 C1      NOp   1
 Largest Abelian subgroup         C1      NOp   1
 Largest concise Abelian subgroup C1      NOp   1
                         Standard orientation:                         
 ---------------------------------------------------------------------
 Center     Atomic      Atomic             Coordinates (Angstroms)
 Number     Number       Type             X           Y           Z
 ---------------------------------------------------------------------
      1          4           0        0.249228   -1.265979   -0.940116
      2          4           0        1.740255   -0.822820    0.910661
      3          4           0       -0.165298   -1.545723    1.051288
      4          4           0        0.113571    0.377554    1.680918
      5          4           0       -1.739344   -1.571002   -0.385774
      6          4           0        1.589465    1.124642    0.288960
      7          4           0        0.355369    0.689625   -1.556896
      8          4           0       -0.435079    1.565934    0.110482
      9          4           0       -1.605884    0.271516   -1.167663
     10          4           0       -1.768325    0.038856    0.862371
     11          4           0        2.127089   -0.356887   -1.001681
     12          1           0       -1.168693    2.932405    0.133544
     13          1           0       -0.675494    3.044730    0.456248
 ---------------------------------------------------------------------
 Rotational constants (GHZ):           2.2468962           1.8122255           1.6956764
 Standard basis: def2TZVP (5D, 7F)
 There are   232 symmetry adapted cartesian basis functions of A   symmetry.
 There are   221 symmetry adapted basis functions of A   symmetry.
   221 basis functions,   335 primitive gaussians,   232 cartesian basis functions
    23 alpha electrons       23 beta electrons
       nuclear repulsion energy       192.0651314352 Hartrees.
 NAtoms=   13 NActive=   13 NUniq=   13 SFac= 1.00D+00 NAtFMM=   60 NAOKFM=F Big=F
 Integral buffers will be    131072 words long.
 Raffenetti 2 integral format.
 Two-electron integral symmetry is turned on.
 Nuclear repulsion after empirical dispersion term =      192.0375458393 Hartrees.
 One-electron integrals computed using PRISM.
   1 Symmetry operations used in ECPInt.
 ECPInt:  NShTT=    5778 NPrTT=   17959 LenC2=    5649 LenP2D=   14680.
 LDataN:  DoStor=T MaxTD1= 4 Len=   56
 NBasis=   221 RedAO= T EigKep=  2.96D-04  NBF=   221
 NBsUse=   221 1.00D-06 EigRej= -1.00D+00 NBFU=   221
 ExpMin= 3.27D-02 ExpMax= 4.70D+03 ExpMxC= 1.60D+02 IAcc=3 IRadAn=         5 AccDes= 0.00D+00
 Harris functional with IExCor= 1009 and IRadAn=       5 diagonalized for initial guess.
 HarFok:  IExCor= 1009 AccDes= 0.00D+00 IRadAn=         5 IDoV= 1 UseB2=F ITyADJ=14
 ICtDFT=  3500011 ScaDFX=  1.000000  1.000000  1.000000  1.000000
 FoFCou: FMM=F IPFlag=           0 FMFlag=      100000 FMFlg1=           0
         NFxFlg=           0 DoJE=T BraDBF=F KetDBF=T FulRan=T
         wScrn=  0.000000 ICntrl=       500 IOpCl=  0 I1Cent=   200000004 NGrid=           0
         NMat0=    1 NMatS0=      1 NMatT0=    0 NMatD0=    1 NMtDS0=    0 NMtDT0=    0
 Petite list used in FoFCou.
 Requested convergence on RMS density matrix=1.00D-08 within 128 cycles.
 Requested convergence on MAX density matrix=1.00D-06.
 Requested convergence on             energy=1.00D-06.
 No special actions if energy rises.
 EnCoef did     7 forward-backward iterations
 SCF Done:  E(RPBE1PBE) =  -163.000109591     A.U. after   17 cycles
            NFock= 17  Conv=0.53D-08     -V/T= 2.0059

 **********************************************************************

            Population analysis using the SCF density.

 **********************************************************************

 Orbital symmetries:
       Occupied  (A) (A) (A) (A) (A) (A) (A) (A) (A) (A) (A) (A)
                 (A) (A) (A) (A) (A) (A) (A) (A) (A) (A) (A)
       Virtual   (A) (A) (A) (A) (A) (A) (A) (A) (A) (A) (A) (A)
                 (A) (A) (A) (A) (A) (A) (A) (A) (A) (A) (A) (A)
                 (A) (A) (A) (A) (A) (A) (A) (A) (A) (A) (A) (A)
                 (A) (A) (A) (A) (A) (A) (A) (A) (A) (A) (A) (A)
                 (A) (A) (A) (A) (A) (A) (A) (A) (A) (A) (A) (A)
                 (A) (A) (A) (A) (A) (A) (A) (A) (A) (A) (A) (A)
                 (A) (A) (A) (A) (A) (A) (A) (A) (A) (A) (A) (A)
                 (A) (A) (A) (A) (A) (A) (A) (A) (A) (A) (A) (A)
                 (A) (A) (A) (A) (A) (A) (A) (A) (A) (A) (A) (A)
                 (A) (A) (A) (A) (A) (A) (A) (A) (A) (A) (A) (A)
                 (A) (A) (A) (A) (A) (A) (A) (A) (A) (A) (A) (A)
                 (A) (A) (A) (A) (A) (A) (A) (A) (A) (A) (A) (A)
                 (A) (A) (A) (A) (A) (A) (A) (A) (A) (A) (A) (A)
                 (A) (A) (A) (A) (A) (A) (A) (A) (A) (A) (A) (A)
                 (A) (A) (A) (A) (A) (A) (A) (A) (A) (A) (A) (A)
                 (A) (A) (A) (A) (A) (A) (A) (A) (A) (A) (A) (A)
                 (A) (A) (A) (A) (A) (A)
 The electronic state is 1-A.
 Alpha  occ. eigenvalues --   -4.05248  -4.05115  -4.03517  -4.03494  -4.03308
 Alpha  occ. eigenvalues --   -4.03212  -4.02662  -4.02546  -4.02155  -4.02041
 Alpha  occ. eigenvalues --   -4.01944  -0.59992  -0.49057  -0.39609  -0.35195
 Alpha  occ. eigenvalues --   -0.33811  -0.26434  -0.25146  -0.24713  -0.22205
 Alpha  occ. eigenvalues --   -0.21555  -0.19008  -0.18551
 Alpha virt. eigenvalues --   -0.10812  -0.09665  -0.09039  -0.06483  -0.05934
 Alpha virt. eigenvalues --   -0.03863  -0.02420  -0.01707  -0.01108  -0.00911
 Alpha virt. eigenvalues --    0.01021   0.02710   0.03997   0.04191   0.04841
 Alpha virt. eigenvalues --    0.05416   0.05853   0.06402   0.06791   0.07070
 Alpha virt. eigenvalues --    0.07451   0.07589   0.08997   0.09327   0.09519
 Alpha virt. eigenvalues --    0.10285   0.11063   0.11861   0.13673   0.14161
 Alpha virt. eigenvalues --    0.14886   0.15331   0.15356   0.15815   0.16420
 Alpha virt. eigenvalues --    0.16873   0.17317   0.19713   0.20045   0.20071
 Alpha virt. eigenvalues --    0.20824   0.21257   0.21444   0.22279   0.23264
 Alpha virt. eigenvalues --    0.23368   0.24205   0.24375   0.25391   0.25516
 Alpha virt. eigenvalues --    0.26236   0.26393   0.26870   0.26996   0.27275
 Alpha virt. eigenvalues --    0.27494   0.27752   0.28904   0.29336   0.30627
 Alpha virt. eigenvalues --    0.31115   0.31133   0.32841   0.34115   0.34517
 Alpha virt. eigenvalues --    0.34596   0.36245   0.36593   0.38203   0.38658
 Alpha virt. eigenvalues --    0.39528   0.40030   0.40373   0.41306   0.41902
 Alpha virt. eigenvalues --    0.42471   0.43220   0.44588   0.46703   0.47014
 Alpha virt. eigenvalues --    0.48743   0.49202   0.51916   0.53015   0.53603
 Alpha virt. eigenvalues --    0.54374   0.55695   0.56332   0.57052   0.57308
 Alpha virt. eigenvalues --    0.58979   0.61243   0.62427   0.63261   0.63910
 Alpha virt. eigenvalues --    0.64579   0.65082   0.66237   0.67370   0.67923
 Alpha virt. eigenvalues --    0.68640   0.68883   0.69625   0.69953   0.70392
 Alpha virt. eigenvalues --    0.70532   0.71044   0.71480   0.72076   0.73597
 Alpha virt. eigenvalues --    0.73757   0.73998   0.75048   0.75566   0.76023
 Alpha virt. eigenvalues --    0.76723   0.77849   0.78341   0.78462   0.79144
 Alpha virt. eigenvalues --    0.81467   0.82097   0.82268   0.82384   0.83428
 Alpha virt. eigenvalues --    0.84033   0.85525   0.85683   0.87664   0.88902
 Alpha virt. eigenvalues --    0.89096   0.90323   0.91032   0.91990   0.93384
 Alpha virt. eigenvalues --    0.94508   0.95256   0.95495   0.97810   0.98795
 Alpha virt. eigenvalues --    1.00965   1.02219   1.05921   1.06703   1.09770
 Alpha virt. eigenvalues --    1.16438   1.58377   1.74122   1.94228   1.97691
 Alpha virt. eigenvalues --    2.11359   2.45081   2.81929   4.47605   5.26850
 Alpha virt. eigenvalues --    5.28699   5.30279   5.31761   5.33989   5.34486
 Alpha virt. eigenvalues --    5.37831   5.41635   5.42716   5.48608   5.49781
 Alpha virt. eigenvalues --    5.57306   5.67990   5.71702   5.79993   5.82191
 Alpha virt. eigenvalues --    5.84994   5.85567   5.88405   5.89230   5.91626
 Alpha virt. eigenvalues --    5.92629   5.93328   5.95923   5.97702   5.98836
 Alpha virt. eigenvalues --    6.06040   6.06872   6.09617   6.17640   6.22193
 Alpha virt. eigenvalues --    6.23091   6.24880   7.35866   7.63537   7.66801
 Alpha virt. eigenvalues --    7.75430   7.80115   7.81208   7.81541   7.83841
 Alpha virt. eigenvalues --    7.86569   7.91880   7.98555
          Condensed to atoms (all electrons):
               1          2          3          4          5          6
     1  Be   2.705296   0.080963   0.174845  -0.002295   0.197140   0.001913
     2  Be   0.080963   2.850921   0.277913   0.203351   0.035837   0.230943
     3  Be   0.174845   0.277913   2.814917   0.229853   0.235084   0.013531
     4  Be  -0.002295   0.203351   0.229853   2.813683   0.035401   0.224877
     5  Be   0.197140   0.035837   0.235084   0.035401   3.117397  -0.013545
     6  Be   0.001913   0.230943   0.013531   0.224877  -0.013545   2.888083
     7  Be   0.157006   0.017350   0.009532   0.044995   0.080454   0.158672
     8  Be   0.006848   0.002194   0.021022   0.210312   0.014481   0.214785
     9  Be   0.070400  -0.008153   0.016419   0.020547   0.286179   0.032492
    10  Be   0.004847   0.018923   0.136209   0.249644   0.270762   0.042226
    11  Be   0.198850   0.294451   0.084048   0.020906   0.000017   0.273766
    12  H   -0.002963  -0.001145  -0.001231  -0.011459   0.001479  -0.029157
    13  H   -0.002782   0.002042  -0.000689   0.000937  -0.000136   0.000958
               7          8          9         10         11         12
     1  Be   0.157006   0.006848   0.070400   0.004847   0.198850  -0.002963
     2  Be   0.017350   0.002194  -0.008153   0.018923   0.294451  -0.001145
     3  Be   0.009532   0.021022   0.016419   0.136209   0.084048  -0.001231
     4  Be   0.044995   0.210312   0.020547   0.249644   0.020906  -0.011459
     5  Be   0.080454   0.014481   0.286179   0.270762   0.000017   0.001479
     6  Be   0.158672   0.214785   0.032492   0.042226   0.273766  -0.029157
     7  Be   2.832298   0.181279   0.302445   0.028308   0.229349   0.002479
     8  Be   0.181279   2.887512   0.169965   0.154891   0.038484   0.001126
     9  Be   0.302445   0.169965   2.928554   0.273099   0.036738   0.000366
    10  Be   0.028308   0.154891   0.273099   2.836309  -0.010679  -0.006158
    11  Be   0.229349   0.038484   0.036738  -0.010679   3.106966  -0.001885
    12  H    0.002479   0.001126   0.000366  -0.006158  -0.001885   0.556797
    13  H   -0.008531   0.000637  -0.029496  -0.014752  -0.000166   0.373132
              13
     1  Be  -0.002782
     2  Be   0.002042
     3  Be  -0.000689
     4  Be   0.000937
     5  Be  -0.000136
     6  Be   0.000958
     7  Be  -0.008531
     8  Be   0.000637
     9  Be  -0.029496
    10  Be  -0.014752
    11  Be  -0.000166
    12  H    0.373132
    13  H    0.556314
 Mulliken charges:
               1
     1  Be   0.409932
     2  Be  -0.005589
     3  Be  -0.011452
     4  Be  -0.040751
     5  Be  -0.260550
     6  Be  -0.039543
     7  Be  -0.035637
     8  Be   0.096465
     9  Be  -0.099555
    10  Be   0.016371
    11  Be  -0.270844
    12  H    0.118619
    13  H    0.122533
 Sum of Mulliken charges =  -0.00000
 Mulliken charges with hydrogens summed into heavy atoms:
               1
     1  Be   0.409932
     2  Be  -0.005589
     3  Be  -0.011452
     4  Be  -0.040751
     5  Be  -0.260550
     6  Be  -0.039543
     7  Be  -0.035637
     8  Be   0.337617
     9  Be  -0.099555
    10  Be   0.016371
    11  Be  -0.270844
 Electronic spatial extent (au):  <R**2>=            813.4253
 Charge=             -0.0000 electrons
 Dipole moment (field-independent basis, Debye):
    X=             -0.4479    Y=              1.6128    Z=             -0.0576  Tot=              1.6748
 Quadrupole moment (field-independent basis, Debye-Ang):
   XX=            -61.9969   YY=            -58.2284   ZZ=            -64.9907
   XY=             -0.0313   XZ=             -1.7731   YZ=              0.2371
 Traceless Quadrupole moment (field-independent basis, Debye-Ang):
   XX=             -0.2582   YY=              3.5102   ZZ=             -3.2520
   XY=             -0.0313   XZ=             -1.7731   YZ=              0.2371
 Octapole moment (field-independent basis, Debye-Ang**2):
  XXX=              0.7415  YYY=             37.8519  ZZZ=              1.4791  XYY=            -14.8307
  XXY=              1.2225  XXZ=             -5.0760  XZZ=              0.8702  YZZ=              5.5670
  YYZ=              5.1065  XYZ=             -1.5576
 Hexadecapole moment (field-independent basis, Debye-Ang**3):
 XXXX=           -862.9954 YYYY=           -574.2090 ZZZZ=           -567.1794 XXXY=            -17.9825
 XXXZ=            -28.0356 YYYX=             -4.4484 YYYZ=             13.1066 ZZZX=             -3.7717
 ZZZY=             -1.8157 XXYY=           -212.1173 XXZZ=           -205.6097 YYZZ=           -201.7563
 XXYZ=              3.9640 YYXZ=              6.2597 ZZXY=             -8.4525
 N-N= 1.920375458393D+02 E-N=-7.583567219850D+02  KE= 1.620361758350D+02
   1 Symmetry operations used in ECPInt.
 ECPInt:  NShTT=    5778 NPrTT=   17959 LenC2=    5649 LenP2D=   14680.
 LDataN:  DoStor=T MaxTD1= 5 Len=  102
 Calling FoFJK, ICntrl=      2127 FMM=F ISym2X=0 I1Cent= 0 IOpClX= 0 NMat=1 NMatS=1 NMatT=0.
 ***** Axes restored to original set *****
 -------------------------------------------------------------------
 Center     Atomic                   Forces (Hartrees/Bohr)
 Number     Number              X              Y              Z
 -------------------------------------------------------------------
      1        4          -0.000923940    0.002237408   -0.000906173
      2        4           0.001344052    0.000352553   -0.002184088
      3        4          -0.001397787   -0.000065993   -0.002561299
      4        4           0.000238241   -0.002160940   -0.003376225
      5        4          -0.001310736    0.000265122    0.000369913
      6        4           0.003476188    0.000994647   -0.002480620
      7        4           0.000265098    0.003123680    0.000734839
      8        4          -0.001323611    0.001576243   -0.000744967
      9        4          -0.001295367    0.003467992   -0.000902248
     10        4          -0.001970174    0.000746401   -0.003580533
     11        4           0.001052128    0.001488590   -0.000709213
     12        1           0.154519978   -0.077969849   -0.059740198
     13        1          -0.152674070    0.065944147    0.076080812
 -------------------------------------------------------------------
 Cartesian Forces:  Max     0.154519978 RMS     0.041473144

 GradGradGradGradGradGradGradGradGradGradGradGradGradGradGradGradGradGrad
 Berny optimization.
 FormGI is forming the generalized inverse of G from B-inverse, IUseBI=4.
 Internal  Forces:  Max     0.116543390 RMS     0.010035135
 Search for a local minimum.
 Step number   1 out of a maximum of  100
 All quantities printed in internal units (Hartrees-Bohrs-Radians)
 Mixed Optimization -- RFO/linear search
 Second derivative matrix not updated -- first step.
 ITU=  0
     Eigenvalues ---    0.02342   0.02693   0.02916   0.03283   0.03413
     Eigenvalues ---    0.03719   0.03965   0.04510   0.04565   0.04709
     Eigenvalues ---    0.05357   0.05859   0.06189   0.06389   0.06520
     Eigenvalues ---    0.06662   0.06920   0.07068   0.07294   0.07729
     Eigenvalues ---    0.08613   0.08821   0.08898   0.09914   0.10349
     Eigenvalues ---    0.11647   0.12027   0.12436   0.13320   0.13633
     Eigenvalues ---    0.13799   0.14265   0.44110
 RFO step:  Lambda=-4.58402958D-02 EMin= 2.34219979D-02
 Linear search not attempted -- first point.
 Iteration  1 RMS(Cart)=  0.01378490 RMS(Int)=  0.00222572
 Iteration  2 RMS(Cart)=  0.00126767 RMS(Int)=  0.00023675
 Iteration  3 RMS(Cart)=  0.00000288 RMS(Int)=  0.00023672
 Iteration  4 RMS(Cart)=  0.00000000 RMS(Int)=  0.00023672
 Variable       Old X    -DE/DX   Delta X   Delta X   Delta X     New X
                                 (Linear)    (Quad)   (Total)
    R1        4.56866  -0.00044   0.00000  -0.01206  -0.01197   4.55669
    R2        3.88005  -0.00160   0.00000  -0.01142  -0.01153   3.86852
    R3        3.94349  -0.00103   0.00000  -0.00783  -0.00790   3.93559
    R4        3.88019   0.00146   0.00000   0.00708   0.00708   3.88727
    R5        4.57341   0.00015   0.00000   0.00441   0.00442   4.57784
    R6        3.94433  -0.00161   0.00000  -0.01074  -0.01086   3.93346
    R7        3.86055  -0.00137   0.00000  -0.01232  -0.01237   3.84818
    R8        4.08823   0.00025   0.00000   0.00377   0.00375   4.09199
    R9        3.87364   0.00094   0.00000   0.00759   0.00762   3.88126
   R10        3.79067  -0.00129   0.00000  -0.00902  -0.00912   3.78155
   R11        3.86041   0.00096   0.00000   0.00704   0.00703   3.86743
   R12        4.02800  -0.00041   0.00000  -0.00782  -0.00777   4.02024
   R13        4.27441   0.00062   0.00000   0.00487   0.00484   4.27924
   R14        4.08546  -0.00186   0.00000  -0.00959  -0.00965   4.07581
   R15        3.86334   0.00148   0.00000   0.01078   0.01094   3.87428
   R16        3.93057  -0.00087   0.00000  -0.00838  -0.00851   3.92206
   R17        3.79079  -0.00008   0.00000   0.00095   0.00093   3.79172
   R18        3.84983  -0.00013   0.00000  -0.00070  -0.00069   3.84914
   R19        4.27572  -0.00093   0.00000  -0.01236  -0.01247   4.26325
   R20        3.93016   0.00042   0.00000   0.00431   0.00447   3.93464
   R21        3.84954   0.00053   0.00000   0.00428   0.00430   3.85384
   R22        3.86026   0.00128   0.00000   0.00921   0.00933   3.86959
   R23        3.86024  -0.00127   0.00000  -0.00485  -0.00490   3.85534
   R24        4.02758   0.00074   0.00000   0.00214   0.00215   4.02973
   R25        4.08808   0.00137   0.00000   0.01078   0.01092   4.09900
   R26        4.08585   0.00146   0.00000   0.01442   0.01454   4.10040
   R27        2.93119   0.02359   0.00000   0.08294   0.08259   3.01377
   R28        2.90563   0.02199   0.00000   0.08588   0.08557   2.99120
   R29        3.87350  -0.00159   0.00000  -0.00873  -0.00882   3.86468
   R30        1.13384   0.11654   0.00000   0.23899   0.24045   1.37428
    A1        1.99450   0.00007   0.00000  -0.00008  -0.00006   1.99443
    A2        1.59429  -0.00001   0.00000  -0.00016  -0.00018   1.59411
    A3        2.01337  -0.00023   0.00000  -0.00110  -0.00112   2.01225
    A4        2.01699  -0.00024   0.00000  -0.00146  -0.00148   2.01551
    A5        1.59379   0.00011   0.00000   0.00031   0.00032   1.59411
    A6        1.84376  -0.00031   0.00000  -0.00015  -0.00020   1.84356
    A7        1.84239  -0.00044   0.00000  -0.00240  -0.00241   1.83998
    A8        2.76204  -0.00017   0.00000  -0.00032  -0.00032   2.76172
    A9        1.99343  -0.00025   0.00000  -0.00110  -0.00110   1.99233
   A10        1.48122  -0.00009   0.00000   0.00040   0.00037   1.48159
   A11        1.46721  -0.00010   0.00000   0.00026   0.00024   1.46745
   A12        1.86340  -0.00031   0.00000  -0.00064  -0.00067   1.86273
   A13        1.90466  -0.00050   0.00000  -0.00027  -0.00035   1.90431
   A14        1.93430  -0.00051   0.00000  -0.00209  -0.00212   1.93218
   A15        1.71439   0.00002   0.00000  -0.00066  -0.00065   1.71374
   A16        1.53742  -0.00010   0.00000   0.00034   0.00033   1.53775
   A17        2.27391   0.00033   0.00000   0.00076   0.00081   2.27471
   A18        1.99041  -0.00013   0.00000  -0.00080  -0.00081   1.98960
   A19        1.89628  -0.00044   0.00000  -0.00366  -0.00368   1.89260
   A20        1.82433   0.00116   0.00000   0.00737   0.00743   1.83175
   A21        2.03738  -0.00017   0.00000  -0.00184  -0.00181   2.03557
   A22        1.79270  -0.00012   0.00000  -0.00122  -0.00123   1.79148
   A23        1.84821   0.00113   0.00000   0.00903   0.00906   1.85728
   A24        2.00485  -0.00004   0.00000   0.00079   0.00079   2.00565
   A25        1.63164  -0.00001   0.00000   0.00124   0.00121   1.63285
   A26        1.77497  -0.00009   0.00000   0.00091   0.00089   1.77587
   A27        1.67588   0.00023   0.00000  -0.00034  -0.00032   1.67556
   A28        1.87468   0.00134   0.00000   0.00855   0.00860   1.88327
   A29        1.65737   0.00013   0.00000   0.00021   0.00020   1.65757
   A30        1.91428  -0.00037   0.00000  -0.00188  -0.00194   1.91235
   A31        1.93570   0.00088   0.00000   0.00751   0.00754   1.94324
   A32        1.53704  -0.00012   0.00000   0.00030   0.00033   1.53737
   A33        1.71468   0.00115   0.00000   0.00948   0.00953   1.72420
   A34        1.99059  -0.00014   0.00000   0.00015   0.00017   1.99076
   A35        1.89618   0.00048   0.00000   0.00630   0.00634   1.90252
   A36        2.27573  -0.00077   0.00000  -0.00304  -0.00306   2.27267
   A37        1.84814  -0.00167   0.00000  -0.01356  -0.01364   1.83450
   A38        1.82480  -0.00170   0.00000  -0.01310  -0.01315   1.81165
   A39        2.24926   0.01180   0.00000   0.03306   0.03220   2.28146
   A40        2.01338  -0.01179   0.00000  -0.01786  -0.01750   1.99588
   A41        2.03822  -0.00176   0.00000  -0.01291  -0.01299   2.02523
   A42        2.00486  -0.00186   0.00000  -0.01359  -0.01367   1.99119
   A43        2.27320   0.01748   0.00000   0.03704   0.03627   2.30947
   A44        1.91450  -0.01622   0.00000  -0.02439  -0.02384   1.89067
   A45        1.79207  -0.00170   0.00000  -0.01221  -0.01229   1.77978
   A46        2.18104  -0.00811   0.00000  -0.01554  -0.01544   2.16559
   A47        2.28714   0.00339   0.00000   0.01341   0.01272   2.29986
   A48        1.85452  -0.01794   0.00000  -0.02951  -0.02879   1.82574
   A49        2.24427   0.01968   0.00000   0.04316   0.04254   2.28681
   A50        1.90222  -0.00855   0.00000  -0.00572  -0.00568   1.89654
   A51        2.09978   0.00884   0.00000   0.02135   0.02077   2.12055
   A52        1.48040   0.00126   0.00000   0.00829   0.00833   1.48872
   A53        1.46613  -0.00001   0.00000  -0.00032  -0.00034   1.46578
   A54        1.90302   0.00018   0.00000  -0.00141  -0.00143   1.90159
   A55        1.93403   0.00111   0.00000   0.00705   0.00710   1.94113
   A56        1.86296   0.00009   0.00000  -0.00038  -0.00041   1.86255
   A57        1.65772   0.00108   0.00000   0.00749   0.00753   1.66525
   A58        1.67706   0.00002   0.00000  -0.00028  -0.00025   1.67681
   A59        1.93576   0.00012   0.00000  -0.00076  -0.00072   1.93504
   A60        1.87503   0.00005   0.00000  -0.00043  -0.00041   1.87463
   A61        1.91377   0.00107   0.00000   0.00620   0.00623   1.92000
   A62        1.63147   0.00027   0.00000   0.00050   0.00053   1.63200
   A63        1.77429   0.00040   0.00000   0.00004   0.00007   1.77436
    D1       -0.70205  -0.00026   0.00000  -0.00237  -0.00237  -0.70442
    D2       -1.78400   0.00045   0.00000   0.00217   0.00218  -1.78181
    D3        1.17865  -0.00074   0.00000  -0.00512  -0.00514   1.17351
    D4        0.09670  -0.00003   0.00000  -0.00058  -0.00059   0.09612
    D5        0.31022  -0.00025   0.00000  -0.00242  -0.00241   0.30781
    D6       -0.77173   0.00046   0.00000   0.00213   0.00214  -0.76959
    D7       -0.21159   0.00022   0.00000   0.00196   0.00200  -0.20959
    D8        0.77951  -0.00026   0.00000  -0.00189  -0.00188   0.77764
    D9       -1.07837   0.00063   0.00000   0.00425   0.00429  -1.07408
   D10       -0.08727   0.00015   0.00000   0.00040   0.00041  -0.08686
   D11        0.93967   0.00036   0.00000   0.00317   0.00320   0.94288
   D12        1.93077  -0.00012   0.00000  -0.00068  -0.00067   1.93010
   D13        0.80586   0.00007   0.00000   0.00135   0.00132   0.80718
   D14       -0.91788   0.00028   0.00000   0.00275   0.00275  -0.91513
   D15       -0.01483   0.00005   0.00000   0.00012   0.00013  -0.01471
   D16       -0.08716  -0.00002   0.00000   0.00010   0.00010  -0.08706
   D17       -1.07784   0.00004   0.00000  -0.00086  -0.00086  -1.07870
   D18        0.78092  -0.00013   0.00000  -0.00001  -0.00003   0.78088
   D19       -0.20976  -0.00008   0.00000  -0.00096  -0.00100  -0.21076
   D20        1.93194  -0.00002   0.00000  -0.00042  -0.00040   1.93154
   D21        0.94127   0.00004   0.00000  -0.00137  -0.00137   0.93990
   D22        0.30989   0.00027   0.00000   0.00300   0.00300   0.31289
   D23       -0.77232  -0.00007   0.00000  -0.00015  -0.00015  -0.77247
   D24        1.17902   0.00023   0.00000   0.00303   0.00302   1.18204
   D25        0.09680  -0.00011   0.00000  -0.00011  -0.00012   0.09668
   D26       -0.70278   0.00056   0.00000   0.00324   0.00327  -0.69951
   D27       -1.78500   0.00022   0.00000   0.00009   0.00013  -1.78487
   D28       -0.91645  -0.00049   0.00000  -0.00349  -0.00354  -0.91998
   D29       -0.00846  -0.00026   0.00000  -0.00150  -0.00155  -0.01001
   D30        0.80703  -0.00060   0.00000  -0.00359  -0.00366   0.80337
   D31        0.93447  -0.00033   0.00000  -0.00071  -0.00078   0.93370
   D32       -0.17850  -0.00017   0.00000  -0.00020  -0.00026  -0.17875
   D33       -0.17694  -0.00039   0.00000  -0.00204  -0.00210  -0.17904
   D34       -1.28991  -0.00023   0.00000  -0.00153  -0.00158  -1.29149
   D35       -0.86610  -0.00065   0.00000  -0.00489  -0.00492  -0.87102
   D36        0.30350   0.00024   0.00000   0.00273   0.00273   0.30623
   D37        0.00413  -0.00078   0.00000  -0.00394  -0.00403   0.00010
   D38        1.17373   0.00011   0.00000   0.00368   0.00362   1.17735
   D39       -0.08820  -0.00003   0.00000   0.00012   0.00012  -0.08808
   D40        0.89154   0.00040   0.00000   0.00342   0.00344   0.89497
   D41       -0.95387   0.00018   0.00000  -0.00010  -0.00005  -0.95391
   D42        0.02587   0.00060   0.00000   0.00320   0.00327   0.02914
   D43        0.79202   0.00068   0.00000   0.00412   0.00418   0.79620
   D44       -0.29208   0.00045   0.00000   0.00131   0.00140  -0.29068
   D45       -0.51364  -0.00025   0.00000  -0.00151  -0.00153  -0.51517
   D46        0.55450   0.00007   0.00000   0.00055   0.00052   0.55502
   D47       -1.57487  -0.00024   0.00000  -0.00190  -0.00191  -1.57679
   D48       -0.50673   0.00008   0.00000   0.00016   0.00014  -0.50659
   D49       -0.75304   0.00013   0.00000  -0.00056  -0.00054  -0.75358
   D50        0.49025   0.00000   0.00000  -0.00073  -0.00074   0.48952
   D51       -0.97941  -0.00060   0.00000  -0.00275  -0.00277  -0.98218
   D52        0.10365  -0.00013   0.00000  -0.00015  -0.00016   0.10349
   D53        0.23683  -0.00016   0.00000  -0.00173  -0.00169   0.23514
   D54        1.31988   0.00031   0.00000   0.00087   0.00093   1.32081
   D55        0.99895   0.00041   0.00000   0.00296   0.00297   1.00191
   D56       -0.03018  -0.00000   0.00000   0.00040   0.00040  -0.02978
   D57       -0.21934   0.00026   0.00000   0.00145   0.00144  -0.21790
   D58       -1.24847  -0.00015   0.00000  -0.00111  -0.00113  -1.24960
   D59        0.30431   0.00055   0.00000   0.00311   0.00313   0.30744
   D60        1.35739  -0.00076   0.00000  -0.00551  -0.00541   1.35198
   D61       -2.73533  -0.02029   0.00000  -0.03754  -0.03790  -2.77322
   D62       -2.36480   0.01506   0.00000   0.02696   0.02630  -2.33849
   D63       -0.74875   0.00076   0.00000   0.00582   0.00579  -0.74295
   D64        0.30434  -0.00054   0.00000  -0.00280  -0.00275   0.30159
   D65        2.49480  -0.02007   0.00000  -0.03483  -0.03523   2.45957
   D66        2.86533   0.01528   0.00000   0.02966   0.02897   2.89430
   D67        0.12440  -0.00035   0.00000  -0.00323  -0.00325   0.12115
   D68       -0.96674  -0.00063   0.00000  -0.00481  -0.00484  -0.97158
   D69        1.23258   0.00014   0.00000  -0.00015  -0.00015   1.23243
   D70        0.14144  -0.00014   0.00000  -0.00173  -0.00174   0.13970
   D71        0.79371  -0.00007   0.00000  -0.00076  -0.00076   0.79295
   D72       -0.28995  -0.00067   0.00000  -0.00351  -0.00351  -0.29345
   D73       -0.53285   0.00012   0.00000   0.00132   0.00135  -0.53150
   D74        0.54535   0.00076   0.00000   0.00490   0.00495   0.55030
   D75        0.10340  -0.00001   0.00000  -0.00060  -0.00060   0.10280
   D76        1.32114  -0.00004   0.00000   0.00061   0.00063   1.32177
   D77       -0.97967  -0.00028   0.00000  -0.00221  -0.00220  -0.98187
   D78        0.23808  -0.00030   0.00000  -0.00100  -0.00097   0.23710
   D79       -0.96609   0.00101   0.00000   0.00808   0.00797  -0.95812
   D80        0.14223  -0.00102   0.00000  -0.00649  -0.00647   0.13576
   D81        2.75267   0.01253   0.00000   0.03193   0.03229   2.78496
   D82        2.57128  -0.00759   0.00000  -0.01561  -0.01520   2.55608
   D83        0.12493   0.00085   0.00000   0.00675   0.00666   0.13159
   D84        1.23325  -0.00117   0.00000  -0.00782  -0.00778   1.22548
   D85       -2.43950   0.01238   0.00000   0.03060   0.03098  -2.40851
   D86       -2.62088  -0.00774   0.00000  -0.01694  -0.01651  -2.63739
   D87        0.54415   0.00027   0.00000   0.00095   0.00098   0.54513
   D88       -0.53428  -0.00051   0.00000  -0.00438  -0.00434  -0.53862
   D89        0.55344  -0.00067   0.00000  -0.00494  -0.00488   0.54855
   D90       -0.51463   0.00054   0.00000   0.00523   0.00522  -0.50941
   D91       -2.68499   0.02059   0.00000   0.03731   0.03621  -2.64879
   D92        3.11832  -0.02470   0.00000  -0.04838  -0.04809   3.07023
   D93       -0.50819  -0.00018   0.00000  -0.00300  -0.00297  -0.51116
   D94       -1.57626   0.00103   0.00000   0.00716   0.00714  -1.56912
   D95        2.53656   0.02108   0.00000   0.03924   0.03812   2.57468
   D96        2.05669  -0.02422   0.00000  -0.04645  -0.04617   2.01052
   D97       -1.29144  -0.00002   0.00000  -0.00069  -0.00074  -1.29218
   D98       -0.18030   0.00027   0.00000   0.00007   0.00003  -0.18027
   D99       -0.17848   0.00007   0.00000   0.00267   0.00264  -0.17584
   D100       0.93266   0.00035   0.00000   0.00343   0.00341   0.93608
   D101       0.49240   0.00031   0.00000   0.00451   0.00447   0.49687
   D102      -0.75098  -0.00056   0.00000  -0.00363  -0.00368  -0.75466
   D103      -0.86599   0.00090   0.00000   0.00562   0.00558  -0.86041
   D104       0.00267   0.00078   0.00000   0.00382   0.00378   0.00646
   D105       0.30381  -0.00093   0.00000  -0.00689  -0.00683   0.29699
   D106       1.17248  -0.00104   0.00000  -0.00869  -0.00862   1.16385
   D107       2.99666   0.00019   0.00000  -0.00528  -0.00518   2.99148
   D108      -2.41786   0.00008   0.00000  -0.00708  -0.00698  -2.42484
   D109       2.96248  -0.00142   0.00000   0.00022   0.00027   2.96275
   D110      -2.45204  -0.00153   0.00000  -0.00158  -0.00153  -2.45357
   D111      -0.21919   0.00084   0.00000   0.00587   0.00581  -0.21338
   D112      -1.24883   0.00078   0.00000   0.00698   0.00686  -1.24196
   D113       0.99939  -0.00062   0.00000  -0.00678  -0.00676   0.99263
   D114      -0.03024  -0.00068   0.00000  -0.00567  -0.00570  -0.03595
   D115      -2.93955  -0.01744   0.00000  -0.03836  -0.03756  -2.97712
   D116       2.31400  -0.01750   0.00000  -0.03725  -0.03651   2.27749
   D117      -2.56706   0.01973   0.00000   0.03817   0.03800  -2.52906
   D118       2.68649   0.01967   0.00000   0.03928   0.03906   2.72555
   D119      -0.08833   0.00015   0.00000   0.00047   0.00048  -0.08785
   D120       0.89194   0.00044   0.00000   0.00268   0.00271   0.89465
   D121      -0.95285  -0.00034   0.00000  -0.00132  -0.00132  -0.95417
   D122       0.02741  -0.00005   0.00000   0.00089   0.00092   0.02833
         Item               Value     Threshold  Converged?
 Maximum Force            0.116543     0.000450     NO 
 RMS     Force            0.010035     0.000300     NO 
 Maximum Displacement     0.116447     0.001800     NO 
 RMS     Displacement     0.014640     0.001200     NO 
 Predicted change in Energy=-2.506920D-02
 GradGradGradGradGradGradGradGradGradGradGradGradGradGradGradGradGradGrad

                          Input orientation:                          
 ---------------------------------------------------------------------
 Center     Atomic      Atomic             Coordinates (Angstroms)
 Number     Number       Type             X           Y           Z
 ---------------------------------------------------------------------
      1          4           0       -0.002636    0.008957   -1.483716
      2          4           0       -1.552923    1.330956   -0.194038
      3          4           0        0.442858    1.683137   -0.393112
      4          4           0       -0.168776    1.008467    1.439680
      5          4           0        2.001915    0.414982   -1.090987
      6          4           0       -1.742491   -0.376275    0.931943
      7          4           0       -0.446100   -1.671719   -0.383655
      8          4           0        0.169413   -1.013567    1.455111
      9          4           0        1.553688   -1.319170   -0.186650
     10          4           0        1.743597    0.384133    0.929208
     11          4           0       -2.005263   -0.400107   -1.090280
     12          1           0        0.702704   -1.970363    2.614244
     13          1           0        0.097654   -1.676478    2.890691
 ---------------------------------------------------------------------
                    Distance matrix (angstroms):
                    1          2          3          4          5
     1  Be   0.000000
     2  Be   2.411295   0.000000
     3  Be   2.047135   2.036370   0.000000
     4  Be   3.094005   2.165386   2.046558   0.000000
     5  Be   2.082623   3.778941   2.127417   3.386502   0.000000
     6  Be   3.001818   2.053876   3.282179   2.156823   4.328847
     7  Be   2.057053   3.205787   3.470648   3.253438   3.293542
     8  Be   3.116386   3.344088   3.280688   2.050179   3.446945
     9  Be   2.422488   4.083412   3.207868   3.321103   2.006494
    10  Be   3.002048   3.609044   2.264479   2.075463   2.036877
    11  Be   2.081500   2.001110   3.289263   3.428915   4.089236
    12  H    4.605268   4.886002   4.739175   3.318510   4.594188
    13  H    4.688943   4.613525   4.710577   3.063551   4.884074
                    6          7          8          9         10
     6  Be   0.000000
     7  Be   2.256015   0.000000
     8  Be   2.082120   2.047701   0.000000
     9  Be   3.606259   2.040160   2.169099   0.000000
    10  Be   3.568058   3.277942   2.169837   2.045103   0.000000
    11  Be   2.039363   2.132442   3.403610   3.785150   4.329817
    12  H    3.369011   3.224335   1.594819   2.998872   3.076761
    13  H    2.985524   3.319192   1.582874   3.423118   3.286740
                   11         12         13
    11  Be   0.000000
    12  H    4.849978   0.000000
    13  H    4.679691   0.727240   0.000000
 Stoichiometry    Be11H2
 Framework group  C1[X(Be11H2)]
 Deg. of freedom    33
 Full point group                 C1      NOp   1
 Largest Abelian subgroup         C1      NOp   1
 Largest concise Abelian subgroup C1      NOp   1
                         Standard orientation:                         
 ---------------------------------------------------------------------
 Center     Atomic      Atomic             Coordinates (Angstroms)
 Number     Number       Type             X           Y           Z
 ---------------------------------------------------------------------
      1          4           0        0.285022   -1.267641   -0.933603
      2          4           0        1.760503   -0.779650    0.910079
      3          4           0       -0.118616   -1.551159    1.053218
      4          4           0        0.103691    0.385880    1.675201
      5          4           0       -1.690704   -1.621957   -0.378366
      6          4           0        1.554796    1.165246    0.282804
      7          4           0        0.335395    0.692519   -1.555456
      8          4           0       -0.480145    1.568891    0.105853
      9          4           0       -1.610968    0.222470   -1.164336
     10          4           0       -1.764739   -0.007932    0.861921
     11          4           0        2.132713   -0.311435   -0.999549
     12          1           0       -1.306234    2.932881    0.082277
     13          1           0       -0.721554    3.086191    0.486657
 ---------------------------------------------------------------------
 Rotational constants (GHZ):           2.2364373           1.8194802           1.6909330
 Standard basis: def2TZVP (5D, 7F)
 There are   232 symmetry adapted cartesian basis functions of A   symmetry.
 There are   221 symmetry adapted basis functions of A   symmetry.
   221 basis functions,   335 primitive gaussians,   232 cartesian basis functions
    23 alpha electrons       23 beta electrons
       nuclear repulsion energy       191.7419638753 Hartrees.
 NAtoms=   13 NActive=   13 NUniq=   13 SFac= 1.00D+00 NAtFMM=   60 NAOKFM=F Big=F
 Integral buffers will be    131072 words long.
 Raffenetti 2 integral format.
 Two-electron integral symmetry is turned on.
 Nuclear repulsion after empirical dispersion term =      191.7144229423 Hartrees.
 One-electron integrals computed using PRISM.
   1 Symmetry operations used in ECPInt.
 ECPInt:  NShTT=    5778 NPrTT=   17959 LenC2=    5646 LenP2D=   14676.
 LDataN:  DoStor=T MaxTD1= 4 Len=   56
 NBasis=   221 RedAO= T EigKep=  2.94D-04  NBF=   221
 NBsUse=   221 1.00D-06 EigRej= -1.00D+00 NBFU=   221
 Initial guess from the checkpoint file:  "/home/super/YCY/BeH/Be11/8-H-Be11.chk"
 B after Tr=     0.000000    0.000000   -0.000000
         Rot=    0.999909    0.001887   -0.000302   -0.013326 Ang=   1.54 deg.
 ExpMin= 3.27D-02 ExpMax= 4.70D+03 ExpMxC= 1.60D+02 IAcc=3 IRadAn=         5 AccDes= 0.00D+00
 Harris functional with IExCor= 1009 and IRadAn=       5 diagonalized for initial guess.
 HarFok:  IExCor= 1009 AccDes= 0.00D+00 IRadAn=         5 IDoV= 1 UseB2=F ITyADJ=14
 ICtDFT=  3500011 ScaDFX=  1.000000  1.000000  1.000000  1.000000
 FoFCou: FMM=F IPFlag=           0 FMFlag=      100000 FMFlg1=           0
         NFxFlg=           0 DoJE=T BraDBF=F KetDBF=T FulRan=T
         wScrn=  0.000000 ICntrl=       500 IOpCl=  0 I1Cent=   200000004 NGrid=           0
         NMat0=    1 NMatS0=      1 NMatT0=    0 NMatD0=    1 NMtDS0=    0 NMtDT0=    0
 Petite list used in FoFCou.
 Requested convergence on RMS density matrix=1.00D-08 within 128 cycles.
 Requested convergence on MAX density matrix=1.00D-06.
 Requested convergence on             energy=1.00D-06.
 No special actions if energy rises.
 SCF Done:  E(RPBE1PBE) =  -163.025116646     A.U. after   14 cycles
            NFock= 14  Conv=0.43D-08     -V/T= 2.0070
   1 Symmetry operations used in ECPInt.
 ECPInt:  NShTT=    5778 NPrTT=   17959 LenC2=    5646 LenP2D=   14676.
 LDataN:  DoStor=T MaxTD1= 5 Len=  102
 Calling FoFJK, ICntrl=      2127 FMM=F ISym2X=0 I1Cent= 0 IOpClX= 0 NMat=1 NMatS=1 NMatT=0.
 ***** Axes restored to original set *****
 -------------------------------------------------------------------
 Center     Atomic                   Forces (Hartrees/Bohr)
 Number     Number              X              Y              Z
 -------------------------------------------------------------------
      1        4          -0.000995565    0.001562404   -0.001164568
      2        4           0.000907486    0.000361495   -0.001442370
      3        4          -0.000883665    0.000459710   -0.001715665
      4        4           0.000244793   -0.001931013   -0.003581639
      5        4          -0.000747337   -0.000100873    0.000700563
      6        4           0.003195280    0.000858770   -0.002842316
      7        4          -0.000033574    0.003404000    0.000502759
      8        4          -0.000435390   -0.001227244    0.003900423
      9        4          -0.001008656    0.003191364   -0.000969361
     10        4          -0.001702474    0.001013862   -0.003443943
     11        4           0.000535480    0.000715147   -0.000473960
     12        1           0.025189766   -0.017569072   -0.007132469
     13        1          -0.024266144    0.009261452    0.017662545
 -------------------------------------------------------------------
 Cartesian Forces:  Max     0.025189766 RMS     0.007314926

 GradGradGradGradGradGradGradGradGradGradGradGradGradGradGradGradGradGrad
 Berny optimization.
 Using GEDIIS/GDIIS optimizer.
 FormGI is forming the generalized inverse of G from B-inverse, IUseBI=4.
 Internal  Forces:  Max     0.019790327 RMS     0.001947343
 Search for a local minimum.
 Step number   2 out of a maximum of  100
 All quantities printed in internal units (Hartrees-Bohrs-Radians)
 Mixed Optimization -- RFO/linear search
 Update second derivatives using D2CorX and points    1    2
 DE= -2.50D-02 DEPred=-2.51D-02 R= 9.98D-01
 TightC=F SS=  1.41D+00  RLast= 3.21D-01 DXNew= 5.0454D-01 9.6326D-01
 Trust test= 9.98D-01 RLast= 3.21D-01 DXMaxT set to 5.05D-01
 ITU=  1  0
 Use linear search instead of GDIIS.
     Eigenvalues ---    0.02341   0.02695   0.02912   0.03276   0.03412
     Eigenvalues ---    0.03713   0.03960   0.04448   0.04510   0.04681
     Eigenvalues ---    0.05356   0.05858   0.06182   0.06390   0.06512
     Eigenvalues ---    0.06658   0.06922   0.07065   0.07290   0.07727
     Eigenvalues ---    0.08599   0.08811   0.08900   0.09561   0.10286
     Eigenvalues ---    0.11631   0.12027   0.12403   0.13305   0.13460
     Eigenvalues ---    0.13662   0.14263   0.41955
 RFO step:  Lambda=-5.20145387D-03 EMin= 2.34069894D-02
 Quartic linear search produced a step of  0.50017.
 Iteration  1 RMS(Cart)=  0.02230065 RMS(Int)=  0.00061152
 Iteration  2 RMS(Cart)=  0.00032784 RMS(Int)=  0.00044834
 Iteration  3 RMS(Cart)=  0.00000127 RMS(Int)=  0.00044834
 Iteration  4 RMS(Cart)=  0.00000001 RMS(Int)=  0.00044834
 Variable       Old X    -DE/DX   Delta X   Delta X   Delta X     New X
                                 (Linear)    (Quad)   (Total)
    R1        4.55669  -0.00089  -0.00599  -0.03170  -0.03778   4.51891
    R2        3.86852  -0.00087  -0.00577  -0.02145  -0.02732   3.84121
    R3        3.93559  -0.00068  -0.00395  -0.01169  -0.01583   3.91975
    R4        3.88727   0.00071   0.00354   0.01314   0.01673   3.90400
    R5        4.57784   0.00032   0.00221   0.01375   0.01590   4.59374
    R6        3.93346  -0.00102  -0.00543  -0.02232  -0.02801   3.90546
    R7        3.84818  -0.00100  -0.00619  -0.02792  -0.03432   3.81387
    R8        4.09199   0.00027   0.00188   0.01064   0.01256   4.10455
    R9        3.88126   0.00079   0.00381   0.01374   0.01763   3.89889
   R10        3.78155  -0.00086  -0.00456  -0.01529  -0.02002   3.76153
   R11        3.86743   0.00051   0.00351   0.01793   0.02147   3.88890
   R12        4.02024  -0.00062  -0.00388  -0.01730  -0.02124   3.99900
   R13        4.27924   0.00044   0.00242   0.00983   0.01215   4.29140
   R14        4.07581  -0.00148  -0.00483  -0.01750  -0.02274   4.05307
   R15        3.87428   0.00176   0.00547   0.01660   0.02257   3.89684
   R16        3.92206  -0.00125  -0.00426  -0.01391  -0.01854   3.90352
   R17        3.79172  -0.00001   0.00047   0.00031   0.00082   3.79255
   R18        3.84914  -0.00021  -0.00034  -0.00422  -0.00457   3.84457
   R19        4.26325  -0.00162  -0.00624  -0.03156  -0.03830   4.22495
   R20        3.93464   0.00097   0.00224   0.00606   0.00899   3.94363
   R21        3.85384   0.00037   0.00215   0.00548   0.00773   3.86157
   R22        3.86959   0.00168   0.00467   0.01235   0.01751   3.88710
   R23        3.85534  -0.00102  -0.00245   0.00156  -0.00112   3.85422
   R24        4.02973   0.00026   0.00108   0.00079   0.00195   4.03168
   R25        4.09900   0.00151   0.00546   0.02417   0.03021   4.12921
   R26        4.10040   0.00186   0.00727   0.03846   0.04629   4.14669
   R27        3.01377   0.00894   0.04131   0.10052   0.14102   3.15479
   R28        2.99120   0.00902   0.04280   0.10753   0.14958   3.14077
   R29        3.86468  -0.00137  -0.00441  -0.01675  -0.02167   3.84302
   R30        1.37428   0.01979   0.12027  -0.00355   0.12000   1.49429
    A1        1.99443  -0.00004  -0.00003  -0.00117  -0.00123   1.99321
    A2        1.59411  -0.00009  -0.00009  -0.00018  -0.00032   1.59379
    A3        2.01225  -0.00024  -0.00056  -0.00150  -0.00213   2.01012
    A4        2.01551  -0.00029  -0.00074  -0.00279  -0.00361   2.01190
    A5        1.59411  -0.00004   0.00016  -0.00081  -0.00068   1.59343
    A6        1.84356  -0.00007  -0.00010   0.00184   0.00171   1.84527
    A7        1.83998  -0.00038  -0.00121  -0.00402  -0.00526   1.83472
    A8        2.76172  -0.00018  -0.00016   0.00021   0.00002   2.76174
    A9        1.99233  -0.00024  -0.00055  -0.00036  -0.00095   1.99137
   A10        1.48159  -0.00009   0.00018   0.00207   0.00220   1.48378
   A11        1.46745  -0.00008   0.00012   0.00066   0.00072   1.46817
   A12        1.86273  -0.00021  -0.00033   0.00039   0.00001   1.86274
   A13        1.90431  -0.00007  -0.00018   0.00213   0.00193   1.90624
   A14        1.93218  -0.00038  -0.00106  -0.00393  -0.00508   1.92709
   A15        1.71374  -0.00019  -0.00032  -0.00268  -0.00306   1.71068
   A16        1.53775  -0.00007   0.00017   0.00188   0.00197   1.53972
   A17        2.27471   0.00003   0.00040   0.00084   0.00124   2.27595
   A18        1.98960  -0.00019  -0.00041  -0.00007  -0.00055   1.98905
   A19        1.89260  -0.00051  -0.00184  -0.00820  -0.01009   1.88251
   A20        1.83175   0.00123   0.00372   0.01254   0.01639   1.84814
   A21        2.03557  -0.00001  -0.00091  -0.00570  -0.00665   2.02892
   A22        1.79148   0.00006  -0.00061  -0.00414  -0.00470   1.78677
   A23        1.85728   0.00146   0.00453   0.01739   0.02199   1.87927
   A24        2.00565   0.00010   0.00040   0.00374   0.00414   2.00978
   A25        1.63285   0.00008   0.00061   0.00384   0.00440   1.63725
   A26        1.77587   0.00002   0.00045   0.00308   0.00350   1.77937
   A27        1.67556   0.00008  -0.00016  -0.00062  -0.00073   1.67483
   A28        1.88327   0.00137   0.00430   0.01562   0.02004   1.90331
   A29        1.65757  -0.00001   0.00010   0.00068   0.00077   1.65834
   A30        1.91235  -0.00017  -0.00097  -0.00092  -0.00192   1.91043
   A31        1.94324   0.00118   0.00377   0.01521   0.01910   1.96234
   A32        1.53737   0.00010   0.00016   0.00048   0.00070   1.53807
   A33        1.72420   0.00145   0.00477   0.01860   0.02345   1.74766
   A34        1.99076   0.00001   0.00008   0.00101   0.00109   1.99185
   A35        1.90252   0.00093   0.00317   0.01411   0.01744   1.91996
   A36        2.27267  -0.00025  -0.00153  -0.00553  -0.00714   2.26553
   A37        1.83450  -0.00215  -0.00682  -0.02439  -0.03132   1.80318
   A38        1.81165  -0.00197  -0.00658  -0.02535  -0.03196   1.77969
   A39        2.28146   0.00322   0.01610   0.03432   0.04926   2.33071
   A40        1.99588  -0.00078  -0.00875   0.01297   0.00519   2.00107
   A41        2.02523  -0.00203  -0.00650  -0.02318  -0.02992   1.99530
   A42        1.99119  -0.00204  -0.00684  -0.02567  -0.03264   1.95855
   A43        2.30947   0.00321   0.01814  -0.00569   0.01085   2.32032
   A44        1.89067  -0.00116  -0.01192   0.02855   0.01762   1.90829
   A45        1.77978  -0.00187  -0.00615  -0.02210  -0.02834   1.75144
   A46        2.16559  -0.00088  -0.00773  -0.01083  -0.01776   2.14783
   A47        2.29986   0.00157   0.00636   0.02198   0.02760   2.32746
   A48        1.82574  -0.00159  -0.01440   0.01934   0.00625   1.83199
   A49        2.28681   0.00382   0.02128   0.00417   0.02403   2.31084
   A50        1.89654   0.00034  -0.00284   0.04410   0.04114   1.93768
   A51        2.12055   0.00203   0.01039   0.00123   0.01101   2.13156
   A52        1.48872   0.00135   0.00416   0.01295   0.01713   1.50585
   A53        1.46578   0.00005  -0.00017  -0.00050  -0.00067   1.46511
   A54        1.90159  -0.00002  -0.00071  -0.00449  -0.00520   1.89639
   A55        1.94113   0.00114   0.00355   0.01312   0.01673   1.95786
   A56        1.86255  -0.00001  -0.00021  -0.00145  -0.00169   1.86086
   A57        1.66525   0.00125   0.00377   0.01158   0.01534   1.68059
   A58        1.67681   0.00007  -0.00013  -0.00056  -0.00058   1.67623
   A59        1.93504  -0.00003  -0.00036  -0.00168  -0.00200   1.93304
   A60        1.87463  -0.00007  -0.00020  -0.00234  -0.00254   1.87209
   A61        1.92000   0.00106   0.00312   0.00929   0.01243   1.93243
   A62        1.63200   0.00002   0.00027  -0.00018   0.00010   1.63209
   A63        1.77436  -0.00001   0.00003  -0.00212  -0.00210   1.77226
    D1       -0.70442  -0.00019  -0.00118  -0.00661  -0.00781  -0.71222
    D2       -1.78181   0.00039   0.00109   0.00234   0.00348  -1.77834
    D3        1.17351  -0.00066  -0.00257  -0.01135  -0.01400   1.15952
    D4        0.09612  -0.00008  -0.00029  -0.00241  -0.00271   0.09340
    D5        0.30781  -0.00025  -0.00121  -0.00851  -0.00974   0.29806
    D6       -0.76959   0.00033   0.00107   0.00044   0.00154  -0.76805
    D7       -0.20959   0.00019   0.00100   0.00449   0.00552  -0.20407
    D8        0.77764  -0.00029  -0.00094  -0.00240  -0.00335   0.77428
    D9       -1.07408   0.00055   0.00215   0.00723   0.00943  -1.06465
   D10       -0.08686   0.00007   0.00021   0.00034   0.00056  -0.08629
   D11        0.94288   0.00027   0.00160   0.00688   0.00848   0.95136
   D12        1.93010  -0.00020  -0.00034   0.00000  -0.00038   1.92972
   D13        0.80718   0.00010   0.00066   0.00318   0.00387   0.81105
   D14       -0.91513   0.00040   0.00138   0.00580   0.00728  -0.90785
   D15       -0.01471  -0.00005   0.00006  -0.00103  -0.00095  -0.01565
   D16       -0.08706   0.00002   0.00005   0.00122   0.00129  -0.08577
   D17       -1.07870  -0.00013  -0.00043  -0.00164  -0.00205  -1.08075
   D18        0.78088   0.00001  -0.00002   0.00126   0.00121   0.78209
   D19       -0.21076  -0.00015  -0.00050  -0.00160  -0.00213  -0.21289
   D20        1.93154  -0.00011  -0.00020  -0.00071  -0.00092   1.93062
   D21        0.93990  -0.00027  -0.00068  -0.00357  -0.00425   0.93564
   D22        0.31289   0.00035   0.00150   0.00985   0.01136   0.32425
   D23       -0.77247  -0.00004  -0.00007   0.00109   0.00105  -0.77142
   D24        1.18204   0.00035   0.00151   0.00903   0.01051   1.19255
   D25        0.09668  -0.00004  -0.00006   0.00027   0.00020   0.09689
   D26       -0.69951   0.00049   0.00164   0.00744   0.00910  -0.69041
   D27       -1.78487   0.00010   0.00006  -0.00132  -0.00121  -1.78608
   D28       -0.91998  -0.00033  -0.00177  -0.00620  -0.00802  -0.92800
   D29       -0.01001  -0.00009  -0.00078  -0.00142  -0.00223  -0.01224
   D30        0.80337  -0.00050  -0.00183  -0.00635  -0.00829   0.79508
   D31        0.93370  -0.00016  -0.00039  -0.00108  -0.00153   0.93217
   D32       -0.17875   0.00004  -0.00013  -0.00031  -0.00041  -0.17916
   D33       -0.17904  -0.00022  -0.00105  -0.00337  -0.00446  -0.18350
   D34       -1.29149  -0.00002  -0.00079  -0.00259  -0.00334  -1.29483
   D35       -0.87102  -0.00080  -0.00246  -0.00816  -0.01056  -0.88158
   D36        0.30623   0.00028   0.00137   0.00941   0.01079   0.31701
   D37        0.00010  -0.00075  -0.00201  -0.00473  -0.00677  -0.00666
   D38        1.17735   0.00033   0.00181   0.01285   0.01458   1.19193
   D39       -0.08808   0.00002   0.00006   0.00126   0.00134  -0.08674
   D40        0.89497   0.00056   0.00172   0.00752   0.00928   0.90425
   D41       -0.95391  -0.00001  -0.00002  -0.00067  -0.00069  -0.95460
   D42        0.02914   0.00052   0.00163   0.00559   0.00725   0.03639
   D43        0.79620   0.00038   0.00209   0.00817   0.01035   0.80654
   D44       -0.29068   0.00022   0.00070   0.00073   0.00156  -0.28912
   D45       -0.51517  -0.00017  -0.00077  -0.00345  -0.00420  -0.51938
   D46        0.55502   0.00027   0.00026  -0.00031  -0.00016   0.55486
   D47       -1.57679  -0.00014  -0.00096  -0.00513  -0.00603  -1.58282
   D48       -0.50659   0.00030   0.00007  -0.00200  -0.00199  -0.50858
   D49       -0.75358   0.00001  -0.00027  -0.00260  -0.00290  -0.75649
   D50        0.48952  -0.00018  -0.00037  -0.00264  -0.00315   0.48637
   D51       -0.98218  -0.00047  -0.00139  -0.00360  -0.00493  -0.98711
   D52        0.10349  -0.00004  -0.00008   0.00035   0.00027   0.10376
   D53        0.23514  -0.00039  -0.00084  -0.00358  -0.00437   0.23077
   D54        1.32081   0.00004   0.00046   0.00036   0.00082   1.32163
   D55        1.00191   0.00039   0.00148   0.00806   0.00957   1.01148
   D56       -0.02978   0.00006   0.00020   0.00269   0.00287  -0.02691
   D57       -0.21790   0.00006   0.00072   0.00682   0.00760  -0.21031
   D58       -1.24960  -0.00026  -0.00056   0.00146   0.00090  -1.24870
   D59        0.30744   0.00066   0.00156   0.00381   0.00523   0.31267
   D60        1.35198  -0.00072  -0.00271  -0.00856  -0.01081   1.34117
   D61       -2.77322  -0.00280  -0.01895   0.02141   0.00318  -2.77005
   D62       -2.33849   0.00208   0.01316  -0.01821  -0.00576  -2.34426
   D63       -0.74295   0.00064   0.00290   0.01157   0.01412  -0.72884
   D64        0.30159  -0.00074  -0.00138  -0.00081  -0.00192   0.29966
   D65        2.45957  -0.00282  -0.01762   0.02917   0.01206   2.47163
   D66        2.89430   0.00206   0.01449  -0.01045   0.00312   2.89742
   D67        0.12115  -0.00032  -0.00163  -0.01064  -0.01219   0.10896
   D68       -0.97158  -0.00054  -0.00242  -0.01319  -0.01564  -0.98723
   D69        1.23243   0.00015  -0.00007  -0.00554  -0.00555   1.22688
   D70        0.13970  -0.00008  -0.00087  -0.00808  -0.00901   0.13069
   D71        0.79295  -0.00005  -0.00038  -0.00222  -0.00256   0.79039
   D72       -0.29345  -0.00066  -0.00175  -0.00308  -0.00466  -0.29811
   D73       -0.53150   0.00012   0.00067   0.00510   0.00576  -0.52574
   D74        0.55030   0.00079   0.00248   0.00786   0.01025   0.56055
   D75        0.10280  -0.00007  -0.00030  -0.00253  -0.00283   0.09996
   D76        1.32177   0.00015   0.00031  -0.00071  -0.00037   1.32140
   D77       -0.98187  -0.00028  -0.00110  -0.00659  -0.00772  -0.98959
   D78        0.23710  -0.00006  -0.00049  -0.00477  -0.00526   0.23184
   D79       -0.95812   0.00099   0.00399   0.01690   0.02020  -0.93792
   D80        0.13576  -0.00110  -0.00323  -0.01170  -0.01450   0.12127
   D81        2.78496   0.00276   0.01615   0.03337   0.04909   2.83405
   D82        2.55608  -0.00136  -0.00760  -0.00570  -0.01271   2.54338
   D83        0.13159   0.00110   0.00333   0.01563   0.01852   0.15012
   D84        1.22548  -0.00100  -0.00389  -0.01297  -0.01618   1.20930
   D85       -2.40851   0.00286   0.01550   0.03210   0.04741  -2.36110
   D86       -2.63739  -0.00126  -0.00826  -0.00697  -0.01439  -2.65177
   D87        0.54513   0.00012   0.00049  -0.00012   0.00038   0.54551
   D88       -0.53862  -0.00071  -0.00217  -0.00996  -0.01213  -0.55075
   D89        0.54855  -0.00066  -0.00244  -0.00927  -0.01138   0.53717
   D90       -0.50941   0.00080   0.00261   0.00973   0.01201  -0.49740
   D91       -2.64879   0.00269   0.01811  -0.02332  -0.00655  -2.65533
   D92        3.07023  -0.00379  -0.02405   0.00997  -0.01308   3.05715
   D93       -0.51116  -0.00063  -0.00148  -0.00588  -0.00721  -0.51837
   D94       -1.56912   0.00083   0.00357   0.01312   0.01618  -1.55294
   D95        2.57468   0.00271   0.01907  -0.01992  -0.00238   2.57231
   D96        2.01052  -0.00376  -0.02309   0.01337  -0.00892   2.00160
   D97       -1.29218  -0.00015  -0.00037   0.00005  -0.00040  -1.29258
   D98       -0.18027   0.00001   0.00002   0.00035   0.00034  -0.17993
   D99       -0.17584   0.00023   0.00132   0.00793   0.00917  -0.16666
   D100       0.93608   0.00038   0.00171   0.00824   0.00992   0.94599
   D101       0.49687   0.00078   0.00223   0.00953   0.01170   0.50856
   D102      -0.75466  -0.00039  -0.00184  -0.00768  -0.00952  -0.76417
   D103      -0.86041   0.00092   0.00279   0.00633   0.00879  -0.85161
   D104       0.00646   0.00093   0.00189   0.00163   0.00325   0.00971
   D105       0.29699  -0.00100  -0.00341  -0.01548  -0.01841   0.27858
   D106       1.16385  -0.00099  -0.00431  -0.02019  -0.02395   1.13990
   D107       2.99148  -0.00063  -0.00259  -0.03189  -0.03430   2.95718
   D108      -2.42484  -0.00062  -0.00349  -0.03660  -0.03984  -2.46468
   D109       2.96275   0.00020   0.00014   0.01731   0.01760   2.98036
   D110      -2.45357   0.00021  -0.00076   0.01260   0.01206  -2.44151
   D111      -0.21338   0.00100   0.00291   0.01094   0.01340  -0.19998
   D112      -1.24196   0.00090   0.00343   0.01414   0.01703  -1.22493
   D113       0.99263  -0.00088  -0.00338  -0.01324  -0.01623   0.97641
   D114      -0.03595  -0.00099  -0.00285  -0.01004  -0.01260  -0.04854
   D115      -2.97712  -0.00297  -0.01879  -0.01445  -0.03232  -3.00944
   D116       2.27749  -0.00307  -0.01826  -0.01124  -0.02869   2.24880
   D117      -2.52906   0.00310   0.01901  -0.00591   0.01208  -2.51698
   D118       2.72555   0.00299   0.01953  -0.00270   0.01571   2.74125
   D119      -0.08785   0.00006   0.00024   0.00045   0.00069  -0.08716
   D120       0.89465   0.00031   0.00136   0.00576   0.00719   0.90185
   D121      -0.95417  -0.00021  -0.00066  -0.00124  -0.00194  -0.95611
   D122       0.02833   0.00004   0.00046   0.00407   0.00456   0.03289
         Item               Value     Threshold  Converged?
 Maximum Force            0.019790     0.000450     NO 
 RMS     Force            0.001947     0.000300     NO 
 Maximum Displacement     0.193871     0.001800     NO 
 RMS     Displacement     0.022362     0.001200     NO 
 Predicted change in Energy=-5.164538D-04
 GradGradGradGradGradGradGradGradGradGradGradGradGradGradGradGradGradGrad

                          Input orientation:                          
 ---------------------------------------------------------------------
 Center     Atomic      Atomic             Coordinates (Angstroms)
 Number     Number       Type             X           Y           Z
 ---------------------------------------------------------------------
      1          4           0       -0.009997    0.025873   -1.500178
      2          4           0       -1.545602    1.340502   -0.222682
      3          4           0        0.431297    1.693140   -0.424414
      4          4           0       -0.166426    1.009588    1.422342
      5          4           0        1.986359    0.432673   -1.110865
      6          4           0       -1.730549   -0.368617    0.918157
      7          4           0       -0.445368   -1.655756   -0.381903
      8          4           0        0.170472   -1.024112    1.476290
      9          4           0        1.553773   -1.298708   -0.192740
     10          4           0        1.739428    0.400973    0.908303
     11          4           0       -1.997194   -0.384273   -1.107763
     12          1           0        0.710961   -2.069246    2.660606
     13          1           0        0.096486   -1.699085    2.993283
 ---------------------------------------------------------------------
                    Distance matrix (angstroms):
                    1          2          3          4          5
     1  Be   0.000000
     2  Be   2.391302   0.000000
     3  Be   2.032680   2.018211   0.000000
     4  Be   3.087603   2.172035   2.057917   0.000000
     5  Be   2.074244   3.753367   2.116178   3.374085   0.000000
     6  Be   2.994038   2.063203   3.275197   2.144791   4.309802
     7  Be   2.065905   3.195845   3.462001   3.230660   3.287281
     8  Be   3.161392   3.379765   3.326283   2.062121   3.480379
     9  Be   2.430903   4.070927   3.203869   3.300879   2.006929
    10  Be   3.000328   3.599064   2.270911   2.065654   2.034457
    11  Be   2.066679   1.990515   3.268054   3.419940   4.066461
    12  H    4.713961   5.003180   4.873511   3.432539   4.702151
    13  H    4.814355   4.719955   4.827001   3.142274   4.996002
                    6          7          8          9         10
     6  Be   0.000000
     7  Be   2.235749   0.000000
     8  Be   2.086879   2.056967   0.000000
     9  Be   3.589698   2.039566   2.185083   0.000000
    10  Be   3.554308   3.266205   2.194334   2.033637   0.000000
    11  Be   2.043452   2.133473   3.433002   3.779263   4.317809
    12  H    3.448077   3.280995   1.669443   3.073377   3.198483
    13  H    3.068281   3.418678   1.662026   3.526291   3.384767
                   11         12         13
    11  Be   0.000000
    12  H    4.936988   0.000000
    13  H    4.788612   0.790742   0.000000
 Stoichiometry    Be11H2
 Framework group  C1[X(Be11H2)]
 Deg. of freedom    33
 Full point group                 C1      NOp   1
 Largest Abelian subgroup         C1      NOp   1
 Largest concise Abelian subgroup C1      NOp   1
                         Standard orientation:                         
 ---------------------------------------------------------------------
 Center     Atomic      Atomic             Coordinates (Angstroms)
 Number     Number       Type             X           Y           Z
 ---------------------------------------------------------------------
      1          4           0        0.401499   -1.252899   -0.923211
      2          4           0        1.811778   -0.645733    0.910034
      3          4           0        0.020446   -1.564985    1.048892
      4          4           0        0.062646    0.398551    1.663520
      5          4           0       -1.532045   -1.766109   -0.375021
      6          4           0        1.441826    1.283739    0.279890
      7          4           0        0.281564    0.713793   -1.544261
      8          4           0       -0.619119    1.558522    0.100828
      9          4           0       -1.618165    0.079195   -1.159366
     10          4           0       -1.754105   -0.161212    0.855430
     11          4           0        2.150082   -0.153203   -0.988680
     12          1           0       -1.581749    2.919690    0.013626
     13          1           0       -1.003876    3.121674    0.514164
 ---------------------------------------------------------------------
 Rotational constants (GHZ):           2.2132090           1.8383958           1.6792705
 Standard basis: def2TZVP (5D, 7F)
 There are   232 symmetry adapted cartesian basis functions of A   symmetry.
 There are   221 symmetry adapted basis functions of A   symmetry.
   221 basis functions,   335 primitive gaussians,   232 cartesian basis functions
    23 alpha electrons       23 beta electrons
       nuclear repulsion energy       191.3856749639 Hartrees.
 NAtoms=   13 NActive=   13 NUniq=   13 SFac= 1.00D+00 NAtFMM=   60 NAOKFM=F Big=F
 Integral buffers will be    131072 words long.
 Raffenetti 2 integral format.
 Two-electron integral symmetry is turned on.
 Nuclear repulsion after empirical dispersion term =      191.3582230995 Hartrees.
 One-electron integrals computed using PRISM.
   1 Symmetry operations used in ECPInt.
 ECPInt:  NShTT=    5778 NPrTT=   17959 LenC2=    5645 LenP2D=   14657.
 LDataN:  DoStor=T MaxTD1= 4 Len=   56
 NBasis=   221 RedAO= T EigKep=  2.88D-04  NBF=   221
 NBsUse=   221 1.00D-06 EigRej= -1.00D+00 NBFU=   221
 Initial guess from the checkpoint file:  "/home/super/YCY/BeH/Be11/8-H-Be11.chk"
 B after Tr=    -0.000000    0.000000    0.000000
         Rot=    0.999133    0.001796    0.001446   -0.041575 Ang=   4.77 deg.
 ExpMin= 3.27D-02 ExpMax= 4.70D+03 ExpMxC= 1.60D+02 IAcc=3 IRadAn=         5 AccDes= 0.00D+00
 Harris functional with IExCor= 1009 and IRadAn=       5 diagonalized for initial guess.
 HarFok:  IExCor= 1009 AccDes= 0.00D+00 IRadAn=         5 IDoV= 1 UseB2=F ITyADJ=14
 ICtDFT=  3500011 ScaDFX=  1.000000  1.000000  1.000000  1.000000
 FoFCou: FMM=F IPFlag=           0 FMFlag=      100000 FMFlg1=           0
         NFxFlg=           0 DoJE=T BraDBF=F KetDBF=T FulRan=T
         wScrn=  0.000000 ICntrl=       500 IOpCl=  0 I1Cent=   200000004 NGrid=           0
         NMat0=    1 NMatS0=      1 NMatT0=    0 NMatD0=    1 NMtDS0=    0 NMtDT0=    0
 Petite list used in FoFCou.
 Requested convergence on RMS density matrix=1.00D-08 within 128 cycles.
 Requested convergence on MAX density matrix=1.00D-06.
 Requested convergence on             energy=1.00D-06.
 No special actions if energy rises.
 SCF Done:  E(RPBE1PBE) =  -163.028973532     A.U. after   14 cycles
            NFock= 14  Conv=0.28D-08     -V/T= 2.0075
   1 Symmetry operations used in ECPInt.
 ECPInt:  NShTT=    5778 NPrTT=   17959 LenC2=    5645 LenP2D=   14657.
 LDataN:  DoStor=T MaxTD1= 5 Len=  102
 Calling FoFJK, ICntrl=      2127 FMM=F ISym2X=0 I1Cent= 0 IOpClX= 0 NMat=1 NMatS=1 NMatT=0.
 ***** Axes restored to original set *****
 -------------------------------------------------------------------
 Center     Atomic                   Forces (Hartrees/Bohr)
 Number     Number              X              Y              Z
 -------------------------------------------------------------------
      1        4          -0.000198102   -0.000456603   -0.001532523
      2        4          -0.001018369    0.000064492    0.001077449
      3        4           0.000800248    0.001495476    0.000722932
      4        4          -0.000022781   -0.001254946   -0.004072114
      5        4           0.000665984   -0.000978844    0.000949706
      6        4           0.001595368    0.001418101   -0.003395479
      7        4           0.000675795    0.003490357    0.000142426
      8        4           0.000794230   -0.002437194    0.006350175
      9        4          -0.001163303    0.001903538   -0.001422807
     10        4          -0.001266177    0.001167044   -0.002373783
     11        4          -0.001016089   -0.000930531    0.000170339
     12        1          -0.008677578    0.001920866    0.005732572
     13        1           0.008830775   -0.005401756   -0.002348894
 -------------------------------------------------------------------
 Cartesian Forces:  Max     0.008830775 RMS     0.002980103

 GradGradGradGradGradGradGradGradGradGradGradGradGradGradGradGradGradGrad
 Berny optimization.
 Using GEDIIS/GDIIS optimizer.
 FormGI is forming the generalized inverse of G from B-inverse, IUseBI=4.
 Internal  Forces:  Max     0.006897782 RMS     0.000796843
 Search for a local minimum.
 Step number   3 out of a maximum of  100
 All quantities printed in internal units (Hartrees-Bohrs-Radians)
 Mixed Optimization -- En-DIIS/RFO-DIIS
 Update second derivatives using D2CorX and points    1    2    3
 DE= -3.86D-03 DEPred=-5.16D-04 R= 7.47D+00
 TightC=F SS=  1.41D+00  RLast= 3.22D-01 DXNew= 8.4853D-01 9.6699D-01
 Trust test= 7.47D+00 RLast= 3.22D-01 DXMaxT set to 8.49D-01
 ITU=  1  1  0
 Use linear search instead of GDIIS.
     Eigenvalues ---    0.02333   0.02700   0.02883   0.03257   0.03414
     Eigenvalues ---    0.03610   0.03782   0.04127   0.04453   0.04629
     Eigenvalues ---    0.05359   0.05771   0.06165   0.06196   0.06405
     Eigenvalues ---    0.06621   0.06915   0.06996   0.07123   0.07288
     Eigenvalues ---    0.07734   0.08654   0.08816   0.08908   0.10253
     Eigenvalues ---    0.11578   0.11886   0.12094   0.12571   0.13309
     Eigenvalues ---    0.13625   0.14257   0.42585
 RFO step:  Lambda=-7.05732704D-04 EMin= 2.33284377D-02
 Quartic linear search produced a step of  0.08613.
 Iteration  1 RMS(Cart)=  0.00722124 RMS(Int)=  0.00012607
 Iteration  2 RMS(Cart)=  0.00005742 RMS(Int)=  0.00008940
 Iteration  3 RMS(Cart)=  0.00000003 RMS(Int)=  0.00008940
 Variable       Old X    -DE/DX   Delta X   Delta X   Delta X     New X
                                 (Linear)    (Quad)   (Total)
    R1        4.51891   0.00003  -0.00325   0.00134  -0.00198   4.51693
    R2        3.84121   0.00040  -0.00235   0.00338   0.00102   3.84222
    R3        3.91975   0.00010  -0.00136   0.00292   0.00153   3.92128
    R4        3.90400  -0.00030   0.00144  -0.00219  -0.00074   3.90326
    R5        4.59374  -0.00004   0.00137  -0.00095   0.00040   4.59414
    R6        3.90546   0.00021  -0.00241   0.00236  -0.00009   3.90536
    R7        3.81387   0.00033  -0.00296   0.00492   0.00192   3.81578
    R8        4.10455  -0.00014   0.00108  -0.00327  -0.00218   4.10237
    R9        3.89889  -0.00027   0.00152  -0.00682  -0.00529   3.89360
   R10        3.76153  -0.00006  -0.00172   0.00234   0.00059   3.76212
   R11        3.88890  -0.00035   0.00185  -0.00315  -0.00129   3.88761
   R12        3.99900   0.00003  -0.00183   0.00274   0.00088   3.99988
   R13        4.29140  -0.00010   0.00105  -0.00427  -0.00323   4.28817
   R14        4.05307  -0.00087  -0.00196  -0.00525  -0.00730   4.04576
   R15        3.89684   0.00112   0.00194   0.00813   0.01021   3.90705
   R16        3.90352  -0.00091  -0.00160  -0.00376  -0.00543   3.89809
   R17        3.79255  -0.00023   0.00007  -0.00629  -0.00621   3.78634
   R18        3.84457  -0.00032  -0.00039  -0.00623  -0.00663   3.83794
   R19        4.22495  -0.00124  -0.00330  -0.01037  -0.01379   4.21116
   R20        3.94363   0.00123   0.00077   0.00998   0.01092   3.95455
   R21        3.86157  -0.00022   0.00067  -0.00573  -0.00505   3.85652
   R22        3.88710   0.00119   0.00151   0.00885   0.01050   3.89760
   R23        3.85422  -0.00079  -0.00010  -0.00430  -0.00446   3.84976
   R24        4.03168   0.00013   0.00017  -0.00197  -0.00180   4.02988
   R25        4.12921   0.00107   0.00260   0.01242   0.01515   4.14435
   R26        4.14669   0.00129   0.00399   0.01444   0.01855   4.16524
   R27        3.15479   0.00175   0.01215   0.02760   0.03959   3.19438
   R28        3.14077   0.00123   0.01288   0.02074   0.03349   3.17426
   R29        3.84302  -0.00062  -0.00187  -0.00188  -0.00388   3.83914
   R30        1.49429  -0.00690   0.01034  -0.00753   0.00344   1.49772
    A1        1.99321  -0.00004  -0.00011   0.00025   0.00014   1.99335
    A2        1.59379  -0.00019  -0.00003  -0.00213  -0.00216   1.59162
    A3        2.01012  -0.00017  -0.00018  -0.00113  -0.00133   2.00879
    A4        2.01190  -0.00030  -0.00031  -0.00250  -0.00283   2.00907
    A5        1.59343  -0.00013  -0.00006  -0.00117  -0.00124   1.59220
    A6        1.84527   0.00002   0.00015   0.00104   0.00119   1.84646
    A7        1.83472  -0.00026  -0.00045  -0.00273  -0.00319   1.83153
    A8        2.76174  -0.00014   0.00000  -0.00147  -0.00148   2.76026
    A9        1.99137  -0.00010  -0.00008  -0.00099  -0.00109   1.99028
   A10        1.48378  -0.00023   0.00019  -0.00142  -0.00123   1.48255
   A11        1.46817  -0.00013   0.00006  -0.00090  -0.00084   1.46733
   A12        1.86274  -0.00014   0.00000  -0.00045  -0.00046   1.86228
   A13        1.90624   0.00013   0.00017   0.00049   0.00067   1.90691
   A14        1.92709  -0.00019  -0.00044  -0.00115  -0.00161   1.92549
   A15        1.71068  -0.00033  -0.00026  -0.00227  -0.00256   1.70813
   A16        1.53972  -0.00010   0.00017  -0.00003   0.00012   1.53984
   A17        2.27595  -0.00020   0.00011  -0.00173  -0.00164   2.27432
   A18        1.98905  -0.00017  -0.00005  -0.00070  -0.00077   1.98828
   A19        1.88251  -0.00035  -0.00087  -0.00238  -0.00326   1.87925
   A20        1.84814   0.00091   0.00141   0.00631   0.00773   1.85587
   A21        2.02892   0.00033  -0.00057   0.00226   0.00168   2.03060
   A22        1.78677   0.00028  -0.00041   0.00158   0.00119   1.78796
   A23        1.87927   0.00117   0.00189   0.00837   0.01028   1.88955
   A24        2.00978   0.00025   0.00036   0.00213   0.00249   2.01227
   A25        1.63725   0.00002   0.00038   0.00051   0.00088   1.63813
   A26        1.77937  -0.00000   0.00030   0.00028   0.00057   1.77994
   A27        1.67483   0.00015  -0.00006   0.00229   0.00224   1.67707
   A28        1.90331   0.00095   0.00173   0.00718   0.00891   1.91222
   A29        1.65834  -0.00020   0.00007  -0.00135  -0.00128   1.65705
   A30        1.91043   0.00014  -0.00017   0.00242   0.00226   1.91269
   A31        1.96234   0.00094   0.00164   0.00726   0.00891   1.97125
   A32        1.53807   0.00019   0.00006   0.00104   0.00111   1.53918
   A33        1.74766   0.00111   0.00202   0.00820   0.01023   1.75789
   A34        1.99185   0.00022   0.00009   0.00272   0.00281   1.99467
   A35        1.91996   0.00080   0.00150   0.00608   0.00759   1.92754
   A36        2.26553   0.00030  -0.00061   0.00267   0.00205   2.26758
   A37        1.80318  -0.00163  -0.00270  -0.01187  -0.01457   1.78861
   A38        1.77969  -0.00133  -0.00275  -0.00995  -0.01271   1.76698
   A39        2.33071   0.00064   0.00424   0.01518   0.01925   2.34996
   A40        2.00107   0.00171   0.00045   0.00696   0.00757   2.00864
   A41        1.99530  -0.00145  -0.00258  -0.01156  -0.01416   1.98115
   A42        1.95855  -0.00136  -0.00281  -0.01037  -0.01320   1.94535
   A43        2.32032  -0.00046   0.00093  -0.00235  -0.00167   2.31866
   A44        1.90829   0.00213   0.00152   0.01243   0.01409   1.92238
   A45        1.75144  -0.00126  -0.00244  -0.00985  -0.01230   1.73914
   A46        2.14783   0.00093  -0.00153  -0.00368  -0.00507   2.14277
   A47        2.32746   0.00080   0.00238   0.00913   0.01142   2.33888
   A48        1.83199   0.00198   0.00054   0.00849   0.00917   1.84116
   A49        2.31084  -0.00054   0.00207   0.00159   0.00342   2.31426
   A50        1.93768   0.00185   0.00354   0.01774   0.02124   1.95892
   A51        2.13156   0.00012   0.00095   0.00082   0.00171   2.13327
   A52        1.50585   0.00088   0.00148   0.00578   0.00725   1.51310
   A53        1.46511   0.00009  -0.00006   0.00026   0.00021   1.46532
   A54        1.89639   0.00002  -0.00045   0.00120   0.00076   1.89715
   A55        1.95786   0.00074   0.00144   0.00536   0.00681   1.96467
   A56        1.86086  -0.00009  -0.00015  -0.00103  -0.00117   1.85968
   A57        1.68059   0.00087   0.00132   0.00564   0.00695   1.68754
   A58        1.67623   0.00014  -0.00005   0.00100   0.00097   1.67720
   A59        1.93304  -0.00002  -0.00017   0.00109   0.00092   1.93396
   A60        1.87209  -0.00018  -0.00022  -0.00198  -0.00220   1.86989
   A61        1.93243   0.00068   0.00107   0.00448   0.00554   1.93797
   A62        1.63209  -0.00020   0.00001  -0.00132  -0.00133   1.63077
   A63        1.77226  -0.00032  -0.00018  -0.00279  -0.00298   1.76928
    D1       -0.71222   0.00007  -0.00067   0.00220   0.00151  -0.71071
    D2       -1.77834   0.00024   0.00030   0.00214   0.00246  -1.77588
    D3        1.15952  -0.00032  -0.00121  -0.00180  -0.00304   1.15648
    D4        0.09340  -0.00014  -0.00023  -0.00186  -0.00209   0.09131
    D5        0.29806  -0.00006  -0.00084   0.00002  -0.00084   0.29723
    D6       -0.76805   0.00012   0.00013  -0.00004   0.00011  -0.76794
    D7       -0.20407   0.00002   0.00048  -0.00066  -0.00018  -0.20425
    D8        0.77428  -0.00016  -0.00029  -0.00041  -0.00071   0.77357
    D9       -1.06465   0.00020   0.00081   0.00007   0.00090  -1.06374
   D10       -0.08629   0.00002   0.00005   0.00032   0.00037  -0.08592
   D11        0.95136   0.00006   0.00073  -0.00119  -0.00046   0.95091
   D12        1.92972  -0.00012  -0.00003  -0.00094  -0.00099   1.92873
   D13        0.81105  -0.00009   0.00033  -0.00342  -0.00308   0.80797
   D14       -0.90785   0.00027   0.00063   0.00028   0.00093  -0.90692
   D15       -0.01565  -0.00010  -0.00008  -0.00740  -0.00746  -0.02311
   D16       -0.08577   0.00011   0.00011   0.00166   0.00177  -0.08400
   D17       -1.08075  -0.00017  -0.00018  -0.00080  -0.00098  -1.08173
   D18        0.78209   0.00017   0.00010   0.00230   0.00240   0.78449
   D19       -0.21289  -0.00011  -0.00018  -0.00016  -0.00035  -0.21324
   D20        1.93062  -0.00003  -0.00008   0.00084   0.00076   1.93138
   D21        0.93564  -0.00031  -0.00037  -0.00162  -0.00199   0.93365
   D22        0.32425   0.00015   0.00098   0.00083   0.00181   0.32605
   D23       -0.77142  -0.00006   0.00009  -0.00111  -0.00102  -0.77244
   D24        1.19255   0.00020   0.00091   0.00153   0.00244   1.19499
   D25        0.09689  -0.00001   0.00002  -0.00041  -0.00039   0.09649
   D26       -0.69041   0.00026   0.00078   0.00111   0.00189  -0.68852
   D27       -1.78608   0.00005  -0.00010  -0.00084  -0.00094  -1.78701
   D28       -0.92800  -0.00002  -0.00069   0.00168   0.00098  -0.92702
   D29       -0.01224   0.00004  -0.00019   0.00657   0.00637  -0.00588
   D30        0.79508  -0.00020  -0.00071   0.00050  -0.00024   0.79484
   D31        0.93217  -0.00013  -0.00013  -0.00279  -0.00291   0.92926
   D32       -0.17916   0.00011  -0.00004  -0.00031  -0.00032  -0.17949
   D33       -0.18350  -0.00010  -0.00038  -0.00171  -0.00208  -0.18558
   D34       -1.29483   0.00013  -0.00029   0.00076   0.00050  -1.29433
   D35       -0.88158  -0.00066  -0.00091  -0.00562  -0.00655  -0.88812
   D36        0.31701   0.00015   0.00093   0.00139   0.00232   0.31934
   D37       -0.00666  -0.00065  -0.00058  -0.00566  -0.00625  -0.01291
   D38        1.19193   0.00017   0.00126   0.00135   0.00262   1.19455
   D39       -0.08674   0.00011   0.00012   0.00154   0.00165  -0.08508
   D40        0.90425   0.00046   0.00080   0.00462   0.00544   0.90969
   D41       -0.95460   0.00003  -0.00006   0.00146   0.00139  -0.95322
   D42        0.03639   0.00039   0.00062   0.00453   0.00517   0.04156
   D43        0.80654  -0.00000   0.00089   0.00015   0.00105   0.80760
   D44       -0.28912   0.00013   0.00013   0.00137   0.00151  -0.28761
   D45       -0.51938  -0.00012  -0.00036  -0.00023  -0.00058  -0.51996
   D46        0.55486   0.00040  -0.00001   0.00354   0.00353   0.55839
   D47       -1.58282   0.00001  -0.00052   0.00043  -0.00009  -1.58290
   D48       -0.50858   0.00052  -0.00017   0.00419   0.00403  -0.50455
   D49       -0.75649   0.00005  -0.00025   0.00201   0.00174  -0.75474
   D50        0.48637  -0.00028  -0.00027  -0.00161  -0.00190   0.48446
   D51       -0.98711  -0.00026  -0.00042  -0.00226  -0.00268  -0.98979
   D52        0.10376  -0.00001   0.00002  -0.00034  -0.00032   0.10344
   D53        0.23077  -0.00042  -0.00038  -0.00341  -0.00380   0.22697
   D54        1.32163  -0.00017   0.00007  -0.00149  -0.00144   1.32019
   D55        1.01148   0.00032   0.00082   0.00259   0.00343   1.01491
   D56       -0.02691   0.00013   0.00025   0.00140   0.00164  -0.02527
   D57       -0.21031  -0.00001   0.00065   0.00195   0.00261  -0.20770
   D58       -1.24870  -0.00021   0.00008   0.00075   0.00082  -1.24788
   D59        0.31267   0.00067   0.00045   0.00572   0.00614   0.31881
   D60        1.34117  -0.00025  -0.00093  -0.00132  -0.00213   1.33904
   D61       -2.77005   0.00188   0.00027   0.01358   0.01420  -2.75585
   D62       -2.34426  -0.00077  -0.00050  -0.00296  -0.00354  -2.34780
   D63       -0.72884   0.00015   0.00122   0.00083   0.00195  -0.72689
   D64        0.29966  -0.00077  -0.00017  -0.00621  -0.00631   0.29335
   D65        2.47163   0.00136   0.00104   0.00869   0.01001   2.48164
   D66        2.89742  -0.00128   0.00027  -0.00785  -0.00773   2.88969
   D67        0.10896  -0.00021  -0.00105  -0.00326  -0.00431   0.10465
   D68       -0.98723  -0.00023  -0.00135  -0.00217  -0.00353  -0.99076
   D69        1.22688   0.00003  -0.00048  -0.00283  -0.00330   1.22359
   D70        0.13069   0.00000  -0.00078  -0.00174  -0.00252   0.12817
   D71        0.79039  -0.00005  -0.00022  -0.00162  -0.00182   0.78857
   D72       -0.29811  -0.00048  -0.00040  -0.00411  -0.00450  -0.30261
   D73       -0.52574   0.00015   0.00050   0.00359   0.00408  -0.52165
   D74        0.56055   0.00056   0.00088   0.00552   0.00639   0.56694
   D75        0.09996  -0.00012  -0.00024  -0.00170  -0.00195   0.09802
   D76        1.32140   0.00014  -0.00003  -0.00071  -0.00073   1.32067
   D77       -0.98959  -0.00025  -0.00066  -0.00256  -0.00324  -0.99283
   D78        0.23184   0.00001  -0.00045  -0.00157  -0.00202   0.22982
   D79       -0.93792   0.00038   0.00174   0.00144   0.00302  -0.93489
   D80        0.12127  -0.00085  -0.00125  -0.00842  -0.00956   0.11170
   D81        2.83405  -0.00037   0.00423   0.01080   0.01477   2.84882
   D82        2.54338   0.00014  -0.00109  -0.00489  -0.00592   2.53746
   D83        0.15012   0.00087   0.00160   0.00747   0.00899   0.15911
   D84        1.20930  -0.00036  -0.00139  -0.00239  -0.00359   1.20571
   D85       -2.36110   0.00012   0.00408   0.01683   0.02074  -2.34036
   D86       -2.65177   0.00064  -0.00124   0.00114   0.00005  -2.65172
   D87        0.54551  -0.00003   0.00003  -0.00165  -0.00162   0.54390
   D88       -0.55075  -0.00056  -0.00104  -0.00561  -0.00669  -0.55744
   D89        0.53717  -0.00034  -0.00098  -0.00267  -0.00357   0.53360
   D90       -0.49740   0.00060   0.00103   0.00422   0.00517  -0.49223
   D91       -2.65533  -0.00139  -0.00056  -0.00861  -0.00929  -2.66462
   D92        3.05715   0.00163  -0.00113   0.00525   0.00438   3.06153
   D93       -0.51837  -0.00078  -0.00062  -0.00662  -0.00723  -0.52560
   D94       -1.55294   0.00016   0.00139   0.00027   0.00151  -1.55143
   D95        2.57231  -0.00183  -0.00020  -0.01256  -0.01294   2.55937
   D96        2.00160   0.00119  -0.00077   0.00130   0.00073   2.00233
   D97       -1.29258  -0.00006  -0.00003   0.00135   0.00129  -1.29129
   D98       -0.17993  -0.00004   0.00003   0.00061   0.00064  -0.17928
   D99       -0.16666   0.00026   0.00079   0.00367   0.00447  -0.16220
   D100       0.94599   0.00028   0.00085   0.00293   0.00381   0.94981
   D101       0.50856   0.00075   0.00101   0.00556   0.00659   0.51515
   D102      -0.76417  -0.00024  -0.00082  -0.00335  -0.00418  -0.76836
   D103      -0.85161   0.00062   0.00076   0.00454   0.00520  -0.84641
   D104       0.00971   0.00088   0.00028   0.00734   0.00756   0.01727
   D105       0.27858  -0.00062  -0.00159  -0.00447  -0.00594   0.27264
   D106       1.13990  -0.00036  -0.00206  -0.00167  -0.00359   1.13632
   D107       2.95718  -0.00059  -0.00295  -0.01309  -0.01602   2.94116
   D108      -2.46468  -0.00033  -0.00343  -0.01029  -0.01367  -2.47835
   D109       2.98036   0.00027   0.00152   0.00533   0.00683   2.98719
   D110      -2.44151   0.00053   0.00104   0.00814   0.00919  -2.43232
   D111      -0.19998   0.00080   0.00115   0.00726   0.00830  -0.19167
   D112      -1.22493   0.00047   0.00147   0.00325   0.00458  -1.22035
   D113       0.97641  -0.00054  -0.00140  -0.00337  -0.00467   0.97174
   D114      -0.04854  -0.00086  -0.00109  -0.00738  -0.00839  -0.05694
   D115      -3.00944   0.00082  -0.00278  -0.00413  -0.00684  -3.01628
   D116       2.24880   0.00050  -0.00247  -0.00814  -0.01057   2.23823
   D117      -2.51698  -0.00116   0.00104  -0.00126  -0.00043  -2.51741
   D118       2.74125  -0.00148   0.00135  -0.00527  -0.00416   2.73710
   D119      -0.08716  -0.00000   0.00006   0.00019   0.00025  -0.08691
   D120       0.90185   0.00007   0.00062   0.00084   0.00148   0.90332
   D121      -0.95611  -0.00007  -0.00017  -0.00023  -0.00041  -0.95653
   D122       0.03289   0.00001   0.00039   0.00042   0.00081   0.03370
         Item               Value     Threshold  Converged?
 Maximum Force            0.006898     0.000450     NO 
 RMS     Force            0.000797     0.000300     NO 
 Maximum Displacement     0.061685     0.001800     NO 
 RMS     Displacement     0.007223     0.001200     NO 
 Predicted change in Energy=-3.626018D-04
 GradGradGradGradGradGradGradGradGradGradGradGradGradGradGradGradGradGrad

                          Input orientation:                          
 ---------------------------------------------------------------------
 Center     Atomic      Atomic             Coordinates (Angstroms)
 Number     Number       Type             X           Y           Z
 ---------------------------------------------------------------------
      1          4           0       -0.011736    0.029958   -1.506149
      2          4           0       -1.547070    1.342745   -0.228391
      3          4           0        0.430221    1.698296   -0.431303
      4          4           0       -0.166366    1.010934    1.413645
      5          4           0        1.985353    0.435804   -1.115304
      6          4           0       -1.727823   -0.364691    0.910585
      7          4           0       -0.443988   -1.648064   -0.381978
      8          4           0        0.171857   -1.027449    1.486060
      9          4           0        1.553222   -1.291633   -0.196711
     10          4           0        1.738454    0.408186    0.900395
     11          4           0       -1.997934   -0.383254   -1.112157
     12          1           0        0.702161   -2.101888    2.678447
     13          1           0        0.107290   -1.705992    3.021299
 ---------------------------------------------------------------------
                    Distance matrix (angstroms):
                    1          2          3          4          5
     1  Be   0.000000
     2  Be   2.390256   0.000000
     3  Be   2.033218   2.019226   0.000000
     4  Be   3.084059   2.170881   2.057235   0.000000
     5  Be   2.075051   3.753288   2.116643   3.369903   0.000000
     6  Be   2.990202   2.060407   3.273185   2.140926   4.304962
     7  Be   2.065516   3.191444   3.459017   3.220498   3.283591
     8  Be   3.178857   3.392915   3.342562   2.067521   3.492416
     9  Be   2.431116   4.068508   3.202474   3.294243   2.003644
    10  Be   2.999613   3.597531   2.269202   2.062782   2.030951
    11  Be   2.066629   1.990827   3.269916   3.417320   4.066626
    12  H    4.750290   5.037285   4.917916   3.470407   4.741203
    13  H    4.850307   4.753125   4.859417   3.168774   5.022539
                    6          7          8          9         10
     6  Be   0.000000
     7  Be   2.228451   0.000000
     8  Be   2.092655   2.062522   0.000000
     9  Be   3.584771   2.037207   2.193098   0.000000
    10  Be   3.551411   3.261241   2.204150   2.031584   0.000000
    11  Be   2.040781   2.132522   3.445825   3.778082   4.317098
    12  H    3.471025   3.299366   1.690393   3.106018   3.245896
    13  H    3.101910   3.448124   1.679747   3.552183   3.410085
                   11         12         13
    11  Be   0.000000
    12  H    4.961138   0.000000
    13  H    4.823595   0.792561   0.000000
 Stoichiometry    Be11H2
 Framework group  C1[X(Be11H2)]
 Deg. of freedom    33
 Full point group                 C1      NOp   1
 Largest Abelian subgroup         C1      NOp   1
 Largest concise Abelian subgroup C1      NOp   1
                         Standard orientation:                         
 ---------------------------------------------------------------------
 Center     Atomic      Atomic             Coordinates (Angstroms)
 Number     Number       Type             X           Y           Z
 ---------------------------------------------------------------------
      1          4           0        0.436422   -1.245520   -0.922731
      2          4           0        1.827741   -0.601617    0.911103
      3          4           0        0.060026   -1.567736    1.049191
      4          4           0        0.051185    0.397041    1.658937
      5          4           0       -1.485863   -1.804887   -0.377051
      6          4           0        1.407728    1.314164    0.279719
      7          4           0        0.264894    0.718653   -1.538327
      8          4           0       -0.663424    1.555261    0.102498
      9          4           0       -1.616400    0.035282   -1.158922
     10          4           0       -1.748005   -0.210539    0.853437
     11          4           0        2.155360   -0.100085   -0.987455
     12          1           0       -1.657081    2.918564   -0.004635
     13          1           0       -1.101581    3.121375    0.523039
 ---------------------------------------------------------------------
 Rotational constants (GHZ):           2.2072751           1.8412084           1.6747205
 Standard basis: def2TZVP (5D, 7F)
 There are   232 symmetry adapted cartesian basis functions of A   symmetry.
 There are   221 symmetry adapted basis functions of A   symmetry.
   221 basis functions,   335 primitive gaussians,   232 cartesian basis functions
    23 alpha electrons       23 beta electrons
       nuclear repulsion energy       191.2602936740 Hartrees.
 NAtoms=   13 NActive=   13 NUniq=   13 SFac= 1.00D+00 NAtFMM=   60 NAOKFM=F Big=F
 Integral buffers will be    131072 words long.
 Raffenetti 2 integral format.
 Two-electron integral symmetry is turned on.
 Nuclear repulsion after empirical dispersion term =      191.2328780954 Hartrees.
 One-electron integrals computed using PRISM.
   1 Symmetry operations used in ECPInt.
 ECPInt:  NShTT=    5778 NPrTT=   17959 LenC2=    5643 LenP2D=   14648.
 LDataN:  DoStor=T MaxTD1= 4 Len=   56
 NBasis=   221 RedAO= T EigKep=  2.87D-04  NBF=   221
 NBsUse=   221 1.00D-06 EigRej= -1.00D+00 NBFU=   221
 Initial guess from the checkpoint file:  "/home/super/YCY/BeH/Be11/8-H-Be11.chk"
 B after Tr=     0.000000   -0.000000   -0.000000
         Rot=    0.999920   -0.000019    0.000511   -0.012613 Ang=  -1.45 deg.
 ExpMin= 3.27D-02 ExpMax= 4.70D+03 ExpMxC= 1.60D+02 IAcc=3 IRadAn=         5 AccDes= 0.00D+00
 Harris functional with IExCor= 1009 and IRadAn=       5 diagonalized for initial guess.
 HarFok:  IExCor= 1009 AccDes= 0.00D+00 IRadAn=         5 IDoV= 1 UseB2=F ITyADJ=14
 ICtDFT=  3500011 ScaDFX=  1.000000  1.000000  1.000000  1.000000
 FoFCou: FMM=F IPFlag=           0 FMFlag=      100000 FMFlg1=           0
         NFxFlg=           0 DoJE=T BraDBF=F KetDBF=T FulRan=T
         wScrn=  0.000000 ICntrl=       500 IOpCl=  0 I1Cent=   200000004 NGrid=           0
         NMat0=    1 NMatS0=      1 NMatT0=    0 NMatD0=    1 NMtDS0=    0 NMtDT0=    0
 Petite list used in FoFCou.
 Requested convergence on RMS density matrix=1.00D-08 within 128 cycles.
 Requested convergence on MAX density matrix=1.00D-06.
 Requested convergence on             energy=1.00D-06.
 No special actions if energy rises.
 SCF Done:  E(RPBE1PBE) =  -163.029622545     A.U. after   13 cycles
            NFock= 13  Conv=0.37D-08     -V/T= 2.0075
   1 Symmetry operations used in ECPInt.
 ECPInt:  NShTT=    5778 NPrTT=   17959 LenC2=    5643 LenP2D=   14648.
 LDataN:  DoStor=T MaxTD1= 5 Len=  102
 Calling FoFJK, ICntrl=      2127 FMM=F ISym2X=0 I1Cent= 0 IOpClX= 0 NMat=1 NMatS=1 NMatT=0.
 ***** Axes restored to original set *****
 -------------------------------------------------------------------
 Center     Atomic                   Forces (Hartrees/Bohr)
 Number     Number              X              Y              Z
 -------------------------------------------------------------------
      1        4           0.000050474   -0.000497754   -0.001366746
      2        4          -0.001007503    0.000140755    0.000939602
      3        4           0.000736591    0.001341717    0.000805105
      4        4           0.000034588   -0.001476179   -0.003599457
      5        4           0.000622752   -0.000659044    0.000405249
      6        4           0.001324506    0.001096609   -0.002648006
      7        4           0.000885840    0.003176091    0.000472746
      8        4           0.000935995   -0.001941780    0.005293238
      9        4          -0.001203293    0.001251575   -0.000985563
     10        4          -0.001271723    0.000864926   -0.001555408
     11        4          -0.001077748   -0.000825200    0.000060768
     12        1          -0.009435549    0.003500817    0.005702198
     13        1           0.009405069   -0.005972534   -0.003523724
 -------------------------------------------------------------------
 Cartesian Forces:  Max     0.009435549 RMS     0.003029087

 GradGradGradGradGradGradGradGradGradGradGradGradGradGradGradGradGradGrad
 Berny optimization.
 Using GEDIIS/GDIIS optimizer.
 FormGI is forming the generalized inverse of G from B-inverse, IUseBI=4.
 Internal  Forces:  Max     0.007711994 RMS     0.000778664
 Search for a local minimum.
 Step number   4 out of a maximum of  100
 All quantities printed in internal units (Hartrees-Bohrs-Radians)
 Mixed Optimization -- En-DIIS/RFO-DIIS
 Swapping is turned off.
 Update second derivatives using D2CorX and points    2    3    4
 DE= -6.49D-04 DEPred=-3.63D-04 R= 1.79D+00
 TightC=F SS=  1.41D+00  RLast= 1.03D-01 DXNew= 1.4270D+00 3.0854D-01
 Trust test= 1.79D+00 RLast= 1.03D-01 DXMaxT set to 8.49D-01
 ITU=  1  1  1  0
     Eigenvalues ---    0.01531   0.02391   0.02700   0.02910   0.03264
     Eigenvalues ---    0.03417   0.03704   0.04021   0.04441   0.04608
     Eigenvalues ---    0.05273   0.05543   0.05907   0.06175   0.06420
     Eigenvalues ---    0.06586   0.06662   0.06978   0.07075   0.07293
     Eigenvalues ---    0.07733   0.08638   0.08854   0.08923   0.10251
     Eigenvalues ---    0.11038   0.11663   0.12046   0.12489   0.13298
     Eigenvalues ---    0.13618   0.14253   0.34556
 En-DIIS/RFO-DIIS/Sim-DIIS IScMMF=       -3 using points:     4    3
 RFO step:  Lambda=-2.10100529D-03.
 DidBck=F Rises=F RFO-DIIS coefs:    3.00000   -2.00000
 Iteration  1 RMS(Cart)=  0.02301446 RMS(Int)=  0.00125860
 Iteration  2 RMS(Cart)=  0.00060091 RMS(Int)=  0.00082676
 Iteration  3 RMS(Cart)=  0.00000247 RMS(Int)=  0.00082675
 Iteration  4 RMS(Cart)=  0.00000002 RMS(Int)=  0.00082675
 Variable       Old X    -DE/DX   Delta X   Delta X   Delta X     New X
                                 (Linear)    (Quad)   (Total)
    R1        4.51693   0.00008  -0.00395   0.00515   0.00040   4.51733
    R2        3.84222   0.00038   0.00203   0.00843   0.01032   3.85255
    R3        3.92128   0.00008   0.00305   0.00238   0.00519   3.92647
    R4        3.90326  -0.00029  -0.00147  -0.00400  -0.00528   3.89798
    R5        4.59414  -0.00002   0.00081  -0.00195  -0.00126   4.59288
    R6        3.90536   0.00030  -0.00019   0.00757   0.00706   3.91242
    R7        3.81578   0.00035   0.00383   0.01022   0.01367   3.82945
    R8        4.10237  -0.00012  -0.00436  -0.00443  -0.00864   4.09373
    R9        3.89360  -0.00022  -0.01057  -0.01071  -0.02106   3.87255
   R10        3.76212  -0.00001   0.00118   0.00397   0.00484   3.76696
   R11        3.88761  -0.00034  -0.00258  -0.00700  -0.00933   3.87828
   R12        3.99988   0.00008   0.00176   0.00537   0.00679   4.00666
   R13        4.28817  -0.00008  -0.00646  -0.00698  -0.01349   4.27468
   R14        4.04576  -0.00080  -0.01461  -0.01444  -0.02982   4.01594
   R15        3.90705   0.00074   0.02041   0.00710   0.02883   3.93588
   R16        3.89809  -0.00088  -0.01086  -0.01239  -0.02387   3.87422
   R17        3.78634  -0.00004  -0.01242  -0.00398  -0.01635   3.76998
   R18        3.83794  -0.00009  -0.01325  -0.00241  -0.01568   3.82226
   R19        4.21116  -0.00111  -0.02758  -0.02147  -0.05001   4.16115
   R20        3.95455   0.00100   0.02183   0.01628   0.03934   3.99388
   R21        3.85652  -0.00015  -0.01010  -0.00800  -0.01791   3.83861
   R22        3.89760   0.00081   0.02099   0.00898   0.03132   3.92892
   R23        3.84976  -0.00080  -0.00891  -0.01546  -0.02491   3.82486
   R24        4.02988   0.00017  -0.00359   0.00119  -0.00241   4.02748
   R25        4.14435   0.00076   0.03029   0.01637   0.04754   4.19190
   R26        4.16524   0.00090   0.03710   0.01700   0.05504   4.22028
   R27        3.19438   0.00075   0.07918   0.03485   0.11264   3.30702
   R28        3.17426   0.00055   0.06698   0.03029   0.09614   3.27040
   R29        3.83914  -0.00051  -0.00776  -0.00387  -0.01277   3.82637
   R30        1.49772  -0.00771   0.00687  -0.02609  -0.01366   1.48407
    A1        1.99335  -0.00002   0.00028   0.00084   0.00107   1.99442
    A2        1.59162  -0.00019  -0.00433  -0.00480  -0.00920   1.58243
    A3        2.00879  -0.00016  -0.00266  -0.00271  -0.00553   2.00325
    A4        2.00907  -0.00030  -0.00566  -0.00694  -0.01274   1.99633
    A5        1.59220  -0.00011  -0.00248  -0.00211  -0.00470   1.58750
    A6        1.84646   0.00001   0.00239   0.00082   0.00329   1.84975
    A7        1.83153  -0.00022  -0.00639  -0.00478  -0.01127   1.82025
    A8        2.76026  -0.00010  -0.00296  -0.00179  -0.00485   2.75541
    A9        1.99028  -0.00011  -0.00218  -0.00269  -0.00504   1.98524
   A10        1.48255  -0.00023  -0.00246  -0.00407  -0.00651   1.47604
   A11        1.46733  -0.00010  -0.00168  -0.00198  -0.00371   1.46362
   A12        1.86228  -0.00013  -0.00093  -0.00219  -0.00324   1.85904
   A13        1.90691   0.00013   0.00134   0.00141   0.00292   1.90983
   A14        1.92549  -0.00018  -0.00321  -0.00345  -0.00677   1.91872
   A15        1.70813  -0.00031  -0.00511  -0.00514  -0.01041   1.69771
   A16        1.53984  -0.00009   0.00025  -0.00066  -0.00054   1.53930
   A17        2.27432  -0.00017  -0.00327  -0.00355  -0.00697   2.26734
   A18        1.98828  -0.00016  -0.00154  -0.00192  -0.00365   1.98463
   A19        1.87925  -0.00029  -0.00653  -0.00384  -0.01056   1.86868
   A20        1.85587   0.00078   0.01546   0.01303   0.02831   1.88418
   A21        2.03060   0.00034   0.00335   0.00586   0.00911   2.03970
   A22        1.78796   0.00028   0.00238   0.00454   0.00698   1.79494
   A23        1.88955   0.00100   0.02056   0.01629   0.03691   1.92646
   A24        2.01227   0.00026   0.00497   0.00526   0.01019   2.02246
   A25        1.63813  -0.00002   0.00175  -0.00058   0.00106   1.63918
   A26        1.77994  -0.00005   0.00115  -0.00138  -0.00037   1.77958
   A27        1.67707   0.00011   0.00447   0.00422   0.00873   1.68580
   A28        1.91222   0.00076   0.01781   0.01265   0.03033   1.94255
   A29        1.65705  -0.00023  -0.00256  -0.00425  -0.00683   1.65023
   A30        1.91269   0.00012   0.00453   0.00446   0.00912   1.92181
   A31        1.97125   0.00077   0.01783   0.01312   0.03086   2.00211
   A32        1.53918   0.00021   0.00221   0.00321   0.00544   1.54462
   A33        1.75789   0.00095   0.02045   0.01600   0.03649   1.79438
   A34        1.99467   0.00025   0.00563   0.00693   0.01256   2.00723
   A35        1.92754   0.00070   0.01517   0.01196   0.02696   1.95451
   A36        2.26758   0.00033   0.00410   0.00667   0.01070   2.27827
   A37        1.78861  -0.00133  -0.02915  -0.02085  -0.04995   1.73866
   A38        1.76698  -0.00105  -0.02542  -0.01599  -0.04155   1.72543
   A39        2.34996   0.00035   0.03849   0.02454   0.06108   2.41104
   A40        2.00864   0.00162   0.01513   0.01490   0.03138   2.04002
   A41        1.98115  -0.00114  -0.02832  -0.01951  -0.04775   1.93340
   A42        1.94535  -0.00107  -0.02640  -0.01707  -0.04351   1.90184
   A43        2.31866  -0.00064  -0.00333  -0.00567  -0.01054   2.30812
   A44        1.92238   0.00198   0.02818   0.02164   0.05073   1.97310
   A45        1.73914  -0.00100  -0.02460  -0.01636  -0.04100   1.69814
   A46        2.14277   0.00091  -0.01013  -0.00453  -0.01339   2.12938
   A47        2.33888   0.00060   0.02285   0.01333   0.03526   2.37414
   A48        1.84116   0.00188   0.01833   0.01579   0.03463   1.87579
   A49        2.31426  -0.00077   0.00684   0.00041   0.00546   2.31972
   A50        1.95892   0.00163   0.04247   0.02996   0.07158   2.03050
   A51        2.13327  -0.00002   0.00343   0.00217   0.00547   2.13874
   A52        1.51310   0.00072   0.01451   0.01090   0.02537   1.53847
   A53        1.46532   0.00008   0.00042   0.00071   0.00122   1.46654
   A54        1.89715   0.00000   0.00151   0.00142   0.00295   1.90010
   A55        1.96467   0.00060   0.01361   0.00929   0.02286   1.98753
   A56        1.85968  -0.00011  -0.00235  -0.00305  -0.00536   1.85432
   A57        1.68754   0.00071   0.01390   0.01069   0.02449   1.71203
   A58        1.67720   0.00012   0.00194   0.00221   0.00429   1.68149
   A59        1.93396  -0.00003   0.00183   0.00093   0.00274   1.93670
   A60        1.86989  -0.00018  -0.00439  -0.00409  -0.00851   1.86138
   A61        1.93797   0.00055   0.01108   0.00827   0.01922   1.95719
   A62        1.63077  -0.00019  -0.00265  -0.00324  -0.00606   1.62470
   A63        1.76928  -0.00034  -0.00596  -0.00677  -0.01288   1.75640
    D1       -0.71071   0.00003   0.00303   0.00169   0.00460  -0.70610
    D2       -1.77588   0.00019   0.00492   0.00338   0.00847  -1.76741
    D3        1.15648  -0.00031  -0.00607  -0.00576  -0.01208   1.14440
    D4        0.09131  -0.00014  -0.00418  -0.00407  -0.00821   0.08310
    D5        0.29723  -0.00003  -0.00167   0.00021  -0.00157   0.29565
    D6       -0.76794   0.00013   0.00022   0.00190   0.00229  -0.76565
    D7       -0.20425   0.00002  -0.00036  -0.00084  -0.00109  -0.20534
    D8        0.77357  -0.00015  -0.00143  -0.00194  -0.00350   0.77007
    D9       -1.06374   0.00020   0.00181   0.00193   0.00399  -1.05976
   D10       -0.08592   0.00002   0.00074   0.00083   0.00158  -0.08434
   D11        0.95091   0.00005  -0.00091  -0.00144  -0.00232   0.94858
   D12        1.92873  -0.00012  -0.00198  -0.00254  -0.00473   1.92400
   D13        0.80797  -0.00006  -0.00616  -0.00427  -0.01030   0.79767
   D14       -0.90692   0.00027   0.00187   0.00331   0.00539  -0.90153
   D15       -0.02311  -0.00005  -0.01492  -0.00865  -0.02338  -0.04649
   D16       -0.08400   0.00012   0.00354   0.00357   0.00709  -0.07691
   D17       -1.08173  -0.00015  -0.00196  -0.00172  -0.00376  -1.08549
   D18        0.78449   0.00017   0.00480   0.00475   0.00961   0.79410
   D19       -0.21324  -0.00010  -0.00069  -0.00054  -0.00124  -0.21447
   D20        1.93138   0.00001   0.00152   0.00227   0.00389   1.93527
   D21        0.93365  -0.00026  -0.00398  -0.00303  -0.00696   0.92669
   D22        0.32605   0.00008   0.00361  -0.00042   0.00320   0.32925
   D23       -0.77244  -0.00007  -0.00205  -0.00222  -0.00428  -0.77673
   D24        1.19499   0.00013   0.00488   0.00080   0.00571   1.20070
   D25        0.09649  -0.00001  -0.00078  -0.00101  -0.00177   0.09472
   D26       -0.68852   0.00019   0.00378   0.00134   0.00511  -0.68341
   D27       -1.78701   0.00005  -0.00188  -0.00046  -0.00237  -1.78938
   D28       -0.92702  -0.00001   0.00196   0.00282   0.00476  -0.92227
   D29       -0.00588   0.00002   0.01273   0.00787   0.02044   0.01456
   D30        0.79484  -0.00017  -0.00048  -0.00015  -0.00082   0.79403
   D31        0.92926  -0.00005  -0.00581  -0.00144  -0.00708   0.92218
   D32       -0.17949   0.00010  -0.00065   0.00055   0.00013  -0.17936
   D33       -0.18558  -0.00004  -0.00417   0.00023  -0.00378  -0.18937
   D34       -1.29433   0.00012   0.00100   0.00222   0.00343  -1.29090
   D35       -0.88812  -0.00056  -0.01309  -0.00983  -0.02325  -0.91137
   D36        0.31934   0.00014   0.00465   0.00309   0.00784   0.32718
   D37       -0.01291  -0.00053  -0.01250  -0.00960  -0.02227  -0.03519
   D38        1.19455   0.00017   0.00524   0.00332   0.00882   1.20337
   D39       -0.08508   0.00012   0.00331   0.00340   0.00673  -0.07835
   D40        0.90969   0.00036   0.01088   0.00757   0.01879   0.92848
   D41       -0.95322   0.00005   0.00277   0.00280   0.00544  -0.94778
   D42        0.04156   0.00030   0.01034   0.00697   0.01749   0.05905
   D43        0.80760  -0.00002   0.00210  -0.00043   0.00167   0.80927
   D44       -0.28761   0.00012   0.00302   0.00278   0.00572  -0.28189
   D45       -0.51996  -0.00013  -0.00117  -0.00179  -0.00296  -0.52292
   D46        0.55839   0.00034   0.00706   0.00685   0.01420   0.57259
   D47       -1.58290  -0.00000  -0.00017   0.00098   0.00076  -1.58214
   D48       -0.50455   0.00047   0.00806   0.00962   0.01792  -0.48663
   D49       -0.75474  -0.00001   0.00349  -0.00025   0.00302  -0.75172
   D50        0.48446  -0.00029  -0.00381  -0.00581  -0.00979   0.47467
   D51       -0.98979  -0.00020  -0.00536  -0.00420  -0.00963  -0.99942
   D52        0.10344  -0.00001  -0.00063  -0.00092  -0.00154   0.10190
   D53        0.22697  -0.00034  -0.00761  -0.00625  -0.01408   0.21289
   D54        1.32019  -0.00015  -0.00287  -0.00296  -0.00599   1.31420
   D55        1.01491   0.00030   0.00685   0.00641   0.01343   1.02835
   D56       -0.02527   0.00014   0.00329   0.00331   0.00666  -0.01861
   D57       -0.20770  -0.00004   0.00521   0.00289   0.00812  -0.19958
   D58       -1.24788  -0.00020   0.00165  -0.00021   0.00134  -1.24653
   D59        0.31881   0.00056   0.01227   0.01003   0.02211   0.34091
   D60        1.33904  -0.00016  -0.00425  -0.00235  -0.00532   1.33373
   D61       -2.75585   0.00193   0.02840   0.02596   0.05802  -2.69783
   D62       -2.34780  -0.00082  -0.00709  -0.00415  -0.01183  -2.35963
   D63       -0.72689   0.00008   0.00390   0.00015   0.00309  -0.72380
   D64        0.29335  -0.00064  -0.01263  -0.01223  -0.02434   0.26901
   D65        2.48164   0.00144   0.02002   0.01608   0.03899   2.52064
   D66        2.88969  -0.00130  -0.01546  -0.01403  -0.03085   2.85884
   D67        0.10465  -0.00019  -0.00862  -0.00603  -0.01473   0.08993
   D68       -0.99076  -0.00022  -0.00706  -0.00479  -0.01205  -1.00281
   D69        1.22359   0.00006  -0.00659  -0.00325  -0.00973   1.21385
   D70        0.12817   0.00003  -0.00503  -0.00201  -0.00706   0.12112
   D71        0.78857  -0.00003  -0.00364  -0.00168  -0.00518   0.78339
   D72       -0.30261  -0.00036  -0.00900  -0.00574  -0.01473  -0.31734
   D73       -0.52165   0.00013   0.00817   0.00540   0.01352  -0.50814
   D74        0.56694   0.00044   0.01278   0.00854   0.02134   0.58828
   D75        0.09802  -0.00013  -0.00389  -0.00374  -0.00768   0.09034
   D76        1.32067   0.00015  -0.00146  -0.00013  -0.00151   1.31916
   D77       -0.99283  -0.00024  -0.00648  -0.00616  -0.01277  -1.00560
   D78        0.22982   0.00004  -0.00405  -0.00256  -0.00660   0.22322
   D79       -0.93489   0.00025   0.00605   0.00094   0.00564  -0.92925
   D80        0.11170  -0.00066  -0.01912  -0.01352  -0.03183   0.07988
   D81        2.84882  -0.00055   0.02954   0.01588   0.04220   2.89102
   D82        2.53746   0.00025  -0.01184  -0.00549  -0.01671   2.52075
   D83        0.15911   0.00067   0.01799   0.01127   0.02882   0.18793
   D84        1.20571  -0.00024  -0.00718  -0.00319  -0.00865   1.19706
   D85       -2.34036  -0.00013   0.04148   0.02621   0.06538  -2.27498
   D86       -2.65172   0.00067   0.00010   0.00484   0.00647  -2.64525
   D87        0.54390  -0.00005  -0.00323  -0.00291  -0.00613   0.53777
   D88       -0.55744  -0.00044  -0.01337  -0.00877  -0.02258  -0.58001
   D89        0.53360  -0.00025  -0.00715  -0.00379  -0.01028   0.52332
   D90       -0.49223   0.00048   0.01033   0.00723   0.01678  -0.47545
   D91       -2.66462  -0.00142  -0.01857  -0.01572  -0.03452  -2.69915
   D92        3.06153   0.00177   0.00877   0.01148   0.02294   3.08447
   D93       -0.52560  -0.00067  -0.01446  -0.01175  -0.02626  -0.55186
   D94       -1.55143   0.00006   0.00302  -0.00073   0.00080  -1.55063
   D95        2.55937  -0.00184  -0.02588  -0.02368  -0.05051   2.50886
   D96        2.00233   0.00135   0.00146   0.00352   0.00696   2.00929
   D97       -1.29129  -0.00008   0.00259   0.00135   0.00379  -1.28750
   D98       -0.17928  -0.00005   0.00128   0.00138   0.00266  -0.17662
   D99       -0.16220   0.00025   0.00893   0.00781   0.01698  -0.14522
   D100       0.94981   0.00028   0.00762   0.00784   0.01585   0.96566
   D101       0.51515   0.00064   0.01318   0.00999   0.02361   0.53876
   D102      -0.76836  -0.00024  -0.00837  -0.00794  -0.01654  -0.78490
   D103      -0.84641   0.00052   0.01041   0.00894   0.01846  -0.82795
   D104       0.01727   0.00072   0.01511   0.01296   0.02749   0.04475
   D105       0.27264  -0.00045  -0.01188  -0.00603  -0.01699   0.25565
   D106       1.13632  -0.00025  -0.00717  -0.00201  -0.00796   1.12835
   D107       2.94116  -0.00047  -0.03204  -0.02118  -0.05280   2.88836
   D108      -2.47835  -0.00027  -0.02734  -0.01717  -0.04377  -2.52212
   D109       2.98719   0.00020   0.01367   0.00593   0.01880   3.00599
   D110      -2.43232   0.00040   0.01837   0.00995   0.02783  -2.40449
   D111      -0.19167   0.00061   0.01661   0.01195   0.02766  -0.16402
   D112      -1.22035   0.00035   0.00916   0.00553   0.01346  -1.20689
   D113       0.97174  -0.00043  -0.00933  -0.00550  -0.01390   0.95784
   D114      -0.05694  -0.00070  -0.01679  -0.01192  -0.02810  -0.08504
   D115      -3.01628   0.00095  -0.01369  -0.00483  -0.01800  -3.03428
   D116       2.23823   0.00068  -0.02114  -0.01126  -0.03219   2.20603
   D117      -2.51741  -0.00128  -0.00086  -0.00484  -0.00750  -2.52491
   D118       2.73710  -0.00155  -0.00831  -0.01127  -0.02170   2.71540
   D119      -0.08691   0.00000   0.00050   0.00055   0.00105  -0.08586
   D120       0.90332   0.00007   0.00295   0.00202   0.00507   0.90839
   D121      -0.95653  -0.00007  -0.00083  -0.00151  -0.00245  -0.95898
   D122       0.03370   0.00000   0.00162  -0.00005   0.00156   0.03527
         Item               Value     Threshold  Converged?
 Maximum Force            0.007712     0.000450     NO 
 RMS     Force            0.000779     0.000300     NO 
 Maximum Displacement     0.184908     0.001800     NO 
 RMS     Displacement     0.022984     0.001200     NO 
 Predicted change in Energy=-1.167620D-03
 GradGradGradGradGradGradGradGradGradGradGradGradGradGradGradGradGradGrad

                          Input orientation:                          
 ---------------------------------------------------------------------
 Center     Atomic      Atomic             Coordinates (Angstroms)
 Number     Number       Type             X           Y           Z
 ---------------------------------------------------------------------
      1          4           0       -0.016073    0.041973   -1.526018
      2          4           0       -1.553992    1.349413   -0.245493
      3          4           0        0.428446    1.715976   -0.450689
      4          4           0       -0.166014    1.012152    1.383206
      5          4           0        1.983512    0.445249   -1.130705
      6          4           0       -1.717871   -0.351710    0.885352
      7          4           0       -0.436776   -1.620070   -0.379090
      8          4           0        0.177936   -1.037489    1.519692
      9          4           0        1.549348   -1.269595   -0.208319
     10          4           0        1.733362    0.430266    0.876365
     11          4           0       -2.002631   -0.381950   -1.125667
     12          1           0        0.662500   -2.199737    2.734963
     13          1           0        0.151894   -1.731525    3.104839
 ---------------------------------------------------------------------
                    Distance matrix (angstroms):
                    1          2          3          4          5
     1  Be   0.000000
     2  Be   2.390469   0.000000
     3  Be   2.038680   2.026459   0.000000
     4  Be   3.070393   2.166308   2.052297   0.000000
     5  Be   2.077798   3.757000   2.120236   3.355829   0.000000
     6  Be   2.977550   2.049265   3.266038   2.125144   4.289505
     7  Be   2.062721   3.175508   3.447164   3.179243   3.269290
     8  Be   3.237164   3.436970   3.395104   2.082776   3.533160
     9  Be   2.430450   4.060949   3.198250   3.268300   1.994990
    10  Be   2.997122   3.593062   2.262063   2.050148   2.022654
    11  Be   2.070363   1.993390   3.281315   3.407511   4.071071
    12  H    4.862272   5.137356   5.053314   3.581887   4.866663
    13  H    4.961688   4.860757   4.960195   3.254665   5.102255
                    6          7          8          9         10
     6  Be   0.000000
     7  Be   2.201988   0.000000
     8  Be   2.113472   2.079097   0.000000
     9  Be   3.565578   2.024027   2.218257   0.000000
    10  Be   3.538725   3.238756   2.233277   2.024828   0.000000
    11  Be   2.031305   2.131248   3.490348   3.774387   4.315724
    12  H    3.535878   3.352872   1.750002   3.211631   3.393825
    13  H    3.213415   3.535069   1.730622   3.625365   3.484319
                   11         12         13
    11  Be   0.000000
    12  H    5.031078   0.000000
    13  H    4.935637   0.785334   0.000000
 Stoichiometry    Be11H2
 Framework group  C1[X(Be11H2)]
 Deg. of freedom    33
 Full point group                 C1      NOp   1
 Largest Abelian subgroup         C1      NOp   1
 Largest concise Abelian subgroup C1      NOp   1
                         Standard orientation:                         
 ---------------------------------------------------------------------
 Center     Atomic      Atomic             Coordinates (Angstroms)
 Number     Number       Type             X           Y           Z
 ---------------------------------------------------------------------
      1          4           0        0.571262   -1.204816   -0.922456
      2          4           0        1.882311   -0.417804    0.914961
      3          4           0        0.217798   -1.565392    1.052707
      4          4           0        0.007514    0.389767    1.640123
      5          4           0       -1.292665   -1.949146   -0.384872
      6          4           0        1.265033    1.429839    0.278825
      7          4           0        0.193604    0.734571   -1.514884
      8          4           0       -0.839714    1.519825    0.109393
      9          4           0       -1.598601   -0.135439   -1.157436
     10          4           0       -1.710064   -0.400088    0.846925
     11          4           0        2.163352    0.117223   -0.984609
     12          1           0       -1.950222    2.861846   -0.058703
     13          1           0       -1.489099    3.063998    0.543999
 ---------------------------------------------------------------------
 Rotational constants (GHZ):           2.1897843           1.8509603           1.6601050
 Standard basis: def2TZVP (5D, 7F)
 There are   232 symmetry adapted cartesian basis functions of A   symmetry.
 There are   221 symmetry adapted basis functions of A   symmetry.
   221 basis functions,   335 primitive gaussians,   232 cartesian basis functions
    23 alpha electrons       23 beta electrons
       nuclear repulsion energy       190.9356309898 Hartrees.
 NAtoms=   13 NActive=   13 NUniq=   13 SFac= 1.00D+00 NAtFMM=   60 NAOKFM=F Big=F
 Integral buffers will be    131072 words long.
 Raffenetti 2 integral format.
 Two-electron integral symmetry is turned on.
 Nuclear repulsion after empirical dispersion term =      190.9083255771 Hartrees.
 One-electron integrals computed using PRISM.
   1 Symmetry operations used in ECPInt.
 ECPInt:  NShTT=    5778 NPrTT=   17959 LenC2=    5638 LenP2D=   14644.
 LDataN:  DoStor=T MaxTD1= 4 Len=   56
 NBasis=   221 RedAO= T EigKep=  2.84D-04  NBF=   221
 NBsUse=   221 1.00D-06 EigRej= -1.00D+00 NBFU=   221
 Initial guess from the checkpoint file:  "/home/super/YCY/BeH/Be11/8-H-Be11.chk"
 B after Tr=    -0.000000    0.000000    0.000000
         Rot=    0.998718   -0.000174    0.001618   -0.050603 Ang=  -5.80 deg.
 ExpMin= 3.27D-02 ExpMax= 4.70D+03 ExpMxC= 1.60D+02 IAcc=3 IRadAn=         5 AccDes= 0.00D+00
 Harris functional with IExCor= 1009 and IRadAn=       5 diagonalized for initial guess.
 HarFok:  IExCor= 1009 AccDes= 0.00D+00 IRadAn=         5 IDoV= 1 UseB2=F ITyADJ=14
 ICtDFT=  3500011 ScaDFX=  1.000000  1.000000  1.000000  1.000000
 FoFCou: FMM=F IPFlag=           0 FMFlag=      100000 FMFlg1=           0
         NFxFlg=           0 DoJE=T BraDBF=F KetDBF=T FulRan=T
         wScrn=  0.000000 ICntrl=       500 IOpCl=  0 I1Cent=   200000004 NGrid=           0
         NMat0=    1 NMatS0=      1 NMatT0=    0 NMatD0=    1 NMtDS0=    0 NMtDT0=    0
 Petite list used in FoFCou.
 Requested convergence on RMS density matrix=1.00D-08 within 128 cycles.
 Requested convergence on MAX density matrix=1.00D-06.
 Requested convergence on             energy=1.00D-06.
 No special actions if energy rises.
 SCF Done:  E(RPBE1PBE) =  -163.030985949     A.U. after   14 cycles
            NFock= 14  Conv=0.38D-08     -V/T= 2.0076
   1 Symmetry operations used in ECPInt.
 ECPInt:  NShTT=    5778 NPrTT=   17959 LenC2=    5638 LenP2D=   14644.
 LDataN:  DoStor=T MaxTD1= 5 Len=  102
 Calling FoFJK, ICntrl=      2127 FMM=F ISym2X=0 I1Cent= 0 IOpClX= 0 NMat=1 NMatS=1 NMatT=0.
 ***** Axes restored to original set *****
 -------------------------------------------------------------------
 Center     Atomic                   Forces (Hartrees/Bohr)
 Number     Number              X              Y              Z
 -------------------------------------------------------------------
      1        4           0.000552357   -0.000292310   -0.000531423
      2        4          -0.000542323    0.000434293    0.000104957
      3        4           0.000145451    0.000517853    0.000603252
      4        4           0.000034160   -0.001671743   -0.001535654
      5        4           0.000303901    0.000213612   -0.000931629
      6        4           0.000165538   -0.000104979    0.000096234
      7        4           0.000888878    0.001805563    0.001181935
      8        4           0.000829085    0.000137368    0.000857540
      9        4          -0.000522025   -0.000687669    0.000279001
     10        4          -0.000662981    0.000060328    0.000636237
     11        4          -0.000830251   -0.000363978   -0.000288179
     12        1          -0.006537394    0.004530124    0.003269858
     13        1           0.006175606   -0.004578462   -0.003742130
 -------------------------------------------------------------------
 Cartesian Forces:  Max     0.006537394 RMS     0.002054064

 GradGradGradGradGradGradGradGradGradGradGradGradGradGradGradGradGradGrad
 Berny optimization.
 Using GEDIIS/GDIIS optimizer.
 FormGI is forming the generalized inverse of G from B-inverse, IUseBI=4.
 Internal  Forces:  Max     0.005716920 RMS     0.000509324
 Search for a local minimum.
 Step number   5 out of a maximum of  100
 All quantities printed in internal units (Hartrees-Bohrs-Radians)
 Mixed Optimization -- En-DIIS/RFO-DIIS
 Swapping is turned off.
 Update second derivatives using D2CorX and points    3    4    5
 DE= -1.36D-03 DEPred=-1.17D-03 R= 1.17D+00
 TightC=F SS=  1.41D+00  RLast= 3.37D-01 DXNew= 1.4270D+00 1.0117D+00
 Trust test= 1.17D+00 RLast= 3.37D-01 DXMaxT set to 1.01D+00
 ITU=  1  1  1  1  0
     Eigenvalues ---    0.01377   0.02396   0.02698   0.02906   0.03240
     Eigenvalues ---    0.03410   0.03701   0.03992   0.04427   0.04546
     Eigenvalues ---    0.05306   0.05589   0.06011   0.06156   0.06460
     Eigenvalues ---    0.06577   0.06655   0.06997   0.07080   0.07282
     Eigenvalues ---    0.07732   0.08640   0.08881   0.08958   0.10261
     Eigenvalues ---    0.10875   0.11683   0.12048   0.12407   0.13237
     Eigenvalues ---    0.13566   0.14241   0.32300
 En-DIIS/RFO-DIIS/Sim-DIIS IScMMF=       -3 using points:     5    4    3
 RFO step:  Lambda=-3.44277271D-04.
 DidBck=F Rises=F RFO-DIIS coefs:    1.36909   -2.00000    1.63091
 Iteration  1 RMS(Cart)=  0.00706985 RMS(Int)=  0.00045081
 Iteration  2 RMS(Cart)=  0.00009583 RMS(Int)=  0.00042499
 Iteration  3 RMS(Cart)=  0.00000015 RMS(Int)=  0.00042499
 Variable       Old X    -DE/DX   Delta X   Delta X   Delta X     New X
                                 (Linear)    (Quad)   (Total)
    R1        4.51733   0.00016   0.00337   0.00197   0.00572   4.52305
    R2        3.85255   0.00011   0.00215   0.00518   0.00742   3.85996
    R3        3.92647   0.00003  -0.00057   0.00120   0.00076   3.92723
    R4        3.89798  -0.00018  -0.00075  -0.00249  -0.00332   3.89466
    R5        4.59288   0.00013  -0.00112   0.00097  -0.00010   4.59278
    R6        3.91242   0.00042   0.00276   0.00644   0.00935   3.92177
    R7        3.82945   0.00023   0.00192   0.00632   0.00841   3.83786
    R8        4.09373  -0.00003   0.00037  -0.00242  -0.00208   4.09165
    R9        3.87255   0.00010   0.00085  -0.00635  -0.00563   3.86692
   R10        3.76696   0.00007   0.00083   0.00262   0.00358   3.77054
   R11        3.87828  -0.00018  -0.00134  -0.00433  -0.00576   3.87252
   R12        4.00666   0.00017   0.00107   0.00499   0.00623   4.01290
   R13        4.27468   0.00006   0.00029  -0.00442  -0.00413   4.27055
   R14        4.01594  -0.00040   0.00090  -0.01708  -0.01569   4.00025
   R15        3.93588  -0.00038  -0.00600   0.00696   0.00028   3.93616
   R16        3.87422  -0.00045   0.00004  -0.01166  -0.01124   3.86298
   R17        3.76998   0.00040   0.00409  -0.00260   0.00149   3.77147
   R18        3.82226   0.00041   0.00502  -0.00133   0.00371   3.82597
   R19        4.16115  -0.00047   0.00403  -0.02442  -0.01980   4.14135
   R20        3.99388   0.00018  -0.00328   0.01657   0.01250   4.00638
   R21        3.83861   0.00012   0.00162  -0.00537  -0.00386   3.83475
   R22        3.92892  -0.00038  -0.00556   0.00735   0.00112   3.93004
   R23        3.82486  -0.00044  -0.00192  -0.01288  -0.01446   3.81040
   R24        4.02748   0.00019   0.00204   0.00113   0.00321   4.03069
   R25        4.19190  -0.00009  -0.00715   0.01799   0.01025   4.20215
   R26        4.22028  -0.00015  -0.00994   0.01988   0.00934   4.22962
   R27        3.30702  -0.00112  -0.02299   0.04247   0.02015   3.32718
   R28        3.27040  -0.00053  -0.01913   0.04060   0.02202   3.29242
   R29        3.82637  -0.00008   0.00161  -0.00564  -0.00337   3.82300
   R30        1.48407  -0.00572  -0.01065  -0.01129  -0.02472   1.45935
    A1        1.99442   0.00007   0.00017   0.00121   0.00140   1.99582
    A2        1.58243  -0.00015   0.00014  -0.00499  -0.00481   1.57762
    A3        2.00325  -0.00005   0.00013  -0.00230  -0.00209   2.00116
    A4        1.99633  -0.00021  -0.00009  -0.00747  -0.00747   1.98886
    A5        1.58750  -0.00001   0.00029  -0.00188  -0.00154   1.58596
    A6        1.84975  -0.00001  -0.00073   0.00072  -0.00006   1.84969
    A7        1.82025  -0.00005   0.00105  -0.00471  -0.00359   1.81666
    A8        2.75541   0.00005   0.00062  -0.00133  -0.00064   2.75477
    A9        1.98524  -0.00007  -0.00008  -0.00253  -0.00252   1.98272
   A10        1.47604  -0.00019  -0.00039  -0.00412  -0.00450   1.47154
   A11        1.46362  -0.00000   0.00000  -0.00168  -0.00166   1.46196
   A12        1.85904  -0.00006  -0.00044  -0.00239  -0.00276   1.85628
   A13        1.90983   0.00007  -0.00002   0.00167   0.00157   1.91140
   A14        1.91872  -0.00014   0.00012  -0.00448  -0.00429   1.91444
   A15        1.69771  -0.00017   0.00032  -0.00541  -0.00499   1.69272
   A16        1.53930  -0.00003  -0.00040  -0.00056  -0.00088   1.53842
   A17        2.26734  -0.00003   0.00010  -0.00290  -0.00271   2.26463
   A18        1.98463  -0.00006  -0.00009  -0.00122  -0.00120   1.98343
   A19        1.86868  -0.00007   0.00142  -0.00443  -0.00291   1.86577
   A20        1.88418   0.00031  -0.00215   0.01378   0.01170   1.89589
   A21        2.03970   0.00025   0.00063   0.00509   0.00576   2.04546
   A22        1.79494   0.00024   0.00064   0.00459   0.00518   1.80012
   A23        1.92646   0.00034  -0.00314   0.01677   0.01359   1.94005
   A24        2.02246   0.00026  -0.00029   0.00627   0.00602   2.02848
   A25        1.63918  -0.00011  -0.00104  -0.00053  -0.00150   1.63769
   A26        1.77958  -0.00012  -0.00107  -0.00138  -0.00239   1.77719
   A27        1.68580  -0.00005  -0.00042   0.00320   0.00275   1.68855
   A28        1.94255   0.00008  -0.00333   0.01242   0.00914   1.95169
   A29        1.65023  -0.00029  -0.00043  -0.00482  -0.00525   1.64497
   A30        1.92181  -0.00002  -0.00032   0.00377   0.00339   1.92520
   A31        2.00211   0.00012  -0.00315   0.01269   0.00958   2.01169
   A32        1.54462   0.00022   0.00021   0.00406   0.00424   1.54886
   A33        1.79438   0.00034  -0.00321   0.01703   0.01381   1.80819
   A34        2.00723   0.00030   0.00005   0.00779   0.00786   2.01509
   A35        1.95451   0.00030  -0.00242   0.01320   0.01081   1.96532
   A36        2.27827   0.00031   0.00060   0.00659   0.00721   2.28548
   A37        1.73866  -0.00034   0.00533  -0.02162  -0.01635   1.72231
   A38        1.72543  -0.00014   0.00540  -0.01641  -0.01100   1.71443
   A39        2.41104  -0.00017  -0.00884   0.02785   0.01999   2.43104
   A40        2.04002   0.00079  -0.00076   0.01441   0.01295   2.05296
   A41        1.93340  -0.00009   0.00547  -0.01867  -0.01322   1.92017
   A42        1.90184  -0.00008   0.00547  -0.01718  -0.01169   1.89015
   A43        2.30812  -0.00075  -0.00117  -0.00941  -0.00969   2.29843
   A44        1.97310   0.00090  -0.00425   0.02293   0.01825   1.99135
   A45        1.69814  -0.00016   0.00492  -0.01666  -0.01176   1.68638
   A46        2.12938   0.00041   0.00332  -0.00794  -0.00539   2.12399
   A47        2.37414   0.00008  -0.00562   0.01525   0.01017   2.38431
   A48        1.87579   0.00088  -0.00217   0.01527   0.01271   1.88850
   A49        2.31972  -0.00087  -0.00356  -0.00101  -0.00358   2.31614
   A50        2.03050   0.00068  -0.00822   0.03358   0.02590   2.05640
   A51        2.13874  -0.00032  -0.00078   0.00012  -0.00063   2.13811
   A52        1.53847   0.00011  -0.00247   0.01042   0.00800   1.54647
   A53        1.46654  -0.00001   0.00011   0.00037   0.00044   1.46698
   A54        1.90010  -0.00009  -0.00014   0.00014  -0.00003   1.90007
   A55        1.98753   0.00010  -0.00266   0.00945   0.00681   1.99434
   A56        1.85432  -0.00018  -0.00007  -0.00404  -0.00412   1.85020
   A57        1.71203   0.00013  -0.00229   0.01006   0.00783   1.71986
   A58        1.68149   0.00006   0.00000   0.00225   0.00217   1.68366
   A59        1.93670  -0.00007  -0.00048   0.00043  -0.00006   1.93664
   A60        1.86138  -0.00012   0.00044  -0.00447  -0.00403   1.85735
   A61        1.95719   0.00012  -0.00194   0.00802   0.00617   1.96336
   A62        1.62470  -0.00009  -0.00008  -0.00317  -0.00315   1.62155
   A63        1.75640  -0.00026   0.00011  -0.00710  -0.00689   1.74951
    D1       -0.70610  -0.00010  -0.00077   0.00002  -0.00069  -0.70680
    D2       -1.76741   0.00001  -0.00088   0.00341   0.00242  -1.76499
    D3        1.14440  -0.00021   0.00049  -0.00738  -0.00674   1.13766
    D4        0.08310  -0.00010   0.00038  -0.00399  -0.00363   0.07947
    D5        0.29565   0.00000   0.00078  -0.00127  -0.00044   0.29521
    D6       -0.76565   0.00011   0.00067   0.00212   0.00267  -0.76298
    D7       -0.20534   0.00005  -0.00011   0.00032   0.00016  -0.20518
    D8        0.77007  -0.00006  -0.00013  -0.00124  -0.00128   0.76879
    D9       -1.05976   0.00012  -0.00000   0.00260   0.00246  -1.05730
   D10       -0.08434   0.00002  -0.00002   0.00103   0.00101  -0.08333
   D11        0.94858   0.00004  -0.00012  -0.00056  -0.00070   0.94789
   D12        1.92400  -0.00006  -0.00013  -0.00213  -0.00214   1.92185
   D13        0.79767   0.00004   0.00122  -0.00326  -0.00210   0.79557
   D14       -0.90153   0.00021   0.00047   0.00435   0.00470  -0.89683
   D15       -0.04649   0.00003   0.00354  -0.00845  -0.00503  -0.05152
   D16       -0.07691   0.00008  -0.00027   0.00339   0.00314  -0.07377
   D17       -1.08549  -0.00010   0.00021  -0.00261  -0.00240  -1.08789
   D18        0.79410   0.00011  -0.00037   0.00435   0.00396   0.79807
   D19       -0.21447  -0.00007   0.00011  -0.00166  -0.00158  -0.21605
   D20        1.93527   0.00011   0.00019   0.00259   0.00276   1.93803
   D21        0.92669  -0.00007   0.00067  -0.00342  -0.00278   0.92391
   D22        0.32925  -0.00009  -0.00177   0.00050  -0.00126   0.32799
   D23       -0.77673  -0.00006   0.00009  -0.00199  -0.00189  -0.77861
   D24        1.20070  -0.00005  -0.00187   0.00136  -0.00052   1.20018
   D25        0.09472  -0.00001  -0.00002  -0.00112  -0.00115   0.09357
   D26       -0.68341  -0.00001  -0.00120   0.00186   0.00067  -0.68274
   D27       -1.78938   0.00002   0.00066  -0.00063   0.00004  -1.78935
   D28       -0.92227  -0.00000   0.00015   0.00201   0.00219  -0.92008
   D29        0.01456  -0.00002  -0.00284   0.00758   0.00485   0.01941
   D30        0.79403  -0.00005   0.00009  -0.00069  -0.00050   0.79352
   D31        0.92218   0.00013   0.00213  -0.00038   0.00164   0.92383
   D32       -0.17936   0.00006   0.00058   0.00107   0.00151  -0.17785
   D33       -0.18937   0.00012   0.00200   0.00102   0.00295  -0.18642
   D34       -1.29090   0.00005   0.00045   0.00248   0.00282  -1.28809
   D35       -0.91137  -0.00016   0.00209  -0.00962  -0.00742  -0.91879
   D36        0.32718   0.00011  -0.00089   0.00475   0.00383   0.33102
   D37       -0.03519  -0.00011   0.00197  -0.00856  -0.00655  -0.04173
   D38        1.20337   0.00017  -0.00101   0.00581   0.00471   1.20807
   D39       -0.07835   0.00009  -0.00021   0.00332   0.00310  -0.07525
   D40        0.92848  -0.00000  -0.00194   0.00696   0.00486   0.93334
   D41       -0.94778   0.00009  -0.00025   0.00256   0.00238  -0.94540
   D42        0.05905  -0.00001  -0.00198   0.00621   0.00414   0.06319
   D43        0.80927  -0.00006  -0.00110  -0.00010  -0.00123   0.80804
   D44       -0.28189   0.00004  -0.00035   0.00228   0.00194  -0.27995
   D45       -0.52292  -0.00015  -0.00014  -0.00268  -0.00283  -0.52575
   D46        0.57259   0.00012  -0.00052   0.00664   0.00605   0.57865
   D47       -1.58214  -0.00007   0.00042  -0.00009   0.00033  -1.58181
   D48       -0.48663   0.00020   0.00004   0.00923   0.00922  -0.47741
   D49       -0.75172  -0.00015  -0.00173  -0.00159  -0.00318  -0.75491
   D50        0.47467  -0.00023  -0.00051  -0.00647  -0.00686   0.46782
   D51       -0.99942  -0.00004   0.00082  -0.00443  -0.00361  -1.00302
   D52        0.10190  -0.00001  -0.00005  -0.00105  -0.00111   0.10079
   D53        0.21289  -0.00006   0.00100  -0.00617  -0.00507   0.20782
   D54        1.31420  -0.00003   0.00013  -0.00279  -0.00257   1.31163
   D55        1.02835   0.00016  -0.00063   0.00697   0.00625   1.03460
   D56       -0.01861   0.00014  -0.00022   0.00389   0.00367  -0.01495
   D57       -0.19958  -0.00010  -0.00125   0.00304   0.00175  -0.19783
   D58       -1.24653  -0.00012  -0.00085  -0.00004  -0.00084  -1.24737
   D59        0.34091   0.00016  -0.00185   0.00874   0.00708   0.34800
   D60        1.33373   0.00005   0.00150  -0.00175  -0.00091   1.33281
   D61       -2.69783   0.00130  -0.00174   0.03181   0.02847  -2.66937
   D62       -2.35963  -0.00062   0.00141  -0.00722  -0.00556  -2.36519
   D63       -0.72380  -0.00007  -0.00204  -0.00033  -0.00188  -0.72569
   D64        0.26901  -0.00018   0.00131  -0.01082  -0.00988   0.25913
   D65        2.52064   0.00107  -0.00194   0.02274   0.01950   2.54014
   D66        2.85884  -0.00085   0.00122  -0.01629  -0.01453   2.84431
   D67        0.08993  -0.00014   0.00159  -0.00790  -0.00629   0.08363
   D68       -1.00281  -0.00017   0.00131  -0.00700  -0.00560  -1.00840
   D69        1.21385   0.00012   0.00178  -0.00344  -0.00172   1.21213
   D70        0.12112   0.00009   0.00150  -0.00254  -0.00102   0.12010
   D71        0.78339  -0.00004   0.00106  -0.00233  -0.00136   0.78203
   D72       -0.31734   0.00002   0.00190  -0.00472  -0.00285  -0.32019
   D73       -0.50814   0.00007  -0.00167   0.00621   0.00456  -0.50357
   D74        0.58828   0.00005  -0.00255   0.00838   0.00584   0.59411
   D75        0.09034  -0.00010   0.00034  -0.00376  -0.00342   0.08692
   D76        1.31916   0.00013   0.00063   0.00039   0.00098   1.32014
   D77       -1.00560  -0.00011   0.00057  -0.00641  -0.00577  -1.01137
   D78        0.22322   0.00012   0.00087  -0.00227  -0.00138   0.22185
   D79       -0.92925  -0.00001  -0.00285   0.00178  -0.00028  -0.92953
   D80        0.07988  -0.00004   0.00385  -0.01194  -0.00861   0.07126
   D81        2.89102  -0.00048  -0.00851   0.02034   0.01344   2.90446
   D82        2.52075   0.00034   0.00349  -0.00630  -0.00313   2.51761
   D83        0.18793   0.00003  -0.00403   0.01121   0.00751   0.19544
   D84        1.19706   0.00000   0.00267  -0.00251  -0.00083   1.19624
   D85       -2.27498  -0.00044  -0.00970   0.02977   0.02123  -2.25375
   D86       -2.64525   0.00038   0.00231   0.00314   0.00465  -2.64060
   D87        0.53777  -0.00010   0.00037  -0.00311  -0.00274   0.53503
   D88       -0.58001  -0.00003   0.00257  -0.00904  -0.00625  -0.58626
   D89        0.52332   0.00002   0.00203  -0.00276  -0.00109   0.52223
   D90       -0.47545   0.00011  -0.00223   0.00728   0.00552  -0.46993
   D91       -2.69915  -0.00092   0.00240  -0.01794  -0.01535  -2.71449
   D92        3.08447   0.00131   0.00132   0.01384   0.01391   3.09838
   D93       -0.55186  -0.00024   0.00209  -0.01121  -0.00918  -0.56104
   D94       -1.55063  -0.00014  -0.00217  -0.00118  -0.00257  -1.55320
   D95        2.50886  -0.00117   0.00246  -0.02640  -0.02344   2.48542
   D96        2.00929   0.00105   0.00138   0.00539   0.00582   2.01511
   D97       -1.28750  -0.00013  -0.00071   0.00075   0.00011  -1.28739
   D98       -0.17662  -0.00010  -0.00006   0.00074   0.00066  -0.17597
   D99       -0.14522   0.00022  -0.00102   0.00950   0.00844  -0.13678
   D100       0.96566   0.00025  -0.00037   0.00949   0.00898   0.97464
   D101       0.53876   0.00022  -0.00203   0.01070   0.00853   0.54730
   D102      -0.78490  -0.00022   0.00072  -0.00933  -0.00856  -0.79346
   D103      -0.82795   0.00017  -0.00167   0.00829   0.00712  -0.82083
   D104       0.04475   0.00014  -0.00218   0.01112   0.00930   0.05405
   D105       0.25565   0.00003   0.00341  -0.00605  -0.00320   0.25246
   D106       1.12835  -0.00000   0.00291  -0.00321  -0.00102   1.12733
   D107       2.88836  -0.00019   0.00664  -0.02634  -0.02003   2.86833
   D108      -2.52212  -0.00022   0.00614  -0.02350  -0.01785  -2.53998
   D109       3.00599   0.00007  -0.00421   0.00882   0.00507   3.01106
   D110      -2.40449   0.00004  -0.00471   0.01166   0.00725  -2.39725
   D111      -0.16402   0.00005  -0.00334   0.01077   0.00799  -0.15603
   D112      -1.20689   0.00002  -0.00250   0.00495   0.00316  -1.20373
   D113       0.95784  -0.00011   0.00248  -0.00579  -0.00385   0.95399
   D114      -0.08504  -0.00015   0.00332  -0.01161  -0.00867  -0.09371
   D115      -3.03428   0.00069   0.00452  -0.00841  -0.00417  -3.03844
   D116       2.20603   0.00066   0.00536  -0.01423  -0.00899   2.19704
   D117      -2.52491  -0.00097  -0.00207  -0.00545  -0.00656  -2.53147
   D118       2.71540  -0.00100  -0.00123  -0.01127  -0.01138   2.70402
   D119      -0.08586   0.00001  -0.00002   0.00079   0.00078  -0.08508
   D120       0.90839   0.00002  -0.00054   0.00249   0.00189   0.91028
   D121      -0.95898  -0.00001  -0.00023  -0.00113  -0.00127  -0.96026
   D122       0.03527  -0.00000  -0.00074   0.00057  -0.00016   0.03511
         Item               Value     Threshold  Converged?
 Maximum Force            0.005717     0.000450     NO 
 RMS     Force            0.000509     0.000300     NO 
 Maximum Displacement     0.047541     0.001800     NO 
 RMS     Displacement     0.007078     0.001200     NO 
 Predicted change in Energy=-1.554583D-04
 GradGradGradGradGradGradGradGradGradGradGradGradGradGradGradGradGradGrad

                          Input orientation:                          
 ---------------------------------------------------------------------
 Center     Atomic      Atomic             Coordinates (Angstroms)
 Number     Number       Type             X           Y           Z
 ---------------------------------------------------------------------
      1          4           0       -0.015733    0.044458   -1.532141
      2          4           0       -1.557957    1.351312   -0.250539
      3          4           0        0.428463    1.721717   -0.454305
      4          4           0       -0.166392    1.008817    1.372534
      5          4           0        1.984300    0.448003   -1.137254
      6          4           0       -1.714443   -0.347933    0.878785
      7          4           0       -0.432120   -1.608588   -0.373855
      8          4           0        0.181184   -1.038862    1.529926
      9          4           0        1.547859   -1.264360   -0.209646
     10          4           0        1.730789    0.435820    0.871391
     11          4           0       -2.006110   -0.383177   -1.129099
     12          1           0        0.640348   -2.224895    2.747482
     13          1           0        0.173451   -1.739359    3.125157
 ---------------------------------------------------------------------
                    Distance matrix (angstroms):
                    1          2          3          4          5
     1  Be   0.000000
     2  Be   2.393496   0.000000
     3  Be   2.042605   2.030908   0.000000
     4  Be   3.064282   2.165208   2.049249   0.000000
     5  Be   2.078200   3.761624   2.123533   3.352466   0.000000
     6  Be   2.975256   2.046287   3.263836   2.116842   4.287030
     7  Be   2.060963   3.169183   3.440641   3.157737   3.263654
     8  Be   3.254014   3.450738   3.408682   2.082924   3.546243
     9  Be   2.430395   4.060727   3.198368   3.257190   1.995777
    10  Be   2.996743   3.593425   2.259879   2.044202   2.024617
    11  Be   2.075311   1.995284   3.288323   3.402996   4.076064
    12  H    4.888310   5.158481   5.086460   3.605302   4.903240
    13  H    4.990814   4.893398   4.985642   3.277141   5.121707
                    6          7          8          9         10
     6  Be   0.000000
     7  Be   2.191508   0.000000
     8  Be   2.120087   2.079690   0.000000
     9  Be   3.559091   2.016377   2.223681   0.000000
    10  Be   3.533262   3.226208   2.238220   2.023047   0.000000
    11  Be   2.029263   2.132948   3.504937   3.775257   4.317074
    12  H    3.544017   3.357494   1.760667   3.238951   3.433392
    13  H    3.247523   3.553436   1.742275   3.638067   3.498023
                   11         12         13
    11  Be   0.000000
    12  H    5.042176   0.000000
    13  H    4.968743   0.772254   0.000000
 Stoichiometry    Be11H2
 Framework group  C1[X(Be11H2)]
 Deg. of freedom    33
 Full point group                 C1      NOp   1
 Largest Abelian subgroup         C1      NOp   1
 Largest concise Abelian subgroup C1      NOp   1
                         Standard orientation:                         
 ---------------------------------------------------------------------
 Center     Atomic      Atomic             Coordinates (Angstroms)
 Number     Number       Type             X           Y           Z
 ---------------------------------------------------------------------
      1          4           0        0.612190   -1.189460   -0.923147
      2          4           0        1.898517   -0.355969    0.915189
      3          4           0        0.268901   -1.559751    1.056063
      4          4           0       -0.004882    0.388268    1.630247
      5          4           0       -1.227312   -1.994161   -0.386861
      6          4           0        1.216535    1.464875    0.277444
      7          4           0        0.166846    0.737325   -1.503436
      8          4           0       -0.896790    1.501197    0.112203
      9          4           0       -1.590309   -0.188651   -1.155947
     10          4           0       -1.692815   -0.457562    0.846526
     11          4           0        2.162149    0.189160   -0.985993
     12          1           0       -2.034044    2.832194   -0.075019
     13          1           0       -1.618074    3.026715    0.545872
 ---------------------------------------------------------------------
 Rotational constants (GHZ):           2.1865321           1.8543111           1.6554086
 Standard basis: def2TZVP (5D, 7F)
 There are   232 symmetry adapted cartesian basis functions of A   symmetry.
 There are   221 symmetry adapted basis functions of A   symmetry.
   221 basis functions,   335 primitive gaussians,   232 cartesian basis functions
    23 alpha electrons       23 beta electrons
       nuclear repulsion energy       190.8910674721 Hartrees.
 NAtoms=   13 NActive=   13 NUniq=   13 SFac= 1.00D+00 NAtFMM=   60 NAOKFM=F Big=F
 Integral buffers will be    131072 words long.
 Raffenetti 2 integral format.
 Two-electron integral symmetry is turned on.
 Nuclear repulsion after empirical dispersion term =      190.8637895835 Hartrees.
 One-electron integrals computed using PRISM.
   1 Symmetry operations used in ECPInt.
 ECPInt:  NShTT=    5778 NPrTT=   17959 LenC2=    5637 LenP2D=   14634.
 LDataN:  DoStor=T MaxTD1= 4 Len=   56
 NBasis=   221 RedAO= T EigKep=  2.83D-04  NBF=   221
 NBsUse=   221 1.00D-06 EigRej= -1.00D+00 NBFU=   221
 Initial guess from the checkpoint file:  "/home/super/YCY/BeH/Be11/8-H-Be11.chk"
 B after Tr=     0.000000   -0.000000   -0.000000
         Rot=    0.999865    0.000147    0.000129   -0.016455 Ang=   1.89 deg.
 ExpMin= 3.27D-02 ExpMax= 4.70D+03 ExpMxC= 1.60D+02 IAcc=3 IRadAn=         5 AccDes= 0.00D+00
 Harris functional with IExCor= 1009 and IRadAn=       5 diagonalized for initial guess.
 HarFok:  IExCor= 1009 AccDes= 0.00D+00 IRadAn=         5 IDoV= 1 UseB2=F ITyADJ=14
 ICtDFT=  3500011 ScaDFX=  1.000000  1.000000  1.000000  1.000000
 FoFCou: FMM=F IPFlag=           0 FMFlag=      100000 FMFlg1=           0
         NFxFlg=           0 DoJE=T BraDBF=F KetDBF=T FulRan=T
         wScrn=  0.000000 ICntrl=       500 IOpCl=  0 I1Cent=   200000004 NGrid=           0
         NMat0=    1 NMatS0=      1 NMatT0=    0 NMatD0=    1 NMtDS0=    0 NMtDT0=    0
 Petite list used in FoFCou.
 Requested convergence on RMS density matrix=1.00D-08 within 128 cycles.
 Requested convergence on MAX density matrix=1.00D-06.
 Requested convergence on             energy=1.00D-06.
 No special actions if energy rises.
 SCF Done:  E(RPBE1PBE) =  -163.031267941     A.U. after   13 cycles
            NFock= 13  Conv=0.26D-08     -V/T= 2.0075
   1 Symmetry operations used in ECPInt.
 ECPInt:  NShTT=    5778 NPrTT=   17959 LenC2=    5637 LenP2D=   14634.
 LDataN:  DoStor=T MaxTD1= 5 Len=  102
 Calling FoFJK, ICntrl=      2127 FMM=F ISym2X=0 I1Cent= 0 IOpClX= 0 NMat=1 NMatS=1 NMatT=0.
 ***** Axes restored to original set *****
 -------------------------------------------------------------------
 Center     Atomic                   Forces (Hartrees/Bohr)
 Number     Number              X              Y              Z
 -------------------------------------------------------------------
      1        4           0.000327507   -0.000051498   -0.000089907
      2        4          -0.000153728    0.000404461   -0.000119126
      3        4          -0.000118205    0.000044794    0.000277871
      4        4          -0.000041611   -0.001157688   -0.000710307
      5        4           0.000038014    0.000176794   -0.000565053
      6        4          -0.000520684   -0.000476736    0.000755729
      7        4           0.000287518    0.001102553    0.000885720
      8        4           0.000613762    0.000730539   -0.000442932
      9        4           0.000240814   -0.000835751    0.000340684
     10        4          -0.000085977   -0.000044634    0.000704490
     11        4          -0.000263768   -0.000211137   -0.000259942
     12        1          -0.001815257    0.000650089   -0.000154212
     13        1           0.001491613   -0.000331785   -0.000623015
 -------------------------------------------------------------------
 Cartesian Forces:  Max     0.001815257 RMS     0.000617991

 GradGradGradGradGradGradGradGradGradGradGradGradGradGradGradGradGradGrad
 Berny optimization.
 Using GEDIIS/GDIIS optimizer.
 FormGI is forming the generalized inverse of G from B-inverse, IUseBI=4.
 Internal  Forces:  Max     0.000914588 RMS     0.000171647
 Search for a local minimum.
 Step number   6 out of a maximum of  100
 All quantities printed in internal units (Hartrees-Bohrs-Radians)
 Mixed Optimization -- En-DIIS/RFO-DIIS
 Swapping is turned off.
 Update second derivatives using D2CorX and points    3    4    5    6
 DE= -2.82D-04 DEPred=-1.55D-04 R= 1.81D+00
 TightC=F SS=  1.41D+00  RLast= 1.18D-01 DXNew= 1.7015D+00 3.5295D-01
 Trust test= 1.81D+00 RLast= 1.18D-01 DXMaxT set to 1.01D+00
 ITU=  1  1  1  1  1  0
     Eigenvalues ---    0.01186   0.02379   0.02695   0.02902   0.03235
     Eigenvalues ---    0.03402   0.03705   0.03961   0.04437   0.04531
     Eigenvalues ---    0.05392   0.05716   0.06146   0.06243   0.06479
     Eigenvalues ---    0.06613   0.06837   0.07017   0.07200   0.07299
     Eigenvalues ---    0.07701   0.08170   0.08700   0.08911   0.10178
     Eigenvalues ---    0.10473   0.11576   0.12051   0.12336   0.13131
     Eigenvalues ---    0.13455   0.14239   0.25903
 En-DIIS/RFO-DIIS/Sim-DIIS IScMMF=       -3 using points:     6    5    4    3
 RFO step:  Lambda=-1.18976861D-04.
 DidBck=T Rises=F RFO-DIIS coefs:    0.17609    1.05716   -2.00000    1.76675
 Iteration  1 RMS(Cart)=  0.00483303 RMS(Int)=  0.00086081
 Iteration  2 RMS(Cart)=  0.00010133 RMS(Int)=  0.00084521
 Iteration  3 RMS(Cart)=  0.00000031 RMS(Int)=  0.00084521
 Variable       Old X    -DE/DX   Delta X   Delta X   Delta X     New X
                                 (Linear)    (Quad)   (Total)
    R1        4.52305   0.00012  -0.00113   0.00583   0.00551   4.52856
    R2        3.85996  -0.00005  -0.00550   0.00890   0.00354   3.86350
    R3        3.92723   0.00001  -0.00211   0.00096  -0.00092   3.92631
    R4        3.89466  -0.00014   0.00281  -0.00501  -0.00242   3.89223
    R5        4.59278   0.00017  -0.00092   0.00291   0.00211   4.59489
    R6        3.92177   0.00024  -0.00589   0.01359   0.00802   3.92979
    R7        3.83786   0.00010  -0.00713   0.01119   0.00445   3.84231
    R8        4.09165  -0.00005   0.00355  -0.00315   0.00026   4.09191
    R9        3.86692   0.00019   0.00906  -0.00736   0.00147   3.86839
   R10        3.77054   0.00004  -0.00286   0.00492   0.00235   3.77289
   R11        3.87252  -0.00014   0.00485  -0.00858  -0.00398   3.86854
   R12        4.01290   0.00011  -0.00511   0.00995   0.00519   4.01809
   R13        4.27055   0.00009   0.00596  -0.00586   0.00015   4.27071
   R14        4.00025  -0.00010   0.01887  -0.03002  -0.01036   3.98990
   R15        3.93616  -0.00054  -0.01153   0.00220  -0.01067   3.92548
   R16        3.86298  -0.00009   0.01328  -0.01940  -0.00546   3.85752
   R17        3.77147   0.00023   0.00593   0.00002   0.00591   3.77739
   R18        3.82597   0.00022   0.00499   0.00298   0.00800   3.83397
   R19        4.14135  -0.00012   0.02901  -0.04101  -0.01101   4.13034
   R20        4.00638   0.00001  -0.02041   0.02596   0.00430   4.01069
   R21        3.83475   0.00013   0.00792  -0.00612   0.00160   3.83635
   R22        3.93004  -0.00053  -0.01216   0.00361  -0.00990   3.92015
   R23        3.81040  -0.00003   0.01398  -0.02160  -0.00707   3.80333
   R24        4.03069   0.00003  -0.00003   0.00322   0.00319   4.03388
   R25        4.20215  -0.00019  -0.02411   0.02318  -0.00183   4.20032
   R26        4.22962  -0.00030  -0.02763   0.02313  -0.00547   4.22415
   R27        3.32718  -0.00080  -0.06028   0.05206  -0.00690   3.32028
   R28        3.29242  -0.00026  -0.05488   0.05690   0.00316   3.29558
   R29        3.82300   0.00004   0.00665  -0.00892  -0.00111   3.82189
   R30        1.45935  -0.00091   0.01111  -0.01758  -0.01209   1.44726
    A1        1.99582   0.00006  -0.00114   0.00274   0.00164   1.99745
    A2        1.57762  -0.00009   0.00564  -0.00913  -0.00342   1.57420
    A3        2.00116   0.00003   0.00278  -0.00335  -0.00040   2.00076
    A4        1.98886  -0.00011   0.00819  -0.01392  -0.00559   1.98326
    A5        1.58596   0.00002   0.00236  -0.00284  -0.00037   1.58559
    A6        1.84969  -0.00001  -0.00129   0.00042  -0.00095   1.84874
    A7        1.81666  -0.00000   0.00597  -0.00708  -0.00100   1.81565
    A8        2.75477   0.00005   0.00201  -0.00122   0.00090   2.75567
    A9        1.98272  -0.00001   0.00283  -0.00410  -0.00111   1.98161
   A10        1.47154  -0.00013   0.00437  -0.00820  -0.00386   1.46768
   A11        1.46196   0.00004   0.00199  -0.00265  -0.00062   1.46134
   A12        1.85628  -0.00000   0.00233  -0.00466  -0.00220   1.85408
   A13        1.91140  -0.00000  -0.00180   0.00264   0.00066   1.91206
   A14        1.91444  -0.00010   0.00479  -0.00871  -0.00382   1.91062
   A15        1.69272  -0.00008   0.00620  -0.00943  -0.00307   1.68965
   A16        1.53842   0.00000   0.00038  -0.00118  -0.00067   1.53776
   A17        2.26463   0.00004   0.00350  -0.00425  -0.00060   2.26403
   A18        1.98343   0.00003   0.00150  -0.00132   0.00037   1.98380
   A19        1.86577  -0.00002   0.00570  -0.00670  -0.00080   1.86497
   A20        1.89589   0.00012  -0.01669   0.02329   0.00679   1.90267
   A21        2.04546   0.00016  -0.00558   0.00981   0.00435   2.04981
   A22        1.80012   0.00017  -0.00474   0.00927   0.00448   1.80460
   A23        1.94005   0.00008  -0.02075   0.02660   0.00580   1.94585
   A24        2.02848   0.00021  -0.00697   0.01221   0.00528   2.03376
   A25        1.63769  -0.00005  -0.00007  -0.00178  -0.00173   1.63595
   A26        1.77719  -0.00004   0.00087  -0.00334  -0.00234   1.77485
   A27        1.68855  -0.00011  -0.00418   0.00419  -0.00004   1.68852
   A28        1.95169  -0.00016  -0.01619   0.01726   0.00121   1.95290
   A29        1.64497  -0.00025   0.00500  -0.01030  -0.00529   1.63968
   A30        1.92520  -0.00012  -0.00466   0.00513   0.00033   1.92553
   A31        2.01169  -0.00013  -0.01644   0.01810   0.00177   2.01346
   A32        1.54886   0.00017  -0.00418   0.00858   0.00439   1.55325
   A33        1.80819   0.00008  -0.02093   0.02719   0.00624   1.81442
   A34        2.01509   0.00024  -0.00852   0.01539   0.00688   2.02197
   A35        1.96532   0.00012  -0.01602   0.02232   0.00647   1.97178
   A36        2.28548   0.00021  -0.00706   0.01266   0.00568   2.29116
   A37        1.72231  -0.00002   0.02757  -0.03320  -0.00573   1.71657
   A38        1.71443   0.00012   0.02183  -0.02272  -0.00080   1.71363
   A39        2.43104   0.00017  -0.03623   0.04781   0.01380   2.44484
   A40        2.05296  -0.00000  -0.01672   0.01994   0.00180   2.05476
   A41        1.92017   0.00022   0.02477  -0.02586  -0.00119   1.91898
   A42        1.89015   0.00021   0.02280  -0.02342  -0.00061   1.88954
   A43        2.29843  -0.00046   0.00847  -0.02414  -0.01435   2.28408
   A44        1.99135   0.00015  -0.02810   0.03868   0.00985   2.00120
   A45        1.68638   0.00009   0.02185  -0.02373  -0.00188   1.68451
   A46        2.12399  -0.00020   0.01026  -0.01905  -0.01035   2.11364
   A47        2.38431   0.00018  -0.02034   0.02811   0.00895   2.39326
   A48        1.88850   0.00003  -0.01859   0.02372   0.00466   1.89316
   A49        2.31614  -0.00034  -0.00182  -0.00656  -0.00663   2.30952
   A50        2.05640   0.00026  -0.04216   0.05876   0.01782   2.07422
   A51        2.13811  -0.00037  -0.00123  -0.00785  -0.00917   2.12893
   A52        1.54647  -0.00011  -0.01349   0.01503   0.00160   1.54806
   A53        1.46698  -0.00004  -0.00044   0.00041  -0.00013   1.46685
   A54        1.90007  -0.00012  -0.00063  -0.00119  -0.00185   1.89822
   A55        1.99434  -0.00009  -0.01231   0.01338   0.00111   1.99545
   A56        1.85020  -0.00016   0.00422  -0.00850  -0.00432   1.84588
   A57        1.71986  -0.00008  -0.01302   0.01459   0.00168   1.72155
   A58        1.68366   0.00002  -0.00250   0.00395   0.00131   1.68497
   A59        1.93664  -0.00008  -0.00093  -0.00041  -0.00134   1.93531
   A60        1.85735  -0.00008   0.00522  -0.00790  -0.00266   1.85469
   A61        1.96336  -0.00004  -0.01039   0.01196   0.00172   1.96507
   A62        1.62155   0.00002   0.00352  -0.00521  -0.00151   1.62004
   A63        1.74951  -0.00012   0.00794  -0.01278  -0.00469   1.74482
    D1       -0.70680  -0.00008  -0.00103  -0.00176  -0.00268  -0.70947
    D2       -1.76499  -0.00003  -0.00436   0.00484   0.00030  -1.76469
    D3        1.13766  -0.00011   0.00810  -0.01354  -0.00519   1.13247
    D4        0.07947  -0.00007   0.00477  -0.00694  -0.00221   0.07726
    D5        0.29521  -0.00002   0.00147  -0.00246  -0.00087   0.29434
    D6       -0.76298   0.00002  -0.00186   0.00415   0.00211  -0.76087
    D7       -0.20518   0.00005  -0.00007   0.00137   0.00120  -0.20398
    D8        0.76879   0.00003   0.00150  -0.00132   0.00032   0.76911
    D9       -1.05730   0.00002  -0.00269   0.00465   0.00171  -1.05559
   D10       -0.08333   0.00001  -0.00112   0.00195   0.00083  -0.08250
   D11        0.94789   0.00002   0.00084  -0.00052   0.00028   0.94817
   D12        1.92185   0.00001   0.00241  -0.00321  -0.00059   1.92126
   D13        0.79557   0.00004   0.00476  -0.00391   0.00074   0.79631
   D14       -0.89683   0.00012  -0.00426   0.00911   0.00463  -0.89220
   D15       -0.05152   0.00001   0.01187  -0.01156   0.00011  -0.05141
   D16       -0.07377   0.00006  -0.00406   0.00588   0.00185  -0.07193
   D17       -1.08789  -0.00008   0.00283  -0.00569  -0.00279  -1.09067
   D18        0.79807   0.00006  -0.00526   0.00729   0.00197   0.80003
   D19       -0.21605  -0.00007   0.00162  -0.00428  -0.00266  -0.21871
   D20        1.93803   0.00010  -0.00271   0.00527   0.00247   1.94049
   D21        0.92391  -0.00003   0.00418  -0.00630  -0.00216   0.92175
   D22        0.32799  -0.00008  -0.00141  -0.00080  -0.00221   0.32579
   D23       -0.77861  -0.00002   0.00236  -0.00326  -0.00088  -0.77950
   D24        1.20018  -0.00006  -0.00255   0.00035  -0.00223   1.19795
   D25        0.09357  -0.00001   0.00123  -0.00211  -0.00091   0.09266
   D26       -0.68274  -0.00005  -0.00270   0.00184  -0.00084  -0.68358
   D27       -1.78935   0.00000   0.00108  -0.00062   0.00048  -1.78887
   D28       -0.92008  -0.00000  -0.00243   0.00329   0.00089  -0.91919
   D29        0.01941   0.00001  -0.01047   0.01074   0.00043   0.01984
   D30        0.79352   0.00001   0.00065  -0.00121  -0.00037   0.79315
   D31        0.92383   0.00009   0.00213   0.00206   0.00400   0.92782
   D32       -0.17785   0.00002  -0.00064   0.00260   0.00171  -0.17614
   D33       -0.18642   0.00009   0.00037   0.00433   0.00454  -0.18187
   D34       -1.28809   0.00002  -0.00240   0.00488   0.00226  -1.28583
   D35       -0.91879  -0.00001   0.01225  -0.01426  -0.00170  -0.92049
   D36        0.33102   0.00009  -0.00543   0.00875   0.00321   0.33423
   D37       -0.04173   0.00001   0.01124  -0.01232  -0.00092  -0.04265
   D38        1.20807   0.00011  -0.00645   0.01069   0.00399   1.21206
   D39       -0.07525   0.00007  -0.00391   0.00587   0.00194  -0.07330
   D40        0.93334  -0.00010  -0.00924   0.00944  -0.00012   0.93322
   D41       -0.94540   0.00009  -0.00314   0.00471   0.00171  -0.94369
   D42        0.06319  -0.00008  -0.00847   0.00827  -0.00035   0.06284
   D43        0.80804  -0.00005  -0.00046  -0.00100  -0.00147   0.80658
   D44       -0.27995   0.00003  -0.00293   0.00397   0.00111  -0.27884
   D45       -0.52575  -0.00012   0.00267  -0.00587  -0.00320  -0.52895
   D46        0.57865   0.00004  -0.00792   0.01150   0.00332   0.58197
   D47       -1.58181  -0.00009   0.00006  -0.00084  -0.00074  -1.58255
   D48       -0.47741   0.00007  -0.01053   0.01653   0.00578  -0.47163
   D49       -0.75491  -0.00010   0.00025  -0.00542  -0.00493  -0.75984
   D50        0.46782  -0.00012   0.00673  -0.01245  -0.00555   0.46227
   D51       -1.00302   0.00000   0.00546  -0.00721  -0.00171  -1.00473
   D52        0.10079  -0.00001   0.00112  -0.00202  -0.00092   0.09987
   D53        0.20782   0.00003   0.00761  -0.00964  -0.00182   0.20600
   D54        1.31163   0.00002   0.00326  -0.00444  -0.00102   1.31061
   D55        1.03460   0.00005  -0.00807   0.01205   0.00381   1.03840
   D56       -0.01495   0.00012  -0.00437   0.00761   0.00319  -0.01176
   D57       -0.19783  -0.00011  -0.00415   0.00375  -0.00044  -0.19827
   D58       -1.24737  -0.00004  -0.00045  -0.00069  -0.00107  -1.24844
   D59        0.34800   0.00000  -0.01152   0.01240   0.00108   0.34908
   D60        1.33281   0.00009   0.00327  -0.00195   0.00001   1.33282
   D61       -2.66937   0.00056  -0.03501   0.06333   0.02485  -2.64452
   D62       -2.36519  -0.00029   0.00808  -0.01792  -0.00945  -2.37464
   D63       -0.72569  -0.00010  -0.00117  -0.00339  -0.00360  -0.72929
   D64        0.25913  -0.00001   0.01362  -0.01773  -0.00467   0.25446
   D65        2.54014   0.00045  -0.02466   0.04755   0.02017   2.56031
   D66        2.84431  -0.00040   0.01843  -0.03370  -0.01413   2.83018
   D67        0.08363  -0.00012   0.00936  -0.01388  -0.00445   0.07918
   D68       -1.00840  -0.00012   0.00804  -0.01258  -0.00435  -1.01275
   D69        1.21213   0.00009   0.00497  -0.00421   0.00066   1.21279
   D70        0.12010   0.00009   0.00364  -0.00291   0.00076   0.12086
   D71        0.78203  -0.00008   0.00313  -0.00416  -0.00118   0.78085
   D72       -0.32019   0.00010   0.00686  -0.00565   0.00117  -0.31902
   D73       -0.50357   0.00007  -0.00782   0.01010   0.00232  -0.50125
   D74        0.59411  -0.00007  -0.01112   0.01177   0.00064   0.59476
   D75        0.08692  -0.00007   0.00446  -0.00661  -0.00210   0.08481
   D76        1.32014   0.00007   0.00013   0.00161   0.00167   1.32181
   D77       -1.01137  -0.00002   0.00751  -0.01077  -0.00314  -1.01451
   D78        0.22185   0.00013   0.00317  -0.00255   0.00064   0.22248
   D79       -0.92953  -0.00005  -0.00379   0.00109  -0.00136  -0.93089
   D80        0.07126   0.00011   0.01657  -0.01677  -0.00104   0.07022
   D81        2.90446   0.00023  -0.02733   0.03791   0.01411   2.91857
   D82        2.51761  -0.00007   0.00915  -0.01361  -0.00530   2.51232
   D83        0.19544  -0.00017  -0.01535   0.01463  -0.00028   0.19516
   D84        1.19624  -0.00001   0.00501  -0.00322   0.00003   1.19626
   D85       -2.25375   0.00011  -0.03888   0.05146   0.01518  -2.23857
   D86       -2.64060  -0.00019  -0.00241  -0.00007  -0.00422  -2.64482
   D87        0.53503  -0.00010   0.00368  -0.00574  -0.00207   0.53296
   D88       -0.58626   0.00012   0.01170  -0.01216  -0.00002  -0.58628
   D89        0.52223   0.00009   0.00481  -0.00159   0.00256   0.52479
   D90       -0.46993   0.00000  -0.00976   0.01142   0.00246  -0.46747
   D91       -2.71449  -0.00030   0.02100  -0.03409  -0.01305  -2.72755
   D92        3.09838   0.00039  -0.01385   0.02829   0.01183   3.11022
   D93       -0.56104  -0.00003   0.01421  -0.01660  -0.00232  -0.56337
   D94       -1.55320  -0.00012  -0.00036  -0.00358  -0.00242  -1.55562
   D95        2.48542  -0.00043   0.03040  -0.04909  -0.01794   2.46748
   D96        2.01511   0.00026  -0.00446   0.01328   0.00695   2.02206
   D97       -1.28739  -0.00008  -0.00150   0.00030  -0.00105  -1.28844
   D98       -0.17597  -0.00011  -0.00105   0.00055  -0.00053  -0.17649
   D99       -0.13678   0.00019  -0.01088   0.01800   0.00690  -0.12987
   D100       0.97464   0.00017  -0.01044   0.01824   0.00743   0.98207
   D101       0.54730   0.00002  -0.01317   0.01618   0.00258   0.54988
   D102      -0.79346  -0.00017   0.01059  -0.01778  -0.00699  -0.80045
   D103      -0.82083   0.00004  -0.01076   0.01353   0.00369  -0.81714
   D104       0.05405  -0.00004  -0.01460   0.01692   0.00294   0.05699
   D105       0.25246   0.00012   0.00916  -0.00707   0.00117   0.25363
   D106       1.12733   0.00004   0.00532  -0.00367   0.00042   1.12775
   D107       2.86833  -0.00031   0.03249  -0.04983  -0.01810   2.85023
   D108      -2.53998  -0.00040   0.02865  -0.04643  -0.01885  -2.55883
   D109       3.01106   0.00030  -0.01186   0.02112   0.01036   3.02142
   D110      -2.39725   0.00022  -0.01571   0.02451   0.00961  -2.38764
   D111      -0.15603  -0.00008  -0.01480   0.01555   0.00167  -0.15436
   D112      -1.20373  -0.00004  -0.00755   0.00686   0.00055  -1.20318
   D113       0.95399  -0.00002   0.00817  -0.00871  -0.00148   0.95251
   D114      -0.09371   0.00002   0.01542  -0.01739  -0.00260  -0.09631
   D115      -3.03844  -0.00004   0.01133  -0.01605  -0.00530  -3.04374
   D116       2.19704   0.00000   0.01857  -0.02473  -0.00642   2.19062
   D117      -2.53147  -0.00017   0.00441  -0.00955  -0.00329  -2.53475
   D118       2.70402  -0.00013   0.01166  -0.01824  -0.00440   2.69961
   D119      -0.08508   0.00001  -0.00084   0.00156   0.00074  -0.08435
   D120       0.91028  -0.00003  -0.00298   0.00376   0.00067   0.91096
   D121      -0.96026   0.00004   0.00121  -0.00165  -0.00031  -0.96057
   D122       0.03511   0.00000  -0.00094   0.00054  -0.00037   0.03474
         Item               Value     Threshold  Converged?
 Maximum Force            0.000915     0.000450     NO 
 RMS     Force            0.000172     0.000300     YES
 Maximum Displacement     0.043092     0.001800     NO 
 RMS     Displacement     0.004869     0.001200     NO 
 Predicted change in Energy=-3.709218D-05
 GradGradGradGradGradGradGradGradGradGradGradGradGradGradGradGradGradGrad

                          Input orientation:                          
 ---------------------------------------------------------------------
 Center     Atomic      Atomic             Coordinates (Angstroms)
 Number     Number       Type             X           Y           Z
 ---------------------------------------------------------------------
      1          4           0       -0.013912    0.044319   -1.533479
      2          4           0       -1.560938    1.351531   -0.252582
      3          4           0        0.427952    1.723127   -0.453550
      4          4           0       -0.167700    1.003702    1.368103
      5          4           0        1.985674    0.449109   -1.140174
      6          4           0       -1.714092   -0.347854    0.878394
      7          4           0       -0.428785   -1.602063   -0.367463
      8          4           0        0.183789   -1.037032    1.532234
      9          4           0        1.548758   -1.263902   -0.207262
     10          4           0        1.729593    0.436668    0.872412
     11          4           0       -2.008207   -0.385218   -1.129951
     12          1           0        0.617545   -2.236798    2.740342
     13          1           0        0.193963   -1.732636    3.131413
 ---------------------------------------------------------------------
                    Distance matrix (angstroms):
                    1          2          3          4          5
     1  Be   0.000000
     2  Be   2.396411   0.000000
     3  Be   2.044477   2.033262   0.000000
     4  Be   3.059942   2.165345   2.047143   0.000000
     5  Be   2.077713   3.765719   2.126281   3.352022   0.000000
     6  Be   2.976834   2.047064   3.263647   2.111362   4.289294
     7  Be   2.059682   3.165230   3.434865   3.141714   3.260982
     8  Be   3.256839   3.454688   3.409022   2.077277   3.549250
     9  Be   2.431509   4.063589   3.199876   3.251159   1.998907
    10  Be   2.997009   3.595856   2.259960   2.041313   2.028851
    11  Be   2.079555   1.996527   3.292037   3.399535   4.080109
    12  H    4.885467   5.155530   5.090962   3.605619   4.913684
    13  H    4.996199   4.903385   4.984878   3.275303   5.120224
                    6          7          8          9         10
     6  Be   0.000000
     7  Be   2.185684   0.000000
     8  Be   2.122363   2.074452   0.000000
     9  Be   3.558650   2.012634   2.222714   0.000000
    10  Be   3.531923   3.217501   2.235323   2.022458   0.000000
    11  Be   2.030110   2.134637   3.509549   3.778286   4.319271
    12  H    3.531500   3.340082   1.757017   3.240687   3.445756
    13  H    3.261042   3.556262   1.743945   3.633446   3.488140
                   11         12         13
    11  Be   0.000000
    12  H    5.030118   0.000000
    13  H    4.982400   0.765857   0.000000
 Stoichiometry    Be11H2
 Framework group  C1[X(Be11H2)]
 Deg. of freedom    33
 Full point group                 C1      NOp   1
 Largest Abelian subgroup         C1      NOp   1
 Largest concise Abelian subgroup C1      NOp   1
                         Standard orientation:                         
 ---------------------------------------------------------------------
 Center     Atomic      Atomic             Coordinates (Angstroms)
 Number     Number       Type             X           Y           Z
 ---------------------------------------------------------------------
      1          4           0        0.615098   -1.189445   -0.923581
      2          4           0        1.903415   -0.348637    0.913826
      3          4           0        0.275183   -1.557804    1.058503
      4          4           0       -0.004547    0.390014    1.622906
      5          4           0       -1.220206   -2.001836   -0.386392
      6          4           0        1.211312    1.469109    0.275653
      7          4           0        0.160552    0.736387   -1.495288
      8          4           0       -0.904670    1.497807    0.113716
      9          4           0       -1.591256   -0.193891   -1.154043
     10          4           0       -1.690056   -0.461900    0.848142
     11          4           0        2.163053    0.197683   -0.988867
     12          1           0       -2.023988    2.836633   -0.090689
     13          1           0       -1.647519    3.013419    0.552393
 ---------------------------------------------------------------------
 Rotational constants (GHZ):           2.1884021           1.8557015           1.6536826
 Standard basis: def2TZVP (5D, 7F)
 There are   232 symmetry adapted cartesian basis functions of A   symmetry.
 There are   221 symmetry adapted basis functions of A   symmetry.
   221 basis functions,   335 primitive gaussians,   232 cartesian basis functions
    23 alpha electrons       23 beta electrons
       nuclear repulsion energy       190.9280475470 Hartrees.
 NAtoms=   13 NActive=   13 NUniq=   13 SFac= 1.00D+00 NAtFMM=   60 NAOKFM=F Big=F
 Integral buffers will be    131072 words long.
 Raffenetti 2 integral format.
 Two-electron integral symmetry is turned on.
 Nuclear repulsion after empirical dispersion term =      190.9007694686 Hartrees.
 One-electron integrals computed using PRISM.
   1 Symmetry operations used in ECPInt.
 ECPInt:  NShTT=    5778 NPrTT=   17959 LenC2=    5637 LenP2D=   14635.
 LDataN:  DoStor=T MaxTD1= 4 Len=   56
 NBasis=   221 RedAO= T EigKep=  2.83D-04  NBF=   221
 NBsUse=   221 1.00D-06 EigRej= -1.00D+00 NBFU=   221
 Initial guess from the checkpoint file:  "/home/super/YCY/BeH/Be11/8-H-Be11.chk"
 B after Tr=    -0.000000    0.000000    0.000000
         Rot=    0.999998    0.000307   -0.000379   -0.001856 Ang=   0.22 deg.
 ExpMin= 3.27D-02 ExpMax= 4.70D+03 ExpMxC= 1.60D+02 IAcc=3 IRadAn=         5 AccDes= 0.00D+00
 Harris functional with IExCor= 1009 and IRadAn=       5 diagonalized for initial guess.
 HarFok:  IExCor= 1009 AccDes= 0.00D+00 IRadAn=         5 IDoV= 1 UseB2=F ITyADJ=14
 ICtDFT=  3500011 ScaDFX=  1.000000  1.000000  1.000000  1.000000
 FoFCou: FMM=F IPFlag=           0 FMFlag=      100000 FMFlg1=           0
         NFxFlg=           0 DoJE=T BraDBF=F KetDBF=T FulRan=T
         wScrn=  0.000000 ICntrl=       500 IOpCl=  0 I1Cent=   200000004 NGrid=           0
         NMat0=    1 NMatS0=      1 NMatT0=    0 NMatD0=    1 NMtDS0=    0 NMtDT0=    0
 Petite list used in FoFCou.
 Requested convergence on RMS density matrix=1.00D-08 within 128 cycles.
 Requested convergence on MAX density matrix=1.00D-06.
 Requested convergence on             energy=1.00D-06.
 No special actions if energy rises.
 SCF Done:  E(RPBE1PBE) =  -163.031386616     A.U. after   12 cycles
            NFock= 12  Conv=0.60D-08     -V/T= 2.0075
   1 Symmetry operations used in ECPInt.
 ECPInt:  NShTT=    5778 NPrTT=   17959 LenC2=    5637 LenP2D=   14635.
 LDataN:  DoStor=T MaxTD1= 5 Len=  102
 Calling FoFJK, ICntrl=      2127 FMM=F ISym2X=0 I1Cent= 0 IOpClX= 0 NMat=1 NMatS=1 NMatT=0.
 ***** Axes restored to original set *****
 -------------------------------------------------------------------
 Center     Atomic                   Forces (Hartrees/Bohr)
 Number     Number              X              Y              Z
 -------------------------------------------------------------------
      1        4          -0.000003170    0.000082682    0.000119033
      2        4           0.000071325    0.000161824   -0.000041286
      3        4          -0.000107082   -0.000216703    0.000019652
      4        4          -0.000080049   -0.000424230   -0.000376263
      5        4          -0.000168389   -0.000082904    0.000174391
      6        4          -0.000986313   -0.000448660    0.000602518
      7        4          -0.000191691    0.000672502    0.000300660
      8        4           0.000437787    0.000490882   -0.000219483
      9        4           0.000722999   -0.000525513    0.000032145
     10        4           0.000294930    0.000135231    0.000226750
     11        4           0.000227528   -0.000162763   -0.000059416
     12        1           0.000513059   -0.001864568   -0.001959174
     13        1          -0.000730936    0.002182221    0.001180473
 -------------------------------------------------------------------
 Cartesian Forces:  Max     0.002182221 RMS     0.000687064

 GradGradGradGradGradGradGradGradGradGradGradGradGradGradGradGradGradGrad
 Berny optimization.
 Using GEDIIS/GDIIS optimizer.
 FormGI is forming the generalized inverse of G from B-inverse, IUseBI=4.
 Internal  Forces:  Max     0.001730081 RMS     0.000193954
 Search for a local minimum.
 Step number   7 out of a maximum of  100
 All quantities printed in internal units (Hartrees-Bohrs-Radians)
 Mixed Optimization -- En-DIIS/RFO-DIIS
 Swapping is turned off.
 Update second derivatives using D2CorX and points    4    5    6    7
 DE= -1.19D-04 DEPred=-3.71D-05 R= 3.20D+00
 TightC=F SS=  1.41D+00  RLast= 8.32D-02 DXNew= 1.7015D+00 2.4966D-01
 Trust test= 3.20D+00 RLast= 8.32D-02 DXMaxT set to 1.01D+00
 ITU=  1  1  1  1  1  1  0
     Eigenvalues ---    0.00695   0.02309   0.02686   0.02872   0.03147
     Eigenvalues ---    0.03244   0.03510   0.03707   0.04185   0.04449
     Eigenvalues ---    0.04576   0.05462   0.05777   0.06149   0.06424
     Eigenvalues ---    0.06553   0.06649   0.06994   0.07043   0.07268
     Eigenvalues ---    0.07741   0.08651   0.08864   0.08988   0.10121
     Eigenvalues ---    0.10532   0.11226   0.12075   0.12340   0.12868
     Eigenvalues ---    0.13382   0.14239   0.37197
 En-DIIS/RFO-DIIS/Sim-DIIS IScMMF=       -3 using points:     7    6    5    4    3
 RFO step:  Lambda=-1.78216713D-04.
 DIIS inversion failure, remove point   5.
 RFO-DIIS uses    4 points instead of    5
 DidBck=F Rises=F RFO-DIIS coefs:    1.88107   -0.52530   -0.35723    0.00146    0.00000
 Iteration  1 RMS(Cart)=  0.00684971 RMS(Int)=  0.00060253
 Iteration  2 RMS(Cart)=  0.00020511 RMS(Int)=  0.00049585
 Iteration  3 RMS(Cart)=  0.00000023 RMS(Int)=  0.00049585
 Variable       Old X    -DE/DX   Delta X   Delta X   Delta X     New X
                                 (Linear)    (Quad)   (Total)
    R1        4.52856   0.00005   0.00689  -0.00232   0.00429   4.53285
    R2        3.86350  -0.00011   0.00574  -0.00311   0.00268   3.86618
    R3        3.92631  -0.00000  -0.00055   0.00007  -0.00043   3.92588
    R4        3.89223  -0.00016  -0.00331   0.00020  -0.00310   3.88913
    R5        4.59489   0.00015   0.00182   0.00107   0.00283   4.59771
    R6        3.92979   0.00004   0.01038  -0.00295   0.00748   3.93727
    R7        3.84231   0.00004   0.00689  -0.00217   0.00466   3.84697
    R8        4.09191  -0.00010  -0.00050  -0.00011  -0.00050   4.09141
    R9        3.86839   0.00014  -0.00068   0.00134   0.00063   3.86902
   R10        3.77289  -0.00002   0.00334  -0.00101   0.00235   3.77523
   R11        3.86854  -0.00015  -0.00554   0.00096  -0.00452   3.86401
   R12        4.01809  -0.00001   0.00678  -0.00176   0.00491   4.02300
   R13        4.27071   0.00004  -0.00131   0.00073  -0.00064   4.27006
   R14        3.98990   0.00014  -0.01466   0.00384  -0.01080   3.97909
   R15        3.92548  -0.00034  -0.00934   0.00022  -0.00889   3.91659
   R16        3.85752   0.00014  -0.00877   0.00311  -0.00575   3.85177
   R17        3.77739  -0.00006   0.00576  -0.00236   0.00343   3.78082
   R18        3.83397  -0.00011   0.00839  -0.00332   0.00506   3.83903
   R19        4.13034   0.00009  -0.01667   0.00265  -0.01409   4.11625
   R20        4.01069   0.00011   0.00818  -0.00006   0.00810   4.01879
   R21        3.83635   0.00002   0.00006   0.00032   0.00033   3.83668
   R22        3.92015  -0.00033  -0.00837   0.00026  -0.00787   3.91228
   R23        3.80333   0.00024  -0.01134   0.00519  -0.00613   3.79720
   R24        4.03388  -0.00015   0.00396  -0.00260   0.00140   4.03527
   R25        4.20032  -0.00005   0.00197  -0.00048   0.00149   4.20181
   R26        4.22415  -0.00013  -0.00158   0.00003  -0.00144   4.22271
   R27        3.32028  -0.00035   0.00093  -0.00199  -0.00195   3.31833
   R28        3.29558  -0.00014   0.01047  -0.00196   0.00771   3.30328
   R29        3.82189   0.00010  -0.00216   0.00025  -0.00202   3.81987
   R30        1.44726   0.00173  -0.01942   0.01514  -0.00041   1.44685
    A1        1.99745   0.00003   0.00194  -0.00013   0.00177   1.99923
    A2        1.57420  -0.00004  -0.00471   0.00067  -0.00401   1.57019
    A3        2.00076   0.00006  -0.00109   0.00072  -0.00039   2.00037
    A4        1.98326  -0.00003  -0.00757   0.00143  -0.00613   1.97714
    A5        1.58559   0.00002  -0.00086   0.00027  -0.00064   1.58495
    A6        1.84874  -0.00000  -0.00086   0.00039  -0.00041   1.84833
    A7        1.81565   0.00001  -0.00215   0.00044  -0.00170   1.81395
    A8        2.75567  -0.00000   0.00057  -0.00003   0.00053   2.75620
    A9        1.98161   0.00004  -0.00187   0.00076  -0.00113   1.98048
   A10        1.46768  -0.00007  -0.00499   0.00077  -0.00418   1.46350
   A11        1.46134   0.00006  -0.00113   0.00063  -0.00050   1.46085
   A12        1.85408   0.00005  -0.00292   0.00097  -0.00194   1.85214
   A13        1.91206  -0.00004   0.00114  -0.00060   0.00065   1.91271
   A14        1.91062  -0.00005  -0.00488   0.00064  -0.00421   1.90641
   A15        1.68965  -0.00002  -0.00446   0.00091  -0.00359   1.68606
   A16        1.53776   0.00002  -0.00090   0.00047  -0.00042   1.53734
   A17        2.26403   0.00004  -0.00148   0.00078  -0.00076   2.26327
   A18        1.98380   0.00007  -0.00009   0.00066   0.00054   1.98434
   A19        1.86497  -0.00001  -0.00173   0.00013  -0.00164   1.86333
   A20        1.90267   0.00003   0.01010  -0.00169   0.00840   1.91108
   A21        2.04981   0.00009   0.00587  -0.00107   0.00474   2.05455
   A22        1.80460   0.00011   0.00578  -0.00091   0.00487   1.80947
   A23        1.94585  -0.00003   0.00989  -0.00227   0.00768   1.95353
   A24        2.03376   0.00015   0.00678  -0.00052   0.00628   2.04004
   A25        1.63595   0.00004  -0.00206   0.00083  -0.00123   1.63472
   A26        1.77485   0.00006  -0.00291   0.00113  -0.00181   1.77304
   A27        1.68852  -0.00013   0.00094  -0.00100  -0.00010   1.68841
   A28        1.95290  -0.00022   0.00427  -0.00222   0.00209   1.95499
   A29        1.63968  -0.00020  -0.00652   0.00034  -0.00621   1.63348
   A30        1.92553  -0.00016   0.00149  -0.00130   0.00026   1.92579
   A31        2.01346  -0.00021   0.00492  -0.00219   0.00280   2.01626
   A32        1.55325   0.00012   0.00537  -0.00035   0.00500   1.55825
   A33        1.81442  -0.00003   0.01035  -0.00224   0.00818   1.82260
   A34        2.02197   0.00018   0.00884  -0.00077   0.00807   2.03004
   A35        1.97178   0.00003   0.00950  -0.00109   0.00842   1.98020
   A36        2.29116   0.00011   0.00755  -0.00124   0.00630   2.29745
   A37        1.71657   0.00005  -0.01080   0.00207  -0.00885   1.70772
   A38        1.71363   0.00014  -0.00456   0.00157  -0.00313   1.71050
   A39        2.44484   0.00042   0.01918   0.00211   0.01975   2.46459
   A40        2.05476  -0.00037   0.00614  -0.00520   0.00206   2.05682
   A41        1.91898   0.00025  -0.00568   0.00230  -0.00345   1.91553
   A42        1.88954   0.00024  -0.00463   0.00202  -0.00269   1.88685
   A43        2.28408  -0.00026  -0.01607  -0.00227  -0.01863   2.26545
   A44        2.00120  -0.00014   0.01509  -0.00060   0.01518   2.01638
   A45        1.68451   0.00012  -0.00578   0.00178  -0.00410   1.68041
   A46        2.11364  -0.00049  -0.01101  -0.00440  -0.01451   2.09914
   A47        2.39326   0.00032   0.01145   0.00349   0.01422   2.40748
   A48        1.89316  -0.00034   0.00858  -0.00241   0.00669   1.89985
   A49        2.30952  -0.00000  -0.00712  -0.00001  -0.00812   2.30140
   A50        2.07422   0.00014   0.02481   0.00103   0.02557   2.09979
   A51        2.12893  -0.00037  -0.00831  -0.00467  -0.01277   2.11616
   A52        1.54806  -0.00017   0.00422  -0.00175   0.00252   1.55058
   A53        1.46685  -0.00005   0.00004  -0.00035  -0.00027   1.46658
   A54        1.89822  -0.00012  -0.00165  -0.00047  -0.00211   1.89611
   A55        1.99545  -0.00015   0.00337  -0.00140   0.00203   1.99748
   A56        1.84588  -0.00012  -0.00527   0.00029  -0.00495   1.84093
   A57        1.72155  -0.00014   0.00423  -0.00166   0.00262   1.72417
   A58        1.68497   0.00000   0.00192  -0.00043   0.00148   1.68646
   A59        1.93531  -0.00008  -0.00120  -0.00009  -0.00132   1.93399
   A60        1.85469  -0.00004  -0.00377   0.00055  -0.00324   1.85145
   A61        1.96507  -0.00010   0.00368  -0.00121   0.00250   1.96757
   A62        1.62004   0.00009  -0.00244   0.00111  -0.00140   1.61865
   A63        1.74482  -0.00002  -0.00656   0.00125  -0.00536   1.73947
    D1       -0.70947  -0.00000  -0.00261   0.00051  -0.00212  -0.71159
    D2       -1.76469  -0.00004   0.00111  -0.00036   0.00074  -1.76395
    D3        1.13247  -0.00001  -0.00695   0.00130  -0.00567   1.12680
    D4        0.07726  -0.00005  -0.00323   0.00042  -0.00281   0.07445
    D5        0.29434  -0.00002  -0.00092  -0.00024  -0.00119   0.29315
    D6       -0.76087  -0.00006   0.00280  -0.00112   0.00167  -0.75920
    D7       -0.20398   0.00002   0.00111   0.00018   0.00126  -0.20272
    D8        0.76911   0.00008  -0.00017   0.00081   0.00059   0.76970
    D9       -1.05559  -0.00006   0.00237  -0.00084   0.00153  -1.05405
   D10       -0.08250  -0.00000   0.00109  -0.00021   0.00086  -0.08164
   D11        0.94817  -0.00001   0.00001   0.00010   0.00008   0.94825
   D12        1.92126   0.00005  -0.00128   0.00074  -0.00059   1.92067
   D13        0.79631  -0.00000  -0.00008  -0.00010  -0.00013   0.79618
   D14       -0.89220   0.00003   0.00574  -0.00103   0.00473  -0.88746
   D15       -0.05141  -0.00003  -0.00166  -0.00076  -0.00244  -0.05385
   D16       -0.07193   0.00004   0.00273  -0.00037   0.00238  -0.06955
   D17       -1.09067  -0.00006  -0.00330  -0.00018  -0.00354  -1.09422
   D18        0.80003   0.00005   0.00313  -0.00047   0.00274   0.80278
   D19       -0.21871  -0.00006  -0.00291  -0.00027  -0.00318  -0.22189
   D20        1.94049   0.00006   0.00315  -0.00027   0.00291   1.94340
   D21        0.92175  -0.00004  -0.00289  -0.00008  -0.00301   0.91873
   D22        0.32579  -0.00003  -0.00240   0.00054  -0.00181   0.32398
   D23       -0.77950   0.00000  -0.00144   0.00031  -0.00112  -0.78062
   D24        1.19795  -0.00003  -0.00216   0.00049  -0.00162   1.19633
   D25        0.09266   0.00000  -0.00121   0.00025  -0.00093   0.09173
   D26       -0.68358  -0.00004  -0.00051  -0.00019  -0.00070  -0.68428
   D27       -1.78887  -0.00001   0.00044  -0.00042  -0.00001  -1.78888
   D28       -0.91919   0.00001   0.00156  -0.00038   0.00122  -0.91797
   D29        0.01984   0.00004   0.00207   0.00057   0.00272   0.02255
   D30        0.79315   0.00004  -0.00051   0.00038  -0.00011   0.79305
   D31        0.92782   0.00001   0.00412  -0.00110   0.00306   0.93088
   D32       -0.17614  -0.00000   0.00205  -0.00057   0.00154  -0.17460
   D33       -0.18187   0.00001   0.00506  -0.00129   0.00382  -0.17805
   D34       -1.28583   0.00000   0.00299  -0.00076   0.00230  -1.28353
   D35       -0.92049   0.00003  -0.00411   0.00121  -0.00300  -0.92349
   D36        0.33423   0.00005   0.00418  -0.00034   0.00390   0.33813
   D37       -0.04265   0.00002  -0.00311   0.00097  -0.00215  -0.04480
   D38        1.21206   0.00004   0.00518  -0.00058   0.00475   1.21681
   D39       -0.07330   0.00005   0.00281  -0.00034   0.00248  -0.07082
   D40        0.93322  -0.00010   0.00160  -0.00081   0.00082   0.93405
   D41       -0.94369   0.00009   0.00235   0.00006   0.00235  -0.94133
   D42        0.06284  -0.00007   0.00114  -0.00041   0.00070   0.06354
   D43        0.80658  -0.00003  -0.00173   0.00063  -0.00119   0.80539
   D44       -0.27884   0.00002   0.00166   0.00001   0.00156  -0.27729
   D45       -0.52895  -0.00007  -0.00382   0.00036  -0.00348  -0.53243
   D46        0.58197   0.00002   0.00506  -0.00078   0.00440   0.58637
   D47       -1.58255  -0.00009  -0.00053  -0.00065  -0.00123  -1.58378
   D48       -0.47163   0.00001   0.00835  -0.00178   0.00666  -0.46497
   D49       -0.75984  -0.00001  -0.00548   0.00122  -0.00427  -0.76411
   D50        0.46227  -0.00002  -0.00731   0.00154  -0.00576   0.45651
   D51       -1.00473   0.00001  -0.00278   0.00058  -0.00218  -1.00691
   D52        0.09987   0.00000  -0.00120   0.00027  -0.00091   0.09896
   D53        0.20600   0.00004  -0.00338   0.00096  -0.00250   0.20350
   D54        1.31061   0.00003  -0.00181   0.00064  -0.00123   1.30938
   D55        1.03840  -0.00002   0.00556  -0.00120   0.00440   1.04280
   D56       -0.01176   0.00010   0.00410  -0.00018   0.00399  -0.00777
   D57       -0.19827  -0.00009   0.00022  -0.00023  -0.00006  -0.19833
   D58       -1.24844   0.00003  -0.00124   0.00079  -0.00047  -1.24890
   D59        0.34908  -0.00004   0.00344  -0.00159   0.00193   0.35101
   D60        1.33282   0.00009  -0.00031   0.00021  -0.00003   1.33279
   D61       -2.64452   0.00020   0.03194   0.00079   0.03456  -2.60996
   D62       -2.37464  -0.00015  -0.01029  -0.00361  -0.01422  -2.38886
   D63       -0.72929  -0.00009  -0.00385   0.00005  -0.00387  -0.73316
   D64        0.25446   0.00004  -0.00760   0.00185  -0.00583   0.24862
   D65        2.56031   0.00015   0.02465   0.00243   0.02876   2.58906
   D66        2.83018  -0.00019  -0.01757  -0.00197  -0.02002   2.81016
   D67        0.07918  -0.00009  -0.00614   0.00037  -0.00578   0.07340
   D68       -1.01275  -0.00005  -0.00580   0.00050  -0.00533  -1.01808
   D69        1.21279   0.00003  -0.00002  -0.00025  -0.00023   1.21256
   D70        0.12086   0.00007   0.00032  -0.00012   0.00023   0.12109
   D71        0.78085  -0.00011  -0.00152  -0.00066  -0.00217   0.77868
   D72       -0.31902   0.00008   0.00004   0.00022   0.00022  -0.31880
   D73       -0.50125   0.00007   0.00365   0.00003   0.00365  -0.49760
   D74        0.59476  -0.00007   0.00261  -0.00059   0.00202   0.59678
   D75        0.08481  -0.00005  -0.00306   0.00036  -0.00274   0.08208
   D76        1.32181   0.00001   0.00182  -0.00044   0.00143   1.32324
   D77       -1.01451   0.00004  -0.00480   0.00120  -0.00364  -1.01815
   D78        0.22248   0.00011   0.00008   0.00040   0.00053   0.22301
   D79       -0.93089  -0.00004  -0.00130   0.00025  -0.00102  -0.93191
   D80        0.07022   0.00011  -0.00394   0.00119  -0.00273   0.06748
   D81        2.91857   0.00062   0.01715   0.00470   0.01975   2.93832
   D82        2.51232  -0.00034  -0.00576  -0.00435  -0.00918   2.50313
   D83        0.19516  -0.00019   0.00238  -0.00159   0.00093   0.19609
   D84        1.19626  -0.00004  -0.00026  -0.00065  -0.00079   1.19548
   D85       -2.23857   0.00047   0.02084   0.00286   0.02170  -2.21687
   D86       -2.64482  -0.00049  -0.00207  -0.00618  -0.00724  -2.65206
   D87        0.53296  -0.00010  -0.00279  -0.00013  -0.00297   0.53000
   D88       -0.58628   0.00014  -0.00221   0.00124  -0.00109  -0.58738
   D89        0.52479   0.00009   0.00188   0.00060   0.00248   0.52727
   D90       -0.46747  -0.00002   0.00411  -0.00051   0.00362  -0.46385
   D91       -2.72755   0.00000  -0.01691  -0.00060  -0.01746  -2.74500
   D92        3.11022  -0.00009   0.01534  -0.00061   0.01639   3.12661
   D93       -0.56337   0.00004  -0.00528   0.00198  -0.00352  -0.56688
   D94       -1.55562  -0.00007  -0.00305   0.00087  -0.00238  -1.55800
   D95        2.46748  -0.00005  -0.02407   0.00078  -0.02346   2.44402
   D96        2.02206  -0.00014   0.00819   0.00077   0.01039   2.03245
   D97       -1.28844  -0.00001  -0.00089   0.00020  -0.00075  -1.28920
   D98       -0.17649  -0.00010  -0.00023  -0.00054  -0.00082  -0.17731
   D99       -0.12987   0.00015   0.00906  -0.00048   0.00871  -0.12116
   D100       0.98207   0.00007   0.00972  -0.00122   0.00865   0.99072
   D101       0.54988  -0.00004   0.00528  -0.00179   0.00375   0.55362
   D102      -0.80045  -0.00010  -0.00918   0.00078  -0.00846  -0.80891
   D103      -0.81714  -0.00001   0.00576  -0.00109   0.00464  -0.81250
   D104       0.05699  -0.00007   0.00585  -0.00156   0.00432   0.06131
   D105       0.25363   0.00011  -0.00008   0.00052   0.00040   0.25403
   D106       1.12775   0.00004   0.00002   0.00006   0.00008   1.12784
   D107       2.85023  -0.00043  -0.02299  -0.00333  -0.02572   2.82452
   D108      -2.55883  -0.00049  -0.02290  -0.00380  -0.02603  -2.58486
   D109       3.02142   0.00047   0.01091   0.00621   0.01614   3.03756
   D110      -2.38764   0.00040   0.01100   0.00575   0.01582  -2.37182
   D111      -0.15436  -0.00009   0.00427  -0.00121   0.00307  -0.15129
   D112      -1.20318  -0.00004   0.00159  -0.00038   0.00120  -1.20198
   D113       0.95251  -0.00000  -0.00265   0.00006  -0.00260   0.94991
   D114      -0.09631   0.00005  -0.00533   0.00089  -0.00447  -0.10078
   D115      -3.04374  -0.00045  -0.00613  -0.00355  -0.00882  -3.05256
   D116       2.19062  -0.00040  -0.00881  -0.00273  -0.01069   2.17994
   D117      -2.53475   0.00026  -0.00522   0.00254  -0.00388  -2.53864
   D118       2.69961   0.00031  -0.00790   0.00337  -0.00575   2.69386
   D119      -0.08435   0.00000   0.00092  -0.00014   0.00076  -0.08358
   D120       0.91096  -0.00006   0.00126  -0.00048   0.00076   0.91172
   D121      -0.96057   0.00008  -0.00072   0.00071  -0.00001  -0.96058
   D122       0.03474   0.00001  -0.00039   0.00037  -0.00001   0.03472
         Item               Value     Threshold  Converged?
 Maximum Force            0.001730     0.000450     NO 
 RMS     Force            0.000194     0.000300     YES
 Maximum Displacement     0.058289     0.001800     NO 
 RMS     Displacement     0.006818     0.001200     NO 
 Predicted change in Energy=-7.691251D-05
 GradGradGradGradGradGradGradGradGradGradGradGradGradGradGradGradGradGrad

                          Input orientation:                          
 ---------------------------------------------------------------------
 Center     Atomic      Atomic             Coordinates (Angstroms)
 Number     Number       Type             X           Y           Z
 ---------------------------------------------------------------------
      1          4           0       -0.012355    0.044888   -1.535399
      2          4           0       -1.564282    1.351678   -0.255758
      3          4           0        0.427067    1.725090   -0.453955
      4          4           0       -0.169326    0.998619    1.361961
      5          4           0        1.986953    0.450590   -1.142820
      6          4           0       -1.714084   -0.347459    0.876643
      7          4           0       -0.425411   -1.593682   -0.360664
      8          4           0        0.186818   -1.035637    1.536663
      9          4           0        1.550296   -1.261971   -0.205076
     10          4           0        1.728473    0.439151    0.872164
     11          4           0       -2.010060   -0.387675   -1.131548
     12          1           0        0.586699   -2.257391    2.732864
     13          1           0        0.222850   -1.723249    3.143360
 ---------------------------------------------------------------------
                    Distance matrix (angstroms):
                    1          2          3          4          5
     1  Be   0.000000
     2  Be   2.398679   0.000000
     3  Be   2.045896   2.035728   0.000000
     4  Be   3.054331   2.165079   2.044748   0.000000
     5  Be   2.077485   3.769631   2.128880   3.350195   0.000000
     6  Be   2.977879   2.047399   3.263507   2.105644   4.291013
     7  Be   2.058040   3.159617   3.427779   3.122986   3.257348
     8  Be   3.262632   3.460982   3.412022   2.072572   3.553728
     9  Be   2.433006   4.066243   3.200956   3.243914   2.000724
    10  Be   2.997045   3.598214   2.259621   2.038270   2.031527
    11  Be   2.083514   1.997768   3.295830   3.395247   4.083985
    12  H    4.886453   5.155964   5.103083   3.612832   4.931004
    13  H    5.007236   4.919657   4.987326   3.276546   5.119470
                    6          7          8          9         10
     6  Be   0.000000
     7  Be   2.178228   0.000000
     8  Be   2.126651   2.070287   0.000000
     9  Be   3.558458   2.009393   2.223501   0.000000
    10  Be   3.531285   3.208035   2.234560   2.021389   0.000000
    11  Be   2.030283   2.135375   3.516458   3.781386   4.321473
    12  H    3.519517   3.321866   1.755986   3.248211   3.469466
    13  H    3.283674   3.565840   1.748023   3.631380   3.478679
                   11         12         13
    11  Be   0.000000
    12  H    5.017238   0.000000
    13  H    5.004446   0.765638   0.000000
 Stoichiometry    Be11H2
 Framework group  C1[X(Be11H2)]
 Deg. of freedom    33
 Full point group                 C1      NOp   1
 Largest Abelian subgroup         C1      NOp   1
 Largest concise Abelian subgroup C1      NOp   1
                         Standard orientation:                         
 ---------------------------------------------------------------------
 Center     Atomic      Atomic             Coordinates (Angstroms)
 Number     Number       Type             X           Y           Z
 ---------------------------------------------------------------------
      1          4           0        0.624666   -1.186317   -0.923982
      2          4           0        1.909842   -0.332539    0.912603
      3          4           0        0.288994   -1.555350    1.060162
      4          4           0       -0.006404    0.390505    1.614584
      5          4           0       -1.203278   -2.014695   -0.386993
      6          4           0        1.199410    1.478499    0.274427
      7          4           0        0.151641    0.736403   -1.485160
      8          4           0       -0.921298    1.491921    0.116116
      9          4           0       -1.590899   -0.207183   -1.152204
     10          4           0       -1.684946   -0.476063    0.849013
     11          4           0        2.163164    0.217080   -0.991294
     12          1           0       -2.022808    2.840036   -0.113556
     13          1           0       -1.700756    2.990924    0.564468
 ---------------------------------------------------------------------
 Rotational constants (GHZ):           2.1899570           1.8574946           1.6511409
 Standard basis: def2TZVP (5D, 7F)
 There are   232 symmetry adapted cartesian basis functions of A   symmetry.
 There are   221 symmetry adapted basis functions of A   symmetry.
   221 basis functions,   335 primitive gaussians,   232 cartesian basis functions
    23 alpha electrons       23 beta electrons
       nuclear repulsion energy       190.9504766330 Hartrees.
 NAtoms=   13 NActive=   13 NUniq=   13 SFac= 1.00D+00 NAtFMM=   60 NAOKFM=F Big=F
 Integral buffers will be    131072 words long.
 Raffenetti 2 integral format.
 Two-electron integral symmetry is turned on.
 Nuclear repulsion after empirical dispersion term =      190.9232030117 Hartrees.
 One-electron integrals computed using PRISM.
   1 Symmetry operations used in ECPInt.
 ECPInt:  NShTT=    5778 NPrTT=   17959 LenC2=    5637 LenP2D=   14635.
 LDataN:  DoStor=T MaxTD1= 4 Len=   56
 NBasis=   221 RedAO= T EigKep=  2.83D-04  NBF=   221
 NBsUse=   221 1.00D-06 EigRej= -1.00D+00 NBFU=   221
 Initial guess from the checkpoint file:  "/home/super/YCY/BeH/Be11/8-H-Be11.chk"
 B after Tr=     0.000000    0.000000   -0.000000
         Rot=    0.999991    0.000102   -0.000214   -0.004296 Ang=   0.49 deg.
 ExpMin= 3.27D-02 ExpMax= 4.70D+03 ExpMxC= 1.60D+02 IAcc=3 IRadAn=         5 AccDes= 0.00D+00
 Harris functional with IExCor= 1009 and IRadAn=       5 diagonalized for initial guess.
 HarFok:  IExCor= 1009 AccDes= 0.00D+00 IRadAn=         5 IDoV= 1 UseB2=F ITyADJ=14
 ICtDFT=  3500011 ScaDFX=  1.000000  1.000000  1.000000  1.000000
 FoFCou: FMM=F IPFlag=           0 FMFlag=      100000 FMFlg1=           0
         NFxFlg=           0 DoJE=T BraDBF=F KetDBF=T FulRan=T
         wScrn=  0.000000 ICntrl=       500 IOpCl=  0 I1Cent=   200000004 NGrid=           0
         NMat0=    1 NMatS0=      1 NMatT0=    0 NMatD0=    1 NMtDS0=    0 NMtDT0=    0
 Petite list used in FoFCou.
 Requested convergence on RMS density matrix=1.00D-08 within 128 cycles.
 Requested convergence on MAX density matrix=1.00D-06.
 Requested convergence on             energy=1.00D-06.
 No special actions if energy rises.
 SCF Done:  E(RPBE1PBE) =  -163.031488129     A.U. after   12 cycles
            NFock= 12  Conv=0.68D-08     -V/T= 2.0075
   1 Symmetry operations used in ECPInt.
 ECPInt:  NShTT=    5778 NPrTT=   17959 LenC2=    5637 LenP2D=   14635.
 LDataN:  DoStor=T MaxTD1= 5 Len=  102
 Calling FoFJK, ICntrl=      2127 FMM=F ISym2X=0 I1Cent= 0 IOpClX= 0 NMat=1 NMatS=1 NMatT=0.
 ***** Axes restored to original set *****
 -------------------------------------------------------------------
 Center     Atomic                   Forces (Hartrees/Bohr)
 Number     Number              X              Y              Z
 -------------------------------------------------------------------
      1        4          -0.000230011    0.000191492    0.000303708
      2        4           0.000273653   -0.000061228    0.000010596
      3        4          -0.000094508   -0.000444766   -0.000217554
      4        4          -0.000107274    0.000232790    0.000042171
      5        4          -0.000366429   -0.000210418    0.000636501
      6        4          -0.001449755   -0.000430754    0.000637737
      7        4          -0.000443699    0.000139811   -0.000183548
      8        4           0.000250061    0.000272469   -0.000086475
      9        4           0.001067342   -0.000427333   -0.000188223
     10        4           0.000623506    0.000271448   -0.000005246
     11        4           0.000632877   -0.000049135    0.000077065
     12        1           0.000593612   -0.002031956   -0.002156671
     13        1          -0.000749374    0.002547579    0.001129939
 -------------------------------------------------------------------
 Cartesian Forces:  Max     0.002547579 RMS     0.000783545

 GradGradGradGradGradGradGradGradGradGradGradGradGradGradGradGradGradGrad
 Berny optimization.
 Using GEDIIS/GDIIS optimizer.
 FormGI is forming the generalized inverse of G from B-inverse, IUseBI=4.
 Internal  Forces:  Max     0.001960676 RMS     0.000216239
 Search for a local minimum.
 Step number   8 out of a maximum of  100
 All quantities printed in internal units (Hartrees-Bohrs-Radians)
 Mixed Optimization -- En-DIIS/RFO-DIIS
 Swapping is turned off.
 Update second derivatives using D2CorX and points    4    5    6    7    8
 DE= -1.02D-04 DEPred=-7.69D-05 R= 1.32D+00
 TightC=F SS=  1.41D+00  RLast= 1.09D-01 DXNew= 1.7015D+00 3.2829D-01
 Trust test= 1.32D+00 RLast= 1.09D-01 DXMaxT set to 1.01D+00
 ITU=  1  1  1  1  1  1  1  0
     Eigenvalues ---    0.00356   0.02039   0.02531   0.02697   0.02914
     Eigenvalues ---    0.03240   0.03439   0.03709   0.04084   0.04439
     Eigenvalues ---    0.04598   0.05469   0.05753   0.06150   0.06419
     Eigenvalues ---    0.06539   0.06670   0.06994   0.07044   0.07272
     Eigenvalues ---    0.07748   0.08645   0.08915   0.09748   0.10368
     Eigenvalues ---    0.10765   0.11099   0.12160   0.12367   0.13019
     Eigenvalues ---    0.13355   0.14240   0.35302
 En-DIIS/RFO-DIIS/Sim-DIIS IScMMF=       -3 using points:     8    7    6    5    4    3
 RFO step:  Lambda=-2.66402780D-04.
 DIIS inversion failure, remove point   6.
 DIIS inversion failure, remove point   5.
 RFO-DIIS uses    4 points instead of    6
 DidBck=F Rises=F RFO-DIIS coefs:    0.91905    1.87404   -2.00000    0.20690    0.00000
                  RFO-DIIS coefs:    0.00000
 Iteration  1 RMS(Cart)=  0.00972464 RMS(Int)=  0.00141809
 Iteration  2 RMS(Cart)=  0.00043115 RMS(Int)=  0.00122759
 Iteration  3 RMS(Cart)=  0.00000122 RMS(Int)=  0.00122759
 Iteration  4 RMS(Cart)=  0.00000002 RMS(Int)=  0.00122759
 Variable       Old X    -DE/DX   Delta X   Delta X   Delta X     New X
                                 (Linear)    (Quad)   (Total)
    R1        4.53285  -0.00002   0.00835  -0.00115   0.00663   4.53947
    R2        3.86618  -0.00014   0.00459  -0.00293   0.00176   3.86795
    R3        3.92588  -0.00003  -0.00177   0.00039  -0.00120   3.92468
    R4        3.88913  -0.00016  -0.00340  -0.00130  -0.00478   3.88435
    R5        4.59771   0.00013   0.00357   0.00158   0.00502   4.60273
    R6        3.93727  -0.00011   0.01184  -0.00158   0.01049   3.94776
    R7        3.84697  -0.00002   0.00586  -0.00052   0.00529   3.85226
    R8        4.09141  -0.00013   0.00094  -0.00106   0.00010   4.09151
    R9        3.86902   0.00010   0.00375   0.00083   0.00447   3.87349
   R10        3.77523  -0.00006   0.00328  -0.00056   0.00282   3.77806
   R11        3.86401  -0.00012  -0.00558  -0.00057  -0.00608   3.85793
   R12        4.02300  -0.00012   0.00762  -0.00097   0.00642   4.02942
   R13        4.27006   0.00000   0.00118  -0.00002   0.00103   4.27109
   R14        3.97909   0.00037  -0.01445   0.00290  -0.01148   3.96761
   R15        3.91659  -0.00018  -0.01847  -0.00104  -0.01912   3.89747
   R16        3.85177   0.00032  -0.00700   0.00270  -0.00449   3.84729
   R17        3.78082  -0.00023   0.01002  -0.00300   0.00706   3.78788
   R18        3.83903  -0.00031   0.01317  -0.00392   0.00918   3.84821
   R19        4.11625   0.00032  -0.01450   0.00058  -0.01402   4.10224
   R20        4.01879   0.00016   0.00447   0.00315   0.00757   4.02635
   R21        3.83668  -0.00004   0.00364  -0.00030   0.00318   3.83986
   R22        3.91228  -0.00019  -0.01734  -0.00090  -0.01791   3.89436
   R23        3.79720   0.00042  -0.00919   0.00485  -0.00428   3.79292
   R24        4.03527  -0.00027   0.00494  -0.00339   0.00162   4.03689
   R25        4.20181   0.00005  -0.00552   0.00047  -0.00501   4.19680
   R26        4.22271  -0.00002  -0.01163   0.00040  -0.01094   4.21176
   R27        3.31833  -0.00037  -0.01638  -0.00409  -0.02258   3.29576
   R28        3.30328  -0.00039   0.00048  -0.00268  -0.00435   3.29894
   R29        3.81987   0.00020  -0.00114   0.00061  -0.00073   3.81914
   R30        1.44685   0.00196  -0.01653   0.01603   0.00915   1.45599
    A1        1.99923  -0.00000   0.00251   0.00025   0.00270   2.00193
    A2        1.57019   0.00001  -0.00481  -0.00023  -0.00499   1.56520
    A3        2.00037   0.00009  -0.00026   0.00085   0.00056   2.00093
    A4        1.97714   0.00005  -0.00798   0.00037  -0.00759   1.96954
    A5        1.58495   0.00003  -0.00028   0.00019  -0.00019   1.58476
    A6        1.84833   0.00000  -0.00166   0.00044  -0.00105   1.84727
    A7        1.81395   0.00002  -0.00092   0.00001  -0.00089   1.81306
    A8        2.75620  -0.00003   0.00170  -0.00013   0.00156   2.75776
    A9        1.98048   0.00007  -0.00138   0.00071  -0.00072   1.97976
   A10        1.46350  -0.00000  -0.00565  -0.00015  -0.00571   1.45779
   A11        1.46085   0.00009  -0.00073   0.00074   0.00004   1.46089
   A12        1.85214   0.00011  -0.00322   0.00092  -0.00226   1.84988
   A13        1.91271  -0.00006   0.00081  -0.00076   0.00031   1.91303
   A14        1.90641   0.00000  -0.00562  -0.00009  -0.00565   1.90076
   A15        1.68606   0.00004  -0.00418   0.00026  -0.00401   1.68205
   A16        1.53734   0.00005  -0.00098   0.00058  -0.00038   1.53696
   A17        2.26327   0.00004  -0.00045   0.00074   0.00017   2.26344
   A18        1.98434   0.00010   0.00087   0.00092   0.00174   1.98608
   A19        1.86333   0.00002  -0.00071  -0.00021  -0.00098   1.86235
   A20        1.91108  -0.00008   0.00907  -0.00005   0.00905   1.92013
   A21        2.05455   0.00002   0.00622   0.00011   0.00624   2.06079
   A22        1.80947   0.00005   0.00657   0.00022   0.00680   1.81626
   A23        1.95353  -0.00015   0.00697  -0.00094   0.00619   1.95971
   A24        2.04004   0.00010   0.00772   0.00102   0.00878   2.04883
   A25        1.63472   0.00011  -0.00270   0.00086  -0.00186   1.63287
   A26        1.77304   0.00014  -0.00356   0.00118  -0.00242   1.77061
   A27        1.68841  -0.00016  -0.00063  -0.00130  -0.00202   1.68639
   A28        1.95499  -0.00030   0.00011  -0.00233  -0.00207   1.95292
   A29        1.63348  -0.00015  -0.00789  -0.00137  -0.00932   1.62416
   A30        1.92579  -0.00019  -0.00013  -0.00166  -0.00162   1.92418
   A31        2.01626  -0.00029   0.00096  -0.00218  -0.00100   2.01526
   A32        1.55825   0.00007   0.00659   0.00085   0.00742   1.56568
   A33        1.82260  -0.00013   0.00766  -0.00068   0.00716   1.82976
   A34        2.03004   0.00012   0.01006   0.00126   0.01130   2.04134
   A35        1.98020  -0.00006   0.00868   0.00068   0.00947   1.98968
   A36        2.29745   0.00003   0.00818   0.00028   0.00847   2.30592
   A37        1.70772   0.00014  -0.00618   0.00007  -0.00643   1.70129
   A38        1.71050   0.00019   0.00110   0.00101   0.00180   1.71230
   A39        2.46459   0.00037   0.01901   0.00716   0.02206   2.48665
   A40        2.05682  -0.00044   0.00038  -0.00491  -0.00171   2.05511
   A41        1.91553   0.00030   0.00088   0.00180   0.00243   1.91796
   A42        1.88685   0.00028   0.00154   0.00166   0.00297   1.88982
   A43        2.26545  -0.00026  -0.02221  -0.00814  -0.03067   2.23477
   A44        2.01638  -0.00019   0.01265   0.00397   0.01809   2.03447
   A45        1.68041   0.00017  -0.00060   0.00095   0.00013   1.68054
   A46        2.09914  -0.00053  -0.01626  -0.00867  -0.02249   2.07665
   A47        2.40748   0.00028   0.01279   0.00766   0.01839   2.42587
   A48        1.89985  -0.00038   0.00518  -0.00047   0.00616   1.90601
   A49        2.30140  -0.00000  -0.01049  -0.00304  -0.01580   2.28560
   A50        2.09979   0.00008   0.02453   0.00826   0.03200   2.13179
   A51        2.11616  -0.00038  -0.01528  -0.00904  -0.02343   2.09272
   A52        1.55058  -0.00023   0.00101  -0.00154  -0.00040   1.55018
   A53        1.46658  -0.00006  -0.00030  -0.00058  -0.00080   1.46578
   A54        1.89611  -0.00012  -0.00314  -0.00100  -0.00411   1.89200
   A55        1.99748  -0.00022   0.00042  -0.00134  -0.00076   1.99672
   A56        1.84093  -0.00008  -0.00649  -0.00092  -0.00735   1.83358
   A57        1.72417  -0.00020   0.00118  -0.00133  -0.00001   1.72415
   A58        1.68646  -0.00002   0.00179  -0.00021   0.00156   1.68801
   A59        1.93399  -0.00007  -0.00228  -0.00034  -0.00264   1.93135
   A60        1.85145  -0.00000  -0.00367  -0.00016  -0.00389   1.84756
   A61        1.96757  -0.00016   0.00160  -0.00094   0.00075   1.96833
   A62        1.61865   0.00016  -0.00194   0.00124  -0.00086   1.61778
   A63        1.73947   0.00006  -0.00655   0.00027  -0.00642   1.73305
    D1       -0.71159   0.00005  -0.00449   0.00065  -0.00387  -0.71547
    D2       -1.76395  -0.00006  -0.00003  -0.00022  -0.00026  -1.76421
    D3        1.12680   0.00008  -0.00745   0.00057  -0.00690   1.11990
    D4        0.07445  -0.00003  -0.00299  -0.00030  -0.00329   0.07116
    D5        0.29315  -0.00001  -0.00137  -0.00028  -0.00170   0.29146
    D6       -0.75920  -0.00012   0.00309  -0.00115   0.00192  -0.75728
    D7       -0.20272  -0.00000   0.00201   0.00028   0.00218  -0.20054
    D8        0.76970   0.00011   0.00079   0.00118   0.00183   0.77153
    D9       -1.05405  -0.00012   0.00243  -0.00101   0.00140  -1.05265
   D10       -0.08164  -0.00001   0.00122  -0.00012   0.00104  -0.08059
   D11        0.94825  -0.00004   0.00065  -0.00014   0.00043   0.94868
   D12        1.92067   0.00007  -0.00057   0.00075   0.00007   1.92074
   D13        0.79618  -0.00003   0.00177  -0.00064   0.00122   0.79740
   D14       -0.88746  -0.00005   0.00694  -0.00046   0.00653  -0.88093
   D15       -0.05385  -0.00006   0.00144  -0.00204  -0.00072  -0.05457
   D16       -0.06955   0.00003   0.00247   0.00027   0.00277  -0.06678
   D17       -1.09422  -0.00003  -0.00421  -0.00109  -0.00541  -1.09963
   D18        0.80278   0.00003   0.00249   0.00033   0.00300   0.80578
   D19       -0.22189  -0.00003  -0.00419  -0.00103  -0.00518  -0.22707
   D20        1.94340   0.00003   0.00362   0.00046   0.00411   1.94751
   D21        0.91873  -0.00003  -0.00306  -0.00090  -0.00407   0.91466
   D22        0.32398  -0.00000  -0.00355   0.00009  -0.00334   0.32065
   D23       -0.78062   0.00002  -0.00110  -0.00001  -0.00109  -0.78170
   D24        1.19633  -0.00001  -0.00376   0.00022  -0.00338   1.19295
   D25        0.09173   0.00001  -0.00131   0.00012  -0.00113   0.09060
   D26       -0.68428  -0.00004  -0.00159  -0.00046  -0.00202  -0.68630
   D27       -1.78888  -0.00002   0.00086  -0.00056   0.00023  -1.78865
   D28       -0.91797   0.00002   0.00105   0.00005   0.00120  -0.91676
   D29        0.02255   0.00005  -0.00045   0.00178   0.00154   0.02409
   D30        0.79305   0.00008  -0.00056   0.00072   0.00023   0.79328
   D31        0.93088  -0.00004   0.00658  -0.00112   0.00557   0.93645
   D32       -0.17460  -0.00002   0.00263  -0.00058   0.00219  -0.17241
   D33       -0.17805  -0.00004   0.00723  -0.00109   0.00626  -0.17178
   D34       -1.28353  -0.00002   0.00328  -0.00055   0.00289  -1.28064
   D35       -0.92349   0.00008  -0.00127   0.00050  -0.00094  -0.92443
   D36        0.33813   0.00001   0.00465   0.00034   0.00508   0.34321
   D37       -0.04480   0.00005  -0.00013   0.00024   0.00017  -0.04464
   D38        1.21681  -0.00002   0.00580   0.00008   0.00619   1.22300
   D39       -0.07082   0.00004   0.00264   0.00033   0.00300  -0.06782
   D40        0.93405  -0.00012  -0.00128  -0.00073  -0.00197   0.93208
   D41       -0.94133   0.00008   0.00239   0.00097   0.00325  -0.93808
   D42        0.06354  -0.00008  -0.00154  -0.00009  -0.00172   0.06182
   D43        0.80539  -0.00002  -0.00228   0.00040  -0.00210   0.80330
   D44       -0.27729   0.00001   0.00146   0.00051   0.00171  -0.27557
   D45       -0.53243  -0.00003  -0.00487  -0.00032  -0.00522  -0.53765
   D46        0.58637  -0.00001   0.00435   0.00037   0.00491   0.59128
   D47       -1.58378  -0.00007  -0.00129  -0.00109  -0.00248  -1.58625
   D48       -0.46497  -0.00005   0.00793  -0.00040   0.00765  -0.45733
   D49       -0.76411   0.00006  -0.00784   0.00109  -0.00674  -0.77085
   D50        0.45651   0.00005  -0.00806   0.00075  -0.00728   0.44923
   D51       -1.00691   0.00004  -0.00215   0.00026  -0.00182  -1.00874
   D52        0.09896   0.00001  -0.00134   0.00016  -0.00112   0.09784
   D53        0.20350   0.00006  -0.00201   0.00067  -0.00147   0.20203
   D54        1.30938   0.00004  -0.00120   0.00057  -0.00077   1.30861
   D55        1.04280  -0.00008   0.00518  -0.00062   0.00464   1.04744
   D56       -0.00777   0.00008   0.00463   0.00081   0.00556  -0.00221
   D57       -0.19833  -0.00008  -0.00115  -0.00039  -0.00165  -0.19998
   D58       -1.24890   0.00009  -0.00170   0.00104  -0.00073  -1.24964
   D59        0.35101  -0.00008   0.00031  -0.00108  -0.00063   0.35038
   D60        1.33279   0.00008   0.00020   0.00040   0.00057   1.33336
   D61       -2.60996   0.00014   0.03587   0.01131   0.05074  -2.55922
   D62       -2.38886  -0.00017  -0.01464  -0.00834  -0.02337  -2.41223
   D63       -0.73316  -0.00006  -0.00575  -0.00098  -0.00676  -0.73992
   D64        0.24862   0.00010  -0.00586   0.00050  -0.00556   0.24306
   D65        2.58906   0.00015   0.02981   0.01141   0.04461   2.63368
   D66        2.81016  -0.00015  -0.02071  -0.00824  -0.02950   2.78066
   D67        0.07340  -0.00005  -0.00621  -0.00094  -0.00715   0.06625
   D68       -1.01808   0.00001  -0.00620  -0.00041  -0.00665  -1.02473
   D69        1.21256  -0.00002   0.00156  -0.00054   0.00113   1.21370
   D70        0.12109   0.00005   0.00156  -0.00001   0.00163   0.12272
   D71        0.77868  -0.00012  -0.00166  -0.00164  -0.00329   0.77539
   D72       -0.31880   0.00007   0.00267  -0.00010   0.00247  -0.31632
   D73       -0.49760   0.00006   0.00293   0.00114   0.00400  -0.49360
   D74        0.59678  -0.00009  -0.00022   0.00010  -0.00010   0.59668
   D75        0.08208  -0.00004  -0.00284  -0.00037  -0.00327   0.07881
   D76        1.32324  -0.00004   0.00268  -0.00032   0.00251   1.32575
   D77       -1.01815   0.00009  -0.00414   0.00070  -0.00352  -1.02167
   D78        0.22301   0.00009   0.00138   0.00075   0.00225   0.22526
   D79       -0.93191  -0.00002  -0.00229  -0.00012  -0.00220  -0.93411
   D80        0.06748   0.00014   0.00013   0.00059   0.00071   0.06819
   D81        2.93832   0.00061   0.02092   0.00983   0.02552   2.96384
   D82        2.50313  -0.00034  -0.00811  -0.00722  -0.01277   2.49036
   D83        0.19609  -0.00022  -0.00214  -0.00167  -0.00343   0.19266
   D84        1.19548  -0.00006   0.00029  -0.00096  -0.00052   1.19495
   D85       -2.21687   0.00042   0.02108   0.00829   0.02429  -2.19258
   D86       -2.65206  -0.00053  -0.00795  -0.00876  -0.01400  -2.66606
   D87        0.53000  -0.00009  -0.00291  -0.00106  -0.00409   0.52590
   D88       -0.58738   0.00017   0.00134   0.00120   0.00225  -0.58513
   D89        0.52727   0.00008   0.00461   0.00130   0.00583   0.53310
   D90       -0.46385  -0.00005   0.00298   0.00039   0.00350  -0.46035
   D91       -2.74500   0.00003  -0.01882  -0.00578  -0.02428  -2.76928
   D92        3.12661  -0.00012   0.01702   0.00492   0.02563  -3.13094
   D93       -0.56688   0.00010  -0.00198   0.00124  -0.00118  -0.56807
   D94       -1.55800  -0.00004  -0.00361   0.00033  -0.00351  -1.56152
   D95        2.44402   0.00005  -0.02541  -0.00584  -0.03129   2.41273
   D96        2.03245  -0.00011   0.01042   0.00486   0.01862   2.05107
   D97       -1.28920   0.00004  -0.00185   0.00028  -0.00174  -1.29093
   D98       -0.17731  -0.00009  -0.00101  -0.00098  -0.00210  -0.17942
   D99       -0.12116   0.00011   0.00993   0.00163   0.01179  -0.10937
   D100       0.99072  -0.00002   0.01076   0.00038   0.01143   1.00215
   D101       0.55362  -0.00010   0.00256  -0.00114   0.00195   0.55557
   D102      -0.80891  -0.00003  -0.01008  -0.00111  -0.01123  -0.82015
   D103      -0.81250  -0.00006   0.00477  -0.00005   0.00475  -0.80775
   D104       0.06131  -0.00012   0.00299  -0.00036   0.00277   0.06408
   D105       0.25403   0.00011   0.00273   0.00076   0.00331   0.25734
   D106       1.12784   0.00005   0.00096   0.00045   0.00133   1.12917
   D107       2.82452  -0.00040  -0.02623  -0.01066  -0.03493   2.78959
   D108      -2.58486  -0.00047  -0.02800  -0.01097  -0.03691  -2.62177
   D109       3.03756   0.00046   0.01623   0.01127   0.02448   3.06204
   D110      -2.37182   0.00040   0.01445   0.01097   0.02250  -2.34932
   D111      -0.15129  -0.00012   0.00109  -0.00070   0.00048  -0.15081
   D112      -1.20198  -0.00005   0.00023  -0.00043  -0.00011  -1.20208
   D113       0.94991   0.00003  -0.00165  -0.00068  -0.00247   0.94744
   D114      -0.10078   0.00009  -0.00250  -0.00042  -0.00306  -0.10383
   D115      -3.05256  -0.00047  -0.00793  -0.00602  -0.01141  -3.06397
   D116       2.17994  -0.00041  -0.00879  -0.00575  -0.01200   2.16794
   D117      -2.53864   0.00027  -0.00422   0.00097  -0.00614  -2.54478
   D118       2.69386   0.00034  -0.00508   0.00123  -0.00672   2.68714
   D119      -0.08358  -0.00001   0.00110  -0.00005   0.00100  -0.08259
   D120       0.91172  -0.00009   0.00076  -0.00057   0.00015   0.91186
   D121      -0.96058   0.00010  -0.00029   0.00098   0.00068  -0.95990
   D122       0.03472   0.00002  -0.00064   0.00046  -0.00017   0.03456
         Item               Value     Threshold  Converged?
 Maximum Force            0.001961     0.000450     NO 
 RMS     Force            0.000216     0.000300     YES
 Maximum Displacement     0.087142     0.001800     NO 
 RMS     Displacement     0.009667     0.001200     NO 
 Predicted change in Energy=-1.121287D-04
 GradGradGradGradGradGradGradGradGradGradGradGradGradGradGradGradGradGrad

                          Input orientation:                          
 ---------------------------------------------------------------------
 Center     Atomic      Atomic             Coordinates (Angstroms)
 Number     Number       Type             X           Y           Z
 ---------------------------------------------------------------------
      1          4           0       -0.009100    0.043765   -1.534878
      2          4           0       -1.568667    1.350602   -0.257997
      3          4           0        0.425827    1.724997   -0.451455
      4          4           0       -0.172276    0.990304    1.356956
      5          4           0        1.989462    0.451246   -1.143709
      6          4           0       -1.716532   -0.349135    0.878035
      7          4           0       -0.421396   -1.584636   -0.350205
      8          4           0        0.190713   -1.031836    1.538356
      9          4           0        1.553974   -1.262484   -0.199604
     10          4           0        1.727799    0.439813    0.875765
     11          4           0       -2.012058   -0.392041   -1.131867
     12          1           0        0.540586   -2.274590    2.710885
     13          1           0        0.265309   -1.703053    3.148154
 ---------------------------------------------------------------------
                    Distance matrix (angstroms):
                    1          2          3          4          5
     1  Be   0.000000
     2  Be   2.402186   0.000000
     3  Be   2.046829   2.038530   0.000000
     4  Be   3.047173   2.165132   2.041531   0.000000
     5  Be   2.076849   3.775395   2.132279   3.349182   0.000000
     6  Be   2.981919   2.049765   3.264853   2.099568   4.296795
     7  Be   2.055512   3.152833   3.417852   3.099480   3.253721
     8  Be   3.262147   3.463858   3.408042   2.062453   3.553660
     9  Be   2.435661   4.072164   3.203309   3.236954   2.004458
    10  Be   2.997477   3.603005   2.260164   2.035896   2.036387
    11  Be   2.089063   1.999262   3.299711   3.389677   4.089430
    12  H    4.868616   5.138601   5.100025   3.605666   4.938351
    13  H    5.005742   4.928503   4.973376   3.264053   5.102332
                    6          7          8          9         10
     6  Be   0.000000
     7  Be   2.170810   0.000000
     8  Be   2.130654   2.060807   0.000000
     9  Be   3.562545   2.007125   2.220852   0.000000
    10  Be   3.533534   3.196942   2.228769   2.021001   0.000000
    11  Be   2.031964   2.136231   3.520173   3.787264   4.325401
    12  H    3.487306   3.282029   1.744040   3.243803   3.484985
    13  H    3.303669   3.567086   1.745723   3.614172   3.448841
                   11         12         13
    11  Be   0.000000
    12  H    4.982642   0.000000
    13  H    5.022323   0.770478   0.000000
 Stoichiometry    Be11H2
 Framework group  C1[X(Be11H2)]
 Deg. of freedom    33
 Full point group                 C1      NOp   1
 Largest Abelian subgroup         C1      NOp   1
 Largest concise Abelian subgroup C1      NOp   1
                         Standard orientation:                         
 ---------------------------------------------------------------------
 Center     Atomic      Atomic             Coordinates (Angstroms)
 Number     Number       Type             X           Y           Z
 ---------------------------------------------------------------------
      1          4           0        0.609480   -1.194387   -0.924597
      2          4           0        1.911338   -0.352034    0.910097
      3          4           0        0.273545   -1.556288    1.061777
      4          4           0        0.000555    0.392816    1.604288
      5          4           0       -1.225438   -2.005022   -0.386775
      6          4           0        1.216773    1.468149    0.272875
      7          4           0        0.155119    0.733957   -1.472481
      8          4           0       -0.908099    1.498130    0.118912
      9          4           0       -1.597639   -0.189218   -1.149778
     10          4           0       -1.689677   -0.456364    0.851374
     11          4           0        2.166793    0.196274   -0.995461
     12          1           0       -1.947485    2.874116   -0.141883
     13          1           0       -1.703514    2.981832    0.580966
 ---------------------------------------------------------------------
 Rotational constants (GHZ):           2.1959135           1.8584636           1.6494064
 Standard basis: def2TZVP (5D, 7F)
 There are   232 symmetry adapted cartesian basis functions of A   symmetry.
 There are   221 symmetry adapted basis functions of A   symmetry.
   221 basis functions,   335 primitive gaussians,   232 cartesian basis functions
    23 alpha electrons       23 beta electrons
       nuclear repulsion energy       191.0358843392 Hartrees.
 NAtoms=   13 NActive=   13 NUniq=   13 SFac= 1.00D+00 NAtFMM=   60 NAOKFM=F Big=F
 Integral buffers will be    131072 words long.
 Raffenetti 2 integral format.
 Two-electron integral symmetry is turned on.
 Nuclear repulsion after empirical dispersion term =      191.0085991120 Hartrees.
 One-electron integrals computed using PRISM.
   1 Symmetry operations used in ECPInt.
 ECPInt:  NShTT=    5778 NPrTT=   17959 LenC2=    5637 LenP2D=   14635.
 LDataN:  DoStor=T MaxTD1= 4 Len=   56
 NBasis=   221 RedAO= T EigKep=  2.83D-04  NBF=   221
 NBsUse=   221 1.00D-06 EigRej= -1.00D+00 NBFU=   221
 Initial guess from the checkpoint file:  "/home/super/YCY/BeH/Be11/8-H-Be11.chk"
 B after Tr=    -0.000000   -0.000000    0.000000
         Rot=    0.999987    0.000159   -0.000564    0.005161 Ang=   0.60 deg.
 ExpMin= 3.27D-02 ExpMax= 4.70D+03 ExpMxC= 1.60D+02 IAcc=3 IRadAn=         5 AccDes= 0.00D+00
 Harris functional with IExCor= 1009 and IRadAn=       5 diagonalized for initial guess.
 HarFok:  IExCor= 1009 AccDes= 0.00D+00 IRadAn=         5 IDoV= 1 UseB2=F ITyADJ=14
 ICtDFT=  3500011 ScaDFX=  1.000000  1.000000  1.000000  1.000000
 FoFCou: FMM=F IPFlag=           0 FMFlag=      100000 FMFlg1=           0
         NFxFlg=           0 DoJE=T BraDBF=F KetDBF=T FulRan=T
         wScrn=  0.000000 ICntrl=       500 IOpCl=  0 I1Cent=   200000004 NGrid=           0
         NMat0=    1 NMatS0=      1 NMatT0=    0 NMatD0=    1 NMtDS0=    0 NMtDT0=    0
 Petite list used in FoFCou.
 Requested convergence on RMS density matrix=1.00D-08 within 128 cycles.
 Requested convergence on MAX density matrix=1.00D-06.
 Requested convergence on             energy=1.00D-06.
 No special actions if energy rises.
 SCF Done:  E(RPBE1PBE) =  -163.031604767     A.U. after   12 cycles
            NFock= 12  Conv=0.98D-08     -V/T= 2.0075
   1 Symmetry operations used in ECPInt.
 ECPInt:  NShTT=    5778 NPrTT=   17959 LenC2=    5637 LenP2D=   14635.
 LDataN:  DoStor=T MaxTD1= 5 Len=  102
 Calling FoFJK, ICntrl=      2127 FMM=F ISym2X=0 I1Cent= 0 IOpClX= 0 NMat=1 NMatS=1 NMatT=0.
 ***** Axes restored to original set *****
 -------------------------------------------------------------------
 Center     Atomic                   Forces (Hartrees/Bohr)
 Number     Number              X              Y              Z
 -------------------------------------------------------------------
      1        4          -0.000612303    0.000329833    0.000420871
      2        4           0.000525893   -0.000477470    0.000197850
      3        4           0.000012623   -0.000644674   -0.000578826
      4        4          -0.000137869    0.001272234    0.000374339
      5        4          -0.000634472   -0.000485157    0.001430622
      6        4          -0.001863103   -0.000184789    0.000270017
      7        4          -0.000718453   -0.000470131   -0.001017697
      8        4           0.000019159   -0.000541052    0.001051021
      9        4           0.001344015    0.000000005   -0.000685441
     10        4           0.000932523    0.000573045   -0.000630466
     11        4           0.001184612    0.000093554    0.000321707
     12        1          -0.000352419   -0.000350632   -0.000655234
     13        1           0.000299793    0.000885234   -0.000498763
 -------------------------------------------------------------------
 Cartesian Forces:  Max     0.001863103 RMS     0.000722398

 GradGradGradGradGradGradGradGradGradGradGradGradGradGradGradGradGradGrad
 Berny optimization.
 Using GEDIIS/GDIIS optimizer.
 FormGI is forming the generalized inverse of G from B-inverse, IUseBI=4.
 Internal  Forces:  Max     0.000856165 RMS     0.000174571
 Search for a local minimum.
 Step number   9 out of a maximum of  100
 All quantities printed in internal units (Hartrees-Bohrs-Radians)
 Mixed Optimization -- En-DIIS/RFO-DIIS
 Swapping is turned off.
 Update second derivatives using D2CorX and points    5    6    7    8    9
 DE= -1.17D-04 DEPred=-1.12D-04 R= 1.04D+00
 TightC=F SS=  1.41D+00  RLast= 1.54D-01 DXNew= 1.7015D+00 4.6217D-01
 Trust test= 1.04D+00 RLast= 1.54D-01 DXMaxT set to 1.01D+00
 ITU=  1  1  1  1  1  1  1  1  0
     Eigenvalues ---    0.00413   0.01895   0.02471   0.02683   0.02909
     Eigenvalues ---    0.03249   0.03428   0.03713   0.04069   0.04425
     Eigenvalues ---    0.04595   0.05483   0.05752   0.06149   0.06412
     Eigenvalues ---    0.06536   0.06692   0.07009   0.07047   0.07268
     Eigenvalues ---    0.07751   0.08627   0.08917   0.09540   0.10028
     Eigenvalues ---    0.10613   0.11136   0.12163   0.12279   0.13061
     Eigenvalues ---    0.13342   0.14245   0.29977
 En-DIIS/RFO-DIIS/Sim-DIIS IScMMF=       -3 using points:     9    8    7    6    5    4    3
 RFO step:  Lambda=-1.07032803D-04.
 DIIS inversion failure, remove point   7.
 DIIS inversion failure, remove point   6.
 RFO-DIIS uses    5 points instead of    7
 DidBck=F Rises=F RFO-DIIS coefs:    1.03299   -2.00000    1.75245    0.65877   -0.44420
                  RFO-DIIS coefs:    0.00000    0.00000
 Iteration  1 RMS(Cart)=  0.00377752 RMS(Int)=  0.00151836
 Iteration  2 RMS(Cart)=  0.00004715 RMS(Int)=  0.00151723
 Iteration  3 RMS(Cart)=  0.00000072 RMS(Int)=  0.00151723
 Variable       Old X    -DE/DX   Delta X   Delta X   Delta X     New X
                                 (Linear)    (Quad)   (Total)
    R1        4.53947  -0.00016  -0.00685   0.00511  -0.00107   4.53840
    R2        3.86795  -0.00016  -0.00268  -0.00148  -0.00427   3.86367
    R3        3.92468  -0.00009   0.00134  -0.00066   0.00041   3.92508
    R4        3.88435  -0.00016   0.00499  -0.00568  -0.00053   3.88382
    R5        4.60273   0.00007  -0.00590   0.00584   0.00008   4.60281
    R6        3.94776  -0.00036  -0.01194   0.00714  -0.00515   3.94261
    R7        3.85226  -0.00010  -0.00621   0.00402  -0.00220   3.85007
    R8        4.09151  -0.00018   0.00001  -0.00147  -0.00166   4.08985
    R9        3.87349  -0.00001  -0.00391   0.00486   0.00106   3.87455
   R10        3.77806  -0.00016  -0.00343   0.00216  -0.00145   3.77661
   R11        3.85793  -0.00008   0.00699  -0.00577   0.00120   3.85914
   R12        4.02942  -0.00031  -0.00779   0.00463  -0.00287   4.02655
   R13        4.27109  -0.00008  -0.00057   0.00127   0.00083   4.27192
   R14        3.96761   0.00062   0.01613  -0.00529   0.01076   3.97837
   R15        3.89747   0.00028   0.01927  -0.01731   0.00159   3.89906
   R16        3.84729   0.00048   0.00734   0.00002   0.00759   3.85487
   R17        3.78788  -0.00051  -0.00713   0.00317  -0.00399   3.78389
   R18        3.84821  -0.00064  -0.00971   0.00431  -0.00529   3.84292
   R19        4.10224   0.00055   0.02082  -0.00837   0.01259   4.11482
   R20        4.02635   0.00037  -0.01106   0.00881  -0.00224   4.02412
   R21        3.83986  -0.00017  -0.00260   0.00310   0.00070   3.84056
   R22        3.89436   0.00023   0.01751  -0.01648   0.00072   3.89508
   R23        3.79292   0.00058   0.00700   0.00168   0.00864   3.80156
   R24        4.03689  -0.00044  -0.00195  -0.00223  -0.00422   4.03268
   R25        4.19680   0.00034   0.00185  -0.00438  -0.00262   4.19418
   R26        4.21176   0.00033   0.00780  -0.01011  -0.00269   4.20907
   R27        3.29576  -0.00033   0.01352  -0.03005  -0.01387   3.28189
   R28        3.29894  -0.00086  -0.00620  -0.01485  -0.01840   3.28054
   R29        3.81914   0.00027   0.00269   0.00141   0.00430   3.82344
   R30        1.45599   0.00031  -0.00727   0.01195  -0.00735   1.44865
    A1        2.00193  -0.00006  -0.00313   0.00250  -0.00058   2.00135
    A2        1.56520   0.00006   0.00633  -0.00418   0.00209   1.56729
    A3        2.00093   0.00011  -0.00005   0.00149   0.00145   2.00238
    A4        1.96954   0.00014   0.00968  -0.00560   0.00406   1.97361
    A5        1.58476   0.00003   0.00065   0.00030   0.00104   1.58580
    A6        1.84727   0.00002   0.00095  -0.00052   0.00023   1.84750
    A7        1.81306   0.00001   0.00193  -0.00056   0.00137   1.81443
    A8        2.75776  -0.00010  -0.00147   0.00121  -0.00025   2.75751
    A9        1.97976   0.00010   0.00132   0.00017   0.00155   1.98131
   A10        1.45779   0.00009   0.00686  -0.00472   0.00207   1.45986
   A11        1.46089   0.00012   0.00037   0.00106   0.00138   1.46227
   A12        1.84988   0.00018   0.00299  -0.00065   0.00229   1.85216
   A13        1.91303  -0.00007  -0.00072  -0.00078  -0.00182   1.91121
   A14        1.90076   0.00008   0.00701  -0.00451   0.00244   1.90321
   A15        1.68205   0.00010   0.00537  -0.00272   0.00278   1.68483
   A16        1.53696   0.00007   0.00056   0.00032   0.00086   1.53782
   A17        2.26344   0.00001   0.00043   0.00103   0.00160   2.26504
   A18        1.98608   0.00010  -0.00162   0.00237   0.00082   1.98690
   A19        1.86235   0.00002   0.00207  -0.00066   0.00147   1.86383
   A20        1.92013  -0.00017  -0.01249   0.00667  -0.00590   1.91423
   A21        2.06079  -0.00009  -0.00750   0.00533  -0.00209   2.05870
   A22        1.81626  -0.00004  -0.00801   0.00594  -0.00211   1.81415
   A23        1.95971  -0.00021  -0.01011   0.00312  -0.00721   1.95250
   A24        2.04883  -0.00000  -0.01053   0.00815  -0.00243   2.04639
   A25        1.63287   0.00021   0.00207  -0.00066   0.00144   1.63430
   A26        1.77061   0.00026   0.00292  -0.00067   0.00228   1.77290
   A27        1.68639  -0.00017   0.00137  -0.00352  -0.00201   1.68437
   A28        1.95292  -0.00028  -0.00037  -0.00511  -0.00569   1.94723
   A29        1.62416  -0.00006   0.01070  -0.00929   0.00149   1.62564
   A30        1.92418  -0.00021   0.00087  -0.00356  -0.00287   1.92130
   A31        2.01526  -0.00030  -0.00167  -0.00429  -0.00625   2.00901
   A32        1.56568  -0.00001  -0.00865   0.00703  -0.00163   1.56404
   A33        1.82976  -0.00017  -0.01106   0.00437  -0.00691   1.82285
   A34        2.04134   0.00002  -0.01349   0.01062  -0.00285   2.03849
   A35        1.98968  -0.00013  -0.01283   0.00774  -0.00532   1.98436
   A36        2.30592  -0.00008  -0.01012   0.00739  -0.00280   2.30312
   A37        1.70129   0.00011   0.01116  -0.00402   0.00755   1.70884
   A38        1.71230   0.00009   0.00149   0.00377   0.00562   1.71792
   A39        2.48665   0.00009  -0.03220   0.01851  -0.00862   2.47803
   A40        2.05511  -0.00016   0.00126  -0.00245  -0.00460   2.05051
   A41        1.91796   0.00018   0.00126   0.00531   0.00690   1.92486
   A42        1.88982   0.00015   0.00033   0.00550   0.00613   1.89595
   A43        2.23477  -0.00023   0.03441  -0.03089   0.00403   2.23880
   A44        2.03447  -0.00001  -0.02326   0.01606  -0.00914   2.02533
   A45        1.68054   0.00008   0.00324   0.00211   0.00562   1.68616
   A46        2.07665  -0.00023   0.02762  -0.02197   0.00268   2.07933
   A47        2.42587   0.00011  -0.02477   0.01617  -0.00614   2.41973
   A48        1.90601  -0.00009  -0.00831   0.00455  -0.00581   1.90020
   A49        2.28560  -0.00012   0.01527  -0.01729   0.00092   2.28652
   A50        2.13179   0.00011  -0.04156   0.02887  -0.01194   2.11985
   A51        2.09272  -0.00022   0.02604  -0.02373   0.00134   2.09407
   A52        1.55018  -0.00020  -0.00175  -0.00273  -0.00466   1.54552
   A53        1.46578  -0.00006   0.00073  -0.00139  -0.00074   1.46503
   A54        1.89200  -0.00010   0.00441  -0.00462  -0.00027   1.89173
   A55        1.99672  -0.00023  -0.00122  -0.00285  -0.00428   1.99244
   A56        1.83358  -0.00002   0.00859  -0.00708   0.00143   1.83501
   A57        1.72415  -0.00017  -0.00204  -0.00209  -0.00431   1.71984
   A58        1.68801  -0.00004  -0.00219   0.00090  -0.00126   1.68675
   A59        1.93135  -0.00006   0.00276  -0.00270   0.00009   1.93144
   A60        1.84756   0.00005   0.00503  -0.00315   0.00194   1.84950
   A61        1.96833  -0.00017  -0.00252  -0.00100  -0.00367   1.96466
   A62        1.61778   0.00024   0.00164   0.00093   0.00276   1.62055
   A63        1.73305   0.00017   0.00827  -0.00476   0.00373   1.73677
    D1       -0.71547   0.00015   0.00431  -0.00237   0.00197  -0.71349
    D2       -1.76421  -0.00005  -0.00046  -0.00063  -0.00107  -1.76528
    D3        1.11990   0.00018   0.00905  -0.00467   0.00441   1.12431
    D4        0.07116  -0.00001   0.00428  -0.00293   0.00136   0.07252
    D5        0.29146   0.00000   0.00227  -0.00136   0.00095   0.29241
    D6       -0.75728  -0.00019  -0.00250   0.00038  -0.00210  -0.75939
    D7       -0.20054  -0.00004  -0.00259   0.00192  -0.00054  -0.20108
    D8        0.77153   0.00011  -0.00174   0.00273   0.00116   0.77269
    D9       -1.05265  -0.00019  -0.00225  -0.00015  -0.00237  -1.05502
   D10       -0.08059  -0.00003  -0.00139   0.00066  -0.00066  -0.08125
   D11        0.94868  -0.00007  -0.00052   0.00005  -0.00038   0.94830
   D12        1.92074   0.00008   0.00034   0.00086   0.00133   1.92207
   D13        0.79740  -0.00009  -0.00079   0.00032  -0.00057   0.79683
   D14       -0.88093  -0.00014  -0.00800   0.00461  -0.00345  -0.88439
   D15       -0.05457  -0.00009   0.00253  -0.00258   0.00010  -0.05447
   D16       -0.06678   0.00002  -0.00358   0.00253  -0.00110  -0.06788
   D17       -1.09963   0.00001   0.00632  -0.00532   0.00112  -1.09851
   D18        0.80578   0.00002  -0.00396   0.00269  -0.00148   0.80430
   D19       -0.22707   0.00001   0.00595  -0.00516   0.00074  -0.22634
   D20        1.94751  -0.00003  -0.00488   0.00392  -0.00098   1.94653
   D21        0.91466  -0.00004   0.00502  -0.00393   0.00124   0.91590
   D22        0.32065   0.00006   0.00336  -0.00300   0.00022   0.32086
   D23       -0.78170   0.00004   0.00152  -0.00082   0.00067  -0.78103
   D24        1.19295   0.00005   0.00332  -0.00290   0.00022   1.19317
   D25        0.09060   0.00003   0.00148  -0.00073   0.00067   0.09127
   D26       -0.68630  -0.00000   0.00178  -0.00250  -0.00075  -0.68705
   D27       -1.78865  -0.00002  -0.00006  -0.00033  -0.00030  -1.78895
   D28       -0.91676   0.00004  -0.00158   0.00115  -0.00055  -0.91732
   D29        0.02409   0.00008  -0.00323   0.00313  -0.00038   0.02371
   D30        0.79328   0.00011   0.00007   0.00130   0.00128   0.79456
   D31        0.93645  -0.00013  -0.00597   0.00351  -0.00260   0.93385
   D32       -0.17241  -0.00004  -0.00265   0.00113  -0.00170  -0.17411
   D33       -0.17178  -0.00014  -0.00698   0.00394  -0.00320  -0.17498
   D34       -1.28064  -0.00004  -0.00366   0.00156  -0.00229  -1.28293
   D35       -0.92443   0.00008   0.00295   0.00023   0.00333  -0.92110
   D36        0.34321  -0.00005  -0.00649   0.00414  -0.00243   0.34078
   D37       -0.04464   0.00002   0.00153   0.00069   0.00211  -0.04252
   D38        1.22300  -0.00010  -0.00791   0.00461  -0.00365   1.21936
   D39       -0.06782   0.00003  -0.00382   0.00278  -0.00106  -0.06889
   D40        0.93208  -0.00007   0.00050  -0.00301  -0.00255   0.92953
   D41       -0.93808   0.00005  -0.00383   0.00377   0.00007  -0.93801
   D42        0.06182  -0.00005   0.00049  -0.00202  -0.00141   0.06041
   D43        0.80330   0.00001   0.00203  -0.00142   0.00087   0.80417
   D44       -0.27557  -0.00001  -0.00238   0.00183  -0.00025  -0.27582
   D45       -0.53765   0.00004   0.00611  -0.00460   0.00152  -0.53613
   D46        0.59128  -0.00002  -0.00653   0.00414  -0.00256   0.58872
   D47       -1.58625  -0.00003   0.00264  -0.00312  -0.00040  -1.58665
   D48       -0.45733  -0.00010  -0.00999   0.00561  -0.00447  -0.46180
   D49       -0.77085   0.00017   0.00782  -0.00425   0.00356  -0.76729
   D50        0.44923   0.00016   0.00924  -0.00495   0.00428   0.45351
   D51       -1.00874   0.00004   0.00299  -0.00096   0.00194  -1.00680
   D52        0.09784   0.00003   0.00146  -0.00070   0.00068   0.09851
   D53        0.20203   0.00005   0.00301   0.00000   0.00316   0.20520
   D54        1.30861   0.00004   0.00147   0.00027   0.00190   1.31051
   D55        1.04744  -0.00016  -0.00654   0.00261  -0.00400   1.04344
   D56       -0.00221   0.00004  -0.00671   0.00543  -0.00138  -0.00360
   D57       -0.19998  -0.00003   0.00093  -0.00245  -0.00139  -0.20138
   D58       -1.24964   0.00017   0.00076   0.00037   0.00122  -1.24841
   D59        0.35038  -0.00007  -0.00090  -0.00185  -0.00289   0.34749
   D60        1.33336   0.00003  -0.00033   0.00108   0.00089   1.33424
   D61       -2.55922   0.00016  -0.05900   0.04896  -0.01444  -2.57365
   D62       -2.41223  -0.00022   0.02675  -0.02339   0.00398  -2.40825
   D63       -0.73992   0.00000   0.00733  -0.00660   0.00069  -0.73923
   D64        0.24306   0.00011   0.00790  -0.00367   0.00446   0.24752
   D65        2.63368   0.00024  -0.05076   0.04422  -0.01086   2.62282
   D66        2.78066  -0.00014   0.03499  -0.02814   0.00756   2.78822
   D67        0.06625   0.00001   0.00930  -0.00641   0.00286   0.06911
   D68       -1.02473   0.00011   0.00871  -0.00530   0.00342  -1.02131
   D69        1.21370  -0.00009  -0.00042   0.00088   0.00031   1.21401
   D70        0.12272   0.00001  -0.00101   0.00199   0.00088   0.12360
   D71        0.77539  -0.00013   0.00381  -0.00440  -0.00060   0.77479
   D72       -0.31632   0.00000  -0.00187   0.00225   0.00051  -0.31582
   D73       -0.49360   0.00004  -0.00552   0.00417  -0.00127  -0.49487
   D74        0.59668  -0.00004  -0.00152  -0.00047  -0.00202   0.59466
   D75        0.07881  -0.00003   0.00421  -0.00303   0.00124   0.08005
   D76        1.32575  -0.00010  -0.00265   0.00197  -0.00085   1.32489
   D77       -1.02167   0.00013   0.00514  -0.00174   0.00350  -1.01818
   D78        0.22526   0.00006  -0.00172   0.00325   0.00140   0.22667
   D79       -0.93411   0.00003   0.00209  -0.00218  -0.00041  -0.93451
   D80        0.06819   0.00009   0.00179   0.00218   0.00400   0.07219
   D81        2.96384   0.00024  -0.03506   0.02317  -0.00567   2.95817
   D82        2.49036  -0.00009   0.01739  -0.01112   0.00323   2.49359
   D83        0.19266  -0.00015   0.00145  -0.00542  -0.00443   0.18823
   D84        1.19495  -0.00010   0.00115  -0.00107  -0.00001   1.19494
   D85       -2.19258   0.00006  -0.03571   0.01993  -0.00969  -2.20227
   D86       -2.66606  -0.00028   0.01675  -0.01436  -0.00079  -2.66685
   D87        0.52590  -0.00007   0.00493  -0.00452   0.00057   0.52647
   D88       -0.58513   0.00011  -0.00055   0.00364   0.00343  -0.58170
   D89        0.53310   0.00002  -0.00573   0.00630   0.00071   0.53381
   D90       -0.46035  -0.00004  -0.00508   0.00276  -0.00252  -0.46287
   D91       -2.76928  -0.00010   0.02952  -0.02271   0.00668  -2.76260
   D92       -3.13094   0.00011  -0.02776   0.02598  -0.00653  -3.13748
   D93       -0.56807   0.00011   0.00330   0.00064   0.00443  -0.56363
   D94       -1.56152   0.00004   0.00394  -0.00290   0.00121  -1.56031
   D95        2.41273  -0.00001   0.03854  -0.02836   0.01041   2.42314
   D96        2.05107   0.00020  -0.01873   0.02033  -0.00281   2.04827
   D97       -1.29093   0.00012   0.00170  -0.00139   0.00050  -1.29043
   D98       -0.17942  -0.00006   0.00195  -0.00305  -0.00098  -0.18040
   D99       -0.10937   0.00004  -0.01448   0.01120  -0.00350  -0.11287
   D100       1.00215  -0.00015  -0.01424   0.00954  -0.00498   0.99717
   D101       0.55557  -0.00010  -0.00407  -0.00003  -0.00468   0.55089
   D102      -0.82015   0.00007   0.01397  -0.01023   0.00373  -0.81642
   D103      -0.80775  -0.00008  -0.00660   0.00359  -0.00310  -0.81084
   D104       0.06408  -0.00010  -0.00491   0.00142  -0.00369   0.06039
   D105       0.25734   0.00003  -0.00235   0.00413   0.00203   0.25937
   D106       1.12917   0.00001  -0.00066   0.00196   0.00144   1.13060
   D107       2.78959  -0.00022   0.04442  -0.03259   0.00950   2.79908
   D108      -2.62177  -0.00024   0.04610  -0.03476   0.00890  -2.61287
   D109       3.06204   0.00022  -0.03091   0.02297  -0.00425   3.05779
   D110      -2.34932   0.00020  -0.02922   0.02080  -0.00484  -2.35416
   D111      -0.15081  -0.00008  -0.00284  -0.00123  -0.00420  -0.15501
   D112      -1.20208  -0.00002  -0.00108  -0.00112  -0.00237  -1.20446
   D113       0.94744   0.00001   0.00365  -0.00236   0.00151   0.94895
   D114      -0.10383   0.00007   0.00540  -0.00226   0.00334  -0.10050
   D115      -3.06397  -0.00016   0.01626  -0.01083   0.00222  -3.06175
   D116       2.16794  -0.00011   0.01801  -0.01073   0.00405   2.17199
   D117      -2.54478  -0.00000   0.00523  -0.00725   0.00156  -2.54322
   D118       2.68714   0.00005   0.00698  -0.00715   0.00338   2.69052
   D119      -0.08259  -0.00002  -0.00128   0.00071  -0.00049  -0.08308
   D120       0.91186  -0.00010  -0.00079  -0.00081  -0.00155   0.91031
   D121      -0.95990   0.00011  -0.00046   0.00170   0.00127  -0.95863
   D122       0.03456   0.00003   0.00003   0.00017   0.00021   0.03476
         Item               Value     Threshold  Converged?
 Maximum Force            0.000856     0.000450     NO 
 RMS     Force            0.000175     0.000300     YES
 Maximum Displacement     0.025959     0.001800     NO 
 RMS     Displacement     0.003807     0.001200     NO 
 Predicted change in Energy=-1.085203D-05
 GradGradGradGradGradGradGradGradGradGradGradGradGradGradGradGradGradGrad

                          Input orientation:                          
 ---------------------------------------------------------------------
 Center     Atomic      Atomic             Coordinates (Angstroms)
 Number     Number       Type             X           Y           Z
 ---------------------------------------------------------------------
      1          4           0       -0.009207    0.042040   -1.531300
      2          4           0       -1.567396    1.349289   -0.254227
      3          4           0        0.426078    1.721678   -0.449820
      4          4           0       -0.172412    0.993241    1.361710
      5          4           0        1.989547    0.448619   -1.139038
      6          4           0       -1.720220   -0.350681    0.881810
      7          4           0       -0.423693   -1.589994   -0.352895
      8          4           0        0.189492   -1.030761    1.533838
      9          4           0        1.555730   -1.265552   -0.199452
     10          4           0        1.729964    0.438163    0.877885
     11          4           0       -2.009903   -0.392071   -1.129347
     12          1           0        0.551012   -2.261270    2.704855
     13          1           0        0.254649   -1.699749    3.134417
 ---------------------------------------------------------------------
                    Distance matrix (angstroms):
                    1          2          3          4          5
     1  Be   0.000000
     2  Be   2.401618   0.000000
     3  Be   2.044567   2.037367   0.000000
     4  Be   3.049742   2.164256   2.042168   0.000000
     5  Be   2.077064   3.774379   2.130760   3.350286   0.000000
     6  Be   2.984107   2.050325   3.267186   2.105264   4.299428
     7  Be   2.055231   3.155499   3.420333   3.110645   3.255410
     8  Be   3.253530   3.456656   3.400999   2.063295   3.545847
     9  Be   2.435702   4.073611   3.203489   3.244356   2.002349
    10  Be   2.997633   3.603389   2.260605   2.039910   2.033586
    11  Be   2.086337   1.998495   3.296012   3.391287   4.086864
    12  H    4.854287   5.126398   5.082466   3.594332   4.918171
    13  H    4.987220   4.909113   4.958055   3.252240   5.088003
                    6          7          8          9         10
     6  Be   0.000000
     7  Be   2.177470   0.000000
     8  Be   2.129471   2.061189   0.000000
     9  Be   3.569029   2.011697   2.219466   0.000000
    10  Be   3.539217   3.204135   2.227345   2.023279   0.000000
    11  Be   2.032335   2.134000   3.512523   3.787006   4.324913
    12  H    3.483151   3.278796   1.736701   3.230467   3.466221
    13  H    3.285472   3.554369   1.735985   3.605000   3.440808
                   11         12         13
    11  Be   0.000000
    12  H    4.975269   0.000000
    13  H    5.001790   0.766590   0.000000
 Stoichiometry    Be11H2
 Framework group  C1[X(Be11H2)]
 Deg. of freedom    33
 Full point group                 C1      NOp   1
 Largest Abelian subgroup         C1      NOp   1
 Largest concise Abelian subgroup C1      NOp   1
                         Standard orientation:                         
 ---------------------------------------------------------------------
 Center     Atomic      Atomic             Coordinates (Angstroms)
 Number     Number       Type             X           Y           Z
 ---------------------------------------------------------------------
      1          4           0        0.579986   -1.205618   -0.924907
      2          4           0        1.901817   -0.394843    0.908988
      3          4           0        0.238122   -1.561204    1.059266
      4          4           0        0.011475    0.392268    1.609749
      5          4           0       -1.273177   -1.972916   -0.385243
      6          4           0        1.252946    1.443253    0.273217
      7          4           0        0.172550    0.731358   -1.478160
      8          4           0       -0.869747    1.513668    0.118745
      9          4           0       -1.604635   -0.152378   -1.150214
     10          4           0       -1.701067   -0.417770    0.853265
     11          4           0        2.167441    0.146297   -0.996424
     12          1           0       -1.884705    2.900495   -0.131664
     13          1           0       -1.618138    3.011049    0.578533
 ---------------------------------------------------------------------
 Rotational constants (GHZ):           2.1984087           1.8557057           1.6516858
 Standard basis: def2TZVP (5D, 7F)
 There are   232 symmetry adapted cartesian basis functions of A   symmetry.
 There are   221 symmetry adapted basis functions of A   symmetry.
   221 basis functions,   335 primitive gaussians,   232 cartesian basis functions
    23 alpha electrons       23 beta electrons
       nuclear repulsion energy       191.0605393501 Hartrees.
 NAtoms=   13 NActive=   13 NUniq=   13 SFac= 1.00D+00 NAtFMM=   60 NAOKFM=F Big=F
 Integral buffers will be    131072 words long.
 Raffenetti 2 integral format.
 Two-electron integral symmetry is turned on.
 Nuclear repulsion after empirical dispersion term =      191.0332422073 Hartrees.
 One-electron integrals computed using PRISM.
   1 Symmetry operations used in ECPInt.
 ECPInt:  NShTT=    5778 NPrTT=   17959 LenC2=    5637 LenP2D=   14640.
 LDataN:  DoStor=T MaxTD1= 4 Len=   56
 NBasis=   221 RedAO= T EigKep=  2.84D-04  NBF=   221
 NBsUse=   221 1.00D-06 EigRej= -1.00D+00 NBFU=   221
 Initial guess from the checkpoint file:  "/home/super/YCY/BeH/Be11/8-H-Be11.chk"
 B after Tr=     0.000000    0.000000   -0.000000
         Rot=    0.999933   -0.000158   -0.000446    0.011579 Ang=  -1.33 deg.
 ExpMin= 3.27D-02 ExpMax= 4.70D+03 ExpMxC= 1.60D+02 IAcc=3 IRadAn=         5 AccDes= 0.00D+00
 Harris functional with IExCor= 1009 and IRadAn=       5 diagonalized for initial guess.
 HarFok:  IExCor= 1009 AccDes= 0.00D+00 IRadAn=         5 IDoV= 1 UseB2=F ITyADJ=14
 ICtDFT=  3500011 ScaDFX=  1.000000  1.000000  1.000000  1.000000
 FoFCou: FMM=F IPFlag=           0 FMFlag=      100000 FMFlg1=           0
         NFxFlg=           0 DoJE=T BraDBF=F KetDBF=T FulRan=T
         wScrn=  0.000000 ICntrl=       500 IOpCl=  0 I1Cent=   200000004 NGrid=           0
         NMat0=    1 NMatS0=      1 NMatT0=    0 NMatD0=    1 NMtDS0=    0 NMtDT0=    0
 Petite list used in FoFCou.
 Requested convergence on RMS density matrix=1.00D-08 within 128 cycles.
 Requested convergence on MAX density matrix=1.00D-06.
 Requested convergence on             energy=1.00D-06.
 No special actions if energy rises.
 SCF Done:  E(RPBE1PBE) =  -163.031635005     A.U. after   12 cycles
            NFock= 12  Conv=0.53D-08     -V/T= 2.0075
   1 Symmetry operations used in ECPInt.
 ECPInt:  NShTT=    5778 NPrTT=   17959 LenC2=    5637 LenP2D=   14640.
 LDataN:  DoStor=T MaxTD1= 5 Len=  102
 Calling FoFJK, ICntrl=      2127 FMM=F ISym2X=0 I1Cent= 0 IOpClX= 0 NMat=1 NMatS=1 NMatT=0.
 ***** Axes restored to original set *****
 -------------------------------------------------------------------
 Center     Atomic                   Forces (Hartrees/Bohr)
 Number     Number              X              Y              Z
 -------------------------------------------------------------------
      1        4          -0.000439855    0.000292497    0.000149181
      2        4           0.000421779   -0.000382670    0.000078773
      3        4           0.000061895   -0.000388015   -0.000475494
      4        4          -0.000011092    0.000738922    0.000120798
      5        4          -0.000528787   -0.000225786    0.000889711
      6        4          -0.001125909   -0.000109771    0.000077851
      7        4          -0.000310310   -0.000183079   -0.000650580
      8        4          -0.000030697   -0.000531679    0.001179227
      9        4           0.000726465    0.000030439   -0.000431212
     10        4           0.000433368    0.000440089   -0.000466488
     11        4           0.000821423    0.000113660    0.000206475
     12        1           0.000538529   -0.002272792   -0.001820559
     13        1          -0.000556808    0.002478186    0.001142316
 -------------------------------------------------------------------
 Cartesian Forces:  Max     0.002478186 RMS     0.000797088

 GradGradGradGradGradGradGradGradGradGradGradGradGradGradGradGradGradGrad
 Berny optimization.
 Using GEDIIS/GDIIS optimizer.
 FormGI is forming the generalized inverse of G from B-inverse, IUseBI=4.
 Internal  Forces:  Max     0.001921255 RMS     0.000196548
 Search for a local minimum.
 Step number  10 out of a maximum of  100
 All quantities printed in internal units (Hartrees-Bohrs-Radians)
 Mixed Optimization -- En-DIIS/RFO-DIIS
 Swapping is turned off.
 Update second derivatives using D2CorX and points    5    6    7    8    9
                                                     10
 DE= -3.02D-05 DEPred=-1.09D-05 R= 2.79D+00
 TightC=F SS=  1.41D+00  RLast= 6.13D-02 DXNew= 1.7015D+00 1.8382D-01
 Trust test= 2.79D+00 RLast= 6.13D-02 DXMaxT set to 1.01D+00
 ITU=  1  1  1  1  1  1  1  1  1  0
     Eigenvalues ---    0.00346   0.01679   0.02374   0.02682   0.02909
     Eigenvalues ---    0.03252   0.03362   0.03716   0.03924   0.04457
     Eigenvalues ---    0.04656   0.05436   0.05866   0.06169   0.06367
     Eigenvalues ---    0.06461   0.06607   0.06858   0.07046   0.07240
     Eigenvalues ---    0.07588   0.08071   0.08663   0.08938   0.10133
     Eigenvalues ---    0.10431   0.11558   0.11928   0.12292   0.12545
     Eigenvalues ---    0.13358   0.14245   0.31595
 En-DIIS/RFO-DIIS/Sim-DIIS IScMMF=       -3 using points:    10    9    8    7    6    5    4    3
 RFO step:  Lambda=-2.56106378D-04.
 DIIS inversion failure, remove point   8.
 DIIS inversion failure, remove point   7.
 DIIS inversion failure, remove point   6.
 RFO-DIIS uses    5 points instead of    8
 DidBck=T Rises=F RFO-DIIS coefs:   -0.14861    0.94795   -1.85748    3.00000   -0.94186
                  RFO-DIIS coefs:    0.00000    0.00000    0.00000
 Iteration  1 RMS(Cart)=  0.00620173 RMS(Int)=  0.00079755
 Iteration  2 RMS(Cart)=  0.00011740 RMS(Int)=  0.00077518
 Iteration  3 RMS(Cart)=  0.00000025 RMS(Int)=  0.00077518
 Variable       Old X    -DE/DX   Delta X   Delta X   Delta X     New X
                                 (Linear)    (Quad)   (Total)
    R1        4.53840  -0.00015  -0.00373   0.00477   0.00138   4.53978
    R2        3.86367  -0.00011   0.00237  -0.00860  -0.00630   3.85738
    R3        3.92508  -0.00014  -0.00021  -0.00063  -0.00099   3.92409
    R4        3.88382  -0.00005   0.00567  -0.01014  -0.00440   3.87942
    R5        4.60281   0.00006  -0.00493   0.00899   0.00412   4.60693
    R6        3.94261  -0.00030  -0.00403   0.00213  -0.00207   3.94053
    R7        3.85007  -0.00011  -0.00394   0.00406   0.00013   3.85019
    R8        4.08985  -0.00011   0.00316  -0.00630  -0.00325   4.08660
    R9        3.87455   0.00002  -0.00203   0.00583   0.00386   3.87841
   R10        3.77661  -0.00016  -0.00152   0.00055  -0.00107   3.77554
   R11        3.85914  -0.00000   0.00540  -0.00765  -0.00228   3.85686
   R12        4.02655  -0.00028  -0.00321   0.00152  -0.00153   4.02503
   R13        4.27192  -0.00004   0.00030   0.00077   0.00114   4.27306
   R14        3.97837   0.00036   0.00242   0.00481   0.00720   3.98558
   R15        3.89906   0.00025   0.01026  -0.01775  -0.00771   3.89136
   R16        3.85487   0.00021  -0.00112   0.00741   0.00639   3.86126
   R17        3.78389  -0.00027   0.00167  -0.00416  -0.00250   3.78139
   R18        3.84292  -0.00038   0.00137  -0.00499  -0.00357   3.83935
   R19        4.11482   0.00032   0.00699  -0.00062   0.00644   4.12127
   R20        4.02412   0.00026  -0.01157   0.01737   0.00583   4.02995
   R21        3.84056  -0.00008  -0.00061   0.00288   0.00238   3.84294
   R22        3.89508   0.00023   0.00964  -0.01768  -0.00823   3.88686
   R23        3.80156   0.00026  -0.00312   0.01163   0.00850   3.81005
   R24        4.03268  -0.00028   0.00465  -0.01086  -0.00624   4.02644
   R25        4.19418   0.00027  -0.00077  -0.00189  -0.00268   4.19151
   R26        4.20907   0.00028   0.00310  -0.00912  -0.00620   4.20287
   R27        3.28189   0.00007   0.01797  -0.04846  -0.02913   3.25276
   R28        3.28054  -0.00035   0.00912  -0.03591  -0.02541   3.25512
   R29        3.82344   0.00016  -0.00169   0.00700   0.00539   3.82884
   R30        1.44865   0.00192  -0.00393   0.01455   0.00450   1.45315
    A1        2.00135  -0.00006  -0.00198   0.00285   0.00089   2.00224
    A2        1.56729   0.00003   0.00363  -0.00445  -0.00085   1.56645
    A3        2.00238   0.00004  -0.00135   0.00358   0.00224   2.00462
    A4        1.97361   0.00007   0.00420  -0.00402   0.00017   1.97378
    A5        1.58580   0.00002  -0.00018   0.00138   0.00124   1.58704
    A6        1.84750   0.00001  -0.00010   0.00024   0.00004   1.84754
    A7        1.81443  -0.00001   0.00116  -0.00067   0.00049   1.81491
    A8        2.75751  -0.00008  -0.00027   0.00047   0.00020   2.75771
    A9        1.98131   0.00003  -0.00035   0.00179   0.00147   1.98277
   A10        1.45986   0.00008   0.00373  -0.00468  -0.00098   1.45888
   A11        1.46227   0.00009  -0.00116   0.00354   0.00236   1.46463
   A12        1.85216   0.00013  -0.00026   0.00252   0.00224   1.85441
   A13        1.91121  -0.00004   0.00131  -0.00378  -0.00264   1.90857
   A14        1.90321   0.00005   0.00340  -0.00398  -0.00061   1.90259
   A15        1.68483   0.00006   0.00212  -0.00132   0.00086   1.68569
   A16        1.53782   0.00004  -0.00067   0.00200   0.00132   1.53913
   A17        2.26504  -0.00001  -0.00086   0.00302   0.00221   2.26725
   A18        1.98690   0.00003  -0.00205   0.00411   0.00209   1.98899
   A19        1.86383  -0.00001   0.00111  -0.00051   0.00063   1.86446
   A20        1.91423  -0.00008  -0.00595   0.00530  -0.00067   1.91356
   A21        2.05870  -0.00006  -0.00452   0.00598   0.00151   2.06021
   A22        1.81415  -0.00002  -0.00474   0.00659   0.00184   1.81599
   A23        1.95250  -0.00007  -0.00330  -0.00053  -0.00394   1.94856
   A24        2.04639   0.00000  -0.00692   0.01032   0.00337   2.04977
   A25        1.63430   0.00015  -0.00038   0.00181   0.00144   1.63575
   A26        1.77290   0.00018  -0.00062   0.00297   0.00237   1.77526
   A27        1.68437  -0.00012   0.00290  -0.00748  -0.00452   1.67985
   A28        1.94723  -0.00014   0.00380  -0.01199  -0.00829   1.93894
   A29        1.62564  -0.00005   0.00796  -0.01319  -0.00520   1.62044
   A30        1.92130  -0.00015   0.00340  -0.00901  -0.00571   1.91559
   A31        2.00901  -0.00016   0.00327  -0.01162  -0.00849   2.00052
   A32        1.56404  -0.00000  -0.00578   0.00894   0.00317   1.56721
   A33        1.82285  -0.00005  -0.00446   0.00201  -0.00256   1.82029
   A34        2.03849   0.00002  -0.00913   0.01386   0.00474   2.04324
   A35        1.98436  -0.00006  -0.00703   0.00763   0.00049   1.98485
   A36        2.30312  -0.00006  -0.00609   0.00820   0.00208   2.30520
   A37        1.70884   0.00000   0.00544  -0.00272   0.00291   1.71175
   A38        1.71792  -0.00001  -0.00113   0.00719   0.00625   1.72417
   A39        2.47803   0.00039  -0.02218   0.02691   0.00735   2.48538
   A40        2.05051  -0.00032   0.00308  -0.00682  -0.00548   2.04503
   A41        1.92486   0.00004  -0.00242   0.01081   0.00854   1.93340
   A42        1.89595   0.00002  -0.00267   0.01042   0.00790   1.90384
   A43        2.23880  -0.00010   0.02637  -0.04582  -0.01933   2.21947
   A44        2.02533  -0.00003  -0.01510   0.02142   0.00550   2.03082
   A45        1.68616  -0.00003   0.00018   0.00477   0.00509   1.69125
   A46        2.07933  -0.00039   0.02155  -0.03425  -0.01435   2.06498
   A47        2.41973   0.00034  -0.01748   0.02400   0.00788   2.42760
   A48        1.90020  -0.00021  -0.00395   0.00421  -0.00069   1.89952
   A49        2.28652   0.00011   0.01258  -0.02573  -0.01176   2.27477
   A50        2.11985   0.00019  -0.02854   0.04074   0.01279   2.13264
   A51        2.09407  -0.00023   0.02081  -0.03662  -0.01647   2.07760
   A52        1.54552  -0.00006   0.00176  -0.00718  -0.00551   1.54001
   A53        1.46503  -0.00004   0.00145  -0.00325  -0.00184   1.46319
   A54        1.89173  -0.00008   0.00374  -0.00728  -0.00357   1.88816
   A55        1.99244  -0.00012   0.00195  -0.00746  -0.00562   1.98681
   A56        1.83501  -0.00001   0.00595  -0.00940  -0.00349   1.83152
   A57        1.71984  -0.00005   0.00115  -0.00576  -0.00471   1.71514
   A58        1.68675  -0.00002  -0.00068  -0.00008  -0.00075   1.68600
   A59        1.93144  -0.00004   0.00188  -0.00367  -0.00178   1.92966
   A60        1.84950   0.00003   0.00271  -0.00305  -0.00031   1.84919
   A61        1.96466  -0.00007   0.00053  -0.00420  -0.00375   1.96092
   A62        1.62055   0.00018  -0.00155   0.00535   0.00390   1.62445
   A63        1.73677   0.00011   0.00362  -0.00319   0.00054   1.73731
    D1       -0.71349   0.00009   0.00035   0.00034   0.00071  -0.71278
    D2       -1.76528  -0.00002   0.00004  -0.00133  -0.00129  -1.76658
    D3        1.12431   0.00009   0.00310  -0.00217   0.00096   1.12527
    D4        0.07252  -0.00002   0.00279  -0.00384  -0.00105   0.07148
    D5        0.29241   0.00001   0.00088  -0.00078   0.00012   0.29253
    D6       -0.75939  -0.00010   0.00057  -0.00246  -0.00188  -0.76127
    D7       -0.20108  -0.00003  -0.00129   0.00178   0.00055  -0.20053
    D8        0.77269   0.00004  -0.00261   0.00509   0.00255   0.77524
    D9       -1.05502  -0.00008   0.00089  -0.00322  -0.00231  -1.05733
   D10       -0.08125  -0.00002  -0.00044   0.00009  -0.00031  -0.08156
   D11        0.94830  -0.00005   0.00045  -0.00086  -0.00037   0.94793
   D12        1.92207   0.00002  -0.00088   0.00245   0.00163   1.92370
   D13        0.79683  -0.00006   0.00138  -0.00211  -0.00079   0.79604
   D14       -0.88439  -0.00007  -0.00273   0.00243  -0.00033  -0.88472
   D15       -0.05447  -0.00004   0.00516  -0.00731  -0.00207  -0.05654
   D16       -0.06788   0.00003  -0.00244   0.00346   0.00100  -0.06688
   D17       -1.09851   0.00002   0.00447  -0.00674  -0.00221  -1.10072
   D18        0.80430   0.00002  -0.00269   0.00365   0.00085   0.80515
   D19       -0.22634   0.00002   0.00422  -0.00656  -0.00235  -0.22869
   D20        1.94653  -0.00002  -0.00336   0.00512   0.00175   1.94828
   D21        0.91590  -0.00003   0.00356  -0.00508  -0.00145   0.91444
   D22        0.32086   0.00004   0.00206  -0.00358  -0.00160   0.31927
   D23       -0.78103   0.00002   0.00092  -0.00094  -0.00004  -0.78107
   D24        1.19317   0.00003   0.00166  -0.00286  -0.00129   1.19187
   D25        0.09127   0.00002   0.00052  -0.00022   0.00027   0.09154
   D26       -0.68705   0.00001   0.00191  -0.00403  -0.00214  -0.68918
   D27       -1.78895  -0.00001   0.00077  -0.00139  -0.00057  -1.78952
   D28       -0.91732   0.00002  -0.00127   0.00149   0.00015  -0.91717
   D29        0.02371   0.00003  -0.00506   0.00715   0.00194   0.02566
   D30        0.79456   0.00005  -0.00166   0.00380   0.00209   0.79665
   D31        0.93385  -0.00008  -0.00066  -0.00024  -0.00098   0.93286
   D32       -0.17411  -0.00002  -0.00004  -0.00125  -0.00139  -0.17550
   D33       -0.17498  -0.00010  -0.00118  -0.00018  -0.00143  -0.17641
   D34       -1.28293  -0.00004  -0.00055  -0.00120  -0.00184  -1.28478
   D35       -0.92110   0.00001   0.00094   0.00138   0.00241  -0.91869
   D36        0.34078  -0.00003  -0.00323   0.00379   0.00051   0.34129
   D37       -0.04252  -0.00002   0.00109   0.00026   0.00132  -0.04121
   D38        1.21936  -0.00006  -0.00308   0.00267  -0.00058   1.21878
   D39       -0.06889   0.00003  -0.00265   0.00388   0.00121  -0.06768
   D40        0.92953  -0.00002   0.00152  -0.00534  -0.00383   0.92570
   D41       -0.93801   0.00003  -0.00396   0.00703   0.00313  -0.93488
   D42        0.06041  -0.00001   0.00021  -0.00220  -0.00191   0.05850
   D43        0.80417   0.00004   0.00048  -0.00008   0.00053   0.80470
   D44       -0.27582   0.00000  -0.00222   0.00344   0.00138  -0.27444
   D45       -0.53613   0.00002   0.00345  -0.00508  -0.00163  -0.53776
   D46        0.58872  -0.00001  -0.00398   0.00458   0.00050   0.58922
   D47       -1.58665  -0.00002   0.00278  -0.00551  -0.00268  -1.58934
   D48       -0.46180  -0.00005  -0.00465   0.00414  -0.00056  -0.46236
   D49       -0.76729   0.00011   0.00140  -0.00002   0.00138  -0.76591
   D50        0.45351   0.00008   0.00318  -0.00211   0.00107   0.45457
   D51       -1.00680   0.00001   0.00101   0.00014   0.00110  -1.00570
   D52        0.09851   0.00002   0.00046  -0.00010   0.00032   0.09883
   D53        0.20520   0.00002   0.00009   0.00294   0.00311   0.20831
   D54        1.31051   0.00003  -0.00046   0.00270   0.00233   1.31284
   D55        1.04344  -0.00009  -0.00180  -0.00020  -0.00203   1.04140
   D56       -0.00360   0.00004  -0.00473   0.00734   0.00255  -0.00105
   D57       -0.20138  -0.00002   0.00163  -0.00446  -0.00278  -0.20416
   D58       -1.24841   0.00011  -0.00130   0.00308   0.00180  -1.24661
   D59        0.34749  -0.00001   0.00049  -0.00343  -0.00303   0.34446
   D60        1.33424  -0.00001  -0.00107   0.00247   0.00144   1.33568
   D61       -2.57365   0.00009  -0.04133   0.06778   0.02432  -2.54933
   D62       -2.40825  -0.00017   0.02048  -0.03545  -0.01481  -2.42306
   D63       -0.73923   0.00004   0.00515  -0.00812  -0.00299  -0.74222
   D64        0.24752   0.00004   0.00359  -0.00222   0.00148   0.24901
   D65        2.62282   0.00014  -0.03667   0.06309   0.02437   2.64718
   D66        2.78822  -0.00012   0.02514  -0.04014  -0.01477   2.77345
   D67        0.06911   0.00000   0.00586  -0.00771  -0.00187   0.06724
   D68       -1.02131   0.00005   0.00428  -0.00476  -0.00047  -1.02178
   D69        1.21401  -0.00005   0.00050   0.00009   0.00053   1.21455
   D70        0.12360   0.00000  -0.00108   0.00305   0.00193   0.12553
   D71        0.77479  -0.00007   0.00470  -0.00859  -0.00390   0.77089
   D72       -0.31582  -0.00001  -0.00043   0.00167   0.00130  -0.31452
   D73       -0.49487   0.00002  -0.00466   0.00652   0.00191  -0.49296
   D74        0.59466  -0.00000  -0.00121  -0.00030  -0.00152   0.59313
   D75        0.08005  -0.00004   0.00289  -0.00419  -0.00128   0.07877
   D76        1.32489  -0.00006  -0.00088   0.00121   0.00026   1.32515
   D77       -1.01818   0.00006   0.00121   0.00070   0.00196  -1.01621
   D78        0.22667   0.00004  -0.00256   0.00610   0.00350   0.23016
   D79       -0.93451   0.00004   0.00172  -0.00303  -0.00150  -0.93601
   D80        0.07219   0.00003  -0.00010   0.00456   0.00447   0.07666
   D81        2.95817   0.00053  -0.02596   0.03580   0.01311   2.97128
   D82        2.49359  -0.00034   0.01277  -0.01733  -0.00619   2.48739
   D83        0.18823  -0.00008   0.00359  -0.01072  -0.00736   0.18088
   D84        1.19494  -0.00010   0.00177  -0.00313  -0.00139   1.19355
   D85       -2.20227   0.00041  -0.02410   0.02812   0.00725  -2.19502
   D86       -2.66685  -0.00046   0.01463  -0.02501  -0.01205  -2.67890
   D87        0.52647  -0.00005   0.00432  -0.00712  -0.00272   0.52376
   D88       -0.58170   0.00005  -0.00217   0.00716   0.00514  -0.57655
   D89        0.53381  -0.00002  -0.00469   0.00867   0.00404   0.53785
   D90       -0.46287  -0.00001  -0.00294   0.00280  -0.00023  -0.46310
   D91       -2.76260   0.00002   0.02082  -0.03258  -0.01196  -2.77456
   D92       -3.13748  -0.00011  -0.02023   0.03678   0.01426  -3.12321
   D93       -0.56363   0.00004   0.00019   0.00343   0.00389  -0.55974
   D94       -1.56031   0.00005   0.00194  -0.00244  -0.00038  -1.56069
   D95        2.42314   0.00008   0.02571  -0.03781  -0.01211   2.41103
   D96        2.04827  -0.00005  -0.01535   0.03154   0.01411   2.06238
   D97       -1.29043   0.00007   0.00034  -0.00059  -0.00018  -1.29062
   D98       -0.18040  -0.00005   0.00274  -0.00592  -0.00314  -0.18353
   D99       -0.11287   0.00003  -0.00978   0.01449   0.00459  -0.10827
   D100       0.99717  -0.00009  -0.00738   0.00916   0.00164   0.99881
   D101       0.55089  -0.00003  -0.00030  -0.00330  -0.00390   0.54699
   D102      -0.81642   0.00003   0.00881  -0.01256  -0.00376  -0.82018
   D103      -0.81084  -0.00002  -0.00347   0.00341  -0.00009  -0.81094
   D104       0.06039  -0.00004  -0.00245   0.00051  -0.00202   0.05836
   D105       0.25937   0.00001  -0.00272   0.00680   0.00423   0.26360
   D106       1.13060  -0.00002  -0.00169   0.00390   0.00230   1.13290
   D107       2.79908  -0.00036   0.03198  -0.04760  -0.01695   2.78213
   D108      -2.61287  -0.00038   0.03301  -0.05050  -0.01888  -2.63175
   D109       3.05779   0.00043  -0.02349   0.03588   0.01438   3.07217
   D110      -2.35416   0.00041  -0.02246   0.03297   0.01245  -2.34171
   D111      -0.15501  -0.00003  -0.00003  -0.00432  -0.00441  -0.15942
   D112      -1.20446   0.00002   0.00078  -0.00330  -0.00260  -1.20706
   D113       0.94895  -0.00002   0.00272  -0.00361  -0.00078   0.94817
   D114      -0.10050   0.00003   0.00353  -0.00259   0.00103  -0.09946
   D115      -3.06175  -0.00044   0.01290  -0.01831  -0.00698  -3.06873
   D116       2.17199  -0.00040   0.01371  -0.01730  -0.00517   2.16682
   D117      -2.54322   0.00025   0.00434  -0.01056  -0.00442  -2.54764
   D118       2.69052   0.00029   0.00515  -0.00954  -0.00261   2.68791
   D119      -0.08308  -0.00001  -0.00052   0.00040  -0.00008  -0.08315
   D120       0.91031  -0.00004   0.00082  -0.00268  -0.00183   0.90848
   D121      -0.95863   0.00005  -0.00187   0.00411   0.00227  -0.95636
   D122       0.03476   0.00003  -0.00053   0.00103   0.00051   0.03527
         Item               Value     Threshold  Converged?
 Maximum Force            0.001921     0.000450     NO 
 RMS     Force            0.000197     0.000300     YES
 Maximum Displacement     0.046800     0.001800     NO 
 RMS     Displacement     0.006245     0.001200     NO 
 Predicted change in Energy=-7.711954D-05
 GradGradGradGradGradGradGradGradGradGradGradGradGradGradGradGradGradGrad

                          Input orientation:                          
 ---------------------------------------------------------------------
 Center     Atomic      Atomic             Coordinates (Angstroms)
 Number     Number       Type             X           Y           Z
 ---------------------------------------------------------------------
      1          4           0       -0.007486    0.039676   -1.526753
      2          4           0       -1.568590    1.346657   -0.251594
      3          4           0        0.425192    1.717491   -0.447694
      4          4           0       -0.174645    0.992148    1.363275
      5          4           0        1.990517    0.446103   -1.133277
      6          4           0       -1.727252   -0.353513    0.887029
      7          4           0       -0.423608   -1.589710   -0.349323
      8          4           0        0.190677   -1.027419    1.531383
      9          4           0        1.560973   -1.268845   -0.195969
     10          4           0        1.732312    0.438196    0.881931
     11          4           0       -2.007311   -0.394990   -1.126762
     12          1           0        0.526246   -2.261369    2.683594
     13          1           0        0.276613   -1.681473    3.122597
 ---------------------------------------------------------------------
                    Distance matrix (angstroms):
                    1          2          3          4          5
     1  Be   0.000000
     2  Be   2.402348   0.000000
     3  Be   2.041236   2.037434   0.000000
     4  Be   3.047525   2.162536   2.040964   0.000000
     5  Be   2.076541   3.775660   2.129952   3.349457   0.000000
     6  Be   2.989739   2.052368   3.271629   2.109076   4.306139
     7  Be   2.052900   3.153219   3.415804   3.108210   3.253786
     8  Be   3.245020   3.451126   3.392090   2.059217   3.537104
     9  Be   2.437884   4.078984   3.204929   3.248954   2.001025
    10  Be   2.997912   3.606402   2.261207   2.043291   2.031698
    11  Be   2.085241   1.997931   3.292534   3.388672   4.085353
    12  H    4.827701   5.101129   5.064237   3.580484   4.903366
    13  H    4.965836   4.894846   4.931735   3.232197   5.057323
                    6          7          8          9         10
     6  Be   0.000000
     7  Be   2.180880   0.000000
     8  Be   2.132556   2.056835   0.000000
     9  Be   3.580942   2.016194   2.218050   0.000000
    10  Be   3.549002   3.205680   2.224063   2.026133   0.000000
    11  Be   2.033594   2.130700   3.506686   3.789809   4.325948
    12  H    3.456272   3.248374   1.721287   3.216776   3.462404
    13  H    3.282791   3.543016   1.722537   3.582280   3.410667
                   11         12         13
    11  Be   0.000000
    12  H    4.941770   0.000000
    13  H    4.992834   0.768973   0.000000
 Stoichiometry    Be11H2
 Framework group  C1[X(Be11H2)]
 Deg. of freedom    33
 Full point group                 C1      NOp   1
 Largest Abelian subgroup         C1      NOp   1
 Largest concise Abelian subgroup C1      NOp   1
                         Standard orientation:                         
 ---------------------------------------------------------------------
 Center     Atomic      Atomic             Coordinates (Angstroms)
 Number     Number       Type             X           Y           Z
 ---------------------------------------------------------------------
      1          4           0        0.541125   -1.219642   -0.925718
      2          4           0        1.891394   -0.448848    0.905656
      3          4           0        0.194148   -1.565969    1.055773
      4          4           0        0.027235    0.391290    1.609676
      5          4           0       -1.332656   -1.931731   -0.383596
      6          4           0        1.300098    1.411938    0.273150
      7          4           0        0.192000    0.727088   -1.475945
      8          4           0       -0.823656    1.531952    0.121305
      9          4           0       -1.615320   -0.104719   -1.149253
     10          4           0       -1.713793   -0.368728    0.857191
     11          4           0        2.166841    0.084101   -1.000079
     12          1           0       -1.769157    2.946149   -0.141191
     13          1           0       -1.540511    3.026924    0.588546
 ---------------------------------------------------------------------
 Rotational constants (GHZ):           2.2049579           1.8534612           1.6530030
 Standard basis: def2TZVP (5D, 7F)
 There are   232 symmetry adapted cartesian basis functions of A   symmetry.
 There are   221 symmetry adapted basis functions of A   symmetry.
   221 basis functions,   335 primitive gaussians,   232 cartesian basis functions
    23 alpha electrons       23 beta electrons
       nuclear repulsion energy       191.1405144730 Hartrees.
 NAtoms=   13 NActive=   13 NUniq=   13 SFac= 1.00D+00 NAtFMM=   60 NAOKFM=F Big=F
 Integral buffers will be    131072 words long.
 Raffenetti 2 integral format.
 Two-electron integral symmetry is turned on.
 Nuclear repulsion after empirical dispersion term =      191.1131972826 Hartrees.
 One-electron integrals computed using PRISM.
   1 Symmetry operations used in ECPInt.
 ECPInt:  NShTT=    5778 NPrTT=   17959 LenC2=    5640 LenP2D=   14651.
 LDataN:  DoStor=T MaxTD1= 4 Len=   56
 NBasis=   221 RedAO= T EigKep=  2.84D-04  NBF=   221
 NBsUse=   221 1.00D-06 EigRej= -1.00D+00 NBFU=   221
 Initial guess from the checkpoint file:  "/home/super/YCY/BeH/Be11/8-H-Be11.chk"
 B after Tr=    -0.000000    0.000000    0.000000
         Rot=    0.999893   -0.000299   -0.000891    0.014594 Ang=  -1.68 deg.
 ExpMin= 3.27D-02 ExpMax= 4.70D+03 ExpMxC= 1.60D+02 IAcc=3 IRadAn=         5 AccDes= 0.00D+00
 Harris functional with IExCor= 1009 and IRadAn=       5 diagonalized for initial guess.
 HarFok:  IExCor= 1009 AccDes= 0.00D+00 IRadAn=         5 IDoV= 1 UseB2=F ITyADJ=14
 ICtDFT=  3500011 ScaDFX=  1.000000  1.000000  1.000000  1.000000
 FoFCou: FMM=F IPFlag=           0 FMFlag=      100000 FMFlg1=           0
         NFxFlg=           0 DoJE=T BraDBF=F KetDBF=T FulRan=T
         wScrn=  0.000000 ICntrl=       500 IOpCl=  0 I1Cent=   200000004 NGrid=           0
         NMat0=    1 NMatS0=      1 NMatT0=    0 NMatD0=    1 NMtDS0=    0 NMtDT0=    0
 Petite list used in FoFCou.
 Requested convergence on RMS density matrix=1.00D-08 within 128 cycles.
 Requested convergence on MAX density matrix=1.00D-06.
 Requested convergence on             energy=1.00D-06.
 No special actions if energy rises.
 SCF Done:  E(RPBE1PBE) =  -163.031709910     A.U. after   12 cycles
            NFock= 12  Conv=0.95D-08     -V/T= 2.0075
   1 Symmetry operations used in ECPInt.
 ECPInt:  NShTT=    5778 NPrTT=   17959 LenC2=    5640 LenP2D=   14651.
 LDataN:  DoStor=T MaxTD1= 5 Len=  102
 Calling FoFJK, ICntrl=      2127 FMM=F ISym2X=0 I1Cent= 0 IOpClX= 0 NMat=1 NMatS=1 NMatT=0.
 ***** Axes restored to original set *****
 -------------------------------------------------------------------
 Center     Atomic                   Forces (Hartrees/Bohr)
 Number     Number              X              Y              Z
 -------------------------------------------------------------------
      1        4          -0.000370832    0.000267583   -0.000214416
      2        4           0.000379336   -0.000467979    0.000076298
      3        4           0.000191196   -0.000083090   -0.000483786
      4        4           0.000115037    0.000585442    0.000067941
      5        4          -0.000457728    0.000009633    0.000475077
      6        4          -0.000349341    0.000155879   -0.000304546
      7        4           0.000174596   -0.000283280   -0.000557344
      8        4          -0.000261567   -0.000922850    0.001842691
      9        4           0.000034023    0.000251194   -0.000315262
     10        4          -0.000057507    0.000336270   -0.000486249
     11        4           0.000538424    0.000229267    0.000149325
     12        1           0.000216342   -0.001727439   -0.001040164
     13        1          -0.000151978    0.001649369    0.000790436
 -------------------------------------------------------------------
 Cartesian Forces:  Max     0.001842691 RMS     0.000620909

 GradGradGradGradGradGradGradGradGradGradGradGradGradGradGradGradGradGrad
 Berny optimization.
 Using GEDIIS/GDIIS optimizer.
 FormGI is forming the generalized inverse of G from B-inverse, IUseBI=4.
 Internal  Forces:  Max     0.001265352 RMS     0.000148612
 Search for a local minimum.
 Step number  11 out of a maximum of  100
 All quantities printed in internal units (Hartrees-Bohrs-Radians)
 Mixed Optimization -- En-DIIS/RFO-DIIS
 Swapping is turned off.
 Update second derivatives using D2CorX and points    5    6    7    8    9
                                                     10   11
 DE= -7.49D-05 DEPred=-7.71D-05 R= 9.71D-01
 TightC=F SS=  1.41D+00  RLast= 9.22D-02 DXNew= 1.7015D+00 2.7665D-01
 Trust test= 9.71D-01 RLast= 9.22D-02 DXMaxT set to 1.01D+00
 ITU=  1  1  1  1  1  1  1  1  1  1  0
     Eigenvalues ---    0.00367   0.01712   0.02345   0.02686   0.02908
     Eigenvalues ---    0.03257   0.03364   0.03720   0.03880   0.04477
     Eigenvalues ---    0.04668   0.05394   0.05855   0.06147   0.06206
     Eigenvalues ---    0.06424   0.06576   0.06779   0.07045   0.07240
     Eigenvalues ---    0.07511   0.08099   0.08653   0.08955   0.10117
     Eigenvalues ---    0.10412   0.11614   0.12188   0.12346   0.12597
     Eigenvalues ---    0.13468   0.14257   0.31046
 En-DIIS/RFO-DIIS/Sim-DIIS IScMMF=       -3 using points:    11   10    9    8    7    6    5    4    3
 RFO step:  Lambda=-1.03551568D-04.
 DIIS inversion failure, remove point   9.
 DIIS inversion failure, remove point   8.
 DIIS inversion failure, remove point   7.
 RFO-DIIS uses    6 points instead of    9
 DidBck=F Rises=F RFO-DIIS coefs:    1.40029   -2.00000    0.73873    0.01428    1.46086
                  RFO-DIIS coefs:   -0.61416    0.00000    0.00000    0.00000
 Iteration  1 RMS(Cart)=  0.00296950 RMS(Int)=  0.00068171
 Iteration  2 RMS(Cart)=  0.00004198 RMS(Int)=  0.00067870
 Iteration  3 RMS(Cart)=  0.00000018 RMS(Int)=  0.00067870
 Variable       Old X    -DE/DX   Delta X   Delta X   Delta X     New X
                                 (Linear)    (Quad)   (Total)
    R1        4.53978  -0.00018  -0.00368   0.00197  -0.00141   4.53837
    R2        3.85738  -0.00002   0.00270  -0.00501  -0.00231   3.85507
    R3        3.92409  -0.00020  -0.00021  -0.00156  -0.00189   3.92220
    R4        3.87942   0.00011   0.00434  -0.00464  -0.00020   3.87922
    R5        4.60693   0.00001  -0.00390   0.00575   0.00191   4.60884
    R6        3.94053  -0.00030  -0.00303  -0.00045  -0.00362   3.93691
    R7        3.85019  -0.00014  -0.00221   0.00187  -0.00036   3.84983
    R8        4.08660  -0.00005   0.00185  -0.00378  -0.00198   4.08463
    R9        3.87841  -0.00002  -0.00363   0.00287  -0.00079   3.87763
   R10        3.77554  -0.00017  -0.00108  -0.00038  -0.00145   3.77409
   R11        3.85686   0.00014   0.00378  -0.00296   0.00081   3.85767
   R12        4.02503  -0.00029  -0.00252  -0.00115  -0.00353   4.02150
   R13        4.27306  -0.00004  -0.00112   0.00050  -0.00057   4.27249
   R14        3.98558   0.00015  -0.00166   0.00288   0.00122   3.98680
   R15        3.89136   0.00041   0.01181  -0.00844   0.00324   3.89460
   R16        3.86126  -0.00006  -0.00420   0.00285  -0.00121   3.86005
   R17        3.78139  -0.00007   0.00002  -0.00150  -0.00147   3.77992
   R18        3.83935  -0.00016  -0.00023  -0.00238  -0.00255   3.83680
   R19        4.12127   0.00015  -0.00032   0.00059   0.00037   4.12164
   R20        4.02995   0.00019  -0.00482   0.01050   0.00546   4.03540
   R21        3.84294  -0.00002  -0.00220   0.00197  -0.00022   3.84271
   R22        3.88686   0.00041   0.01156  -0.00827   0.00322   3.89008
   R23        3.81005  -0.00009  -0.00589   0.00463  -0.00122   3.80883
   R24        4.02644  -0.00011   0.00363  -0.00529  -0.00163   4.02481
   R25        4.19151   0.00032   0.00505   0.00191   0.00679   4.19829
   R26        4.20287   0.00035   0.00910  -0.00243   0.00643   4.20930
   R27        3.25276   0.00030   0.02737  -0.02548   0.00310   3.25586
   R28        3.25512  -0.00019   0.01842  -0.02061  -0.00099   3.25413
   R29        3.82884   0.00005  -0.00307   0.00373   0.00081   3.82965
   R30        1.45315   0.00127  -0.00139   0.01104   0.00426   1.45741
    A1        2.00224  -0.00008  -0.00153   0.00115  -0.00038   2.00186
    A2        1.56645   0.00001   0.00190  -0.00253  -0.00062   1.56582
    A3        2.00462  -0.00005  -0.00182   0.00143  -0.00039   2.00423
    A4        1.97378   0.00003   0.00186  -0.00249  -0.00061   1.97317
    A5        1.58704  -0.00000  -0.00069   0.00062  -0.00003   1.58701
    A6        1.84754   0.00000   0.00032   0.00023   0.00047   1.84801
    A7        1.81491  -0.00004  -0.00040  -0.00089  -0.00128   1.81363
    A8        2.75771  -0.00009  -0.00076  -0.00008  -0.00083   2.75688
    A9        1.98277  -0.00005  -0.00099   0.00062  -0.00034   1.98243
   A10        1.45888   0.00011   0.00238  -0.00218   0.00019   1.45907
   A11        1.46463   0.00007  -0.00126   0.00246   0.00117   1.46580
   A12        1.85441   0.00010  -0.00052   0.00203   0.00149   1.85590
   A13        1.90857  -0.00000   0.00144  -0.00228  -0.00098   1.90759
   A14        1.90259   0.00005   0.00193  -0.00208  -0.00016   1.90244
   A15        1.68569   0.00004   0.00051  -0.00077  -0.00019   1.68550
   A16        1.53913   0.00002  -0.00057   0.00125   0.00068   1.53981
   A17        2.26725  -0.00006  -0.00153   0.00144  -0.00005   2.26720
   A18        1.98899  -0.00006  -0.00220   0.00160  -0.00056   1.98843
   A19        1.86446  -0.00003  -0.00037  -0.00047  -0.00082   1.86364
   A20        1.91356  -0.00002  -0.00158   0.00329   0.00169   1.91525
   A21        2.06021  -0.00010  -0.00277   0.00310   0.00036   2.06057
   A22        1.81599  -0.00005  -0.00310   0.00353   0.00039   1.81638
   A23        1.94856   0.00006   0.00170   0.00074   0.00235   1.95092
   A24        2.04977  -0.00005  -0.00439   0.00587   0.00146   2.05123
   A25        1.63575   0.00010  -0.00015   0.00135   0.00123   1.63698
   A26        1.77526   0.00011  -0.00052   0.00205   0.00154   1.77681
   A27        1.67985  -0.00005   0.00322  -0.00432  -0.00103   1.67882
   A28        1.93894   0.00005   0.00654  -0.00602   0.00043   1.93937
   A29        1.62044   0.00003   0.00557  -0.00776  -0.00216   1.61828
   A30        1.91559  -0.00007   0.00369  -0.00540  -0.00177   1.91383
   A31        2.00052   0.00002   0.00617  -0.00603   0.00004   2.00056
   A32        1.56721  -0.00004  -0.00405   0.00478   0.00070   1.56792
   A33        1.82029   0.00008   0.00077   0.00235   0.00302   1.82331
   A34        2.04324  -0.00005  -0.00589   0.00794   0.00208   2.04531
   A35        1.98485  -0.00003  -0.00261   0.00421   0.00150   1.98635
   A36        2.30520  -0.00010  -0.00382   0.00421   0.00034   2.30554
   A37        1.71175  -0.00013  -0.00140  -0.00258  -0.00382   1.70792
   A38        1.72417  -0.00018  -0.00588   0.00244  -0.00331   1.72087
   A39        2.48538   0.00033  -0.01051   0.01537   0.00728   2.49266
   A40        2.04503  -0.00012   0.00600  -0.00185   0.00267   2.04770
   A41        1.93340  -0.00020  -0.00751   0.00457  -0.00278   1.93062
   A42        1.90384  -0.00020  -0.00729   0.00435  -0.00280   1.90104
   A43        2.21947   0.00002   0.01919  -0.02683  -0.00753   2.21193
   A44        2.03082   0.00015  -0.00556   0.01497   0.00864   2.03947
   A45        1.69125  -0.00019  -0.00475   0.00089  -0.00377   1.68747
   A46        2.06498  -0.00019   0.01526  -0.01936  -0.00544   2.05954
   A47        2.42760   0.00032  -0.00940   0.01411   0.00591   2.43351
   A48        1.89952   0.00000   0.00091   0.00436   0.00431   1.90383
   A49        2.27477   0.00015   0.01023  -0.01589  -0.00439   2.27037
   A50        2.13264   0.00027  -0.01403   0.02552   0.01188   2.14452
   A51        2.07760  -0.00008   0.01662  -0.02071  -0.00462   2.07298
   A52        1.54001   0.00012   0.00444  -0.00319   0.00118   1.54119
   A53        1.46319  -0.00001   0.00129  -0.00186  -0.00060   1.46259
   A54        1.88816  -0.00002   0.00319  -0.00430  -0.00115   1.88701
   A55        1.98681   0.00003   0.00422  -0.00374   0.00039   1.98720
   A56        1.83152   0.00004   0.00417  -0.00521  -0.00108   1.83045
   A57        1.71514   0.00012   0.00384  -0.00230   0.00147   1.71660
   A58        1.68600  -0.00001  -0.00007  -0.00002  -0.00009   1.68591
   A59        1.92966  -0.00000   0.00171  -0.00218  -0.00048   1.92918
   A60        1.84919   0.00004   0.00122  -0.00155  -0.00030   1.84889
   A61        1.96092   0.00005   0.00265  -0.00167   0.00092   1.96184
   A62        1.62445   0.00012  -0.00186   0.00363   0.00185   1.62630
   A63        1.73731   0.00008   0.00144  -0.00182  -0.00028   1.73704
    D1       -0.71278   0.00007   0.00061   0.00027   0.00090  -0.71188
    D2       -1.76658   0.00002   0.00098  -0.00074   0.00021  -1.76636
    D3        1.12527   0.00001   0.00088  -0.00179  -0.00086   1.12440
    D4        0.07148  -0.00003   0.00125  -0.00280  -0.00155   0.06993
    D5        0.29253   0.00003   0.00046  -0.00039   0.00009   0.29262
    D6       -0.76127  -0.00002   0.00083  -0.00140  -0.00059  -0.76186
    D7       -0.20053  -0.00003  -0.00113   0.00055  -0.00054  -0.20107
    D8        0.77524  -0.00006  -0.00272   0.00190  -0.00075   0.77449
    D9       -1.05733   0.00002   0.00141  -0.00144  -0.00003  -1.05737
   D10       -0.08156  -0.00001  -0.00018  -0.00009  -0.00025  -0.08181
   D11        0.94793  -0.00003   0.00019  -0.00056  -0.00033   0.94760
   D12        1.92370  -0.00006  -0.00140   0.00079  -0.00054   1.92316
   D13        0.79604  -0.00004   0.00011  -0.00126  -0.00118   0.79486
   D14       -0.88472  -0.00002  -0.00140   0.00172   0.00028  -0.88444
   D15       -0.05654   0.00001   0.00177  -0.00359  -0.00175  -0.05830
   D16       -0.06688   0.00003  -0.00110   0.00256   0.00146  -0.06542
   D17       -1.10072   0.00007   0.00328  -0.00272   0.00058  -1.10014
   D18        0.80515   0.00002  -0.00099   0.00275   0.00170   0.80685
   D19       -0.22869   0.00006   0.00340  -0.00253   0.00082  -0.22787
   D20        1.94828  -0.00005  -0.00222   0.00296   0.00075   1.94903
   D21        0.91444  -0.00001   0.00217  -0.00232  -0.00013   0.91431
   D22        0.31927   0.00003   0.00206  -0.00176   0.00024   0.31950
   D23       -0.78107   0.00000   0.00026  -0.00051  -0.00025  -0.78132
   D24        1.19187   0.00004   0.00204  -0.00121   0.00073   1.19261
   D25        0.09154   0.00001   0.00024   0.00004   0.00025   0.09179
   D26       -0.68918   0.00005   0.00215  -0.00185   0.00028  -0.68891
   D27       -1.78952   0.00002   0.00036  -0.00059  -0.00020  -1.78972
   D28       -0.91717   0.00001  -0.00058   0.00091   0.00030  -0.91687
   D29        0.02566  -0.00002  -0.00198   0.00370   0.00161   0.02727
   D30        0.79665  -0.00001  -0.00156   0.00195   0.00038   0.79703
   D31        0.93286  -0.00006  -0.00116  -0.00045  -0.00167   0.93119
   D32       -0.17550   0.00000   0.00003  -0.00093  -0.00098  -0.17648
   D33       -0.17641  -0.00010  -0.00130  -0.00082  -0.00218  -0.17859
   D34       -1.28478  -0.00004  -0.00012  -0.00130  -0.00149  -1.28626
   D35       -0.91869  -0.00007  -0.00206  -0.00028  -0.00229  -0.92098
   D36        0.34129  -0.00004  -0.00162   0.00205   0.00041   0.34170
   D37       -0.04121  -0.00008  -0.00174  -0.00105  -0.00285  -0.04406
   D38        1.21878  -0.00005  -0.00130   0.00128  -0.00016   1.21862
   D39       -0.06768   0.00003  -0.00130   0.00277   0.00148  -0.06619
   D40        0.92570   0.00007   0.00347  -0.00221   0.00119   0.92689
   D41       -0.93488  -0.00001  -0.00260   0.00444   0.00192  -0.93296
   D42        0.05850   0.00004   0.00217  -0.00055   0.00163   0.06013
   D43        0.80470   0.00008   0.00073   0.00075   0.00158   0.80627
   D44       -0.27444  -0.00000  -0.00116   0.00221   0.00118  -0.27326
   D45       -0.53776   0.00003   0.00239  -0.00292  -0.00055  -0.53831
   D46        0.58922  -0.00001  -0.00162   0.00247   0.00080   0.59002
   D47       -1.58934   0.00003   0.00228  -0.00315  -0.00085  -1.59019
   D48       -0.46236  -0.00001  -0.00174   0.00225   0.00050  -0.46186
   D49       -0.76591   0.00008   0.00124   0.00018   0.00142  -0.76449
   D50        0.45457   0.00004   0.00132  -0.00144  -0.00010   0.45447
   D51       -1.00570  -0.00002  -0.00030  -0.00022  -0.00054  -1.00624
   D52        0.09883   0.00001   0.00022   0.00013   0.00032   0.09915
   D53        0.20831  -0.00003  -0.00155   0.00144  -0.00004   0.20827
   D54        1.31284   0.00000  -0.00103   0.00179   0.00082   1.31365
   D55        1.04140  -0.00003   0.00021   0.00031   0.00048   1.04188
   D56       -0.00105   0.00001  -0.00297   0.00453   0.00158   0.00053
   D57       -0.20416   0.00003   0.00231  -0.00205   0.00029  -0.20387
   D58       -1.24661   0.00007  -0.00087   0.00217   0.00140  -1.24521
   D59        0.34446   0.00007   0.00298  -0.00059   0.00238   0.34683
   D60        1.33568  -0.00008  -0.00130   0.00133   0.00005   1.33574
   D61       -2.54933   0.00009  -0.02486   0.04176   0.01534  -2.53398
   D62       -2.42306  -0.00017   0.01406  -0.02161  -0.00751  -2.43057
   D63       -0.74222   0.00012   0.00459  -0.00322   0.00137  -0.74085
   D64        0.24901  -0.00003   0.00031  -0.00130  -0.00095   0.24806
   D65        2.64718   0.00014  -0.02324   0.03913   0.01434   2.66152
   D66        2.77345  -0.00012   0.01567  -0.02424  -0.00852   2.76493
   D67        0.06724   0.00004   0.00300  -0.00420  -0.00123   0.06601
   D68       -1.02178   0.00004   0.00191  -0.00281  -0.00089  -1.02266
   D69        1.21455  -0.00003  -0.00067   0.00002  -0.00072   1.21383
   D70        0.12553  -0.00003  -0.00176   0.00142  -0.00038   0.12515
   D71        0.77089   0.00002   0.00334  -0.00453  -0.00122   0.76968
   D72       -0.31452  -0.00006  -0.00189   0.00095  -0.00087  -0.31539
   D73       -0.49296  -0.00003  -0.00231   0.00341   0.00113  -0.49183
   D74        0.59313   0.00006   0.00139  -0.00011   0.00126   0.59440
   D75        0.07877  -0.00004   0.00134  -0.00308  -0.00174   0.07703
   D76        1.32515  -0.00005  -0.00087   0.00027  -0.00070   1.32444
   D77       -1.01621  -0.00000  -0.00062  -0.00030  -0.00086  -1.01707
   D78        0.23016  -0.00001  -0.00284   0.00305   0.00018   0.23034
   D79       -0.93601   0.00009   0.00197  -0.00125   0.00074  -0.93527
   D80        0.07666  -0.00007  -0.00355   0.00169  -0.00188   0.07478
   D81        2.97128   0.00035  -0.01571   0.01980   0.00695   2.97823
   D82        2.48739  -0.00026   0.00787  -0.00942  -0.00293   2.48446
   D83        0.18088   0.00006   0.00613  -0.00534   0.00057   0.18145
   D84        1.19355  -0.00010   0.00060  -0.00241  -0.00205   1.19150
   D85       -2.19502   0.00032  -0.01155   0.01571   0.00678  -2.18824
   D86       -2.67890  -0.00029   0.01203  -0.01351  -0.00310  -2.68200
   D87        0.52376  -0.00001   0.00277  -0.00429  -0.00152   0.52224
   D88       -0.57655  -0.00007  -0.00446   0.00329  -0.00093  -0.57748
   D89        0.53785  -0.00012  -0.00506   0.00335  -0.00168   0.53617
   D90       -0.46310   0.00003  -0.00063   0.00123   0.00056  -0.46254
   D91       -2.77456  -0.00004   0.01219  -0.02028  -0.00827  -2.78283
   D92       -3.12321  -0.00002  -0.01252   0.02412   0.00965  -3.11356
   D93       -0.55974  -0.00005  -0.00297   0.00080  -0.00202  -0.56176
   D94       -1.56069   0.00009   0.00147  -0.00132   0.00023  -1.56047
   D95        2.41103   0.00003   0.01429  -0.02283  -0.00861   2.40243
   D96        2.06238   0.00004  -0.01042   0.02156   0.00931   2.07169
   D97       -1.29062   0.00004   0.00061  -0.00018   0.00055  -1.29007
   D98       -0.18353  -0.00000   0.00249  -0.00312  -0.00058  -0.18412
   D99       -0.10827  -0.00004  -0.00586   0.00822   0.00233  -0.10595
   D100       0.99881  -0.00007  -0.00398   0.00528   0.00120   1.00001
   D101       0.54699   0.00005   0.00266  -0.00112   0.00132   0.54831
   D102      -0.82018   0.00004   0.00508  -0.00745  -0.00241  -0.82259
   D103      -0.81094   0.00003  -0.00084   0.00208   0.00128  -0.80966
   D104       0.05836   0.00003   0.00085   0.00019   0.00097   0.05934
   D105       0.26360  -0.00007  -0.00403   0.00321  -0.00079   0.26281
   D106       1.13290  -0.00007  -0.00234   0.00132  -0.00109   1.13181
   D107       2.78213  -0.00026   0.01876  -0.02820  -0.01063   2.77150
   D108      -2.63175  -0.00026   0.02045  -0.03009  -0.01093  -2.64268
   D109       3.07217   0.00032  -0.01582   0.02020   0.00633   3.07850
   D110      -2.34171   0.00032  -0.01413   0.01831   0.00603  -2.33568
   D111      -0.15942   0.00006   0.00296  -0.00183   0.00113  -0.15829
   D112      -1.20706   0.00008   0.00216  -0.00091   0.00129  -1.20577
   D113       0.94817  -0.00004   0.00069  -0.00203  -0.00130   0.94687
   D114      -0.09946  -0.00002  -0.00011  -0.00111  -0.00115  -0.10061
   D115      -3.06873  -0.00030   0.00769  -0.01021  -0.00412  -3.07285
   D116       2.16682  -0.00028   0.00689  -0.00929  -0.00396   2.16286
   D117      -2.54764   0.00015   0.00229  -0.00795  -0.00420  -2.55184
   D118       2.68791   0.00017   0.00150  -0.00703  -0.00404   2.68387
   D119      -0.08315  -0.00001  -0.00030   0.00008  -0.00019  -0.08334
   D120       0.90848   0.00004   0.00139  -0.00112   0.00027   0.90875
   D121      -0.95636  -0.00003  -0.00189   0.00183  -0.00001  -0.95638
   D122       0.03527   0.00002  -0.00020   0.00063   0.00044   0.03571
         Item               Value     Threshold  Converged?
 Maximum Force            0.001265     0.000450     NO 
 RMS     Force            0.000149     0.000300     YES
 Maximum Displacement     0.026776     0.001800     NO 
 RMS     Displacement     0.002989     0.001200     NO 
 Predicted change in Energy=-3.019178D-05
 GradGradGradGradGradGradGradGradGradGradGradGradGradGradGradGradGradGrad

                          Input orientation:                          
 ---------------------------------------------------------------------
 Center     Atomic      Atomic             Coordinates (Angstroms)
 Number     Number       Type             X           Y           Z
 ---------------------------------------------------------------------
      1          4           0       -0.007744    0.040469   -1.527746
      2          4           0       -1.568606    1.346146   -0.252358
      3          4           0        0.424638    1.717877   -0.450249
      4          4           0       -0.174759    0.992775    1.361446
      5          4           0        1.989006    0.447172   -1.133477
      6          4           0       -1.728478   -0.353136    0.886670
      7          4           0       -0.422011   -1.587916   -0.348463
      8          4           0        0.190899   -1.027998    1.535261
      9          4           0        1.562085   -1.267567   -0.196252
     10          4           0        1.732201    0.440796    0.880555
     11          4           0       -2.005294   -0.395177   -1.127438
     12          1           0        0.512077   -2.271035    2.684257
     13          1           0        0.289626   -1.679453    3.126230
 ---------------------------------------------------------------------
                    Distance matrix (angstroms):
                    1          2          3          4          5
     1  Be   0.000000
     2  Be   2.401603   0.000000
     3  Be   2.040013   2.037244   0.000000
     4  Be   3.046673   2.161491   2.041393   0.000000
     5  Be   2.075540   3.773742   2.128084   3.347268   0.000000
     6  Be   2.990863   2.051951   3.272974   2.109724   4.305947
     7  Be   2.052794   3.151609   3.414007   3.105623   3.251281
     8  Be   3.250092   3.453693   3.396574   2.060932   3.539983
     9  Be   2.438893   4.078709   3.204868   3.248415   2.000245
    10  Be   2.997930   3.605340   2.260906   2.042653   2.030349
    11  Be   2.083324   1.997165   3.290616   3.387007   4.082159
    12  H    4.832622   5.102641   5.073873   3.588039   4.913762
    13  H    4.970519   4.901238   4.934702   3.235880   5.055248
                    6          7          8          9         10
     6  Be   0.000000
     7  Be   2.181076   0.000000
     8  Be   2.135443   2.058539   0.000000
     9  Be   3.582836   2.015546   2.221640   0.000000
    10  Be   3.550587   3.204183   2.227467   2.026564   0.000000
    11  Be   2.033476   2.129839   3.509087   3.788715   4.324321
    12  H    3.453946   3.246007   1.722930   3.225957   3.477940
    13  H    3.293553   3.548000   1.722011   3.581577   3.408744
                   11         12         13
    11  Be   0.000000
    12  H    4.938118   0.000000
    13  H    5.000971   0.771229   0.000000
 Stoichiometry    Be11H2
 Framework group  C1[X(Be11H2)]
 Deg. of freedom    33
 Full point group                 C1      NOp   1
 Largest Abelian subgroup         C1      NOp   1
 Largest concise Abelian subgroup C1      NOp   1
                         Standard orientation:                         
 ---------------------------------------------------------------------
 Center     Atomic      Atomic             Coordinates (Angstroms)
 Number     Number       Type             X           Y           Z
 ---------------------------------------------------------------------
      1          4           0        0.549527   -1.216804   -0.925791
      2          4           0        1.893932   -0.436804    0.905022
      3          4           0        0.204897   -1.566066    1.054335
      4          4           0        0.025097    0.390333    1.608829
      5          4           0       -1.318945   -1.939640   -0.383402
      6          4           0        1.292416    1.420520    0.273333
      7          4           0        0.186371    0.727761   -1.474193
      8          4           0       -0.834883    1.530360    0.122823
      9          4           0       -1.615132   -0.115620   -1.149044
     10          4           0       -1.710671   -0.381309    0.857756
     11          4           0        2.164693    0.096939   -1.000359
     12          1           0       -1.776950    2.947107   -0.148885
     13          1           0       -1.572251    3.014212    0.591647
 ---------------------------------------------------------------------
 Rotational constants (GHZ):           2.2036334           1.8546280           1.6522562
 Standard basis: def2TZVP (5D, 7F)
 There are   232 symmetry adapted cartesian basis functions of A   symmetry.
 There are   221 symmetry adapted basis functions of A   symmetry.
   221 basis functions,   335 primitive gaussians,   232 cartesian basis functions
    23 alpha electrons       23 beta electrons
       nuclear repulsion energy       191.1256257116 Hartrees.
 NAtoms=   13 NActive=   13 NUniq=   13 SFac= 1.00D+00 NAtFMM=   60 NAOKFM=F Big=F
 Integral buffers will be    131072 words long.
 Raffenetti 2 integral format.
 Two-electron integral symmetry is turned on.
 Nuclear repulsion after empirical dispersion term =      191.0983129961 Hartrees.
 One-electron integrals computed using PRISM.
   1 Symmetry operations used in ECPInt.
 ECPInt:  NShTT=    5778 NPrTT=   17959 LenC2=    5639 LenP2D=   14650.
 LDataN:  DoStor=T MaxTD1= 4 Len=   56
 NBasis=   221 RedAO= T EigKep=  2.84D-04  NBF=   221
 NBsUse=   221 1.00D-06 EigRej= -1.00D+00 NBFU=   221
 Initial guess from the checkpoint file:  "/home/super/YCY/BeH/Be11/8-H-Be11.chk"
 B after Tr=     0.000000   -0.000000   -0.000000
         Rot=    0.999995   -0.000077   -0.000072   -0.003192 Ang=  -0.37 deg.
 ExpMin= 3.27D-02 ExpMax= 4.70D+03 ExpMxC= 1.60D+02 IAcc=3 IRadAn=         5 AccDes= 0.00D+00
 Harris functional with IExCor= 1009 and IRadAn=       5 diagonalized for initial guess.
 HarFok:  IExCor= 1009 AccDes= 0.00D+00 IRadAn=         5 IDoV= 1 UseB2=F ITyADJ=14
 ICtDFT=  3500011 ScaDFX=  1.000000  1.000000  1.000000  1.000000
 FoFCou: FMM=F IPFlag=           0 FMFlag=      100000 FMFlg1=           0
         NFxFlg=           0 DoJE=T BraDBF=F KetDBF=T FulRan=T
         wScrn=  0.000000 ICntrl=       500 IOpCl=  0 I1Cent=   200000004 NGrid=           0
         NMat0=    1 NMatS0=      1 NMatT0=    0 NMatD0=    1 NMtDS0=    0 NMtDT0=    0
 Petite list used in FoFCou.
 Requested convergence on RMS density matrix=1.00D-08 within 128 cycles.
 Requested convergence on MAX density matrix=1.00D-06.
 Requested convergence on             energy=1.00D-06.
 No special actions if energy rises.
 SCF Done:  E(RPBE1PBE) =  -163.031758643     A.U. after   12 cycles
            NFock= 12  Conv=0.50D-08     -V/T= 2.0075
   1 Symmetry operations used in ECPInt.
 ECPInt:  NShTT=    5778 NPrTT=   17959 LenC2=    5639 LenP2D=   14650.
 LDataN:  DoStor=T MaxTD1= 5 Len=  102
 Calling FoFJK, ICntrl=      2127 FMM=F ISym2X=0 I1Cent= 0 IOpClX= 0 NMat=1 NMatS=1 NMatT=0.
 ***** Axes restored to original set *****
 -------------------------------------------------------------------
 Center     Atomic                   Forces (Hartrees/Bohr)
 Number     Number              X              Y              Z
 -------------------------------------------------------------------
      1        4          -0.000253324    0.000172274   -0.000273381
      2        4           0.000284093   -0.000390331    0.000065727
      3        4           0.000128057    0.000018437   -0.000330899
      4        4           0.000094714    0.000413577    0.000150707
      5        4          -0.000259367    0.000030595    0.000270733
      6        4          -0.000179067    0.000137803   -0.000221353
      7        4           0.000214140   -0.000300931   -0.000353775
      8        4          -0.000276432   -0.000755165    0.001372842
      9        4           0.000000834    0.000213065   -0.000142624
     10        4          -0.000080402    0.000145037   -0.000312339
     11        4           0.000286262    0.000192673    0.000126208
     12        1          -0.000145983   -0.000603518   -0.000470116
     13        1           0.000186473    0.000726485    0.000118270
 -------------------------------------------------------------------
 Cartesian Forces:  Max     0.001372842 RMS     0.000367888

 GradGradGradGradGradGradGradGradGradGradGradGradGradGradGradGradGradGrad
 Berny optimization.
 Using GEDIIS/GDIIS optimizer.
 FormGI is forming the generalized inverse of G from B-inverse, IUseBI=4.
 Internal  Forces:  Max     0.000436119 RMS     0.000082816
 Search for a local minimum.
 Step number  12 out of a maximum of  100
 All quantities printed in internal units (Hartrees-Bohrs-Radians)
 Mixed Optimization -- En-DIIS/RFO-DIIS
 Swapping is turned off.
 Update second derivatives using D2CorX and points    5    6    7    8    9
                                                     10   11   12
 DE= -4.87D-05 DEPred=-3.02D-05 R= 1.61D+00
 TightC=F SS=  1.41D+00  RLast= 4.82D-02 DXNew= 1.7015D+00 1.4446D-01
 Trust test= 1.61D+00 RLast= 4.82D-02 DXMaxT set to 1.01D+00
 ITU=  1  1  1  1  1  1  1  1  1  1  1  0
     Eigenvalues ---    0.00395   0.01688   0.02129   0.02431   0.02735
     Eigenvalues ---    0.02915   0.03263   0.03561   0.03724   0.04247
     Eigenvalues ---    0.04612   0.04815   0.05478   0.05855   0.06247
     Eigenvalues ---    0.06414   0.06568   0.06693   0.07009   0.07047
     Eigenvalues ---    0.07275   0.07715   0.08662   0.08919   0.09980
     Eigenvalues ---    0.10436   0.10884   0.11670   0.12316   0.12530
     Eigenvalues ---    0.13327   0.14238   0.38618
 En-DIIS/RFO-DIIS/Sim-DIIS IScMMF=       -3 using points:    12   11   10    9    8    7    6    5    4    3
 RFO step:  Lambda=-1.00953523D-04.
 DIIS inversion failure, remove point  10.
 DIIS inversion failure, remove point   9.
 DIIS inversion failure, remove point   8.
 DIIS inversion failure, remove point   7.
 DIIS inversion failure, remove point   6.
 RFO-DIIS uses    5 points instead of   10
 DidBck=F Rises=F RFO-DIIS coefs:    2.58176   -2.00000    1.33197   -0.33664   -0.57709
                  RFO-DIIS coefs:    0.00000    0.00000    0.00000    0.00000    0.00000
 Iteration  1 RMS(Cart)=  0.00979620 RMS(Int)=  0.00118695
 Iteration  2 RMS(Cart)=  0.00043307 RMS(Int)=  0.00093372
 Iteration  3 RMS(Cart)=  0.00000047 RMS(Int)=  0.00093372
 Variable       Old X    -DE/DX   Delta X   Delta X   Delta X     New X
                                 (Linear)    (Quad)   (Total)
    R1        4.53837  -0.00012   0.00004  -0.00118  -0.00152   4.53685
    R2        3.85507   0.00002  -0.00391  -0.00249  -0.00642   3.84865
    R3        3.92220  -0.00011  -0.00290  -0.00224  -0.00496   3.91724
    R4        3.87922   0.00011  -0.00172   0.00032  -0.00150   3.87771
    R5        4.60884   0.00002   0.00426   0.00364   0.00782   4.61666
    R6        3.93691  -0.00017  -0.00352  -0.00385  -0.00717   3.92975
    R7        3.84983  -0.00009   0.00043  -0.00031   0.00014   3.84997
    R8        4.08463  -0.00003  -0.00322  -0.00249  -0.00565   4.07898
    R9        3.87763  -0.00004   0.00069  -0.00119  -0.00051   3.87712
   R10        3.77409  -0.00012  -0.00154  -0.00247  -0.00400   3.77009
   R11        3.85767   0.00013  -0.00017   0.00179   0.00163   3.85931
   R12        4.02150  -0.00018  -0.00386  -0.00457  -0.00857   4.01293
   R13        4.27249  -0.00002  -0.00002   0.00025   0.00016   4.27265
   R14        3.98680   0.00009   0.00213   0.00220   0.00428   3.99108
   R15        3.89460   0.00027  -0.00123   0.00274   0.00176   3.89635
   R16        3.86005  -0.00006  -0.00024  -0.00161  -0.00203   3.85802
   R17        3.77992  -0.00003  -0.00085  -0.00093  -0.00178   3.77813
   R18        3.83680  -0.00008  -0.00208  -0.00211  -0.00427   3.83254
   R19        4.12164   0.00011   0.00130   0.00258   0.00374   4.12537
   R20        4.03540   0.00009   0.00852   0.00602   0.01477   4.05018
   R21        3.84271  -0.00001   0.00112  -0.00012   0.00100   3.84371
   R22        3.89008   0.00027  -0.00114   0.00239   0.00141   3.89149
   R23        3.80883  -0.00008  -0.00007  -0.00181  -0.00194   3.80689
   R24        4.02481  -0.00004  -0.00288  -0.00089  -0.00381   4.02100
   R25        4.19829   0.00021   0.00657   0.00865   0.01538   4.21367
   R26        4.20930   0.00023   0.00399   0.00711   0.01140   4.22070
   R27        3.25586  -0.00000  -0.00861  -0.00545  -0.01577   3.24010
   R28        3.25413  -0.00025  -0.01027  -0.00777  -0.01969   3.23444
   R29        3.82965   0.00000   0.00254   0.00022   0.00257   3.83222
   R30        1.45741   0.00044   0.00342   0.00387   0.01468   1.47209
    A1        2.00186  -0.00006   0.00005  -0.00073  -0.00069   2.00118
    A2        1.56582   0.00000  -0.00160  -0.00101  -0.00261   1.56321
    A3        2.00423  -0.00006   0.00010  -0.00096  -0.00086   2.00337
    A4        1.97317   0.00001  -0.00171  -0.00115  -0.00287   1.97030
    A5        1.58701  -0.00001   0.00028  -0.00026  -0.00004   1.58697
    A6        1.84801  -0.00001   0.00033   0.00019   0.00062   1.84863
    A7        1.81363  -0.00004  -0.00150  -0.00189  -0.00341   1.81022
    A8        2.75688  -0.00007  -0.00073  -0.00152  -0.00226   2.75462
    A9        1.98243  -0.00004  -0.00015  -0.00066  -0.00085   1.98158
   A10        1.45907   0.00009  -0.00069   0.00052  -0.00015   1.45892
   A11        1.46580   0.00006   0.00215   0.00212   0.00431   1.47010
   A12        1.85590   0.00008   0.00221   0.00245   0.00467   1.86057
   A13        1.90759   0.00002  -0.00193  -0.00107  -0.00283   1.90476
   A14        1.90244   0.00005  -0.00101   0.00000  -0.00101   1.90142
   A15        1.68550   0.00003  -0.00044  -0.00007  -0.00059   1.68491
   A16        1.53981   0.00001   0.00109   0.00079   0.00189   1.54170
   A17        2.26720  -0.00005   0.00055  -0.00005   0.00045   2.26765
   A18        1.98843  -0.00006  -0.00000  -0.00118  -0.00123   1.98720
   A19        1.86364  -0.00002  -0.00077  -0.00097  -0.00178   1.86186
   A20        1.91525  -0.00003   0.00278   0.00154   0.00436   1.91961
   A21        2.06057  -0.00008   0.00162   0.00043   0.00203   2.06260
   A22        1.81638  -0.00004   0.00183   0.00055   0.00241   1.81879
   A23        1.95092   0.00003   0.00234   0.00272   0.00518   1.95610
   A24        2.05123  -0.00005   0.00374   0.00195   0.00572   2.05695
   A25        1.63698   0.00006   0.00159   0.00152   0.00307   1.64005
   A26        1.77681   0.00006   0.00214   0.00193   0.00404   1.78084
   A27        1.67882  -0.00003  -0.00275  -0.00179  -0.00462   1.67420
   A28        1.93937   0.00004  -0.00225  -0.00016  -0.00230   1.93707
   A29        1.61828   0.00003  -0.00526  -0.00339  -0.00868   1.60960
   A30        1.91383  -0.00003  -0.00396  -0.00255  -0.00643   1.90740
   A31        2.00056   0.00003  -0.00267  -0.00066  -0.00319   1.99737
   A32        1.56792  -0.00003   0.00258   0.00102   0.00361   1.57153
   A33        1.82331   0.00006   0.00367   0.00392   0.00773   1.83105
   A34        2.04531  -0.00004   0.00522   0.00288   0.00809   2.05341
   A35        1.98635  -0.00003   0.00277   0.00110   0.00400   1.99035
   A36        2.30554  -0.00007   0.00199   0.00062   0.00269   2.30822
   A37        1.70792  -0.00007  -0.00408  -0.00387  -0.00817   1.69975
   A38        1.72087  -0.00012  -0.00167  -0.00367  -0.00554   1.71533
   A39        2.49266   0.00015   0.01329   0.00961   0.01949   2.51214
   A40        2.04770  -0.00004   0.00133   0.00270   0.00595   2.05365
   A41        1.93062  -0.00013  -0.00027  -0.00232  -0.00278   1.92783
   A42        1.90104  -0.00014  -0.00042  -0.00259  -0.00320   1.89785
   A43        2.21193  -0.00001  -0.01785  -0.01232  -0.02992   2.18201
   A44        2.03947   0.00015   0.01346   0.01290   0.02696   2.06643
   A45        1.68747  -0.00013  -0.00289  -0.00449  -0.00751   1.67996
   A46        2.05954  -0.00009  -0.01313  -0.00884  -0.01975   2.03979
   A47        2.43351   0.00019   0.01105   0.00893   0.01775   2.45127
   A48        1.90383   0.00006   0.00535   0.00586   0.01235   1.91618
   A49        2.27037   0.00004  -0.01031  -0.00816  -0.01977   2.25060
   A50        2.14452   0.00019   0.02100   0.01693   0.03697   2.18149
   A51        2.07298  -0.00006  -0.01271  -0.00897  -0.02056   2.05242
   A52        1.54119   0.00009  -0.00032   0.00098   0.00076   1.54195
   A53        1.46259   0.00000  -0.00132  -0.00064  -0.00191   1.46068
   A54        1.88701  -0.00000  -0.00293  -0.00172  -0.00461   1.88240
   A55        1.98720   0.00003  -0.00139   0.00015  -0.00111   1.98609
   A56        1.83045   0.00003  -0.00317  -0.00155  -0.00470   1.82575
   A57        1.71660   0.00009   0.00034   0.00148   0.00193   1.71854
   A58        1.68591   0.00000  -0.00009   0.00003  -0.00007   1.68584
   A59        1.92918   0.00001  -0.00146  -0.00068  -0.00213   1.92706
   A60        1.84889   0.00004  -0.00082   0.00009  -0.00077   1.84812
   A61        1.96184   0.00004   0.00011   0.00119   0.00139   1.96323
   A62        1.62630   0.00008   0.00332   0.00295   0.00616   1.63246
   A63        1.73704   0.00004  -0.00096  -0.00046  -0.00155   1.73549
    D1       -0.71188   0.00005   0.00069   0.00128   0.00194  -0.70994
    D2       -1.76636   0.00002  -0.00026   0.00026   0.00002  -1.76634
    D3        1.12440   0.00001  -0.00172  -0.00139  -0.00315   1.12125
    D4        0.06993  -0.00002  -0.00266  -0.00241  -0.00507   0.06486
    D5        0.29262   0.00002  -0.00002   0.00013   0.00008   0.29269
    D6       -0.76186  -0.00001  -0.00096  -0.00089  -0.00184  -0.76370
    D7       -0.20107  -0.00002  -0.00032  -0.00084  -0.00121  -0.20227
    D8        0.77449  -0.00005  -0.00014  -0.00140  -0.00162   0.77287
    D9       -1.05737   0.00002  -0.00044   0.00014  -0.00030  -1.05767
   D10       -0.08181  -0.00001  -0.00026  -0.00042  -0.00072  -0.08252
   D11        0.94760  -0.00003  -0.00046  -0.00060  -0.00111   0.94649
   D12        1.92316  -0.00006  -0.00028  -0.00116  -0.00153   1.92163
   D13        0.79486  -0.00004  -0.00135  -0.00138  -0.00270   0.79216
   D14       -0.88444  -0.00000   0.00119   0.00092   0.00215  -0.88229
   D15       -0.05830   0.00002  -0.00223  -0.00110  -0.00343  -0.06172
   D16       -0.06542   0.00002   0.00248   0.00230   0.00478  -0.06064
   D17       -1.10014   0.00007  -0.00026   0.00154   0.00123  -1.09891
   D18        0.80685   0.00001   0.00271   0.00251   0.00530   0.81215
   D19       -0.22787   0.00006  -0.00004   0.00175   0.00175  -0.22612
   D20        1.94903  -0.00004   0.00193   0.00105   0.00299   1.95202
   D21        0.91431   0.00000  -0.00082   0.00029  -0.00056   0.91375
   D22        0.31950   0.00002  -0.00068   0.00037  -0.00024   0.31926
   D23       -0.78132   0.00000  -0.00039  -0.00008  -0.00047  -0.78179
   D24        1.19261   0.00003  -0.00005   0.00093   0.00100   1.19361
   D25        0.09179   0.00001   0.00024   0.00048   0.00077   0.09256
   D26       -0.68891   0.00005  -0.00052   0.00095   0.00047  -0.68844
   D27       -1.78972   0.00002  -0.00022   0.00050   0.00023  -1.78949
   D28       -0.91687   0.00001   0.00061   0.00058   0.00125  -0.91561
   D29        0.02727  -0.00001   0.00228   0.00136   0.00379   0.03106
   D30        0.79703  -0.00002   0.00103   0.00014   0.00121   0.79825
   D31        0.93119  -0.00004  -0.00140  -0.00199  -0.00334   0.92785
   D32       -0.17648   0.00001  -0.00126  -0.00102  -0.00220  -0.17868
   D33       -0.17859  -0.00008  -0.00215  -0.00298  -0.00506  -0.18365
   D34       -1.28626  -0.00003  -0.00201  -0.00200  -0.00392  -1.29018
   D35       -0.92098  -0.00005  -0.00213  -0.00302  -0.00523  -0.92621
   D36        0.34170  -0.00004   0.00115   0.00004   0.00123   0.34293
   D37       -0.04406  -0.00004  -0.00304  -0.00349  -0.00647  -0.05053
   D38        1.21862  -0.00004   0.00024  -0.00042  -0.00001   1.21861
   D39       -0.06619   0.00002   0.00260   0.00233   0.00491  -0.06128
   D40        0.92689   0.00006   0.00002   0.00115   0.00122   0.92811
   D41       -0.93296  -0.00001   0.00367   0.00278   0.00636  -0.92660
   D42        0.06013   0.00002   0.00109   0.00161   0.00267   0.06280
   D43        0.80627   0.00006   0.00186   0.00198   0.00370   0.80998
   D44       -0.27326  -0.00001   0.00205   0.00119   0.00307  -0.27019
   D45       -0.53831   0.00003  -0.00182  -0.00106  -0.00285  -0.54116
   D46        0.59002  -0.00001   0.00156   0.00048   0.00211   0.59214
   D47       -1.59019   0.00003  -0.00202  -0.00149  -0.00355  -1.59373
   D48       -0.46186  -0.00001   0.00135   0.00005   0.00142  -0.46043
   D49       -0.76449   0.00005   0.00103   0.00175   0.00282  -0.76167
   D50        0.45447   0.00002  -0.00090  -0.00030  -0.00119   0.45328
   D51       -1.00624  -0.00002  -0.00060  -0.00081  -0.00136  -1.00760
   D52        0.09915   0.00001   0.00034   0.00058   0.00097   0.10012
   D53        0.20827  -0.00003   0.00067  -0.00002   0.00057   0.20884
   D54        1.31365  -0.00000   0.00161   0.00136   0.00290   1.31656
   D55        1.04188  -0.00001   0.00062   0.00077   0.00144   1.04332
   D56        0.00053   0.00000   0.00338   0.00240   0.00575   0.00628
   D57       -0.20387   0.00003  -0.00060   0.00029  -0.00034  -0.20420
   D58       -1.24521   0.00005   0.00215   0.00191   0.00397  -1.24124
   D59        0.34683   0.00005   0.00202   0.00343   0.00548   0.35231
   D60        1.33574  -0.00005   0.00062   0.00074   0.00136   1.33710
   D61       -2.53398   0.00009   0.03019   0.02316   0.05495  -2.47903
   D62       -2.43057  -0.00016  -0.01554  -0.01278  -0.02806  -2.45864
   D63       -0.74085   0.00009   0.00015   0.00243   0.00254  -0.73831
   D64        0.24806  -0.00001  -0.00125  -0.00027  -0.00158   0.24648
   D65        2.66152   0.00014   0.02831   0.02216   0.05201   2.71354
   D66        2.76493  -0.00011  -0.01742  -0.01379  -0.03100   2.73393
   D67        0.06601   0.00005  -0.00267  -0.00081  -0.00345   0.06256
   D68       -1.02266   0.00003  -0.00192  -0.00075  -0.00267  -1.02534
   D69        1.21383  -0.00002  -0.00042  -0.00030  -0.00066   1.21317
   D70        0.12515  -0.00003   0.00034  -0.00024   0.00012   0.12528
   D71        0.76968   0.00003  -0.00274  -0.00135  -0.00409   0.76559
   D72       -0.31539  -0.00003  -0.00003  -0.00026  -0.00040  -0.31580
   D73       -0.49183  -0.00003   0.00214   0.00084   0.00297  -0.48886
   D74        0.59440   0.00003   0.00073   0.00075   0.00153   0.59592
   D75        0.07703  -0.00003  -0.00297  -0.00272  -0.00568   0.07135
   D76        1.32444  -0.00004  -0.00056  -0.00100  -0.00145   1.32299
   D77       -1.01707  -0.00001  -0.00102  -0.00147  -0.00256  -1.01964
   D78        0.23034  -0.00002   0.00139   0.00025   0.00167   0.23200
   D79       -0.93527   0.00006   0.00016   0.00125   0.00147  -0.93380
   D80        0.07478  -0.00005  -0.00078  -0.00174  -0.00249   0.07229
   D81        2.97823   0.00016   0.01505   0.01013   0.02130   2.99952
   D82        2.48446  -0.00014  -0.00646  -0.00474  -0.00910   2.47536
   D83        0.18145   0.00005  -0.00204   0.00046  -0.00132   0.18013
   D84        1.19150  -0.00006  -0.00298  -0.00253  -0.00528   1.18622
   D85       -2.18824   0.00015   0.01285   0.00934   0.01850  -2.16973
   D86       -2.68200  -0.00015  -0.00867  -0.00553  -0.01189  -2.69389
   D87        0.52224   0.00000  -0.00311  -0.00219  -0.00532   0.51692
   D88       -0.57748  -0.00005   0.00082  -0.00082  -0.00026  -0.57774
   D89        0.53617  -0.00009  -0.00034  -0.00266  -0.00302   0.53315
   D90       -0.46254   0.00001   0.00071  -0.00020   0.00055  -0.46199
   D91       -2.78283  -0.00008  -0.01599  -0.01280  -0.02848  -2.81131
   D92       -3.11356   0.00007   0.01813   0.01600   0.03664  -3.07693
   D93       -0.56176  -0.00004  -0.00145  -0.00303  -0.00468  -0.56644
   D94       -1.56047   0.00005  -0.00041  -0.00057  -0.00111  -1.56158
   D95        2.40243  -0.00003  -0.01710  -0.01317  -0.03015   2.37228
   D96        2.07169   0.00012   0.01701   0.01564   0.03497   2.10667
   D97       -1.29007   0.00002   0.00040   0.00048   0.00078  -1.28929
   D98       -0.18412   0.00001  -0.00172  -0.00068  -0.00242  -0.18654
   D99       -0.10595  -0.00004   0.00537   0.00243   0.00785  -0.09810
   D100       1.00001  -0.00006   0.00326   0.00127   0.00465   1.00465
   D101       0.54831   0.00004   0.00057   0.00197   0.00284   0.55115
   D102      -0.82259   0.00004  -0.00532  -0.00264  -0.00791  -0.83051
   D103      -0.80966   0.00001   0.00197   0.00090   0.00286  -0.80681
   D104       0.05934   0.00001   0.00061   0.00007   0.00078   0.06011
   D105       0.26281  -0.00005   0.00076  -0.00101  -0.00032   0.26249
   D106       1.13181  -0.00005  -0.00060  -0.00184  -0.00240   1.12941
   D107       2.77150  -0.00015  -0.02121  -0.01593  -0.03529   2.73622
   D108      -2.64268  -0.00015  -0.02257  -0.01676  -0.03736  -2.68005
   D109       3.07850   0.00019   0.01425   0.01061   0.02188   3.10038
   D110      -2.33568   0.00020   0.01289   0.00978   0.01980  -2.31588
   D111      -0.15829   0.00004   0.00007   0.00097   0.00104  -0.15725
   D112      -1.20577   0.00005   0.00089   0.00166   0.00252  -1.20325
   D113       0.94687  -0.00002  -0.00178  -0.00097  -0.00282   0.94405
   D114      -0.10061  -0.00001  -0.00096  -0.00028  -0.00134  -0.10195
   D115      -3.07285  -0.00013  -0.00815  -0.00568  -0.01172  -3.08456
   D116       2.16286  -0.00012  -0.00733  -0.00499  -0.01024   2.15262
   D117      -2.55184   0.00003  -0.00691  -0.00657  -0.01522  -2.56706
   D118       2.68387   0.00004  -0.00609  -0.00587  -0.01375   2.67013
   D119      -0.08334  -0.00001  -0.00014  -0.00037  -0.00056  -0.08389
   D120       0.90875   0.00004  -0.00014   0.00029   0.00014   0.90889
   D121      -0.95638  -0.00003   0.00058  -0.00024   0.00028  -0.95609
   D122       0.03571   0.00001   0.00058   0.00042   0.00098   0.03670
         Item               Value     Threshold  Converged?
 Maximum Force            0.000436     0.000450     YES
 RMS     Force            0.000083     0.000300     YES
 Maximum Displacement     0.097629     0.001800     NO 
 RMS     Displacement     0.009763     0.001200     NO 
 Predicted change in Energy=-4.681273D-05
 GradGradGradGradGradGradGradGradGradGradGradGradGradGradGradGradGradGrad

                          Input orientation:                          
 ---------------------------------------------------------------------
 Center     Atomic      Atomic             Coordinates (Angstroms)
 Number     Number       Type             X           Y           Z
 ---------------------------------------------------------------------
      1          4           0       -0.007184    0.040952   -1.528636
      2          4           0       -1.569327    1.343005   -0.252627
      3          4           0        0.423101    1.717161   -0.454865
      4          4           0       -0.175801    0.992145    1.358000
      5          4           0        1.986089    0.449156   -1.132138
      6          4           0       -1.734265   -0.353814    0.888865
      7          4           0       -0.416460   -1.583167   -0.343129
      8          4           0        0.191643   -1.028130    1.544412
      9          4           0        1.567368   -1.266099   -0.194170
     10          4           0        1.732422    0.446014    0.880025
     11          4           0       -1.999914   -0.397644   -1.127242
     12          1           0        0.460414   -2.289518    2.674221
     13          1           0        0.335554   -1.667107    3.125722
 ---------------------------------------------------------------------
                    Distance matrix (angstroms):
                    1          2          3          4          5
     1  Be   0.000000
     2  Be   2.400797   0.000000
     3  Be   2.036616   2.037317   0.000000
     4  Be   3.043988   2.158502   2.042257   0.000000
     5  Be   2.072916   3.770078   2.123551   3.342064   0.000000
     6  Be   2.997158   2.051683   3.278532   2.111990   4.309321
     7  Be   2.051998   3.146391   3.407274   3.095801   3.244243
     8  Be   3.259768   3.457259   3.404013   2.061862   3.544902
     9  Be   2.443030   4.080403   3.205799   3.247697   1.999302
    10  Be   2.998658   3.604031   2.260988   2.041577   2.028092
    11  Be   2.079532   1.995048   3.285650   3.381616   4.074962
    12  H    4.828430   5.087387   5.083901   3.592564   4.931165
    13  H    4.969706   4.909438   4.927630   3.233875   5.033111
                    6          7          8          9         10
     6  Be   0.000000
     7  Be   2.183054   0.000000
     8  Be   2.143260   2.059287   0.000000
     9  Be   3.592493   2.014520   2.229779   0.000000
    10  Be   3.557769   3.198653   2.233498   2.027923   0.000000
    11  Be   2.034005   2.127822   3.512573   3.788184   4.321020
    12  H    3.427982   3.220596   1.714586   3.240432   3.510026
    13  H    3.318496   3.550422   1.711591   3.563686   3.385215
                   11         12         13
    11  Be   0.000000
    12  H    4.907496   0.000000
    13  H    5.015341   0.778999   0.000000
 Stoichiometry    Be11H2
 Framework group  C1[X(Be11H2)]
 Deg. of freedom    33
 Full point group                 C1      NOp   1
 Largest Abelian subgroup         C1      NOp   1
 Largest concise Abelian subgroup C1      NOp   1
                         Standard orientation:                         
 ---------------------------------------------------------------------
 Center     Atomic      Atomic             Coordinates (Angstroms)
 Number     Number       Type             X           Y           Z
 ---------------------------------------------------------------------
      1          4           0        0.549716   -1.218296   -0.926483
      2          4           0        1.894169   -0.435405    0.902001
      3          4           0        0.207505   -1.568454    1.050405
      4          4           0        0.027292    0.388653    1.605443
      5          4           0       -1.316158   -1.938520   -0.381716
      6          4           0        1.297676    1.424331    0.273529
      7          4           0        0.181570    0.726418   -1.468008
      8          4           0       -0.837629    1.536852    0.127328
      9          4           0       -1.619690   -0.116860   -1.147636
     10          4           0       -1.709262   -0.384379    0.860568
     11          4           0        2.159748    0.095649   -1.002642
     12          1           0       -1.729291    2.970762   -0.170407
     13          1           0       -1.610456    2.989288    0.599251
 ---------------------------------------------------------------------
 Rotational constants (GHZ):           2.2037182           1.8568300           1.6508785
 Standard basis: def2TZVP (5D, 7F)
 There are   232 symmetry adapted cartesian basis functions of A   symmetry.
 There are   221 symmetry adapted basis functions of A   symmetry.
   221 basis functions,   335 primitive gaussians,   232 cartesian basis functions
    23 alpha electrons       23 beta electrons
       nuclear repulsion energy       191.1369502123 Hartrees.
 NAtoms=   13 NActive=   13 NUniq=   13 SFac= 1.00D+00 NAtFMM=   60 NAOKFM=F Big=F
 Integral buffers will be    131072 words long.
 Raffenetti 2 integral format.
 Two-electron integral symmetry is turned on.
 Nuclear repulsion after empirical dispersion term =      191.1096352917 Hartrees.
 One-electron integrals computed using PRISM.
   1 Symmetry operations used in ECPInt.
 ECPInt:  NShTT=    5778 NPrTT=   17959 LenC2=    5639 LenP2D=   14647.
 LDataN:  DoStor=T MaxTD1= 4 Len=   56
 NBasis=   221 RedAO= T EigKep=  2.83D-04  NBF=   221
 NBsUse=   221 1.00D-06 EigRej= -1.00D+00 NBFU=   221
 Initial guess from the checkpoint file:  "/home/super/YCY/BeH/Be11/8-H-Be11.chk"
 B after Tr=    -0.000000    0.000000   -0.000000
         Rot=    1.000000   -0.000131   -0.000562   -0.000083 Ang=  -0.07 deg.
 ExpMin= 3.27D-02 ExpMax= 4.70D+03 ExpMxC= 1.60D+02 IAcc=3 IRadAn=         5 AccDes= 0.00D+00
 Harris functional with IExCor= 1009 and IRadAn=       5 diagonalized for initial guess.
 HarFok:  IExCor= 1009 AccDes= 0.00D+00 IRadAn=         5 IDoV= 1 UseB2=F ITyADJ=14
 ICtDFT=  3500011 ScaDFX=  1.000000  1.000000  1.000000  1.000000
 FoFCou: FMM=F IPFlag=           0 FMFlag=      100000 FMFlg1=           0
         NFxFlg=           0 DoJE=T BraDBF=F KetDBF=T FulRan=T
         wScrn=  0.000000 ICntrl=       500 IOpCl=  0 I1Cent=   200000004 NGrid=           0
         NMat0=    1 NMatS0=      1 NMatT0=    0 NMatD0=    1 NMtDS0=    0 NMtDT0=    0
 Petite list used in FoFCou.
 Requested convergence on RMS density matrix=1.00D-08 within 128 cycles.
 Requested convergence on MAX density matrix=1.00D-06.
 Requested convergence on             energy=1.00D-06.
 No special actions if energy rises.
 SCF Done:  E(RPBE1PBE) =  -163.031795388     A.U. after   13 cycles
            NFock= 13  Conv=0.49D-08     -V/T= 2.0075
   1 Symmetry operations used in ECPInt.
 ECPInt:  NShTT=    5778 NPrTT=   17959 LenC2=    5639 LenP2D=   14647.
 LDataN:  DoStor=T MaxTD1= 5 Len=  102
 Calling FoFJK, ICntrl=      2127 FMM=F ISym2X=0 I1Cent= 0 IOpClX= 0 NMat=1 NMatS=1 NMatT=0.
 ***** Axes restored to original set *****
 -------------------------------------------------------------------
 Center     Atomic                   Forces (Hartrees/Bohr)
 Number     Number              X              Y              Z
 -------------------------------------------------------------------
      1        4          -0.000046767   -0.000044899   -0.000467948
      2        4           0.000095839   -0.000212700    0.000087419
      3        4          -0.000019332    0.000277771    0.000009465
      4        4           0.000013316    0.000153959    0.000284170
      5        4           0.000187851    0.000010619   -0.000078078
      6        4           0.000484481    0.000201851   -0.000250133
      7        4           0.000228136   -0.000342925   -0.000018400
      8        4          -0.000359378   -0.000559487    0.000616889
      9        4          -0.000194933    0.000316898    0.000132566
     10        4          -0.000208837   -0.000248735   -0.000087503
     11        4          -0.000247873    0.000083035    0.000059648
     12        1          -0.000534430    0.002781375    0.001657515
     13        1           0.000601926   -0.002416764   -0.001945611
 -------------------------------------------------------------------
 Cartesian Forces:  Max     0.002781375 RMS     0.000766916

 GradGradGradGradGradGradGradGradGradGradGradGradGradGradGradGradGradGrad
 Berny optimization.
 Using GEDIIS/GDIIS optimizer.
 FormGI is forming the generalized inverse of G from B-inverse, IUseBI=4.
 Internal  Forces:  Max     0.002188194 RMS     0.000187746
 Search for a local minimum.
 Step number  13 out of a maximum of  100
 All quantities printed in internal units (Hartrees-Bohrs-Radians)
 Mixed Optimization -- En-DIIS/RFO-DIIS
 Swapping is turned off.
 Update second derivatives using D2CorX and points    6    7    8    9   10
                                                     11   12   13
 DE= -3.67D-05 DEPred=-4.68D-05 R= 7.85D-01
 TightC=F SS=  1.41D+00  RLast= 1.60D-01 DXNew= 1.7015D+00 4.7965D-01
 Trust test= 7.85D-01 RLast= 1.60D-01 DXMaxT set to 1.01D+00
 ITU=  1  1  1  1  1  1  1  1  1  1  1  1  0
     Eigenvalues ---    0.00540   0.01637   0.02055   0.02400   0.02720
     Eigenvalues ---    0.02911   0.03267   0.03536   0.03725   0.04215
     Eigenvalues ---    0.04643   0.04821   0.05478   0.05852   0.06252
     Eigenvalues ---    0.06411   0.06573   0.06690   0.07000   0.07042
     Eigenvalues ---    0.07271   0.07711   0.08674   0.08918   0.09962
     Eigenvalues ---    0.10412   0.10819   0.11707   0.12315   0.12528
     Eigenvalues ---    0.13327   0.14240   0.46455
 En-DIIS/RFO-DIIS/Sim-DIIS IScMMF=       -3 using points:    13   12   11   10    9    8    7    6    5    4
 RFO step:  Lambda=-3.16097627D-05.
 DIIS inversion failure, remove point  10.
 DIIS inversion failure, remove point   9.
 DIIS inversion failure, remove point   8.
 DIIS inversion failure, remove point   7.
 DIIS inversion failure, remove point   6.
 RFO-DIIS uses    5 points instead of   10
 DidBck=F Rises=F RFO-DIIS coefs:    1.12665   -1.13651    0.02703    1.76575   -0.78292
                  RFO-DIIS coefs:    0.00000    0.00000    0.00000    0.00000    0.00000
 Iteration  1 RMS(Cart)=  0.00764343 RMS(Int)=  0.00113080
 Iteration  2 RMS(Cart)=  0.00032363 RMS(Int)=  0.00102345
 Iteration  3 RMS(Cart)=  0.00000227 RMS(Int)=  0.00102344
 Iteration  4 RMS(Cart)=  0.00000003 RMS(Int)=  0.00102344
 Variable       Old X    -DE/DX   Delta X   Delta X   Delta X     New X
                                 (Linear)    (Quad)   (Total)
    R1        4.53685  -0.00000  -0.00097  -0.00042  -0.00097   4.53588
    R2        3.84865   0.00012   0.00436   0.00039   0.00474   3.85338
    R3        3.91724   0.00007   0.00257   0.00040   0.00274   3.91998
    R4        3.87771   0.00013   0.00392   0.00061   0.00467   3.88238
    R5        4.61666   0.00001  -0.00493   0.00051  -0.00435   4.61231
    R6        3.92975   0.00006   0.00075   0.00007   0.00057   3.93031
    R7        3.84997  -0.00003  -0.00146  -0.00064  -0.00215   3.84782
    R8        4.07898   0.00002   0.00318   0.00008   0.00319   4.08217
    R9        3.87712  -0.00010  -0.00223  -0.00020  -0.00241   3.87471
   R10        3.77009   0.00000   0.00087  -0.00013   0.00065   3.77074
   R11        3.85931   0.00011   0.00257   0.00046   0.00304   3.86234
   R12        4.01293   0.00007   0.00173   0.00019   0.00209   4.01502
   R13        4.27265   0.00001   0.00013   0.00046   0.00065   4.27330
   R14        3.99108  -0.00009   0.00065  -0.00050   0.00016   3.99125
   R15        3.89635   0.00009   0.00577   0.00020   0.00572   3.90207
   R16        3.85802  -0.00007   0.00062  -0.00036   0.00044   3.85846
   R17        3.77813   0.00003   0.00060  -0.00018   0.00042   3.77855
   R18        3.83254   0.00007   0.00140   0.00001   0.00148   3.83402
   R19        4.12537  -0.00005   0.00362  -0.00034   0.00343   4.12881
   R20        4.05018  -0.00011  -0.01112  -0.00085  -0.01212   4.03806
   R21        3.84371   0.00001  -0.00144   0.00000  -0.00138   3.84233
   R22        3.89149   0.00011   0.00558   0.00031   0.00570   3.89719
   R23        3.80689  -0.00009  -0.00060  -0.00004  -0.00061   3.80628
   R24        4.02100   0.00010   0.00399   0.00024   0.00429   4.02529
   R25        4.21367   0.00003  -0.00433   0.00041  -0.00401   4.20967
   R26        4.22070   0.00001  -0.00106   0.00012  -0.00122   4.21948
   R27        3.24010  -0.00053   0.01264  -0.00244   0.01206   3.25216
   R28        3.23444  -0.00036   0.00908  -0.00086   0.00999   3.24443
   R29        3.83222  -0.00012  -0.00243  -0.00105  -0.00335   3.82887
   R30        1.47209  -0.00219  -0.01262   0.00091  -0.01985   1.45225
    A1        2.00118  -0.00003  -0.00104  -0.00026  -0.00128   1.99989
    A2        1.56321  -0.00002   0.00277  -0.00010   0.00267   1.56588
    A3        2.00337  -0.00008  -0.00079  -0.00040  -0.00119   2.00218
    A4        1.97030  -0.00003   0.00327  -0.00022   0.00305   1.97335
    A5        1.58697  -0.00004  -0.00038  -0.00025  -0.00057   1.58640
    A6        1.84863  -0.00002  -0.00026  -0.00013  -0.00052   1.84811
    A7        1.81022  -0.00003   0.00145  -0.00029   0.00119   1.81141
    A8        2.75462  -0.00004   0.00016  -0.00039  -0.00022   2.75440
    A9        1.98158  -0.00004   0.00000  -0.00021  -0.00017   1.98141
   A10        1.45892   0.00007   0.00238   0.00035   0.00272   1.46164
   A11        1.47010   0.00001  -0.00187   0.00011  -0.00180   1.46831
   A12        1.86057   0.00001  -0.00133   0.00008  -0.00127   1.85930
   A13        1.90476   0.00005   0.00179   0.00032   0.00192   1.90667
   A14        1.90142   0.00005   0.00254   0.00015   0.00269   1.90411
   A15        1.68491   0.00002   0.00145   0.00009   0.00163   1.68654
   A16        1.54170  -0.00001  -0.00107  -0.00007  -0.00116   1.54054
   A17        2.26765  -0.00003  -0.00082  -0.00013  -0.00090   2.26675
   A18        1.98720  -0.00006  -0.00101  -0.00028  -0.00124   1.98596
   A19        1.86186  -0.00001   0.00113  -0.00020   0.00097   1.86283
   A20        1.91961  -0.00003  -0.00511  -0.00011  -0.00528   1.91433
   A21        2.06260  -0.00006  -0.00322  -0.00025  -0.00347   2.05913
   A22        1.81879  -0.00005  -0.00355  -0.00019  -0.00377   1.81502
   A23        1.95610   0.00002  -0.00350   0.00022  -0.00344   1.95266
   A24        2.05695  -0.00008  -0.00597  -0.00031  -0.00632   2.05063
   A25        1.64005  -0.00002  -0.00115   0.00003  -0.00108   1.63896
   A26        1.78084  -0.00004  -0.00159  -0.00004  -0.00161   1.77923
   A27        1.67420   0.00005   0.00332   0.00007   0.00348   1.67768
   A28        1.93707   0.00009   0.00297   0.00038   0.00322   1.94029
   A29        1.60960   0.00009   0.00736   0.00030   0.00768   1.61729
   A30        1.90740   0.00009   0.00433   0.00031   0.00454   1.91193
   A31        1.99737   0.00010   0.00301   0.00045   0.00329   2.00066
   A32        1.57153  -0.00003  -0.00465  -0.00009  -0.00474   1.56679
   A33        1.83105   0.00004  -0.00497   0.00029  -0.00487   1.82618
   A34        2.05341  -0.00008  -0.00796  -0.00034  -0.00831   2.04510
   A35        1.99035  -0.00002  -0.00565  -0.00010  -0.00593   1.98442
   A36        2.30822  -0.00003  -0.00424  -0.00011  -0.00447   2.30375
   A37        1.69975  -0.00000   0.00588  -0.00005   0.00608   1.70583
   A38        1.71533  -0.00006   0.00090  -0.00037   0.00077   1.71610
   A39        2.51214  -0.00033  -0.01885   0.00034  -0.01485   2.49729
   A40        2.05365   0.00030  -0.00016  -0.00018  -0.00242   2.05123
   A41        1.92783  -0.00009  -0.00054  -0.00029  -0.00061   1.92722
   A42        1.89785  -0.00009  -0.00054  -0.00032  -0.00065   1.89719
   A43        2.18201   0.00003   0.02597   0.00059   0.02651   2.20852
   A44        2.06643   0.00018  -0.01787   0.00028  -0.01847   2.04797
   A45        1.67996  -0.00006   0.00226  -0.00034   0.00210   1.68206
   A46        2.03979   0.00032   0.01919  -0.00008   0.01673   2.05652
   A47        2.45127  -0.00023  -0.01627   0.00039  -0.01359   2.43768
   A48        1.91618   0.00031  -0.00666  -0.00022  -0.00826   1.90791
   A49        2.25060  -0.00016   0.01420   0.00020   0.01598   2.26659
   A50        2.18149  -0.00002  -0.02923  -0.00015  -0.02856   2.15293
   A51        2.05242   0.00015   0.01930  -0.00005   0.01822   2.07064
   A52        1.54195   0.00008   0.00068   0.00024   0.00079   1.54274
   A53        1.46068   0.00004   0.00159   0.00020   0.00175   1.46242
   A54        1.88240   0.00006   0.00388   0.00013   0.00397   1.88636
   A55        1.98609   0.00008   0.00164   0.00031   0.00180   1.98789
   A56        1.82575   0.00004   0.00504   0.00011   0.00514   1.83089
   A57        1.71854   0.00007   0.00001   0.00021   0.00008   1.71862
   A58        1.68584   0.00002  -0.00016   0.00011  -0.00003   1.68581
   A59        1.92706   0.00006   0.00203   0.00016   0.00219   1.92925
   A60        1.84812   0.00004   0.00204   0.00026   0.00235   1.85047
   A61        1.96323   0.00007   0.00005   0.00035   0.00029   1.96352
   A62        1.63246  -0.00003  -0.00276  -0.00005  -0.00268   1.62978
   A63        1.73549  -0.00003   0.00247  -0.00012   0.00252   1.73801
    D1       -0.70994   0.00003   0.00019   0.00018   0.00039  -0.70955
    D2       -1.76634   0.00005   0.00022   0.00034   0.00054  -1.76580
    D3        1.12125  -0.00002   0.00299  -0.00021   0.00282   1.12407
    D4        0.06486  -0.00000   0.00302  -0.00005   0.00297   0.06783
    D5        0.29269   0.00000   0.00054  -0.00016   0.00042   0.29311
    D6       -0.76370   0.00002   0.00057   0.00000   0.00057  -0.76313
    D7       -0.20227  -0.00001  -0.00058   0.00003  -0.00050  -0.20277
    D8        0.77287  -0.00004  -0.00105  -0.00022  -0.00118   0.77169
    D9       -1.05767   0.00004   0.00042   0.00024   0.00067  -1.05699
   D10       -0.08252   0.00001  -0.00005  -0.00001  -0.00001  -0.08253
   D11        0.94649  -0.00002   0.00026  -0.00008   0.00023   0.94672
   D12        1.92163  -0.00005  -0.00021  -0.00033  -0.00045   1.92118
   D13        0.79216  -0.00003   0.00118  -0.00009   0.00105   0.79321
   D14       -0.88229   0.00002  -0.00238   0.00024  -0.00219  -0.88449
   D15       -0.06172   0.00002   0.00345  -0.00001   0.00355  -0.05818
   D16       -0.06064   0.00000  -0.00271   0.00004  -0.00268  -0.06332
   D17       -1.09891   0.00006   0.00261   0.00036   0.00304  -1.09587
   D18        0.81215  -0.00002  -0.00304  -0.00009  -0.00324   0.80891
   D19       -0.22612   0.00003   0.00228   0.00022   0.00247  -0.22365
   D20        1.95202  -0.00004  -0.00287  -0.00028  -0.00316   1.94886
   D21        0.91375   0.00001   0.00246   0.00004   0.00255   0.91631
   D22        0.31926   0.00002   0.00147   0.00029   0.00168   0.32095
   D23       -0.78179   0.00001   0.00075   0.00020   0.00094  -0.78085
   D24        1.19361   0.00000   0.00083   0.00012   0.00083   1.19443
   D25        0.09256  -0.00000   0.00010   0.00004   0.00008   0.09264
   D26       -0.68844   0.00005   0.00130   0.00041   0.00169  -0.68675
   D27       -1.78949   0.00004   0.00057   0.00033   0.00095  -1.78854
   D28       -0.91561   0.00002  -0.00072   0.00012  -0.00069  -0.91630
   D29        0.03106  -0.00001  -0.00336   0.00011  -0.00342   0.02764
   D30        0.79825  -0.00005  -0.00128  -0.00030  -0.00165   0.79659
   D31        0.92785  -0.00001   0.00019  -0.00009   0.00003   0.92788
   D32       -0.17868   0.00003   0.00075   0.00023   0.00088  -0.17780
   D33       -0.18365  -0.00004   0.00046  -0.00022   0.00017  -0.18348
   D34       -1.29018  -0.00000   0.00102   0.00011   0.00102  -1.28916
   D35       -0.92621  -0.00002   0.00189  -0.00016   0.00182  -0.92439
   D36        0.34293  -0.00005  -0.00266  -0.00020  -0.00289   0.34004
   D37       -0.05053   0.00001   0.00242   0.00008   0.00244  -0.04809
   D38        1.21861  -0.00001  -0.00213   0.00004  -0.00228   1.21634
   D39       -0.06128  -0.00000  -0.00290   0.00003  -0.00286  -0.06414
   D40        0.92811   0.00006   0.00072   0.00027   0.00098   0.92909
   D41       -0.92660  -0.00005  -0.00416  -0.00024  -0.00431  -0.93090
   D42        0.06280   0.00002  -0.00054  -0.00000  -0.00047   0.06233
   D43        0.80998   0.00003  -0.00096   0.00006  -0.00074   0.80923
   D44       -0.27019  -0.00003  -0.00235  -0.00026  -0.00242  -0.27261
   D45       -0.54116   0.00003   0.00298   0.00007   0.00302  -0.53814
   D46        0.59214  -0.00002  -0.00303  -0.00020  -0.00332   0.58882
   D47       -1.59373   0.00003   0.00274  -0.00000   0.00278  -1.59096
   D48       -0.46043  -0.00002  -0.00328  -0.00027  -0.00356  -0.46400
   D49       -0.76167   0.00002   0.00036   0.00012   0.00046  -0.76122
   D50        0.45328   0.00000   0.00225   0.00003   0.00228   0.45556
   D51       -1.00760  -0.00003   0.00081  -0.00022   0.00053  -1.00707
   D52        0.10012  -0.00000   0.00002   0.00005   0.00000   0.10012
   D53        0.20884  -0.00005  -0.00046  -0.00029  -0.00068   0.20816
   D54        1.31656  -0.00002  -0.00125  -0.00003  -0.00120   1.31536
   D55        1.04332   0.00001  -0.00143   0.00011  -0.00136   1.04197
   D56        0.00628  -0.00004  -0.00446  -0.00009  -0.00453   0.00175
   D57       -0.20420   0.00005   0.00131   0.00009   0.00142  -0.20279
   D58       -1.24124  -0.00001  -0.00172  -0.00011  -0.00175  -1.24300
   D59        0.35231   0.00002  -0.00099   0.00015  -0.00090   0.35141
   D60        1.33710  -0.00003  -0.00060   0.00001  -0.00054   1.33655
   D61       -2.47903  -0.00003  -0.04374  -0.00078  -0.04671  -2.52574
   D62       -2.45864  -0.00004   0.02171  -0.00026   0.02148  -2.43716
   D63       -0.73831   0.00005   0.00241   0.00042   0.00281  -0.73549
   D64        0.24648   0.00000   0.00280   0.00028   0.00317   0.24965
   D65        2.71354   0.00001  -0.04034  -0.00051  -0.04300   2.67054
   D66        2.73393  -0.00001   0.02511   0.00001   0.02519   2.75912
   D67        0.06256   0.00007   0.00487   0.00036   0.00520   0.06776
   D68       -1.02534   0.00004   0.00369   0.00016   0.00385  -1.02149
   D69        1.21317  -0.00000   0.00036   0.00016   0.00047   1.21364
   D70        0.12528  -0.00004  -0.00082  -0.00004  -0.00088   0.12440
   D71        0.76559   0.00005   0.00407   0.00014   0.00423   0.76982
   D72       -0.31580  -0.00002  -0.00005   0.00003   0.00010  -0.31570
   D73       -0.48886  -0.00004  -0.00364  -0.00023  -0.00385  -0.49271
   D74        0.59592   0.00002  -0.00116  -0.00003  -0.00125   0.59467
   D75        0.07135   0.00000   0.00326  -0.00005   0.00321   0.07456
   D76        1.32299  -0.00001  -0.00039   0.00002  -0.00047   1.32252
   D77       -1.01964  -0.00004   0.00135  -0.00022   0.00121  -1.01843
   D78        0.23200  -0.00005  -0.00231  -0.00014  -0.00248   0.22953
   D79       -0.93380   0.00003   0.00059   0.00032   0.00070  -0.93310
   D80        0.07229  -0.00005   0.00033  -0.00017   0.00017   0.07246
   D81        2.99952  -0.00041  -0.02164   0.00037  -0.01713   2.98239
   D82        2.47536   0.00028   0.01043  -0.00033   0.00789   2.48325
   D83        0.18013   0.00009   0.00302   0.00052   0.00324   0.18337
   D84        1.18622   0.00002   0.00276   0.00003   0.00271   1.18892
   D85       -2.16973  -0.00035  -0.01922   0.00057  -0.01459  -2.18433
   D86       -2.69389   0.00034   0.01285  -0.00013   0.01043  -2.68347
   D87        0.51692   0.00004   0.00397   0.00010   0.00414   0.52105
   D88       -0.57774  -0.00006  -0.00146  -0.00034  -0.00159  -0.57933
   D89        0.53315  -0.00004  -0.00211  -0.00035  -0.00239   0.53076
   D90       -0.46199  -0.00000  -0.00224  -0.00017  -0.00250  -0.46449
   D91       -2.81131  -0.00014   0.02173   0.00035   0.02202  -2.78929
   D92       -3.07693   0.00026  -0.02424  -0.00003  -0.02742  -3.10435
   D93       -0.56644  -0.00004   0.00109  -0.00033   0.00103  -0.56541
   D94       -1.56158   0.00000   0.00095  -0.00016   0.00092  -1.56066
   D95        2.37228  -0.00014   0.02492   0.00036   0.02543   2.39771
   D96        2.10667   0.00027  -0.02104  -0.00002  -0.02400   2.08266
   D97       -1.28929  -0.00001   0.00012  -0.00008   0.00011  -1.28918
   D98       -0.18654   0.00005   0.00259   0.00016   0.00278  -0.18376
   D99       -0.09810  -0.00008  -0.00861  -0.00034  -0.00902  -0.10711
   D100       1.00465  -0.00002  -0.00613  -0.00010  -0.00635   0.99831
   D101       0.55115   0.00004  -0.00080   0.00037  -0.00078   0.55038
   D102      -0.83051   0.00005   0.00804   0.00037   0.00834  -0.82217
   D103      -0.80681  -0.00002  -0.00326  -0.00025  -0.00355  -0.81036
   D104       0.06011   0.00001  -0.00178  -0.00018  -0.00210   0.05801
   D105       0.26249  -0.00006  -0.00181  -0.00041  -0.00206   0.26043
   D106       1.12941  -0.00003  -0.00033  -0.00034  -0.00061   1.12880
   D107       2.73622   0.00022   0.03036  -0.00006   0.02848   2.76469
   D108      -2.68005   0.00025   0.03183   0.00001   0.02992  -2.65012
   D109       3.10038  -0.00028  -0.02108   0.00033  -0.01776   3.08262
   D110      -2.31588  -0.00024  -0.01961   0.00040  -0.01631  -2.33219
   D111      -0.15725   0.00005   0.00004   0.00026   0.00024  -0.15701
   D112      -1.20325   0.00002  -0.00028   0.00023  -0.00011  -1.20336
   D113       0.94405   0.00002   0.00291   0.00016   0.00321   0.94726
   D114      -0.10195  -0.00001   0.00258   0.00013   0.00285  -0.09910
   D115      -3.08456   0.00041   0.01127  -0.00039   0.00864  -3.07593
   D116       2.15262   0.00038   0.01095  -0.00042   0.00828   2.16090
   D117      -2.56706  -0.00029   0.00788   0.00026   0.01018  -2.55689
   D118       2.67013  -0.00032   0.00755   0.00023   0.00982   2.67995
   D119      -0.08389   0.00000  -0.00019  -0.00004  -0.00017  -0.08406
   D120       0.90889   0.00004   0.00034   0.00008   0.00044   0.90934
   D121      -0.95609  -0.00005  -0.00118  -0.00018  -0.00130  -0.95740
   D122       0.03670  -0.00000  -0.00066  -0.00006  -0.00069   0.03600
         Item               Value     Threshold  Converged?
 Maximum Force            0.002188     0.000450     NO 
 RMS     Force            0.000188     0.000300     YES
 Maximum Displacement     0.075745     0.001800     NO 
 RMS     Displacement     0.007830     0.001200     NO 
 Predicted change in Energy=-2.094509D-05
 GradGradGradGradGradGradGradGradGradGradGradGradGradGradGradGradGradGrad

                          Input orientation:                          
 ---------------------------------------------------------------------
 Center     Atomic      Atomic             Coordinates (Angstroms)
 Number     Number       Type             X           Y           Z
 ---------------------------------------------------------------------
      1          4           0       -0.008690    0.041268   -1.529897
      2          4           0       -1.567091    1.344621   -0.251611
      3          4           0        0.424234    1.718426   -0.453914
      4          4           0       -0.173741    0.994965    1.361688
      5          4           0        1.986308    0.448897   -1.133906
      6          4           0       -1.729293   -0.352656    0.887300
      7          4           0       -0.419050   -1.589016   -0.348958
      8          4           0        0.189210   -1.029882    1.540616
      9          4           0        1.563256   -1.266037   -0.196823
     10          4           0        1.731747    0.442662    0.878926
     11          4           0       -2.001999   -0.394878   -1.127161
     12          1           0        0.500496   -2.276027    2.686025
     13          1           0        0.298254   -1.679391    3.126152
 ---------------------------------------------------------------------
                    Distance matrix (angstroms):
                    1          2          3          4          5
     1  Be   0.000000
     2  Be   2.400283   0.000000
     3  Be   2.039123   2.036181   0.000000
     4  Be   3.049270   2.160189   2.043864   0.000000
     5  Be   2.074364   3.769272   2.124657   3.345443   0.000000
     6  Be   2.993074   2.050409   3.275044   2.112077   4.305050
     7  Be   2.054468   3.151777   3.414867   3.108608   3.248843
     8  Be   3.258003   3.454698   3.403907   2.064887   3.545338
     9  Be   2.440727   4.076470   3.204760   3.249345   1.999524
    10  Be   2.998778   3.601941   2.261333   2.041809   2.028875
    11  Be   2.079832   1.995391   3.287236   3.386526   4.076591
    12  H    4.837678   5.100364   5.081406   3.592750   4.921861
    13  H    4.973296   4.902392   4.937398   3.238564   5.052448
                    6          7          8          9         10
     6  Be   0.000000
     7  Be   2.184870   0.000000
     8  Be   2.136847   2.062305   0.000000
     9  Be   3.584755   2.014199   2.227659   0.000000
    10  Be   3.551253   3.203333   2.232855   2.026149   0.000000
    11  Be   2.033274   2.130092   3.510223   3.786224   4.320500
    12  H    3.450613   3.244792   1.720969   3.234247   3.488962
    13  H    3.299035   3.549518   1.716879   3.579560   3.407057
                   11         12         13
    11  Be   0.000000
    12  H    4.933720   0.000000
    13  H    5.003180   0.768497   0.000000
 Stoichiometry    Be11H2
 Framework group  C1[X(Be11H2)]
 Deg. of freedom    33
 Full point group                 C1      NOp   1
 Largest Abelian subgroup         C1      NOp   1
 Largest concise Abelian subgroup C1      NOp   1
                         Standard orientation:                         
 ---------------------------------------------------------------------
 Center     Atomic      Atomic             Coordinates (Angstroms)
 Number     Number       Type             X           Y           Z
 ---------------------------------------------------------------------
      1          4           0        0.559828   -1.214686   -0.926059
      2          4           0        1.894947   -0.422057    0.904394
      3          4           0        0.217439   -1.566564    1.053076
      4          4           0        0.021861    0.390118    1.610325
      5          4           0       -1.302324   -1.948828   -0.381623
      6          4           0        1.283226    1.430435    0.273327
      7          4           0        0.178638    0.727786   -1.475910
      8          4           0       -0.846026    1.530517    0.123712
      9          4           0       -1.614690   -0.128789   -1.148421
     10          4           0       -1.706591   -0.394503    0.858125
     11          4           0        2.161047    0.110575   -1.000095
     12          1           0       -1.788408    2.943645   -0.153272
     13          1           0       -1.601015    3.000335    0.589868
 ---------------------------------------------------------------------
 Rotational constants (GHZ):           2.2002189           1.8561992           1.6520156
 Standard basis: def2TZVP (5D, 7F)
 There are   232 symmetry adapted cartesian basis functions of A   symmetry.
 There are   221 symmetry adapted basis functions of A   symmetry.
   221 basis functions,   335 primitive gaussians,   232 cartesian basis functions
    23 alpha electrons       23 beta electrons
       nuclear repulsion energy       191.0969042750 Hartrees.
 NAtoms=   13 NActive=   13 NUniq=   13 SFac= 1.00D+00 NAtFMM=   60 NAOKFM=F Big=F
 Integral buffers will be    131072 words long.
 Raffenetti 2 integral format.
 Two-electron integral symmetry is turned on.
 Nuclear repulsion after empirical dispersion term =      191.0695951310 Hartrees.
 One-electron integrals computed using PRISM.
   1 Symmetry operations used in ECPInt.
 ECPInt:  NShTT=    5778 NPrTT=   17959 LenC2=    5639 LenP2D=   14647.
 LDataN:  DoStor=T MaxTD1= 4 Len=   56
 NBasis=   221 RedAO= T EigKep=  2.83D-04  NBF=   221
 NBsUse=   221 1.00D-06 EigRej= -1.00D+00 NBFU=   221
 Initial guess from the checkpoint file:  "/home/super/YCY/BeH/Be11/8-H-Be11.chk"
 B after Tr=     0.000000   -0.000000    0.000000
         Rot=    0.999994    0.000303    0.000453   -0.003516 Ang=   0.41 deg.
 ExpMin= 3.27D-02 ExpMax= 4.70D+03 ExpMxC= 1.60D+02 IAcc=3 IRadAn=         5 AccDes= 0.00D+00
 Harris functional with IExCor= 1009 and IRadAn=       5 diagonalized for initial guess.
 HarFok:  IExCor= 1009 AccDes= 0.00D+00 IRadAn=         5 IDoV= 1 UseB2=F ITyADJ=14
 ICtDFT=  3500011 ScaDFX=  1.000000  1.000000  1.000000  1.000000
 FoFCou: FMM=F IPFlag=           0 FMFlag=      100000 FMFlg1=           0
         NFxFlg=           0 DoJE=T BraDBF=F KetDBF=T FulRan=T
         wScrn=  0.000000 ICntrl=       500 IOpCl=  0 I1Cent=   200000004 NGrid=           0
         NMat0=    1 NMatS0=      1 NMatT0=    0 NMatD0=    1 NMtDS0=    0 NMtDT0=    0
 Petite list used in FoFCou.
 Requested convergence on RMS density matrix=1.00D-08 within 128 cycles.
 Requested convergence on MAX density matrix=1.00D-06.
 Requested convergence on             energy=1.00D-06.
 No special actions if energy rises.
 SCF Done:  E(RPBE1PBE) =  -163.031782789     A.U. after   13 cycles
            NFock= 13  Conv=0.39D-08     -V/T= 2.0075
   1 Symmetry operations used in ECPInt.
 ECPInt:  NShTT=    5778 NPrTT=   17959 LenC2=    5639 LenP2D=   14647.
 LDataN:  DoStor=T MaxTD1= 5 Len=  102
 Calling FoFJK, ICntrl=      2127 FMM=F ISym2X=0 I1Cent= 0 IOpClX= 0 NMat=1 NMatS=1 NMatT=0.
 ***** Axes restored to original set *****
 -------------------------------------------------------------------
 Center     Atomic                   Forces (Hartrees/Bohr)
 Number     Number              X              Y              Z
 -------------------------------------------------------------------
      1        4          -0.000047820    0.000013593   -0.000237052
      2        4           0.000080268   -0.000106537    0.000005779
      3        4           0.000005510    0.000069849    0.000014702
      4        4           0.000034821    0.000043037    0.000058223
      5        4           0.000045334   -0.000018937    0.000081187
      6        4           0.000118584   -0.000002492   -0.000146743
      7        4           0.000008579    0.000010610   -0.000003188
      8        4          -0.000136236   -0.000254415    0.000368879
      9        4           0.000005935    0.000118216    0.000077188
     10        4          -0.000080698   -0.000026840   -0.000079749
     11        4          -0.000077725   -0.000016194    0.000071857
     12        1           0.000348577   -0.001833546   -0.001515277
     13        1          -0.000305128    0.002003655    0.001304194
 -------------------------------------------------------------------
 Cartesian Forces:  Max     0.002003655 RMS     0.000554362

 GradGradGradGradGradGradGradGradGradGradGradGradGradGradGradGradGradGrad
 Berny optimization.
 Using GEDIIS/GDIIS optimizer.
 FormGI is forming the generalized inverse of G from B-inverse, IUseBI=4.
 Internal  Forces:  Max     0.001628665 RMS     0.000139516
 Search for a local minimum.
 Step number  14 out of a maximum of  100
 All quantities printed in internal units (Hartrees-Bohrs-Radians)
 Mixed Optimization -- En-DIIS/RFO-DIIS
 Swapping is turned off.
 Update second derivatives using D2CorX and points    5    6    7    8    9
                                                     10   11   12   13   14
 DE=  1.26D-05 DEPred=-2.09D-05 R=-6.01D-01
 Trust test=-6.01D-01 RLast= 1.28D-01 DXMaxT set to 5.06D-01
 ITU= -1  1  1  1  1  1  1  1  1  1  1  1  1  0
     Eigenvalues ---    0.00455   0.01691   0.02200   0.02411   0.02676
     Eigenvalues ---    0.02927   0.03277   0.03510   0.03740   0.04141
     Eigenvalues ---    0.04656   0.05398   0.05595   0.05957   0.06346
     Eigenvalues ---    0.06395   0.06604   0.06756   0.07033   0.07069
     Eigenvalues ---    0.07303   0.07772   0.08299   0.08775   0.09071
     Eigenvalues ---    0.10054   0.10671   0.11838   0.12399   0.12662
     Eigenvalues ---    0.13246   0.14202   0.37585
 En-DIIS/RFO-DIIS/Sim-DIIS IScMMF=       -3 using points:    14   13   12   11   10    9    8    7    6    5
 RFO step:  Lambda=-6.18145639D-05.
 DIIS inversion failure, remove point  10.
 DIIS inversion failure, remove point   9.
 DIIS inversion failure, remove point   8.
 DIIS inversion failure, remove point   7.
 RFO-DIIS uses    6 points instead of   10
 EnCoef did   100 forward-backward iterations
 EnCoef did   100 forward-backward iterations
 EnCoef did   100 forward-backward iterations
 EnCoef did   100 forward-backward iterations
 EnCoef did   100 forward-backward iterations
 EnCoef did   100 forward-backward iterations
 EnCoef did    19 forward-backward iterations
 DidBck=T Rises=T En-DIIS coefs:    0.24570    0.56346    0.00000    0.19084    0.00000
                  En-DIIS coefs:    0.00000    0.00000    0.00000    0.00000    0.00000
 Iteration  1 RMS(Cart)=  0.00625300 RMS(Int)=  0.00030429
 Iteration  2 RMS(Cart)=  0.00018131 RMS(Int)=  0.00001264
 Iteration  3 RMS(Cart)=  0.00000004 RMS(Int)=  0.00001264
 Variable       Old X    -DE/DX   Delta X   Delta X   Delta X     New X
                                 (Linear)    (Quad)   (Total)
    R1        4.53588  -0.00001   0.00129  -0.00111   0.00018   4.53606
    R2        3.85338   0.00006  -0.00191   0.00028  -0.00163   3.85176
    R3        3.91998   0.00002  -0.00076  -0.00095  -0.00171   3.91828
    R4        3.88238   0.00004  -0.00320   0.00329   0.00010   3.88248
    R5        4.61231   0.00003   0.00143   0.00406   0.00549   4.61780
    R6        3.93031   0.00002   0.00163  -0.00331  -0.00168   3.92864
    R7        3.84782  -0.00002   0.00166  -0.00137   0.00030   3.84812
    R8        4.08217   0.00000  -0.00095  -0.00187  -0.00282   4.07934
    R9        3.87471  -0.00003   0.00206  -0.00266  -0.00060   3.87411
   R10        3.77074  -0.00001   0.00055  -0.00242  -0.00186   3.76888
   R11        3.86234   0.00001  -0.00276   0.00381   0.00106   3.86340
   R12        4.01502  -0.00001   0.00073  -0.00391  -0.00318   4.01184
   R13        4.27330  -0.00000  -0.00041   0.00141   0.00100   4.27430
   R14        3.99125   0.00001  -0.00117   0.00182   0.00064   3.99188
   R15        3.90207   0.00001  -0.00527   0.00435  -0.00091   3.90116
   R16        3.85846  -0.00004   0.00029  -0.00244  -0.00215   3.85631
   R17        3.77855  -0.00001   0.00031  -0.00024   0.00006   3.77861
   R18        3.83402  -0.00001   0.00018  -0.00083  -0.00065   3.83337
   R19        4.12881  -0.00004  -0.00337   0.00449   0.00110   4.12991
   R20        4.03806  -0.00004   0.00528   0.00124   0.00653   4.04458
   R21        3.84233  -0.00001   0.00089  -0.00023   0.00067   3.84300
   R22        3.89719   0.00002  -0.00519   0.00429  -0.00090   3.89629
   R23        3.80628  -0.00000   0.00106  -0.00307  -0.00201   3.80428
   R24        4.02529   0.00000  -0.00220   0.00165  -0.00056   4.02473
   R25        4.20967   0.00000  -0.00121   0.00936   0.00815   4.21781
   R26        4.21948   0.00001  -0.00249   0.00713   0.00464   4.22413
   R27        3.25216   0.00001  -0.00668  -0.00942  -0.01611   3.23605
   R28        3.24443   0.00007  -0.00359  -0.01010  -0.01370   3.23073
   R29        3.82887  -0.00003   0.00188  -0.00242  -0.00053   3.82834
   R30        1.45225   0.00163   0.01135  -0.00286   0.00854   1.46078
    A1        1.99989  -0.00002   0.00117  -0.00181  -0.00064   1.99925
    A2        1.56588  -0.00002  -0.00140  -0.00069  -0.00209   1.56379
    A3        2.00218  -0.00003   0.00114  -0.00246  -0.00132   2.00086
    A4        1.97335  -0.00002  -0.00164  -0.00111  -0.00274   1.97060
    A5        1.58640  -0.00002   0.00044  -0.00102  -0.00058   1.58582
    A6        1.84811  -0.00001   0.00018  -0.00038  -0.00020   1.84791
    A7        1.81141  -0.00002  -0.00000  -0.00239  -0.00239   1.80902
    A8        2.75440  -0.00003   0.00075  -0.00262  -0.00186   2.75254
    A9        1.98141  -0.00002   0.00036  -0.00138  -0.00102   1.98039
   A10        1.46164   0.00003  -0.00206   0.00205  -0.00001   1.46163
   A11        1.46831   0.00001   0.00031   0.00222   0.00253   1.47084
   A12        1.85930   0.00001  -0.00022   0.00264   0.00242   1.86172
   A13        1.90667   0.00003  -0.00072  -0.00011  -0.00083   1.90584
   A14        1.90411   0.00002  -0.00180   0.00111  -0.00070   1.90341
   A15        1.68654   0.00001  -0.00108   0.00060  -0.00048   1.68607
   A16        1.54054   0.00000   0.00038   0.00035   0.00074   1.54128
   A17        2.26675  -0.00002   0.00060  -0.00064  -0.00004   2.26671
   A18        1.98596  -0.00002   0.00128  -0.00246  -0.00118   1.98478
   A19        1.86283  -0.00001  -0.00024  -0.00096  -0.00119   1.86164
   A20        1.91433  -0.00002   0.00283  -0.00018   0.00265   1.91698
   A21        2.05913  -0.00001   0.00216  -0.00082   0.00135   2.06048
   A22        1.81502  -0.00001   0.00231  -0.00064   0.00166   1.81669
   A23        1.95266   0.00001   0.00115   0.00238   0.00354   1.95620
   A24        2.05063  -0.00002   0.00340  -0.00018   0.00321   2.05385
   A25        1.63896   0.00001  -0.00000   0.00134   0.00134   1.64030
   A26        1.77923   0.00000   0.00015   0.00147   0.00162   1.78085
   A27        1.67768   0.00000  -0.00155  -0.00084  -0.00239   1.67529
   A28        1.94029   0.00001  -0.00207   0.00121  -0.00086   1.93943
   A29        1.61729   0.00002  -0.00373  -0.00128  -0.00501   1.61228
   A30        1.91193   0.00002  -0.00186  -0.00101  -0.00287   1.90907
   A31        2.00066   0.00003  -0.00188   0.00079  -0.00110   1.99956
   A32        1.56679   0.00000   0.00275  -0.00038   0.00237   1.56916
   A33        1.82618   0.00002   0.00162   0.00348   0.00511   1.83129
   A34        2.04510  -0.00002   0.00433   0.00035   0.00468   2.04978
   A35        1.98442  -0.00000   0.00343  -0.00112   0.00231   1.98673
   A36        2.30375  -0.00000   0.00279  -0.00069   0.00211   2.30587
   A37        1.70583  -0.00000  -0.00230  -0.00215  -0.00445   1.70139
   A38        1.71610  -0.00002   0.00111  -0.00419  -0.00309   1.71301
   A39        2.49729   0.00028   0.00609   0.00569   0.01182   2.50911
   A40        2.05123  -0.00026   0.00018   0.00276   0.00292   2.05414
   A41        1.92722  -0.00002   0.00152  -0.00287  -0.00134   1.92588
   A42        1.89719  -0.00001   0.00164  -0.00322  -0.00158   1.89561
   A43        2.20852  -0.00002  -0.01285  -0.00595  -0.01881   2.18971
   A44        2.04797   0.00001   0.00713   0.01050   0.01762   2.06559
   A45        1.68206  -0.00001   0.00057  -0.00486  -0.00429   1.67777
   A46        2.05652  -0.00027  -0.00781  -0.00479  -0.01256   2.04396
   A47        2.43768   0.00027   0.00573   0.00595   0.01163   2.44931
   A48        1.90791  -0.00016   0.00305   0.00452   0.00761   1.91552
   A49        2.26659   0.00010  -0.00745  -0.00576  -0.01321   2.25338
   A50        2.15293   0.00011   0.01222   0.01051   0.02273   2.17567
   A51        2.07064  -0.00019  -0.00893  -0.00542  -0.01435   2.05629
   A52        1.54274   0.00002  -0.00097   0.00162   0.00066   1.54340
   A53        1.46242   0.00001  -0.00084   0.00021  -0.00063   1.46180
   A54        1.88636   0.00001  -0.00189  -0.00055  -0.00244   1.88392
   A55        1.98789   0.00001  -0.00122   0.00101  -0.00021   1.98768
   A56        1.83089   0.00001  -0.00278  -0.00009  -0.00287   1.82802
   A57        1.71862   0.00001  -0.00071   0.00198   0.00128   1.71989
   A58        1.68581   0.00001   0.00005   0.00035   0.00041   1.68621
   A59        1.92925   0.00001  -0.00116   0.00014  -0.00102   1.92823
   A60        1.85047   0.00001  -0.00157   0.00141  -0.00016   1.85031
   A61        1.96352   0.00001  -0.00066   0.00208   0.00142   1.96494
   A62        1.62978   0.00000   0.00049   0.00264   0.00313   1.63291
   A63        1.73801  -0.00002  -0.00155  -0.00010  -0.00166   1.73635
    D1       -0.70955   0.00003  -0.00084   0.00191   0.00108  -0.70847
    D2       -1.76580   0.00002  -0.00045   0.00099   0.00054  -1.76526
    D3        1.12407  -0.00001  -0.00136  -0.00127  -0.00263   1.12145
    D4        0.06783  -0.00001  -0.00098  -0.00219  -0.00317   0.06466
    D5        0.29311   0.00000  -0.00035   0.00014  -0.00021   0.29291
    D6       -0.76313  -0.00000   0.00003  -0.00078  -0.00075  -0.76388
    D7       -0.20277   0.00000   0.00071  -0.00125  -0.00054  -0.20331
    D8        0.77169  -0.00001   0.00134  -0.00260  -0.00125   0.77044
    D9       -1.05699   0.00002  -0.00045   0.00088   0.00043  -1.05656
   D10       -0.08253   0.00001   0.00019  -0.00047  -0.00028  -0.08281
   D11        0.94672  -0.00001   0.00010  -0.00096  -0.00086   0.94587
   D12        1.92118  -0.00002   0.00073  -0.00230  -0.00157   1.91961
   D13        0.79321  -0.00002  -0.00005  -0.00139  -0.00144   0.79177
   D14       -0.88449   0.00002   0.00119   0.00110   0.00229  -0.88220
   D15       -0.05818   0.00000  -0.00169   0.00040  -0.00128  -0.05946
   D16       -0.06332   0.00001   0.00083   0.00214   0.00297  -0.06035
   D17       -1.09587   0.00002  -0.00264   0.00378   0.00114  -1.09473
   D18        0.80891  -0.00000   0.00111   0.00191   0.00301   0.81192
   D19       -0.22365   0.00001  -0.00236   0.00354   0.00118  -0.22246
   D20        1.94886  -0.00002   0.00167  -0.00019   0.00149   1.95035
   D21        0.91631  -0.00002  -0.00179   0.00145  -0.00034   0.91596
   D22        0.32095   0.00001  -0.00127   0.00121  -0.00006   0.32089
   D23       -0.78085   0.00000  -0.00057   0.00057  -0.00000  -0.78085
   D24        1.19443  -0.00000  -0.00095   0.00125   0.00030   1.19473
   D25        0.09264  -0.00001  -0.00026   0.00062   0.00036   0.09300
   D26       -0.68675   0.00002  -0.00142   0.00236   0.00095  -0.68580
   D27       -1.78854   0.00002  -0.00072   0.00173   0.00101  -1.78754
   D28       -0.91630   0.00001   0.00022   0.00091   0.00113  -0.91517
   D29        0.02764  -0.00000   0.00155   0.00035   0.00190   0.02953
   D30        0.79659  -0.00002   0.00094  -0.00093   0.00002   0.79661
   D31        0.92788  -0.00001   0.00093  -0.00221  -0.00127   0.92661
   D32       -0.17780   0.00001  -0.00006  -0.00042  -0.00048  -0.17827
   D33       -0.18348  -0.00002   0.00125  -0.00358  -0.00233  -0.18582
   D34       -1.28916   0.00000   0.00026  -0.00180  -0.00154  -1.29070
   D35       -0.92439  -0.00001   0.00006  -0.00327  -0.00321  -0.92760
   D36        0.34004  -0.00001   0.00187  -0.00138   0.00049   0.34052
   D37       -0.04809   0.00000  -0.00006  -0.00324  -0.00330  -0.05139
   D38        1.21634   0.00000   0.00175  -0.00135   0.00040   1.21673
   D39       -0.06414   0.00001   0.00094   0.00209   0.00303  -0.06111
   D40        0.92909   0.00003  -0.00120   0.00206   0.00086   0.92995
   D41       -0.93090  -0.00001   0.00167   0.00164   0.00331  -0.92759
   D42        0.06233   0.00000  -0.00047   0.00161   0.00114   0.06347
   D43        0.80923   0.00001  -0.00045   0.00211   0.00166   0.81090
   D44       -0.27261  -0.00001   0.00101   0.00021   0.00123  -0.27138
   D45       -0.53814   0.00001  -0.00163  -0.00028  -0.00190  -0.54005
   D46        0.58882  -0.00001   0.00195  -0.00088   0.00107   0.58988
   D47       -1.59096   0.00001  -0.00126  -0.00078  -0.00204  -1.59299
   D48       -0.46400  -0.00001   0.00232  -0.00139   0.00093  -0.46306
   D49       -0.76122   0.00001  -0.00115   0.00212   0.00097  -0.76025
   D50        0.45556   0.00000  -0.00148   0.00010  -0.00137   0.45419
   D51       -1.00707  -0.00001  -0.00004  -0.00128  -0.00131  -1.00839
   D52        0.10012  -0.00001  -0.00025   0.00073   0.00048   0.10060
   D53        0.20816  -0.00002   0.00041  -0.00079  -0.00038   0.20778
   D54        1.31536  -0.00001   0.00020   0.00121   0.00141   1.31677
   D55        1.04197   0.00000   0.00066   0.00079   0.00144   1.04341
   D56        0.00175  -0.00001   0.00202   0.00136   0.00338   0.00513
   D57       -0.20279   0.00001  -0.00106   0.00088  -0.00018  -0.20296
   D58       -1.24300  -0.00000   0.00030   0.00145   0.00175  -1.24124
   D59        0.35141   0.00001  -0.00082   0.00421   0.00339   0.35480
   D60        1.33655   0.00000   0.00014   0.00098   0.00112   1.33767
   D61       -2.52574   0.00005   0.02182   0.01256   0.03434  -2.49140
   D62       -2.43716  -0.00011  -0.00941  -0.00944  -0.01884  -2.45600
   D63       -0.73549   0.00002  -0.00287   0.00444   0.00158  -0.73392
   D64        0.24965   0.00001  -0.00191   0.00121  -0.00070   0.24895
   D65        2.67054   0.00006   0.01977   0.01280   0.03253   2.70306
   D66        2.75912  -0.00010  -0.01146  -0.00921  -0.02066   2.73847
   D67        0.06776   0.00002  -0.00303   0.00159  -0.00144   0.06632
   D68       -1.02149   0.00001  -0.00223   0.00075  -0.00147  -1.02295
   D69        1.21364  -0.00000  -0.00009   0.00040   0.00030   1.21394
   D70        0.12440  -0.00001   0.00071  -0.00044   0.00027   0.12467
   D71        0.76982   0.00001  -0.00218   0.00023  -0.00195   0.76787
   D72       -0.31570   0.00000   0.00017   0.00019   0.00036  -0.31534
   D73       -0.49271  -0.00001   0.00212  -0.00092   0.00121  -0.49151
   D74        0.59467   0.00000   0.00041  -0.00001   0.00041   0.59507
   D75        0.07456  -0.00001  -0.00101  -0.00250  -0.00350   0.07106
   D76        1.32252  -0.00000   0.00077  -0.00134  -0.00058   1.32194
   D77       -1.01843  -0.00001  -0.00026  -0.00192  -0.00217  -1.02060
   D78        0.22953  -0.00001   0.00152  -0.00076   0.00075   0.23028
   D79       -0.93310   0.00000  -0.00095   0.00192   0.00098  -0.93212
   D80        0.07246  -0.00001   0.00071  -0.00212  -0.00142   0.07104
   D81        2.98239   0.00034   0.00753   0.00564   0.01317   2.99557
   D82        2.48325  -0.00031  -0.00365  -0.00292  -0.00658   2.47667
   D83        0.18337   0.00002  -0.00230   0.00215  -0.00015   0.18321
   D84        1.18892  -0.00000  -0.00064  -0.00190  -0.00255   1.18637
   D85       -2.18433   0.00036   0.00618   0.00586   0.01204  -2.17229
   D86       -2.68347  -0.00030  -0.00500  -0.00270  -0.00772  -2.69118
   D87        0.52105   0.00001  -0.00181  -0.00115  -0.00297   0.51809
   D88       -0.57933  -0.00001   0.00143  -0.00185  -0.00042  -0.57975
   D89        0.53076  -0.00001   0.00270  -0.00456  -0.00186   0.52890
   D90       -0.46449   0.00000   0.00167  -0.00175  -0.00008  -0.46456
   D91       -2.78929   0.00005  -0.00959  -0.00830  -0.01795  -2.80725
   D92       -3.10435  -0.00009   0.01185   0.01237   0.02427  -3.08008
   D93       -0.56541  -0.00002   0.00050  -0.00391  -0.00340  -0.56882
   D94       -1.56066  -0.00000  -0.00052  -0.00110  -0.00162  -1.56228
   D95        2.39771   0.00004  -0.01179  -0.00765  -0.01950   2.37822
   D96        2.08266  -0.00010   0.00965   0.01302   0.02273   2.10539
   D97       -1.28918  -0.00000  -0.00033   0.00041   0.00008  -1.28910
   D98       -0.18376   0.00000  -0.00152   0.00048  -0.00104  -0.18480
   D99       -0.10711  -0.00001   0.00486  -0.00066   0.00420  -0.10292
   D100       0.99831  -0.00001   0.00367  -0.00058   0.00308   1.00139
   D101       0.55038   0.00001  -0.00021   0.00262   0.00241   0.55278
   D102      -0.82217   0.00002  -0.00432   0.00008  -0.00423  -0.82640
   D103      -0.81036  -0.00002   0.00189  -0.00064   0.00126  -0.80910
   D104       0.05801  -0.00001   0.00125  -0.00117   0.00009   0.05810
   D105       0.26043  -0.00001   0.00177  -0.00226  -0.00049   0.25994
   D106       1.12880  -0.00000   0.00113  -0.00279  -0.00166   1.12714
   D107       2.76469  -0.00024  -0.01272  -0.00951  -0.02222   2.74247
   D108      -2.65012  -0.00023  -0.01335  -0.01004  -0.02339  -2.67351
   D109       3.08262   0.00033   0.00801   0.00681   0.01478   3.09741
   D110      -2.33219   0.00034   0.00737   0.00628   0.01362  -2.31858
   D111      -0.15701   0.00002  -0.00060   0.00155   0.00096  -0.15605
   D112      -1.20336   0.00001  -0.00064   0.00227   0.00163  -1.20173
   D113       0.94726   0.00000  -0.00163   0.00066  -0.00098   0.94627
   D114      -0.09910  -0.00000  -0.00168   0.00138  -0.00031  -0.09940
   D115      -3.07593  -0.00031  -0.00349  -0.00334  -0.00681  -3.08274
   D116       2.16090  -0.00031  -0.00354  -0.00262  -0.00614   2.15476
   D117      -2.55689   0.00023  -0.00397  -0.00532  -0.00927  -2.56615
   D118       2.67995   0.00022  -0.00401  -0.00460  -0.00860   2.67135
   D119      -0.08406   0.00000   0.00027  -0.00054  -0.00027  -0.08434
   D120       0.90934   0.00001  -0.00041   0.00065   0.00023   0.90957
   D121      -0.95740  -0.00001   0.00093  -0.00117  -0.00024  -0.95763
   D122       0.03600   0.00000   0.00025   0.00002   0.00027   0.03628
         Item               Value     Threshold  Converged?
 Maximum Force            0.001629     0.000450     NO 
 RMS     Force            0.000140     0.000300     YES
 Maximum Displacement     0.063253     0.001800     NO 
 RMS     Displacement     0.006268     0.001200     NO 
 Predicted change in Energy=-3.033139D-05
 GradGradGradGradGradGradGradGradGradGradGradGradGradGradGradGradGradGrad

                          Input orientation:                          
 ---------------------------------------------------------------------
 Center     Atomic      Atomic             Coordinates (Angstroms)
 Number     Number       Type             X           Y           Z
 ---------------------------------------------------------------------
      1          4           0       -0.008126    0.041275   -1.530990
      2          4           0       -1.567591    1.342401   -0.251553
      3          4           0        0.423308    1.718277   -0.455797
      4          4           0       -0.174377    0.993618    1.360052
      5          4           0        1.985326    0.450100   -1.133179
      6          4           0       -1.731924   -0.353324    0.888793
      7          4           0       -0.415280   -1.586280   -0.345094
      8          4           0        0.189312   -1.029974    1.545970
      9          4           0        1.566380   -1.265137   -0.194741
     10          4           0        1.731369    0.444591    0.879385
     11          4           0       -1.999745   -0.396878   -1.126652
     12          1           0        0.467024   -2.285169    2.677262
     13          1           0        0.327964   -1.670546    3.124980
 ---------------------------------------------------------------------
                    Distance matrix (angstroms):
                    1          2          3          4          5
     1  Be   0.000000
     2  Be   2.400379   0.000000
     3  Be   2.038262   2.036339   0.000000
     4  Be   3.048397   2.158696   2.044423   0.000000
     5  Be   2.073462   3.767850   2.122975   3.343042   0.000000
     6  Be   2.997088   2.050092   3.277877   2.112414   4.307182
     7  Be   2.054521   3.148610   3.411097   3.101843   3.245124
[truncated: 305,967 more chars]
