# Supplementary material for: A DFT Study on Ben(n = 10–12) Clusters with Hydrogen Storage Capacity
Source: Molecules. 2026 Feb 6;31(3):566. doi: 10.3390/molecules31030566 (PMC12899933; doi:10.3390/molecules31030566)
Supplement: Supplementary file 1 [file molecules-31-00566-s001.zip › Supplementary Information/Be11/H12-Be11.out]

 Entering Gaussian System, Link 0=g16
 Initial command:
 /home/super/DK/Gaussian/g16/l1.exe "/home/super/DK/Gaussian/g16scratch/Gau-48594.inp" -scrdir="/home/super/DK/Gaussian/g16scratch/"
 Default is to use a total of  14 processors:
                               14 via shared-memory
                                1 via Linda
 Entering Link 1 = /home/super/DK/Gaussian/g16/l1.exe PID=     48596.
  
 Copyright (c) 1988,1990,1992,1993,1995,1998,2003,2009,2016,
            Gaussian, Inc.  All Rights Reserved.
  
 This is part of the Gaussian(R) 16 program.  It is based on
 the Gaussian(R) 09 system (copyright 2009, Gaussian, Inc.),
 the Gaussian(R) 03 system (copyright 2003, Gaussian, Inc.),
 the Gaussian(R) 98 system (copyright 1998, Gaussian, Inc.),
 the Gaussian(R) 94 system (copyright 1995, Gaussian, Inc.),
 the Gaussian 92(TM) system (copyright 1992, Gaussian, Inc.),
 the Gaussian 90(TM) system (copyright 1990, Gaussian, Inc.),
 the Gaussian 88(TM) system (copyright 1988, Gaussian, Inc.),
 the Gaussian 86(TM) system (copyright 1986, Carnegie Mellon
 University), and the Gaussian 82(TM) system (copyright 1983,
 Carnegie Mellon University). Gaussian is a federally registered
 trademark of Gaussian, Inc.
  
 This software contains proprietary and confidential information,
 including trade secrets, belonging to Gaussian, Inc.
  
 This software is provided under written license and may be
 used, copied, transmitted, or stored only in accord with that
 written license.
  
 The following legend is applicable only to US Government
 contracts under FAR:
  
                    RESTRICTED RIGHTS LEGEND
  
 Use, reproduction and disclosure by the US Government is
 subject to restrictions as set forth in subparagraphs (a)
 and (c) of the Commercial Computer Software - Restricted
 Rights clause in FAR 52.227-19.
  
 Gaussian, Inc.
 340 Quinnipiac St., Bldg. 40, Wallingford CT 06492
  
  
 ---------------------------------------------------------------
 Warning -- This program may not be used in any manner that
 competes with the business of Gaussian, Inc. or will provide
 assistance to any competitor of Gaussian, Inc.  The licensee
 of this program is prohibited from giving any competitor of
 Gaussian, Inc. access to this program.  By using this program,
 the user acknowledges that Gaussian, Inc. is engaged in the
 business of creating and licensing software in the field of
 computational chemistry and represents and warrants to the
 licensee that it is not a competitor of Gaussian, Inc. and that
 it will not use this program in any manner prohibited above.
 ---------------------------------------------------------------
  

 Cite this work as:
 Gaussian 16, Revision A.03,
 M. J. Frisch, G. W. Trucks, H. B. Schlegel, G. E. Scuseria, 
 M. A. Robb, J. R. Cheeseman, G. Scalmani, V. Barone, 
 G. A. Petersson, H. Nakatsuji, X. Li, M. Caricato, A. V. Marenich, 
 J. Bloino, B. G. Janesko, R. Gomperts, B. Mennucci, H. P. Hratchian, 
 J. V. Ortiz, A. F. Izmaylov, J. L. Sonnenberg, D. Williams-Young, 
 F. Ding, F. Lipparini, F. Egidi, J. Goings, B. Peng, A. Petrone, 
 T. Henderson, D. Ranasinghe, V. G. Zakrzewski, J. Gao, N. Rega, 
 G. Zheng, W. Liang, M. Hada, M. Ehara, K. Toyota, R. Fukuda, 
 J. Hasegawa, M. Ishida, T. Nakajima, Y. Honda, O. Kitao, H. Nakai, 
 T. Vreven, K. Throssell, J. A. Montgomery, Jr., J. E. Peralta, 
 F. Ogliaro, M. J. Bearpark, J. J. Heyd, E. N. Brothers, K. N. Kudin, 
 V. N. Staroverov, T. A. Keith, R. Kobayashi, J. Normand, 
 K. Raghavachari, A. P. Rendell, J. C. Burant, S. S. Iyengar, 
 J. Tomasi, M. Cossi, J. M. Millam, M. Klene, C. Adamo, R. Cammi, 
 J. W. Ochterski, R. L. Martin, K. Morokuma, O. Farkas, 
 J. B. Foresman, and D. J. Fox, Gaussian, Inc., Wallingford CT, 2016.
 
 ******************************************
 Gaussian 16:  ES64L-G16RevA.03 25-Dec-2016
                 2-Sep-2024 
 ******************************************
 %chk=/home/super/YCY/BeH/Be11/2/H12-Be11.chk
 ------------------------------------
 # opt freq def2tzvp em=gd3bj pbe1pbe
 ------------------------------------
 1/18=20,19=15,26=3,38=1/1,3;
 2/9=110,12=2,17=6,18=5,40=1/2;
 3/5=44,7=101,11=2,25=1,30=1,71=1,74=-13,124=41/1,2,3;
 4//1;
 5/5=2,38=5/2;
 6/7=2,8=2,9=2,10=2,28=1/1;
 7//1,2,3,16;
 1/18=20,19=15,26=3/3(2);
 2/9=110/2;
 99//99;
 2/9=110/2;
 3/5=44,7=101,11=2,25=1,30=1,71=1,74=-13,124=41/1,2,3;
 4/5=5,16=3,69=1/1;
 5/5=2,38=5/2;
 7//1,2,3,16;
 1/18=20,19=15,26=3/3(-5);
 2/9=110/2;
 6/7=2,8=2,9=2,10=2,19=2,28=1/1;
 99/9=1/99;
 -------------------
 Title Card Required
 -------------------
 Symbolic Z-matrix:
 Charge =  0 Multiplicity = 1
 Be                    0.0052   -0.86186   1.17749 
 Be                   -1.01052  -1.53617  -0.73805 
 Be                    1.0256   -1.52927  -0.73602 
 Be                    0.00526  -0.05083  -1.80127 
 Be                    2.06916  -0.56109   0.73811 
 Be                   -1.81059   0.55245  -0.8921 
 Be                   -1.01503   1.15667   1.0112 
 Be                   -0.00631   1.72571  -0.8057 
 Be                    1.0013    1.17333   1.00579 
 Be                    1.81055   0.56495  -0.89351 
 Be                   -2.06405  -0.5855    0.73601 
 H                     3.49992  -0.7225    1.23814 
 H                     3.09108  -1.33785   1.57721 
 H                    -3.49231  -0.74932   1.24747 
 H                    -3.08772  -1.3809    1.55874 
 H                     1.29698   2.26941   2.05445 
 H                     2.01353   1.91959   1.8981 
 H                    -1.94117  -2.71604  -0.95683 
 H                    -1.19222  -2.97954  -1.17166 
 H                    -0.39759  -1.77136   2.37779 
 H                     0.41845  -1.76868   2.37558 
 H                     0.34919   3.13909  -1.36612 
 H                    -0.44116   3.06786  -1.46324 
 H                     2.75562   1.32077  -1.84667 
 H                     3.2359    0.87932  -1.36395 
 H                    -2.76703   1.31038  -1.83787 
 H                    -3.24053   0.84869  -1.36944 
 H                    -1.32182   2.25167   2.05827 
 H                    -2.03425   1.89193   1.90583 
 H                     1.97837  -2.69197  -0.96067 
 H                     1.23454  -2.97411  -1.16291 
 H                     0.15298  -0.12899  -3.31578 
 H                    -0.44702  -0.12899  -3.31578 
 H                     0.7303   -3.53804   0.7383 
 H                     0.1303   -3.53804   0.7383 
 
 Add virtual bond connecting atoms H34        and H31        Dist= 3.87D+00.

 GradGradGradGradGradGradGradGradGradGradGradGradGradGradGradGradGradGrad
 Berny optimization.
 Initialization pass.
                           ----------------------------
                           !    Initial Parameters    !
                           ! (Angstroms and Degrees)  !
 --------------------------                            --------------------------
 ! Name  Definition              Value          Derivative Info.                !
 --------------------------------------------------------------------------------
 ! R1    R(1,2)                  2.2706         estimate D2E/DX2                !
 ! R2    R(1,3)                  2.269          estimate D2E/DX2                !
 ! R3    R(1,5)                  2.1315         estimate D2E/DX2                !
 ! R4    R(1,7)                  2.2678         estimate D2E/DX2                !
 ! R5    R(1,9)                  2.2724         estimate D2E/DX2                !
 ! R6    R(1,11)                 2.1338         estimate D2E/DX2                !
 ! R7    R(1,20)                 1.5589         estimate D2E/DX2                !
 ! R8    R(1,21)                 1.5584         estimate D2E/DX2                !
 ! R9    R(2,3)                  2.0361         estimate D2E/DX2                !
 ! R10   R(2,4)                  2.0901         estimate D2E/DX2                !
 ! R11   R(2,6)                  2.2419         estimate D2E/DX2                !
 ! R12   R(2,11)                 2.0461         estimate D2E/DX2                !
 ! R13   R(2,18)                 1.5186         estimate D2E/DX2                !
 ! R14   R(2,19)                 1.518          estimate D2E/DX2                !
 ! R15   R(3,4)                  2.0885         estimate D2E/DX2                !
 ! R16   R(3,5)                  2.0493         estimate D2E/DX2                !
 ! R17   R(3,10)                 2.242          estimate D2E/DX2                !
 ! R18   R(3,30)                 1.5199         estimate D2E/DX2                !
 ! R19   R(3,31)                 1.521          estimate D2E/DX2                !
 ! R20   R(4,6)                  2.1185         estimate D2E/DX2                !
 ! R21   R(4,8)                  2.0365         estimate D2E/DX2                !
 ! R22   R(4,10)                 2.1124         estimate D2E/DX2                !
 ! R23   R(4,32)                 1.5237         estimate D2E/DX2                !
 ! R24   R(4,33)                 1.5825         estimate D2E/DX2                !
 ! R25   R(5,9)                  2.0543         estimate D2E/DX2                !
 ! R26   R(5,10)                 1.9992         estimate D2E/DX2                !
 ! R27   R(5,12)                 1.5242         estimate D2E/DX2                !
 ! R28   R(5,13)                 1.5335         estimate D2E/DX2                !
 ! R29   R(6,7)                  2.1495         estimate D2E/DX2                !
 ! R30   R(6,8)                  2.1539         estimate D2E/DX2                !
 ! R31   R(6,11)                 2.0025         estimate D2E/DX2                !
 ! R32   R(6,26)                 1.5439         estimate D2E/DX2                !
 ! R33   R(6,27)                 1.5363         estimate D2E/DX2                !
 ! R34   R(7,8)                  2.1546         estimate D2E/DX2                !
 ! R35   R(7,9)                  2.0164         estimate D2E/DX2                !
 ! R36   R(7,11)                 2.0521         estimate D2E/DX2                !
 ! R37   R(7,28)                 1.5458         estimate D2E/DX2                !
 ! R38   R(7,29)                 1.5426         estimate D2E/DX2                !
 ! R39   R(8,9)                  2.1452         estimate D2E/DX2                !
 ! R40   R(8,10)                 2.1578         estimate D2E/DX2                !
 ! R41   R(8,22)                 1.5614         estimate D2E/DX2                !
 ! R42   R(8,23)                 1.5565         estimate D2E/DX2                !
 ! R43   R(9,10)                 2.1523         estimate D2E/DX2                !
 ! R44   R(9,16)                 1.5455         estimate D2E/DX2                !
 ! R45   R(9,17)                 1.542          estimate D2E/DX2                !
 ! R46   R(10,24)                1.5404         estimate D2E/DX2                !
 ! R47   R(10,25)                1.5335         estimate D2E/DX2                !
 ! R48   R(11,14)                1.5259         estimate D2E/DX2                !
 ! R49   R(11,15)                1.5354         estimate D2E/DX2                !
 ! R50   R(12,13)                0.8129         estimate D2E/DX2                !
 ! R51   R(14,15)                0.8121         estimate D2E/DX2                !
 ! R52   R(16,17)                0.8126         estimate D2E/DX2                !
 ! R53   R(18,19)                0.8225         estimate D2E/DX2                !
 ! R54   R(20,21)                0.8161         estimate D2E/DX2                !
 ! R55   R(22,23)                0.7995         estimate D2E/DX2                !
 ! R56   R(24,25)                0.8115         estimate D2E/DX2                !
 ! R57   R(26,27)                0.8104         estimate D2E/DX2                !
 ! R58   R(28,29)                0.8125         estimate D2E/DX2                !
 ! R59   R(30,31)                0.8208         estimate D2E/DX2                !
 ! R60   R(31,34)                2.0462         estimate D2E/DX2                !
 ! R61   R(32,33)                0.6            estimate D2E/DX2                !
 ! R62   R(34,35)                0.6            estimate D2E/DX2                !
 ! A1    A(2,1,5)              107.5273         estimate D2E/DX2                !
 ! A2    A(2,1,7)               90.0705         estimate D2E/DX2                !
 ! A3    A(2,1,9)              113.4737         estimate D2E/DX2                !
 ! A4    A(2,1,20)             111.1441         estimate D2E/DX2                !
 ! A5    A(2,1,21)             126.4699         estimate D2E/DX2                !
 ! A6    A(3,1,7)              113.722          estimate D2E/DX2                !
 ! A7    A(3,1,9)               90.1484         estimate D2E/DX2                !
 ! A8    A(3,1,11)             107.4412         estimate D2E/DX2                !
 ! A9    A(3,1,20)             126.4364         estimate D2E/DX2                !
 ! A10   A(3,1,21)             110.9741         estimate D2E/DX2                !
 ! A11   A(5,1,7)              107.1518         estimate D2E/DX2                !
 ! A12   A(5,1,11)             151.412          estimate D2E/DX2                !
 ! A13   A(5,1,20)             119.4215         estimate D2E/DX2                !
 ! A14   A(5,1,21)              89.0723         estimate D2E/DX2                !
 ! A15   A(7,1,20)             117.3556         estimate D2E/DX2                !
 ! A16   A(7,1,21)             133.9163         estimate D2E/DX2                !
 ! A17   A(9,1,11)             107.0655         estimate D2E/DX2                !
 ! A18   A(9,1,20)             133.9451         estimate D2E/DX2                !
 ! A19   A(9,1,21)             117.5813         estimate D2E/DX2                !
 ! A20   A(11,1,20)             89.1006         estimate D2E/DX2                !
 ! A21   A(11,1,21)            119.4454         estimate D2E/DX2                !
 ! A22   A(1,2,4)               90.0398         estimate D2E/DX2                !
 ! A23   A(1,2,6)               86.614          estimate D2E/DX2                !
 ! A24   A(1,2,18)             128.7871         estimate D2E/DX2                !
 ! A25   A(1,2,19)             125.2326         estimate D2E/DX2                !
 ! A26   A(3,2,6)              110.7184         estimate D2E/DX2                !
 ! A27   A(3,2,11)             120.8371         estimate D2E/DX2                !
 ! A28   A(3,2,18)             127.9966         estimate D2E/DX2                !
 ! A29   A(3,2,19)              97.0767         estimate D2E/DX2                !
 ! A30   A(4,2,11)             106.6498         estimate D2E/DX2                !
 ! A31   A(4,2,18)             140.9596         estimate D2E/DX2                !
 ! A32   A(4,2,19)             126.0559         estimate D2E/DX2                !
 ! A33   A(6,2,18)             119.6851         estimate D2E/DX2                !
 ! A34   A(6,2,19)             145.4341         estimate D2E/DX2                !
 ! A35   A(11,2,18)             98.5831         estimate D2E/DX2                !
 ! A36   A(11,2,19)            125.8696         estimate D2E/DX2                !
 ! A37   A(1,3,4)               90.1267         estimate D2E/DX2                !
 ! A38   A(1,3,10)              86.6709         estimate D2E/DX2                !
 ! A39   A(1,3,30)             129.1671         estimate D2E/DX2                !
 ! A40   A(1,3,31)             125.3027         estimate D2E/DX2                !
 ! A41   A(2,3,5)              120.7672         estimate D2E/DX2                !
 ! A42   A(2,3,10)             110.6832         estimate D2E/DX2                !
 ! A43   A(2,3,30)             128.6177         estimate D2E/DX2                !
 ! A44   A(2,3,31)              97.6935         estimate D2E/DX2                !
 ! A45   A(4,3,5)              106.3348         estimate D2E/DX2                !
 ! A46   A(4,3,30)             140.5708         estimate D2E/DX2                !
 ! A47   A(4,3,31)             126.6141         estimate D2E/DX2                !
 ! A48   A(5,3,30)              98.5411         estimate D2E/DX2                !
 ! A49   A(5,3,31)             125.5024         estimate D2E/DX2                !
 ! A50   A(10,3,30)            118.9925         estimate D2E/DX2                !
 ! A51   A(10,3,31)            145.0337         estimate D2E/DX2                !
 ! A52   A(2,4,8)              111.6228         estimate D2E/DX2                !
 ! A53   A(2,4,10)             113.822          estimate D2E/DX2                !
 ! A54   A(2,4,32)             121.0839         estimate D2E/DX2                !
 ! A55   A(2,4,33)             108.2304         estimate D2E/DX2                !
 ! A56   A(3,4,6)              113.6698         estimate D2E/DX2                !
 ! A57   A(3,4,8)              111.7753         estimate D2E/DX2                !
 ! A58   A(3,4,32)             115.0438         estimate D2E/DX2                !
 ! A59   A(3,4,33)             126.3566         estimate D2E/DX2                !
 ! A60   A(6,4,10)             117.7164         estimate D2E/DX2                !
 ! A61   A(6,4,32)             121.6203         estimate D2E/DX2                !
 ! A62   A(6,4,33)             100.359          estimate D2E/DX2                !
 ! A63   A(8,4,32)             122.0871         estimate D2E/DX2                !
 ! A64   A(8,4,33)             120.6177         estimate D2E/DX2                !
 ! A65   A(10,4,32)            111.0532         estimate D2E/DX2                !
 ! A66   A(10,4,33)            132.0592         estimate D2E/DX2                !
 ! A67   A(1,5,10)              97.0334         estimate D2E/DX2                !
 ! A68   A(1,5,12)             145.7281         estimate D2E/DX2                !
 ! A69   A(1,5,13)             117.4511         estimate D2E/DX2                !
 ! A70   A(3,5,9)              103.1742         estimate D2E/DX2                !
 ! A71   A(3,5,12)             131.6042         estimate D2E/DX2                !
 ! A72   A(3,5,13)             119.5799         estimate D2E/DX2                !
 ! A73   A(9,5,12)             122.3175         estimate D2E/DX2                !
 ! A74   A(9,5,13)             134.647          estimate D2E/DX2                !
 ! A75   A(10,5,12)            116.6671         estimate D2E/DX2                !
 ! A76   A(10,5,13)            144.8878         estimate D2E/DX2                !
 ! A77   A(2,6,7)               93.9537         estimate D2E/DX2                !
 ! A78   A(2,6,8)              101.8746         estimate D2E/DX2                !
 ! A79   A(2,6,26)             136.0964         estimate D2E/DX2                !
 ! A80   A(2,6,27)             122.2177         estimate D2E/DX2                !
 ! A81   A(4,6,7)               98.2108         estimate D2E/DX2                !
 ! A82   A(4,6,11)             107.1934         estimate D2E/DX2                !
 ! A83   A(4,6,26)             114.0728         estimate D2E/DX2                !
 ! A84   A(4,6,27)             136.0019         estimate D2E/DX2                !
 ! A85   A(7,6,26)             129.3225         estimate D2E/DX2                !
 ! A86   A(7,6,27)             124.4285         estimate D2E/DX2                !
 ! A87   A(8,6,11)             112.5168         estimate D2E/DX2                !
 ! A88   A(8,6,26)             106.0273         estimate D2E/DX2                !
 ! A89   A(8,6,27)             133.3999         estimate D2E/DX2                !
 ! A90   A(11,6,26)            134.3156         estimate D2E/DX2                !
 ! A91   A(11,6,27)            104.1452         estimate D2E/DX2                !
 ! A92   A(1,7,6)               88.9246         estimate D2E/DX2                !
 ! A93   A(1,7,8)               94.9499         estimate D2E/DX2                !
 ! A94   A(1,7,28)             132.0763         estimate D2E/DX2                !
 ! A95   A(1,7,29)             132.7608         estimate D2E/DX2                !
 ! A96   A(6,7,9)              111.7179         estimate D2E/DX2                !
 ! A97   A(6,7,28)             136.505          estimate D2E/DX2                !
 ! A98   A(6,7,29)             113.7624         estimate D2E/DX2                !
 ! A99   A(8,7,11)             110.5144         estimate D2E/DX2                !
 ! A100  A(8,7,28)             118.491          estimate D2E/DX2                !
 ! A101  A(8,7,29)             132.2571         estimate D2E/DX2                !
 ! A102  A(9,7,11)             121.1857         estimate D2E/DX2                !
 ! A103  A(9,7,28)             101.2107         estimate D2E/DX2                !
 ! A104  A(9,7,29)             131.169          estimate D2E/DX2                !
 ! A105  A(11,7,28)            126.2108         estimate D2E/DX2                !
 ! A106  A(11,7,29)             98.3181         estimate D2E/DX2                !
 ! A107  A(4,8,7)              100.6323         estimate D2E/DX2                !
 ! A108  A(4,8,9)              100.6914         estimate D2E/DX2                !
 ! A109  A(4,8,22)             127.7977         estimate D2E/DX2                !
 ! A110  A(4,8,23)             123.1796         estimate D2E/DX2                !
 ! A111  A(6,8,9)              106.6825         estimate D2E/DX2                !
 ! A112  A(6,8,10)             114.2465         estimate D2E/DX2                !
 ! A113  A(6,8,22)             132.0188         estimate D2E/DX2                !
 ! A114  A(6,8,23)             102.6338         estimate D2E/DX2                !
 ! A115  A(7,8,10)             106.6448         estimate D2E/DX2                !
 ! A116  A(7,8,22)             130.4136         estimate D2E/DX2                !
 ! A117  A(7,8,23)             116.9464         estimate D2E/DX2                !
 ! A118  A(9,8,22)             115.4179         estimate D2E/DX2                !
 ! A119  A(9,8,23)             135.2326         estimate D2E/DX2                !
 ! A120  A(10,8,22)            106.2976         estimate D2E/DX2                !
 ! A121  A(10,8,23)            132.9912         estimate D2E/DX2                !
 ! A122  A(1,9,8)               95.0787         estimate D2E/DX2                !
 ! A123  A(1,9,10)              88.7583         estimate D2E/DX2                !
 ! A124  A(1,9,16)             131.8965         estimate D2E/DX2                !
 ! A125  A(1,9,17)             132.6469         estimate D2E/DX2                !
 ! A126  A(5,9,7)              120.8751         estimate D2E/DX2                !
 ! A127  A(5,9,8)              110.5806         estimate D2E/DX2                !
 ! A128  A(5,9,16)             125.9975         estimate D2E/DX2                !
 ! A129  A(5,9,17)              98.2085         estimate D2E/DX2                !
 ! A130  A(7,9,10)             112.0868         estimate D2E/DX2                !
 ! A131  A(7,9,16)             101.2651         estimate D2E/DX2                !
 ! A132  A(7,9,17)             131.2133         estimate D2E/DX2                !
 ! A133  A(8,9,16)             118.6997         estimate D2E/DX2                !
 ! A134  A(8,9,17)             132.2502         estimate D2E/DX2                !
 ! A135  A(10,9,16)            136.6618         estimate D2E/DX2                !
 ! A136  A(10,9,17)            113.618          estimate D2E/DX2                !
 ! A137  A(3,10,8)             101.8194         estimate D2E/DX2                !
 ! A138  A(3,10,9)              94.0375         estimate D2E/DX2                !
 ! A139  A(3,10,24)            135.7714         estimate D2E/DX2                !
 ! A140  A(3,10,25)            122.5774         estimate D2E/DX2                !
 ! A141  A(4,10,5)             107.2818         estimate D2E/DX2                !
 ! A142  A(4,10,9)              98.0646         estimate D2E/DX2                !
 ! A143  A(4,10,24)            113.6681         estimate D2E/DX2                !
 ! A144  A(4,10,25)            136.2402         estimate D2E/DX2                !
 ! A145  A(5,10,8)             112.2525         estimate D2E/DX2                !
 ! A146  A(5,10,24)            134.5852         estimate D2E/DX2                !
 ! A147  A(5,10,25)            104.2166         estimate D2E/DX2                !
 ! A148  A(8,10,24)            106.1296         estimate D2E/DX2                !
 ! A149  A(8,10,25)            133.2198         estimate D2E/DX2                !
 ! A150  A(9,10,24)            129.6438         estimate D2E/DX2                !
 ! A151  A(9,10,25)            124.2098         estimate D2E/DX2                !
 ! A152  A(1,11,6)              96.8387         estimate D2E/DX2                !
 ! A153  A(1,11,14)            145.5324         estimate D2E/DX2                !
 ! A154  A(1,11,15)            117.9425         estimate D2E/DX2                !
 ! A155  A(2,11,7)             103.1707         estimate D2E/DX2                !
 ! A156  A(2,11,14)            132.3408         estimate D2E/DX2                !
 ! A157  A(2,11,15)            119.2501         estimate D2E/DX2                !
 ! A158  A(6,11,14)            116.8726         estimate D2E/DX2                !
 ! A159  A(6,11,15)            144.5322         estimate D2E/DX2                !
 ! A160  A(7,11,14)            121.6458         estimate D2E/DX2                !
 ! A161  A(7,11,15)            135.1326         estimate D2E/DX2                !
 ! A162  A(3,31,34)             88.1188         estimate D2E/DX2                !
 ! A163  A(30,31,34)            95.1128         estimate D2E/DX2                !
 ! A164  A(31,34,35)           104.2664         estimate D2E/DX2                !
 ! D1    D(5,1,2,4)            -44.859          estimate D2E/DX2                !
 ! D2    D(5,1,2,6)           -103.2216         estimate D2E/DX2                !
 ! D3    D(5,1,2,18)           130.6994         estimate D2E/DX2                !
 ! D4    D(5,1,2,19)            91.2833         estimate D2E/DX2                !
 ! D5    D(7,1,2,4)             63.1792         estimate D2E/DX2                !
 ! D6    D(7,1,2,6)              4.8166         estimate D2E/DX2                !
 ! D7    D(7,1,2,18)          -121.2624         estimate D2E/DX2                !
 ! D8    D(7,1,2,19)          -160.6785         estimate D2E/DX2                !
 ! D9    D(9,1,2,4)             14.4489         estimate D2E/DX2                !
 ! D10   D(9,1,2,6)            -43.9137         estimate D2E/DX2                !
 ! D11   D(9,1,2,18)          -169.9928         estimate D2E/DX2                !
 ! D12   D(9,1,2,19)           150.5912         estimate D2E/DX2                !
 ! D13   D(20,1,2,4)          -177.2725         estimate D2E/DX2                !
 ! D14   D(20,1,2,6)           124.3649         estimate D2E/DX2                !
 ! D15   D(20,1,2,18)           -1.7141         estimate D2E/DX2                !
 ! D16   D(20,1,2,19)          -41.1302         estimate D2E/DX2                !
 ! D17   D(21,1,2,4)          -147.1177         estimate D2E/DX2                !
 ! D18   D(21,1,2,6)           154.5197         estimate D2E/DX2                !
 ! D19   D(21,1,2,18)           28.4407         estimate D2E/DX2                !
 ! D20   D(21,1,2,19)          -10.9754         estimate D2E/DX2                !
 ! D21   D(7,1,3,4)            -14.0347         estimate D2E/DX2                !
 ! D22   D(7,1,3,10)            44.1596         estimate D2E/DX2                !
 ! D23   D(7,1,3,30)           169.5283         estimate D2E/DX2                !
 ! D24   D(7,1,3,31)          -151.1209         estimate D2E/DX2                !
 ! D25   D(9,1,3,4)            -62.7157         estimate D2E/DX2                !
 ! D26   D(9,1,3,10)            -4.5214         estimate D2E/DX2                !
 ! D27   D(9,1,3,30)           120.8473         estimate D2E/DX2                !
 ! D28   D(9,1,3,31)           160.1982         estimate D2E/DX2                !
 ! D29   D(11,1,3,4)            45.2485         estimate D2E/DX2                !
 ! D30   D(11,1,3,10)          103.4428         estimate D2E/DX2                !
 ! D31   D(11,1,3,30)         -131.1885         estimate D2E/DX2                !
 ! D32   D(11,1,3,31)          -91.8376         estimate D2E/DX2                !
 ! D33   D(20,1,3,4)           147.4579         estimate D2E/DX2                !
 ! D34   D(20,1,3,10)         -154.3478         estimate D2E/DX2                !
 ! D35   D(20,1,3,30)          -28.9791         estimate D2E/DX2                !
 ! D36   D(20,1,3,31)           10.3717         estimate D2E/DX2                !
 ! D37   D(21,1,3,4)           177.4921         estimate D2E/DX2                !
 ! D38   D(21,1,3,10)         -124.3136         estimate D2E/DX2                !
 ! D39   D(21,1,3,30)            1.0551         estimate D2E/DX2                !
 ! D40   D(21,1,3,31)           40.406          estimate D2E/DX2                !
 ! D41   D(2,1,5,10)            49.394          estimate D2E/DX2                !
 ! D42   D(2,1,5,12)          -140.8381         estimate D2E/DX2                !
 ! D43   D(2,1,5,13)          -123.775          estimate D2E/DX2                !
 ! D44   D(7,1,5,10)           -46.2774         estimate D2E/DX2                !
 ! D45   D(7,1,5,12)           123.4906         estimate D2E/DX2                !
 ! D46   D(7,1,5,13)           140.5536         estimate D2E/DX2                !
 ! D47   D(11,1,5,10)            1.4147         estimate D2E/DX2                !
 ! D48   D(11,1,5,12)          171.1826         estimate D2E/DX2                !
 ! D49   D(11,1,5,13)         -171.7543         estimate D2E/DX2                !
 ! D50   D(20,1,5,10)          177.1572         estimate D2E/DX2                !
 ! D51   D(20,1,5,12)          -13.0749         estimate D2E/DX2                !
 ! D52   D(20,1,5,13)            3.9882         estimate D2E/DX2                !
 ! D53   D(21,1,5,10)          177.5866         estimate D2E/DX2                !
 ! D54   D(21,1,5,12)          -12.6455         estimate D2E/DX2                !
 ! D55   D(21,1,5,13)            4.4176         estimate D2E/DX2                !
 ! D56   D(2,1,7,6)             -5.0162         estimate D2E/DX2                !
 ! D57   D(2,1,7,8)            -64.8355         estimate D2E/DX2                !
 ! D58   D(2,1,7,28)           158.84           estimate D2E/DX2                !
 ! D59   D(2,1,7,29)           117.095          estimate D2E/DX2                !
 ! D60   D(3,1,7,6)             44.2717         estimate D2E/DX2                !
 ! D61   D(3,1,7,8)            -15.5475         estimate D2E/DX2                !
 ! D62   D(3,1,7,28)          -151.872          estimate D2E/DX2                !
 ! D63   D(3,1,7,29)           166.383          estimate D2E/DX2                !
 ! D64   D(5,1,7,6)            103.3782         estimate D2E/DX2                !
 ! D65   D(5,1,7,8)             43.559          estimate D2E/DX2                !
 ! D66   D(5,1,7,28)           -92.7655         estimate D2E/DX2                !
 ! D67   D(5,1,7,29)          -134.5105         estimate D2E/DX2                !
 ! D68   D(20,1,7,6)          -119.0182         estimate D2E/DX2                !
 ! D69   D(20,1,7,8)          -178.8375         estimate D2E/DX2                !
 ! D70   D(20,1,7,28)           44.8381         estimate D2E/DX2                !
 ! D71   D(20,1,7,29)            3.0931         estimate D2E/DX2                !
 ! D72   D(21,1,7,6)          -150.7403         estimate D2E/DX2                !
 ! D73   D(21,1,7,8)           149.4404         estimate D2E/DX2                !
 ! D74   D(21,1,7,28)           13.1159         estimate D2E/DX2                !
 ! D75   D(21,1,7,29)          -28.6291         estimate D2E/DX2                !
 ! D76   D(2,1,9,8)             15.2925         estimate D2E/DX2                !
 ! D77   D(2,1,9,10)           -44.7218         estimate D2E/DX2                !
 ! D78   D(2,1,9,16)           151.9635         estimate D2E/DX2                !
 ! D79   D(2,1,9,17)          -166.3796         estimate D2E/DX2                !
 ! D80   D(3,1,9,8)             64.7177         estimate D2E/DX2                !
 ! D81   D(3,1,9,10)             4.7035         estimate D2E/DX2                !
 ! D82   D(3,1,9,16)          -158.6113         estimate D2E/DX2                !
 ! D83   D(3,1,9,17)          -116.9544         estimate D2E/DX2                !
 ! D84   D(11,1,9,8)           -43.6026         estimate D2E/DX2                !
 ! D85   D(11,1,9,10)         -103.6168         estimate D2E/DX2                !
 ! D86   D(11,1,9,16)           93.0684         estimate D2E/DX2                !
 ! D87   D(11,1,9,17)          134.7253         estimate D2E/DX2                !
 ! D88   D(20,1,9,8)          -149.4499         estimate D2E/DX2                !
 ! D89   D(20,1,9,10)          150.5358         estimate D2E/DX2                !
 ! D90   D(20,1,9,16)          -12.779          estimate D2E/DX2                !
 ! D91   D(20,1,9,17)           28.8779         estimate D2E/DX2                !
 ! D92   D(21,1,9,8)           178.621          estimate D2E/DX2                !
 ! D93   D(21,1,9,10)          118.6068         estimate D2E/DX2                !
 ! D94   D(21,1,9,16)          -44.708          estimate D2E/DX2                !
 ! D95   D(21,1,9,17)           -3.0511         estimate D2E/DX2                !
 ! D96   D(3,1,11,6)           -49.8214         estimate D2E/DX2                !
 ! D97   D(3,1,11,14)          141.9086         estimate D2E/DX2                !
 ! D98   D(3,1,11,15)          122.9903         estimate D2E/DX2                !
 ! D99   D(5,1,11,6)            -1.6776         estimate D2E/DX2                !
 ! D100  D(5,1,11,14)         -169.9477         estimate D2E/DX2                !
 ! D101  D(5,1,11,15)          171.1341         estimate D2E/DX2                !
 ! D102  D(9,1,11,6)            45.8766         estimate D2E/DX2                !
 ! D103  D(9,1,11,14)         -122.3934         estimate D2E/DX2                !
 ! D104  D(9,1,11,15)         -141.3116         estimate D2E/DX2                !
 ! D105  D(20,1,11,6)         -177.9696         estimate D2E/DX2                !
 ! D106  D(20,1,11,14)          13.7604         estimate D2E/DX2                !
 ! D107  D(20,1,11,15)          -5.1578         estimate D2E/DX2                !
 ! D108  D(21,1,11,6)         -177.2812         estimate D2E/DX2                !
 ! D109  D(21,1,11,14)          14.4487         estimate D2E/DX2                !
 ! D110  D(21,1,11,15)          -4.4695         estimate D2E/DX2                !
 ! D111  D(6,2,3,5)             60.9729         estimate D2E/DX2                !
 ! D112  D(6,2,3,10)            -0.1359         estimate D2E/DX2                !
 ! D113  D(6,2,3,30)          -164.8578         estimate D2E/DX2                !
 ! D114  D(6,2,3,31)          -159.3485         estimate D2E/DX2                !
 ! D115  D(11,2,3,5)            -0.3197         estimate D2E/DX2                !
 ! D116  D(11,2,3,10)          -61.4285         estimate D2E/DX2                !
 ! D117  D(11,2,3,30)          133.8497         estimate D2E/DX2                !
 ! D118  D(11,2,3,31)          139.3589         estimate D2E/DX2                !
 ! D119  D(18,2,3,5)          -133.7077         estimate D2E/DX2                !
 ! D120  D(18,2,3,10)          165.1835         estimate D2E/DX2                !
 ! D121  D(18,2,3,30)            0.4617         estimate D2E/DX2                !
 ! D122  D(18,2,3,31)            5.971          estimate D2E/DX2                !
 ! D123  D(19,2,3,5)          -139.9401         estimate D2E/DX2                !
 ! D124  D(19,2,3,10)          158.9511         estimate D2E/DX2                !
 ! D125  D(19,2,3,30)           -5.7707         estimate D2E/DX2                !
 ! D126  D(19,2,3,31)           -0.2615         estimate D2E/DX2                !
 ! D127  D(1,2,4,8)            -43.958          estimate D2E/DX2                !
 ! D128  D(1,2,4,10)            24.6146         estimate D2E/DX2                !
 ! D129  D(1,2,4,32)           161.0582         estimate D2E/DX2                !
 ! D130  D(1,2,4,33)          -178.9794         estimate D2E/DX2                !
 ! D131  D(11,2,4,8)            13.5105         estimate D2E/DX2                !
 ! D132  D(11,2,4,10)           82.0831         estimate D2E/DX2                !
 ! D133  D(11,2,4,32)         -141.4733         estimate D2E/DX2                !
 ! D134  D(11,2,4,33)         -121.5109         estimate D2E/DX2                !
 ! D135  D(18,2,4,8)           141.5416         estimate D2E/DX2                !
 ! D136  D(18,2,4,10)         -149.8858         estimate D2E/DX2                !
 ! D137  D(18,2,4,32)          -13.4422         estimate D2E/DX2                !
 ! D138  D(18,2,4,33)            6.5202         estimate D2E/DX2                !
 ! D139  D(19,2,4,8)          -179.5272         estimate D2E/DX2                !
 ! D140  D(19,2,4,10)         -110.9546         estimate D2E/DX2                !
 ! D141  D(19,2,4,32)           25.4889         estimate D2E/DX2                !
 ! D142  D(19,2,4,33)           45.4514         estimate D2E/DX2                !
 ! D143  D(1,2,6,7)             -5.0945         estimate D2E/DX2                !
 ! D144  D(1,2,6,8)             55.154          estimate D2E/DX2                !
 ! D145  D(1,2,6,26)          -176.1395         estimate D2E/DX2                !
 ! D146  D(1,2,6,27)          -140.6084         estimate D2E/DX2                !
 ! D147  D(3,2,6,7)            -64.8658         estimate D2E/DX2                !
 ! D148  D(3,2,6,8)             -4.6173         estimate D2E/DX2                !
 ! D149  D(3,2,6,26)           124.0892         estimate D2E/DX2                !
 ! D150  D(3,2,6,27)           159.6203         estimate D2E/DX2                !
 ! D151  D(18,2,6,7)           128.4244         estimate D2E/DX2                !
 ! D152  D(18,2,6,8)          -171.3271         estimate D2E/DX2                !
 ! D153  D(18,2,6,26)          -42.6206         estimate D2E/DX2                !
 ! D154  D(18,2,6,27)           -7.0895         estimate D2E/DX2                !
 ! D155  D(19,2,6,7)           153.7691         estimate D2E/DX2                !
 ! D156  D(19,2,6,8)          -145.9824         estimate D2E/DX2                !
 ! D157  D(19,2,6,26)          -17.2759         estimate D2E/DX2                !
 ! D158  D(19,2,6,27)           18.2552         estimate D2E/DX2                !
 ! D159  D(3,2,11,7)            40.9986         estimate D2E/DX2                !
 ! D160  D(3,2,11,14)         -158.5712         estimate D2E/DX2                !
 ! D161  D(3,2,11,15)         -123.8659         estimate D2E/DX2                !
 ! D162  D(4,2,11,7)           -24.51           estimate D2E/DX2                !
 ! D163  D(4,2,11,14)          135.9203         estimate D2E/DX2                !
 ! D164  D(4,2,11,15)          170.6255         estimate D2E/DX2                !
 ! D165  D(18,2,11,7)         -174.394          estimate D2E/DX2                !
 ! D166  D(18,2,11,14)         -13.9638         estimate D2E/DX2                !
 ! D167  D(18,2,11,15)          20.7415         estimate D2E/DX2                !
 ! D168  D(19,2,11,7)          168.4965         estimate D2E/DX2                !
 ! D169  D(19,2,11,14)         -31.0732         estimate D2E/DX2                !
 ! D170  D(19,2,11,15)           3.632          estimate D2E/DX2                !
 ! D171  D(1,3,4,6)            -24.7009         estimate D2E/DX2                !
 ! D172  D(1,3,4,8)             43.6219         estimate D2E/DX2                !
 ! D173  D(1,3,4,32)          -171.4898         estimate D2E/DX2                !
 ! D174  D(1,3,4,33)          -149.2036         estimate D2E/DX2                !
 ! D175  D(5,3,4,6)            -82.1738         estimate D2E/DX2                !
 ! D176  D(5,3,4,8)            -13.8511         estimate D2E/DX2                !
 ! D177  D(5,3,4,32)           131.0373         estimate D2E/DX2                !
 ! D178  D(5,3,4,33)           153.3234         estimate D2E/DX2                !
 ! D179  D(30,3,4,6)           150.9484         estimate D2E/DX2                !
 ! D180  D(30,3,4,8)          -140.7289         estimate D2E/DX2                !
 ! D181  D(30,3,4,32)            4.1594         estimate D2E/DX2                !
 ! D182  D(30,3,4,33)           26.4456         estimate D2E/DX2                !
 ! D183  D(31,3,4,6)           111.4868         estimate D2E/DX2                !
 ! D184  D(31,3,4,8)           179.8095         estimate D2E/DX2                !
 ! D185  D(31,3,4,32)          -35.3022         estimate D2E/DX2                !
 ! D186  D(31,3,4,33)          -13.016          estimate D2E/DX2                !
 ! D187  D(2,3,5,9)            -40.7918         estimate D2E/DX2                !
 ! D188  D(2,3,5,12)           158.7949         estimate D2E/DX2                !
 ! D189  D(2,3,5,13)           123.5218         estimate D2E/DX2                !
 ! D190  D(4,3,5,9)             24.6434         estimate D2E/DX2                !
 ! D191  D(4,3,5,12)          -135.7699         estimate D2E/DX2                !
 ! D192  D(4,3,5,13)          -171.043          estimate D2E/DX2                !
 ! D193  D(30,3,5,9)           173.7298         estimate D2E/DX2                !
 ! D194  D(30,3,5,12)           13.3165         estimate D2E/DX2                !
 ! D195  D(30,3,5,13)          -21.9566         estimate D2E/DX2                !
 ! D196  D(31,3,5,9)          -168.8219         estimate D2E/DX2                !
 ! D197  D(31,3,5,12)           30.7648         estimate D2E/DX2                !
 ! D198  D(31,3,5,13)           -4.5083         estimate D2E/DX2                !
 ! D199  D(1,3,10,8)           -55.0818         estimate D2E/DX2                !
 ! D200  D(1,3,10,9)             4.7861         estimate D2E/DX2                !
 ! D201  D(1,3,10,24)          176.4642         estimate D2E/DX2                !
 ! D202  D(1,3,10,25)          140.3441         estimate D2E/DX2                !
 ! D203  D(2,3,10,8)             4.8183         estimate D2E/DX2                !
 ! D204  D(2,3,10,9)            64.6862         estimate D2E/DX2                !
 ! D205  D(2,3,10,24)         -123.6356         estimate D2E/DX2                !
 ! D206  D(2,3,10,25)         -159.7557         estimate D2E/DX2                !
 ! D207  D(30,3,10,8)          171.2042         estimate D2E/DX2                !
 ! D208  D(30,3,10,9)         -128.9279         estimate D2E/DX2                !
 ! D209  D(30,3,10,24)          42.7502         estimate D2E/DX2                !
 ! D210  D(30,3,10,25)           6.6301         estimate D2E/DX2                !
 ! D211  D(31,3,10,8)          146.9609         estimate D2E/DX2                !
 ! D212  D(31,3,10,9)         -153.1712         estimate D2E/DX2                !
 ! D213  D(31,3,10,24)          18.5069         estimate D2E/DX2                !
 ! D214  D(31,3,10,25)         -17.6132         estimate D2E/DX2                !
 ! D215  D(1,3,31,34)          -13.1215         estimate D2E/DX2                !
 ! D216  D(2,3,31,34)          -75.8551         estimate D2E/DX2                !
 ! D217  D(4,3,31,34)         -135.0955         estimate D2E/DX2                !
 ! D218  D(5,3,31,34)           61.0687         estimate D2E/DX2                !
 ! D219  D(10,3,31,34)         139.5504         estimate D2E/DX2                !
 ! D220  D(3,4,6,7)             57.2188         estimate D2E/DX2                !
 ! D221  D(3,4,6,11)            -2.8965         estimate D2E/DX2                !
 ! D222  D(3,4,6,26)          -162.8119         estimate D2E/DX2                !
 ! D223  D(3,4,6,27)          -136.4245         estimate D2E/DX2                !
 ! D224  D(10,4,6,7)           -15.2937         estimate D2E/DX2                !
 ! D225  D(10,4,6,11)          -75.409          estimate D2E/DX2                !
 ! D226  D(10,4,6,26)          124.6757         estimate D2E/DX2                !
 ! D227  D(10,4,6,27)          151.0631         estimate D2E/DX2                !
 ! D228  D(32,4,6,7)          -158.425          estimate D2E/DX2                !
 ! D229  D(32,4,6,11)          141.4597         estimate D2E/DX2                !
 ! D230  D(32,4,6,26)          -18.4556         estimate D2E/DX2                !
 ! D231  D(32,4,6,27)            7.9318         estimate D2E/DX2                !
 ! D232  D(33,4,6,7)          -165.2105         estimate D2E/DX2                !
 ! D233  D(33,4,6,11)          134.6742         estimate D2E/DX2                !
 ! D234  D(33,4,6,26)          -25.2411         estimate D2E/DX2                !
 ! D235  D(33,4,6,27)            1.1463         estimate D2E/DX2                !
 ! D236  D(2,4,8,7)              3.2936         estimate D2E/DX2                !
 ! D237  D(2,4,8,9)             60.2969         estimate D2E/DX2                !
 ! D238  D(2,4,8,22)          -165.3387         estimate D2E/DX2                !
 ! D239  D(2,4,8,23)          -129.055          estimate D2E/DX2                !
 ! D240  D(3,4,8,7)            -59.9679         estimate D2E/DX2                !
 ! D241  D(3,4,8,9)             -2.9646         estimate D2E/DX2                !
 ! D242  D(3,4,8,22)           131.3998         estimate D2E/DX2                !
 ! D243  D(3,4,8,23)           167.6835         estimate D2E/DX2                !
 ! D244  D(32,4,8,7)           157.9877         estimate D2E/DX2                !
 ! D245  D(32,4,8,9)          -145.009          estimate D2E/DX2                !
 ! D246  D(32,4,8,22)          -10.6446         estimate D2E/DX2                !
 ! D247  D(32,4,8,23)           25.6391         estimate D2E/DX2                !
 ! D248  D(33,4,8,7)           132.0217         estimate D2E/DX2                !
 ! D249  D(33,4,8,9)          -170.9751         estimate D2E/DX2                !
 ! D250  D(33,4,8,22)          -36.6107         estimate D2E/DX2                !
 ! D251  D(33,4,8,23)           -0.3269         estimate D2E/DX2                !
 ! D252  D(2,4,10,5)             2.6992         estimate D2E/DX2                !
 ! D253  D(2,4,10,9)           -57.4435         estimate D2E/DX2                !
 ! D254  D(2,4,10,24)          162.5899         estimate D2E/DX2                !
 ! D255  D(2,4,10,25)          136.8667         estimate D2E/DX2                !
 ! D256  D(6,4,10,5)            75.1145         estimate D2E/DX2                !
 ! D257  D(6,4,10,9)            14.9718         estimate D2E/DX2                !
 ! D258  D(6,4,10,24)         -124.9948         estimate D2E/DX2                !
 ! D259  D(6,4,10,25)         -150.718          estimate D2E/DX2                !
 ! D260  D(32,4,10,5)         -138.0781         estimate D2E/DX2                !
 ! D261  D(32,4,10,9)          161.7792         estimate D2E/DX2                !
 ! D262  D(32,4,10,24)          21.8127         estimate D2E/DX2                !
 ! D263  D(32,4,10,25)          -3.9105         estimate D2E/DX2                !
 ! D264  D(33,4,10,5)         -146.5012         estimate D2E/DX2                !
 ! D265  D(33,4,10,9)          153.3561         estimate D2E/DX2                !
 ! D266  D(33,4,10,24)          13.3895         estimate D2E/DX2                !
 ! D267  D(33,4,10,25)         -12.3337         estimate D2E/DX2                !
 ! D268  D(3,5,9,7)             41.2668         estimate D2E/DX2                !
 ! D269  D(3,5,9,8)            -27.966          estimate D2E/DX2                !
 ! D270  D(3,5,9,16)           176.9656         estimate D2E/DX2                !
 ! D271  D(3,5,9,17)          -169.2089         estimate D2E/DX2                !
 ! D272  D(12,5,9,7)          -155.9877         estimate D2E/DX2                !
 ! D273  D(12,5,9,8)           134.7795         estimate D2E/DX2                !
 ! D274  D(12,5,9,16)          -20.2889         estimate D2E/DX2                !
 ! D275  D(12,5,9,17)           -6.4634         estimate D2E/DX2                !
 ! D276  D(13,5,9,7)          -119.4341         estimate D2E/DX2                !
 ! D277  D(13,5,9,8)           171.3331         estimate D2E/DX2                !
 ! D278  D(13,5,9,16)           16.2647         estimate D2E/DX2                !
 ! D279  D(13,5,9,17)           30.0902         estimate D2E/DX2                !
 ! D280  D(1,5,10,4)           -30.5115         estimate D2E/DX2                !
 ! D281  D(1,5,10,8)            30.1666         estimate D2E/DX2                !
 ! D282  D(1,5,10,24)          175.7288         estimate D2E/DX2                !
 ! D283  D(1,5,10,25)         -179.7284         estimate D2E/DX2                !
 ! D284  D(12,5,10,4)          155.9156         estimate D2E/DX2                !
 ! D285  D(12,5,10,8)         -143.4064         estimate D2E/DX2                !
 ! D286  D(12,5,10,24)           2.1558         estimate D2E/DX2                !
 ! D287  D(12,5,10,25)           6.6986         estimate D2E/DX2                !
 ! D288  D(13,5,10,4)          138.9145         estimate D2E/DX2                !
 ! D289  D(13,5,10,8)         -160.4075         estimate D2E/DX2                !
 ! D290  D(13,5,10,24)         -14.8453         estimate D2E/DX2                !
 ! D291  D(13,5,10,25)         -10.3025         estimate D2E/DX2                !
 ! D292  D(2,6,7,1)              5.0927         estimate D2E/DX2                !
 ! D293  D(2,6,7,9)             66.1678         estimate D2E/DX2                !
 ! D294  D(2,6,7,28)          -157.4588         estimate D2E/DX2                !
 ! D295  D(2,6,7,29)          -132.1043         estimate D2E/DX2                !
 ! D296  D(4,6,7,1)            -52.3157         estimate D2E/DX2                !
 ! D297  D(4,6,7,9)              8.7594         estimate D2E/DX2                !
 ! D298  D(4,6,7,28)           145.1327         estimate D2E/DX2                !
 ! D299  D(4,6,7,29)           170.4872         estimate D2E/DX2                !
 ! D300  D(26,6,7,1)           177.0719         estimate D2E/DX2                !
 ! D301  D(26,6,7,9)          -121.853          estimate D2E/DX2                !
 ! D302  D(26,6,7,28)           14.5204         estimate D2E/DX2                !
 ! D303  D(26,6,7,29)           39.8749         estimate D2E/DX2                !
 ! D304  D(27,6,7,1)           139.1419         estimate D2E/DX2                !
 ! D305  D(27,6,7,9)          -159.783          estimate D2E/DX2                !
 ! D306  D(27,6,7,28)          -23.4097         estimate D2E/DX2                !
 ! D307  D(27,6,7,29)            1.9449         estimate D2E/DX2                !
 ! D308  D(2,6,8,9)            -55.9695         estimate D2E/DX2                !
 ! D309  D(2,6,8,10)             8.1122         estimate D2E/DX2                !
 ! D310  D(2,6,8,22)           153.2049         estimate D2E/DX2                !
 ! D311  D(2,6,8,23)           158.2661         estimate D2E/DX2                !
 ! D312  D(11,6,8,9)             3.3463         estimate D2E/DX2                !
 ! D313  D(11,6,8,10)           67.4281         estimate D2E/DX2                !
 ! D314  D(11,6,8,22)         -147.4792         estimate D2E/DX2                !
 ! D315  D(11,6,8,23)         -142.418          estimate D2E/DX2                !
 ! D316  D(26,6,8,9)           158.2956         estimate D2E/DX2                !
 ! D317  D(26,6,8,10)         -137.6227         estimate D2E/DX2                !
 ! D318  D(26,6,8,22)            7.47           estimate D2E/DX2                !
 ! D319  D(26,6,8,23)           12.5313         estimate D2E/DX2                !
 ! D320  D(27,6,8,9)           142.4703         estimate D2E/DX2                !
 ! D321  D(27,6,8,10)         -153.4479         estimate D2E/DX2                !
 ! D322  D(27,6,8,22)           -8.3552         estimate D2E/DX2                !
 ! D323  D(27,6,8,23)           -3.294          estimate D2E/DX2                !
 ! D324  D(4,6,11,1)            30.8262         estimate D2E/DX2                !
 ! D325  D(4,6,11,14)         -156.5847         estimate D2E/DX2                !
 ! D326  D(4,6,11,15)         -138.1913         estimate D2E/DX2                !
 ! D327  D(8,6,11,1)           -29.8288         estimate D2E/DX2                !
 ! D328  D(8,6,11,14)          142.7603         estimate D2E/DX2                !
 ! D329  D(8,6,11,15)          161.1537         estimate D2E/DX2                !
 ! D330  D(26,6,11,1)         -175.1637         estimate D2E/DX2                !
 ! D331  D(26,6,11,14)          -2.5745         estimate D2E/DX2                !
 ! D332  D(26,6,11,15)          15.8189         estimate D2E/DX2                !
 ! D333  D(27,6,11,1)          179.5352         estimate D2E/DX2                !
 ! D334  D(27,6,11,14)          -7.8757         estimate D2E/DX2                !
 ! D335  D(27,6,11,15)          10.5177         estimate D2E/DX2                !
 ! D336  D(1,7,8,4)             39.1737         estimate D2E/DX2                !
 ! D337  D(1,7,8,10)           -22.8938         estimate D2E/DX2                !
 ! D338  D(1,7,8,22)          -152.6299         estimate D2E/DX2                !
 ! D339  D(1,7,8,23)           175.2341         estimate D2E/DX2                !
 ! D340  D(11,7,8,4)           -19.4664         estimate D2E/DX2                !
 ! D341  D(11,7,8,10)          -81.5339         estimate D2E/DX2                !
 ! D342  D(11,7,8,22)          148.73           estimate D2E/DX2                !
 ! D343  D(11,7,8,23)          116.594          estimate D2E/DX2                !
 ! D344  D(28,7,8,4)          -176.503          estimate D2E/DX2                !
 ! D345  D(28,7,8,10)          121.4295         estimate D2E/DX2                !
 ! D346  D(28,7,8,22)           -8.3066         estimate D2E/DX2                !
 ! D347  D(28,7,8,23)          -40.4426         estimate D2E/DX2                !
 ! D348  D(29,7,8,4)          -142.7413         estimate D2E/DX2                !
 ! D349  D(29,7,8,10)          155.1912         estimate D2E/DX2                !
 ! D350  D(29,7,8,22)           25.4551         estimate D2E/DX2                !
 ! D351  D(29,7,8,23)           -6.6809         estimate D2E/DX2                !
 ! D352  D(6,7,9,5)            -63.9471         estimate D2E/DX2                !
 ! D353  D(6,7,9,10)            -0.5491         estimate D2E/DX2                !
 ! D354  D(6,7,9,16)           151.2338         estimate D2E/DX2                !
 ! D355  D(6,7,9,17)           157.9111         estimate D2E/DX2                !
 ! D356  D(11,7,9,5)            -0.4734         estimate D2E/DX2                !
 ! D357  D(11,7,9,10)           62.9246         estimate D2E/DX2                !
 ! D358  D(11,7,9,16)         -145.2925         estimate D2E/DX2                !
 ! D359  D(11,7,9,17)         -138.6151         estimate D2E/DX2                !
 ! D360  D(28,7,9,5)           145.0083         estimate D2E/DX2                !
 ! D361  D(28,7,9,10)         -151.5937         estimate D2E/DX2                !
 ! D362  D(28,7,9,16)            0.1892         estimate D2E/DX2                !
 ! D363  D(28,7,9,17)            6.8665         estimate D2E/DX2                !
 ! D364  D(29,7,9,5)           138.4605         estimate D2E/DX2                !
 ! D365  D(29,7,9,10)         -158.1416         estimate D2E/DX2                !
 ! D366  D(29,7,9,16)           -6.3586         estimate D2E/DX2                !
 ! D367  D(29,7,9,17)            0.3187         estimate D2E/DX2                !
 ! D368  D(8,7,11,2)            27.9346         estimate D2E/DX2                !
 ! D369  D(8,7,11,14)         -135.158          estimate D2E/DX2                !
 ! D370  D(8,7,11,15)         -170.905          estimate D2E/DX2                !
 ! D371  D(9,7,11,2)           -40.7596         estimate D2E/DX2                !
 ! D372  D(9,7,11,14)          156.1478         estimate D2E/DX2                !
 ! D373  D(9,7,11,15)          120.4007         estimate D2E/DX2                !
 ! D374  D(28,7,11,2)         -177.2147         estimate D2E/DX2                !
 ! D375  D(28,7,11,14)          19.6927         estimate D2E/DX2                !
 ! D376  D(28,7,11,15)         -16.0544         estimate D2E/DX2                !
 ! D377  D(29,7,11,2)          169.2255         estimate D2E/DX2                !
 ! D378  D(29,7,11,14)           6.1329         estimate D2E/DX2                !
 ! D379  D(29,7,11,15)         -29.6141         estimate D2E/DX2                !
 ! D380  D(4,8,9,1)            -39.2201         estimate D2E/DX2                !
 ! D381  D(4,8,9,5)             19.2727         estimate D2E/DX2                !
 ! D382  D(4,8,9,16)           176.3924         estimate D2E/DX2                !
 ! D383  D(4,8,9,17)           142.4414         estimate D2E/DX2                !
 ! D384  D(6,8,9,1)             23.1336         estimate D2E/DX2                !
 ! D385  D(6,8,9,5)             81.6265         estimate D2E/DX2                !
 ! D386  D(6,8,9,16)          -121.2538         estimate D2E/DX2                !
 ! D387  D(6,8,9,17)          -155.2048         estimate D2E/DX2                !
 ! D388  D(22,8,9,1)           179.495          estimate D2E/DX2                !
 ! D389  D(22,8,9,5)          -122.0122         estimate D2E/DX2                !
 ! D390  D(22,8,9,16)           35.1075         estimate D2E/DX2                !
 ! D391  D(22,8,9,17)            1.1565         estimate D2E/DX2                !
 ! D392  D(23,8,9,1)           151.915          estimate D2E/DX2                !
 ! D393  D(23,8,9,5)          -149.5922         estimate D2E/DX2                !
 ! D394  D(23,8,9,16)            7.5275         estimate D2E/DX2                !
 ! D395  D(23,8,9,17)          -26.4234         estimate D2E/DX2                !
 ! D396  D(6,8,10,3)            -8.1844         estimate D2E/DX2                !
 ! D397  D(6,8,10,5)           -67.6266         estimate D2E/DX2                !
 ! D398  D(6,8,10,24)          137.1615         estimate D2E/DX2                !
 ! D399  D(6,8,10,25)          153.9022         estimate D2E/DX2                !
 ! D400  D(7,8,10,3)            55.6976         estimate D2E/DX2                !
 ! D401  D(7,8,10,5)            -3.7446         estimate D2E/DX2                !
 ! D402  D(7,8,10,24)         -158.9564         estimate D2E/DX2                !
 ! D403  D(7,8,10,25)         -142.2158         estimate D2E/DX2                !
 ! D404  D(22,8,10,3)         -161.893          estimate D2E/DX2                !
 ! D405  D(22,8,10,5)          138.6648         estimate D2E/DX2                !
 ! D406  D(22,8,10,24)         -16.547          estimate D2E/DX2                !
 ! D407  D(22,8,10,25)           0.1937         estimate D2E/DX2                !
 ! D408  D(23,8,10,3)         -146.5858         estimate D2E/DX2                !
 ! D409  D(23,8,10,5)          153.972          estimate D2E/DX2                !
 ! D410  D(23,8,10,24)          -1.2398         estimate D2E/DX2                !
 ! D411  D(23,8,10,25)          15.5009         estimate D2E/DX2                !
 ! D412  D(1,9,10,3)            -4.7719         estimate D2E/DX2                !
 ! D413  D(1,9,10,4)            52.6756         estimate D2E/DX2                !
 ! D414  D(1,9,10,24)         -177.2384         estimate D2E/DX2                !
 ! D415  D(1,9,10,25)         -139.2546         estimate D2E/DX2                !
 ! D416  D(7,9,10,3)           -65.4204         estimate D2E/DX2                !
 ! D417  D(7,9,10,4)            -7.9729         estimate D2E/DX2                !
 ! D418  D(7,9,10,24)          122.1131         estimate D2E/DX2                !
 ! D419  D(7,9,10,25)          160.0969         estimate D2E/DX2                !
 ! D420  D(16,9,10,3)          157.0846         estimate D2E/DX2                !
 ! D421  D(16,9,10,4)         -145.4679         estimate D2E/DX2                !
 ! D422  D(16,9,10,24)         -15.3819         estimate D2E/DX2                !
 ! D423  D(16,9,10,25)          22.6019         estimate D2E/DX2                !
 ! D424  D(17,9,10,3)          132.1237         estimate D2E/DX2                !
 ! D425  D(17,9,10,4)         -170.4288         estimate D2E/DX2                !
 ! D426  D(17,9,10,24)         -40.3428         estimate D2E/DX2                !
 ! D427  D(17,9,10,25)          -2.359          estimate D2E/DX2                !
 ! D428  D(3,31,34,35)          82.3299         estimate D2E/DX2                !
 ! D429  D(30,31,34,35)        156.3475         estimate D2E/DX2                !
 --------------------------------------------------------------------------------
 Trust Radius=3.00D-01 FncErr=1.00D-07 GrdErr=1.00D-06 EigMax=2.50D+02 EigMin=1.00D-04
 Number of steps in this run=    210 maximum allowed number of steps=    210.
 GradGradGradGradGradGradGradGradGradGradGradGradGradGradGradGradGradGrad

                          Input orientation:                          
 ---------------------------------------------------------------------
 Center     Atomic      Atomic             Coordinates (Angstroms)
 Number     Number       Type             X           Y           Z
 ---------------------------------------------------------------------
      1          4           0        0.005197   -0.861857    1.177486
      2          4           0       -1.010524   -1.536174   -0.738046
      3          4           0        1.025595   -1.529274   -0.736022
      4          4           0        0.005260   -0.050831   -1.801272
      5          4           0        2.069158   -0.561086    0.738108
      6          4           0       -1.810587    0.552452   -0.892099
      7          4           0       -1.015035    1.156668    1.011202
      8          4           0       -0.006310    1.725711   -0.805699
      9          4           0        1.001302    1.173329    1.005793
     10          4           0        1.810547    0.564946   -0.893506
     11          4           0       -2.064047   -0.585498    0.736005
     12          1           0        3.499922   -0.722497    1.238138
     13          1           0        3.091080   -1.337852    1.577205
     14          1           0       -3.492311   -0.749322    1.247465
     15          1           0       -3.087720   -1.380898    1.558740
     16          1           0        1.296976    2.269413    2.054452
     17          1           0        2.013525    1.919589    1.898098
     18          1           0       -1.941169   -2.716044   -0.956833
     19          1           0       -1.192217   -2.979537   -1.171664
     20          1           0       -0.397593   -1.771358    2.377785
     21          1           0        0.418452   -1.768675    2.375581
     22          1           0        0.349190    3.139091   -1.366117
     23          1           0       -0.441156    3.067856   -1.463238
     24          1           0        2.755622    1.320768   -1.846673
     25          1           0        3.235898    0.879323   -1.363945
     26          1           0       -2.767031    1.310378   -1.837872
     27          1           0       -3.240535    0.848692   -1.369440
     28          1           0       -1.321816    2.251666    2.058272
     29          1           0       -2.034247    1.891933    1.905826
     30          1           0        1.978365   -2.691965   -0.960670
     31          1           0        1.234538   -2.974105   -1.162908
     32          1           0        0.152984   -0.128988   -3.315776
     33          1           0       -0.447016   -0.128988   -3.315776
     34          1           0        0.730296   -3.538038    0.738296
     35          1           0        0.130296   -3.538038    0.738296
 ---------------------------------------------------------------------
                    Distance matrix (angstroms):
                    1          2          3          4          5
     1  Be   0.000000
     2  Be   2.270607   0.000000
     3  Be   2.268958   2.036132   0.000000
     4  Be   3.087193   2.090098   2.088453   0.000000
     5  Be   2.131537   3.551657   2.049261   3.311870   0.000000
     6  Be   3.095242   2.241917   3.521629   2.118454   4.353156
     7  Be   2.267811   3.211119   3.798848   3.226308   3.540834
     8  Be   3.260163   3.413637   3.415349   2.036517   3.452586
     9  Be   2.272374   3.798661   3.215365   3.220292   2.054305
    10  Be   3.095814   3.520982   2.242032   2.112411   1.999248
    11  Be   2.133788   2.046099   3.550136   3.317480   4.133278
    12  H    3.498028   4.991142   3.266572   4.679937   1.524195
    13  H    3.147860   4.714114   3.107071   4.753190   1.533549
    14  H    3.500018   3.274241   4.995400   4.692088   5.587917
    15  H    3.159255   3.100658   4.712463   4.756604   5.285728
    16  H    3.498945   5.254055   4.721273   4.681738   3.215704
    17  H    3.505582   5.294943   4.450758   4.647690   2.739055
    18  H    3.432443   1.518572   3.202947   3.406615   4.857921
    19  H    3.381845   1.518003   2.685468   3.226093   4.486948
    20  H    1.558894   3.184242   3.432180   4.537292   3.199712
    21  H    1.558374   3.433759   3.179309   4.535175   2.620004
    22  H    4.753507   4.909317   4.759010   3.237785   4.591009
    23  H    4.755554   4.695442   4.879939   3.168558   4.931209
    24  H    4.634029   4.855412   3.514154   3.073733   3.270122
    25  H    4.464080   4.925289   3.328824   3.390201   2.802621
    26  H    4.636403   3.521050   4.864330   3.088661   5.790231
    27  H    4.466272   3.325537   4.925018   3.395704   5.884052
    28  H    3.497252   4.718477   5.254895   4.686011   4.599251
    29  H    3.503308   4.448594   5.295909   4.655802   4.921260
    30  H    3.437208   3.212300   1.519897   3.402256   2.726671
    31  H    3.383831   2.699714   1.520995   3.234836   3.183255
    32  H    4.555035   3.158895   3.062252   1.523698   4.504710
    33  H    4.575041   2.990386   3.283979   1.582525   4.790806
    34  H    2.807241   3.036034   2.509173   4.374437   3.264168
    35  H    2.714863   2.736515   2.647699   4.315745   3.552665
                    6          7          8          9         10
     6  Be   0.000000
     7  Be   2.149543   0.000000
     8  Be   2.153931   2.154638   0.000000
     9  Be   3.448797   2.016413   2.145207   0.000000
    10  Be   3.621156   3.458607   2.157789   2.152288   0.000000
    11  Be   2.002472   2.052146   3.457285   3.544379   4.357902
    12  H    5.862159   4.895671   4.739689   3.145035   3.009220
    13  H    5.804916   4.837682   4.965629   3.316582   3.371175
    14  H    3.016711   3.134568   4.742729   4.893623   5.867824
    15  H    3.372762   3.321906   4.973598   4.852827   5.813161
    16  H    4.613791   2.769832   3.189770   1.545480   3.443751
    17  H    4.927281   3.246661   3.380509   1.541982   3.109552
    18  H    3.271744   4.441710   4.847237   5.257115   4.984404
    19  H    3.596593   4.680223   4.866176   5.176789   4.653743
    20  H    4.253091   3.289699   4.745225   3.537012   4.586452
    21  H    4.586281   3.531862   4.744649   3.297184   4.250958
    22  H    3.402944   3.382714   1.561439   3.148877   2.997524
    23  H    2.920411   3.178810   1.556535   3.430165   3.414575
    24  H    4.727768   4.734156   2.979241   3.352005   1.540442
    25  H    5.079025   4.877364   3.397046   3.270400   1.533549
    26  H    1.543931   3.348184   2.976485   4.722875   4.733045
    27  H    1.536348   3.273401   3.398114   4.872402   5.081383
    28  H    3.439610   1.545798   3.195233   2.769007   4.622739
    29  H    3.110083   1.542647   3.390063   3.246692   4.937570
    30  H    4.988697   5.259344   4.845494   4.445461   3.261923
    31  H    4.667197   5.181758   4.873969   4.686029   3.595726
    32  H    3.192833   4.662609   3.125023   4.592563   3.016033
    33  H    2.863197   4.549538   3.151923   4.740213   3.383124
    34  H    5.083934   5.016066   5.534760   4.726730   4.545789
    35  H    4.812206   4.840095   5.487225   4.798665   4.724458
                   11         12         13         14         15
    11  Be   0.000000
    12  H    5.588261   0.000000
    13  H    5.277214   0.812884   0.000000
    14  H    1.525899   6.992291   6.617865   0.000000
    15  H    1.535402   6.628220   6.178978   0.812080   0.000000
    16  H    4.602749   3.804059   4.056961   5.718501   5.726784
    17  H    4.924684   3.102506   3.446015   6.153100   6.085317
    18  H    2.723972   6.196580   5.800370   3.336610   3.070065
    19  H    3.182878   5.737381   5.347714   4.014533   3.688317
    20  H    2.622742   4.193987   3.605509   3.449559   2.839027
    21  H    3.201706   3.447278   2.822402   4.195926   3.620890
    22  H    4.910722   5.623266   6.018648   6.058688   6.387287
    23  H    4.562613   6.098877   6.413365   5.588229   5.994002
    24  H    5.790793   3.774251   4.347842   7.272938   7.282890
    25  H    5.885992   3.066981   3.686082   7.398699   7.323854
    26  H    3.273129   7.271115   7.279652   3.779907   4.345432
    27  H    2.806051   7.396070   7.317994   3.076562   3.683566
    28  H    3.216955   5.724284   5.708740   3.791357   4.069824
    29  H    2.739897   6.156954   6.066999   3.087980   3.455676
    30  H    4.863847   3.320948   3.084245   6.211121   5.807886
    31  H    4.493548   3.995838   3.692193   5.753491   5.350476
    32  H    4.641181   5.682639   5.833955   5.873343   5.985846
    33  H    4.386357   6.055469   6.157982   5.521033   5.683442
    34  H    4.065200   3.980947   3.334350   5.085922   4.461348
    35  H    3.678673   4.419445   3.782966   4.599942   3.960051
                   16         17         18         19         20
    16  H    0.000000
    17  H    0.812567   0.000000
    18  H    6.663948   6.728992   0.000000
    19  H    6.644952   6.610723   0.822502   0.000000
    20  H    4.393625   4.434713   3.794039   3.832716   0.000000
    21  H    4.145007   4.046670   4.191694   4.079631   0.816052
    22  H    3.654440   3.861644   6.300465   6.312793   6.219887
    23  H    4.004093   4.317703   5.996664   6.100825   6.178458
    24  H    4.271575   3.864273   6.256797   5.876538   6.111469
    25  H    4.168598   3.635557   6.316204   5.876732   5.850548
    26  H    5.708422   6.097731   4.203612   4.618143   5.734379
    27  H    5.859223   6.279233   3.816535   4.346270   5.384113
    28  H    2.618855   3.355656   5.844022   6.149371   4.140169
    29  H    3.355835   4.047874   5.425581   5.823331   4.039936
    30  H    5.845556   5.425884   3.919610   3.190581   4.199759
    31  H    6.152218   5.824502   3.192832   2.426777   4.080068
    32  H    5.991694   5.902776   4.079577   3.812141   5.951232
    33  H    6.134589   6.118449   3.806569   3.643923   5.925915
    34  H    5.981628   5.725165   3.268924   2.766935   2.661055
    35  H    6.067940   5.888751   2.800019   2.389333   2.467336
                   21         22         23         24         25
    21  H    0.000000
    22  H    6.171812   0.000000
    23  H    6.234380   0.799471   0.000000
    24  H    5.730135   3.054202   3.663158   0.000000
    25  H    5.379029   3.666011   4.280218   0.811520   0.000000
    26  H    6.114005   3.643841   2.939179   5.522670   6.037017
    27  H    5.853544   4.258176   3.573515   6.033615   6.476508
    28  H    4.392307   3.912317   3.720586   5.721946   5.862393
    29  H    4.431304   4.235775   3.907854   6.111491   6.284203
    30  H    3.796889   6.067933   6.267551   4.182243   3.807639
    31  H    3.826220   6.180316   6.277216   4.607295   4.346811
    32  H    5.928794   3.810513   3.742287   3.321713   3.785590
    33  H    5.985746   3.887860   3.694826   3.810111   4.288379
    34  H    2.430760   7.011266   7.060941   5.864470   5.496411
    35  H    2.427835   7.004322   6.986497   6.097737   5.794589
                   26         27         28         29         30
    26  H    0.000000
    27  H    0.810425   0.000000
    28  H    4.260822   4.171214   0.000000
    29  H    3.858815   3.642918   0.812530   0.000000
    30  H    6.269531   6.319831   6.666685   6.732754   0.000000
    31  H    5.901265   5.889203   6.649784   6.616677   0.820842
    32  H    3.575257   4.032376   6.059946   6.011092   3.930317
    33  H    3.104585   3.542292   5.942490   5.819670   4.242387
    34  H    6.509614   6.281198   6.282847   6.204064   2.271564
    35  H    6.207921   5.920173   6.113235   5.960953   2.649091
                   31         32         33         34         35
    31  H    0.000000
    32  H    3.728176   0.000000
    33  H    3.944256   0.600000   0.000000
    34  H    2.046181   5.328266   5.426158   0.000000
    35  H    2.269791   5.296947   5.328266   0.600000   0.000000
 Stoichiometry    Be11H24
 Framework group  C1[X(Be11H24)]
 Deg. of freedom    99
 Full point group                 C1      NOp   1
 Largest Abelian subgroup         C1      NOp   1
 Largest concise Abelian subgroup C1      NOp   1
                         Standard orientation:                         
 ---------------------------------------------------------------------
 Center     Atomic      Atomic             Coordinates (Angstroms)
 Number     Number       Type             X           Y           Z
 ---------------------------------------------------------------------
      1          4           0        0.154114    0.891736   -1.149057
      2          4           0       -0.828919    1.472265    0.813667
      3          4           0        1.183702    1.166400    0.854111
      4          4           0       -0.078933   -0.263446    1.704363
      5          4           0        2.134842    0.240077   -0.706892
      6          4           0       -1.925378   -0.479225    0.688523
      7          4           0       -1.150507   -0.960036   -1.257994
      8          4           0       -0.305812   -1.885932    0.494624
      9          4           0        0.840861   -1.273472   -1.211818
     10          4           0        1.653738   -1.024012    0.765388
     11          4           0       -1.949094    0.871423   -0.789679
     12          1           0        3.592484    0.248458   -1.152289
     13          1           0        3.289645    0.953555   -1.420442
     14          1           0       -3.317967    1.303862   -1.306931
     15          1           0       -2.815165    1.901951   -1.528186
     16          1           0        1.017387   -2.266678   -2.382668
     17          1           0        1.769966   -2.047414   -2.168628
     18          1           0       -1.588795    2.741076    1.158296
     19          1           0       -0.818835    2.863773    1.420246
     20          1           0       -0.066795    1.988504   -2.234621
     21          1           0        0.739725    1.865635   -2.215411
     22          1           0       -0.178739   -3.393335    0.881510
     23          1           0       -0.953923   -3.218911    0.969935
     24          1           0        2.442634   -2.019846    1.636548
     25          1           0        2.999772   -1.598888    1.223079
     26          1           0       -3.016916   -1.196687    1.511636
     27          1           0       -3.400638   -0.617362    1.094588
     28          1           0       -1.569660   -1.863799   -2.439948
     29          1           0       -2.228634   -1.424258   -2.258944
     30          1           0        2.283655    2.140753    1.242472
     31          1           0        1.580563    2.502732    1.462505
     32          1           0        0.018903   -0.390927    3.219563
     33          1           0       -0.574440   -0.302720    3.206799
     34          1           0        1.237330    3.359604   -0.363644
     35          1           0        0.643986    3.447812   -0.376408
 ---------------------------------------------------------------------
 Rotational constants (GHZ):           1.2666411           1.1133675           1.0107044
 Standard basis: def2TZVP (5D, 7F)
 There are   364 symmetry adapted cartesian basis functions of A   symmetry.
 There are   353 symmetry adapted basis functions of A   symmetry.
   353 basis functions,   511 primitive gaussians,   364 cartesian basis functions
    34 alpha electrons       34 beta electrons
       nuclear repulsion energy       377.9034204167 Hartrees.
 NAtoms=   35 NActive=   35 NUniq=   35 SFac= 1.00D+00 NAtFMM=   60 NAOKFM=F Big=F
 Integral buffers will be    131072 words long.
 Raffenetti 2 integral format.
 Two-electron integral symmetry is turned on.
 Nuclear repulsion after empirical dispersion term =      377.8506075608 Hartrees.
 One-electron integrals computed using PRISM.
   1 Symmetry operations used in ECPInt.
 ECPInt:  NShTT=   19110 NPrTT=   51619 LenC2=   18323 LenP2D=   40113.
 LDataN:  DoStor=T MaxTD1= 4 Len=   56
 NBasis=   353 RedAO= T EigKep=  9.07D-05  NBF=   353
 NBsUse=   353 1.00D-06 EigRej= -1.00D+00 NBFU=   353
 ExpMin= 3.27D-02 ExpMax= 4.70D+03 ExpMxC= 1.60D+02 IAcc=3 IRadAn=         5 AccDes= 0.00D+00
 Harris functional with IExCor= 1009 and IRadAn=       5 diagonalized for initial guess.
 HarFok:  IExCor= 1009 AccDes= 0.00D+00 IRadAn=         5 IDoV= 1 UseB2=F ITyADJ=14
 ICtDFT=  3500011 ScaDFX=  1.000000  1.000000  1.000000  1.000000
 FoFCou: FMM=F IPFlag=           0 FMFlag=      100000 FMFlg1=           0
         NFxFlg=           0 DoJE=T BraDBF=F KetDBF=T FulRan=T
         wScrn=  0.000000 ICntrl=       500 IOpCl=  0 I1Cent=   200000004 NGrid=           0
         NMat0=    1 NMatS0=      1 NMatT0=    0 NMatD0=    1 NMtDS0=    0 NMtDT0=    0
 Petite list used in FoFCou.
 Requested convergence on RMS density matrix=1.00D-08 within 128 cycles.
 Requested convergence on MAX density matrix=1.00D-06.
 Requested convergence on             energy=1.00D-06.
 No special actions if energy rises.
 SCF Done:  E(RPBE1PBE) =  -175.964158763     A.U. after   15 cycles
            NFock= 15  Conv=0.92D-08     -V/T= 2.0068

 **********************************************************************

            Population analysis using the SCF density.

 **********************************************************************

 Orbital symmetries:
       Occupied  (A) (A) (A) (A) (A) (A) (A) (A) (A) (A) (A) (A)
                 (A) (A) (A) (A) (A) (A) (A) (A) (A) (A) (A) (A)
                 (A) (A) (A) (A) (A) (A) (A) (A) (A) (A)
       Virtual   (A) (A) (A) (A) (A) (A) (A) (A) (A) (A) (A) (A)
                 (A) (A) (A) (A) (A) (A) (A) (A) (A) (A) (A) (A)
                 (A) (A) (A) (A) (A) (A) (A) (A) (A) (A) (A) (A)
                 (A) (A) (A) (A) (A) (A) (A) (A) (A) (A) (A) (A)
                 (A) (A) (A) (A) (A) (A) (A) (A) (A) (A) (A) (A)
                 (A) (A) (A) (A) (A) (A) (A) (A) (A) (A) (A) (A)
                 (A) (A) (A) (A) (A) (A) (A) (A) (A) (A) (A) (A)
                 (A) (A) (A) (A) (A) (A) (A) (A) (A) (A) (A) (A)
                 (A) (A) (A) (A) (A) (A) (A) (A) (A) (A) (A) (A)
                 (A) (A) (A) (A) (A) (A) (A) (A) (A) (A) (A) (A)
                 (A) (A) (A) (A) (A) (A) (A) (A) (A) (A) (A) (A)
                 (A) (A) (A) (A) (A) (A) (A) (A) (A) (A) (A) (A)
                 (A) (A) (A) (A) (A) (A) (A) (A) (A) (A) (A) (A)
                 (A) (A) (A) (A) (A) (A) (A) (A) (A) (A) (A) (A)
                 (A) (A) (A) (A) (A) (A) (A) (A) (A) (A) (A) (A)
                 (A) (A) (A) (A) (A) (A) (A) (A) (A) (A) (A) (A)
                 (A) (A) (A) (A) (A) (A) (A) (A) (A) (A) (A) (A)
                 (A) (A) (A) (A) (A) (A) (A) (A) (A) (A) (A) (A)
                 (A) (A) (A) (A) (A) (A) (A) (A) (A) (A) (A) (A)
                 (A) (A) (A) (A) (A) (A) (A) (A) (A) (A) (A) (A)
                 (A) (A) (A) (A) (A) (A) (A) (A) (A) (A) (A) (A)
                 (A) (A) (A) (A) (A) (A) (A) (A) (A) (A) (A) (A)
                 (A) (A) (A) (A) (A) (A) (A) (A) (A) (A) (A) (A)
                 (A) (A) (A) (A) (A) (A) (A) (A) (A) (A) (A) (A)
                 (A) (A) (A) (A) (A) (A) (A) (A) (A) (A) (A) (A)
                 (A) (A) (A) (A) (A) (A) (A) (A) (A) (A) (A) (A)
                 (A) (A) (A) (A) (A) (A) (A)
 The electronic state is 1-A.
 Alpha  occ. eigenvalues --   -3.98082  -3.97781  -3.97527  -3.96826  -3.96745
 Alpha  occ. eigenvalues --   -3.96694  -3.96669  -3.96544  -3.96540  -3.96475
 Alpha  occ. eigenvalues --   -3.96392  -0.56982  -0.54668  -0.53389  -0.53065
 Alpha  occ. eigenvalues --   -0.52281  -0.51456  -0.51108  -0.50782  -0.50602
 Alpha  occ. eigenvalues --   -0.50023  -0.49914  -0.44567  -0.41037  -0.31587
 Alpha  occ. eigenvalues --   -0.27226  -0.26072  -0.21168  -0.19932  -0.18728
 Alpha  occ. eigenvalues --   -0.17824  -0.17064  -0.16594  -0.15585
 Alpha virt. eigenvalues --   -0.06628  -0.02888  -0.00034   0.01426   0.01621
 Alpha virt. eigenvalues --    0.01817   0.01925   0.02432   0.03024   0.03161
 Alpha virt. eigenvalues --    0.03418   0.04076   0.04146   0.04837   0.05283
 Alpha virt. eigenvalues --    0.06124   0.06286   0.06356   0.06834   0.07339
 Alpha virt. eigenvalues --    0.07679   0.08355   0.09544   0.10104   0.11244
 Alpha virt. eigenvalues --    0.11660   0.11694   0.11970   0.12530   0.13056
 Alpha virt. eigenvalues --    0.14248   0.14466   0.15253   0.15728   0.15835
 Alpha virt. eigenvalues --    0.16619   0.17249   0.17544   0.17908   0.18477
 Alpha virt. eigenvalues --    0.18886   0.19658   0.20315   0.20637   0.20735
 Alpha virt. eigenvalues --    0.21399   0.21615   0.22614   0.23420   0.24520
 Alpha virt. eigenvalues --    0.24538   0.24646   0.24813   0.25267   0.26117
 Alpha virt. eigenvalues --    0.26765   0.27122   0.27365   0.28641   0.29410
 Alpha virt. eigenvalues --    0.29702   0.30572   0.30796   0.31141   0.31552
 Alpha virt. eigenvalues --    0.32176   0.33046   0.33208   0.33916   0.34437
 Alpha virt. eigenvalues --    0.34877   0.35035   0.35615   0.36470   0.36639
 Alpha virt. eigenvalues --    0.37134   0.37595   0.38015   0.38900   0.39114
 Alpha virt. eigenvalues --    0.39831   0.40486   0.41458   0.41752   0.42479
 Alpha virt. eigenvalues --    0.42756   0.43442   0.45554   0.46254   0.46755
 Alpha virt. eigenvalues --    0.46965   0.47162   0.47746   0.48353   0.48508
 Alpha virt. eigenvalues --    0.48883   0.49987   0.50503   0.50761   0.52003
 Alpha virt. eigenvalues --    0.52550   0.52946   0.54196   0.54818   0.55351
 Alpha virt. eigenvalues --    0.56745   0.57495   0.58036   0.59466   0.60035
 Alpha virt. eigenvalues --    0.60291   0.60992   0.61665   0.62200   0.62751
 Alpha virt. eigenvalues --    0.63016   0.63561   0.63897   0.64465   0.65995
 Alpha virt. eigenvalues --    0.66276   0.67986   0.68117   0.68527   0.68891
 Alpha virt. eigenvalues --    0.69922   0.70606   0.70844   0.71870   0.72066
 Alpha virt. eigenvalues --    0.72260   0.73393   0.74133   0.74994   0.75513
 Alpha virt. eigenvalues --    0.76150   0.76271   0.77094   0.77365   0.78742
 Alpha virt. eigenvalues --    0.79695   0.79980   0.80401   0.80997   0.81888
 Alpha virt. eigenvalues --    0.82247   0.83058   0.84432   0.84720   0.86089
 Alpha virt. eigenvalues --    0.86179   0.88255   0.88488   0.88721   0.89121
 Alpha virt. eigenvalues --    0.89820   0.91530   0.92889   0.93615   0.94997
 Alpha virt. eigenvalues --    0.98333   0.98867   1.02481   1.04156   1.05270
 Alpha virt. eigenvalues --    1.07120   1.09068   1.10047   1.11107   1.11808
 Alpha virt. eigenvalues --    1.14260   1.14484   1.17727   1.19829   1.20734
 Alpha virt. eigenvalues --    1.24338   1.25752   1.27294   1.33291   1.37511
 Alpha virt. eigenvalues --    1.47788   1.52819   1.53608   1.54359   1.58067
 Alpha virt. eigenvalues --    1.60554   1.61389   1.63213   1.63533   1.65968
 Alpha virt. eigenvalues --    1.67891   1.69817   1.69956   1.71951   1.74991
 Alpha virt. eigenvalues --    1.75397   1.76157   1.78579   1.79365   1.80488
 Alpha virt. eigenvalues --    1.80921   1.81458   1.82339   1.82561   1.83855
 Alpha virt. eigenvalues --    1.84011   1.85114   1.87110   1.87850   1.88183
 Alpha virt. eigenvalues --    1.89978   1.93079   1.93554   1.95095   1.98045
 Alpha virt. eigenvalues --    1.98806   1.99284   2.00619   2.00719   2.03181
 Alpha virt. eigenvalues --    2.03767   2.04377   2.04925   2.06986   2.07626
 Alpha virt. eigenvalues --    2.08036   2.09592   2.11091   2.11910   2.13781
 Alpha virt. eigenvalues --    2.14537   2.15718   2.17365   2.18028   2.18092
 Alpha virt. eigenvalues --    2.19771   2.21257   2.22245   2.23968   2.31403
 Alpha virt. eigenvalues --    2.50217   2.53282   2.55689   2.56943   2.59827
 Alpha virt. eigenvalues --    2.64025   2.64235   2.67590   2.68885   2.71693
 Alpha virt. eigenvalues --    2.77537   2.81396   2.86866   2.90794   2.93177
 Alpha virt. eigenvalues --    2.94720   2.99114   3.06006   3.07391   3.08761
 Alpha virt. eigenvalues --    3.09487   3.10941   3.12607   3.12921   3.13181
 Alpha virt. eigenvalues --    3.14142   3.14969   3.15128   3.15421   3.16098
 Alpha virt. eigenvalues --    3.17381   3.17921   3.19903   4.50901   4.56448
 Alpha virt. eigenvalues --    5.46239   5.52143   5.54356   5.59400   5.63265
 Alpha virt. eigenvalues --    5.63299   5.68209   5.71368   5.72142   5.76627
 Alpha virt. eigenvalues --    5.86838   5.87440   5.87790   5.94953   5.97695
 Alpha virt. eigenvalues --    5.99577   6.03644   6.06334   6.08894   6.15069
 Alpha virt. eigenvalues --    6.16316   6.17556   6.20650   6.24787   6.27554
 Alpha virt. eigenvalues --    6.27768   6.28873   6.32629   6.34737   6.37767
 Alpha virt. eigenvalues --    6.38980   6.42478   6.47547   7.89871   7.99004
 Alpha virt. eigenvalues --    8.00802   8.02696   8.05226   8.06260   8.08290
 Alpha virt. eigenvalues --    8.14369   8.15302   8.22570   8.28074
          Condensed to atoms (all electrons):
               1          2          3          4          5          6
     1  Be   3.326621   0.062134   0.108131  -0.157817  -0.292375   0.104792
     2  Be   0.062134   3.568383  -0.155164   0.087351   0.002453   0.152962
     3  Be   0.108131  -0.155164   3.522346   0.019501   0.286820   0.005205
     4  Be  -0.157817   0.087351   0.019501   3.389050   0.076152  -0.174641
     5  Be  -0.292375   0.002453   0.286820   0.076152   4.935970  -0.106856
     6  Be   0.104792   0.152962   0.005205  -0.174641  -0.106856   4.444797
     7  Be   0.045397   0.155007  -0.107402   0.074456  -0.006069   0.094078
     8  Be  -0.060611   0.034697   0.037437   0.283804   0.018941  -0.130895
     9  Be   0.032502  -0.110821   0.159051   0.067491   0.130531  -0.057264
    10  Be   0.098944   0.013597   0.176030  -0.290608   0.459772  -0.101125
    11  Be  -0.341516   0.323512  -0.008545   0.099282  -0.174906   0.467665
    12  H    0.096316   0.000841   0.016830  -0.009358  -0.076879   0.000664
    13  H    0.019717  -0.003189   0.018435  -0.009881  -0.047669   0.003124
    14  H    0.092066   0.010618  -0.000414  -0.007600   0.002787   0.002724
    15  H    0.028842   0.014815  -0.002402  -0.010340   0.000667  -0.009476
    16  H    0.001694   0.001815  -0.013569  -0.005406  -0.121773   0.006047
    17  H    0.015388  -0.000568  -0.003737  -0.006921   0.070084  -0.002891
    18  H    0.016052  -0.078649   0.021480  -0.012352  -0.002637   0.033919
    19  H   -0.002842  -0.068798   0.151018   0.056202  -0.001720  -0.043387
    20  H   -0.020004   0.039189  -0.041987  -0.008530  -0.187893   0.005341
    21  H   -0.000211  -0.048731   0.023755  -0.003802   0.245451  -0.004890
    22  H   -0.004040  -0.001672  -0.002369  -0.020625   0.014662  -0.073659
    23  H   -0.002818   0.001411  -0.005385   0.004117  -0.009015   0.127187
    24  H   -0.024279  -0.003267  -0.014775   0.106245  -0.092447   0.014477
    25  H   -0.003658  -0.004069   0.014733   0.055475   0.003269  -0.000619
    26  H   -0.019875  -0.009254  -0.001744   0.072277   0.000994  -0.149509
    27  H   -0.007290   0.021898  -0.005113   0.045213   0.003991  -0.180600
    28  H    0.010757  -0.013604   0.002719  -0.004453   0.002541  -0.064588
    29  H    0.012610  -0.002403  -0.000679  -0.004959  -0.001975   0.058586
    30  H    0.007113   0.006153  -0.116334  -0.008664   0.077095  -0.001028
    31  H   -0.005489   0.148611  -0.065070   0.058246  -0.092441   0.004570
    32  H   -0.005733  -0.058316   0.069105  -0.035655   0.009516  -0.122852
    33  H   -0.002006   0.050530  -0.044588  -0.064430  -0.010935   0.165489
    34  H   -0.026114  -0.030859  -0.010520  -0.006552   0.004996   0.000686
    35  H   -0.018649  -0.015675   0.000437  -0.006540  -0.046921   0.000784
               7          8          9         10         11         12
     1  Be   0.045397  -0.060611   0.032502   0.098944  -0.341516   0.096316
     2  Be   0.155007   0.034697  -0.110821   0.013597   0.323512   0.000841
     3  Be  -0.107402   0.037437   0.159051   0.176030  -0.008545   0.016830
     4  Be   0.074456   0.283804   0.067491  -0.290608   0.099282  -0.009358
     5  Be  -0.006069   0.018941   0.130531   0.459772  -0.174906  -0.076879
     6  Be   0.094078  -0.130895  -0.057264  -0.101125   0.467665   0.000664
     7  Be   3.569481   0.153233  -0.297464  -0.038547   0.123680  -0.000970
     8  Be   0.153233   3.336630   0.117251  -0.138299   0.035812  -0.004656
     9  Be  -0.297464   0.117251   3.715183   0.153678  -0.007414   0.001780
    10  Be  -0.038547  -0.138299   0.153678   4.520214  -0.104186   0.002699
    11  Be   0.123680   0.035812  -0.007414  -0.104186   4.833914   0.003209
    12  H   -0.000970  -0.004656   0.001780   0.002699   0.003209   0.559631
    13  H   -0.001225  -0.004095   0.041059  -0.006872   0.000141   0.274406
    14  H    0.006015  -0.004849  -0.001049   0.000930  -0.066702  -0.000002
    15  H    0.037165  -0.006257  -0.002336   0.003042  -0.045353  -0.000002
    16  H    0.185323   0.072026  -0.073656  -0.066176   0.003687   0.000814
    17  H    0.027413  -0.019182  -0.106252   0.055546  -0.000758   0.001912
    18  H   -0.002316  -0.002757  -0.000870  -0.002598   0.054771  -0.000029
    19  H   -0.012840   0.000110   0.001132   0.004029  -0.087957   0.000006
    20  H    0.020847  -0.002198  -0.040197  -0.004304   0.247481   0.003877
    21  H   -0.033328  -0.004915   0.023700   0.006187  -0.187439  -0.007710
    22  H   -0.043958  -0.045975   0.055785   0.129861  -0.010297  -0.000040
    23  H    0.034282  -0.039713  -0.051844  -0.067395   0.011977   0.000001
    24  H    0.004604   0.111274   0.007376  -0.214961   0.001594  -0.000053
    25  H   -0.002776   0.032268   0.036162  -0.156458   0.003849   0.006167
    26  H    0.005851   0.093626   0.002224   0.011999  -0.075255   0.000001
    27  H    0.045501   0.045866  -0.000682   0.001795  -0.002268  -0.000001
    28  H   -0.035558   0.050764   0.174339   0.004537  -0.114574  -0.000044
    29  H   -0.095533  -0.030415   0.016008  -0.003119   0.078426  -0.000005
    30  H   -0.001218  -0.004571   0.001422   0.031232  -0.004244  -0.003892
    31  H    0.000707  -0.003044  -0.014772  -0.042013   0.000292   0.002790
    32  H   -0.006200  -0.007721   0.002051   0.156249  -0.011656  -0.000043
    33  H    0.002708  -0.019390  -0.005798  -0.119041   0.013813  -0.000008
    34  H   -0.001520   0.000721  -0.002299   0.000439  -0.015157  -0.001107
    35  H   -0.002646   0.001699  -0.002111  -0.001856   0.016064   0.000524
              13         14         15         16         17         18
     1  Be   0.019717   0.092066   0.028842   0.001694   0.015388   0.016052
     2  Be  -0.003189   0.010618   0.014815   0.001815  -0.000568  -0.078649
     3  Be   0.018435  -0.000414  -0.002402  -0.013569  -0.003737   0.021480
     4  Be  -0.009881  -0.007600  -0.010340  -0.005406  -0.006921  -0.012352
     5  Be  -0.047669   0.002787   0.000667  -0.121773   0.070084  -0.002637
     6  Be   0.003124   0.002724  -0.009476   0.006047  -0.002891   0.033919
     7  Be  -0.001225   0.006015   0.037165   0.185323   0.027413  -0.002316
     8  Be  -0.004095  -0.004849  -0.006257   0.072026  -0.019182  -0.002757
     9  Be   0.041059  -0.001049  -0.002336  -0.073656  -0.106252  -0.000870
    10  Be  -0.006872   0.000930   0.003042  -0.066176   0.055546  -0.002598
    11  Be   0.000141  -0.066702  -0.045353   0.003687  -0.000758   0.054771
    12  H    0.274406  -0.000002  -0.000002   0.000814   0.001912  -0.000029
    13  H    0.625250  -0.000001  -0.000014   0.003439  -0.006176  -0.000008
    14  H   -0.000001   0.554559   0.272122  -0.000050  -0.000004  -0.003445
    15  H   -0.000014   0.272122   0.626005   0.000035  -0.000040  -0.001561
    16  H    0.003439  -0.000050   0.000035   0.781738   0.185532   0.000007
    17  H   -0.006176  -0.000004  -0.000040   0.185532   0.730772  -0.000014
    18  H   -0.000008  -0.003445  -0.001561   0.000007  -0.000014   0.699451
    19  H   -0.000007   0.002812   0.000312  -0.000007   0.000011   0.198851
    20  H   -0.002139  -0.007435  -0.000669   0.000234   0.000956  -0.000376
    21  H   -0.000585   0.003680  -0.001258  -0.001247   0.000071   0.000705
    22  H    0.000004   0.000000  -0.000025  -0.007789   0.000448   0.000003
    23  H   -0.000018  -0.000041   0.000008   0.003122   0.000988  -0.000024
    24  H    0.002300   0.000001   0.000001   0.002959  -0.002546  -0.000025
    25  H   -0.002690  -0.000001   0.000001   0.001670  -0.002726  -0.000016
    26  H    0.000000  -0.000115   0.002215  -0.000015  -0.000026  -0.000603
    27  H    0.000001   0.005861  -0.002939  -0.000046  -0.000023  -0.000056
    28  H    0.000026   0.000534   0.003534  -0.001240  -0.011542   0.000068
    29  H   -0.000038   0.001869  -0.006289  -0.010639   0.008707  -0.000245
    30  H   -0.003301  -0.000029   0.000010   0.000081  -0.000242   0.009022
    31  H    0.000868   0.000020  -0.000024  -0.000066   0.000084  -0.014968
    32  H    0.000040  -0.000010  -0.000067   0.000009  -0.000031   0.001868
    33  H   -0.000045  -0.000024   0.000084  -0.000034  -0.000005  -0.001288
    34  H   -0.000237   0.000054  -0.000073  -0.000004  -0.000050   0.006258
    35  H   -0.000338  -0.000283  -0.000549   0.000000   0.000004   0.001872
              19         20         21         22         23         24
     1  Be  -0.002842  -0.020004  -0.000211  -0.004040  -0.002818  -0.024279
     2  Be  -0.068798   0.039189  -0.048731  -0.001672   0.001411  -0.003267
     3  Be   0.151018  -0.041987   0.023755  -0.002369  -0.005385  -0.014775
     4  Be   0.056202  -0.008530  -0.003802  -0.020625   0.004117   0.106245
     5  Be  -0.001720  -0.187893   0.245451   0.014662  -0.009015  -0.092447
     6  Be  -0.043387   0.005341  -0.004890  -0.073659   0.127187   0.014477
     7  Be  -0.012840   0.020847  -0.033328  -0.043958   0.034282   0.004604
     8  Be   0.000110  -0.002198  -0.004915  -0.045975  -0.039713   0.111274
     9  Be   0.001132  -0.040197   0.023700   0.055785  -0.051844   0.007376
    10  Be   0.004029  -0.004304   0.006187   0.129861  -0.067395  -0.214961
    11  Be  -0.087957   0.247481  -0.187439  -0.010297   0.011977   0.001594
    12  H    0.000006   0.003877  -0.007710  -0.000040   0.000001  -0.000053
    13  H   -0.000007  -0.002139  -0.000585   0.000004  -0.000018   0.002300
    14  H    0.002812  -0.007435   0.003680   0.000000  -0.000041   0.000001
    15  H    0.000312  -0.000669  -0.001258  -0.000025   0.000008   0.000001
    16  H   -0.000007   0.000234  -0.001247  -0.007789   0.003122   0.002959
    17  H    0.000011   0.000956   0.000071   0.000448   0.000988  -0.002546
    18  H    0.198851  -0.000376   0.000705   0.000003  -0.000024  -0.000025
    19  H    0.766391  -0.000797   0.001086  -0.000012   0.000003  -0.000038
    20  H   -0.000797   0.824126   0.130841  -0.000015   0.000002  -0.000073
    21  H    0.001086   0.130841   0.814709   0.000001  -0.000017   0.000105
    22  H   -0.000012  -0.000015   0.000001   0.706484   0.233306  -0.010952
    23  H    0.000003   0.000002  -0.000017   0.233306   0.700052   0.000703
    24  H   -0.000038  -0.000073   0.000105  -0.010952   0.000703   0.754710
    25  H   -0.000037   0.000056  -0.000226  -0.004454   0.003203   0.292008
    26  H    0.001497   0.000102  -0.000071  -0.000538  -0.005896  -0.000123
    27  H    0.000525  -0.000259   0.000053   0.004003  -0.006660  -0.000022
    28  H   -0.000060  -0.001137   0.000342   0.002703  -0.006738  -0.000023
    29  H    0.000084   0.000165   0.000881   0.000623   0.001103  -0.000023
    30  H   -0.016286   0.000645   0.000285  -0.000038   0.000002  -0.000133
    31  H    0.007071   0.001389  -0.000279  -0.000001  -0.000024   0.001611
    32  H    0.005176   0.000010  -0.000047   0.004859  -0.003160  -0.010522
    33  H   -0.009569  -0.000041   0.000027  -0.002555   0.002849   0.003900
    34  H   -0.008252  -0.009599   0.015189   0.000001  -0.000000   0.000015
    35  H    0.003341   0.019473  -0.014055   0.000000   0.000001  -0.000034
              25         26         27         28         29         30
     1  Be  -0.003658  -0.019875  -0.007290   0.010757   0.012610   0.007113
     2  Be  -0.004069  -0.009254   0.021898  -0.013604  -0.002403   0.006153
     3  Be   0.014733  -0.001744  -0.005113   0.002719  -0.000679  -0.116334
     4  Be   0.055475   0.072277   0.045213  -0.004453  -0.004959  -0.008664
     5  Be   0.003269   0.000994   0.003991   0.002541  -0.001975   0.077095
     6  Be  -0.000619  -0.149509  -0.180600  -0.064588   0.058586  -0.001028
     7  Be  -0.002776   0.005851   0.045501  -0.035558  -0.095533  -0.001218
     8  Be   0.032268   0.093626   0.045866   0.050764  -0.030415  -0.004571
     9  Be   0.036162   0.002224  -0.000682   0.174339   0.016008   0.001422
    10  Be  -0.156458   0.011999   0.001795   0.004537  -0.003119   0.031232
    11  Be   0.003849  -0.075255  -0.002268  -0.114574   0.078426  -0.004244
    12  H    0.006167   0.000001  -0.000001  -0.000044  -0.000005  -0.003892
    13  H   -0.002690   0.000000   0.000001   0.000026  -0.000038  -0.003301
    14  H   -0.000001  -0.000115   0.005861   0.000534   0.001869  -0.000029
    15  H    0.000001   0.002215  -0.002939   0.003534  -0.006289   0.000010
    16  H    0.001670  -0.000015  -0.000046  -0.001240  -0.010639   0.000081
    17  H   -0.002726  -0.000026  -0.000023  -0.011542   0.008707  -0.000242
    18  H   -0.000016  -0.000603  -0.000056   0.000068  -0.000245   0.009022
    19  H   -0.000037   0.001497   0.000525  -0.000060   0.000084  -0.016286
    20  H    0.000056   0.000102  -0.000259  -0.001137   0.000165   0.000645
    21  H   -0.000226  -0.000071   0.000053   0.000342   0.000881   0.000285
    22  H   -0.004454  -0.000538   0.004003   0.002703   0.000623  -0.000038
    23  H    0.003203  -0.005896  -0.006660  -0.006738   0.001103   0.000002
    24  H    0.292008  -0.000123  -0.000022  -0.000023  -0.000023  -0.000133
    25  H    0.646865  -0.000000  -0.000021  -0.000031  -0.000023  -0.000340
    26  H   -0.000000   0.712228   0.287526   0.002572  -0.002687  -0.000022
    27  H   -0.000021   0.287526   0.665969   0.001755  -0.002829  -0.000021
    28  H   -0.000031   0.002572   0.001755   0.762193   0.180859   0.000008
    29  H   -0.000023  -0.002687  -0.002829   0.180859   0.737487  -0.000013
    30  H   -0.000340  -0.000022  -0.000021   0.000008  -0.000013   0.742658
    31  H    0.000161  -0.000012  -0.000031  -0.000006   0.000010   0.200467
    32  H   -0.003854   0.003219   0.004539  -0.000032  -0.000008  -0.000521
    33  H    0.002865  -0.009675  -0.006882   0.000030  -0.000038   0.001838
    34  H   -0.000028  -0.000010   0.000003   0.000011  -0.000015   0.012409
    35  H    0.000014   0.000009  -0.000010  -0.000011  -0.000006  -0.006921
              31         32         33         34         35
     1  Be  -0.005489  -0.005733  -0.002006  -0.026114  -0.018649
     2  Be   0.148611  -0.058316   0.050530  -0.030859  -0.015675
     3  Be  -0.065070   0.069105  -0.044588  -0.010520   0.000437
     4  Be   0.058246  -0.035655  -0.064430  -0.006552  -0.006540
     5  Be  -0.092441   0.009516  -0.010935   0.004996  -0.046921
     6  Be   0.004570  -0.122852   0.165489   0.000686   0.000784
     7  Be   0.000707  -0.006200   0.002708  -0.001520  -0.002646
     8  Be  -0.003044  -0.007721  -0.019390   0.000721   0.001699
     9  Be  -0.014772   0.002051  -0.005798  -0.002299  -0.002111
    10  Be  -0.042013   0.156249  -0.119041   0.000439  -0.001856
    11  Be   0.000292  -0.011656   0.013813  -0.015157   0.016064
    12  H    0.002790  -0.000043  -0.000008  -0.001107   0.000524
    13  H    0.000868   0.000040  -0.000045  -0.000237  -0.000338
    14  H    0.000020  -0.000010  -0.000024   0.000054  -0.000283
    15  H   -0.000024  -0.000067   0.000084  -0.000073  -0.000549
    16  H   -0.000066   0.000009  -0.000034  -0.000004   0.000000
    17  H    0.000084  -0.000031  -0.000005  -0.000050   0.000004
    18  H   -0.014968   0.001868  -0.001288   0.006258   0.001872
    19  H    0.007071   0.005176  -0.009569  -0.008252   0.003341
    20  H    0.001389   0.000010  -0.000041  -0.009599   0.019473
    21  H   -0.000279  -0.000047   0.000027   0.015189  -0.014055
    22  H   -0.000001   0.004859  -0.002555   0.000001   0.000000
    23  H   -0.000024  -0.003160   0.002849  -0.000000   0.000001
    24  H    0.001611  -0.010522   0.003900   0.000015  -0.000034
    25  H    0.000161  -0.003854   0.002865  -0.000028   0.000014
    26  H   -0.000012   0.003219  -0.009675  -0.000010   0.000009
    27  H   -0.000031   0.004539  -0.006882   0.000003  -0.000010
    28  H   -0.000006  -0.000032   0.000030   0.000011  -0.000011
    29  H    0.000010  -0.000008  -0.000038  -0.000015  -0.000006
    30  H    0.200467  -0.000521   0.001838   0.012409  -0.006921
    31  H    0.767830  -0.007166   0.004904  -0.010952  -0.009242
    32  H   -0.007166   0.707540   0.241685  -0.000054   0.000082
    33  H    0.004904   0.241685   0.730863   0.000071  -0.000155
    34  H   -0.010952  -0.000054   0.000071   0.607348   0.453923
    35  H   -0.009242   0.000082  -0.000155   0.453923   0.623757
 Mulliken charges:
               1
     1  Be   0.916250
     2  Be  -0.090937
     3  Be  -0.033233
     4  Be   0.354274
     5  Be  -1.074182
     6  Be  -0.468817
     7  Be   0.103823
     8  Be   0.103383
     9  Be   0.036107
    10  Be  -0.473225
    11  Be  -1.060942
    12  H    0.132331
    13  H    0.099717
    14  H    0.135403
    15  H    0.100818
    16  H    0.051488
    17  H    0.065819
    18  H    0.080509
    19  H    0.052953
    20  H    0.032918
    21  H    0.041746
    22  H    0.076271
    23  H    0.074435
    24  H    0.070416
    25  H    0.083262
    26  H    0.079091
    27  H    0.081254
    28  H    0.053349
    29  H    0.064525
    30  H    0.077376
    31  H    0.065970
    32  H    0.067701
    33  H    0.074851
    34  H    0.021279
    35  H    0.004018
 Sum of Mulliken charges =  -0.00000
 Mulliken charges with hydrogens summed into heavy atoms:
               1
     1  Be   0.990915
     2  Be   0.042525
     3  Be   0.135409
     4  Be   0.496825
     5  Be  -0.842135
     6  Be  -0.308472
     7  Be   0.221698
     8  Be   0.254089
     9  Be   0.153415
    10  Be  -0.319547
    11  Be  -0.824721
 Electronic spatial extent (au):  <R**2>=           1801.6422
 Charge=             -0.0000 electrons
 Dipole moment (field-independent basis, Debye):
    X=             -0.2254    Y=              0.1410    Z=              0.3559  Tot=              0.4443
 Quadrupole moment (field-independent basis, Debye-Ang):
   XX=            -69.3654   YY=            -70.6774   ZZ=            -71.8583
   XY=             -0.0993   XZ=             -0.5390   YZ=             -0.5180
 Traceless Quadrupole moment (field-independent basis, Debye-Ang):
   XX=              1.2683   YY=             -0.0437   ZZ=             -1.2246
   XY=             -0.0993   XZ=             -0.5390   YZ=             -0.5180
 Octapole moment (field-independent basis, Debye-Ang**2):
  XXX=              4.2846  YYY=             -2.3455  ZZZ=             11.4191  XYY=             -4.2629
  XXY=              9.2861  XXZ=            -12.8592  XZZ=             -3.5717  YZZ=             -4.8399
  YYZ=              5.8355  XYZ=              4.1062
 Hexadecapole moment (field-independent basis, Debye-Ang**3):
 XXXX=          -1185.9725 YYYY=          -1062.2245 ZZZZ=           -837.5224 XXXY=              6.8849
 XXXZ=            -16.2384 YYYX=             -5.1867 YYYZ=              9.6027 ZZZX=             -5.2896
 ZZZY=              5.5316 XXYY=           -368.0931 XXZZ=           -324.3367 YYZZ=           -298.7401
 XXYZ=            -31.6943 YYXZ=             10.6974 ZZXY=              0.6791
 N-N= 3.778506075608D+02 E-N=-1.155743592453D+03  KE= 1.747713696007D+02
   1 Symmetry operations used in ECPInt.
 ECPInt:  NShTT=   19110 NPrTT=   51619 LenC2=   18323 LenP2D=   40113.
 LDataN:  DoStor=T MaxTD1= 5 Len=  102
 Calling FoFJK, ICntrl=      2127 FMM=F ISym2X=0 I1Cent= 0 IOpClX= 0 NMat=1 NMatS=1 NMatT=0.
 ***** Axes restored to original set *****
 -------------------------------------------------------------------
 Center     Atomic                   Forces (Hartrees/Bohr)
 Number     Number              X              Y              Z
 -------------------------------------------------------------------
      1        4          -0.000283361    0.001900574   -0.001238605
      2        4           0.001398707    0.006557379    0.002853331
      3        4          -0.000882281    0.008276864    0.001452022
      4        4          -0.002921773    0.000871639   -0.000084158
      5        4           0.000065262   -0.002565104   -0.000579863
      6        4           0.003459483   -0.000863506    0.001706775
      7        4           0.001728298    0.002884607    0.000015465
      8        4          -0.000063630   -0.003589229    0.004476857
      9        4          -0.002444818    0.002732453    0.000252120
     10        4          -0.003068621   -0.000982060   -0.000383174
     11        4           0.000061132   -0.002347089    0.000244270
     12        1           0.000146456    0.000052651   -0.000004932
     13        1          -0.000241939    0.000440990    0.000572429
     14        1          -0.000079390   -0.000338904    0.000424018
     15        1          -0.000328121    0.000409061    0.000324126
     16        1          -0.000008379   -0.000765414    0.000402279
     17        1          -0.000204034    0.000142414    0.000207118
     18        1          -0.000196083   -0.000356377    0.000295508
     19        1          -0.000422367    0.000283681   -0.000787141
     20        1           0.000536915   -0.000202444    0.000108489
     21        1           0.000010391    0.000835970    0.000429492
     22        1          -0.001393305    0.000473937   -0.000468102
     23        1           0.001282842    0.000629560   -0.000754707
     24        1           0.000185038    0.000242829   -0.000079613
     25        1          -0.000049319   -0.000241992   -0.000065117
     26        1           0.000145759   -0.000013270   -0.000088205
     27        1          -0.000220130   -0.000314819    0.000162315
     28        1          -0.000372946   -0.001010951    0.000698935
     29        1           0.000338104    0.000746681    0.000140167
     30        1          -0.000435914   -0.000343357    0.000014392
     31        1           0.001281458    0.001499771   -0.002947033
     32        1           0.186994325   -0.000245691   -0.013011906
     33        1          -0.183730093    0.000172520   -0.002446525
     34        1           0.166598645   -0.008171870    0.005405838
     35        1          -0.166886309   -0.006801507    0.002753135
 -------------------------------------------------------------------
 Cartesian Forces:  Max     0.186994325 RMS     0.034491614

 GradGradGradGradGradGradGradGradGradGradGradGradGradGradGradGradGradGrad
 Berny optimization.
 FormGI is forming the generalized inverse of G from B-inverse, IUseBI=4.
 Internal  Forces:  Max     0.166886472 RMS     0.008648781
 Search for a local minimum.
 Step number   1 out of a maximum of  210
 All quantities printed in internal units (Hartrees-Bohrs-Radians)
 Mixed Optimization -- RFO/linear search
 Second derivative matrix not updated -- first step.
 ITU=  0
     Eigenvalues ---    0.00230   0.00890   0.01643   0.01739   0.01765
     Eigenvalues ---    0.01807   0.01877   0.01912   0.01964   0.02018
     Eigenvalues ---    0.02135   0.02189   0.02213   0.02286   0.02341
     Eigenvalues ---    0.02382   0.02471   0.02496   0.02515   0.02541
     Eigenvalues ---    0.02559   0.02683   0.02736   0.02742   0.02786
     Eigenvalues ---    0.02829   0.02874   0.02886   0.02952   0.02986
     Eigenvalues ---    0.03032   0.03116   0.03131   0.03211   0.03287
     Eigenvalues ---    0.03303   0.03343   0.03427   0.03494   0.03814
     Eigenvalues ---    0.04038   0.04161   0.04665   0.05712   0.05842
     Eigenvalues ---    0.05892   0.06041   0.06100   0.06214   0.06490
     Eigenvalues ---    0.06684   0.06834   0.06887   0.07837   0.07966
     Eigenvalues ---    0.08221   0.08373   0.08429   0.08547   0.08553
     Eigenvalues ---    0.08615   0.08662   0.08779   0.08919   0.08993
     Eigenvalues ---    0.09018   0.09135   0.09276   0.09938   0.09941
     Eigenvalues ---    0.10263   0.10274   0.10363   0.10434   0.10586
     Eigenvalues ---    0.10621   0.10631   0.10651   0.10705   0.10872
     Eigenvalues ---    0.11427   0.11453   0.11987   0.12137   0.12303
     Eigenvalues ---    0.15975   0.16000   0.16777   0.16896   0.17034
     Eigenvalues ---    0.17269   0.17408   0.17671   0.17747   0.18399
     Eigenvalues ---    0.18435   0.18538   0.36443   0.66291
 RFO step:  Lambda=-9.06538515D-02 EMin= 2.30000000D-03
 Linear search not attempted -- first point.
 Maximum step size (   0.300) exceeded in Quadratic search.
    -- Step size scaled by   0.740
 Iteration  1 RMS(Cart)=  0.03582194 RMS(Int)=  0.00172495
 Iteration  2 RMS(Cart)=  0.00312448 RMS(Int)=  0.00013856
 Iteration  3 RMS(Cart)=  0.00002069 RMS(Int)=  0.00013821
 Iteration  4 RMS(Cart)=  0.00000002 RMS(Int)=  0.00013821
 Variable       Old X    -DE/DX   Delta X   Delta X   Delta X     New X
                                 (Linear)    (Quad)   (Total)
    R1        4.29083  -0.00017   0.00000   0.00001   0.00000   4.29083
    R2        4.28771   0.00124   0.00000   0.00246   0.00245   4.29016
    R3        4.02802  -0.00010   0.00000  -0.00292  -0.00290   4.02512
    R4        4.28554  -0.00014   0.00000  -0.00101  -0.00102   4.28452
    R5        4.29417  -0.00096   0.00000  -0.00347  -0.00350   4.29067
    R6        4.03227   0.00041   0.00000  -0.00147  -0.00143   4.03084
    R7        2.94588   0.00009   0.00000   0.00049   0.00049   2.94637
    R8        2.94490  -0.00013   0.00000  -0.00035  -0.00035   2.94455
    R9        3.84773   0.00144   0.00000   0.00131   0.00132   3.84905
   R10        3.94971  -0.00004   0.00000   0.00260   0.00262   3.95233
   R11        4.23661  -0.00181   0.00000  -0.00509  -0.00510   4.23151
   R12        3.86657  -0.00032   0.00000  -0.00088  -0.00089   3.86568
   R13        2.86969   0.00035   0.00000   0.00138   0.00138   2.87107
   R14        2.86861  -0.00000   0.00000   0.00009   0.00009   2.86870
   R15        3.94660   0.00132   0.00000   0.00806   0.00811   3.95471
   R16        3.87254  -0.00031   0.00000  -0.00134  -0.00136   3.87119
   R17        4.23683  -0.00109   0.00000  -0.00139  -0.00140   4.23543
   R18        2.87219  -0.00117   0.00000  -0.00487  -0.00439   2.86780
   R19        2.87426   0.01252   0.00000   0.04819   0.04748   2.92174
   R20        4.00330   0.00032   0.00000   0.00224   0.00226   4.00555
   R21        3.84846   0.00002   0.00000   0.00306   0.00307   3.85153
   R22        3.99188  -0.00065   0.00000  -0.00095  -0.00092   3.99095
   R23        2.87937   0.02165   0.00000   0.05771   0.05756   2.93693
   R24        2.99054   0.02705   0.00000   0.03505   0.03476   3.02530
   R25        3.88207   0.00114   0.00000   0.00407   0.00406   3.88614
   R26        3.77803   0.00024   0.00000   0.00272   0.00272   3.78075
   R27        2.88031   0.00014   0.00000   0.00041   0.00041   2.88072
   R28        2.89799  -0.00006   0.00000  -0.00035  -0.00035   2.89764
   R29        4.06205   0.00016   0.00000   0.00170   0.00171   4.06375
   R30        4.07034  -0.00085   0.00000  -0.00405  -0.00407   4.06627
   R31        3.78412  -0.00004   0.00000   0.00188   0.00186   3.78598
   R32        2.91761  -0.00007   0.00000  -0.00036  -0.00036   2.91725
   R33        2.90328   0.00007   0.00000   0.00017   0.00018   2.90345
   R34        4.07168   0.00004   0.00000  -0.00151  -0.00152   4.07015
   R35        3.81047  -0.00088   0.00000  -0.00626  -0.00626   3.80421
   R36        3.87799   0.00039   0.00000   0.00170   0.00169   3.87968
   R37        2.92113  -0.00008   0.00000  -0.00015  -0.00016   2.92098
   R38        2.91518   0.00029   0.00000   0.00129   0.00129   2.91647
   R39        4.05385   0.00018   0.00000  -0.00133  -0.00133   4.05252
   R40        4.07763   0.00042   0.00000  -0.00118  -0.00119   4.07644
   R41        2.95069   0.00042   0.00000   0.00205   0.00205   2.95274
   R42        2.94143   0.00064   0.00000   0.00287   0.00287   2.94429
   R43        4.06724   0.00108   0.00000   0.00407   0.00408   4.07131
   R44        2.92053  -0.00025   0.00000  -0.00086  -0.00086   2.91968
   R45        2.91392   0.00008   0.00000   0.00039   0.00039   2.91431
   R46        2.91101   0.00025   0.00000   0.00094   0.00095   2.91196
   R47        2.89799  -0.00010   0.00000  -0.00041  -0.00041   2.89758
   R48        2.88353   0.00032   0.00000   0.00124   0.00124   2.88477
   R49        2.90149   0.00025   0.00000   0.00101   0.00101   2.90250
   R50        1.53613  -0.00004   0.00000   0.00014   0.00014   1.53627
   R51        1.53461  -0.00025   0.00000  -0.00057  -0.00058   1.53403
   R52        1.53553  -0.00009   0.00000  -0.00034  -0.00034   1.53519
   R53        1.55430   0.00003   0.00000  -0.00012  -0.00013   1.55418
   R54        1.54212  -0.00010   0.00000  -0.00046  -0.00045   1.54166
   R55        1.51078  -0.00054   0.00000  -0.00168  -0.00168   1.50910
   R56        1.53355   0.00011   0.00000   0.00023   0.00023   1.53378
   R57        1.53148   0.00010   0.00000   0.00035   0.00034   1.53182
   R58        1.53546  -0.00031   0.00000  -0.00089  -0.00089   1.53457
   R59        1.55117   0.00019   0.00000  -0.00061  -0.00016   1.55101
   R60        3.86672   0.01178   0.00000   0.07542   0.07542   3.94215
   R61        1.13384   0.09726   0.00000   0.15835   0.15936   1.29320
   R62        1.13384   0.16689   0.00000   0.16390   0.16390   1.29774
    A1        1.87671  -0.00003   0.00000  -0.00049  -0.00049   1.87621
    A2        1.57203  -0.00018   0.00000  -0.00020  -0.00020   1.57182
    A3        1.98049  -0.00015   0.00000  -0.00073  -0.00073   1.97976
    A4        1.93983   0.00026   0.00000   0.00113   0.00113   1.94096
    A5        2.20732   0.00049   0.00000   0.00213   0.00213   2.20944
    A6        1.98482   0.00031   0.00000   0.00103   0.00104   1.98586
    A7        1.57339   0.00021   0.00000   0.00133   0.00133   1.57472
    A8        1.87520   0.00025   0.00000   0.00042   0.00041   1.87562
    A9        2.20673  -0.00014   0.00000  -0.00079  -0.00080   2.20594
   A10        1.93686  -0.00006   0.00000   0.00016   0.00015   1.93701
   A11        1.87015   0.00036   0.00000   0.00083   0.00083   1.87099
   A12        2.64264   0.00029   0.00000   0.00102   0.00102   2.64365
   A13        2.08430  -0.00028   0.00000  -0.00108  -0.00108   2.08322
   A14        1.55460  -0.00025   0.00000  -0.00089  -0.00089   1.55372
   A15        2.04824  -0.00008   0.00000   0.00003   0.00003   2.04827
   A16        2.33728  -0.00031   0.00000  -0.00147  -0.00146   2.33582
   A17        1.86865  -0.00001   0.00000  -0.00028  -0.00029   1.86836
   A18        2.33778  -0.00017   0.00000  -0.00061  -0.00061   2.33718
   A19        2.05218  -0.00022   0.00000  -0.00097  -0.00096   2.05122
   A20        1.55510  -0.00002   0.00000  -0.00001  -0.00001   1.55509
   A21        2.08472  -0.00005   0.00000  -0.00016  -0.00015   2.08456
   A22        1.57149   0.00042   0.00000   0.00282   0.00283   1.57432
   A23        1.51170   0.00023   0.00000   0.00052   0.00053   1.51223
   A24        2.24776  -0.00015   0.00000  -0.00067  -0.00069   2.24707
   A25        2.18572  -0.00022   0.00000   0.00027   0.00024   2.18596
   A26        1.93240   0.00050   0.00000   0.00170   0.00171   1.93411
   A27        2.10901   0.00051   0.00000   0.00079   0.00080   2.10980
   A28        2.23396  -0.00064   0.00000  -0.00175  -0.00178   2.23218
   A29        1.69431  -0.00060   0.00000  -0.00135  -0.00138   1.69293
   A30        1.86139   0.00079   0.00000   0.00325   0.00326   1.86465
   A31        2.46021  -0.00033   0.00000  -0.00225  -0.00226   2.45795
   A32        2.20009  -0.00053   0.00000  -0.00286  -0.00286   2.19723
   A33        2.08890   0.00010   0.00000   0.00012   0.00015   2.08905
   A34        2.53830   0.00004   0.00000  -0.00070  -0.00067   2.53764
   A35        1.72060  -0.00020   0.00000  -0.00075  -0.00074   1.71986
   A36        2.19684  -0.00024   0.00000  -0.00068  -0.00068   2.19616
   A37        1.57301  -0.00026   0.00000   0.00092   0.00093   1.57393
   A38        1.51269  -0.00028   0.00000  -0.00102  -0.00102   1.51168
   A39        2.25439  -0.00039   0.00000  -0.00063  -0.00086   2.25353
   A40        2.18694   0.00219   0.00000   0.01093   0.01115   2.19809
   A41        2.10779  -0.00067   0.00000  -0.00182  -0.00182   2.10597
   A42        1.93179  -0.00083   0.00000  -0.00297  -0.00298   1.92881
   A43        2.24480   0.00034   0.00000   0.00178   0.00164   2.24645
   A44        1.70507   0.00176   0.00000   0.00771   0.00781   1.71289
   A45        1.85589   0.00007   0.00000   0.00077   0.00078   1.85667
   A46        2.45342   0.00063   0.00000  -0.00026  -0.00004   2.45338
   A47        2.20983  -0.00085   0.00000  -0.00527  -0.00543   2.20440
   A48        1.71987  -0.00008   0.00000  -0.00029  -0.00033   1.71954
   A49        2.19043   0.00031   0.00000   0.00163   0.00165   2.19208
   A50        2.07681   0.00068   0.00000   0.00143   0.00163   2.07844
   A51        2.53132  -0.00170   0.00000  -0.00899  -0.00920   2.52212
   A52        1.94818  -0.00081   0.00000  -0.00496  -0.00498   1.94320
   A53        1.98657  -0.00050   0.00000  -0.00383  -0.00386   1.98271
   A54        2.11331   0.00878   0.00000   0.01762   0.01736   2.13067
   A55        1.88898  -0.00892   0.00000  -0.01119  -0.01113   1.87784
   A56        1.98391  -0.00027   0.00000  -0.00365  -0.00366   1.98025
   A57        1.95085  -0.00020   0.00000  -0.00335  -0.00337   1.94747
   A58        2.00789  -0.00916   0.00000  -0.01331  -0.01330   1.99460
   A59        2.20534   0.00604   0.00000   0.01162   0.01133   2.21667
   A60        2.05454  -0.00029   0.00000  -0.00345  -0.00346   2.05107
   A61        2.12268   0.01543   0.00000   0.02813   0.02790   2.15057
   A62        1.75160  -0.01370   0.00000  -0.01941  -0.01918   1.73242
   A63        2.13082  -0.00082   0.00000  -0.00002  -0.00020   2.13062
   A64        2.10518  -0.00244   0.00000  -0.00262  -0.00270   2.10248
   A65        1.93824  -0.01509   0.00000  -0.02431  -0.02409   1.91415
   A66        2.30487   0.01387   0.00000   0.02293   0.02270   2.32757
   A67        1.69355  -0.00033   0.00000  -0.00083  -0.00084   1.69271
   A68        2.54344   0.00020   0.00000   0.00063   0.00063   2.54406
   A69        2.04991   0.00020   0.00000   0.00051   0.00052   2.05043
   A70        1.80073   0.00007   0.00000   0.00049   0.00048   1.80121
   A71        2.29693  -0.00031   0.00000  -0.00089  -0.00089   2.29604
   A72        2.08706   0.00009   0.00000   0.00046   0.00046   2.08752
   A73        2.13484   0.00017   0.00000   0.00012   0.00012   2.13497
   A74        2.35003  -0.00013   0.00000  -0.00083  -0.00083   2.34920
   A75        2.03623   0.00011   0.00000   0.00008   0.00008   2.03631
   A76        2.52877   0.00016   0.00000   0.00054   0.00054   2.52931
   A77        1.63980   0.00017   0.00000   0.00044   0.00044   1.64024
   A78        1.77805   0.00011   0.00000   0.00035   0.00034   1.77839
   A79        2.37533   0.00012   0.00000   0.00033   0.00034   2.37567
   A80        2.13310   0.00009   0.00000   0.00007   0.00008   2.13319
   A81        1.71410   0.00042   0.00000   0.00265   0.00266   1.71676
   A82        1.87088   0.00057   0.00000   0.00245   0.00247   1.87334
   A83        1.99095  -0.00037   0.00000  -0.00232  -0.00233   1.98862
   A84        2.37368  -0.00030   0.00000  -0.00229  -0.00229   2.37139
   A85        2.25710  -0.00028   0.00000  -0.00079  -0.00080   2.25630
   A86        2.17169  -0.00020   0.00000  -0.00062  -0.00063   2.17106
   A87        1.96379   0.00027   0.00000   0.00001   0.00000   1.96379
   A88        1.85053  -0.00026   0.00000  -0.00035  -0.00035   1.85017
   A89        2.32827  -0.00021   0.00000  -0.00027  -0.00028   2.32799
   A90        2.34425  -0.00016   0.00000  -0.00021  -0.00022   2.34403
   A91        1.81768  -0.00018   0.00000  -0.00029  -0.00029   1.81739
   A92        1.55203  -0.00022   0.00000  -0.00076  -0.00076   1.55127
   A93        1.65719  -0.00017   0.00000  -0.00031  -0.00032   1.65687
   A94        2.30517  -0.00018   0.00000  -0.00119  -0.00120   2.30397
   A95        2.31711   0.00018   0.00000   0.00042   0.00042   2.31753
   A96        1.94984  -0.00017   0.00000  -0.00053  -0.00053   1.94931
   A97        2.38246   0.00039   0.00000   0.00181   0.00181   2.38427
   A98        1.98553   0.00027   0.00000   0.00100   0.00100   1.98653
   A99        1.92884  -0.00023   0.00000  -0.00088  -0.00089   1.92795
   A100       2.06806   0.00038   0.00000   0.00174   0.00175   2.06980
   A101       2.30832  -0.00001   0.00000  -0.00009  -0.00009   2.30824
   A102       2.11509  -0.00003   0.00000  -0.00040  -0.00039   2.11470
   A103       1.76646   0.00000   0.00000  -0.00036  -0.00036   1.76610
   A104       2.28933  -0.00008   0.00000  -0.00051  -0.00050   2.28883
   A105       2.20279  -0.00012   0.00000  -0.00036  -0.00036   2.20243
   A106       1.71598   0.00012   0.00000   0.00081   0.00081   1.71679
   A107       1.75636   0.00056   0.00000   0.00351   0.00352   1.75989
   A108       1.75740   0.00027   0.00000   0.00272   0.00273   1.76013
   A109       2.23049  -0.00036   0.00000  -0.00245  -0.00246   2.22803
   A110       2.14989  -0.00029   0.00000  -0.00257  -0.00259   2.14730
   A111       1.86196  -0.00017   0.00000  -0.00022  -0.00021   1.86175
   A112       1.99398  -0.00024   0.00000  -0.00074  -0.00073   1.99325
   A113       2.30416   0.00004   0.00000  -0.00012  -0.00012   2.30404
   A114       1.79130   0.00030   0.00000   0.00082   0.00082   1.79212
   A115       1.86130  -0.00003   0.00000   0.00021   0.00022   1.86152
   A116       2.27615  -0.00018   0.00000  -0.00108  -0.00108   2.27506
   A117       2.04110   0.00017   0.00000   0.00061   0.00061   2.04171
   A118       2.01442   0.00007   0.00000  -0.00005  -0.00005   2.01437
   A119       2.36025  -0.00007   0.00000  -0.00047  -0.00048   2.35978
   A120       1.85524   0.00017   0.00000   0.00051   0.00050   1.85575
   A121       2.32113  -0.00017   0.00000  -0.00095  -0.00095   2.32018
   A122       1.65944   0.00002   0.00000   0.00030   0.00029   1.65973
   A123       1.54912  -0.00026   0.00000  -0.00090  -0.00089   1.54823
   A124       2.30203  -0.00011   0.00000  -0.00076  -0.00076   2.30127
   A125       2.31512  -0.00003   0.00000  -0.00037  -0.00037   2.31476
   A126       2.10967   0.00024   0.00000   0.00041   0.00042   2.11009
   A127       1.93000  -0.00015   0.00000  -0.00072  -0.00073   1.92927
   A128       2.19907  -0.00000   0.00000   0.00001   0.00001   2.19908
   A129       1.71406   0.00005   0.00000   0.00044   0.00043   1.71450
   A130       1.95628   0.00004   0.00000   0.00002   0.00002   1.95630
   A131       1.76741  -0.00025   0.00000  -0.00098  -0.00098   1.76642
   A132       2.29010  -0.00024   0.00000  -0.00091  -0.00092   2.28919
   A133       2.07170   0.00015   0.00000   0.00095   0.00095   2.07265
   A134       2.30820   0.00001   0.00000   0.00009   0.00009   2.30830
   A135       2.38520   0.00033   0.00000   0.00143   0.00143   2.38663
   A136       1.98301   0.00020   0.00000   0.00088   0.00088   1.98389
   A137       1.77708   0.00046   0.00000   0.00149   0.00149   1.77857
   A138       1.64126   0.00030   0.00000   0.00050   0.00050   1.64176
   A139       2.36966  -0.00015   0.00000   0.00004   0.00006   2.36972
   A140       2.13938  -0.00033   0.00000  -0.00101  -0.00100   2.13838
   A141       1.87242   0.00057   0.00000   0.00254   0.00256   1.87498
   A142       1.71155   0.00020   0.00000   0.00217   0.00218   1.71373
   A143       1.98388  -0.00047   0.00000  -0.00263  -0.00263   1.98125
   A144       2.37784  -0.00042   0.00000  -0.00286  -0.00286   2.37498
   A145       1.95918   0.00008   0.00000  -0.00030  -0.00030   1.95888
   A146       2.34896  -0.00001   0.00000   0.00013   0.00012   2.34908
   A147       1.81892  -0.00001   0.00000   0.00020   0.00020   1.81912
   A148       1.85231  -0.00022   0.00000  -0.00044  -0.00045   1.85186
   A149       2.32512  -0.00015   0.00000  -0.00029  -0.00030   2.32482
   A150       2.26271  -0.00016   0.00000  -0.00063  -0.00064   2.26207
   A151       2.16787   0.00010   0.00000   0.00030   0.00029   2.16816
   A152       1.69015  -0.00036   0.00000  -0.00080  -0.00080   1.68935
   A153       2.54002  -0.00000   0.00000  -0.00028  -0.00029   2.53973
   A154       2.05849   0.00014   0.00000   0.00016   0.00016   2.05864
   A155       1.80067  -0.00034   0.00000  -0.00081  -0.00082   1.79985
   A156       2.30978   0.00033   0.00000   0.00086   0.00087   2.31065
   A157       2.08131   0.00052   0.00000   0.00175   0.00175   2.08306
   A158       2.03981   0.00034   0.00000   0.00099   0.00100   2.04081
   A159       2.52256   0.00024   0.00000   0.00077   0.00077   2.52333
   A160       2.12312   0.00000   0.00000  -0.00025  -0.00024   2.12288
   A161       2.35851  -0.00017   0.00000  -0.00077  -0.00078   2.35773
   A162       1.53796   0.04808   0.00000   0.14523   0.14468   1.68265
   A163       1.66003   0.00573   0.00000   0.00446   0.00655   1.66659
   A164       1.81979   0.00519   0.00000   0.01532   0.01532   1.83511
    D1       -0.78294   0.00011   0.00000   0.00017   0.00017  -0.78277
    D2       -1.80156  -0.00024   0.00000  -0.00075  -0.00075  -1.80231
    D3        2.28113  -0.00053   0.00000  -0.00107  -0.00111   2.28003
    D4        1.59319  -0.00039   0.00000  -0.00085  -0.00086   1.59233
    D5        1.10269   0.00042   0.00000   0.00092   0.00093   1.10361
    D6        0.08407   0.00007   0.00000   0.00001   0.00001   0.08408
    D7       -2.11643  -0.00021   0.00000  -0.00032  -0.00035  -2.11677
    D8       -2.80437  -0.00007   0.00000  -0.00009  -0.00010  -2.80447
    D9        0.25218   0.00058   0.00000   0.00204   0.00204   0.25422
   D10       -0.76644   0.00023   0.00000   0.00113   0.00113  -0.76531
   D11       -2.96693  -0.00005   0.00000   0.00080   0.00077  -2.96616
   D12        2.62831   0.00009   0.00000   0.00103   0.00101   2.62932
   D13       -3.09399   0.00031   0.00000   0.00112   0.00112  -3.09287
   D14        2.17058  -0.00004   0.00000   0.00021   0.00020   2.17078
   D15       -0.02992  -0.00033   0.00000  -0.00012  -0.00015  -0.03007
   D16       -0.71786  -0.00019   0.00000   0.00011   0.00009  -0.71777
   D17       -2.56769   0.00023   0.00000   0.00073   0.00073  -2.56696
   D18        2.69688  -0.00012   0.00000  -0.00019  -0.00019   2.69669
   D19        0.49638  -0.00040   0.00000  -0.00051  -0.00055   0.49584
   D20       -0.19156  -0.00026   0.00000  -0.00029  -0.00030  -0.19186
   D21       -0.24495  -0.00013   0.00000  -0.00032  -0.00032  -0.24527
   D22        0.77073  -0.00030   0.00000  -0.00145  -0.00145   0.76928
   D23        2.95883   0.00018   0.00000  -0.00077  -0.00061   2.95822
   D24       -2.63756  -0.00030   0.00000  -0.00203  -0.00205  -2.63960
   D25       -1.09459  -0.00001   0.00000   0.00058   0.00058  -1.09401
   D26       -0.07891  -0.00018   0.00000  -0.00055  -0.00056  -0.07947
   D27        2.10918   0.00029   0.00000   0.00014   0.00029   2.10947
   D28        2.79599  -0.00019   0.00000  -0.00113  -0.00115   2.79484
   D29        0.78974   0.00007   0.00000   0.00077   0.00076   0.79050
   D30        1.80542  -0.00010   0.00000  -0.00036  -0.00037   1.80505
   D31       -2.28967   0.00037   0.00000   0.00032   0.00047  -2.28920
   D32       -1.60287  -0.00010   0.00000  -0.00094  -0.00097  -1.60383
   D33        2.57363   0.00017   0.00000   0.00072   0.00071   2.57434
   D34       -2.69388   0.00000   0.00000  -0.00041  -0.00042  -2.69430
   D35       -0.50578   0.00048   0.00000   0.00028   0.00042  -0.50536
   D36        0.18102  -0.00000   0.00000  -0.00099  -0.00102   0.18000
   D37        3.09782   0.00016   0.00000   0.00102   0.00101   3.09883
   D38       -2.16968  -0.00001   0.00000  -0.00012  -0.00013  -2.16981
   D39        0.01842   0.00046   0.00000   0.00057   0.00072   0.01913
   D40        0.70522  -0.00002   0.00000  -0.00069  -0.00072   0.70450
   D41        0.86209  -0.00023   0.00000  -0.00051  -0.00051   0.86158
   D42       -2.45809  -0.00042   0.00000  -0.00172  -0.00173  -2.45982
   D43       -2.16028  -0.00043   0.00000  -0.00173  -0.00174  -2.16202
   D44       -0.80769  -0.00015   0.00000  -0.00041  -0.00041  -0.80810
   D45        2.15532  -0.00033   0.00000  -0.00162  -0.00163   2.15369
   D46        2.45312  -0.00034   0.00000  -0.00163  -0.00164   2.45149
   D47        0.02469   0.00047   0.00000   0.00200   0.00202   0.02671
   D48        2.98770   0.00028   0.00000   0.00079   0.00080   2.98850
   D49       -2.99768   0.00027   0.00000   0.00078   0.00079  -2.99689
   D50        3.09198  -0.00013   0.00000  -0.00028  -0.00029   3.09169
   D51       -0.22820  -0.00032   0.00000  -0.00149  -0.00151  -0.22971
   D52        0.06961  -0.00033   0.00000  -0.00150  -0.00151   0.06809
   D53        3.09947   0.00019   0.00000   0.00132   0.00131   3.10078
   D54       -0.22071   0.00000   0.00000   0.00011   0.00009  -0.22061
   D55        0.07710  -0.00001   0.00000   0.00009   0.00008   0.07719
   D56       -0.08755  -0.00003   0.00000   0.00013   0.00013  -0.08742
   D57       -1.13159   0.00025   0.00000   0.00138   0.00138  -1.13022
   D58        2.77228   0.00003   0.00000   0.00010   0.00010   2.77239
   D59        2.04369   0.00022   0.00000   0.00101   0.00101   2.04471
   D60        0.77269   0.00004   0.00000  -0.00031  -0.00032   0.77237
   D61       -0.27136   0.00032   0.00000   0.00094   0.00093  -0.27042
   D62       -2.65067   0.00010   0.00000  -0.00034  -0.00034  -2.65101
   D63        2.90393   0.00029   0.00000   0.00057   0.00057   2.90450
   D64        1.80429  -0.00009   0.00000  -0.00036  -0.00037   1.80392
   D65        0.76025   0.00019   0.00000   0.00088   0.00088   0.76113
   D66       -1.61906  -0.00003   0.00000  -0.00039  -0.00039  -1.61946
   D67       -2.34765   0.00016   0.00000   0.00052   0.00052  -2.34714
   D68       -2.07726  -0.00021   0.00000  -0.00106  -0.00106  -2.07832
   D69       -3.12130   0.00007   0.00000   0.00018   0.00019  -3.12111
   D70        0.78257  -0.00015   0.00000  -0.00109  -0.00108   0.78149
   D71        0.05398   0.00004   0.00000  -0.00019  -0.00017   0.05381
   D72       -2.63091  -0.00026   0.00000  -0.00168  -0.00167  -2.63258
   D73        2.60823   0.00002   0.00000  -0.00043  -0.00042   2.60781
   D74        0.22892  -0.00020   0.00000  -0.00170  -0.00169   0.22723
   D75       -0.49967  -0.00001   0.00000  -0.00080  -0.00078  -0.50045
   D76        0.26690  -0.00041   0.00000  -0.00149  -0.00149   0.26541
   D77       -0.78054  -0.00032   0.00000  -0.00063  -0.00063  -0.78117
   D78        2.65226  -0.00025   0.00000  -0.00026  -0.00026   2.65200
   D79       -2.90387  -0.00032   0.00000  -0.00076  -0.00076  -2.90464
   D80        1.12954   0.00005   0.00000  -0.00040  -0.00040   1.12914
   D81        0.08209   0.00014   0.00000   0.00046   0.00047   0.08256
   D82       -2.76829   0.00021   0.00000   0.00083   0.00083  -2.76746
   D83       -2.04124   0.00014   0.00000   0.00032   0.00033  -2.04091
   D84       -0.76101  -0.00027   0.00000  -0.00124  -0.00124  -0.76225
   D85       -1.80845  -0.00018   0.00000  -0.00038  -0.00037  -1.80883
   D86        1.62435  -0.00011   0.00000  -0.00001  -0.00001   1.62434
   D87        2.35140  -0.00018   0.00000  -0.00052  -0.00051   2.35089
   D88       -2.60839  -0.00012   0.00000  -0.00056  -0.00056  -2.60895
   D89        2.62735  -0.00003   0.00000   0.00030   0.00031   2.62765
   D90       -0.22303   0.00004   0.00000   0.00067   0.00068  -0.22236
   D91        0.50402  -0.00003   0.00000   0.00017   0.00017   0.50418
   D92        3.11753   0.00004   0.00000   0.00031   0.00031   3.11783
   D93        2.07008   0.00014   0.00000   0.00117   0.00118   2.07125
   D94       -0.78030   0.00021   0.00000   0.00155   0.00154  -0.77876
   D95       -0.05325   0.00014   0.00000   0.00104   0.00104  -0.05222
   D96       -0.86955  -0.00010   0.00000  -0.00080  -0.00080  -0.87035
   D97        2.47677   0.00000   0.00000  -0.00019  -0.00019   2.47658
   D98        2.14659   0.00004   0.00000  -0.00008  -0.00008   2.14651
   D99       -0.02928  -0.00052   0.00000  -0.00207  -0.00208  -0.03136
   D100      -2.96615  -0.00042   0.00000  -0.00146  -0.00147  -2.96762
   D101       2.98685  -0.00038   0.00000  -0.00135  -0.00136   2.98549
   D102       0.80070   0.00021   0.00000   0.00071   0.00071   0.80141
   D103      -2.13617   0.00031   0.00000   0.00132   0.00132  -2.13485
   D104      -2.46635   0.00035   0.00000   0.00143   0.00143  -2.46492
   D105      -3.10615   0.00001   0.00000  -0.00004  -0.00004  -3.10619
   D106       0.24016   0.00011   0.00000   0.00057   0.00057   0.24074
   D107      -0.09002   0.00015   0.00000   0.00067   0.00068  -0.08934
   D108      -3.09414  -0.00020   0.00000  -0.00129  -0.00128  -3.09542
   D109       0.25218  -0.00010   0.00000  -0.00068  -0.00067   0.25151
   D110      -0.07801  -0.00007   0.00000  -0.00057  -0.00056  -0.07857
   D111       1.06418  -0.00001   0.00000  -0.00068  -0.00068   1.06350
   D112      -0.00237   0.00014   0.00000  -0.00040  -0.00040  -0.00277
   D113      -2.87731  -0.00076   0.00000  -0.00151  -0.00179  -2.87910
   D114      -2.78116   0.00174   0.00000   0.00839   0.00860  -2.77256
   D115      -0.00558  -0.00065   0.00000  -0.00320  -0.00320  -0.00878
   D116      -1.07213  -0.00050   0.00000  -0.00292  -0.00292  -1.07505
   D117       2.33612  -0.00140   0.00000  -0.00403  -0.00431   2.33180
   D118       2.43227   0.00110   0.00000   0.00587   0.00608   2.43835
   D119      -2.33364  -0.00010   0.00000  -0.00026  -0.00025  -2.33389
   D120       2.88300   0.00005   0.00000   0.00002   0.00003   2.88303
   D121       0.00806  -0.00085   0.00000  -0.00109  -0.00136   0.00669
   D122       0.10421   0.00165   0.00000   0.00881   0.00903   0.11324
   D123      -2.44242  -0.00011   0.00000  -0.00147  -0.00145  -2.44386
   D124       2.77422   0.00004   0.00000  -0.00118  -0.00117   2.77305
   D125      -0.10072  -0.00086   0.00000  -0.00230  -0.00256  -0.10328
   D126      -0.00456   0.00164   0.00000   0.00760   0.00783   0.00327
   D127      -0.76721  -0.00023   0.00000   0.00106   0.00106  -0.76615
   D128       0.42961  -0.00035   0.00000  -0.00222  -0.00222   0.42739
   D129       2.81100  -0.01591   0.00000  -0.02690  -0.02696   2.78403
   D130      -3.12378   0.01178   0.00000   0.01891   0.01861  -3.10517
   D131       0.23580  -0.00004   0.00000   0.00110   0.00113   0.23693
   D132       1.43262  -0.00016   0.00000  -0.00217  -0.00215   1.43047
   D133      -2.46918  -0.01572   0.00000  -0.02686  -0.02690  -2.49607
   D134      -2.12077   0.01197   0.00000   0.01896   0.01868  -2.10209
   D135       2.47037   0.00053   0.00000   0.00238   0.00242   2.47279
   D136      -2.61600   0.00040   0.00000  -0.00090  -0.00086  -2.61686
   D137      -0.23461  -0.01515   0.00000  -0.02558  -0.02561  -0.26022
   D138       0.11380   0.01254   0.00000   0.02023   0.01997   0.13377
   D139      -3.13334   0.00005   0.00000  -0.00014  -0.00009  -3.13343
   D140      -1.93652  -0.00008   0.00000  -0.00341  -0.00337  -1.93989
   D141       0.44487  -0.01563   0.00000  -0.02810  -0.02812   0.41675
   D142       0.79328   0.01206   0.00000   0.01772   0.01746   0.81073
   D143      -0.08892  -0.00007   0.00000   0.00005   0.00004  -0.08887
   D144       0.96262   0.00007   0.00000   0.00003   0.00002   0.96264
   D145      -3.07421  -0.00011   0.00000   0.00028   0.00027  -3.07394
   D146      -2.45408  -0.00001   0.00000   0.00043   0.00043  -2.45365
   D147      -1.13212  -0.00025   0.00000  -0.00031  -0.00031  -1.13243
   D148      -0.08059  -0.00011   0.00000  -0.00033  -0.00033  -0.08092
   D149       2.16576  -0.00029   0.00000  -0.00008  -0.00008   2.16568
   D150       2.78590  -0.00020   0.00000   0.00008   0.00008   2.78597
   D151       2.24143  -0.00004   0.00000  -0.00035  -0.00035   2.24108
   D152      -2.99022   0.00010   0.00000  -0.00037  -0.00037  -2.99059
   D153      -0.74387  -0.00008   0.00000  -0.00012  -0.00012  -0.74399
   D154      -0.12373   0.00001   0.00000   0.00004   0.00004  -0.12370
   D155       2.68378   0.00007   0.00000   0.00066   0.00066   2.68443
   D156      -2.54787   0.00021   0.00000   0.00064   0.00063  -2.54724
   D157      -0.30152   0.00003   0.00000   0.00089   0.00088  -0.30064
   D158       0.31861   0.00012   0.00000   0.00105   0.00104   0.31966
   D159       0.71556   0.00057   0.00000   0.00306   0.00305   0.71861
   D160      -2.76759   0.00050   0.00000   0.00226   0.00227  -2.76532
   D161      -2.16187   0.00060   0.00000   0.00277   0.00278  -2.15909
   D162      -0.42778  -0.00009   0.00000  -0.00078  -0.00080  -0.42858
   D163       2.37226  -0.00016   0.00000  -0.00158  -0.00159   2.37067
   D164       2.97798  -0.00006   0.00000  -0.00107  -0.00108   2.97690
   D165      -3.04375  -0.00013   0.00000   0.00019   0.00016  -3.04359
   D166      -0.24371  -0.00020   0.00000  -0.00061  -0.00063  -0.24434
   D167       0.36201  -0.00010   0.00000  -0.00010  -0.00011   0.36189
   D168       2.94082  -0.00012   0.00000   0.00083   0.00078   2.94160
   D169      -0.54233  -0.00020   0.00000   0.00002  -0.00000  -0.54233
   D170       0.06339  -0.00010   0.00000   0.00054   0.00051   0.06390
   D171      -0.43111   0.00019   0.00000   0.00132   0.00132  -0.42980
   D172       0.76135  -0.00029   0.00000  -0.00293  -0.00293   0.75841
   D173      -2.99306  -0.01444   0.00000  -0.02568  -0.02532  -3.01838
   D174      -2.60409   0.01642   0.00000   0.02503   0.02501  -2.57909
   D175      -1.43420   0.00049   0.00000   0.00227   0.00226  -1.43194
   D176      -0.24175   0.00002   0.00000  -0.00198  -0.00199  -0.24373
   D177       2.28703  -0.01414   0.00000  -0.02473  -0.02437   2.26266
   D178       2.67600   0.01672   0.00000   0.02598   0.02595   2.70195
   D179       2.63455  -0.00026   0.00000   0.00184   0.00162   2.63617
   D180      -2.45618  -0.00074   0.00000  -0.00240  -0.00262  -2.45881
   D181       0.07260  -0.01489   0.00000  -0.02515  -0.02501   0.04759
   D182       0.46156   0.01597   0.00000   0.02556   0.02531   0.48688
   D183       1.94581   0.00247   0.00000   0.01427   0.01444   1.96026
   D184       3.13827   0.00200   0.00000   0.01002   0.01020  -3.13472
   D185      -0.61614  -0.01216   0.00000  -0.01273  -0.01219  -0.62833
   D186      -0.22717   0.01870   0.00000   0.03798   0.03814  -0.18904
   D187      -0.71195   0.00041   0.00000   0.00163   0.00164  -0.71031
   D188       2.77149   0.00059   0.00000   0.00244   0.00245   2.77394
   D189       2.15586   0.00047   0.00000   0.00180   0.00180   2.15767
   D190       0.43011  -0.00009   0.00000   0.00115   0.00117   0.43127
   D191      -2.36963   0.00009   0.00000   0.00196   0.00197  -2.36766
   D192      -2.98526  -0.00003   0.00000   0.00132   0.00133  -2.98394
   D193       3.03216   0.00072   0.00000   0.00118   0.00145   3.03361
   D194       0.23242   0.00090   0.00000   0.00199   0.00225   0.23467
   D195      -0.38321   0.00077   0.00000   0.00135   0.00161  -0.38160
   D196      -2.94650  -0.00224   0.00000  -0.01188  -0.01215  -2.95865
   D197       0.53695  -0.00206   0.00000  -0.01107  -0.01135   0.52560
   D198      -0.07868  -0.00218   0.00000  -0.01172  -0.01199  -0.09068
   D199      -0.96136   0.00027   0.00000   0.00119   0.00120  -0.96016
   D200       0.08353   0.00015   0.00000   0.00043   0.00044   0.08397
   D201       3.07988   0.00014   0.00000  -0.00026  -0.00027   3.07962
   D202       2.44947   0.00034   0.00000   0.00059   0.00058   2.45005
   D203       0.08410  -0.00012   0.00000   0.00090   0.00091   0.08501
   D204       1.12899  -0.00024   0.00000   0.00015   0.00015   1.12914
   D205      -2.15785  -0.00025   0.00000  -0.00054  -0.00055  -2.15840
   D206      -2.78826  -0.00005   0.00000   0.00030   0.00030  -2.78797
   D207       2.98808   0.00065   0.00000   0.00205   0.00225   2.99033
   D208      -2.25022   0.00053   0.00000   0.00129   0.00149  -2.24873
   D209       0.74613   0.00052   0.00000   0.00060   0.00079   0.74692
   D210       0.11572   0.00072   0.00000   0.00145   0.00163   0.11735
   D211       2.56495  -0.00133   0.00000  -0.00629  -0.00635   2.55860
   D212      -2.67334  -0.00145   0.00000  -0.00705  -0.00711  -2.68045
   D213       0.32301  -0.00146   0.00000  -0.00774  -0.00781   0.31519
   D214      -0.30741  -0.00126   0.00000  -0.00689  -0.00697  -0.31438
   D215      -0.22901  -0.00309   0.00000  -0.01670  -0.01708  -0.24610
   D216      -1.32392  -0.00334   0.00000  -0.01924  -0.01971  -1.34363
   D217      -2.35786  -0.00441   0.00000  -0.02592  -0.02640  -2.38427
   D218       1.06585  -0.00199   0.00000  -0.01134  -0.01157   1.05428
   D219       2.43561  -0.00184   0.00000  -0.01112  -0.01148   2.42413
   D220       0.99866  -0.00001   0.00000  -0.00104  -0.00105   0.99761
   D221      -0.05055  -0.00021   0.00000  -0.00173  -0.00174  -0.05229
   D222      -2.84160  -0.00029   0.00000  -0.00156  -0.00157  -2.84318
   D223      -2.38106  -0.00042   0.00000  -0.00214  -0.00216  -2.38322
   D224      -0.26693   0.00069   0.00000   0.00326   0.00326  -0.26367
   D225      -1.31614   0.00048   0.00000   0.00257   0.00257  -1.31356
   D226       2.17600   0.00041   0.00000   0.00274   0.00273   2.17873
   D227       2.63655   0.00028   0.00000   0.00216   0.00214   2.63869
   D228      -2.76504   0.00614   0.00000   0.01164   0.01173  -2.75330
   D229       2.46894   0.00593   0.00000   0.01096   0.01105   2.47999
   D230      -0.32211   0.00586   0.00000   0.01113   0.01121  -0.31090
   D231       0.13844   0.00573   0.00000   0.01054   0.01062   0.14906
   D232      -2.88347  -0.00385   0.00000  -0.00488  -0.00483  -2.88829
   D233       2.35051  -0.00406   0.00000  -0.00556  -0.00551   2.34500
   D234      -0.44054  -0.00413   0.00000  -0.00539  -0.00535  -0.44589
   D235       0.02001  -0.00426   0.00000  -0.00598  -0.00594   0.01407
   D236       0.05748   0.00019   0.00000  -0.00082  -0.00084   0.05665
   D237       1.05238  -0.00001   0.00000  -0.00159  -0.00159   1.05078
   D238      -2.88571   0.00008   0.00000  -0.00073  -0.00074  -2.88644
   D239      -2.25243  -0.00042   0.00000  -0.00324  -0.00324  -2.25568
   D240      -1.04664   0.00017   0.00000   0.00246   0.00245  -1.04419
   D241      -0.05174  -0.00002   0.00000   0.00169   0.00169  -0.05005
   D242       2.29336   0.00007   0.00000   0.00255   0.00255   2.29591
   D243       2.92663  -0.00043   0.00000   0.00005   0.00004   2.92667
   D244       2.75741   0.01882   0.00000   0.03254   0.03226   2.78967
   D245      -2.53088   0.01862   0.00000   0.03177   0.03150  -2.49938
   D246      -0.18578   0.01871   0.00000   0.03263   0.03236  -0.15342
   D247       0.44749   0.01821   0.00000   0.03012   0.02985   0.47734
   D248       2.30421  -0.01666   0.00000  -0.02577  -0.02547   2.27874
   D249      -2.98408  -0.01686   0.00000  -0.02654  -0.02623  -3.01031
   D250      -0.63898  -0.01677   0.00000  -0.02568  -0.02537  -0.66435
   D251      -0.00571  -0.01727   0.00000  -0.02818  -0.02788  -0.03359
   D252       0.04711   0.00043   0.00000   0.00271   0.00271   0.04982
   D253      -1.00258   0.00025   0.00000   0.00195   0.00195  -1.00063
   D254       2.83773   0.00064   0.00000   0.00288   0.00290   2.84063
   D255       2.38878   0.00080   0.00000   0.00345   0.00347   2.39225
   D256       1.31099  -0.00054   0.00000  -0.00255  -0.00255   1.30845
   D257       0.26131  -0.00072   0.00000  -0.00331  -0.00331   0.25800
   D258      -2.18157  -0.00033   0.00000  -0.00238  -0.00236  -2.18393
   D259      -2.63052  -0.00017   0.00000  -0.00181  -0.00178  -2.63231
   D260      -2.40992   0.00472   0.00000   0.00759   0.00745  -2.40246
   D261       2.82358   0.00454   0.00000   0.00683   0.00669   2.83027
   D262       0.38070   0.00493   0.00000   0.00776   0.00764   0.38834
   D263      -0.06825   0.00509   0.00000   0.00833   0.00822  -0.06003
   D264      -2.55693  -0.00692   0.00000  -0.01160  -0.01168  -2.56860
   D265       2.67657  -0.00710   0.00000  -0.01237  -0.01244   2.66413
   D266       0.23369  -0.00671   0.00000  -0.01143  -0.01149   0.22220
   D267      -0.21526  -0.00656   0.00000  -0.01086  -0.01091  -0.22618
   D268       0.72024   0.00020   0.00000   0.00073   0.00071   0.72096
   D269      -0.48810   0.00011   0.00000   0.00025   0.00024  -0.48786
   D270       3.08863   0.00009   0.00000  -0.00056  -0.00056   3.08807
   D271      -2.95325   0.00016   0.00000   0.00029   0.00028  -2.95297
   D272      -2.72250  -0.00007   0.00000  -0.00025  -0.00026  -2.72275
   D273       2.35235  -0.00016   0.00000  -0.00073  -0.00073   2.35161
   D274      -0.35411  -0.00019   0.00000  -0.00154  -0.00153  -0.35564
   D275      -0.11281  -0.00011   0.00000  -0.00068  -0.00068  -0.11349
   D276      -2.08452   0.00007   0.00000   0.00014   0.00014  -2.08438
   D277       2.99033  -0.00002   0.00000  -0.00034  -0.00034   2.98998
   D278       0.28387  -0.00005   0.00000  -0.00115  -0.00114   0.28273
   D279       0.52517   0.00003   0.00000  -0.00029  -0.00029   0.52488
   D280      -0.53253  -0.00022   0.00000  -0.00197  -0.00198  -0.53450
   D281       0.52651  -0.00001   0.00000  -0.00001  -0.00001   0.52649
   D282       3.06705  -0.00040   0.00000  -0.00157  -0.00160   3.06544
   D283      -3.13685  -0.00017   0.00000  -0.00059  -0.00061  -3.13747
   D284       2.72124  -0.00013   0.00000  -0.00131  -0.00132   2.71992
   D285      -2.50291   0.00008   0.00000   0.00065   0.00065  -2.50227
   D286       0.03763  -0.00031   0.00000  -0.00092  -0.00094   0.03668
   D287       0.11691  -0.00008   0.00000   0.00007   0.00005   0.11696
   D288       2.42452   0.00006   0.00000  -0.00016  -0.00016   2.42436
   D289      -2.79964   0.00027   0.00000   0.00180   0.00181  -2.79783
   D290      -0.25910  -0.00012   0.00000   0.00024   0.00022  -0.25888
   D291      -0.17981   0.00011   0.00000   0.00122   0.00121  -0.17860
   D292       0.08888   0.00007   0.00000  -0.00002  -0.00002   0.08887
   D293       1.15485  -0.00015   0.00000  -0.00027  -0.00027   1.15457
   D294      -2.74818   0.00018   0.00000   0.00095   0.00095  -2.74723
   D295      -2.30565  -0.00012   0.00000  -0.00048  -0.00049  -2.30614
   D296      -0.91308  -0.00016   0.00000  -0.00125  -0.00125  -0.91434
   D297       0.15288  -0.00038   0.00000  -0.00150  -0.00151   0.15137
   D298       2.53304  -0.00005   0.00000  -0.00029  -0.00029   2.53276
   D299       2.97556  -0.00035   0.00000  -0.00172  -0.00172   2.97384
   D300       3.09049   0.00015   0.00000  -0.00009  -0.00008   3.09041
   D301      -2.12674  -0.00007   0.00000  -0.00034  -0.00033  -2.12707
   D302       0.25343   0.00027   0.00000   0.00088   0.00088   0.25431
   D303       0.69595  -0.00004   0.00000  -0.00055  -0.00055   0.69540
   D304       2.42848   0.00021   0.00000   0.00006   0.00007   2.42856
   D305      -2.78874  -0.00001   0.00000  -0.00019  -0.00018  -2.78892
   D306      -0.40858   0.00033   0.00000   0.00102   0.00104  -0.40754
   D307       0.03394   0.00002   0.00000  -0.00041  -0.00040   0.03355
   D308      -0.97685  -0.00016   0.00000  -0.00065  -0.00065  -0.97750
   D309       0.14159  -0.00001   0.00000   0.00086   0.00087   0.14245
   D310       2.67393  -0.00002   0.00000   0.00025   0.00025   2.67418
   D311       2.76227  -0.00019   0.00000  -0.00055  -0.00054   2.76172
   D312       0.05840   0.00010   0.00000  -0.00013  -0.00013   0.05828
   D313       1.17684   0.00025   0.00000   0.00138   0.00139   1.17823
   D314      -2.57400   0.00024   0.00000   0.00077   0.00077  -2.57322
   D315      -2.48566   0.00007   0.00000  -0.00003  -0.00002  -2.48568
   D316       2.76278  -0.00020   0.00000  -0.00109  -0.00110   2.76168
   D317      -2.40197  -0.00004   0.00000   0.00042   0.00042  -2.40155
   D318       0.13038  -0.00006   0.00000  -0.00019  -0.00020   0.13018
   D319       0.21871  -0.00023   0.00000  -0.00099  -0.00099   0.21772
   D320       2.48658  -0.00015   0.00000  -0.00123  -0.00123   2.48534
   D321      -2.67817   0.00001   0.00000   0.00028   0.00028  -2.67789
   D322      -0.14583  -0.00000   0.00000  -0.00033  -0.00033  -0.14616
   D323      -0.05749  -0.00018   0.00000  -0.00113  -0.00113  -0.05862
   D324       0.53802   0.00017   0.00000   0.00161   0.00162   0.53963
   D325      -2.73292   0.00008   0.00000   0.00111   0.00111  -2.73181
   D326      -2.41189   0.00001   0.00000   0.00070   0.00070  -2.41120
   D327      -0.52061  -0.00012   0.00000  -0.00036  -0.00036  -0.52097
   D328       2.49164  -0.00021   0.00000  -0.00086  -0.00086   2.49078
   D329       2.81266  -0.00028   0.00000  -0.00127  -0.00128   2.81139
   D330      -3.05718   0.00026   0.00000   0.00098   0.00100  -3.05618
   D331      -0.04493   0.00018   0.00000   0.00048   0.00050  -0.04444
   D332       0.27609   0.00010   0.00000   0.00007   0.00008   0.27617
   D333       3.13348   0.00012   0.00000   0.00045   0.00047   3.13395
   D334      -0.13746   0.00004   0.00000  -0.00005  -0.00004  -0.13749
   D335       0.18357  -0.00004   0.00000  -0.00046  -0.00045   0.18312
   D336       0.68371  -0.00009   0.00000   0.00029   0.00030   0.68401
   D337      -0.39957   0.00005   0.00000  -0.00004  -0.00003  -0.39961
   D338      -2.66389  -0.00001   0.00000  -0.00002  -0.00001  -2.66390
   D339       3.05841   0.00017   0.00000   0.00049   0.00050   3.05891
   D340      -0.33975  -0.00016   0.00000   0.00079   0.00078  -0.33897
   D341      -1.42304  -0.00002   0.00000   0.00046   0.00045  -1.42259
   D342       2.59583  -0.00007   0.00000   0.00048   0.00047   2.59630
   D343       2.03495   0.00011   0.00000   0.00098   0.00098   2.03593
   D344      -3.08056  -0.00018   0.00000  -0.00020  -0.00020  -3.08076
   D345       2.11934  -0.00005   0.00000  -0.00053  -0.00053   2.11881
   D346      -0.14498  -0.00010   0.00000  -0.00051  -0.00051  -0.14549
   D347      -0.70586   0.00008   0.00000  -0.00001  -0.00000  -0.70586
   D348      -2.49131  -0.00005   0.00000   0.00067   0.00068  -2.49063
   D349       2.70860   0.00009   0.00000   0.00034   0.00034   2.70894
   D350       0.44427   0.00003   0.00000   0.00036   0.00037   0.44464
   D351      -0.11660   0.00021   0.00000   0.00087   0.00087  -0.11573
   D352      -1.11609   0.00024   0.00000   0.00042   0.00042  -1.11566
   D353      -0.00958   0.00003   0.00000   0.00011   0.00011  -0.00947
   D354       2.63953   0.00029   0.00000   0.00121   0.00120   2.64073
   D355       2.75607   0.00011   0.00000   0.00031   0.00030   2.75637
   D356      -0.00826   0.00006   0.00000   0.00020   0.00020  -0.00806
   D357       1.09824  -0.00016   0.00000  -0.00011  -0.00011   1.09813
   D358      -2.53583   0.00010   0.00000   0.00098   0.00098  -2.53485
   D359      -2.41929  -0.00008   0.00000   0.00008   0.00008  -2.41921
   D360       2.53087  -0.00018   0.00000  -0.00138  -0.00138   2.52949
   D361      -2.64581  -0.00040   0.00000  -0.00169  -0.00169  -2.64750
   D362       0.00330  -0.00013   0.00000  -0.00059  -0.00060   0.00271
   D363       0.11984  -0.00031   0.00000  -0.00149  -0.00150   0.11835
   D364       2.41659   0.00013   0.00000   0.00032   0.00033   2.41692
   D365      -2.76009  -0.00009   0.00000   0.00001   0.00002  -2.76007
   D366      -0.11098   0.00018   0.00000   0.00111   0.00111  -0.10987
   D367       0.00556  -0.00001   0.00000   0.00021   0.00021   0.00577
   D368       0.48755  -0.00007   0.00000  -0.00090  -0.00089   0.48666
   D369      -2.35895  -0.00009   0.00000  -0.00050  -0.00050  -2.35945
   D370      -2.98286   0.00006   0.00000   0.00006   0.00006  -2.98280
   D371      -0.71139  -0.00015   0.00000  -0.00124  -0.00123  -0.71262
   D372       2.72529  -0.00017   0.00000  -0.00084  -0.00084   2.72445
   D373       2.10139  -0.00002   0.00000  -0.00028  -0.00028   2.10111
   D374      -3.09298   0.00010   0.00000   0.00076   0.00077  -3.09221
   D375       0.34370   0.00008   0.00000   0.00116   0.00115   0.34486
   D376      -0.28020   0.00023   0.00000   0.00172   0.00171  -0.27849
   D377       2.95354  -0.00014   0.00000  -0.00100  -0.00099   2.95255
   D378       0.10704  -0.00017   0.00000  -0.00060  -0.00061   0.10643
   D379      -0.51686  -0.00002   0.00000  -0.00004  -0.00005  -0.51691
   D380      -0.68452  -0.00014   0.00000  -0.00082  -0.00083  -0.68535
   D381       0.33637  -0.00012   0.00000  -0.00141  -0.00141   0.33496
   D382       3.07863  -0.00013   0.00000  -0.00090  -0.00090   3.07773
   D383       2.48607  -0.00023   0.00000  -0.00153  -0.00154   2.48453
   D384       0.40376   0.00016   0.00000   0.00075   0.00075   0.40451
   D385       1.42465   0.00018   0.00000   0.00015   0.00016   1.42482
   D386      -2.11628   0.00016   0.00000   0.00067   0.00067  -2.11560
   D387      -2.70883   0.00007   0.00000   0.00004   0.00004  -2.70880
   D388       3.13278   0.00005   0.00000   0.00001   0.00001   3.13279
   D389      -2.12951   0.00006   0.00000  -0.00058  -0.00058  -2.13009
   D390       0.61274   0.00005   0.00000  -0.00007  -0.00007   0.61267
   D391       0.02019  -0.00004   0.00000  -0.00070  -0.00070   0.01948
   D392       2.65142   0.00038   0.00000   0.00138   0.00138   2.65280
   D393      -2.61088   0.00040   0.00000   0.00079   0.00080  -2.61008
   D394       0.13138   0.00039   0.00000   0.00130   0.00131   0.13269
   D395      -0.46118   0.00029   0.00000   0.00067   0.00067  -0.46050
   D396      -0.14285   0.00004   0.00000  -0.00119  -0.00121  -0.14405
   D397      -1.18031  -0.00019   0.00000  -0.00122  -0.00123  -1.18154
   D398       2.39392   0.00005   0.00000  -0.00028  -0.00027   2.39365
   D399       2.68610  -0.00006   0.00000  -0.00061  -0.00060   2.68550
   D400       0.97211   0.00018   0.00000   0.00020   0.00019   0.97230
   D401      -0.06536  -0.00005   0.00000   0.00017   0.00017  -0.06518
   D402      -2.77431   0.00019   0.00000   0.00111   0.00113  -2.77319
   D403      -2.48213   0.00008   0.00000   0.00078   0.00080  -2.48133
   D404      -2.82557   0.00006   0.00000  -0.00064  -0.00065  -2.82621
   D405       2.42016  -0.00017   0.00000  -0.00066  -0.00067   2.41949
   D406      -0.28880   0.00007   0.00000   0.00028   0.00029  -0.28851
   D407       0.00338  -0.00005   0.00000  -0.00005  -0.00004   0.00334
   D408      -2.55840   0.00012   0.00000   0.00003   0.00002  -2.55838
   D409       2.68732  -0.00011   0.00000   0.00001  -0.00000   2.68732
   D410      -0.02164   0.00014   0.00000   0.00095   0.00095  -0.02068
   D411       0.27054   0.00002   0.00000   0.00062   0.00063   0.27117
   D412      -0.08329  -0.00019   0.00000  -0.00054  -0.00055  -0.08384
   D413       0.91936   0.00045   0.00000   0.00208   0.00209   0.92145
   D414      -3.09339  -0.00018   0.00000   0.00001   0.00001  -3.09339
   D415      -2.43045  -0.00011   0.00000   0.00016   0.00015  -2.43030
   D416      -1.14180  -0.00033   0.00000  -0.00136  -0.00137  -1.14318
   D417      -0.13915   0.00032   0.00000   0.00126   0.00127  -0.13789
   D418       2.13128  -0.00032   0.00000  -0.00081  -0.00081   2.13046
   D419       2.79422  -0.00024   0.00000  -0.00066  -0.00067   2.79354
   D420       2.74164  -0.00041   0.00000  -0.00167  -0.00167   2.73997
   D421      -2.53889   0.00023   0.00000   0.00096   0.00097  -2.53793
   D422      -0.26846  -0.00040   0.00000  -0.00112  -0.00111  -0.26958
   D423       0.39448  -0.00033   0.00000  -0.00096  -0.00097   0.39350
   D424       2.30599  -0.00030   0.00000  -0.00114  -0.00115   2.30484
   D425      -2.97454   0.00035   0.00000   0.00148   0.00149  -2.97305
   D426      -0.70411  -0.00029   0.00000  -0.00059  -0.00059  -0.70471
   D427      -0.04117  -0.00021   0.00000  -0.00044  -0.00045  -0.04162
   D428       1.43693   0.00487   0.00000   0.03322   0.03397   1.47090
   D429       2.72878   0.00143   0.00000   0.01696   0.01622   2.74500
         Item               Value     Threshold  Converged?
 Maximum Force            0.166886     0.000450     NO 
 RMS     Force            0.008649     0.000300     NO 
 Maximum Displacement     0.689858     0.001800     NO 
 RMS     Displacement     0.037761     0.001200     NO 
 Predicted change in Energy=-4.726707D-02
 GradGradGradGradGradGradGradGradGradGradGradGradGradGradGradGradGradGrad

                          Input orientation:                          
 ---------------------------------------------------------------------
 Center     Atomic      Atomic             Coordinates (Angstroms)
 Number     Number       Type             X           Y           Z
 ---------------------------------------------------------------------
      1          4           0        0.001598   -0.833938    1.186227
      2          4           0       -1.013118   -1.516275   -0.727000
      3          4           0        1.023706   -1.513330   -0.723689
      4          4           0        0.003615   -0.038215   -1.802128
      5          4           0        2.064644   -0.538103    0.746656
      6          4           0       -1.811620    0.569236   -0.891727
      7          4           0       -1.017488    1.183706    1.009903
      8          4           0       -0.009354    1.741945   -0.809721
      9          4           0        0.995547    1.199446    1.005427
     10          4           0        1.806329    0.580117   -0.892125
     11          4           0       -2.066882   -0.560566    0.742968
     12          1           0        3.495448   -0.697142    1.247999
     13          1           0        3.085756   -1.309822    1.591040
     14          1           0       -3.495664   -0.721793    1.255768
     15          1           0       -3.091117   -1.351290    1.570495
     16          1           0        1.289603    2.299644    2.049554
     17          1           0        2.006718    1.950471    1.895279
     18          1           0       -1.944233   -2.697707   -0.940368
     19          1           0       -1.195278   -2.961393   -1.154696
     20          1           0       -0.401310   -1.737253    2.391486
     21          1           0        0.414490   -1.732817    2.390174
     22          1           0        0.346421    3.153715   -1.377008
     23          1           0       -0.442845    3.082268   -1.475415
     24          1           0        2.751784    1.331912   -1.848903
     25          1           0        3.231503    0.891882   -1.364134
     26          1           0       -2.767136    1.323023   -1.841428
     27          1           0       -3.241347    0.863573   -1.371204
     28          1           0       -1.323742    2.282594    2.052922
     29          1           0       -2.036696    1.924783    1.900906
     30          1           0        1.974837   -2.676062   -0.939182
     31          1           0        1.245489   -2.979258   -1.162270
     32          1           0        0.197110   -0.123364   -3.341838
     33          1           0       -0.486979   -0.122817   -3.323675
     34          1           0        0.814529   -3.843286    0.686925
     35          1           0        0.130570   -3.903095    0.701973
 ---------------------------------------------------------------------
                    Distance matrix (angstroms):
                    1          2          3          4          5
     1  Be   0.000000
     2  Be   2.270609   0.000000
     3  Be   2.270254   2.036828   0.000000
     4  Be   3.092482   2.091485   2.092745   0.000000
     5  Be   2.130000   3.549802   2.048544   3.315724   0.000000
     6  Be   3.094277   2.239218   3.521987   2.119648   4.351543
     7  Be   2.267271   3.210412   3.800765   3.231604   3.540263
     8  Be   3.258697   3.410335   3.416348   2.038139   3.452883
     9  Be   2.270523   3.796205   3.217108   3.224608   2.056455
    10  Be   3.094535   3.517300   2.241292   2.111922   2.000686
    11  Be   2.133031   2.045630   3.551137   3.322247   4.131589
    12  H    3.497072   4.989866   3.265459   4.682986   1.524414
    13  H    3.146803   4.713459   3.106676   4.757117   1.533364
    14  H    3.499751   3.274997   4.996948   4.697123   5.586588
    15  H    3.159145   3.102222   4.713947   4.761945   5.284113
    16  H    3.496231   5.251001   4.722324   4.685596   3.217304
    17  H    3.503740   5.292833   4.452328   4.651678   2.741476
    18  H    3.432536   1.519304   3.202868   3.407293   4.856031
    19  H    3.382084   1.518049   2.684501   3.225133   4.484926
    20  H    1.559154   3.185607   3.432947   4.542807   3.197555
    21  H    1.558189   3.435364   3.180481   4.540473   2.617538
    22  H    4.752942   4.907103   4.760971   3.238311   4.592577
    23  H    4.755895   4.693818   4.882150   3.169146   4.932767
    24  H    4.633189   4.852352   3.513938   3.071134   3.272009
    25  H    4.462632   4.921581   3.327098   3.387651   2.803899
    26  H    4.635199   3.518543   4.864640   3.087326   5.788616
    27  H    4.465276   3.323203   4.925406   3.395394   5.882480
    28  H    3.495778   4.717612   5.256341   4.691423   4.598242
    29  H    3.503706   4.449099   5.298602   4.661405   4.921290
    30  H    3.435761   3.212165   1.517575   3.404207   2.724148
    31  H    3.415421   2.726001   1.546120   3.255980   3.205347
    32  H    4.587648   3.200349   3.077332   1.554155   4.513920
    33  H    4.591690   2.993538   3.312948   1.600920   4.821912
    34  H    3.156950   3.279399   2.731718   4.618607   3.534203
    35  H    3.109800   3.007806   2.922530   4.606944   3.881470
                    6          7          8          9         10
     6  Be   0.000000
     7  Be   2.150446   0.000000
     8  Be   2.151775   2.153833   0.000000
     9  Be   3.446237   2.013102   2.144503   0.000000
    10  Be   3.617965   3.457740   2.157160   2.154445   0.000000
    11  Be   2.003457   2.053039   3.456273   3.541892   4.356196
    12  H    5.860641   4.894984   4.739936   3.147283   3.010755
    13  H    5.803386   4.836529   4.965545   3.317881   3.372671
    14  H    3.019022   3.135719   4.742427   4.891299   5.866817
    15  H    3.374621   3.322710   4.973006   4.850399   5.812039
    16  H    4.611186   2.765657   3.189635   1.545027   3.446339
    17  H    4.924928   3.243091   3.380097   1.542188   3.112498
    18  H    3.269996   4.441597   4.844723   5.255114   4.981282
    19  H    3.593657   4.679630   4.862799   5.174787   4.649825
    20  H    4.253041   3.289445   4.744067   3.535049   4.585408
    21  H    4.585400   3.530130   4.742673   3.294437   4.249749
    22  H    3.401789   3.382089   1.562525   3.149052   2.998307
    23  H    2.920542   3.179868   1.558053   3.430535   3.414641
    24  H    4.724671   4.733090   2.978575   3.353969   1.540943
    25  H    5.075467   4.875976   3.396047   3.272447   1.533334
    26  H    1.543741   3.348249   2.974101   4.719920   4.729658
    27  H    1.536441   3.273791   3.395965   4.869544   5.078277
    28  H    3.441596   1.545715   3.196036   2.765784   4.622669
    29  H    3.112389   1.543330   3.389845   3.243840   4.937407
    30  H    4.987131   5.258398   4.844849   4.445230   3.260876
    31  H    4.691580   5.212453   4.897825   4.714122   3.613402
    32  H    3.243106   4.703332   3.151765   4.613679   3.014227
    33  H    2.854467   4.557230   3.166296   4.763128   3.415526
    34  H    5.372071   5.360154   5.840680   5.056021   4.800371
    35  H    5.129691   5.223830   5.845620   5.184225   5.044651
                   11         12         13         14         15
    11  Be   0.000000
    12  H    5.586879   0.000000
    13  H    5.275442   0.812958   0.000000
    14  H    1.526557   6.991160   6.616137   0.000000
    15  H    1.535936   6.626820   6.177046   0.811774   0.000000
    16  H    4.599344   3.806438   4.057665   5.714715   5.722720
    17  H    4.922128   3.105663   3.447665   6.150299   6.082354
    18  H    2.723240   6.195268   5.799573   3.336793   3.071256
    19  H    3.181947   5.736086   5.347336   4.014713   3.689621
    20  H    2.622276   4.192149   3.603199   3.449063   2.838671
    21  H    3.200729   3.445212   2.820142   4.195039   3.620320
    22  H    4.910623   5.624601   6.019670   6.059100   6.387449
    23  H    4.563875   6.100088   6.414408   5.590165   5.995610
    24  H    5.789543   3.776360   4.350115   7.272365   7.282262
    25  H    5.884078   3.068860   3.688061   7.397473   7.322526
    26  H    3.273739   7.269497   7.278053   3.782149   4.347198
    27  H    2.806646   7.394624   7.316472   3.078806   3.685346
    28  H    3.217421   5.722877   5.706352   3.791971   4.069578
    29  H    2.742024   6.156736   6.066152   3.090171   3.457402
    30  H    4.862144   3.318455   3.082658   6.209940   5.806668
    31  H    4.522367   4.009958   3.708682   5.781140   5.378144
    32  H    4.690677   5.681096   5.838257   5.927283   6.037487
    33  H    4.384667   6.090138   6.190949   5.512010   5.678343
    34  H    4.368285   4.171373   3.520559   5.352108   4.716440
    35  H    4.000372   4.679603   4.030959   4.855609   4.200632
                   16         17         18         19         20
    16  H    0.000000
    17  H    0.812389   0.000000
    18  H    6.661145   6.727293   0.000000
    19  H    6.642316   6.609200   0.822436   0.000000
    20  H    4.390062   4.432170   3.795304   3.834620   0.000000
    21  H    4.140361   4.043108   4.193698   4.082506   0.815814
    22  H    3.655182   3.861638   6.298960   6.310372   6.219503
    23  H    4.004907   4.317742   5.995712   6.098758   6.179193
    24  H    4.274627   3.867381   6.254266   5.873132   6.110865
    25  H    4.172054   3.639297   6.312921   5.872647   5.849304
    26  H    5.705319   6.094781   4.201827   4.615036   5.734107
    27  H    5.856056   6.276420   3.814556   4.343228   5.384045
    28  H    2.613403   3.350689   5.843646   6.148554   4.138197
    29  H    3.350655   4.043500   5.426676   5.824037   4.040503
    30  H    5.844633   5.425863   3.919130   3.190218   4.197712
    31  H    6.179366   5.850667   3.209803   2.440844   4.108978
    32  H    6.010958   5.916322   4.120638   3.844053   5.986130
    33  H    6.155985   6.144472   3.799185   3.641932   5.939428
    34  H    6.310154   6.037305   3.401647   2.865070   2.969708
    35  H    6.452388   6.261641   2.907757   2.468176   2.797896
                   21         22         23         24         25
    21  H    0.000000
    22  H    6.170453   0.000000
    23  H    6.234007   0.798580   0.000000
    24  H    5.729335   3.054082   3.661815   0.000000
    25  H    5.377679   3.666027   4.279137   0.811640   0.000000
    26  H    6.112885   3.641615   2.937897   5.518932   6.033023
    27  H    5.852722   4.256391   3.572826   6.030353   6.472916
    28  H    4.388475   3.913147   3.723522   5.721708   5.861792
    29  H    4.430095   4.234884   3.908923   6.110819   6.283415
    30  H    3.795920   6.068750   6.268261   4.182714   3.806575
    31  H    3.855390   6.202241   6.300050   4.618071   4.355540
    32  H    5.957647   3.823884   3.764194   3.297429   3.761593
    33  H    6.004401   3.901247   3.700079   3.844577   4.323948
    34  H    2.741381   7.310059   7.363423   6.079972   5.698282
    35  H    2.764190   7.359845   7.339286   6.386159   6.072593
                   26         27         28         29         30
    26  H    0.000000
    27  H    0.810605   0.000000
    28  H    4.262644   4.173185   0.000000
    29  H    3.860146   3.644730   0.812060   0.000000
    30  H    6.268416   6.318563   6.664952   6.732480   0.000000
    31  H    5.922165   5.911235   6.680232   6.648715   0.820759
    32  H    3.623537   4.084168   6.099595   6.055672   3.930564
    33  H    3.080037   3.517336   5.949284   5.821558   4.273805
    34  H    6.775813   6.545269   6.630578   6.547813   2.313645
    35  H    6.494452   6.195886   6.496371   6.332350   2.756868
                   31         32         33         34         35
    31  H    0.000000
    32  H    3.742426   0.000000
    33  H    3.978992   0.684331   0.000000
    34  H    2.086095   5.518148   5.623231   0.000000
    35  H    2.360491   5.535630   5.556772   0.686734   0.000000
 Stoichiometry    Be11H24
 Framework group  C1[X(Be11H24)]
 Deg. of freedom    99
 Full point group                 C1      NOp   1
 Largest Abelian subgroup         C1      NOp   1
 Largest concise Abelian subgroup C1      NOp   1
                         Standard orientation:                         
 ---------------------------------------------------------------------
 Center     Atomic      Atomic             Coordinates (Angstroms)
 Number     Number       Type             X           Y           Z
 ---------------------------------------------------------------------
      1          4           0        0.220090    0.849022   -1.166392
      2          4           0       -0.699403    1.536682    0.792517
      3          4           0        1.281302    1.063249    0.829101
      4          4           0       -0.095940   -0.243669    1.709299
      5          4           0        2.139373    0.038487   -0.723352
      6          4           0       -1.958079   -0.312940    0.699078
      7          4           0       -1.238242   -0.885231   -1.244818
      8          4           0       -0.468024   -1.854666    0.517555
      9          4           0        0.716057   -1.366377   -1.202451
     10          4           0        1.558615   -1.160026    0.769642
     11          4           0       -1.874431    1.015077   -0.798658
     12          1           0        3.590278   -0.084400   -1.174584
     13          1           0        3.346868    0.639779   -1.452466
     14          1           0       -3.204029    1.556721   -1.317471
     15          1           0       -2.652899    2.105837   -1.549212
     16          1           0        0.799668   -2.385329   -2.360834
     17          1           0        1.569567   -2.230193   -2.153073
     18          1           0       -1.346125    2.871228    1.122703
     19          1           0       -0.567454    2.929857    1.380841
     20          1           0        0.088915    1.945794   -2.266776
     21          1           0        0.881376    1.752738   -2.249881
     22          1           0       -0.469118   -3.363234    0.924625
     23          1           0       -1.225097   -3.122295    1.015034
     24          1           0        2.263384   -2.208896    1.651502
     25          1           0        2.852329   -1.841982    1.230459
     26          1           0       -3.102518   -0.923439    1.536150
     27          1           0       -3.437713   -0.318757    1.112965
     28          1           0       -1.738306   -1.764236   -2.413801
     29          1           0       -2.357371   -1.269852   -2.235518
     30          1           0        2.461095    1.944281    1.196394
     31          1           0        1.810403    2.381972    1.438616
     32          1           0        0.041067   -0.372424    3.252040
     33          1           0       -0.623640   -0.212819    3.220433
     34          1           0        1.672521    3.516813   -0.306352
     35          1           0        1.021528    3.734408   -0.327881
 ---------------------------------------------------------------------
 Rotational constants (GHZ):           1.2489977           1.1121987           1.0002232
 Standard basis: def2TZVP (5D, 7F)
 There are   364 symmetry adapted cartesian basis functions of A   symmetry.
 There are   353 symmetry adapted basis functions of A   symmetry.
   353 basis functions,   511 primitive gaussians,   364 cartesian basis functions
    34 alpha electrons       34 beta electrons
       nuclear repulsion energy       376.2382632001 Hartrees.
 NAtoms=   35 NActive=   35 NUniq=   35 SFac= 1.00D+00 NAtFMM=   60 NAOKFM=F Big=F
 Integral buffers will be    131072 words long.
 Raffenetti 2 integral format.
 Two-electron integral symmetry is turned on.
 Nuclear repulsion after empirical dispersion term =      376.1858864858 Hartrees.
 One-electron integrals computed using PRISM.
   1 Symmetry operations used in ECPInt.
 ECPInt:  NShTT=   19110 NPrTT=   51619 LenC2=   18294 LenP2D=   40030.
 LDataN:  DoStor=T MaxTD1= 4 Len=   56
 NBasis=   353 RedAO= T EigKep=  9.23D-05  NBF=   353
 NBsUse=   353 1.00D-06 EigRej= -1.00D+00 NBFU=   353
 Initial guess from the checkpoint file:  "/home/super/YCY/BeH/Be11/2/H12-Be11.chk"
 B after Tr=     0.000000   -0.000000    0.000000
         Rot=    0.999064    0.004981   -0.001801    0.042942 Ang=   4.96 deg.
 ExpMin= 3.27D-02 ExpMax= 4.70D+03 ExpMxC= 1.60D+02 IAcc=3 IRadAn=         5 AccDes= 0.00D+00
 Harris functional with IExCor= 1009 and IRadAn=       5 diagonalized for initial guess.
 HarFok:  IExCor= 1009 AccDes= 0.00D+00 IRadAn=         5 IDoV= 1 UseB2=F ITyADJ=14
 ICtDFT=  3500011 ScaDFX=  1.000000  1.000000  1.000000  1.000000
 FoFCou: FMM=F IPFlag=           0 FMFlag=      100000 FMFlg1=           0
         NFxFlg=           0 DoJE=T BraDBF=F KetDBF=T FulRan=T
         wScrn=  0.000000 ICntrl=       500 IOpCl=  0 I1Cent=   200000004 NGrid=           0
         NMat0=    1 NMatS0=      1 NMatT0=    0 NMatD0=    1 NMtDS0=    0 NMtDT0=    0
 Petite list used in FoFCou.
 Requested convergence on RMS density matrix=1.00D-08 within 128 cycles.
 Requested convergence on MAX density matrix=1.00D-06.
 Requested convergence on             energy=1.00D-06.
 No special actions if energy rises.
 SCF Done:  E(RPBE1PBE) =  -176.007861900     A.U. after   13 cycles
            NFock= 13  Conv=0.87D-08     -V/T= 2.0085
   1 Symmetry operations used in ECPInt.
 ECPInt:  NShTT=   19110 NPrTT=   51619 LenC2=   18294 LenP2D=   40030.
 LDataN:  DoStor=T MaxTD1= 5 Len=  102
 Calling FoFJK, ICntrl=      2127 FMM=F ISym2X=0 I1Cent= 0 IOpClX= 0 NMat=1 NMatS=1 NMatT=0.
 ***** Axes restored to original set *****
 -------------------------------------------------------------------
 Center     Atomic                   Forces (Hartrees/Bohr)
 Number     Number              X              Y              Z
 -------------------------------------------------------------------
      1        4          -0.000031441   -0.001183886   -0.000784826
      2        4           0.001720071    0.004914389    0.003487910
      3        4          -0.002185846    0.004951701    0.001540498
      4        4          -0.002673927    0.000324019   -0.003868545
      5        4           0.000315212   -0.002267880   -0.000412713
      6        4           0.003269578   -0.001229800    0.001594849
      7        4           0.001314719    0.002639125   -0.000024776
      8        4           0.000151641   -0.003495124    0.004592699
      9        4          -0.001564721    0.002488774   -0.000105695
     10        4          -0.003165870   -0.001179432   -0.000218225
     11        4          -0.000550126   -0.001862459    0.000052897
     12        1           0.000112075   -0.000171221    0.000095692
     13        1          -0.000057974    0.000641854    0.000600806
     14        1          -0.000182538   -0.000298342    0.000231614
     15        1          -0.000145524    0.000491472    0.000499853
     16        1          -0.000207246   -0.000775992    0.000508841
     17        1          -0.000060560   -0.000022688    0.000137216
     18        1          -0.000309419   -0.000186495    0.000077845
     19        1          -0.000290917    0.000261678   -0.000607575
     20        1           0.000420098   -0.000068577    0.000264334
     21        1          -0.000117016    0.000373141    0.000376931
     22        1          -0.001202625    0.000562914   -0.000403924
     23        1           0.001125474    0.000592485   -0.000804677
     24        1           0.000195176   -0.000024644   -0.000043161
     25        1          -0.000026873   -0.000131014   -0.000125038
     26        1           0.000043315   -0.000089785   -0.000160882
     27        1          -0.000167713   -0.000294458    0.000145285
     28        1          -0.000015827   -0.000893157    0.000803135
     29        1           0.000116367    0.000389405    0.000123779
     30        1           0.000260572   -0.001569495   -0.001025296
     31        1           0.001363294    0.004739490   -0.001082861
     32        1           0.073488336   -0.000128856   -0.011471051
     33        1          -0.070342354    0.000284399    0.000539923
     34        1           0.048561536   -0.000036824    0.002589114
     35        1          -0.049158946   -0.007744719    0.002876023
 -------------------------------------------------------------------
 Cartesian Forces:  Max     0.073488336 RMS     0.012169588

 GradGradGradGradGradGradGradGradGradGradGradGradGradGradGradGradGradGrad
 Berny optimization.
 Using GEDIIS/GDIIS optimizer.
 FormGI is forming the generalized inverse of G from B-inverse, IUseBI=4.
 Internal  Forces:  Max     0.049698330 RMS     0.003003926
 Search for a local minimum.
 Step number   2 out of a maximum of  210
 All quantities printed in internal units (Hartrees-Bohrs-Radians)
 Mixed Optimization -- RFO/linear search
 Update second derivatives using D2CorX and points    1    2
 DE= -4.37D-02 DEPred=-4.73D-02 R= 9.25D-01
 TightC=F SS=  1.41D+00  RLast= 3.35D-01 DXNew= 5.0454D-01 1.0057D+00
 Trust test= 9.25D-01 RLast= 3.35D-01 DXMaxT set to 5.05D-01
 ITU=  1  0
 Use linear search instead of GDIIS.
     Eigenvalues ---    0.00231   0.00885   0.01641   0.01740   0.01766
     Eigenvalues ---    0.01807   0.01876   0.01912   0.01965   0.02014
     Eigenvalues ---    0.02134   0.02191   0.02213   0.02287   0.02341
     Eigenvalues ---    0.02385   0.02470   0.02510   0.02515   0.02543
     Eigenvalues ---    0.02560   0.02684   0.02735   0.02743   0.02789
     Eigenvalues ---    0.02830   0.02874   0.02887   0.02944   0.02988
     Eigenvalues ---    0.03032   0.03116   0.03131   0.03212   0.03287
     Eigenvalues ---    0.03307   0.03343   0.03430   0.03496   0.03810
     Eigenvalues ---    0.04042   0.04161   0.04665   0.05714   0.05837
     Eigenvalues ---    0.05889   0.06046   0.06099   0.06212   0.06490
     Eigenvalues ---    0.06682   0.06847   0.06886   0.07957   0.08034
     Eigenvalues ---    0.08192   0.08369   0.08404   0.08549   0.08556
     Eigenvalues ---    0.08610   0.08671   0.08783   0.08928   0.08995
     Eigenvalues ---    0.09023   0.09137   0.09278   0.09938   0.09941
     Eigenvalues ---    0.10262   0.10274   0.10363   0.10434   0.10470
     Eigenvalues ---    0.10586   0.10623   0.10643   0.10652   0.10872
     Eigenvalues ---    0.11424   0.11449   0.11981   0.12137   0.12297
     Eigenvalues ---    0.15982   0.16508   0.16821   0.16901   0.17033
     Eigenvalues ---    0.17267   0.17407   0.17678   0.17752   0.18401
     Eigenvalues ---    0.18440   0.18541   0.36340   0.68866
 RFO step:  Lambda=-2.59083835D-02 EMin= 2.30788900D-03
 Quartic linear search produced a step of  1.20139.
 Iteration  1 RMS(Cart)=  0.06395868 RMS(Int)=  0.01150692
 Iteration  2 RMS(Cart)=  0.02911932 RMS(Int)=  0.00174006
 Iteration  3 RMS(Cart)=  0.00311014 RMS(Int)=  0.00093752
 Iteration  4 RMS(Cart)=  0.00002692 RMS(Int)=  0.00093744
 Iteration  5 RMS(Cart)=  0.00000019 RMS(Int)=  0.00093744
 Variable       Old X    -DE/DX   Delta X   Delta X   Delta X     New X
                                 (Linear)    (Quad)   (Total)
    R1        4.29083  -0.00038   0.00001  -0.00265  -0.00275   4.28808
    R2        4.29016   0.00020   0.00294  -0.01150  -0.00873   4.28143
    R3        4.02512  -0.00019  -0.00349  -0.01254  -0.01615   4.00897
    R4        4.28452  -0.00006  -0.00123  -0.00095  -0.00230   4.28222
    R5        4.29067  -0.00043  -0.00420  -0.00408  -0.00839   4.28228
    R6        4.03084   0.00015  -0.00172  -0.01026  -0.01206   4.01879
    R7        2.94637   0.00017   0.00059   0.00326   0.00384   2.95022
    R8        2.94455   0.00008  -0.00042   0.00212   0.00169   2.94624
    R9        3.84905   0.00015   0.00158  -0.00852  -0.00729   3.84176
   R10        3.95233   0.00060   0.00315   0.02048   0.02416   3.97649
   R11        4.23151  -0.00145  -0.00613  -0.01720  -0.02349   4.20801
   R12        3.86568  -0.00028  -0.00106  -0.00672  -0.00772   3.85796
   R13        2.87107   0.00029   0.00166   0.00471   0.00637   2.87744
   R14        2.86870  -0.00008   0.00010  -0.00040  -0.00030   2.86839
   R15        3.95471   0.00096   0.00974   0.02580   0.03616   3.99088
   R16        3.87119  -0.00050  -0.00163  -0.01452  -0.01617   3.85502
   R17        4.23543  -0.00112  -0.00168  -0.00810  -0.00977   4.22566
   R18        2.86780   0.00066  -0.00527   0.01453   0.01635   2.88415
   R19        2.92174   0.00275   0.05704   0.02443   0.07447   2.99622
   R20        4.00555   0.00048   0.00271   0.00922   0.01236   4.01792
   R21        3.85153   0.00043   0.00368   0.01440   0.01854   3.87007
   R22        3.99095  -0.00035  -0.00111  -0.00998  -0.01083   3.98012
   R23        2.93693   0.01473   0.06915   0.14545   0.21176   3.14868
   R24        3.02530   0.01023   0.04176  -0.02027   0.01985   3.04516
   R25        3.88614   0.00066   0.00488   0.01095   0.01567   3.90181
   R26        3.78075   0.00054   0.00326   0.01455   0.01792   3.79866
   R27        2.88072   0.00019   0.00050   0.00256   0.00304   2.88377
   R28        2.89764   0.00001  -0.00042   0.00002  -0.00042   2.89722
   R29        4.06375   0.00030   0.00205   0.01022   0.01219   4.07594
   R30        4.06627  -0.00069  -0.00489  -0.01072  -0.01595   4.05031
   R31        3.78598   0.00026   0.00224   0.01302   0.01525   3.80124
   R32        2.91725  -0.00001  -0.00043  -0.00018  -0.00060   2.91665
   R33        2.90345   0.00002   0.00021   0.00001   0.00023   2.90368
   R34        4.07015   0.00012  -0.00183  -0.00483  -0.00668   4.06347
   R35        3.80421  -0.00083  -0.00752  -0.02629  -0.03397   3.77024
   R36        3.87968   0.00040   0.00203   0.00918   0.01109   3.89077
   R37        2.92098  -0.00006  -0.00019  -0.00029  -0.00053   2.92045
   R38        2.91647   0.00021   0.00155   0.00345   0.00495   2.92142
   R39        4.05252  -0.00002  -0.00160  -0.00870  -0.01036   4.04216
   R40        4.07644  -0.00029  -0.00143  -0.01318  -0.01489   4.06155
   R41        2.95274   0.00049   0.00247   0.01063   0.01310   2.96584
   R42        2.94429   0.00065   0.00345   0.01261   0.01606   2.96035
   R43        4.07131   0.00084   0.00490   0.01331   0.01822   4.08954
   R44        2.91968  -0.00024  -0.00103  -0.00348  -0.00452   2.91515
   R45        2.91431   0.00003   0.00047   0.00048   0.00093   2.91525
   R46        2.91196   0.00013   0.00114   0.00208   0.00322   2.91518
   R47        2.89758  -0.00002  -0.00049   0.00035  -0.00014   2.89744
   R48        2.88477   0.00033   0.00149   0.00471   0.00620   2.89097
   R49        2.90250   0.00016   0.00121   0.00226   0.00347   2.90597
   R50        1.53627  -0.00014   0.00017  -0.00064  -0.00041   1.53586
   R51        1.53403  -0.00018  -0.00070  -0.00066  -0.00135   1.53268
   R52        1.53519  -0.00002  -0.00040   0.00008  -0.00029   1.53491
   R53        1.55418   0.00012  -0.00015  -0.00036  -0.00049   1.55369
   R54        1.54166  -0.00014  -0.00054  -0.00116  -0.00166   1.54001
   R55        1.50910  -0.00042  -0.00202  -0.00491  -0.00694   1.50215
   R56        1.53378   0.00003   0.00027  -0.00079  -0.00053   1.53325
   R57        1.53182   0.00013   0.00041   0.00078   0.00118   1.53300
   R58        1.53457  -0.00013  -0.00107  -0.00058  -0.00146   1.53311
   R59        1.55101  -0.00032  -0.00019  -0.00869  -0.00854   1.54247
   R60        3.94215   0.00820   0.09061   0.43237   0.52299   4.46513
   R61        1.29320   0.03841   0.19146   0.00847   0.20920   1.50240
   R62        1.29774   0.04970   0.19691  -0.07869   0.11822   1.41596
    A1        1.87621  -0.00009  -0.00059  -0.00194  -0.00257   1.87364
    A2        1.57182  -0.00013  -0.00024  -0.00068  -0.00094   1.57088
    A3        1.97976  -0.00023  -0.00088  -0.00428  -0.00523   1.97453
    A4        1.94096   0.00029   0.00135   0.00448   0.00589   1.94685
    A5        2.20944   0.00036   0.00255   0.00758   0.01019   2.21963
    A6        1.98586  -0.00001   0.00124  -0.00023   0.00099   1.98684
    A7        1.57472  -0.00000   0.00160   0.00204   0.00366   1.57838
    A8        1.87562   0.00007   0.00050   0.00014   0.00059   1.87621
    A9        2.20594   0.00010  -0.00096  -0.00019  -0.00114   2.20480
   A10        1.93701   0.00015   0.00018   0.00302   0.00324   1.94025
   A11        1.87099   0.00011   0.00100  -0.00114  -0.00014   1.87084
   A12        2.64365   0.00013   0.00122   0.00141   0.00261   2.64626
   A13        2.08322  -0.00015  -0.00130  -0.00216  -0.00346   2.07976
   A14        1.55372  -0.00007  -0.00106  -0.00118  -0.00223   1.55149
   A15        2.04827  -0.00002   0.00004   0.00172   0.00175   2.05003
   A16        2.33582  -0.00019  -0.00176  -0.00421  -0.00600   2.32982
   A17        1.86836  -0.00005  -0.00034  -0.00235  -0.00272   1.86564
   A18        2.33718  -0.00011  -0.00073  -0.00103  -0.00175   2.33542
   A19        2.05122  -0.00006  -0.00116  -0.00180  -0.00298   2.04824
   A20        1.55509   0.00001  -0.00001   0.00062   0.00062   1.55572
   A21        2.08456  -0.00006  -0.00019  -0.00021  -0.00039   2.08417
   A22        1.57432   0.00071   0.00340   0.01207   0.01558   1.58990
   A23        1.51223   0.00027   0.00064   0.00349   0.00416   1.51639
   A24        2.24707  -0.00022  -0.00082  -0.00454  -0.00539   2.24168
   A25        2.18596  -0.00024   0.00029   0.00290   0.00318   2.18914
   A26        1.93411   0.00021   0.00205   0.00199   0.00406   1.93817
   A27        2.10980   0.00030   0.00096  -0.00208  -0.00117   2.10864
   A28        2.23218  -0.00024  -0.00214   0.00009  -0.00217   2.23001
   A29        1.69293  -0.00026  -0.00165   0.00222   0.00055   1.69348
   A30        1.86465   0.00083   0.00392   0.01244   0.01645   1.88110
   A31        2.45795  -0.00053  -0.00271  -0.00767  -0.01048   2.44747
   A32        2.19723  -0.00060  -0.00344  -0.01113  -0.01473   2.18250
   A33        2.08905   0.00001   0.00018  -0.00100  -0.00076   2.08828
   A34        2.53764  -0.00001  -0.00080  -0.00606  -0.00689   2.53075
   A35        1.71986  -0.00027  -0.00089  -0.00518  -0.00604   1.71382
   A36        2.19616  -0.00027  -0.00082  -0.00325  -0.00406   2.19210
   A37        1.57393   0.00047   0.00111   0.01307   0.01424   1.58818
   A38        1.51168   0.00013  -0.00122   0.00356   0.00238   1.51406
   A39        2.25353  -0.00029  -0.00103   0.01094   0.00908   2.26261
   A40        2.19809   0.00061   0.01340   0.01351   0.02782   2.22591
   A41        2.10597  -0.00020  -0.00218   0.00165  -0.00051   2.10546
   A42        1.92881  -0.00033  -0.00358  -0.00516  -0.00880   1.92001
   A43        2.24645   0.00013   0.00197   0.00926   0.01080   2.25725
   A44        1.71289   0.00074   0.00939   0.01505   0.02467   1.73756
   A45        1.85667   0.00049   0.00094   0.00738   0.00833   1.86501
   A46        2.45338  -0.00020  -0.00005  -0.02324  -0.02263   2.43075
   A47        2.20440  -0.00055  -0.00653  -0.00929  -0.01716   2.18724
   A48        1.71954  -0.00017  -0.00040  -0.00003  -0.00062   1.71892
   A49        2.19208  -0.00018   0.00198  -0.00530  -0.00328   2.18880
   A50        2.07844   0.00024   0.00195  -0.00898  -0.00652   2.07191
   A51        2.52212  -0.00070  -0.01105  -0.01737  -0.02936   2.49276
   A52        1.94320  -0.00107  -0.00599  -0.02023  -0.02639   1.91681
   A53        1.98271  -0.00082  -0.00463  -0.01574  -0.02068   1.96203
   A54        2.13067   0.00384   0.02085   0.01851   0.03777   2.16844
   A55        1.87784  -0.00284  -0.01338   0.01911   0.00676   1.88460
   A56        1.98025  -0.00084  -0.00440  -0.02108  -0.02565   1.95459
   A57        1.94747  -0.00078  -0.00405  -0.01800  -0.02231   1.92516
   A58        1.99460  -0.00308  -0.01597   0.01145  -0.00365   1.99094
   A59        2.21667   0.00256   0.01362   0.00921   0.02166   2.23833
   A60        2.05107  -0.00065  -0.00416  -0.01417  -0.01870   2.03238
   A61        2.15057   0.00633   0.03351   0.01643   0.04796   2.19854
   A62        1.73242  -0.00461  -0.02304   0.01938  -0.00174   1.73068
   A63        2.13062  -0.00009  -0.00024   0.00652   0.00591   2.13653
   A64        2.10248  -0.00061  -0.00324   0.00919   0.00608   2.10855
   A65        1.91415  -0.00552  -0.02894   0.00034  -0.02639   1.88777
   A66        2.32757   0.00539   0.02727  -0.00168   0.02397   2.35154
   A67        1.69271  -0.00018  -0.00101  -0.00132  -0.00234   1.69037
   A68        2.54406  -0.00003   0.00075  -0.00045   0.00029   2.54436
   A69        2.05043  -0.00001   0.00062  -0.00165  -0.00104   2.04939
   A70        1.80121  -0.00012   0.00058  -0.00086  -0.00032   1.80089
   A71        2.29604  -0.00001  -0.00107   0.00086  -0.00017   2.29587
   A72        2.08752   0.00029   0.00055   0.00665   0.00725   2.09477
   A73        2.13497   0.00011   0.00015  -0.00019  -0.00005   2.13492
   A74        2.34920  -0.00017  -0.00100  -0.00640  -0.00740   2.34179
   A75        2.03631   0.00021   0.00010   0.00163   0.00175   2.03806
   A76        2.52931   0.00022   0.00065   0.00415   0.00478   2.53409
   A77        1.64024   0.00006   0.00052   0.00030   0.00080   1.64104
   A78        1.77839   0.00006   0.00041   0.00232   0.00271   1.78110
   A79        2.37567   0.00009   0.00041  -0.00024   0.00021   2.37588
   A80        2.13319   0.00003   0.00010  -0.00176  -0.00162   2.13156
   A81        1.71676   0.00059   0.00319   0.00973   0.01305   1.72980
   A82        1.87334   0.00069   0.00296   0.00967   0.01275   1.88609
   A83        1.98862  -0.00055  -0.00279  -0.00817  -0.01108   1.97754
   A84        2.37139  -0.00051  -0.00275  -0.00753  -0.01040   2.36099
   A85        2.25630  -0.00015  -0.00096  -0.00087  -0.00186   2.25444
   A86        2.17106  -0.00014  -0.00075  -0.00269  -0.00347   2.16759
   A87        1.96379   0.00019   0.00000  -0.00122  -0.00121   1.96258
   A88        1.85017  -0.00013  -0.00042   0.00219   0.00174   1.85191
   A89        2.32799  -0.00008  -0.00033   0.00133   0.00096   2.32895
   A90        2.34403  -0.00016  -0.00026  -0.00269  -0.00296   2.34108
   A91        1.81739  -0.00019  -0.00035  -0.00300  -0.00334   1.81405
   A92        1.55127  -0.00020  -0.00091  -0.00302  -0.00392   1.54736
   A93        1.65687  -0.00010  -0.00039   0.00089   0.00047   1.65733
   A94        2.30397  -0.00025  -0.00144  -0.00842  -0.00986   2.29411
   A95        2.31753   0.00002   0.00050   0.00004   0.00055   2.31808
   A96        1.94931  -0.00019  -0.00064  -0.00226  -0.00295   1.94636
   A97        2.38427   0.00043   0.00217   0.00960   0.01175   2.39602
   A98        1.98653   0.00028   0.00120   0.00263   0.00388   1.99040
   A99        1.92795  -0.00017  -0.00107  -0.00199  -0.00311   1.92484
   A100       2.06980   0.00037   0.00210   0.00886   0.01104   2.08084
   A101       2.30824   0.00008  -0.00010  -0.00082  -0.00089   2.30735
   A102       2.11470   0.00000  -0.00047  -0.00130  -0.00176   2.11294
   A103       1.76610  -0.00005  -0.00043  -0.00200  -0.00240   1.76370
   A104       2.28883  -0.00007  -0.00061  -0.00073  -0.00135   2.28748
   A105       2.20243  -0.00012  -0.00043  -0.00341  -0.00393   2.19850
   A106       1.71679   0.00005   0.00097   0.00201   0.00300   1.71978
   A107       1.75989   0.00068   0.00423   0.01320   0.01758   1.77747
   A108       1.76013   0.00052   0.00328   0.01101   0.01445   1.77457
   A109       2.22803  -0.00053  -0.00296  -0.00824  -0.01130   2.21673
   A110       2.14730  -0.00052  -0.00311  -0.01203  -0.01531   2.13199
   A111       1.86175  -0.00011  -0.00025  -0.00093  -0.00114   1.86061
   A112       1.99325  -0.00018  -0.00087  -0.00450  -0.00537   1.98788
   A113       2.30404   0.00001  -0.00014   0.00014  -0.00004   2.30401
   A114       1.79212   0.00024   0.00098   0.00317   0.00413   1.79625
   A115       1.86152   0.00004   0.00027   0.00077   0.00111   1.86264
   A116       2.27506  -0.00017  -0.00130  -0.00507  -0.00643   2.26863
   A117       2.04171   0.00015   0.00073   0.00406   0.00477   2.04648
   A118       2.01437   0.00004  -0.00007  -0.00107  -0.00118   2.01319
   A119       2.35978  -0.00008  -0.00057  -0.00032  -0.00092   2.35886
   A120       1.85575   0.00012   0.00061   0.00308   0.00369   1.85943
   A121       2.32018  -0.00020  -0.00114  -0.00415  -0.00537   2.31481
   A122       1.65973   0.00004   0.00035   0.00273   0.00305   1.66278
   A123       1.54823  -0.00016  -0.00108  -0.00286  -0.00391   1.54432
   A124       2.30127  -0.00023  -0.00091  -0.00670  -0.00764   2.29362
   A125       2.31476  -0.00011  -0.00044  -0.00284  -0.00331   2.31145
   A126       2.11009   0.00011   0.00051  -0.00014   0.00038   2.11047
   A127       1.92927  -0.00015  -0.00087  -0.00219  -0.00311   1.92616
   A128       2.19908  -0.00004   0.00001  -0.00254  -0.00260   2.19648
   A129       1.71450   0.00002   0.00052   0.00038   0.00090   1.71539
   A130       1.95630  -0.00003   0.00002  -0.00105  -0.00104   1.95526
   A131       1.76642  -0.00021  -0.00118  -0.00286  -0.00404   1.76238
   A132       2.28919  -0.00018  -0.00110  -0.00156  -0.00268   2.28650
   A133       2.07265   0.00024   0.00114   0.00677   0.00799   2.08065
   A134       2.30830   0.00007   0.00011   0.00026   0.00041   2.30870
   A135       2.38663   0.00036   0.00171   0.00779   0.00950   2.39612
   A136       1.98389   0.00022   0.00106   0.00296   0.00406   1.98795
   A137       1.77857   0.00021   0.00179   0.00393   0.00566   1.78423
   A138       1.64176   0.00002   0.00060  -0.00297  -0.00245   1.63931
   A139       2.36972   0.00002   0.00007   0.00339   0.00350   2.37321
   A140       2.13838  -0.00012  -0.00120  -0.00114  -0.00229   2.13609
   A141       1.87498   0.00060   0.00307   0.01007   0.01331   1.88829
   A142       1.71373   0.00047   0.00261   0.01104   0.01383   1.72756
   A143       1.98125  -0.00056  -0.00316  -0.00843  -0.01174   1.96951
   A144       2.37498  -0.00058  -0.00343  -0.00959  -0.01317   2.36181
   A145       1.95888  -0.00001  -0.00036  -0.00184  -0.00226   1.95662
   A146       2.34908  -0.00005   0.00014  -0.00286  -0.00274   2.34633
   A147       1.81912  -0.00003   0.00024  -0.00217  -0.00194   1.81718
   A148       1.85186  -0.00007  -0.00054   0.00174   0.00123   1.85309
   A149       2.32482  -0.00006  -0.00036   0.00026  -0.00011   2.32471
   A150       2.26207  -0.00006  -0.00077  -0.00161  -0.00240   2.25967
   A151       2.16816   0.00004   0.00034  -0.00193  -0.00165   2.16651
   A152       1.68935  -0.00028  -0.00097  -0.00168  -0.00267   1.68668
   A153       2.53973  -0.00006  -0.00034  -0.00088  -0.00124   2.53849
   A154       2.05864   0.00001   0.00019  -0.00147  -0.00129   2.05736
   A155       1.79985  -0.00033  -0.00098  -0.00272  -0.00377   1.79608
   A156       2.31065   0.00029   0.00104   0.00105   0.00215   2.31280
   A157       2.08306   0.00048   0.00211   0.00697   0.00916   2.09222
   A158       2.04081   0.00034   0.00120   0.00268   0.00392   2.04473
   A159       2.52333   0.00029   0.00093   0.00376   0.00472   2.52805
   A160       2.12288   0.00005  -0.00029   0.00041   0.00012   2.12299
   A161       2.35773  -0.00017  -0.00094  -0.00381  -0.00476   2.35297
   A162       1.68265   0.01932   0.17382   0.11623   0.28715   1.96979
   A163       1.66659   0.00292   0.00787  -0.03953  -0.02109   1.64550
   A164       1.83511   0.00394   0.01840   0.03230   0.05071   1.88582
    D1       -0.78277   0.00021   0.00020   0.00335   0.00356  -0.77921
    D2       -1.80231  -0.00004  -0.00090   0.00135   0.00046  -1.80184
    D3        2.28003  -0.00020  -0.00133   0.00175   0.00033   2.28036
    D4        1.59233  -0.00010  -0.00104   0.00191   0.00087   1.59320
    D5        1.10361   0.00027   0.00111   0.00171   0.00284   1.10645
    D6        0.08408   0.00002   0.00001  -0.00028  -0.00026   0.08382
    D7       -2.11677  -0.00014  -0.00041   0.00012  -0.00039  -2.11716
    D8       -2.80447  -0.00004  -0.00012   0.00028   0.00014  -2.80433
    D9        0.25422   0.00044   0.00245   0.00770   0.01016   0.26439
   D10       -0.76531   0.00020   0.00135   0.00571   0.00706  -0.75825
   D11       -2.96616   0.00004   0.00093   0.00611   0.00693  -2.95923
   D12        2.62932   0.00013   0.00122   0.00627   0.00747   2.63679
   D13       -3.09287   0.00025   0.00134   0.00429   0.00565  -3.08722
   D14        2.17078   0.00001   0.00024   0.00230   0.00255   2.17334
   D15       -0.03007  -0.00015  -0.00018   0.00269   0.00243  -0.02764
   D16       -0.71777  -0.00006   0.00011   0.00286   0.00296  -0.71481
   D17       -2.56696   0.00020   0.00087   0.00287   0.00378  -2.56319
   D18        2.69669  -0.00004  -0.00023   0.00088   0.00068   2.69737
   D19        0.49584  -0.00020  -0.00065   0.00127   0.00055   0.49639
   D20       -0.19186  -0.00010  -0.00036   0.00144   0.00108  -0.19078
   D21       -0.24527  -0.00020  -0.00038  -0.00208  -0.00241  -0.24768
   D22        0.76928  -0.00027  -0.00175  -0.00758  -0.00935   0.75993
   D23        2.95822   0.00004  -0.00073  -0.01107  -0.01148   2.94673
   D24       -2.63960  -0.00037  -0.00246  -0.01309  -0.01572  -2.65532
   D25       -1.09401  -0.00001   0.00070   0.00389   0.00464  -1.08938
   D26       -0.07947  -0.00009  -0.00067  -0.00160  -0.00229  -0.08176
   D27        2.10947   0.00023   0.00035  -0.00510  -0.00443   2.10504
   D28        2.79484  -0.00018  -0.00138  -0.00712  -0.00867   2.78617
   D29        0.79050  -0.00006   0.00092   0.00211   0.00306   0.79356
   D30        1.80505  -0.00014  -0.00045  -0.00339  -0.00388   1.80117
   D31       -2.28920   0.00018   0.00057  -0.00688  -0.00601  -2.29521
   D32       -1.60383  -0.00023  -0.00116  -0.00891  -0.01025  -1.61408
   D33        2.57434   0.00006   0.00086   0.00296   0.00382   2.57816
   D34       -2.69430  -0.00001  -0.00051  -0.00254  -0.00311  -2.69741
   D35       -0.50536   0.00030   0.00051  -0.00604  -0.00524  -0.51061
   D36        0.18000  -0.00011  -0.00122  -0.00806  -0.00948   0.17052
   D37        3.09883   0.00003   0.00121   0.00428   0.00553   3.10436
   D38       -2.16981  -0.00005  -0.00015  -0.00122  -0.00140  -2.17121
   D39        0.01913   0.00027   0.00086  -0.00471  -0.00354   0.01560
   D40        0.70450  -0.00014  -0.00086  -0.00673  -0.00777   0.69673
   D41        0.86158  -0.00029  -0.00062  -0.00381  -0.00449   0.85709
   D42       -2.45982  -0.00027  -0.00208  -0.00493  -0.00707  -2.46689
   D43       -2.16202  -0.00045  -0.00209  -0.01067  -0.01280  -2.17483
   D44       -0.80810  -0.00015  -0.00049  -0.00200  -0.00252  -0.81062
   D45        2.15369  -0.00014  -0.00196  -0.00312  -0.00511   2.14858
   D46        2.45149  -0.00031  -0.00197  -0.00886  -0.01084   2.44065
   D47        0.02671   0.00017   0.00242   0.00297   0.00542   0.03213
   D48        2.98850   0.00018   0.00096   0.00185   0.00283   2.99133
   D49       -2.99689   0.00001   0.00095  -0.00389  -0.00290  -2.99978
   D50        3.09169  -0.00008  -0.00034  -0.00111  -0.00147   3.09022
   D51       -0.22971  -0.00007  -0.00181  -0.00223  -0.00406  -0.23377
   D52        0.06809  -0.00024  -0.00182  -0.00797  -0.00979   0.05830
   D53        3.10078   0.00005   0.00158   0.00342   0.00499   3.10577
   D54       -0.22061   0.00007   0.00011   0.00230   0.00240  -0.21821
   D55        0.07719  -0.00011   0.00010  -0.00344  -0.00333   0.07386
   D56       -0.08742   0.00001   0.00015   0.00084   0.00099  -0.08643
   D57       -1.13022   0.00028   0.00165   0.00507   0.00681  -1.12341
   D58        2.77239   0.00004   0.00013  -0.00241  -0.00221   2.77018
   D59        2.04471   0.00021   0.00122   0.00147   0.00277   2.04748
   D60        0.77237   0.00001  -0.00038  -0.00012  -0.00058   0.77179
   D61       -0.27042   0.00028   0.00112   0.00411   0.00524  -0.26518
   D62       -2.65101   0.00004  -0.00041  -0.00337  -0.00378  -2.65478
   D63        2.90450   0.00021   0.00068   0.00051   0.00120   2.90570
   D64        1.80392  -0.00011  -0.00044  -0.00154  -0.00204   1.80188
   D65        0.76113   0.00016   0.00106   0.00269   0.00378   0.76491
   D66       -1.61946  -0.00008  -0.00047  -0.00479  -0.00524  -1.62469
   D67       -2.34714   0.00009   0.00062  -0.00091  -0.00026  -2.34740
   D68       -2.07832  -0.00025  -0.00127  -0.00433  -0.00567  -2.08399
   D69       -3.12111   0.00003   0.00023  -0.00010   0.00015  -3.12096
   D70        0.78149  -0.00022  -0.00130  -0.00758  -0.00886   0.77263
   D71        0.05381  -0.00004  -0.00021  -0.00370  -0.00389   0.04992
   D72       -2.63258  -0.00022  -0.00200  -0.00706  -0.00907  -2.64165
   D73        2.60781   0.00005  -0.00050  -0.00284  -0.00325   2.60456
   D74        0.22723  -0.00019  -0.00203  -0.01031  -0.01227   0.21496
   D75       -0.50045  -0.00002  -0.00094  -0.00643  -0.00729  -0.50774
   D76        0.26541  -0.00032  -0.00179  -0.00581  -0.00761   0.25780
   D77       -0.78117  -0.00010  -0.00075  -0.00081  -0.00145  -0.78262
   D78        2.65200  -0.00009  -0.00031   0.00243   0.00214   2.65414
   D79       -2.90464  -0.00020  -0.00092  -0.00055  -0.00145  -2.90608
   D80        1.12914  -0.00017  -0.00048  -0.00374  -0.00433   1.12481
   D81        0.08256   0.00005   0.00056   0.00126   0.00183   0.08439
   D82       -2.76746   0.00006   0.00100   0.00450   0.00542  -2.76204
   D83       -2.04091  -0.00005   0.00039   0.00151   0.00184  -2.03908
   D84       -0.76225  -0.00024  -0.00149  -0.00430  -0.00583  -0.76808
   D85       -1.80883  -0.00002  -0.00045   0.00070   0.00032  -1.80851
   D86        1.62434  -0.00001  -0.00001   0.00394   0.00391   1.62826
   D87        2.35089  -0.00011  -0.00062   0.00096   0.00033   2.35122
   D88       -2.60895  -0.00013  -0.00067  -0.00207  -0.00280  -2.61175
   D89        2.62765   0.00009   0.00037   0.00293   0.00335   2.63101
   D90       -0.22236   0.00010   0.00081   0.00617   0.00695  -0.21541
   D91        0.50418  -0.00001   0.00020   0.00318   0.00336   0.50755
   D92        3.11783  -0.00002   0.00037   0.00048   0.00078   3.11862
   D93        2.07125   0.00020   0.00141   0.00548   0.00694   2.07819
   D94       -0.77876   0.00021   0.00185   0.00872   0.01053  -0.76823
   D95       -0.05222   0.00011   0.00125   0.00573   0.00694  -0.04527
   D96       -0.87035   0.00015  -0.00096   0.00044  -0.00052  -0.87087
   D97        2.47658   0.00011  -0.00023  -0.00078  -0.00099   2.47559
   D98        2.14651   0.00027  -0.00010   0.00405   0.00396   2.15047
   D99       -0.03136  -0.00020  -0.00250  -0.00326  -0.00582  -0.03719
   D100      -2.96762  -0.00025  -0.00177  -0.00448  -0.00629  -2.97392
   D101       2.98549  -0.00008  -0.00164   0.00035  -0.00134   2.98415
   D102       0.80141   0.00015   0.00085   0.00192   0.00276   0.80417
   D103      -2.13485   0.00011   0.00159   0.00070   0.00229  -2.13256
   D104      -2.46492   0.00027   0.00172   0.00553   0.00725  -2.45768
   D105      -3.10619   0.00002  -0.00005   0.00037   0.00032  -3.10587
   D106       0.24074  -0.00002   0.00069  -0.00085  -0.00015   0.24059
   D107      -0.08934   0.00014   0.00082   0.00398   0.00481  -0.08453
   D108      -3.09542  -0.00008  -0.00154  -0.00380  -0.00535  -3.10077
   D109       0.25151  -0.00012  -0.00081  -0.00502  -0.00582   0.24568
   D110      -0.07857   0.00005  -0.00067  -0.00019  -0.00086  -0.07943
   D111       1.06350   0.00024  -0.00082  -0.00090  -0.00172   1.06178
   D112      -0.00277  -0.00002  -0.00048  -0.00666  -0.00717  -0.00994
   D113      -2.87910  -0.00024  -0.00216   0.01666   0.01372  -2.86539
   D114      -2.77256   0.00059   0.01033   0.00925   0.02069  -2.75187
   D115      -0.00878  -0.00027  -0.00385  -0.00981  -0.01371  -0.02249
   D116      -1.07505  -0.00053  -0.00351  -0.01557  -0.01916  -1.09421
   D117       2.33180  -0.00075  -0.00518   0.00776   0.00172   2.33353
   D118       2.43835   0.00008   0.00730   0.00035   0.00869   2.44704
   D119      -2.33389   0.00016  -0.00030   0.00382   0.00349  -2.33040
   D120       2.88303  -0.00010   0.00004  -0.00194  -0.00196   2.88107
   D121       0.00669  -0.00031  -0.00164   0.02139   0.01893   0.02562
   D122       0.11324   0.00052   0.01085   0.01398   0.02590   0.13914
   D123      -2.44386   0.00014  -0.00174  -0.00555  -0.00732  -2.45118
   D124       2.77305  -0.00012  -0.00140  -0.01131  -0.01277   2.76029
   D125      -0.10328  -0.00034  -0.00308   0.01201   0.00812  -0.09516
   D126       0.00327   0.00049   0.00941   0.00460   0.01509   0.01835
   D127      -0.76615   0.00012   0.00128   0.00493   0.00605  -0.76010
   D128       0.42739  -0.00052  -0.00266  -0.01030  -0.01286   0.41453
   D129       2.78403  -0.00630  -0.03240  -0.00751  -0.03910   2.74493
   D130      -3.10517   0.00425   0.02236  -0.00715   0.01357  -3.09160
   D131       0.23693   0.00036   0.00136   0.00508   0.00644   0.24337
   D132       1.43047  -0.00028  -0.00258  -0.01015  -0.01248   1.41799
   D133      -2.49607  -0.00606  -0.03232  -0.00736  -0.03871  -2.53479
   D134      -2.10209   0.00449   0.02244  -0.00700   0.01395  -2.08814
   D135       2.47279   0.00058   0.00291   0.00634   0.00919   2.48198
   D136      -2.61686  -0.00007  -0.00103  -0.00889  -0.00972  -2.62658
   D137      -0.26022  -0.00585  -0.03076  -0.00610  -0.03595  -0.29617
   D138       0.13377   0.00470   0.02399  -0.00574   0.01671   0.15048
   D139      -3.13343   0.00018  -0.00011  -0.00349  -0.00359  -3.13702
   D140      -1.93989  -0.00047  -0.00405  -0.01873  -0.02250  -1.96240
   D141       0.41675  -0.00625  -0.03378  -0.01593  -0.04874   0.36801
   D142       0.81073   0.00430   0.02097  -0.01558   0.00393   0.81466
   D143      -0.08887  -0.00002   0.00005   0.00054   0.00058  -0.08829
   D144       0.96264   0.00009   0.00003  -0.00082  -0.00078   0.96187
   D145      -3.07394   0.00004   0.00033   0.00638   0.00672  -3.06722
   D146      -2.45365   0.00010   0.00052   0.00531   0.00584  -2.44780
   D147      -1.13243  -0.00020  -0.00037   0.00142   0.00101  -1.13142
   D148      -0.08092  -0.00010  -0.00040   0.00006  -0.00035  -0.08127
   D149       2.16568  -0.00014  -0.00010   0.00726   0.00714   2.17283
   D150       2.78597  -0.00008   0.00009   0.00619   0.00627   2.79225
   D151       2.24108  -0.00008  -0.00042  -0.00300  -0.00341   2.23767
   D152      -2.99059   0.00002  -0.00045  -0.00436  -0.00477  -2.99536
   D153      -0.74399  -0.00003  -0.00015   0.00284   0.00273  -0.74127
   D154      -0.12370   0.00004   0.00004   0.00177   0.00185  -0.12185
   D155       2.68443   0.00002   0.00079   0.00389   0.00465   2.68908
   D156      -2.54724   0.00012   0.00076   0.00253   0.00329  -2.54395
   D157      -0.30064   0.00008   0.00106   0.00972   0.01078  -0.28986
   D158       0.31966   0.00014   0.00125   0.00866   0.00991   0.32956
   D159       0.71861   0.00032   0.00367   0.01020   0.01389   0.73250
   D160      -2.76532   0.00030   0.00272   0.00588   0.00862  -2.75670
   D161      -2.15909   0.00043   0.00334   0.00981   0.01318  -2.14590
   D162      -0.42858  -0.00033  -0.00097  -0.00279  -0.00384  -0.43242
   D163       2.37067  -0.00035  -0.00191  -0.00711  -0.00911   2.36156
   D164       2.97690  -0.00021  -0.00129  -0.00318  -0.00455   2.97235
   D165      -3.04359  -0.00007   0.00019   0.00166   0.00181  -3.04178
   D166      -0.24434  -0.00009  -0.00076  -0.00267  -0.00345  -0.24780
   D167       0.36189   0.00004  -0.00014   0.00127   0.00111   0.36300
   D168       2.94160  -0.00009   0.00094   0.00711   0.00802   2.94963
   D169      -0.54233  -0.00011  -0.00000   0.00279   0.00276  -0.53958
   D170       0.06390   0.00002   0.00061   0.00672   0.00732   0.07122
   D171      -0.42980   0.00043   0.00158   0.00609   0.00751  -0.42229
   D172       0.75841  -0.00041  -0.00352  -0.01236  -0.01567   0.74274
   D173      -3.01838  -0.00551  -0.03041  -0.01010  -0.03837  -3.05675
   D174      -2.57909   0.00625   0.03004  -0.00946   0.01920  -2.55989
   D175      -1.43194   0.00038   0.00272   0.00294   0.00541  -1.42653
   D176      -0.24373  -0.00046  -0.00239  -0.01552  -0.01776  -0.26150
   D177       2.26266  -0.00556  -0.02928  -0.01325  -0.04046   2.22220
   D178       2.70195   0.00621   0.03118  -0.01261   0.01711   2.71906
   D179       2.63617   0.00014   0.00195   0.01990   0.02077   2.65694
   D180      -2.45881  -0.00070  -0.00315   0.00145  -0.00240  -2.46121
   D181       0.04759  -0.00580  -0.03004   0.00371  -0.02510   0.02249
   D182       0.48688   0.00597   0.03041   0.00435   0.03247   0.51935
   D183       1.96026   0.00139   0.01735   0.03273   0.05020   2.01045
   D184      -3.13472   0.00055   0.01225   0.01428   0.02702  -3.10770
   D185      -0.62833  -0.00455  -0.01464   0.01654   0.00432  -0.62400
   D186      -0.18904   0.00722   0.04582   0.01718   0.06189  -0.12714
   D187      -0.71031   0.00006   0.00198   0.00333   0.00535  -0.70496
   D188       2.77394   0.00010   0.00294   0.00412   0.00709   2.78103
   D189       2.15767  -0.00001   0.00217   0.00012   0.00233   2.15999
   D190       0.43127   0.00031   0.00140   0.01106   0.01255   0.44382
   D191      -2.36766   0.00035   0.00236   0.01185   0.01429  -2.35338
   D192      -2.98394   0.00023   0.00159   0.00785   0.00953  -2.97441
   D193       3.03361   0.00029   0.00174  -0.01347  -0.01089   3.02271
   D194       0.23467   0.00033   0.00271  -0.01269  -0.00915   0.22552
   D195      -0.38160   0.00021   0.00193  -0.01669  -0.01391  -0.39552
   D196      -2.95865  -0.00076  -0.01460  -0.01921  -0.03485  -2.99350
   D197       0.52560  -0.00072  -0.01363  -0.01843  -0.03311   0.49249
   D198      -0.09068  -0.00084  -0.01441  -0.02243  -0.03787  -0.12855
   D199      -0.96016   0.00015   0.00144   0.00461   0.00611  -0.95405
   D200       0.08397   0.00007   0.00053   0.00132   0.00185   0.08583
   D201       3.07962  -0.00007  -0.00032  -0.00802  -0.00848   3.07114
   D202       2.45005   0.00005   0.00070  -0.00517  -0.00456   2.44549
   D203       0.08501   0.00013   0.00110   0.01033   0.01151   0.09652
   D204       1.12914   0.00004   0.00019   0.00704   0.00725   1.13640
   D205      -2.15840  -0.00009  -0.00066  -0.00230  -0.00308  -2.16148
   D206      -2.78797   0.00002   0.00036   0.00055   0.00084  -2.78712
   D207       2.99033   0.00031   0.00270  -0.00735  -0.00379   2.98653
   D208      -2.24873   0.00022   0.00179  -0.01064  -0.00805  -2.25677
   D209       0.74692   0.00009   0.00094  -0.01998  -0.01838   0.72854
   D210       0.11735   0.00020   0.00196  -0.01713  -0.01446   0.10289
   D211       2.55860  -0.00027  -0.00763  -0.00094  -0.00851   2.55009
   D212      -2.68045  -0.00036  -0.00854  -0.00423  -0.01276  -2.69321
   D213       0.31519  -0.00049  -0.00939  -0.01358  -0.02310   0.29210
   D214      -0.31438  -0.00037  -0.00837  -0.01072  -0.01917  -0.33355
   D215      -0.24610  -0.00138  -0.02052  -0.07699  -0.09862  -0.34472
   D216      -1.34363  -0.00160  -0.02368  -0.08823  -0.11383  -1.45746
   D217      -2.38427  -0.00231  -0.03172  -0.10641  -0.13926  -2.52353
   D218       1.05428  -0.00119  -0.01390  -0.07263  -0.08735   0.96693
   D219       2.42413  -0.00107  -0.01379  -0.07494  -0.09014   2.33399
   D220       0.99761  -0.00031  -0.00126  -0.00564  -0.00668   0.99092
   D221      -0.05229  -0.00050  -0.00208  -0.00758  -0.00957  -0.06186
   D222      -2.84318  -0.00042  -0.00189  -0.00456  -0.00632  -2.84950
   D223      -2.38322  -0.00058  -0.00260  -0.00755  -0.01001  -2.39323
   D224      -0.26367   0.00072   0.00391   0.01271   0.01652  -0.24715
   D225      -1.31356   0.00053   0.00309   0.01077   0.01363  -1.29993
   D226       2.17873   0.00060   0.00328   0.01378   0.01688   2.19562
   D227       2.63869   0.00045   0.00258   0.01080   0.01320   2.65189
   D228      -2.75330   0.00255   0.01410   0.00876   0.02280  -2.73051
   D229       2.47999   0.00236   0.01327   0.00682   0.01991   2.49990
   D230      -0.31090   0.00243   0.01347   0.00984   0.02316  -0.28774
   D231       0.14906   0.00228   0.01276   0.00685   0.01947   0.16853
   D232      -2.88829  -0.00134  -0.00580   0.00720   0.00193  -2.88636
   D233       2.34500  -0.00154  -0.00662   0.00526  -0.00095   2.34404
   D234      -0.44589  -0.00146  -0.00643   0.00827   0.00230  -0.44360
   D235       0.01407  -0.00162  -0.00714   0.00529  -0.00139   0.01268
   D236       0.05665  -0.00019  -0.00100  -0.00430  -0.00523   0.05142
   D237       1.05078  -0.00031  -0.00192  -0.00748  -0.00921   1.04158
   D238      -2.88644  -0.00013  -0.00089  -0.00370  -0.00447  -2.89091
   D239      -2.25568  -0.00068  -0.00390  -0.01392  -0.01757  -2.27325
   D240      -1.04419   0.00046   0.00294   0.01484   0.01750  -1.02669
   D241      -0.05005   0.00033   0.00203   0.01166   0.01352  -0.03653
   D242       2.29591   0.00052   0.00306   0.01543   0.01826   2.31416
   D243       2.92667  -0.00004   0.00005   0.00521   0.00515   2.93182
   D244       2.78967   0.00731   0.03876   0.01140   0.04779   2.83746
   D245      -2.49938   0.00718   0.03785   0.00822   0.04381  -2.45557
   D246      -0.15342   0.00736   0.03888   0.01199   0.04855  -0.10487
   D247       0.47734   0.00681   0.03587   0.00177   0.03545   0.51279
   D248       2.27874  -0.00612  -0.03060   0.01187  -0.01670   2.26204
   D249      -3.01031  -0.00625  -0.03151   0.00869  -0.02067  -3.03098
   D250      -0.66435  -0.00606  -0.03048   0.01247  -0.01594  -0.68029
   D251      -0.03359  -0.00661  -0.03349   0.00225  -0.02904  -0.06263
   D252       0.04982   0.00061   0.00326   0.01134   0.01453   0.06436
   D253      -1.00063   0.00049   0.00234   0.00924   0.01140  -0.98923
   D254       2.84063   0.00059   0.00348   0.00826   0.01160   2.85223
   D255       2.39225   0.00076   0.00417   0.01069   0.01473   2.40698
   D256       1.30845  -0.00061  -0.00306  -0.01054  -0.01336   1.29508
   D257       0.25800  -0.00073  -0.00398  -0.01265  -0.01650   0.24149
   D258      -2.18393  -0.00063  -0.00284  -0.01363  -0.01630  -2.20023
   D259      -2.63231  -0.00046  -0.00214  -0.01120  -0.01317  -2.64547
   D260      -2.40246   0.00177   0.00896  -0.00042   0.00787  -2.39460
   D261       2.83027   0.00165   0.00804  -0.00253   0.00473   2.83500
   D262       0.38834   0.00175   0.00918  -0.00351   0.00493   0.39328
   D263      -0.06003   0.00192   0.00987  -0.00108   0.00806  -0.05197
   D264      -2.56860  -0.00261  -0.01403   0.00253  -0.01100  -2.57960
   D265       2.66413  -0.00272  -0.01495   0.00042  -0.01413   2.65000
   D266       0.22220  -0.00263  -0.01380  -0.00056  -0.01393   0.20827
   D267      -0.22618  -0.00246  -0.01311   0.00187  -0.01080  -0.23697
   D268       0.72096   0.00019   0.00086   0.00160   0.00246   0.72341
   D269      -0.48786   0.00006   0.00028  -0.00167  -0.00140  -0.48926
   D270       3.08807  -0.00013  -0.00068  -0.00848  -0.00915   3.07892
   D271      -2.95297   0.00005   0.00034  -0.00077  -0.00045  -2.95342
   D272      -2.72275   0.00013  -0.00031   0.00119   0.00090  -2.72186
   D273       2.35161  -0.00000  -0.00088  -0.00208  -0.00296   2.34865
   D274      -0.35564  -0.00019  -0.00184  -0.00889  -0.01071  -0.36635
   D275      -0.11349  -0.00001  -0.00082  -0.00118  -0.00201  -0.11550
   D276      -2.08438   0.00016   0.00016   0.00208   0.00221  -2.08217
   D277       2.98998   0.00004  -0.00041  -0.00119  -0.00164   2.98834
   D278       0.28273  -0.00015  -0.00137  -0.00800  -0.00939   0.27334
   D279       0.52488   0.00003  -0.00035  -0.00029  -0.00070   0.52418
   D280      -0.53450  -0.00030  -0.00238  -0.00716  -0.00967  -0.54418
   D281       0.52649   0.00010  -0.00001   0.00338   0.00338   0.52987
   D282       3.06544  -0.00018  -0.00192  -0.00258  -0.00456   3.06089
   D283      -3.13747  -0.00003  -0.00074  -0.00116  -0.00195  -3.13942
   D284       2.71992  -0.00029  -0.00158  -0.00630  -0.00801   2.71191
   D285      -2.50227   0.00011   0.00078   0.00425   0.00504  -2.49723
   D286       0.03668  -0.00017  -0.00113  -0.00171  -0.00290   0.03379
   D287       0.11696  -0.00002   0.00006  -0.00029  -0.00029   0.11667
   D288       2.42436  -0.00011  -0.00019   0.00228   0.00201   2.42637
   D289      -2.79783   0.00029   0.00217   0.01282   0.01506  -2.78277
   D290      -0.25888   0.00001   0.00026   0.00686   0.00713  -0.25175
   D291      -0.17860   0.00016   0.00145   0.00829   0.00974  -0.16887
   D292       0.08887   0.00001  -0.00002  -0.00055  -0.00057   0.08830
   D293       1.15457  -0.00004  -0.00033   0.00125   0.00095   1.15552
   D294      -2.74723   0.00019   0.00114   0.00859   0.00982  -2.73741
   D295      -2.30614  -0.00001  -0.00058   0.00012  -0.00048  -2.30662
   D296      -0.91434  -0.00031  -0.00151  -0.00761  -0.00918  -0.92352
   D297       0.15137  -0.00036  -0.00181  -0.00582  -0.00767   0.14370
   D298       2.53276  -0.00013  -0.00035   0.00152   0.00120   2.53396
   D299       2.97384  -0.00033  -0.00207  -0.00694  -0.00910   2.96474
   D300       3.09041  -0.00001  -0.00010  -0.00570  -0.00579   3.08462
   D301      -2.12707  -0.00006  -0.00040  -0.00390  -0.00428  -2.13135
   D302       0.25431   0.00017   0.00106   0.00343   0.00460   0.25891
   D303       0.69540  -0.00003  -0.00066  -0.00503  -0.00571   0.68969
   D304       2.42856   0.00000   0.00009  -0.00481  -0.00469   2.42386
   D305      -2.78892  -0.00005  -0.00022  -0.00301  -0.00318  -2.79210
   D306      -0.40754   0.00019   0.00125   0.00433   0.00569  -0.40184
   D307       0.03355  -0.00001  -0.00048  -0.00414  -0.00461   0.02894
   D308      -0.97750  -0.00009  -0.00078  -0.00011  -0.00092  -0.97842
   D309       0.14245   0.00016   0.00104   0.00666   0.00776   0.15022
   D310       2.67418   0.00006   0.00030   0.00458   0.00492   2.67910
   D311       2.76172  -0.00009  -0.00065  -0.00163  -0.00230   2.75943
   D312       0.05828   0.00007  -0.00015   0.00009  -0.00011   0.05817
   D313       1.17823   0.00032   0.00167   0.00685   0.00857   1.18680
   D314      -2.57322   0.00022   0.00093   0.00477   0.00573  -2.56750
   D315      -2.48568   0.00007  -0.00003  -0.00144  -0.00149  -2.48717
   D316       2.76168  -0.00015  -0.00132  -0.00343  -0.00483   2.75686
   D317      -2.40155   0.00010   0.00050   0.00333   0.00385  -2.39770
   D318       0.13018  -0.00001  -0.00024   0.00125   0.00101   0.13119
   D319       0.21772  -0.00016  -0.00119  -0.00496  -0.00620   0.21152
   D320       2.48534  -0.00014  -0.00148  -0.00656  -0.00810   2.47724
   D321      -2.67789   0.00011   0.00034   0.00021   0.00057  -2.67732
   D322      -0.14616   0.00001  -0.00040  -0.00187  -0.00227  -0.14843
   D323      -0.05862  -0.00014  -0.00136  -0.00808  -0.00948  -0.06810
   D324       0.53963   0.00026   0.00194   0.00482   0.00686   0.54650
   D325      -2.73181   0.00025   0.00134   0.00524   0.00666  -2.72514
   D326      -2.41120   0.00015   0.00084   0.00044   0.00133  -2.40986
   D327      -0.52097  -0.00014  -0.00043  -0.00265  -0.00307  -0.52404
   D328       2.49078  -0.00015  -0.00104  -0.00223  -0.00327   2.48751
   D329       2.81139  -0.00025  -0.00153  -0.00703  -0.00860   2.80279
   D330      -3.05618   0.00011   0.00120   0.00031   0.00155  -3.05463
   D331      -0.04444   0.00010   0.00059   0.00073   0.00135  -0.04309
   D332       0.27617  -0.00000   0.00010  -0.00408  -0.00398   0.27219
   D333       3.13395   0.00001   0.00056   0.00053   0.00112   3.13507
   D334      -0.13749   0.00001  -0.00004   0.00095   0.00092  -0.13657
   D335       0.18312  -0.00010  -0.00054  -0.00385  -0.00441   0.17871
   D336       0.68401   0.00005   0.00036   0.00079   0.00114   0.68515
   D337      -0.39961   0.00001  -0.00004   0.00049   0.00044  -0.39917
   D338      -2.66390  -0.00006  -0.00001  -0.00026  -0.00032  -2.66422
   D339       3.05891   0.00009   0.00060  -0.00025   0.00039   3.05929
   D340      -0.33897   0.00006   0.00094   0.00431   0.00523  -0.33374
   D341      -1.42259   0.00002   0.00054   0.00402   0.00453  -1.41806
   D342       2.59630  -0.00005   0.00057   0.00326   0.00377   2.60007
   D343       2.03593   0.00011   0.00118   0.00327   0.00448   2.04041
   D344      -3.08076  -0.00007  -0.00024  -0.00249  -0.00271  -3.08347
   D345       2.11881  -0.00012  -0.00064  -0.00278  -0.00341   2.11540
   D346      -0.14549  -0.00019  -0.00061  -0.00354  -0.00417  -0.14966
   D347      -0.70586  -0.00003  -0.00000  -0.00353  -0.00347  -0.70933
   D348      -2.49063   0.00012   0.00081   0.00438   0.00518  -2.48545
   D349       2.70894   0.00008   0.00041   0.00409   0.00448   2.71342
   D350       0.44464   0.00000   0.00044   0.00333   0.00372   0.44836
   D351      -0.11573   0.00016   0.00105   0.00334   0.00443  -0.11130
   D352      -1.11566   0.00010   0.00051  -0.00020   0.00026  -1.11540
   D353      -0.00947   0.00004   0.00014   0.00028   0.00042  -0.00906
   D354       2.64073   0.00032   0.00145   0.00797   0.00940   2.65013
   D355       2.75637   0.00016   0.00036   0.00212   0.00247   2.75884
   D356      -0.00806  -0.00002   0.00024  -0.00020  -0.00000  -0.00807
   D357       1.09813  -0.00007  -0.00014   0.00028   0.00015   1.09828
   D358      -2.53485   0.00020   0.00117   0.00797   0.00913  -2.52572
   D359      -2.41921   0.00004   0.00009   0.00212   0.00220  -2.41701
   D360       2.52949  -0.00029  -0.00166  -0.01027  -0.01194   2.51756
   D361      -2.64750  -0.00035  -0.00203  -0.00979  -0.01178  -2.65928
   D362       0.00271  -0.00007  -0.00072  -0.00209  -0.00280  -0.00010
   D363       0.11835  -0.00023  -0.00180  -0.00794  -0.00973   0.10861
   D364       2.41692  -0.00002   0.00039   0.00046   0.00085   2.41777
   D365      -2.76007  -0.00008   0.00002   0.00094   0.00100  -2.75907
   D366      -0.10987   0.00020   0.00133   0.00864   0.00998  -0.09989
   D367       0.00577   0.00004   0.00025   0.00279   0.00305   0.00882
   D368       0.48666  -0.00006  -0.00107  -0.00378  -0.00484   0.48183
   D369      -2.35945  -0.00011  -0.00060  -0.00030  -0.00092  -2.36038
   D370      -2.98280  -0.00005   0.00007  -0.00066  -0.00059  -2.98339
   D371      -0.71262  -0.00007  -0.00147  -0.00475  -0.00619  -0.71881
   D372       2.72445  -0.00013  -0.00101  -0.00127  -0.00228   2.72217
   D373       2.10111  -0.00007  -0.00034  -0.00163  -0.00194   2.09916
   D374      -3.09221   0.00023   0.00092   0.00717   0.00802  -3.08419
   D375       0.34486   0.00018   0.00138   0.01064   0.01193   0.35679
   D376      -0.27849   0.00024   0.00206   0.01029   0.01227  -0.26622
   D377       2.95255  -0.00003  -0.00119  -0.00465  -0.00581   2.94674
   D378       0.10643  -0.00009  -0.00073  -0.00117  -0.00190   0.10453
   D379      -0.51691  -0.00003  -0.00006  -0.00153  -0.00157  -0.51848
   D380      -0.68535  -0.00020  -0.00099  -0.00355  -0.00455  -0.68990
   D381       0.33496  -0.00023  -0.00170  -0.00671  -0.00843   0.32653
   D382       3.07773  -0.00014  -0.00108  -0.00286  -0.00400   3.07372
   D383       2.48453  -0.00033  -0.00185  -0.00870  -0.01060   2.47393
   D384       0.40451   0.00011   0.00090   0.00157   0.00252   0.40703
   D385       1.42482   0.00008   0.00020  -0.00158  -0.00135   1.42346
   D386      -2.11560   0.00018   0.00081   0.00226   0.00307  -2.11253
   D387      -2.70880  -0.00001   0.00005  -0.00357  -0.00353  -2.71232
   D388       3.13279  -0.00001   0.00001  -0.00182  -0.00182   3.13097
   D389      -2.13009  -0.00004  -0.00069  -0.00498  -0.00569  -2.13578
   D390       0.61267   0.00006  -0.00008  -0.00113  -0.00127   0.61141
   D391       0.01948  -0.00013  -0.00084  -0.00697  -0.00787   0.01162
   D392       2.65280   0.00029   0.00166   0.00565   0.00733   2.66013
   D393      -2.61008   0.00026   0.00096   0.00250   0.00346  -2.60662
   D394       0.13269   0.00035   0.00157   0.00634   0.00788   0.14057
   D395      -0.46050   0.00017   0.00081   0.00051   0.00128  -0.45922
   D396      -0.14405  -0.00019  -0.00145  -0.01038  -0.01195  -0.15600
   D397      -1.18154  -0.00024  -0.00148  -0.00693  -0.00845  -1.18999
   D398       2.39365  -0.00004  -0.00033  -0.00138  -0.00168   2.39196
   D399       2.68550  -0.00008  -0.00072   0.00076   0.00012   2.68562
   D400       0.97230  -0.00002   0.00023  -0.00500  -0.00482   0.96748
   D401      -0.06518  -0.00007   0.00021  -0.00155  -0.00132  -0.06651
   D402      -2.77319   0.00013   0.00135   0.00400   0.00544  -2.76774
   D403      -2.48133   0.00010   0.00096   0.00615   0.00725  -2.47408
   D404      -2.82621  -0.00010  -0.00078  -0.00853  -0.00938  -2.83559
   D405       2.41949  -0.00016  -0.00080  -0.00508  -0.00588   2.41361
   D406      -0.28851   0.00005   0.00034   0.00047   0.00089  -0.28763
   D407       0.00334   0.00001  -0.00005   0.00262   0.00269   0.00603
   D408      -2.55838  -0.00001   0.00003  -0.00164  -0.00173  -2.56012
   D409       2.68732  -0.00006  -0.00000   0.00182   0.00177   2.68909
   D410      -0.02068   0.00014   0.00115   0.00736   0.00853  -0.01215
   D411       0.27117   0.00010   0.00076   0.00951   0.01034   0.28151
   D412      -0.08384  -0.00008  -0.00066  -0.00120  -0.00186  -0.08570
   D413       0.92145   0.00040   0.00251   0.00800   0.01062   0.93207
   D414      -3.09339   0.00003   0.00001   0.00661   0.00668  -3.08671
   D415      -2.43030   0.00005   0.00018   0.00495   0.00515  -2.42515
   D416      -1.14318  -0.00019  -0.00165  -0.00437  -0.00607  -1.14924
   D417      -0.13789   0.00028   0.00152   0.00482   0.00641  -0.13147
   D418       2.13046  -0.00009  -0.00098   0.00343   0.00248   2.13294
   D419       2.79354  -0.00007  -0.00081   0.00177   0.00095   2.79449
   D420       2.73997  -0.00028  -0.00201  -0.00944  -0.01152   2.72845
   D421      -2.53793   0.00020   0.00116  -0.00024   0.00096  -2.53696
   D422      -0.26958  -0.00017  -0.00134  -0.00164  -0.00297  -0.27255
   D423       0.39350  -0.00015  -0.00117  -0.00329  -0.00450   0.38901
   D424       2.30484  -0.00021  -0.00138  -0.00501  -0.00641   2.29843
   D425      -2.97305   0.00027   0.00179   0.00418   0.00607  -2.96698
   D426      -0.70471  -0.00010  -0.00071   0.00279   0.00213  -0.70257
   D427      -0.04162  -0.00009  -0.00054   0.00113   0.00061  -0.04102
   D428       1.47090   0.00128   0.04081   0.19796   0.24652   1.71742
   D429       2.74500   0.00173   0.01948   0.19925   0.21099   2.95598
         Item               Value     Threshold  Converged?
 Maximum Force            0.049698     0.000450     NO 
 RMS     Force            0.003004     0.000300     NO 
 Maximum Displacement     1.748172     0.001800     NO 
 RMS     Displacement     0.095125     0.001200     NO 
 Predicted change in Energy=-7.340432D-04
 GradGradGradGradGradGradGradGradGradGradGradGradGradGradGradGradGradGrad

                          Input orientation:                          
 ---------------------------------------------------------------------
 Center     Atomic      Atomic             Coordinates (Angstroms)
 Number     Number       Type             X           Y           Z
 ---------------------------------------------------------------------
      1          4           0       -0.028322   -0.770956    1.205551
      2          4           0       -1.043048   -1.457245   -0.704527
      3          4           0        0.989744   -1.480144   -0.690151
      4          4           0       -0.010094   -0.004638   -1.822958
      5          4           0        2.030015   -0.502922    0.767392
      6          4           0       -1.818136    0.621510   -0.895805
      7          4           0       -1.024609    1.254654    1.007257
      8          4           0       -0.016397    1.779769   -0.817993
      9          4           0        0.970516    1.253233    1.005238
     10          4           0        1.779801    0.601880   -0.893203
     11          4           0       -2.088443   -0.490472    0.758485
     12          1           0        3.459948   -0.668165    1.274083
     13          1           0        3.040972   -1.266096    1.631136
     14          1           0       -3.521084   -0.637473    1.274558
     15          1           0       -3.118458   -1.261389    1.600803
     16          1           0        1.266092    2.352793    2.046066
     17          1           0        1.984184    2.006100    1.891543
     18          1           0       -1.987614   -2.634720   -0.904236
     19          1           0       -1.242115   -2.902100   -1.124945
     20          1           0       -0.437649   -1.658410    2.423001
     21          1           0        0.377261   -1.652346    2.425957
     22          1           0        0.350576    3.191520   -1.397201
     23          1           0       -0.433725    3.123268   -1.507143
     24          1           0        2.735534    1.336662   -1.855712
     25          1           0        3.208548    0.895746   -1.365658
     26          1           0       -2.767973    1.371051   -1.854007
     27          1           0       -3.246048    0.920074   -1.378449
     28          1           0       -1.319046    2.356250    2.050410
     29          1           0       -2.038683    2.017730    1.890050
     30          1           0        1.945461   -2.650992   -0.902506
     31          1           0        1.239351   -2.976623   -1.150751
     32          1           0        0.264828   -0.104915   -3.463269
     33          1           0       -0.521788   -0.094664   -3.348330
     34          1           0        1.118896   -4.518990    0.635206
     35          1           0        0.436397   -4.828188    0.629299
 ---------------------------------------------------------------------
                    Distance matrix (angstroms):
                    1          2          3          4          5
     1  Be   0.000000
     2  Be   2.269154   0.000000
     3  Be   2.265633   2.032972   0.000000
     4  Be   3.124010   2.104269   2.111882   0.000000
     5  Be   2.121457   3.538502   2.039989   3.334703   0.000000
     6  Be   3.091617   2.226785   3.513323   2.126191   4.340373
     7  Be   2.266054   3.207014   3.797095   3.259627   3.532328
     8  Be   3.255928   3.397815   3.414044   2.047950   3.451366
     9  Be   2.266086   3.784763   3.216530   3.246926   2.064750
    10  Be   3.091723   3.499153   2.236122   2.106189   2.010166
    11  Be   2.126650   2.041546   3.543055   3.349540   4.118487
    12  H    3.490457   4.981417   3.258747   4.698204   1.526024
    13  H    3.137969   4.708617   3.105112   4.778184   1.533141
    14  H    3.495993   3.275587   4.991769   4.724631   5.575843
    15  H    3.153679   3.108092   4.708890   4.792023   5.270353
    16  H    3.484219   5.235865   4.717484   4.706960   3.220822
    17  H    3.497542   5.281901   4.450613   4.670945   2.749729
    18  H    3.429817   1.522674   3.200553   3.416426   4.845642
    19  H    3.383235   1.517888   2.681828   3.224962   4.477033
    20  H    1.561188   3.191929   3.429424   4.576672   3.188348
    21  H    1.559083   3.443149   3.180396   4.573649   2.608374
    22  H    4.755954   4.902347   4.767904   3.244500   4.599444
    23  H    4.763196   4.690050   4.887243   3.172223   4.938905
    24  H    4.631661   4.838267   3.512935   3.055917   3.280625
    25  H    4.457167   4.904052   3.320279   3.373347   2.809824
    26  H    4.631930   3.506555   4.858427   3.082107   5.779637
    27  H    4.459865   3.310442   4.916985   3.394713   5.870809
    28  H    3.487000   4.712600   5.249677   4.721241   4.586634
    29  H    3.505262   4.449560   5.297541   4.689518   4.916133
    30  H    3.445904   3.224192   1.526228   3.416813   2.722115
    31  H    3.467582   2.777944   1.585530   3.293276   3.228562
    32  H    4.725190   3.339160   3.179142   1.666211   4.601389
    33  H    4.630196   3.019608   3.357112   1.611427   4.859788
    34  H    3.960954   3.980347   3.317805   5.262752   4.120244
    35  H    4.124216   3.915495   3.640953   5.429507   4.611573
                    6          7          8          9         10
     6  Be   0.000000
     7  Be   2.156896   0.000000
     8  Be   2.143334   2.150296   0.000000
     9  Be   3.433602   1.995127   2.139021   0.000000
    10  Be   3.597991   3.450011   2.149281   2.164089   0.000000
    11  Be   2.011528   2.058906   3.454367   3.529678   4.345643
    12  H    5.850628   4.886684   4.738580   3.156155   3.022091
    13  H    5.793049   4.824143   4.962160   3.320475   3.384105
    14  H    3.032416   3.143880   4.743907   4.880756   5.859570
    15  H    3.386620   3.326706   4.972122   4.837120   5.803858
    16  H    4.600479   2.744512   3.189979   1.542633   3.459609
    17  H    4.913658   3.224821   3.375668   1.542681   3.125447
    18  H    3.260648   4.439415   4.835374   5.245265   4.966801
    19  H    3.577727   4.676772   4.849381   5.167225   4.632877
    20  H    4.256554   3.291625   4.743687   3.531380   4.585106
    21  H    4.585226   3.525422   4.738945   3.288280   4.250350
    22  H    3.399951   3.379941   1.569457   3.148491   3.000489
    23  H    2.923888   3.187957   1.566550   3.432344   3.410867
    24  H    4.708373   4.726731   2.974278   3.362631   1.542646
    25  H    5.056038   4.866124   3.388467   3.279898   1.533261
    26  H    1.543422   3.352566   2.968425   4.708022   4.711371
    27  H    1.536560   3.276939   3.388780   4.855139   5.059236
    28  H    3.455227   1.545437   3.202649   2.747931   4.620121
    29  H    3.123950   1.545949   3.388180   3.228410   4.932743
    30  H    4.987381   5.265223   4.846408   4.453423   3.257100
    31  H    4.728614   5.261769   4.930608   4.755233   3.628236
    32  H    3.385011   4.847337   3.260154   4.723359   3.065932
    33  H    2.865014   4.587442   3.189283   4.795556   3.436588
    34  H    6.115136   6.169927   6.563157   5.785974   5.384806
    35  H    6.091639   6.267244   6.779732   6.116395   5.797273
                   11         12         13         14         15
    11  Be   0.000000
    12  H    5.575129   0.000000
    13  H    5.260609   0.812742   0.000000
    14  H    1.529837   6.981100   6.601734   0.000000
    15  H    1.537772   6.613175   6.159506   0.811058   0.000000
    16  H    4.582022   3.812499   4.052002   5.696839   5.699548
    17  H    4.909479   3.116220   3.448460   6.138169   6.066133
    18  H    2.715255   6.187758   5.795508   3.329815   3.072469
    19  H    3.174828   5.731945   5.349516   4.009970   3.693548
    20  H    2.619125   4.182327   3.589117   3.445113   2.832026
    21  H    3.195327   3.434878   2.806472   4.189604   3.613001
    22  H    4.914556   5.630374   6.023238   6.065413   6.391449
    23  H    4.574962   6.104987   6.417852   5.604714   6.007690
    24  H    5.783010   3.786783   4.361852   7.269186   7.277815
    25  H    5.872964   3.078514   3.698975   7.389821   7.313284
    26  H    3.279046   7.261567   7.269430   3.793318   4.357555
    27  H    2.810013   7.384363   7.305036   3.088696   3.694726
    28  H    3.219451   5.708638   5.683919   3.796484   4.065383
    29  H    2.752089   6.150479   6.054209   3.102651   3.464419
    30  H    4.868174   3.311014   3.088271   6.219082   5.817287
    31  H    4.571690   4.017443   3.729696   5.832281   5.431720
    32  H    4.848685   5.741824   5.916779   6.088001   6.199103
    33  H    4.413276   6.127791   6.233826   5.537285   5.709454
    34  H    5.150842   4.551653   3.907374   6.083121   5.431345
    35  H    5.020686   5.182991   4.525039   5.800010   5.128632
                   16         17         18         19         20
    16  H    0.000000
    17  H    0.812237   0.000000
    18  H    6.645763   6.717795   0.000000
    19  H    6.630257   6.602926   0.822176   0.000000
    20  H    4.374307   4.424517   3.798168   3.844718   0.000000
    21  H    4.120131   4.031381   4.200938   4.097947   0.814938
    22  H    3.660289   3.858721   6.297239   6.304205   6.223911
    23  H    4.013515   4.318034   5.994372   6.091357   6.189547
    24  H    4.291346   3.880025   6.243822   5.858567   6.111214
    25  H    4.187598   3.652576   6.298984   5.855764   5.845717
    26  H    5.696321   6.084031   4.190134   4.595606   5.735925
    27  H    5.842892   6.263196   3.800670   4.323081   5.383930
    28  H    2.585144   3.325533   5.838381   6.143211   4.127127
    29  H    3.325379   4.022884   5.427332   5.824899   4.044917
    30  H    5.847519   5.431088   3.933109   3.205179   4.209920
    31  H    6.214743   5.885393   3.254378   2.482719   4.161937
    32  H    6.115196   6.007211   4.245239   3.944981   6.128213
    33  H    6.187574   6.176518   3.817607   3.652945   5.980021
    34  H    7.016665   6.701037   3.945980   3.359588   3.715099
    35  H    7.366282   7.120140   3.610937   3.099127   3.745506
                   21         22         23         24         25
    21  H    0.000000
    22  H    6.170923   0.000000
    23  H    6.239669   0.794905   0.000000
    24  H    5.729600   3.055937   3.654813   0.000000
    25  H    5.374505   3.666003   4.271771   0.811359   0.000000
    26  H    6.111589   3.639799   2.939268   5.503615   6.015248
    27  H    5.849720   4.253884   3.574883   6.015035   6.454654
    28  H    4.368906   3.920629   3.745436   5.721622   5.856765
    29  H    4.426448   4.229937   3.916507   6.106369   6.276299
    30  H    3.812507   6.076457   6.274407   4.175428   3.793316
    31  H    3.910211   6.236718   6.335208   4.619519   4.349616
    32  H    6.090170   3.891333   3.838694   3.281276   3.750570
    33  H    6.047897   3.920068   3.708479   3.858335   4.339044
    34  H    3.460413   8.010802   8.087298   6.565581   6.139174
    35  H    3.649308   8.272230   8.279320   7.033256   6.665440
                   26         27         28         29         30
    26  H    0.000000
    27  H    0.811228   0.000000
    28  H    4.279542   4.187244   0.000000
    29  H    3.868853   3.653172   0.811288   0.000000
    30  H    6.268863   6.319082   6.667022   6.743051   0.000000
    31  H    5.954451   5.945999   6.725501   6.703399   0.816242
    32  H    3.737122   4.209908   6.242326   6.202404   3.983031
    33  H    3.070289   3.511655   5.982390   5.848403   4.313256
    34  H    7.483081   7.258853   7.430698   7.367065   2.556792
    35  H    7.407115   7.115755   7.531087   7.387971   3.060046
                   31         32         33         34         35
    31  H    0.000000
    32  H    3.813678   0.000000
    33  H    4.029473   0.795035   0.000000
    34  H    2.362847   6.083665   6.175359   0.000000
    35  H    2.691024   6.252028   6.256668   0.749295   0.000000
 Stoichiometry    Be11H24
 Framework group  C1[X(Be11H24)]
 Deg. of freedom    99
 Full point group                 C1      NOp   1
 Largest Abelian subgroup         C1      NOp   1
 Largest concise Abelian subgroup C1      NOp   1
                         Standard orientation:                         
 ---------------------------------------------------------------------
 Center     Atomic      Atomic             Coordinates (Angstroms)
 Number     Number       Type             X           Y           Z
 ---------------------------------------------------------------------
      1          4           0        0.560411    0.606278   -1.196950
      2          4           0        0.132689    1.673317    0.759461
      3          4           0        1.629286    0.297499    0.776690
      4          4           0       -0.195587   -0.161897    1.735253
      5          4           0        1.840563   -1.027897   -0.759618
      6          4           0       -1.862218    0.684618    0.722119
      7          4           0       -1.559922   -0.192727   -1.224951
      8          4           0       -1.332656   -1.385118    0.549965
      9          4           0       -0.106706   -1.559384   -1.194194
     10          4           0        0.770587   -1.767172    0.773155
     11          4           0       -1.166800    1.785473   -0.811099
     12          1           0        3.035438   -1.854758   -1.225798
     13          1           0        3.166641   -1.110419   -1.524620
     14          1           0       -2.067474    2.908149   -1.329545
     15          1           0       -1.322991    3.106131   -1.583246
     16          1           0       -0.554902   -2.490561   -2.339510
     17          1           0        0.191215   -2.741585   -2.139450
     18          1           0        0.230244    3.161390    1.067126
     19          1           0        0.936914    2.829696    1.325141
     20          1           0        0.966069    1.610765   -2.321119
     21          1           0        1.555422    1.047985   -2.313008
     22          1           0       -2.073851   -2.698601    0.984228
     23          1           0       -2.607337   -2.118774    1.089424
     24          1           0        0.887471   -3.018649    1.667525
     25          1           0        1.572020   -2.990794    1.232877
     26          1           0       -3.142246    0.728893    1.583351
     27          1           0       -3.144409    1.415007    1.150531
     28          1           0       -2.438832   -0.720804   -2.381250
     29          1           0       -2.745394    0.007347   -2.196848
     30          1           0        3.104666    0.477387    1.123484
     31          1           0        2.791992    1.181115    1.394137
     32          1           0       -0.061313   -0.385959    3.380861
     33          1           0       -0.631534    0.153383    3.254215
     34          1           0        3.900230    2.500031   -0.223056
     35          1           0        3.613373    3.191664   -0.194772
 ---------------------------------------------------------------------
 Rotational constants (GHZ):           1.2037537           1.1043159           0.9742604
 Standard basis: def2TZVP (5D, 7F)
 There are   364 symmetry adapted cartesian basis functions of A   symmetry.
 There are   353 symmetry adapted basis functions of A   symmetry.
   353 basis functions,   511 primitive gaussians,   364 cartesian basis functions
    34 alpha electrons       34 beta electrons
       nuclear repulsion energy       373.0350218904 Hartrees.
 NAtoms=   35 NActive=   35 NUniq=   35 SFac= 1.00D+00 NAtFMM=   60 NAOKFM=F Big=F
 Integral buffers will be    131072 words long.
 Raffenetti 2 integral format.
 Two-electron integral symmetry is turned on.
 Nuclear repulsion after empirical dispersion term =      372.9836922773 Hartrees.
 One-electron integrals computed using PRISM.
   1 Symmetry operations used in ECPInt.
 ECPInt:  NShTT=   19110 NPrTT=   51619 LenC2=   18237 LenP2D=   39804.
 LDataN:  DoStor=T MaxTD1= 4 Len=   56
 NBasis=   353 RedAO= T EigKep=  9.73D-05  NBF=   353
 NBsUse=   353 1.00D-06 EigRej= -1.00D+00 NBFU=   353
 Initial guess from the checkpoint file:  "/home/super/YCY/BeH/Be11/2/H12-Be11.chk"
 B after Tr=    -0.000000    0.000000   -0.000000
         Rot=    0.966335    0.004893   -0.005867    0.257174 Ang=  29.82 deg.
 ExpMin= 3.27D-02 ExpMax= 4.70D+03 ExpMxC= 1.60D+02 IAcc=3 IRadAn=         5 AccDes= 0.00D+00
 Harris functional with IExCor= 1009 and IRadAn=       5 diagonalized for initial guess.
 HarFok:  IExCor= 1009 AccDes= 0.00D+00 IRadAn=         5 IDoV= 1 UseB2=F ITyADJ=14
 ICtDFT=  3500011 ScaDFX=  1.000000  1.000000  1.000000  1.000000
 FoFCou: FMM=F IPFlag=           0 FMFlag=      100000 FMFlg1=           0
         NFxFlg=           0 DoJE=T BraDBF=F KetDBF=T FulRan=T
         wScrn=  0.000000 ICntrl=       500 IOpCl=  0 I1Cent=   200000004 NGrid=           0
         NMat0=    1 NMatS0=      1 NMatT0=    0 NMatD0=    1 NMtDS0=    0 NMtDT0=    0
 Petite list used in FoFCou.
 Requested convergence on RMS density matrix=1.00D-08 within 128 cycles.
 Requested convergence on MAX density matrix=1.00D-06.
 Requested convergence on             energy=1.00D-06.
 No special actions if energy rises.
 SCF Done:  E(RPBE1PBE) =  -176.022909512     A.U. after   13 cycles
            NFock= 13  Conv=0.69D-08     -V/T= 2.0098
   1 Symmetry operations used in ECPInt.
 ECPInt:  NShTT=   19110 NPrTT=   51619 LenC2=   18237 LenP2D=   39804.
 LDataN:  DoStor=T MaxTD1= 5 Len=  102
 Calling FoFJK, ICntrl=      2127 FMM=F ISym2X=0 I1Cent= 0 IOpClX= 0 NMat=1 NMatS=1 NMatT=0.
 ***** Axes restored to original set *****
 -------------------------------------------------------------------
 Center     Atomic                   Forces (Hartrees/Bohr)
 Number     Number              X              Y              Z
 -------------------------------------------------------------------
      1        4          -0.000127633   -0.003369146    0.000393644
      2        4           0.001495951    0.002617462    0.002474449
      3        4          -0.003180646    0.000888159   -0.000632773
      4        4          -0.000091253   -0.001206824   -0.008734746
      5        4           0.001351980    0.000190690   -0.000493818
      6        4           0.002383562   -0.001826929    0.001516638
      7        4          -0.001458353    0.002205171   -0.000289339
      8        4           0.000208805   -0.002970280    0.003414598
      9        4           0.001895467    0.001597002   -0.000351879
     10        4          -0.001830255   -0.001705243    0.001454963
     11        4          -0.001371735   -0.000243335   -0.000609633
     12        1           0.000019930   -0.000279775    0.000128551
     13        1           0.000140672    0.000764771    0.000631582
     14        1          -0.000098125   -0.000151257   -0.000022728
     15        1           0.000121822    0.000597491    0.000595793
     16        1          -0.000595703   -0.000572631    0.000599420
     17        1           0.000342629   -0.000420359   -0.000084803
     18        1          -0.000225716    0.000312823   -0.000233022
     19        1           0.000013750   -0.000213447   -0.000189419
     20        1          -0.000103992    0.000446648    0.000274902
     21        1           0.000090032    0.000281196    0.000366127
     22        1          -0.000074674    0.000644508   -0.000152855
     23        1           0.000122273    0.000156269   -0.000704486
     24        1           0.000047826   -0.000441083    0.000051078
     25        1           0.000350441    0.000045674    0.000032100
     26        1          -0.000259192   -0.000325060   -0.000000845
     27        1          -0.000081709   -0.000139826   -0.000057848
     28        1           0.000543951   -0.000549339    0.000691712
     29        1          -0.000304388   -0.000340375   -0.000077330
     30        1           0.001586206   -0.002049136   -0.001256200
     31        1          -0.000226773    0.006726303    0.001648291
     32        1          -0.007135970    0.000646141    0.002271219
     33        1           0.006778020   -0.000087750   -0.003827530
     34        1          -0.002429109   -0.001393550    0.000908390
     35        1           0.002101909    0.000165037    0.000265797
 -------------------------------------------------------------------
 Cartesian Forces:  Max     0.008734746 RMS     0.001869959

 GradGradGradGradGradGradGradGradGradGradGradGradGradGradGradGradGradGrad
 Berny optimization.
 Using GEDIIS/GDIIS optimizer.
 FormGI is forming the generalized inverse of G from B-inverse, IUseBI=4.
 Internal  Forces:  Max     0.004561162 RMS     0.000425360
 Search for a local minimum.
 Step number   3 out of a maximum of  210
 All quantities printed in internal units (Hartrees-Bohrs-Radians)
 Mixed Optimization -- En-DIIS/RFO-DIIS
 Update second derivatives using D2CorX and points    2    3
 DE= -1.50D-02 DEPred=-7.34D-04 R= 2.05D+01
 TightC=F SS=  1.41D+00  RLast= 8.44D-01 DXNew= 8.4853D-01 2.5334D+00
 Trust test= 2.05D+01 RLast= 8.44D-01 DXMaxT set to 8.49D-01
 ITU=  1  1  0
 Use linear search instead of GDIIS.
     Eigenvalues ---    0.00230   0.00833   0.01635   0.01743   0.01765
     Eigenvalues ---    0.01804   0.01871   0.01914   0.01962   0.02008
     Eigenvalues ---    0.02114   0.02182   0.02208   0.02220   0.02284
     Eigenvalues ---    0.02355   0.02397   0.02465   0.02513   0.02548
     Eigenvalues ---    0.02563   0.02696   0.02732   0.02748   0.02800
     Eigenvalues ---    0.02838   0.02872   0.02881   0.02931   0.02997
     Eigenvalues ---    0.03030   0.03116   0.03140   0.03217   0.03290
     Eigenvalues ---    0.03320   0.03341   0.03439   0.03502   0.03795
     Eigenvalues ---    0.04058   0.04157   0.04670   0.05214   0.05726
     Eigenvalues ---    0.05873   0.05931   0.06065   0.06115   0.06221
     Eigenvalues ---    0.06485   0.06688   0.06870   0.07951   0.08150
     Eigenvalues ---    0.08296   0.08382   0.08429   0.08562   0.08579
     Eigenvalues ---    0.08612   0.08767   0.08983   0.09008   0.09026
     Eigenvalues ---    0.09145   0.09222   0.09279   0.09937   0.09941
     Eigenvalues ---    0.10079   0.10261   0.10273   0.10363   0.10436
     Eigenvalues ---    0.10557   0.10586   0.10621   0.10647   0.10873
     Eigenvalues ---    0.11358   0.11427   0.11959   0.12125   0.12265
     Eigenvalues ---    0.14267   0.16021   0.16842   0.16916   0.17028
     Eigenvalues ---    0.17271   0.17411   0.17702   0.17774   0.18426
     Eigenvalues ---    0.18478   0.18574   0.30548   0.66327
 RFO step:  Lambda=-1.08159294D-03 EMin= 2.29984783D-03
 Quartic linear search produced a step of -0.01799.
 Iteration  1 RMS(Cart)=  0.00518916 RMS(Int)=  0.00010747
 Iteration  2 RMS(Cart)=  0.00008198 RMS(Int)=  0.00005231
 Iteration  3 RMS(Cart)=  0.00000003 RMS(Int)=  0.00005231
 Variable       Old X    -DE/DX   Delta X   Delta X   Delta X     New X
                                 (Linear)    (Quad)   (Total)
    R1        4.28808  -0.00003   0.00005  -0.00240  -0.00236   4.28572
    R2        4.28143  -0.00014   0.00016  -0.00180  -0.00161   4.27981
    R3        4.00897   0.00041   0.00029   0.00281   0.00308   4.01205
    R4        4.28222  -0.00002   0.00004   0.00149   0.00152   4.28374
    R5        4.28228   0.00006   0.00015   0.00159   0.00172   4.28401
    R6        4.01879   0.00025   0.00022   0.00191   0.00211   4.02089
    R7        2.95022  -0.00002  -0.00007  -0.00028  -0.00035   2.94987
    R8        2.94624   0.00015  -0.00003   0.00126   0.00123   2.94747
    R9        3.84176  -0.00066   0.00013  -0.00457  -0.00444   3.83732
   R10        3.97649   0.00045  -0.00043   0.00580   0.00541   3.98190
   R11        4.20801  -0.00114   0.00042  -0.01349  -0.01308   4.19494
   R12        3.85796   0.00002   0.00014   0.00078   0.00093   3.85889
   R13        2.87744  -0.00013  -0.00011  -0.00081  -0.00092   2.87651
   R14        2.86839   0.00019   0.00001   0.00198   0.00199   2.87038
   R15        3.99088   0.00008  -0.00065   0.00091   0.00032   3.99120
   R16        3.85502   0.00023   0.00029   0.00484   0.00513   3.86015
   R17        4.22566  -0.00115   0.00018  -0.01373  -0.01356   4.21210
   R18        2.88415   0.00145  -0.00029   0.02425   0.02358   2.90773
   R19        2.99622  -0.00456  -0.00134  -0.04798  -0.04942   2.94680
   R20        4.01792   0.00046  -0.00022   0.00296   0.00276   4.02068
   R21        3.87007   0.00060  -0.00033   0.00734   0.00704   3.87710
   R22        3.98012   0.00067   0.00019   0.00600   0.00618   3.98630
   R23        3.14868  -0.00220  -0.00381  -0.01114  -0.01499   3.13370
   R24        3.04516   0.00220  -0.00036   0.03035   0.02996   3.07512
   R25        3.90181  -0.00033  -0.00028  -0.00712  -0.00740   3.89441
   R26        3.79866  -0.00009  -0.00032  -0.00413  -0.00442   3.79425
   R27        2.88377   0.00014  -0.00005   0.00150   0.00143   2.88520
   R28        2.89722   0.00012   0.00001   0.00129   0.00129   2.89850
   R29        4.07594   0.00025  -0.00022   0.00408   0.00385   4.07980
   R30        4.05031  -0.00029   0.00029   0.00190   0.00216   4.05247
   R31        3.80124  -0.00001  -0.00027  -0.00265  -0.00291   3.79833
   R32        2.91665   0.00000   0.00001   0.00037   0.00038   2.91703
   R33        2.90368   0.00007  -0.00000   0.00097   0.00097   2.90465
   R34        4.06347   0.00014   0.00012  -0.00022  -0.00009   4.06338
   R35        3.77024   0.00048   0.00061   0.00507   0.00566   3.77591
   R36        3.89077   0.00005  -0.00020  -0.00235  -0.00257   3.88820
   R37        2.92045  -0.00008   0.00001  -0.00125  -0.00124   2.91921
   R38        2.92142  -0.00006  -0.00009  -0.00099  -0.00109   2.92033
   R39        4.04216   0.00010   0.00019  -0.00021  -0.00003   4.04213
   R40        4.06155  -0.00044   0.00027  -0.00111  -0.00088   4.06067
   R41        2.96584   0.00058  -0.00024   0.00657   0.00633   2.97217
   R42        2.96035   0.00037  -0.00029   0.00454   0.00425   2.96460
   R43        4.08954   0.00015  -0.00033   0.00181   0.00149   4.09102
   R44        2.91515  -0.00017   0.00008  -0.00228  -0.00220   2.91295
   R45        2.91525  -0.00008  -0.00002  -0.00132  -0.00134   2.91391
   R46        2.91518  -0.00021  -0.00006  -0.00175  -0.00181   2.91337
   R47        2.89744   0.00033   0.00000   0.00315   0.00315   2.90059
   R48        2.89097   0.00013  -0.00011   0.00120   0.00107   2.89205
   R49        2.90597  -0.00002  -0.00006  -0.00023  -0.00030   2.90567
   R50        1.53586  -0.00019   0.00001  -0.00086  -0.00081   1.53505
   R51        1.53268  -0.00011   0.00002  -0.00029  -0.00022   1.53246
   R52        1.53491   0.00019   0.00001   0.00137   0.00139   1.53630
   R53        1.55369   0.00023   0.00001   0.00037   0.00038   1.55406
   R54        1.54001   0.00002   0.00003   0.00025   0.00027   1.54028
   R55        1.50215   0.00017   0.00012  -0.00047  -0.00033   1.50182
   R56        1.53325   0.00000   0.00001  -0.00022  -0.00020   1.53305
   R57        1.53300   0.00000  -0.00002  -0.00044  -0.00046   1.53254
   R58        1.53311   0.00019   0.00003   0.00121   0.00126   1.53437
   R59        1.54247  -0.00057   0.00015  -0.00300  -0.00194   1.54054
   R60        4.46513   0.00170  -0.00941   0.07249   0.06308   4.52821
   R61        1.50240  -0.00409  -0.00376  -0.00558  -0.00920   1.49320
   R62        1.41596  -0.00198  -0.00213   0.00017  -0.00195   1.41401
    A1        1.87364  -0.00010   0.00005   0.00058   0.00062   1.87426
    A2        1.57088  -0.00014   0.00002  -0.00129  -0.00127   1.56962
    A3        1.97453  -0.00017   0.00009  -0.00101  -0.00092   1.97361
    A4        1.94685   0.00029  -0.00011   0.00286   0.00275   1.94960
    A5        2.21963   0.00029  -0.00018   0.00289   0.00270   2.22233
    A6        1.98684  -0.00026  -0.00002  -0.00244  -0.00245   1.98439
    A7        1.57838  -0.00023  -0.00007  -0.00212  -0.00218   1.57620
    A8        1.87621  -0.00018  -0.00001  -0.00064  -0.00065   1.87556
    A9        2.20480   0.00039   0.00002   0.00419   0.00421   2.20900
   A10        1.94025   0.00037  -0.00006   0.00358   0.00351   1.94377
   A11        1.87084  -0.00003   0.00000  -0.00146  -0.00145   1.86939
   A12        2.64626  -0.00006  -0.00005  -0.00079  -0.00084   2.64543
   A13        2.07976   0.00006   0.00006   0.00060   0.00065   2.08041
   A14        1.55149   0.00006   0.00004   0.00056   0.00059   1.55208
   A15        2.05003  -0.00013  -0.00003  -0.00150  -0.00154   2.04849
   A16        2.32982  -0.00012   0.00011  -0.00141  -0.00130   2.32852
   A17        1.86564   0.00010   0.00005  -0.00005  -0.00000   1.86564
   A18        2.33542  -0.00013   0.00003  -0.00198  -0.00195   2.33347
   A19        2.04824  -0.00013   0.00005  -0.00177  -0.00171   2.04652
   A20        1.55572   0.00001  -0.00001   0.00047   0.00046   1.55617
   A21        2.08417   0.00001   0.00001   0.00047   0.00048   2.08465
   A22        1.58990   0.00070  -0.00028   0.00615   0.00588   1.59578
   A23        1.51639   0.00019  -0.00007   0.00263   0.00255   1.51894
   A24        2.24168  -0.00010   0.00010  -0.00073  -0.00063   2.24105
   A25        2.18914  -0.00015  -0.00006  -0.00149  -0.00155   2.18759
   A26        1.93817  -0.00002  -0.00007  -0.00009  -0.00015   1.93802
   A27        2.10864   0.00011   0.00002   0.00093   0.00096   2.10959
   A28        2.23001   0.00015   0.00004   0.00146   0.00149   2.23150
   A29        1.69348   0.00005  -0.00001   0.00113   0.00111   1.69459
   A30        1.88110   0.00064  -0.00030   0.00493   0.00463   1.88573
   A31        2.44747  -0.00061   0.00019  -0.00553  -0.00535   2.44213
   A32        2.18250  -0.00052   0.00026  -0.00411  -0.00384   2.17866
   A33        2.08828  -0.00016   0.00001  -0.00189  -0.00188   2.08640
   A34        2.53075  -0.00006   0.00012  -0.00152  -0.00140   2.52935
   A35        1.71382  -0.00022   0.00011  -0.00123  -0.00112   1.71269
   A36        2.19210  -0.00019   0.00007  -0.00160  -0.00153   2.19057
   A37        1.58818   0.00081  -0.00026   0.00715   0.00689   1.59506
   A38        1.51406   0.00029  -0.00004   0.00284   0.00279   1.51685
   A39        2.26261  -0.00011  -0.00016  -0.00027  -0.00039   2.26222
   A40        2.22591  -0.00036  -0.00050  -0.00513  -0.00559   2.22032
   A41        2.10546   0.00023   0.00001   0.00075   0.00074   2.10620
   A42        1.92001   0.00025   0.00016   0.00278   0.00292   1.92293
   A43        2.25725   0.00007  -0.00019   0.00270   0.00241   2.25966
   A44        1.73756  -0.00021  -0.00044  -0.00107  -0.00139   1.73617
   A45        1.86501   0.00070  -0.00015   0.00547   0.00531   1.87032
   A46        2.43075  -0.00071   0.00041  -0.00674  -0.00638   2.42437
   A47        2.18724  -0.00054   0.00031  -0.00237  -0.00198   2.18526
   A48        1.71892  -0.00030   0.00001  -0.00296  -0.00283   1.71609
   A49        2.18880  -0.00022   0.00006  -0.00310  -0.00313   2.18567
   A50        2.07191  -0.00035   0.00012  -0.00560  -0.00539   2.06652
   A51        2.49276   0.00001   0.00053   0.00073   0.00118   2.49394
   A52        1.91681  -0.00096   0.00047  -0.00890  -0.00843   1.90838
   A53        1.96203  -0.00083   0.00037  -0.00839  -0.00802   1.95401
   A54        2.16844   0.00034  -0.00068   0.00828   0.00759   2.17603
   A55        1.88460   0.00100  -0.00012   0.00797   0.00786   1.89246
   A56        1.95459  -0.00089   0.00046  -0.00824  -0.00779   1.94681
   A57        1.92516  -0.00103   0.00040  -0.00944  -0.00903   1.91613
   A58        1.99094   0.00098   0.00007   0.00657   0.00665   1.99759
   A59        2.23833   0.00033  -0.00039   0.00450   0.00410   2.24243
   A60        2.03238  -0.00072   0.00034  -0.00527  -0.00496   2.02742
   A61        2.19854  -0.00006  -0.00086   0.00448   0.00360   2.20214
   A62        1.73068   0.00116   0.00003   0.00729   0.00735   1.73803
   A63        2.13653   0.00052  -0.00011   0.00201   0.00192   2.13845
   A64        2.10855   0.00064  -0.00011   0.00481   0.00471   2.11326
   A65        1.88777   0.00100   0.00047   0.00250   0.00301   1.89077
   A66        2.35154  -0.00018  -0.00043   0.00090   0.00045   2.35199
   A67        1.69037  -0.00009   0.00004  -0.00036  -0.00034   1.69003
   A68        2.54436  -0.00009  -0.00001   0.00029   0.00028   2.54464
   A69        2.04939  -0.00007   0.00002  -0.00164  -0.00161   2.04778
   A70        1.80089  -0.00028   0.00001  -0.00196  -0.00194   1.79896
   A71        2.29587   0.00030   0.00000   0.00086   0.00085   2.29672
   A72        2.09477   0.00050  -0.00013   0.00672   0.00658   2.10135
   A73        2.13492   0.00000   0.00000   0.00081   0.00081   2.13573
   A74        2.34179  -0.00025   0.00013  -0.00532  -0.00519   2.33661
   A75        2.03806   0.00021  -0.00003   0.00082   0.00080   2.03885
   A76        2.53409   0.00017  -0.00009   0.00229   0.00220   2.53629
   A77        1.64104   0.00007  -0.00001   0.00089   0.00088   1.64191
   A78        1.78110  -0.00007  -0.00005  -0.00006  -0.00011   1.78099
   A79        2.37588  -0.00002  -0.00000  -0.00096  -0.00096   2.37492
   A80        2.13156  -0.00002   0.00003  -0.00075  -0.00072   2.13084
   A81        1.72980   0.00061  -0.00023   0.00505   0.00482   1.73462
   A82        1.88609   0.00065  -0.00023   0.00716   0.00694   1.89303
   A83        1.97754  -0.00051   0.00020  -0.00402  -0.00382   1.97372
   A84        2.36099  -0.00053   0.00019  -0.00360  -0.00342   2.35757
   A85        2.25444  -0.00007   0.00003  -0.00037  -0.00034   2.25410
   A86        2.16759  -0.00011   0.00006  -0.00179  -0.00173   2.16586
   A87        1.96258   0.00004   0.00002  -0.00102  -0.00100   1.96158
   A88        1.85191   0.00010  -0.00003   0.00265   0.00262   1.85453
   A89        2.32895   0.00010  -0.00002   0.00165   0.00163   2.33058
   A90        2.34108  -0.00021   0.00005  -0.00334  -0.00329   2.33779
   A91        1.81405  -0.00020   0.00006  -0.00299  -0.00294   1.81111
   A92        1.54736  -0.00012   0.00007  -0.00220  -0.00214   1.54522
   A93        1.65733  -0.00017  -0.00001  -0.00146  -0.00148   1.65586
   A94        2.29411  -0.00027   0.00018  -0.00472  -0.00453   2.28958
   A95        2.31808  -0.00009  -0.00001  -0.00009  -0.00010   2.31799
   A96        1.94636  -0.00017   0.00005  -0.00139  -0.00135   1.94502
   A97        2.39602   0.00039  -0.00021   0.00597   0.00574   2.40177
   A98        1.99040   0.00019  -0.00007   0.00143   0.00136   1.99176
   A99        1.92484  -0.00014   0.00006  -0.00031  -0.00026   1.92458
   A100       2.08084   0.00035  -0.00020   0.00501   0.00481   2.08565
   A101       2.30735   0.00026   0.00002   0.00156   0.00158   2.30893
   A102       2.11294   0.00001   0.00003   0.00019   0.00022   2.11316
   A103       1.76370  -0.00006   0.00004  -0.00061  -0.00057   1.76313
   A104       2.28748   0.00004   0.00002   0.00070   0.00072   2.28820
   A105       2.19850  -0.00009   0.00007  -0.00275  -0.00268   2.19582
   A106       1.71978  -0.00008  -0.00005  -0.00102  -0.00107   1.71871
   A107       1.77747   0.00063  -0.00032   0.00527   0.00496   1.78242
   A108       1.77457   0.00065  -0.00026   0.00560   0.00534   1.77992
   A109       2.21673  -0.00051   0.00020  -0.00293  -0.00273   2.21400
   A110       2.13199  -0.00063   0.00028  -0.00745  -0.00718   2.12482
   A111       1.86061   0.00016   0.00002   0.00129   0.00131   1.86192
   A112       1.98788   0.00002   0.00010  -0.00188  -0.00179   1.98610
   A113       2.30401  -0.00002   0.00000   0.00027   0.00027   2.30428
   A114       1.79625  -0.00001  -0.00007   0.00088   0.00081   1.79705
   A115       1.86264   0.00018  -0.00002   0.00148   0.00146   1.86409
   A116       2.26863  -0.00018   0.00012  -0.00305  -0.00294   2.26570
   A117       2.04648  -0.00006  -0.00009   0.00134   0.00125   2.04773
   A118       2.01319  -0.00016   0.00002  -0.00195  -0.00193   2.01126
   A119       2.35886  -0.00008   0.00002   0.00099   0.00100   2.35987
   A120       1.85943  -0.00004  -0.00007   0.00161   0.00155   1.86098
   A121       2.31481  -0.00013   0.00010  -0.00188  -0.00179   2.31302
   A122       1.66278  -0.00018  -0.00005  -0.00150  -0.00156   1.66123
   A123       1.54432  -0.00004   0.00007  -0.00140  -0.00133   1.54298
   A124       2.29362  -0.00028   0.00014  -0.00461  -0.00446   2.28916
   A125       2.31145  -0.00008   0.00006  -0.00024  -0.00018   2.31127
   A126       2.11047   0.00006  -0.00001   0.00089   0.00088   2.11136
   A127       1.92616  -0.00013   0.00006  -0.00029  -0.00024   1.92593
   A128       2.19648  -0.00013   0.00005  -0.00285  -0.00280   2.19368
   A129       1.71539  -0.00014  -0.00002  -0.00161  -0.00162   1.71377
   A130       1.95526  -0.00014   0.00002  -0.00143  -0.00142   1.95384
   A131       1.76238  -0.00005   0.00007  -0.00079  -0.00072   1.76166
   A132       2.28650   0.00006   0.00005   0.00070   0.00074   2.28725
   A133       2.08065   0.00036  -0.00014   0.00478   0.00463   2.08528
   A134       2.30870   0.00026  -0.00001   0.00175   0.00174   2.31045
   A135       2.39612   0.00033  -0.00017   0.00532   0.00514   2.40127
   A136       1.98795   0.00013  -0.00007   0.00123   0.00116   1.98911
   A137       1.78423  -0.00020  -0.00010  -0.00107  -0.00116   1.78308
   A138       1.63931  -0.00000   0.00004   0.00083   0.00088   1.64018
   A139       2.37321   0.00002  -0.00006  -0.00132  -0.00139   2.37183
   A140       2.13609   0.00010   0.00004   0.00076   0.00079   2.13688
   A141       1.88829   0.00062  -0.00024   0.00692   0.00668   1.89497
   A142       1.72756   0.00058  -0.00025   0.00516   0.00492   1.73248
   A143       1.96951  -0.00047   0.00021  -0.00400  -0.00379   1.96572
   A144       2.36181  -0.00046   0.00024  -0.00268  -0.00245   2.35936
   A145       1.95662  -0.00002   0.00004  -0.00106  -0.00102   1.95560
   A146       2.34633  -0.00021   0.00005  -0.00314  -0.00309   2.34324
   A147       1.81718  -0.00019   0.00003  -0.00303  -0.00300   1.81418
   A148       1.85309   0.00014  -0.00002   0.00259   0.00257   1.85566
   A149       2.32471   0.00011   0.00000   0.00103   0.00102   2.32574
   A150       2.25967  -0.00002   0.00004   0.00024   0.00028   2.25995
   A151       2.16651  -0.00014   0.00003  -0.00279  -0.00277   2.16374
   A152       1.68668  -0.00015   0.00005  -0.00087  -0.00083   1.68584
   A153       2.53849  -0.00006   0.00002   0.00066   0.00068   2.53917
   A154       2.05736  -0.00008   0.00002  -0.00174  -0.00171   2.05564
   A155       1.79608  -0.00021   0.00007  -0.00137  -0.00130   1.79478
   A156       2.31280   0.00018  -0.00004   0.00014   0.00011   2.31291
   A157       2.09222   0.00040  -0.00016   0.00556   0.00540   2.09762
   A158       2.04473   0.00022  -0.00007   0.00094   0.00087   2.04560
   A159       2.52805   0.00025  -0.00008   0.00293   0.00284   2.53089
   A160       2.12299   0.00003  -0.00000   0.00095   0.00095   2.12394
   A161       2.35297  -0.00022   0.00009  -0.00489  -0.00481   2.34817
   A162       1.96979   0.00064  -0.00517   0.00973   0.00462   1.97441
   A163       1.64550  -0.00067   0.00038   0.00102   0.00115   1.64665
   A164       1.88582   0.00089  -0.00091   0.00639   0.00548   1.89130
    D1       -0.77921   0.00028  -0.00006   0.00369   0.00362  -0.77559
    D2       -1.80184   0.00008  -0.00001   0.00188   0.00186  -1.79998
    D3        2.28036   0.00017  -0.00001   0.00238   0.00237   2.28273
    D4        1.59320   0.00014  -0.00002   0.00303   0.00301   1.59621
    D5        1.10645   0.00020  -0.00005   0.00179   0.00174   1.10819
    D6        0.08382  -0.00001   0.00000  -0.00003  -0.00002   0.08379
    D7       -2.11716   0.00008   0.00001   0.00047   0.00048  -2.11668
    D8       -2.80433   0.00005  -0.00000   0.00113   0.00113  -2.80320
    D9        0.26439   0.00008  -0.00018   0.00102   0.00084   0.26523
   D10       -0.75825  -0.00013  -0.00013  -0.00079  -0.00092  -0.75917
   D11       -2.95923  -0.00004  -0.00012  -0.00029  -0.00041  -2.95964
   D12        2.63679  -0.00007  -0.00013   0.00036   0.00023   2.63703
   D13       -3.08722   0.00006  -0.00010   0.00019   0.00009  -3.08713
   D14        2.17334  -0.00015  -0.00005  -0.00162  -0.00167   2.17167
   D15       -0.02764  -0.00006  -0.00004  -0.00112  -0.00116  -0.02881
   D16       -0.71481  -0.00009  -0.00005  -0.00047  -0.00052  -0.71533
   D17       -2.56319   0.00014  -0.00007   0.00106   0.00099  -2.56219
   D18        2.69737  -0.00006  -0.00001  -0.00076  -0.00077   2.69660
   D19        0.49639   0.00002  -0.00001  -0.00026  -0.00026   0.49612
   D20       -0.19078  -0.00000  -0.00002   0.00040   0.00038  -0.19040
   D21       -0.24768  -0.00014   0.00004  -0.00161  -0.00157  -0.24926
   D22        0.75993   0.00016   0.00017   0.00158   0.00174   0.76167
   D23        2.94673  -0.00010   0.00021  -0.00362  -0.00328   2.94346
   D24       -2.65532   0.00005   0.00028  -0.00180  -0.00164  -2.65697
   D25       -1.08938  -0.00025  -0.00008  -0.00243  -0.00252  -1.09189
   D26       -0.08176   0.00005   0.00004   0.00076   0.00080  -0.08096
   D27        2.10504  -0.00021   0.00008  -0.00443  -0.00422   2.10082
   D28        2.78617  -0.00006   0.00016  -0.00262  -0.00259   2.78358
   D29        0.79356  -0.00024  -0.00006  -0.00326  -0.00332   0.79024
   D30        1.80117   0.00006   0.00007  -0.00006   0.00000   1.80117
   D31       -2.29521  -0.00020   0.00011  -0.00526  -0.00502  -2.30023
   D32       -1.61408  -0.00005   0.00018  -0.00345  -0.00338  -1.61746
   D33        2.57816  -0.00018  -0.00007  -0.00114  -0.00121   2.57696
   D34       -2.69741   0.00012   0.00006   0.00206   0.00211  -2.69530
   D35       -0.51061  -0.00014   0.00009  -0.00314  -0.00291  -0.51351
   D36        0.17052   0.00001   0.00017  -0.00133  -0.00127   0.16925
   D37        3.10436  -0.00008  -0.00010  -0.00036  -0.00046   3.10390
   D38       -2.17121   0.00022   0.00003   0.00284   0.00286  -2.16835
   D39        0.01560  -0.00004   0.00006  -0.00236  -0.00216   0.01344
   D40        0.69673   0.00011   0.00014  -0.00055  -0.00053   0.69620
   D41        0.85709  -0.00036   0.00008  -0.00544  -0.00536   0.85172
   D42       -2.46689  -0.00017   0.00013   0.00115   0.00128  -2.46561
   D43       -2.17483  -0.00044   0.00023  -0.00734  -0.00711  -2.18193
   D44       -0.81062  -0.00016   0.00005  -0.00372  -0.00368  -0.81430
   D45        2.14858   0.00003   0.00009   0.00288   0.00297   2.15155
   D46        2.44065  -0.00024   0.00019  -0.00562  -0.00542   2.43523
   D47        0.03213  -0.00017  -0.00010  -0.00857  -0.00867   0.02346
   D48        2.99133   0.00001  -0.00005  -0.00198  -0.00202   2.98931
   D49       -2.99978  -0.00026   0.00005  -0.01047  -0.01041  -3.01020
   D50        3.09022   0.00002   0.00003  -0.00035  -0.00033   3.08988
   D51       -0.23377   0.00020   0.00007   0.00624   0.00632  -0.22745
   D52        0.05830  -0.00007   0.00018  -0.00225  -0.00208   0.05623
   D53        3.10577  -0.00004  -0.00009  -0.00200  -0.00210   3.10368
   D54       -0.21821   0.00015  -0.00004   0.00459   0.00455  -0.21366
   D55        0.07386  -0.00012   0.00006  -0.00390  -0.00384   0.07002
   D56       -0.08643   0.00003  -0.00002   0.00037   0.00036  -0.08608
   D57       -1.12341   0.00017  -0.00012   0.00052   0.00041  -1.12300
   D58        2.77018   0.00010   0.00004  -0.00098  -0.00093   2.76925
   D59        2.04748   0.00013  -0.00005   0.00004   0.00000   2.04748
   D60        0.77179  -0.00012   0.00001  -0.00026  -0.00025   0.77154
   D61       -0.26518   0.00002  -0.00009  -0.00011  -0.00020  -0.26538
   D62       -2.65478  -0.00005   0.00007  -0.00161  -0.00154  -2.65632
   D63        2.90570  -0.00003  -0.00002  -0.00059  -0.00060   2.90510
   D64        1.80188  -0.00012   0.00004   0.00041   0.00045   1.80233
   D65        0.76491   0.00002  -0.00007   0.00056   0.00050   0.76540
   D66       -1.62469  -0.00005   0.00009  -0.00094  -0.00084  -1.62553
   D67       -2.34740  -0.00002   0.00000   0.00008   0.00009  -2.34730
   D68       -2.08399  -0.00019   0.00010  -0.00182  -0.00172  -2.08571
   D69       -3.12096  -0.00005  -0.00000  -0.00168  -0.00167  -3.12263
   D70        0.77263  -0.00012   0.00016  -0.00318  -0.00301   0.76961
   D71        0.04992  -0.00010   0.00007  -0.00215  -0.00208   0.04785
   D72       -2.64165  -0.00013   0.00016  -0.00114  -0.00097  -2.64263
   D73        2.60456   0.00001   0.00006  -0.00099  -0.00093   2.60363
   D74        0.21496  -0.00006   0.00022  -0.00249  -0.00226   0.21270
   D75       -0.50774  -0.00003   0.00013  -0.00147  -0.00133  -0.50907
   D76        0.25780   0.00001   0.00014  -0.00006   0.00007   0.25788
   D77       -0.78262   0.00016   0.00003   0.00054   0.00057  -0.78205
   D78        2.65414   0.00006  -0.00004   0.00105   0.00102   2.65516
   D79       -2.90608   0.00006   0.00003   0.00036   0.00038  -2.90570
   D80        1.12481  -0.00023   0.00008  -0.00168  -0.00160   1.12321
   D81        0.08439  -0.00008  -0.00003  -0.00108  -0.00111   0.08328
   D82       -2.76204  -0.00018  -0.00010  -0.00057  -0.00066  -2.76270
   D83       -2.03908  -0.00018  -0.00003  -0.00126  -0.00129  -2.04037
   D84       -0.76808   0.00002   0.00010  -0.00032  -0.00022  -0.76830
   D85       -1.80851   0.00017  -0.00001   0.00028   0.00027  -1.80823
   D86        1.62826   0.00007  -0.00007   0.00080   0.00072   1.62898
   D87        2.35122   0.00006  -0.00001   0.00010   0.00009   2.35131
   D88       -2.61175  -0.00003   0.00005   0.00018   0.00023  -2.61152
   D89        2.63101   0.00012  -0.00006   0.00078   0.00073   2.63174
   D90       -0.21541   0.00002  -0.00012   0.00129   0.00117  -0.21424
   D91        0.50755   0.00002  -0.00006   0.00060   0.00054   0.50809
   D92        3.11862   0.00003  -0.00001   0.00081   0.00079   3.11940
   D93        2.07819   0.00019  -0.00012   0.00140   0.00128   2.07948
   D94       -0.76823   0.00009  -0.00019   0.00192   0.00173  -0.76650
   D95       -0.04527   0.00008  -0.00012   0.00123   0.00110  -0.04417
   D96       -0.87087   0.00036   0.00001   0.00588   0.00589  -0.86498
   D97        2.47559   0.00023   0.00002   0.00031   0.00031   2.47590
   D98        2.15047   0.00047  -0.00007   0.00786   0.00778   2.15825
   D99       -0.03719   0.00015   0.00010   0.00854   0.00864  -0.02854
   D100      -2.97392   0.00002   0.00011   0.00297   0.00307  -2.97085
   D101       2.98415   0.00026   0.00002   0.01053   0.01054   2.99470
   D102       0.80417   0.00008  -0.00005   0.00331   0.00327   0.80744
   D103      -2.13256  -0.00005  -0.00004  -0.00226  -0.00231  -2.13487
   D104      -2.45768   0.00019  -0.00013   0.00530   0.00517  -2.45251
   D105      -3.10587  -0.00002  -0.00001   0.00134   0.00134  -3.10453
   D106       0.24059  -0.00015   0.00000  -0.00423  -0.00423   0.23636
   D107      -0.08453   0.00009  -0.00009   0.00333   0.00324  -0.08129
   D108      -3.10077  -0.00001   0.00010   0.00101   0.00111  -3.09966
   D109       0.24568  -0.00014   0.00010  -0.00456  -0.00446   0.24122
   D110      -0.07943   0.00010   0.00002   0.00300   0.00301  -0.07642
   D111       1.06178   0.00031   0.00003   0.00354   0.00357   1.06535
   D112      -0.00994   0.00002   0.00013   0.00168   0.00181  -0.00813
   D113      -2.86539   0.00020  -0.00025   0.00311   0.00293  -2.86246
   D114      -2.75187  -0.00004  -0.00037  -0.00172  -0.00211  -2.75398
   D115      -0.02249   0.00011   0.00025   0.00204   0.00228  -0.02021
   D116      -1.09421  -0.00018   0.00034   0.00018   0.00053  -1.09368
   D117       2.33353   0.00000  -0.00003   0.00161   0.00164   2.33517
   D118       2.44704  -0.00024  -0.00016  -0.00322  -0.00340   2.44365
   D119      -2.33040   0.00015  -0.00006   0.00080   0.00073  -2.32967
   D120       2.88107  -0.00014   0.00004  -0.00106  -0.00103   2.88004
   D121       0.02562   0.00004  -0.00034   0.00037   0.00008   0.02570
   D122       0.13914  -0.00020  -0.00047  -0.00446  -0.00495   0.13418
   D123      -2.45118   0.00024   0.00013   0.00238   0.00250  -2.44868
   D124       2.76029  -0.00004   0.00023   0.00051   0.00074   2.76103
   D125      -0.09516   0.00013  -0.00015   0.00195   0.00186  -0.09331
   D126       0.01835  -0.00010  -0.00027  -0.00289  -0.00318   0.01517
   D127      -0.76010   0.00038  -0.00011   0.00340   0.00326  -0.75683
   D128       0.41453  -0.00045   0.00023  -0.00369  -0.00344   0.41109
   D129       2.74493   0.00057   0.00070  -0.00049   0.00025   2.74519
   D130      -3.09160  -0.00052  -0.00024  -0.00236  -0.00261  -3.09422
   D131       0.24337   0.00060  -0.00012   0.00566   0.00553   0.24890
   D132       1.41799  -0.00023   0.00022  -0.00143  -0.00117   1.41682
   D133      -2.53479   0.00079   0.00070   0.00177   0.00252  -2.53226
   D134      -2.08814  -0.00030  -0.00025  -0.00009  -0.00035  -2.08848
   D135       2.48198   0.00046  -0.00017   0.00440   0.00420   2.48618
   D136      -2.62658  -0.00037   0.00017  -0.00269  -0.00250  -2.62908
   D137      -0.29617   0.00065   0.00065   0.00051   0.00119  -0.29498
   D138       0.15048  -0.00044  -0.00030  -0.00136  -0.00168   0.14880
   D139      -3.13702   0.00027   0.00006   0.00231   0.00235  -3.13467
   D140      -1.96240  -0.00055   0.00040  -0.00478  -0.00436  -1.96675
   D141       0.36801   0.00047   0.00088  -0.00158  -0.00067   0.36735
   D142       0.81466  -0.00062  -0.00007  -0.00345  -0.00353   0.81113
   D143      -0.08829   0.00001  -0.00001   0.00008   0.00007  -0.08822
   D144       0.96187   0.00007   0.00001  -0.00067  -0.00065   0.96122
   D145      -3.06722   0.00014  -0.00012   0.00300   0.00289  -3.06434
   D146      -2.44780   0.00011  -0.00011   0.00226   0.00216  -2.44564
   D147      -1.13142  -0.00014  -0.00002  -0.00174  -0.00177  -1.13319
   D148      -0.08127  -0.00008   0.00001  -0.00249  -0.00248  -0.08375
   D149       2.17283  -0.00002  -0.00013   0.00118   0.00105   2.17388
   D150       2.79225  -0.00004  -0.00011   0.00044   0.00033   2.79257
   D151       2.23767  -0.00004   0.00006   0.00023   0.00028   2.23796
   D152      -2.99536   0.00002   0.00009  -0.00052  -0.00043  -2.99580
   D153      -0.74127   0.00008  -0.00005   0.00315   0.00310  -0.73816
   D154      -0.12185   0.00006  -0.00003   0.00241   0.00238  -0.11947
   D155       2.68908  -0.00008  -0.00008  -0.00119  -0.00128   2.68780
   D156      -2.54395  -0.00002  -0.00006  -0.00194  -0.00200  -2.54595
   D157      -0.28986   0.00004  -0.00019   0.00173   0.00154  -0.28832
   D158       0.32956   0.00002  -0.00018   0.00099   0.00081   0.33038
   D159       0.73250  -0.00003  -0.00025  -0.00123  -0.00147   0.73103
   D160      -2.75670  -0.00003  -0.00016  -0.00203  -0.00217  -2.75887
   D161      -2.14590   0.00015  -0.00024   0.00199   0.00176  -2.14414
   D162      -0.43242  -0.00042   0.00007  -0.00384  -0.00378  -0.43621
   D163       2.36156  -0.00042   0.00016  -0.00464  -0.00448   2.35708
   D164       2.97235  -0.00024   0.00008  -0.00062  -0.00055   2.97180
   D165      -3.04178   0.00005  -0.00003   0.00056   0.00053  -3.04125
   D166      -0.24780   0.00005   0.00006  -0.00024  -0.00017  -0.24797
   D167       0.36300   0.00023  -0.00002   0.00378   0.00376   0.36676
   D168       2.94963  -0.00004  -0.00014  -0.00004  -0.00017   2.94945
   D169      -0.53958  -0.00004  -0.00005  -0.00083  -0.00087  -0.54045
   D170       0.07122   0.00014  -0.00013   0.00319   0.00306   0.07428
   D171      -0.42229   0.00046  -0.00014   0.00334   0.00319  -0.41910
   D172       0.74274  -0.00030   0.00028  -0.00226  -0.00196   0.74078
   D173      -3.05675   0.00045   0.00069  -0.00266  -0.00195  -3.05869
   D174      -2.55989  -0.00066  -0.00035  -0.00298  -0.00336  -2.56324
   D175      -1.42653   0.00018  -0.00010   0.00123   0.00111  -1.42542
   D176      -0.26150  -0.00058   0.00032  -0.00437  -0.00404  -0.26554
   D177       2.22220   0.00016   0.00073  -0.00476  -0.00402   2.21818
   D178       2.71906  -0.00094  -0.00031  -0.00509  -0.00543   2.71363
   D179       2.65694   0.00046  -0.00037   0.00618   0.00562   2.66256
   D180      -2.46121  -0.00030   0.00004   0.00058   0.00047  -2.46074
   D181       0.02249   0.00044   0.00045   0.00018   0.00049   0.02297
   D182       0.51935  -0.00066  -0.00058  -0.00014  -0.00092   0.51842
   D183       2.01045   0.00037  -0.00090   0.00158   0.00079   2.01124
   D184      -3.10770  -0.00039  -0.00049  -0.00402  -0.00436  -3.11206
   D185      -0.62400   0.00036  -0.00008  -0.00441  -0.00435  -0.62835
   D186      -0.12714  -0.00075  -0.00111  -0.00473  -0.00576  -0.13290
   D187      -0.70496  -0.00015  -0.00010  -0.00174  -0.00184  -0.70679
   D188       2.78103  -0.00017  -0.00013  -0.00081  -0.00094   2.78009
   D189       2.15999  -0.00032  -0.00004  -0.00463  -0.00466   2.15533
   D190       0.44382   0.00048  -0.00023   0.00371   0.00349   0.44731
   D191      -2.35338   0.00046  -0.00026   0.00464   0.00438  -2.34899
   D192      -2.97441   0.00030  -0.00017   0.00082   0.00066  -2.97375
   D193       3.02271  -0.00014   0.00020  -0.00322  -0.00300   3.01971
   D194       0.22552  -0.00016   0.00016  -0.00229  -0.00210   0.22342
   D195      -0.39552  -0.00032   0.00025  -0.00611  -0.00583  -0.40134
   D196      -2.99350   0.00022   0.00063   0.00352   0.00406  -2.98944
   D197       0.49249   0.00019   0.00060   0.00444   0.00496   0.49745
   D198      -0.12855   0.00004   0.00068   0.00063   0.00123  -0.12731
   D199      -0.95405  -0.00014  -0.00011  -0.00086  -0.00097  -0.95502
   D200       0.08583  -0.00006  -0.00003  -0.00080  -0.00083   0.08500
   D201       3.07114  -0.00012   0.00015  -0.00249  -0.00235   3.06879
   D202       2.44549  -0.00019   0.00008  -0.00334  -0.00326   2.44223
   D203       0.09652   0.00004  -0.00021  -0.00010  -0.00031   0.09621
   D204       1.13640   0.00012  -0.00013  -0.00004  -0.00017   1.13622
   D205      -2.16148   0.00006   0.00006  -0.00174  -0.00169  -2.16317
   D206      -2.78712  -0.00001  -0.00002  -0.00259  -0.00260  -2.78973
   D207       2.98653  -0.00005   0.00007   0.00000  -0.00002   2.98652
   D208      -2.25677   0.00003   0.00014   0.00006   0.00012  -2.25665
   D209       0.72854  -0.00004   0.00033  -0.00163  -0.00140   0.72714
   D210       0.10289  -0.00010   0.00026  -0.00248  -0.00231   0.10058
   D211       2.55009   0.00012   0.00015   0.00558   0.00586   2.55595
   D212      -2.69321   0.00020   0.00023   0.00563   0.00599  -2.68722
   D213       0.29210   0.00014   0.00042   0.00394   0.00448   0.29657
   D214      -0.33355   0.00007   0.00034   0.00309   0.00356  -0.32998
   D215      -0.34472   0.00020   0.00177   0.00865   0.01054  -0.33418
   D216      -1.45746   0.00016   0.00205   0.00823   0.01033  -1.44714
   D217      -2.52353  -0.00007   0.00251   0.00576   0.00822  -2.51531
   D218       0.96693   0.00003   0.00157   0.00477   0.00644   0.97336
   D219       2.33399  -0.00001   0.00162   0.00207   0.00364   2.33763
   D220       0.99092  -0.00042   0.00012  -0.00206  -0.00192   0.98900
   D221      -0.06186  -0.00057   0.00017  -0.00244  -0.00225  -0.06411
   D222      -2.84950  -0.00038   0.00011  -0.00127  -0.00114  -2.85064
   D223      -2.39323  -0.00053   0.00018  -0.00356  -0.00336  -2.39658
   D224      -0.24715   0.00063  -0.00030   0.00836   0.00805  -0.23910
   D225      -1.29993   0.00049  -0.00025   0.00799   0.00772  -1.29221
   D226       2.19562   0.00068  -0.00030   0.00916   0.00883   2.20444
   D227       2.65189   0.00052  -0.00024   0.00687   0.00661   2.65850
   D228      -2.73051  -0.00009  -0.00041   0.00480   0.00437  -2.72613
   D229       2.49990  -0.00023  -0.00036   0.00442   0.00404   2.50394
   D230      -0.28774  -0.00004  -0.00042   0.00559   0.00515  -0.28259
   D231       0.16853  -0.00020  -0.00035   0.00330   0.00294   0.17146
   D232      -2.88636   0.00030  -0.00003   0.00372   0.00369  -2.88267
   D233       2.34404   0.00015   0.00002   0.00335   0.00336   2.34740
   D234      -0.44360   0.00034  -0.00004   0.00451   0.00447  -0.43913
   D235       0.01268   0.00018   0.00002   0.00223   0.00225   0.01493
   D236       0.05142  -0.00050   0.00009  -0.00518  -0.00507   0.04635
   D237       1.04158  -0.00025   0.00017  -0.00245  -0.00226   1.03932
   D238      -2.89091  -0.00022   0.00008  -0.00158  -0.00147  -2.89238
   D239      -2.27325  -0.00053   0.00032  -0.00620  -0.00585  -2.27910
   D240      -1.02669   0.00022  -0.00031   0.00124   0.00091  -1.02578
   D241      -0.03653   0.00047  -0.00024   0.00398   0.00372  -0.03281
   D242       2.31416   0.00050  -0.00033   0.00485   0.00451   2.31867
   D243       2.93182   0.00019  -0.00009   0.00023   0.00013   2.93195
   D244       2.83746  -0.00073  -0.00086   0.00023  -0.00067   2.83679
   D245      -2.45557  -0.00048  -0.00079   0.00297   0.00215  -2.45342
   D246      -0.10487  -0.00044  -0.00087   0.00384   0.00293  -0.10194
   D247       0.51279  -0.00075  -0.00064  -0.00078  -0.00144   0.51134
   D248       2.26204   0.00057   0.00030   0.00180   0.00212   2.26416
   D249      -3.03098   0.00081   0.00037   0.00453   0.00494  -3.02605
   D250      -0.68029   0.00085   0.00029   0.00540   0.00572  -0.67457
   D251      -0.06263   0.00054   0.00052   0.00079   0.00134  -0.06128
   D252       0.06436   0.00050  -0.00026   0.00242   0.00214   0.06650
   D253      -0.98923   0.00045  -0.00021   0.00291   0.00268  -0.98655
   D254       2.85223   0.00034  -0.00021   0.00124   0.00101   2.85324
   D255       2.40698   0.00051  -0.00027   0.00439   0.00410   2.41108
   D256       1.29508  -0.00055   0.00024  -0.00826  -0.00800   1.28709
   D257       0.24149  -0.00060   0.00030  -0.00777  -0.00746   0.23404
   D258      -2.20023  -0.00071   0.00029  -0.00944  -0.00913  -2.20935
   D259      -2.64547  -0.00054   0.00024  -0.00629  -0.00604  -2.65151
   D260      -2.39460  -0.00021  -0.00014  -0.00396  -0.00411  -2.39870
   D261       2.83500  -0.00026  -0.00009  -0.00347  -0.00357   2.83143
   D262       0.39328  -0.00037  -0.00009  -0.00515  -0.00524   0.38804
   D263      -0.05197  -0.00020  -0.00015  -0.00200  -0.00215  -0.05412
   D264      -2.57960   0.00033   0.00020  -0.00040  -0.00019  -2.57979
   D265       2.65000   0.00028   0.00025   0.00009   0.00035   2.65035
   D266       0.20827   0.00016   0.00025  -0.00158  -0.00131   0.20696
   D267      -0.23697   0.00034   0.00019   0.00157   0.00178  -0.23520
   D268       0.72341  -0.00002  -0.00004   0.00005   0.00001   0.72343
   D269      -0.48926   0.00009   0.00003   0.00091   0.00094  -0.48832
   D270       3.07892  -0.00024   0.00016  -0.00455  -0.00436   3.07456
   D271      -2.95342  -0.00005   0.00001   0.00013   0.00014  -2.95328
   D272      -2.72186   0.00009  -0.00002  -0.00069  -0.00070  -2.72255
   D273       2.34865   0.00019   0.00005   0.00018   0.00024   2.34889
   D274      -0.36635  -0.00013   0.00019  -0.00528  -0.00507  -0.37142
   D275      -0.11550   0.00006   0.00004  -0.00060  -0.00056  -0.11607
   D276      -2.08217   0.00002  -0.00004   0.00044   0.00038  -2.08179
   D277       2.98834   0.00012   0.00003   0.00131   0.00131   2.98965
   D278       0.27334  -0.00020   0.00017  -0.00415  -0.00399   0.26935
   D279       0.52418  -0.00001   0.00001   0.00052   0.00051   0.52469
   D280      -0.54418  -0.00019   0.00017   0.00113   0.00131  -0.54286
   D281       0.52987   0.00014  -0.00006   0.00451   0.00446   0.53433
   D282       3.06089   0.00003   0.00008   0.00204   0.00213   3.06301
   D283      -3.13942   0.00006   0.00004   0.00116   0.00120  -3.13822
   D284       2.71191  -0.00028   0.00014  -0.00298  -0.00283   2.70908
   D285      -2.49723   0.00005  -0.00009   0.00040   0.00031  -2.49692
   D286       0.03379  -0.00006   0.00005  -0.00208  -0.00202   0.03177
   D287       0.11667  -0.00003   0.00001  -0.00296  -0.00295   0.11372
   D288       2.42637  -0.00011  -0.00004   0.00340   0.00337   2.42974
   D289      -2.78277   0.00022  -0.00027   0.00678   0.00651  -2.77626
   D290      -0.25175   0.00011  -0.00013   0.00430   0.00418  -0.24757
   D291      -0.16887   0.00014  -0.00018   0.00342   0.00325  -0.16562
   D292       0.08830  -0.00001   0.00001  -0.00014  -0.00013   0.08817
   D293       1.15552  -0.00007  -0.00002  -0.00133  -0.00135   1.15418
   D294      -2.73741   0.00013  -0.00018   0.00484   0.00469  -2.73272
   D295      -2.30662   0.00009   0.00001   0.00071   0.00072  -2.30591
   D296      -0.92352  -0.00025   0.00017  -0.00342  -0.00327  -0.92679
   D297       0.14370  -0.00031   0.00014  -0.00461  -0.00448   0.13922
   D298       2.53396  -0.00011  -0.00002   0.00156   0.00156   2.53551
   D299       2.96474  -0.00015   0.00016  -0.00256  -0.00241   2.96233
   D300       3.08462  -0.00012   0.00010  -0.00285  -0.00275   3.08187
   D301      -2.13135  -0.00018   0.00008  -0.00404  -0.00396  -2.13531
   D302       0.25891   0.00002  -0.00008   0.00213   0.00207   0.26098
   D303       0.68969  -0.00002   0.00010  -0.00199  -0.00190   0.68779
   D304       2.42386  -0.00006   0.00008  -0.00166  -0.00158   2.42229
   D305      -2.79210  -0.00012   0.00006  -0.00284  -0.00279  -2.79489
   D306      -0.40184   0.00008  -0.00010   0.00333   0.00324  -0.39860
   D307       0.02894   0.00004   0.00008  -0.00080  -0.00072   0.02822
   D308      -0.97842  -0.00005   0.00002   0.00125   0.00127  -0.97715
   D309       0.15022   0.00011  -0.00014   0.00226   0.00212   0.15233
   D310       2.67910   0.00003  -0.00009   0.00265   0.00256   2.68166
   D311       2.75943  -0.00008   0.00004  -0.00194  -0.00191   2.75752
   D312       0.05817   0.00013   0.00000   0.00413   0.00414   0.06231
   D313       1.18680   0.00029  -0.00015   0.00514   0.00499   1.19179
   D314      -2.56750   0.00021  -0.00010   0.00553   0.00543  -2.56207
   D315      -2.48717   0.00010   0.00003   0.00093   0.00096  -2.48621
   D316       2.75686  -0.00005   0.00009   0.00042   0.00050   2.75736
   D317      -2.39770   0.00011  -0.00007   0.00143   0.00136  -2.39634
   D318       0.13119   0.00003  -0.00002   0.00182   0.00180   0.13299
   D319       0.21152  -0.00008   0.00011  -0.00278  -0.00267   0.20885
   D320       2.47724  -0.00006   0.00015  -0.00155  -0.00141   2.47582
   D321      -2.67732   0.00010  -0.00001  -0.00055  -0.00056  -2.67788
   D322      -0.14843   0.00002   0.00004  -0.00016  -0.00012  -0.14855
   D323      -0.06810  -0.00009   0.00017  -0.00475  -0.00459  -0.07269
   D324       0.54650   0.00028  -0.00012  -0.00055  -0.00068   0.54582
   D325      -2.72514   0.00033  -0.00012   0.00302   0.00290  -2.72224
   D326      -2.40986   0.00018  -0.00002  -0.00268  -0.00271  -2.41257
   D327      -0.52404  -0.00008   0.00006  -0.00404  -0.00399  -0.52803
   D328       2.48751  -0.00003   0.00006  -0.00047  -0.00041   2.48710
   D329       2.80279  -0.00018   0.00015  -0.00617  -0.00601   2.79677
   D330      -3.05463   0.00002  -0.00003  -0.00136  -0.00140  -3.05604
   D331      -0.04309   0.00007  -0.00002   0.00221   0.00218  -0.04091
   D332       0.27219  -0.00008   0.00007  -0.00349  -0.00343   0.26876
   D333       3.13507  -0.00004  -0.00002  -0.00168  -0.00171   3.13336
   D334      -0.13657   0.00001  -0.00002   0.00189   0.00187  -0.13470
   D335       0.17871  -0.00014   0.00008  -0.00381  -0.00374   0.17497
   D336       0.68515   0.00035  -0.00002   0.00339   0.00337   0.68852
   D337      -0.39917  -0.00000  -0.00001   0.00109   0.00109  -0.39808
   D338      -2.66422   0.00000   0.00001  -0.00030  -0.00030  -2.66452
   D339       3.05929   0.00001  -0.00001  -0.00088  -0.00089   3.05841
   D340      -0.33374   0.00032  -0.00009   0.00328   0.00320  -0.33054
   D341      -1.41806  -0.00003  -0.00008   0.00099   0.00091  -1.41714
   D342       2.60007  -0.00002  -0.00007  -0.00040  -0.00047   2.59960
   D343       2.04041  -0.00001  -0.00008  -0.00098  -0.00106   2.03935
   D344      -3.08347   0.00008   0.00005  -0.00050  -0.00045  -3.08392
   D345       2.11540  -0.00027   0.00006  -0.00280  -0.00274   2.11266
   D346      -0.14966  -0.00026   0.00008  -0.00419  -0.00412  -0.15378
   D347      -0.70933  -0.00025   0.00006  -0.00477  -0.00471  -0.71403
   D348      -2.48545   0.00038  -0.00009   0.00382   0.00373  -2.48172
   D349       2.71342   0.00003  -0.00008   0.00152   0.00144   2.71486
   D350       0.44836   0.00004  -0.00007   0.00013   0.00006   0.44842
   D351      -0.11130   0.00005  -0.00008  -0.00045  -0.00053  -0.11183
   D352      -1.11540   0.00013  -0.00000   0.00217   0.00216  -1.11324
   D353      -0.00906   0.00006  -0.00001   0.00098   0.00097  -0.00809
   D354       2.65013   0.00035  -0.00017   0.00684   0.00666   2.65679
   D355       2.75884   0.00023  -0.00004   0.00280   0.00275   2.76159
   D356      -0.00807  -0.00001   0.00000   0.00028   0.00028  -0.00779
   D357       1.09828  -0.00008  -0.00000  -0.00091  -0.00091   1.09737
   D358      -2.52572   0.00021  -0.00016   0.00495   0.00478  -2.52094
   D359      -2.41701   0.00010  -0.00004   0.00091   0.00087  -2.41614
   D360       2.51756  -0.00022   0.00021  -0.00489  -0.00467   2.51289
   D361      -2.65928  -0.00028   0.00021  -0.00608  -0.00586  -2.66514
   D362      -0.00010   0.00000   0.00005  -0.00022  -0.00017  -0.00026
   D363       0.10861  -0.00011   0.00018  -0.00426  -0.00408   0.10454
   D364       2.41777  -0.00009  -0.00002  -0.00038  -0.00040   2.41737
   D365      -2.75907  -0.00016  -0.00002  -0.00157  -0.00159  -2.76066
   D366      -0.09989   0.00013  -0.00018   0.00429   0.00410  -0.09579
   D367       0.00882   0.00002  -0.00005   0.00025   0.00019   0.00901
   D368       0.48183  -0.00014   0.00009  -0.00116  -0.00108   0.48075
   D369      -2.36038  -0.00018   0.00002  -0.00034  -0.00033  -2.36071
   D370      -2.98339  -0.00021   0.00001  -0.00247  -0.00244  -2.98583
   D371      -0.71881   0.00000   0.00011  -0.00018  -0.00007  -0.71888
   D372       2.72217  -0.00004   0.00004   0.00064   0.00067   2.72285
   D373       2.09916  -0.00007   0.00003  -0.00149  -0.00143   2.09773
   D374      -3.08419   0.00024  -0.00014   0.00515   0.00499  -3.07921
   D375       0.35679   0.00019  -0.00021   0.00596   0.00573   0.36251
   D376      -0.26622   0.00016  -0.00022   0.00384   0.00362  -0.26260
   D377       2.94674   0.00003   0.00010  -0.00018  -0.00008   2.94666
   D378       0.10453  -0.00002   0.00003   0.00064   0.00067   0.10520
   D379      -0.51848  -0.00005   0.00003  -0.00149  -0.00144  -0.51991
   D380      -0.68990  -0.00033   0.00008  -0.00281  -0.00273  -0.69263
   D381       0.32653  -0.00023   0.00015  -0.00187  -0.00173   0.32481
   D382       3.07372  -0.00006   0.00007   0.00116   0.00123   3.07496
   D383       2.47393  -0.00037   0.00019  -0.00319  -0.00300   2.47093
   D384       0.40703  -0.00007  -0.00005  -0.00189  -0.00193   0.40510
   D385       1.42346   0.00003   0.00002  -0.00096  -0.00093   1.42253
   D386      -2.11253   0.00021  -0.00006   0.00207   0.00203  -2.11051
   D387      -2.71232  -0.00011   0.00006  -0.00227  -0.00221  -2.71453
   D388       3.13097  -0.00011   0.00003  -0.00246  -0.00243   3.12854
   D389      -2.13578  -0.00001   0.00010  -0.00153  -0.00143  -2.13721
   D390       0.61141   0.00017   0.00002   0.00150   0.00153   0.61293
   D391       0.01162  -0.00015   0.00014  -0.00284  -0.00270   0.00891
   D392       2.66013   0.00007  -0.00013   0.00292   0.00280   2.66294
   D393      -2.60662   0.00017  -0.00006   0.00386   0.00380  -2.60282
   D394       0.14057   0.00034  -0.00014   0.00689   0.00676   0.14733
   D395      -0.45922   0.00003  -0.00002   0.00254   0.00253  -0.45669
   D396      -0.15600  -0.00008   0.00022  -0.00123  -0.00101  -0.15701
   D397      -1.18999  -0.00030   0.00015  -0.00522  -0.00507  -1.19506
   D398       2.39196  -0.00011   0.00003  -0.00175  -0.00171   2.39025
   D399       2.68562  -0.00003  -0.00000   0.00153   0.00154   2.68716
   D400       0.96748   0.00008   0.00009   0.00007   0.00016   0.96764
   D401      -0.06651  -0.00013   0.00002  -0.00392  -0.00390  -0.07041
   D402      -2.76774   0.00006  -0.00010  -0.00045  -0.00054  -2.76829
   D403      -2.47408   0.00013  -0.00013   0.00284   0.00271  -2.47137
   D404      -2.83559  -0.00003   0.00017  -0.00139  -0.00121  -2.83681
   D405       2.41361  -0.00024   0.00011  -0.00538  -0.00528   2.40833
   D406      -0.28763  -0.00005  -0.00002  -0.00191  -0.00192  -0.28954
   D407       0.00603   0.00002  -0.00005   0.00138   0.00134   0.00737
   D408      -2.56012   0.00010   0.00003   0.00350   0.00353  -2.55659
   D409       2.68909  -0.00012  -0.00003  -0.00049  -0.00053   2.68855
   D410      -0.01215   0.00007  -0.00015   0.00298   0.00282  -0.00933
   D411       0.28151   0.00015  -0.00019   0.00626   0.00608   0.28759
   D412      -0.08570   0.00006   0.00003   0.00085   0.00088  -0.08482
   D413       0.93207   0.00016  -0.00019   0.00246   0.00228   0.93434
   D414      -3.08671   0.00011  -0.00012   0.00259   0.00248  -3.08423
   D415      -2.42515   0.00003  -0.00009   0.00104   0.00095  -2.42420
   D416      -1.14924   0.00013   0.00011   0.00172   0.00182  -1.14743
   D417      -0.13147   0.00023  -0.00012   0.00333   0.00321  -0.12826
   D418       2.13294   0.00018  -0.00004   0.00346   0.00342   2.13635
   D419       2.79449   0.00010  -0.00002   0.00191   0.00189   2.79638
   D420       2.72845  -0.00003   0.00021  -0.00306  -0.00288   2.72558
   D421      -2.53696   0.00007  -0.00002  -0.00145  -0.00148  -2.53844
   D422      -0.27255   0.00001   0.00005  -0.00132  -0.00128  -0.27383
   D423       0.38901  -0.00006   0.00008  -0.00287  -0.00281   0.38620
   D424       2.29843  -0.00001   0.00012   0.00023   0.00034   2.29878
   D425      -2.96698   0.00010  -0.00011   0.00184   0.00174  -2.96524
   D426      -0.70257   0.00004  -0.00004   0.00197   0.00194  -0.70063
   D427      -0.04102  -0.00003  -0.00001   0.00042   0.00041  -0.04060
   D428       1.71742  -0.00153  -0.00444   0.05640   0.05179   1.76921
   D429       2.95598   0.00210  -0.00380   0.10378   0.10016   3.05614
         Item               Value     Threshold  Converged?
 Maximum Force            0.004561     0.000450     NO 
 RMS     Force            0.000425     0.000300     NO 
 Maximum Displacement     0.055607     0.001800     NO 
 RMS     Displacement     0.005168     0.001200     NO 
 Predicted change in Energy=-5.876513D-04
 GradGradGradGradGradGradGradGradGradGradGradGradGradGradGradGradGradGrad

                          Input orientation:                          
 ---------------------------------------------------------------------
 Center     Atomic      Atomic             Coordinates (Angstroms)
 Number     Number       Type             X           Y           Z
 ---------------------------------------------------------------------
      1          4           0       -0.026826   -0.772316    1.204627
      2          4           0       -1.041308   -1.454427   -0.705592
      3          4           0        0.989182   -1.474212   -0.693872
      4          4           0       -0.010399   -0.003646   -1.833626
      5          4           0        2.032486   -0.498826    0.766530
      6          4           0       -1.817057    0.616693   -0.896575
      7          4           0       -1.025128    1.253390    1.008279
      8          4           0       -0.016140    1.778189   -0.816574
      9          4           0        0.972993    1.252547    1.005691
     10          4           0        1.779369    0.600284   -0.894574
     11          4           0       -2.088210   -0.490506    0.758911
     12          1           0        3.463737   -0.663803    1.271869
     13          1           0        3.043995   -1.256567    1.635602
     14          1           0       -3.521558   -0.639049    1.274262
     15          1           0       -3.116157   -1.257597    1.606938
     16          1           0        1.267243    2.345869    2.051726
     17          1           0        1.987091    2.003547    1.891853
     18          1           0       -1.985798   -2.631142   -0.906423
     19          1           0       -1.240530   -2.900184   -1.126635
     20          1           0       -0.435009   -1.658439    2.423193
     21          1           0        0.380050   -1.652986    2.425956
     22          1           0        0.349597    3.194877   -1.393589
     23          1           0       -0.433344    3.122551   -1.509220
     24          1           0        2.736245    1.332204   -1.856595
     25          1           0        3.210466    0.894152   -1.365315
     26          1           0       -2.770353    1.362918   -1.854257
     27          1           0       -3.246802    0.912000   -1.377424
     28          1           0       -1.318596    2.348723    2.057310
     29          1           0       -2.039637    2.014258    1.891474
     30          1           0        1.957135   -2.650366   -0.911444
     31          1           0        1.234142   -2.947197   -1.143287
     32          1           0        0.263178   -0.097341   -3.466498
     33          1           0       -0.521766   -0.092265   -3.375929
     34          1           0        1.095236   -4.517272    0.661557
     35          1           0        0.427360   -4.853269    0.630842
 ---------------------------------------------------------------------
                    Distance matrix (angstroms):
                    1          2          3          4          5
     1  Be   0.000000
     2  Be   2.267904   0.000000
     3  Be   2.264780   2.030620   0.000000
     4  Be   3.134024   2.107131   2.112053   0.000000
     5  Be   2.123085   3.539566   2.042703   3.343560   0.000000
     6  Be   3.090198   2.219865   3.505417   2.127651   4.339272
     7  Be   2.266857   3.204667   3.794018   3.268981   3.532379
     8  Be   3.254296   3.393095   3.406441   2.051673   3.447881
     9  Be   2.266998   3.783333   3.213096   3.256808   2.060832
    10  Be   3.090795   3.494821   2.228949   2.109460   2.007829
    11  Be   2.127765   2.042037   3.542399   3.357913   4.120711
    12  H    3.492897   4.983059   3.262565   4.706329   1.526783
    13  H    3.138500   4.712753   3.113852   4.789017   1.533822
    14  H    3.497965   3.276629   4.991775   4.731907   5.578965
    15  H    3.152986   3.113123   4.711099   4.801625   5.271673
    16  H    3.480700   5.232062   4.712605   4.716837   3.213972
    17  H    3.497650   5.279727   4.447090   4.679529   2.744137
    18  H    3.427731   1.522186   3.199088   3.415500   4.846869
    19  H    3.381669   1.518941   2.681845   3.225367   4.479199
    20  H    1.561003   3.193511   3.431960   4.586844   3.190261
    21  H    1.559735   3.444747   3.183760   4.584410   2.610809
    22  H    4.757209   4.901427   4.764353   3.248658   4.598007
    23  H    4.764473   4.686594   4.880430   3.171313   4.936975
    24  H    4.629757   4.833222   3.504302   3.054354   3.275475
    25  H    4.456656   4.901902   3.315733   3.376289   2.805849
    26  H    4.630651   3.499494   4.850762   3.079816   5.779435
    27  H    4.457819   3.303867   4.909665   3.394235   5.870081
    28  H    3.483765   4.708977   5.244966   4.731216   4.583056
    29  H    3.505447   4.446705   5.294070   4.697458   4.915615
    30  H    3.455565   3.234704   1.538704   3.424433   2.729542
    31  H    3.439891   2.756376   1.559379   3.269548   3.206130
    32  H    4.728541   3.341551   3.179671   1.658280   4.605449
    33  H    4.657137   3.042386   3.374340   1.627282   4.883591
    34  H    3.946979   3.976800   3.332964   5.274580   4.127634
    35  H    4.146046   3.936391   3.672675   5.457480   4.642845
                    6          7          8          9         10
     6  Be   0.000000
     7  Be   2.158935   0.000000
     8  Be   2.144475   2.150246   0.000000
     9  Be   3.436176   1.998123   2.139003   0.000000
    10  Be   3.596464   3.451463   2.148813   2.164877   0.000000
    11  Be   2.009987   2.057547   3.452912   3.531302   4.345342
    12  H    5.850522   4.888253   4.736504   3.153895   3.021339
    13  H    5.792310   4.821948   4.958562   3.313833   3.383632
    14  H    3.032284   3.143920   4.743689   4.883775   5.860001
    15  H    3.386473   3.322025   4.969860   4.835646   5.803056
    16  H    4.603850   2.745407   3.193193   1.541469   3.462661
    17  H    4.916324   3.227523   3.376285   1.541973   3.126735
    18  H    3.252231   4.436052   4.830096   5.243440   4.961727
    19  H    3.571238   4.675087   4.845869   5.166399   4.628922
    20  H    4.255249   3.290740   4.741514   3.530668   4.583980
    21  H    4.584533   3.525813   4.737503   3.287987   4.249852
    22  H    3.404180   3.380564   1.572805   3.149256   3.004193
    23  H    2.927339   3.190888   1.568797   3.435036   3.411116
    24  H    4.708095   4.728810   2.975932   3.362750   1.541689
    25  H    5.056945   4.868599   3.390226   3.279695   1.534925
    26  H    1.543625   3.354387   2.972360   4.712125   4.711960
    27  H    1.537072   3.277798   3.391461   4.858176   5.058923
    28  H    3.460322   1.544780   3.206417   2.749343   4.622558
    29  H    3.126651   1.545374   3.388774   3.231216   4.934186
    30  H    4.991836   5.274328   4.849219   4.458326   3.255552
    31  H    4.698084   5.232443   4.898900   4.724844   3.597743
    32  H    3.382562   4.848487   3.258486   4.725093   3.065993
    33  H    2.885758   4.613614   3.210070   4.820935   3.454268
    34  H    6.104656   6.157653   6.561468   5.781365   5.392492
    35  H    6.106628   6.288360   6.802055   6.141597   5.822033
                   11         12         13         14         15
    11  Be   0.000000
    12  H    5.578286   0.000000
    13  H    5.262600   0.812314   0.000000
    14  H    1.530405   6.985339   6.604421   0.000000
    15  H    1.537613   6.615124   6.160219   0.810940   0.000000
    16  H    4.579897   3.806690   4.038261   5.696210   5.691836
    17  H    4.910391   3.111209   3.436722   6.140843   6.062952
    18  H    2.714065   6.189734   5.800876   3.329021   3.079175
    19  H    3.174964   5.734488   5.356173   4.010003   3.699796
    20  H    2.620491   4.185101   3.589606   3.447605   2.831166
    21  H    3.197297   3.437954   2.806851   4.192495   3.612560
    22  H    4.915100   5.629560   6.020891   6.066487   6.390551
    23  H    4.575716   6.103947   6.415486   5.606645   6.007796
    24  H    5.782604   3.781611   4.357968   7.269677   7.276932
    25  H    5.874145   3.073453   3.695782   7.391767   7.313718
    26  H    3.275537   7.262516   7.269625   3.789434   4.355060
    27  H    2.805938   7.384663   7.304460   3.084264   3.691969
    28  H    3.215488   5.706395   5.675223   3.793809   4.054578
    29  H    2.749345   6.151670   6.050378   3.101142   3.456138
    30  H    4.880563   3.314082   3.100223   6.232077   5.832696
    31  H    4.548814   4.002245   3.722368   5.812810   5.416972
    32  H    4.851565   5.746006   5.925215   6.090359   6.205308
    33  H    4.439509   6.149221   6.259847   5.560755   5.737406
    34  H    5.134067   4.564154   3.921559   6.060594   5.408794
    35  H    5.037678   5.213649   4.559889   5.810989   5.141803
                   16         17         18         19         20
    16  H    0.000000
    17  H    0.812973   0.000000
    18  H    6.641051   6.715247   0.000000
    19  H    6.626612   6.601166   0.822375   0.000000
    20  H    4.366936   4.422560   3.799663   3.846047   0.000000
    21  H    4.113150   4.029650   4.202235   4.099109   0.815082
    22  H    3.665117   3.859376   6.295546   6.304724   6.223994
    23  H    4.021886   4.321802   5.989863   6.088617   6.190455
    24  H    4.296564   3.881082   6.237678   5.853264   6.108796
    25  H    4.190438   3.651924   6.295986   5.853659   5.844485
    26  H    5.703076   6.089090   4.179285   4.587355   5.734021
    27  H    5.847363   6.266840   3.790228   4.315180   5.381266
    28  H    2.585847   3.327776   5.833346   6.139595   4.119702
    29  H    3.327326   4.026742   5.423178   5.822310   4.043050
    30  H    5.849675   5.433073   3.942983   3.214620   4.222093
    31  H    6.182698   5.855670   3.244072   2.475174   4.143276
    32  H    6.117861   6.008122   4.246412   3.948673   6.132939
    33  H    6.213251   6.199703   3.832459   3.668836   6.007515
    34  H    7.004632   6.695530   3.938123   3.356845   3.690248
    35  H    7.385927   7.144148   3.622757   3.112093   3.763395
                   21         22         23         24         25
    21  H    0.000000
    22  H    6.171842   0.000000
    23  H    6.241231   0.794731   0.000000
    24  H    5.727413   3.062681   3.656816   0.000000
    25  H    5.373351   3.671336   4.273619   0.811253   0.000000
    26  H    6.110723   3.647242   2.945670   5.506684   6.019053
    27  H    5.847984   4.259797   3.580426   6.016895   6.457304
    28  H    4.362909   3.925245   3.755345   5.726579   5.860251
    29  H    4.425972   4.230123   3.920868   6.109196   6.278925
    30  H    3.823637   6.081407   6.276806   4.166677   3.786878
    31  H    3.891523   6.210486   6.305255   4.591121   4.325634
    32  H    6.095466   3.891416   3.831943   3.278940   3.752937
    33  H    6.075442   3.936273   3.718529   3.866797   4.352602
    34  H    3.439292   8.016037   8.087998   6.576502   6.153529
    35  H    3.669672   8.299218   8.302673   7.055379   6.690529
                   26         27         28         29         30
    26  H    0.000000
    27  H    0.810987   0.000000
    28  H    4.287162   4.192797   0.000000
    29  H    3.871523   3.654848   0.811953   0.000000
    30  H    6.272519   6.323651   6.673441   6.751981   0.000000
    31  H    5.926090   5.918368   6.693807   6.674087   0.815217
    32  H    3.732825   4.207488   6.244813   6.202392   3.989453
    33  H    3.080452   3.525393   6.009446   5.872555   4.331573
    34  H    7.473200   7.244842   7.410573   7.348537   2.588926
    35  H    7.419034   7.125373   7.546646   7.405282   3.093806
                   31         32         33         34         35
    31  H    0.000000
    32  H    3.802861   0.000000
    33  H    4.027225   0.790167   0.000000
    34  H    2.396225   6.104830   6.204569   0.000000
    35  H    2.726086   6.279650   6.294618   0.748261   0.000000
 Stoichiometry    Be11H24
 Framework group  C1[X(Be11H24)]
 Deg. of freedom    99
 Full point group                 C1      NOp   1
 Largest Abelian subgroup         C1      NOp   1
 Largest concise Abelian subgroup C1      NOp   1
                         Standard orientation:                         
 ---------------------------------------------------------------------
 Center     Atomic      Atomic             Coordinates (Angstroms)
 Number     Number       Type             X           Y           Z
 ---------------------------------------------------------------------
      1          4           0        0.558341    0.616128   -1.193486
      2          4           0        0.109258    1.670078    0.763783
      3          4           0        1.618412    0.311608    0.784580
      4          4           0       -0.200637   -0.169211    1.744081
      5          4           0        1.854036   -1.008037   -0.756736
      6          4           0       -1.868692    0.663356    0.718740
      7          4           0       -1.553409   -0.207097   -1.231622
      8          4           0       -1.316083   -1.401047    0.540867
      9          4           0       -0.082006   -1.558545   -1.199127
     10          4           0        0.790251   -1.757742    0.772212
     11          4           0       -1.185923    1.773311   -0.811578
     12          1           0        3.060931   -1.820400   -1.219917
     13          1           0        3.180479   -1.076632   -1.523843
     14          1           0       -2.098196    2.887723   -1.329250
     15          1           0       -1.356453    3.089965   -1.587205
     16          1           0       -0.511810   -2.486593   -2.352438
     17          1           0        0.234621   -2.733760   -2.145858
     18          1           0        0.187250    3.157816    1.076195
     19          1           0        0.898124    2.835545    1.335233
     20          1           0        0.955111    1.626423   -2.315363
     21          1           0        1.551743    1.071165   -2.306530
     22          1           0       -2.046568   -2.727085    0.967166
     23          1           0       -2.584115   -2.152361    1.078219
     24          1           0        0.922513   -3.008433    1.663887
     25          1           0        1.607021   -2.974074    1.229837
     26          1           0       -3.151976    0.694862    1.576041
     27          1           0       -3.159942    1.380854    1.143547
     28          1           0       -2.417001   -0.738773   -2.396901
     29          1           0       -2.737156   -0.017238   -2.206753
     30          1           0        3.102600    0.503856    1.142123
     31          1           0        2.750197    1.194544    1.393800
     32          1           0       -0.073294   -0.398866    3.381437
     33          1           0       -0.646994    0.134770    3.279140
     34          1           0        3.853689    2.564716   -0.233108
     35          1           0        3.585040    3.260775   -0.176318
 ---------------------------------------------------------------------
 Rotational constants (GHZ):           1.2026866           1.1028164           0.9751198
 Standard basis: def2TZVP (5D, 7F)
 There are   364 symmetry adapted cartesian basis functions of A   symmetry.
 There are   353 symmetry adapted basis functions of A   symmetry.
   353 basis functions,   511 primitive gaussians,   364 cartesian basis functions
    34 alpha electrons       34 beta electrons
       nuclear repulsion energy       372.9829860989 Hartrees.
 NAtoms=   35 NActive=   35 NUniq=   35 SFac= 1.00D+00 NAtFMM=   60 NAOKFM=F Big=F
 Integral buffers will be    131072 words long.
 Raffenetti 2 integral format.
 Two-electron integral symmetry is turned on.
 Nuclear repulsion after empirical dispersion term =      372.9316747463 Hartrees.
 One-electron integrals computed using PRISM.
   1 Symmetry operations used in ECPInt.
 ECPInt:  NShTT=   19110 NPrTT=   51619 LenC2=   18235 LenP2D=   39792.
 LDataN:  DoStor=T MaxTD1= 4 Len=   56
 NBasis=   353 RedAO= T EigKep=  9.79D-05  NBF=   353
 NBsUse=   353 1.00D-06 EigRej= -1.00D+00 NBFU=   353
 Initial guess from the checkpoint file:  "/home/super/YCY/BeH/Be11/2/H12-Be11.chk"
 B after Tr=    -0.000000   -0.000000   -0.000000
         Rot=    0.999980   -0.001166    0.001557   -0.006000 Ang=  -0.72 deg.
 ExpMin= 3.27D-02 ExpMax= 4.70D+03 ExpMxC= 1.60D+02 IAcc=3 IRadAn=         5 AccDes= 0.00D+00
 Harris functional with IExCor= 1009 and IRadAn=       5 diagonalized for initial guess.
 HarFok:  IExCor= 1009 AccDes= 0.00D+00 IRadAn=         5 IDoV= 1 UseB2=F ITyADJ=14
 ICtDFT=  3500011 ScaDFX=  1.000000  1.000000  1.000000  1.000000
 FoFCou: FMM=F IPFlag=           0 FMFlag=      100000 FMFlg1=           0
         NFxFlg=           0 DoJE=T BraDBF=F KetDBF=T FulRan=T
         wScrn=  0.000000 ICntrl=       500 IOpCl=  0 I1Cent=   200000004 NGrid=           0
         NMat0=    1 NMatS0=      1 NMatT0=    0 NMatD0=    1 NMtDS0=    0 NMtDT0=    0
 Petite list used in FoFCou.
 Requested convergence on RMS density matrix=1.00D-08 within 128 cycles.
 Requested convergence on MAX density matrix=1.00D-06.
 Requested convergence on             energy=1.00D-06.
 No special actions if energy rises.
 SCF Done:  E(RPBE1PBE) =  -176.023831343     A.U. after   12 cycles
            NFock= 12  Conv=0.60D-08     -V/T= 2.0098
   1 Symmetry operations used in ECPInt.
 ECPInt:  NShTT=   19110 NPrTT=   51619 LenC2=   18235 LenP2D=   39792.
 LDataN:  DoStor=T MaxTD1= 5 Len=  102
 Calling FoFJK, ICntrl=      2127 FMM=F ISym2X=0 I1Cent= 0 IOpClX= 0 NMat=1 NMatS=1 NMatT=0.
 ***** Axes restored to original set *****
 -------------------------------------------------------------------
 Center     Atomic                   Forces (Hartrees/Bohr)
 Number     Number              X              Y              Z
 -------------------------------------------------------------------
      1        4           0.000032098   -0.003056010    0.000462356
      2        4           0.001616634    0.002194138    0.002110151
      3        4          -0.001392777    0.001380707   -0.000003785
      4        4          -0.000791305   -0.000864932   -0.008072097
      5        4           0.001178771   -0.000250127   -0.000329716
      6        4           0.002344612   -0.001369200    0.001460738
      7        4          -0.001018950    0.002130855   -0.000349665
      8        4           0.000197211   -0.002943455    0.003015603
      9        4           0.001280276    0.001837048   -0.000430820
     10        4          -0.001820224   -0.001418109    0.001125283
     11        4          -0.001252993   -0.000420901   -0.000455428
     12        1           0.000011273   -0.000189962    0.000014643
     13        1           0.000041933    0.000619666    0.000660002
     14        1          -0.000006136   -0.000143288   -0.000069625
     15        1           0.000088868    0.000510201    0.000614323
     16        1          -0.000413410   -0.000454220    0.000541748
     17        1           0.000090822   -0.000408173   -0.000039246
     18        1          -0.000123702    0.000104590   -0.000284761
     19        1          -0.000165288   -0.000023535   -0.000086546
     20        1          -0.000080929    0.000402881    0.000267680
     21        1           0.000026278    0.000314123    0.000257156
     22        1          -0.000243390    0.000496368   -0.000077462
     23        1           0.000208826    0.000184210   -0.000662532
     24        1           0.000145664   -0.000275844   -0.000097807
     25        1           0.000116742   -0.000042198    0.000101108
     26        1          -0.000235954   -0.000262886   -0.000082573
     27        1          -0.000074454   -0.000137111    0.000025006
     28        1           0.000344814   -0.000503074    0.000591801
     29        1          -0.000079534   -0.000316465    0.000009558
     30        1           0.000198204    0.000199081   -0.000668403
     31        1          -0.000411418    0.003202123    0.000480701
     32        1          -0.004634086    0.000503038    0.000818135
     33        1           0.005133537    0.000043079   -0.001878954
     34        1          -0.001733607   -0.000959861    0.000757549
     35        1           0.001421593   -0.000082756    0.000275875
 -------------------------------------------------------------------
 Cartesian Forces:  Max     0.008072097 RMS     0.001431149

 GradGradGradGradGradGradGradGradGradGradGradGradGradGradGradGradGradGrad
 Berny optimization.
 Using GEDIIS/GDIIS optimizer.
 FormGI is forming the generalized inverse of G from B-inverse, IUseBI=4.
 Internal  Forces:  Max     0.002806330 RMS     0.000294730
 Search for a local minimum.
 Step number   4 out of a maximum of  210
 All quantities printed in internal units (Hartrees-Bohrs-Radians)
 Mixed Optimization -- En-DIIS/RFO-DIIS
 Swapping is turned off.
 Update second derivatives using D2CorX and points    3    4
 DE= -9.22D-04 DEPred=-5.88D-04 R= 1.57D+00
 TightC=F SS=  1.41D+00  RLast= 1.67D-01 DXNew= 1.4270D+00 5.0043D-01
 Trust test= 1.57D+00 RLast= 1.67D-01 DXMaxT set to 8.49D-01
 ITU=  1  1  1  0
     Eigenvalues ---    0.00206   0.00846   0.01324   0.01652   0.01746
     Eigenvalues ---    0.01771   0.01807   0.01890   0.01913   0.01982
     Eigenvalues ---    0.02011   0.02149   0.02197   0.02218   0.02274
     Eigenvalues ---    0.02341   0.02378   0.02453   0.02494   0.02547
     Eigenvalues ---    0.02564   0.02669   0.02732   0.02749   0.02774
     Eigenvalues ---    0.02839   0.02868   0.02874   0.02924   0.02988
     Eigenvalues ---    0.03012   0.03108   0.03139   0.03215   0.03285
     Eigenvalues ---    0.03315   0.03331   0.03436   0.03499   0.03788
     Eigenvalues ---    0.04007   0.04140   0.04654   0.05070   0.05663
     Eigenvalues ---    0.05737   0.05927   0.06055   0.06108   0.06181
     Eigenvalues ---    0.06448   0.06609   0.06828   0.06941   0.07970
     Eigenvalues ---    0.08187   0.08304   0.08383   0.08541   0.08575
     Eigenvalues ---    0.08617   0.08758   0.08829   0.09006   0.09018
     Eigenvalues ---    0.09154   0.09192   0.09266   0.09637   0.09938
     Eigenvalues ---    0.09942   0.10261   0.10272   0.10362   0.10427
     Eigenvalues ---    0.10582   0.10620   0.10640   0.10868   0.11260
     Eigenvalues ---    0.11409   0.11911   0.12090   0.12180   0.12320
     Eigenvalues ---    0.13980   0.15996   0.16862   0.16928   0.17046
     Eigenvalues ---    0.17277   0.17415   0.17708   0.17784   0.18457
     Eigenvalues ---    0.18493   0.18591   0.28287   0.66141
 En-DIIS/RFO-DIIS/Sim-DIIS IScMMF=       -3 using points:     4    3
 RFO step:  Lambda=-1.81341548D-03.
 DidBck=F Rises=F RFO-DIIS coefs:    3.00000   -2.00000
 Iteration  1 RMS(Cart)=  0.01496281 RMS(Int)=  0.00295460
 Iteration  2 RMS(Cart)=  0.00198823 RMS(Int)=  0.00024859
 Iteration  3 RMS(Cart)=  0.00004795 RMS(Int)=  0.00024371
 Iteration  4 RMS(Cart)=  0.00000002 RMS(Int)=  0.00024371
 Variable       Old X    -DE/DX   Delta X   Delta X   Delta X     New X
                                 (Linear)    (Quad)   (Total)
    R1        4.28572  -0.00003  -0.00473  -0.00173  -0.00656   4.27916
    R2        4.27981  -0.00010  -0.00322  -0.00169  -0.00477   4.27505
    R3        4.01205   0.00025   0.00615  -0.00233   0.00360   4.01565
    R4        4.28374   0.00001   0.00303   0.00240   0.00530   4.28904
    R5        4.28401   0.00008   0.00345   0.00296   0.00622   4.29022
    R6        4.02089   0.00016   0.00421  -0.00176   0.00225   4.02314
    R7        2.94987   0.00001  -0.00070   0.00010  -0.00059   2.94928
    R8        2.94747   0.00003   0.00247  -0.00129   0.00119   2.94866
    R9        3.83732  -0.00069  -0.00889  -0.00995  -0.01907   3.81824
   R10        3.98190   0.00046   0.01082   0.00858   0.01989   4.00179
   R11        4.19494  -0.00095  -0.02615  -0.01197  -0.03840   4.15654
   R12        3.85889   0.00006   0.00186   0.00154   0.00348   3.86237
   R13        2.87651   0.00000  -0.00184   0.00265   0.00082   2.87733
   R14        2.87038   0.00004   0.00398  -0.00051   0.00348   2.87386
   R15        3.99120   0.00010   0.00064   0.00261   0.00390   3.99510
   R16        3.86015   0.00019   0.01026   0.00367   0.01391   3.87406
   R17        4.21210  -0.00098  -0.02711  -0.01366  -0.04095   4.17116
   R18        2.90773  -0.00037   0.04715  -0.03283   0.01299   2.92072
   R19        2.94680  -0.00209  -0.09884   0.01009  -0.08940   2.85740
   R20        4.02068   0.00039   0.00552   0.00407   0.00996   4.03064
   R21        3.87710   0.00048   0.01407   0.00454   0.01910   3.89620
   R22        3.98630   0.00044   0.01236   0.00062   0.01315   3.99945
   R23        3.13370  -0.00082  -0.02997   0.01255  -0.01771   3.11599
   R24        3.07512   0.00074   0.05992  -0.00551   0.05411   3.12923
   R25        3.89441  -0.00013  -0.01481   0.00055  -0.01438   3.88003
   R26        3.79425   0.00004  -0.00883   0.00110  -0.00744   3.78680
   R27        2.88520   0.00006   0.00287  -0.00018   0.00256   2.88776
   R28        2.89850   0.00013   0.00257   0.00159   0.00402   2.90252
   R29        4.07980   0.00019   0.00771   0.00247   0.01018   4.08998
   R30        4.05247  -0.00040   0.00431  -0.00355   0.00043   4.05290
   R31        3.79833   0.00006  -0.00583   0.00092  -0.00478   3.79355
   R32        2.91703   0.00006   0.00076   0.00186   0.00262   2.91965
   R33        2.90465   0.00003   0.00193   0.00015   0.00209   2.90673
   R34        4.06338   0.00007  -0.00019  -0.00217  -0.00234   4.06104
   R35        3.77591   0.00021   0.01132  -0.00271   0.00838   3.78429
   R36        3.88820   0.00010  -0.00514   0.00075  -0.00457   3.88363
   R37        2.91921  -0.00004  -0.00248  -0.00031  -0.00286   2.91636
   R38        2.92033  -0.00012  -0.00217  -0.00246  -0.00469   2.91564
   R39        4.04213   0.00000  -0.00007  -0.00395  -0.00404   4.03809
   R40        4.06067  -0.00048  -0.00177  -0.00350  -0.00568   4.05499
   R41        2.97217   0.00040   0.01265   0.00463   0.01721   2.98938
   R42        2.96460   0.00038   0.00849   0.00665   0.01508   2.97968
   R43        4.09102   0.00020   0.00298   0.00378   0.00681   4.09784
   R44        2.91295  -0.00006  -0.00440   0.00014  -0.00430   2.90866
   R45        2.91391  -0.00019  -0.00268  -0.00427  -0.00699   2.90692
   R46        2.91337   0.00002  -0.00361   0.00327  -0.00037   2.91300
   R47        2.90059   0.00006   0.00629  -0.00227   0.00400   2.90459
   R48        2.89205   0.00002   0.00215  -0.00109   0.00092   2.89296
   R49        2.90567   0.00005  -0.00060   0.00153   0.00078   2.90645
   R50        1.53505  -0.00011  -0.00162   0.00001  -0.00108   1.53397
   R51        1.53246  -0.00009  -0.00044  -0.00018  -0.00009   1.53237
   R52        1.53630   0.00010   0.00278   0.00053   0.00347   1.53977
   R53        1.55406   0.00011   0.00075  -0.00116  -0.00045   1.55362
   R54        1.54028  -0.00002   0.00055   0.00015   0.00066   1.54095
   R55        1.50182   0.00007  -0.00066  -0.00148  -0.00187   1.49996
   R56        1.53305   0.00002  -0.00040   0.00001  -0.00032   1.53272
   R57        1.53254   0.00003  -0.00091  -0.00007  -0.00098   1.53156
   R58        1.53437   0.00009   0.00251   0.00015   0.00289   1.53726
   R59        1.54054  -0.00012  -0.00387   0.00238   0.00222   1.54276
   R60        4.52821   0.00148   0.12615   0.07444   0.20059   4.72880
   R61        1.49320  -0.00281  -0.01840  -0.00239  -0.01955   1.47365
   R62        1.41401  -0.00124  -0.00391   0.00014  -0.00377   1.41024
    A1        1.87426  -0.00011   0.00123  -0.00050   0.00065   1.87491
    A2        1.56962  -0.00011  -0.00253  -0.00105  -0.00357   1.56604
    A3        1.97361  -0.00017  -0.00184  -0.00251  -0.00439   1.96923
    A4        1.94960   0.00027   0.00550   0.00397   0.00950   1.95910
    A5        2.22233   0.00026   0.00540   0.00384   0.00926   2.23159
    A6        1.98439  -0.00024  -0.00490  -0.00315  -0.00804   1.97635
    A7        1.57620  -0.00018  -0.00435  -0.00135  -0.00568   1.57052
    A8        1.87556  -0.00016  -0.00129  -0.00141  -0.00272   1.87283
    A9        2.20900   0.00034   0.00841   0.00503   0.01344   2.22244
   A10        1.94377   0.00034   0.00703   0.00460   0.01161   1.95538
   A11        1.86939  -0.00003  -0.00291  -0.00116  -0.00406   1.86533
   A12        2.64543  -0.00005  -0.00167   0.00012  -0.00159   2.64384
   A13        2.08041   0.00004   0.00130   0.00024   0.00146   2.08187
   A14        1.55208   0.00005   0.00118   0.00004   0.00119   1.55327
   A15        2.04849  -0.00010  -0.00307  -0.00167  -0.00474   2.04375
   A16        2.32852  -0.00011  -0.00260  -0.00183  -0.00443   2.32408
   A17        1.86564   0.00005  -0.00000  -0.00117  -0.00120   1.86444
   A18        2.33347  -0.00011  -0.00390  -0.00205  -0.00595   2.32752
   A19        2.04652  -0.00009  -0.00343  -0.00096  -0.00437   2.04215
   A20        1.55617   0.00001   0.00091  -0.00017   0.00073   1.55690
   A21        2.08465  -0.00000   0.00095  -0.00000   0.00091   2.08556
   A22        1.59578   0.00062   0.01175   0.00691   0.01870   1.61448
   A23        1.51894   0.00015   0.00511   0.00194   0.00708   1.52602
   A24        2.24105  -0.00010  -0.00126  -0.00066  -0.00196   2.23909
   A25        2.18759  -0.00013  -0.00309  -0.00105  -0.00414   2.18345
   A26        1.93802  -0.00003  -0.00031   0.00001  -0.00026   1.93776
   A27        2.10959   0.00010   0.00191   0.00056   0.00250   2.11209
   A28        2.23150   0.00010   0.00298   0.00114   0.00405   2.23555
   A29        1.69459   0.00004   0.00222   0.00143   0.00364   1.69823
   A30        1.88573   0.00056   0.00926   0.00552   0.01475   1.90048
   A31        2.44213  -0.00054  -0.01069  -0.00628  -0.01698   2.42514
   A32        2.17866  -0.00044  -0.00769  -0.00396  -0.01168   2.16697
   A33        2.08640  -0.00010  -0.00377  -0.00167  -0.00546   2.08095
   A34        2.52935  -0.00004  -0.00281  -0.00162  -0.00449   2.52486
   A35        1.71269  -0.00017  -0.00225  -0.00115  -0.00339   1.70931
   A36        2.19057  -0.00018  -0.00306  -0.00241  -0.00548   2.18509
   A37        1.59506   0.00072   0.01377   0.00832   0.02213   1.61719
   A38        1.51685   0.00024   0.00557   0.00261   0.00816   1.52501
   A39        2.26222  -0.00012  -0.00078  -0.00153  -0.00216   2.26006
   A40        2.22032  -0.00031  -0.01117  -0.00449  -0.01550   2.20482
   A41        2.10620   0.00018   0.00148   0.00050   0.00185   2.10805
   A42        1.92293   0.00019   0.00585   0.00228   0.00809   1.93102
   A43        2.25966   0.00004   0.00483  -0.00012   0.00434   2.26400
   A44        1.73617  -0.00020  -0.00278  -0.00316  -0.00549   1.73068
   A45        1.87032   0.00060   0.01062   0.00565   0.01624   1.88656
   A46        2.42437  -0.00061  -0.01276  -0.00677  -0.01977   2.40461
   A47        2.18526  -0.00047  -0.00396  -0.00456  -0.00827   2.17699
   A48        1.71609  -0.00024  -0.00565  -0.00142  -0.00656   1.70953
   A49        2.18567  -0.00017  -0.00626  -0.00104  -0.00767   2.17800
   A50        2.06652  -0.00025  -0.01079  -0.00235  -0.01280   2.05372
   A51        2.49394   0.00003   0.00235   0.00153   0.00348   2.49742
   A52        1.90838  -0.00085  -0.01686  -0.01000  -0.02695   1.88143
   A53        1.95401  -0.00075  -0.01603  -0.00978  -0.02592   1.92809
   A54        2.17603   0.00037   0.01518   0.01080   0.02574   2.20177
   A55        1.89246   0.00084   0.01572   0.00998   0.02580   1.91826
   A56        1.94681  -0.00081  -0.01557  -0.01047  -0.02621   1.92059
   A57        1.91613  -0.00089  -0.01806  -0.00940  -0.02756   1.88857
   A58        1.99759   0.00078   0.01329   0.00630   0.01969   2.01728
   A59        2.24243   0.00031   0.00820   0.00405   0.01219   2.25462
   A60        2.02742  -0.00067  -0.00992  -0.00659  -0.01690   2.01052
   A61        2.20214   0.00010   0.00720   0.00800   0.01504   2.21718
   A62        1.73803   0.00097   0.01471   0.01019   0.02518   1.76321
   A63        2.13845   0.00045   0.00384   0.00161   0.00554   2.14399
   A64        2.11326   0.00055   0.00941   0.00526   0.01474   2.12800
   A65        1.89077   0.00075   0.00601   0.00017   0.00658   1.89735
   A66        2.35199  -0.00009   0.00090  -0.00028   0.00051   2.35251
   A67        1.69003  -0.00009  -0.00067  -0.00056  -0.00136   1.68867
   A68        2.54464  -0.00009   0.00057   0.00025   0.00072   2.54536
   A69        2.04778  -0.00009  -0.00322  -0.00262  -0.00570   2.04208
   A70        1.79896  -0.00025  -0.00388  -0.00269  -0.00651   1.79244
   A71        2.29672   0.00024   0.00169   0.00021   0.00183   2.29855
   A72        2.10135   0.00044   0.01316   0.00820   0.02132   2.12267
   A73        2.13573   0.00001   0.00162   0.00155   0.00319   2.13892
   A74        2.33661  -0.00022  -0.01037  -0.00595  -0.01628   2.32033
   A75        2.03885   0.00019   0.00160   0.00101   0.00269   2.04154
   A76        2.53629   0.00019   0.00441   0.00381   0.00815   2.54444
   A77        1.64191   0.00008   0.00175   0.00155   0.00330   1.64521
   A78        1.78099  -0.00005  -0.00022   0.00005  -0.00019   1.78080
   A79        2.37492  -0.00003  -0.00193  -0.00176  -0.00372   2.37120
   A80        2.13084  -0.00002  -0.00145  -0.00068  -0.00216   2.12868
   A81        1.73462   0.00056   0.00964   0.00585   0.01553   1.75015
   A82        1.89303   0.00059   0.01388   0.00738   0.02140   1.91443
   A83        1.97372  -0.00047  -0.00764  -0.00469  -0.01240   1.96132
   A84        2.35757  -0.00047  -0.00684  -0.00343  -0.01033   2.34724
   A85        2.25410  -0.00007  -0.00067  -0.00030  -0.00098   2.25312
   A86        2.16586  -0.00012  -0.00346  -0.00289  -0.00636   2.15949
   A87        1.96158   0.00005  -0.00200  -0.00041  -0.00244   1.95914
   A88        1.85453   0.00007   0.00523   0.00294   0.00820   1.86273
   A89        2.33058   0.00008   0.00326   0.00154   0.00480   2.33538
   A90        2.33779  -0.00019  -0.00658  -0.00347  -0.01011   2.32768
   A91        1.81111  -0.00018  -0.00587  -0.00342  -0.00934   1.80177
   A92        1.54522  -0.00012  -0.00427  -0.00227  -0.00658   1.53864
   A93        1.65586  -0.00014  -0.00295  -0.00111  -0.00410   1.65176
   A94        2.28958  -0.00023  -0.00906  -0.00471  -0.01369   2.27589
   A95        2.31799  -0.00010  -0.00019  -0.00193  -0.00210   2.31589
   A96        1.94502  -0.00016  -0.00269  -0.00152  -0.00427   1.94074
   A97        2.40177   0.00034   0.01149   0.00589   0.01726   2.41903
   A98        1.99176   0.00020   0.00272   0.00258   0.00536   1.99713
   A99        1.92458  -0.00014  -0.00052  -0.00085  -0.00142   1.92316
   A100       2.08565   0.00032   0.00962   0.00558   0.01516   2.10081
   A101       2.30893   0.00025   0.00316   0.00306   0.00624   2.31517
   A102       2.11316   0.00001   0.00044  -0.00009   0.00033   2.11349
   A103       1.76313  -0.00005  -0.00114  -0.00088  -0.00200   1.76113
   A104       2.28820   0.00001   0.00144  -0.00014   0.00127   2.28947
   A105       2.19582  -0.00008  -0.00537  -0.00258  -0.00800   2.18782
   A106       1.71871  -0.00006  -0.00215  -0.00088  -0.00299   1.71572
   A107       1.78242   0.00059   0.00991   0.00744   0.01736   1.79979
   A108       1.77992   0.00060   0.01068   0.00728   0.01797   1.79789
   A109       2.21400  -0.00046  -0.00546  -0.00323  -0.00873   2.20527
   A110       2.12482  -0.00057  -0.01435  -0.00918  -0.02357   2.10124
   A111       1.86192   0.00012   0.00261   0.00105   0.00364   1.86556
   A112       1.98610   0.00001  -0.00357  -0.00183  -0.00546   1.98064
   A113       2.30428  -0.00002   0.00054   0.00000   0.00050   2.30478
   A114       1.79705   0.00001   0.00162   0.00069   0.00235   1.79941
   A115       1.86409   0.00017   0.00291   0.00138   0.00430   1.86839
   A116       2.26570  -0.00018  -0.00588  -0.00477  -0.01071   2.25499
   A117       2.04773  -0.00004   0.00251   0.00203   0.00458   2.05232
   A118       2.01126  -0.00014  -0.00386  -0.00279  -0.00662   2.00464
   A119       2.35987  -0.00009   0.00201   0.00086   0.00277   2.36264
   A120       1.86098  -0.00002   0.00310   0.00252   0.00573   1.86671
   A121       2.31302  -0.00013  -0.00358  -0.00239  -0.00609   2.30693
   A122       1.66123  -0.00014  -0.00311  -0.00081  -0.00394   1.65729
   A123       1.54298  -0.00006  -0.00267  -0.00237  -0.00508   1.53791
   A124       2.28916  -0.00023  -0.00892  -0.00428  -0.01313   2.27603
   A125       2.31127  -0.00010  -0.00036  -0.00217  -0.00252   2.30875
   A126       2.11136   0.00003   0.00177  -0.00045   0.00132   2.11268
   A127       1.92593  -0.00014  -0.00047  -0.00085  -0.00136   1.92456
   A128       2.19368  -0.00010  -0.00560  -0.00214  -0.00778   2.18590
   A129       1.71377  -0.00009  -0.00325  -0.00099  -0.00420   1.70957
   A130       1.95384  -0.00013  -0.00284  -0.00100  -0.00391   1.94993
   A131       1.76166  -0.00006  -0.00143  -0.00114  -0.00258   1.75909
   A132       2.28725   0.00001   0.00148  -0.00027   0.00117   2.28842
   A133       2.08528   0.00032   0.00927   0.00498   0.01421   2.09949
   A134       2.31045   0.00024   0.00349   0.00301   0.00650   2.31695
   A135       2.40127   0.00030   0.01029   0.00559   0.01582   2.41708
   A136       1.98911   0.00016   0.00232   0.00247   0.00486   1.99398
   A137       1.78308  -0.00015  -0.00232  -0.00076  -0.00303   1.78004
   A138       1.64018   0.00001   0.00175   0.00148   0.00325   1.64344
   A139       2.37183   0.00001  -0.00277  -0.00140  -0.00419   2.36764
   A140       2.13688   0.00007   0.00158   0.00023   0.00180   2.13869
   A141       1.89497   0.00054   0.01337   0.00741   0.02090   1.91587
   A142       1.73248   0.00053   0.00983   0.00579   0.01568   1.74816
   A143       1.96572  -0.00044  -0.00758  -0.00490  -0.01254   1.95318
   A144       2.35936  -0.00044  -0.00490  -0.00356  -0.00850   2.35086
   A145       1.95560  -0.00002  -0.00204  -0.00123  -0.00332   1.95228
   A146       2.34324  -0.00016  -0.00618  -0.00303  -0.00925   2.33399
   A147       1.81418  -0.00015  -0.00599  -0.00304  -0.00908   1.80510
   A148       1.85566   0.00011   0.00514   0.00293   0.00809   1.86375
   A149       2.32574   0.00009   0.00204   0.00141   0.00340   2.32913
   A150       2.25995  -0.00003   0.00055  -0.00035   0.00017   2.26012
   A151       2.16374  -0.00011  -0.00554  -0.00281  -0.00838   2.15536
   A152       1.68584  -0.00015  -0.00166  -0.00105  -0.00280   1.68304
   A153       2.53917  -0.00006   0.00136   0.00054   0.00180   2.54097
   A154       2.05564  -0.00009  -0.00343  -0.00248  -0.00582   2.04982
   A155       1.79478  -0.00020  -0.00261  -0.00186  -0.00449   1.79029
   A156       2.31291   0.00016   0.00022  -0.00035  -0.00010   2.31281
   A157       2.09762   0.00036   0.01080   0.00683   0.01765   2.11526
   A158       2.04560   0.00022   0.00174   0.00120   0.00303   2.04863
   A159       2.53089   0.00025   0.00568   0.00419   0.00982   2.54071
   A160       2.12394   0.00003   0.00189   0.00143   0.00333   2.12726
   A161       2.34817  -0.00020  -0.00962  -0.00550  -0.01510   2.33307
   A162       1.97441   0.00023   0.00924   0.00533   0.01473   1.98915
   A163       1.64665   0.00007   0.00230   0.00423   0.00577   1.65242
   A164       1.89130   0.00085   0.01096   0.00796   0.01892   1.91022
    D1       -0.77559   0.00022   0.00724   0.00220   0.00946  -0.76612
    D2       -1.79998   0.00006   0.00372   0.00076   0.00446  -1.79552
    D3        2.28273   0.00011   0.00474   0.00157   0.00630   2.28903
    D4        1.59621   0.00013   0.00603   0.00288   0.00893   1.60514
    D5        1.10819   0.00014   0.00347   0.00059   0.00409   1.11227
    D6        0.08379  -0.00002  -0.00005  -0.00085  -0.00092   0.08287
    D7       -2.11668   0.00003   0.00097  -0.00005   0.00092  -2.11576
    D8       -2.80320   0.00005   0.00226   0.00127   0.00355  -2.79965
    D9        0.26523   0.00009   0.00169   0.00175   0.00346   0.26869
   D10       -0.75917  -0.00007  -0.00183   0.00031  -0.00155  -0.76071
   D11       -2.95964  -0.00003  -0.00082   0.00112   0.00029  -2.95935
   D12        2.63703  -0.00001   0.00047   0.00243   0.00293   2.63995
   D13       -3.08713   0.00004   0.00018  -0.00083  -0.00065  -3.08777
   D14        2.17167  -0.00012  -0.00334  -0.00227  -0.00566   2.16601
   D15       -0.02881  -0.00007  -0.00233  -0.00146  -0.00382  -0.03262
   D16       -0.71533  -0.00005  -0.00104  -0.00015  -0.00118  -0.71651
   D17       -2.56219   0.00012   0.00198   0.00070   0.00273  -2.55947
   D18        2.69660  -0.00004  -0.00154  -0.00074  -0.00228   2.69432
   D19        0.49612   0.00000  -0.00052   0.00006  -0.00044   0.49569
   D20       -0.19040   0.00002   0.00076   0.00138   0.00219  -0.18820
   D21       -0.24926  -0.00011  -0.00315  -0.00042  -0.00361  -0.25287
   D22        0.76167   0.00010   0.00349   0.00096   0.00445   0.76612
   D23        2.94346  -0.00008  -0.00655  -0.00057  -0.00659   2.93687
   D24       -2.65697   0.00005  -0.00328   0.00086  -0.00288  -2.65984
   D25       -1.09189  -0.00015  -0.00504   0.00069  -0.00440  -1.09629
   D26       -0.08096   0.00006   0.00160   0.00206   0.00366  -0.07730
   D27        2.10082  -0.00012  -0.00844   0.00054  -0.00737   2.09345
   D28        2.78358   0.00001  -0.00517   0.00197  -0.00366   2.77992
   D29        0.79024  -0.00018  -0.00663  -0.00115  -0.00781   0.78243
   D30        1.80117   0.00004   0.00001   0.00023   0.00025   1.80142
   D31       -2.30023  -0.00014  -0.01003  -0.00130  -0.01079  -2.31101
   D32       -1.61746  -0.00002  -0.00677   0.00014  -0.00708  -1.62454
   D33        2.57696  -0.00014  -0.00241  -0.00010  -0.00257   2.57438
   D34       -2.69530   0.00008   0.00422   0.00128   0.00549  -2.68981
   D35       -0.51351  -0.00010  -0.00582  -0.00025  -0.00554  -0.51906
   D36        0.16925   0.00002  -0.00255   0.00118  -0.00184   0.16741
   D37        3.10390  -0.00005  -0.00092   0.00131   0.00037   3.10428
   D38       -2.16835   0.00016   0.00572   0.00268   0.00843  -2.15992
   D39        0.01344  -0.00002  -0.00432   0.00116  -0.00260   0.01083
   D40        0.69620   0.00011  -0.00106   0.00259   0.00111   0.69730
   D41        0.85172  -0.00029  -0.01073  -0.00465  -0.01545   0.83628
   D42       -2.46561  -0.00014   0.00257   0.00173   0.00432  -2.46129
   D43       -2.18193  -0.00039  -0.01422  -0.00870  -0.02289  -2.20482
   D44       -0.81430  -0.00013  -0.00736  -0.00292  -0.01034  -0.82464
   D45        2.15155   0.00002   0.00594   0.00345   0.00943   2.16098
   D46        2.43523  -0.00022  -0.01084  -0.00698  -0.01778   2.41744
   D47        0.02346  -0.00012  -0.01734  -0.00548  -0.02284   0.00062
   D48        2.98931   0.00003  -0.00404   0.00089  -0.00307   2.98624
   D49       -3.01020  -0.00022  -0.02083  -0.00954  -0.03028  -3.04048
   D50        3.08988   0.00002  -0.00066   0.00071  -0.00001   3.08987
   D51       -0.22745   0.00017   0.01263   0.00708   0.01976  -0.20769
   D52        0.05623  -0.00007  -0.00415  -0.00335  -0.00745   0.04877
   D53        3.10368  -0.00002  -0.00419  -0.00063  -0.00488   3.09879
   D54       -0.21366   0.00013   0.00910   0.00575   0.01489  -0.19877
   D55        0.07002  -0.00012  -0.00768  -0.00468  -0.01233   0.05769
   D56       -0.08608   0.00004   0.00072   0.00116   0.00189  -0.08418
   D57       -1.12300   0.00019   0.00081   0.00239   0.00331  -1.11969
   D58        2.76925   0.00009  -0.00186  -0.00058  -0.00231   2.76694
   D59        2.04748   0.00015   0.00000   0.00144   0.00154   2.04902
   D60        0.77154  -0.00012  -0.00050  -0.00079  -0.00133   0.77021
   D61       -0.26538   0.00003  -0.00040   0.00044   0.00008  -0.26530
   D62       -2.65632  -0.00007  -0.00308  -0.00253  -0.00554  -2.66186
   D63        2.90510  -0.00001  -0.00121  -0.00051  -0.00168   2.90342
   D64        1.80233  -0.00011   0.00090   0.00018   0.00104   1.80337
   D65        0.76540   0.00004   0.00100   0.00141   0.00245   0.76786
   D66       -1.62553  -0.00006  -0.00168  -0.00156  -0.00317  -1.62870
   D67       -2.34730  -0.00000   0.00019   0.00045   0.00069  -2.34661
   D68       -2.08571  -0.00018  -0.00344  -0.00242  -0.00589  -2.09160
   D69       -3.12263  -0.00003  -0.00335  -0.00119  -0.00448  -3.12711
   D70        0.76961  -0.00013  -0.00602  -0.00416  -0.01010   0.75951
   D71        0.04785  -0.00007  -0.00416  -0.00214  -0.00624   0.04160
   D72       -2.64263  -0.00013  -0.00195  -0.00205  -0.00402  -2.64665
   D73        2.60363   0.00002  -0.00185  -0.00082  -0.00261   2.60103
   D74        0.21270  -0.00008  -0.00453  -0.00379  -0.00823   0.20447
   D75       -0.50907  -0.00002  -0.00266  -0.00177  -0.00437  -0.51344
   D76        0.25788  -0.00003   0.00015  -0.00129  -0.00118   0.25669
   D77       -0.78205   0.00014   0.00114  -0.00008   0.00114  -0.78092
   D78        2.65516   0.00006   0.00203   0.00147   0.00349   2.65865
   D79       -2.90570   0.00003   0.00077  -0.00002   0.00074  -2.90495
   D80        1.12321  -0.00025  -0.00321  -0.00367  -0.00695   1.11626
   D81        0.08328  -0.00009  -0.00222  -0.00245  -0.00463   0.07865
   D82       -2.76270  -0.00016  -0.00132  -0.00090  -0.00227  -2.76497
   D83       -2.04037  -0.00020  -0.00258  -0.00239  -0.00502  -2.04539
   D84       -0.76830  -0.00003  -0.00044  -0.00162  -0.00214  -0.77045
   D85       -1.80823   0.00013   0.00055  -0.00041   0.00017  -1.80806
   D86        1.62898   0.00006   0.00144   0.00115   0.00253   1.63151
   D87        2.35131   0.00002   0.00018  -0.00035  -0.00022   2.35109
   D88       -2.61152  -0.00002   0.00046   0.00108   0.00149  -2.61003
   D89        2.63174   0.00014   0.00145   0.00230   0.00381   2.63554
   D90       -0.21424   0.00007   0.00235   0.00385   0.00617  -0.20807
   D91        0.50809   0.00003   0.00109   0.00236   0.00342   0.51151
   D92        3.11940   0.00002   0.00158   0.00062   0.00214   3.12155
   D93        2.07948   0.00018   0.00257   0.00184   0.00446   2.08394
   D94       -0.76650   0.00011   0.00346   0.00339   0.00682  -0.75968
   D95       -0.04417   0.00007   0.00220   0.00190   0.00407  -0.04010
   D96       -0.86498   0.00030   0.01177   0.00455   0.01636  -0.84863
   D97        2.47590   0.00019   0.00062  -0.00086  -0.00033   2.47557
   D98        2.15825   0.00042   0.01557   0.00856   0.02405   2.18231
   D99       -0.02854   0.00010   0.01729   0.00494   0.02224  -0.00630
   D100      -2.97085  -0.00001   0.00614  -0.00047   0.00555  -2.96529
   D101       2.99470   0.00021   0.02109   0.00895   0.02994   3.02463
   D102       0.80744   0.00007   0.00654   0.00217   0.00878   0.81622
   D103      -2.13487  -0.00004  -0.00461  -0.00324  -0.00791  -2.14277
   D104      -2.45251   0.00018   0.01034   0.00618   0.01648  -2.43603
   D105      -3.10453  -0.00003   0.00269  -0.00047   0.00228  -3.10224
   D106       0.23636  -0.00014  -0.00846  -0.00587  -0.01440   0.22195
   D107      -0.08129   0.00008   0.00648   0.00354   0.00998  -0.07131
   D108      -3.09966  -0.00002   0.00223  -0.00064   0.00164  -3.09801
   D109       0.24122  -0.00013  -0.00892  -0.00604  -0.01504   0.22618
   D110      -0.07642   0.00010   0.00603   0.00337   0.00934  -0.06708
   D111       1.06535   0.00028   0.00714   0.00405   0.01122   1.07656
   D112      -0.00813   0.00001   0.00362   0.00061   0.00427  -0.00386
   D113      -2.86246   0.00014   0.00585   0.00173   0.00784  -2.85462
   D114      -2.75398  -0.00003  -0.00422  -0.00070  -0.00491  -2.75890
   D115      -0.02021   0.00010   0.00457   0.00174   0.00628  -0.01393
   D116      -1.09368  -0.00017   0.00105  -0.00170  -0.00067  -1.09435
   D117       2.33517  -0.00003   0.00328  -0.00058   0.00291   2.33807
   D118       2.44365  -0.00021  -0.00679  -0.00300  -0.00985   2.43380
   D119      -2.32967   0.00014   0.00146   0.00140   0.00281  -2.32686
   D120       2.88004  -0.00013  -0.00206  -0.00204  -0.00414   2.87590
   D121       0.02570   0.00001   0.00017  -0.00092  -0.00057   0.02514
   D122       0.13418  -0.00017  -0.00991  -0.00335  -0.01332   0.12086
   D123      -2.44868   0.00024   0.00500   0.00326   0.00823  -2.44046
   D124       2.76103  -0.00004   0.00148  -0.00018   0.00127   2.76230
   D125      -0.09331   0.00010   0.00371   0.00094   0.00485  -0.08846
   D126       0.01517  -0.00008  -0.00636  -0.00148  -0.00790   0.00727
   D127      -0.75683   0.00033   0.00653   0.00365   0.00983  -0.74700
   D128       0.41109  -0.00038  -0.00687  -0.00327  -0.00989   0.40120
   D129       2.74519   0.00037   0.00051  -0.00294  -0.00226   2.74293
   D130      -3.09422  -0.00039  -0.00523  -0.00339  -0.00878  -3.10299
   D131       0.24890   0.00051   0.01107   0.00481   0.01569   0.26459
   D132       1.41682  -0.00021  -0.00234  -0.00212  -0.00403   1.41279
   D133      -2.53226   0.00054   0.00504  -0.00179   0.00359  -2.52867
   D134      -2.08848  -0.00021  -0.00069  -0.00223  -0.00292  -2.09140
   D135       2.48618   0.00042   0.00840   0.00372   0.01177   2.49796
   D136      -2.62908  -0.00030  -0.00500  -0.00320  -0.00794  -2.63702
   D137      -0.29498   0.00045   0.00238  -0.00287  -0.00032  -0.29530
   D138       0.14880  -0.00031  -0.00336  -0.00332  -0.00683   0.14197
   D139      -3.13467   0.00022   0.00469   0.00106   0.00549  -3.12919
   D140      -1.96675  -0.00050  -0.00871  -0.00587  -0.01423  -1.98098
   D141       0.36735   0.00025  -0.00133  -0.00554  -0.00660   0.36074
   D142       0.81113  -0.00050  -0.00707  -0.00598  -0.01312   0.79801
   D143      -0.08822   0.00002   0.00014   0.00089   0.00106  -0.08715
   D144       0.96122   0.00009  -0.00130   0.00073  -0.00049   0.96073
   D145      -3.06434   0.00013   0.00577   0.00420   0.01002  -3.05431
   D146      -2.44564   0.00012   0.00432   0.00392   0.00829  -2.43735
   D147      -1.13319  -0.00013  -0.00353  -0.00125  -0.00483  -1.13802
   D148      -0.08375  -0.00006  -0.00497  -0.00141  -0.00638  -0.09014
   D149       2.17388  -0.00002   0.00210   0.00205   0.00413   2.17801
   D150       2.79257  -0.00003   0.00065   0.00177   0.00240   2.79497
   D151       2.23796  -0.00003   0.00057   0.00072   0.00125   2.23921
   D152      -2.99580   0.00004  -0.00087   0.00055  -0.00030  -2.99609
   D153      -0.73816   0.00007   0.00620   0.00402   0.01022  -0.72795
   D154      -0.11947   0.00007   0.00475   0.00374   0.00848  -0.11099
   D155       2.68780  -0.00009  -0.00255  -0.00163  -0.00418   2.68362
   D156      -2.54595  -0.00002  -0.00399  -0.00180  -0.00574  -2.55168
   D157      -0.28832   0.00002   0.00308   0.00167   0.00478  -0.28354
   D158       0.33038   0.00001   0.00163   0.00139   0.00304   0.33342
   D159       0.73103   0.00000  -0.00294   0.00126  -0.00164   0.72939
   D160      -2.75887  -0.00001  -0.00434  -0.00106  -0.00527  -2.76414
   D161      -2.14414   0.00016   0.00352   0.00412   0.00766  -2.13648
   D162      -0.43621  -0.00036  -0.00756  -0.00259  -0.01023  -0.44644
   D163       2.35708  -0.00037  -0.00896  -0.00491  -0.01386   2.34322
   D164       2.97180  -0.00020  -0.00110   0.00027  -0.00093   2.97087
   D165      -3.04125   0.00005   0.00105   0.00226   0.00331  -3.03794
   D166      -0.24797   0.00003  -0.00034  -0.00007  -0.00032  -0.24828
   D167       0.36676   0.00021   0.00752   0.00511   0.01261   0.37937
   D168       2.94945  -0.00002  -0.00035   0.00145   0.00113   2.95058
   D169      -0.54045  -0.00004  -0.00174  -0.00087  -0.00249  -0.54294
   D170       0.07428   0.00014   0.00612   0.00431   0.01044   0.08471
   D171      -0.41910   0.00039   0.00638   0.00262   0.00880  -0.41031
   D172       0.74078  -0.00030  -0.00392  -0.00484  -0.00843   0.73235
   D173      -3.05869   0.00026  -0.00390  -0.00620  -0.00986  -3.06856
   D174      -2.56324  -0.00050  -0.00672  -0.00521  -0.01214  -2.57538
   D175      -1.42542   0.00017   0.00223   0.00151   0.00337  -1.42204
   D176      -0.26554  -0.00053  -0.00807  -0.00595  -0.01386  -0.27939
   D177       2.21818   0.00004  -0.00805  -0.00730  -0.01529   2.20289
   D178       2.71363  -0.00072  -0.01087  -0.00632  -0.01756   2.69606
   D179       2.66256   0.00039   0.01124   0.00318   0.01343   2.67599
   D180      -2.46074  -0.00031   0.00094  -0.00428  -0.00380  -2.46455
   D181       0.02297   0.00026   0.00097  -0.00563  -0.00524   0.01774
   D182       0.51842  -0.00050  -0.00185  -0.00465  -0.00751   0.51091
   D183       2.01124   0.00033   0.00158   0.00123   0.00306   2.01430
   D184      -3.11206  -0.00037  -0.00872  -0.00623  -0.01417  -3.12623
   D185      -0.62835   0.00020  -0.00870  -0.00758  -0.01560  -0.64395
   D186      -0.13290  -0.00056  -0.01151  -0.00660  -0.01787  -0.15077
   D187      -0.70679  -0.00016  -0.00367  -0.00383  -0.00751  -0.71430
   D188       2.78009  -0.00015  -0.00188  -0.00101  -0.00295   2.77714
   D189       2.15533  -0.00032  -0.00932  -0.00655  -0.01581   2.13952
   D190       0.44731   0.00041   0.00697   0.00324   0.01030   0.45760
   D191      -2.34899   0.00042   0.00877   0.00606   0.01485  -2.33414
   D192      -2.97375   0.00025   0.00132   0.00052   0.00199  -2.97176
   D193       3.01971  -0.00011  -0.00600  -0.00236  -0.00828   3.01144
   D194       0.22342  -0.00010  -0.00421   0.00046  -0.00373   0.21969
   D195      -0.40134  -0.00027  -0.01165  -0.00509  -0.01658  -0.41793
   D196      -2.98944   0.00019   0.00812   0.00276   0.01048  -2.97896
   D197       0.49745   0.00020   0.00991   0.00558   0.01503   0.51248
   D198      -0.12731   0.00003   0.00247   0.00004   0.00218  -0.12514
   D199      -0.95502  -0.00012  -0.00193  -0.00133  -0.00329  -0.95831
   D200       0.08500  -0.00007  -0.00166  -0.00218  -0.00384   0.08116
   D201       3.06879  -0.00011  -0.00470  -0.00395  -0.00874   3.06005
   D202       2.44223  -0.00017  -0.00652  -0.00448  -0.01105   2.43118
   D203       0.09621   0.00005  -0.00062   0.00044  -0.00018   0.09603
   D204       1.13622   0.00010  -0.00035  -0.00041  -0.00073   1.13549
   D205      -2.16317   0.00005  -0.00338  -0.00219  -0.00564  -2.16881
   D206      -2.78973  -0.00000  -0.00521  -0.00271  -0.00794  -2.79767
   D207       2.98652  -0.00003  -0.00004  -0.00023  -0.00060   2.98592
   D208      -2.25665   0.00002   0.00024  -0.00108  -0.00115  -2.25780
   D209       0.72714  -0.00002  -0.00280  -0.00286  -0.00605   0.72109
   D210       0.10058  -0.00008  -0.00462  -0.00339  -0.00836   0.09222
   D211       2.55595   0.00007   0.01171   0.00090   0.01322   2.56916
   D212      -2.68722   0.00011   0.01199   0.00005   0.01266  -2.67456
   D213       0.29657   0.00007   0.00895  -0.00172   0.00776   0.30433
   D214      -0.32998   0.00002   0.00713  -0.00225   0.00545  -0.32453
   D215      -0.33418   0.00013   0.02107  -0.01390   0.00764  -0.32654
   D216      -1.44714   0.00010   0.02065  -0.01371   0.00712  -1.44002
   D217      -2.51531  -0.00012   0.01643  -0.01676  -0.00051  -2.51582
   D218       0.97336  -0.00004   0.01287  -0.01799  -0.00466   0.96870
   D219       2.33763   0.00001   0.00729  -0.01516  -0.00811   2.32952
   D220       0.98900  -0.00034  -0.00384  -0.00091  -0.00443   0.98457
   D221      -0.06411  -0.00049  -0.00450  -0.00230  -0.00664  -0.07075
   D222      -2.85064  -0.00031  -0.00228   0.00013  -0.00194  -2.85258
   D223      -2.39658  -0.00045  -0.00671  -0.00316  -0.00962  -2.40620
   D224      -0.23910   0.00056   0.01609   0.00986   0.02574  -0.21336
   D225      -1.29221   0.00041   0.01543   0.00847   0.02353  -1.26868
   D226       2.20444   0.00059   0.01765   0.01090   0.02823   2.23267
   D227       2.65850   0.00044   0.01322   0.00761   0.02055   2.67905
   D228      -2.72613   0.00000   0.00874   0.00753   0.01627  -2.70987
   D229       2.50394  -0.00015   0.00808   0.00614   0.01406   2.51799
   D230      -0.28259   0.00003   0.01030   0.00858   0.01876  -0.26383
   D231       0.17146  -0.00012   0.00587   0.00528   0.01108   0.18254
   D232      -2.88267   0.00025   0.00737   0.00496   0.01235  -2.87033
   D233       2.34740   0.00010   0.00671   0.00357   0.01014   2.35754
   D234      -0.43913   0.00028   0.00893   0.00600   0.01483  -0.42429
   D235       0.01493   0.00013   0.00450   0.00270   0.00716   0.02209
   D236       0.04635  -0.00043  -0.01014  -0.00475  -0.01467   0.03168
   D237       1.03932  -0.00024  -0.00451  -0.00301  -0.00712   1.03220
   D238      -2.89238  -0.00019  -0.00295  -0.00169  -0.00430  -2.89668
   D239      -2.27910  -0.00049  -0.01170  -0.00750  -0.01875  -2.29785
   D240      -1.02578   0.00024   0.00182   0.00410   0.00556  -1.02022
   D241      -0.03281   0.00043   0.00745   0.00584   0.01311  -0.01970
   D242       2.31867   0.00047   0.00901   0.00715   0.01594   2.33461
   D243       2.93195   0.00017   0.00026   0.00135   0.00148   2.93343
   D244       2.83679  -0.00047  -0.00134   0.00402   0.00225   2.83904
   D245      -2.45342  -0.00028   0.00430   0.00576   0.00980  -2.44362
   D246      -0.10194  -0.00023   0.00586   0.00708   0.01262  -0.08932
   D247       0.51134  -0.00053  -0.00289   0.00127  -0.00184   0.50951
   D248       2.26416   0.00043   0.00424   0.00443   0.00882   2.27299
   D249      -3.02605   0.00061   0.00987   0.00617   0.01638  -3.00967
   D250      -0.67457   0.00066   0.01143   0.00748   0.01920  -0.65537
   D251      -0.06128   0.00036   0.00269   0.00168   0.00474  -0.05654
   D252       0.06650   0.00044   0.00428   0.00241   0.00647   0.07296
   D253      -0.98655   0.00037   0.00536   0.00136   0.00636  -0.98019
   D254       2.85324   0.00029   0.00202   0.00062   0.00241   2.85565
   D255       2.41108   0.00044   0.00820   0.00393   0.01186   2.42294
   D256       1.28709  -0.00048  -0.01600  -0.00913  -0.02479   1.26230
   D257       0.23404  -0.00055  -0.01492  -0.01019  -0.02489   0.20914
   D258      -2.20935  -0.00062  -0.01826  -0.01092  -0.02885  -2.23820
   D259      -2.65151  -0.00048  -0.01208  -0.00761  -0.01940  -2.67091
   D260      -2.39870  -0.00014  -0.00821  -0.00379  -0.01200  -2.41071
   D261       2.83143  -0.00021  -0.00713  -0.00485  -0.01211   2.81932
   D262       0.38804  -0.00029  -0.01047  -0.00558  -0.01607   0.37198
   D263      -0.05412  -0.00014  -0.00429  -0.00227  -0.00661  -0.06073
   D264      -2.57979   0.00025  -0.00037   0.00063   0.00036  -2.57943
   D265       2.65035   0.00018   0.00071  -0.00043   0.00025   2.65060
   D266       0.20696   0.00010  -0.00263  -0.00116  -0.00370   0.20326
   D267      -0.23520   0.00025   0.00355   0.00215   0.00575  -0.22945
   D268       0.72343   0.00003   0.00002   0.00272   0.00280   0.72622
   D269      -0.48832   0.00010   0.00189   0.00275   0.00467  -0.48364
   D270       3.07456  -0.00019  -0.00872  -0.00359  -0.01212   3.06244
   D271      -2.95328  -0.00004   0.00029   0.00027   0.00059  -2.95269
   D272      -2.72255   0.00009  -0.00140   0.00001  -0.00131  -2.72386
   D273       2.34889   0.00016   0.00047   0.00004   0.00057   2.34946
   D274      -0.37142  -0.00013  -0.01014  -0.00630  -0.01622  -0.38764
   D275      -0.11607   0.00001  -0.00113  -0.00244  -0.00351  -0.11958
   D276      -2.08179   0.00006   0.00076   0.00235   0.00289  -2.07890
   D277       2.98965   0.00013   0.00263   0.00238   0.00477   2.99443
   D278       0.26935  -0.00016  -0.00799  -0.00396  -0.01202   0.25733
   D279       0.52469  -0.00001   0.00103  -0.00010   0.00069   0.52538
   D280      -0.54286  -0.00020   0.00263  -0.00020   0.00251  -0.54036
   D281       0.53433   0.00011   0.00891   0.00352   0.01247   0.54679
   D282       3.06301   0.00002   0.00425   0.00176   0.00607   3.06909
   D283      -3.13822   0.00005   0.00240   0.00061   0.00310  -3.13512
   D284       2.70908  -0.00027  -0.00567  -0.00416  -0.00981   2.69927
   D285      -2.49692   0.00004   0.00062  -0.00044   0.00015  -2.49677
   D286       0.03177  -0.00005  -0.00405  -0.00220  -0.00624   0.02552
   D287       0.11372  -0.00002  -0.00590  -0.00335  -0.00922   0.10451
   D288       2.42974  -0.00010   0.00673   0.00502   0.01185   2.44159
   D289      -2.77626   0.00021   0.01302   0.00874   0.02181  -2.75445
   D290      -0.24757   0.00011   0.00836   0.00698   0.01542  -0.23215
   D291      -0.16562   0.00014   0.00650   0.00583   0.01244  -0.15317
   D292       0.08817  -0.00002  -0.00027  -0.00096  -0.00125   0.08691
   D293       1.15418  -0.00005  -0.00269  -0.00077  -0.00346   1.15071
   D294      -2.73272   0.00011   0.00937   0.00451   0.01416  -2.71857
   D295      -2.30591   0.00008   0.00144   0.00160   0.00301  -2.30290
   D296      -0.92679  -0.00024  -0.00653  -0.00474  -0.01141  -0.93819
   D297       0.13922  -0.00027  -0.00895  -0.00455  -0.01362   0.12561
   D298       2.53551  -0.00011   0.00311   0.00073   0.00400   2.53951
   D299       2.96233  -0.00014  -0.00482  -0.00218  -0.00714   2.95518
   D300       3.08187  -0.00011  -0.00551  -0.00415  -0.00973   3.07214
   D301      -2.13531  -0.00014  -0.00793  -0.00395  -0.01194  -2.14725
   D302       0.26098   0.00002   0.00413   0.00133   0.00568   0.26666
   D303       0.68779  -0.00001  -0.00380  -0.00158  -0.00547   0.68233
   D304       2.42229  -0.00006  -0.00315  -0.00253  -0.00573   2.41655
   D305      -2.79489  -0.00008  -0.00558  -0.00233  -0.00794  -2.80283
   D306      -0.39860   0.00007   0.00649   0.00295   0.00968  -0.38892
   D307       0.02822   0.00005  -0.00145   0.00004  -0.00147   0.02675
   D308      -0.97715  -0.00009   0.00253  -0.00100   0.00149  -0.97566
   D309       0.15233   0.00010   0.00424   0.00151   0.00573   0.15806
   D310       2.68166   0.00003   0.00512   0.00369   0.00883   2.69049
   D311       2.75752  -0.00009  -0.00381  -0.00366  -0.00753   2.74999
   D312       0.06231   0.00007   0.00827   0.00145   0.00974   0.07205
   D313       1.19179   0.00026   0.00998   0.00396   0.01399   1.20577
   D314      -2.56207   0.00020   0.01086   0.00614   0.01708  -2.54499
   D315      -2.48621   0.00007   0.00193  -0.00121   0.00072  -2.48549
   D316       2.75736  -0.00008   0.00101  -0.00111  -0.00015   2.75721
   D317      -2.39634   0.00011   0.00271   0.00140   0.00409  -2.39225
   D318       0.13299   0.00005   0.00360   0.00358   0.00719   0.14017
   D319       0.20885  -0.00008  -0.00534  -0.00377  -0.00917   0.19968
   D320       2.47582  -0.00010  -0.00283  -0.00417  -0.00706   2.46877
   D321      -2.67788   0.00009  -0.00112  -0.00166  -0.00282  -2.68069
   D322      -0.14855   0.00003  -0.00024   0.00052   0.00028  -0.14827
   D323      -0.07269  -0.00010  -0.00917  -0.00683  -0.01608  -0.08877
   D324       0.54582   0.00026  -0.00136   0.00061  -0.00082   0.54499
   D325      -2.72224   0.00030   0.00580   0.00404   0.00982  -2.71243
   D326      -2.41257   0.00015  -0.00542  -0.00428  -0.00980  -2.42237
   D327      -0.52803  -0.00007  -0.00797  -0.00278  -0.01078  -0.53881
   D328       2.48710  -0.00003  -0.00081   0.00064  -0.00014   2.48696
   D329       2.79677  -0.00018  -0.01203  -0.00768  -0.01976   2.77701
   D330      -3.05604   0.00001  -0.00280  -0.00197  -0.00488  -3.06091
   D331      -0.04091   0.00005   0.00435   0.00145   0.00576  -0.03515
   D332       0.26876  -0.00010  -0.00686  -0.00687  -0.01385   0.25491
   D333       3.13336  -0.00003  -0.00342  -0.00049  -0.00403   3.12933
   D334      -0.13470   0.00002   0.00374   0.00294   0.00661  -0.12809
   D335       0.17497  -0.00013  -0.00747  -0.00539  -0.01300   0.16197
   D336       0.68852   0.00027   0.00674   0.00240   0.00919   0.69771
   D337      -0.39808  -0.00002   0.00217   0.00047   0.00265  -0.39543
   D338      -2.66452  -0.00001  -0.00060  -0.00045  -0.00111  -2.66563
   D339       3.05841   0.00001  -0.00177  -0.00163  -0.00335   3.05506
   D340      -0.33054   0.00028   0.00639   0.00376   0.01022  -0.32032
   D341      -1.41714  -0.00001   0.00183   0.00183   0.00368  -1.41346
   D342       2.59960  -0.00001  -0.00095   0.00091  -0.00008   2.59952
   D343       2.03935   0.00002  -0.00212  -0.00028  -0.00232   2.03703
   D344      -3.08392   0.00007  -0.00091  -0.00059  -0.00151  -3.08543
   D345       2.11266  -0.00022  -0.00547  -0.00252  -0.00805   2.10461
   D346      -0.15378  -0.00021  -0.00824  -0.00344  -0.01181  -0.16559
   D347      -0.71403  -0.00019  -0.00942  -0.00463  -0.01405  -0.72808
   D348      -2.48172   0.00031   0.00745   0.00322   0.01073  -2.47099
   D349       2.71486   0.00001   0.00289   0.00129   0.00419   2.71906
   D350       0.44842   0.00002   0.00011   0.00037   0.00043   0.44885
   D351      -0.11183   0.00004  -0.00106  -0.00082  -0.00181  -0.11364
   D352      -1.11324   0.00009   0.00432   0.00034   0.00463  -1.10861
   D353      -0.00809   0.00003   0.00194  -0.00056   0.00139  -0.00670
   D354       2.65679   0.00029   0.01333   0.00584   0.01909   2.67588
   D355       2.76159   0.00022   0.00550   0.00399   0.00945   2.77104
   D356      -0.00779  -0.00001   0.00056  -0.00062  -0.00007  -0.00786
   D357       1.09737  -0.00007  -0.00182  -0.00152  -0.00331   1.09406
   D358      -2.52094   0.00019   0.00957   0.00488   0.01438  -2.50655
   D359      -2.41614   0.00011   0.00174   0.00302   0.00475  -2.41139
   D360       2.51289  -0.00020  -0.00934  -0.00615  -0.01543   2.49746
   D361      -2.66514  -0.00025  -0.01172  -0.00706  -0.01868  -2.68381
   D362      -0.00026  -0.00000  -0.00033  -0.00065  -0.00098  -0.00124
   D363       0.10454  -0.00007  -0.00816  -0.00251  -0.01061   0.09392
   D364       2.41737  -0.00011  -0.00080  -0.00313  -0.00394   2.41343
   D365      -2.76066  -0.00016  -0.00318  -0.00403  -0.00718  -2.76784
   D366      -0.09579   0.00009   0.00821   0.00237   0.01052  -0.08527
   D367       0.00901   0.00002   0.00038   0.00051   0.00088   0.00990
   D368       0.48075  -0.00013  -0.00215  -0.00253  -0.00471   0.47604
   D369      -2.36071  -0.00016  -0.00067  -0.00018  -0.00094  -2.36165
   D370      -2.98583  -0.00019  -0.00488  -0.00289  -0.00754  -2.99337
   D371      -0.71888  -0.00002  -0.00014  -0.00157  -0.00173  -0.72060
   D372       2.72285  -0.00004   0.00134   0.00078   0.00204   2.72489
   D373       2.09773  -0.00008  -0.00286  -0.00193  -0.00456   2.09317
   D374      -3.07921   0.00020   0.00997   0.00443   0.01419  -3.06502
   D375       0.36251   0.00017   0.01146   0.00678   0.01796   0.38047
   D376      -0.26260   0.00014   0.00725   0.00407   0.01136  -0.25124
   D377       2.94666   0.00004  -0.00015   0.00009  -0.00006   2.94660
   D378       0.10520   0.00001   0.00133   0.00244   0.00370   0.10890
   D379      -0.51991  -0.00002  -0.00287  -0.00027  -0.00290  -0.52281
   D380      -0.69263  -0.00028  -0.00546  -0.00286  -0.00836  -0.70099
   D381       0.32481  -0.00024  -0.00345  -0.00434  -0.00787   0.31694
   D382       3.07496  -0.00007   0.00246  -0.00029   0.00215   3.07711
   D383       2.47093  -0.00032  -0.00600  -0.00403  -0.01012   2.46081
   D384       0.40510  -0.00002  -0.00387   0.00007  -0.00376   0.40133
   D385       1.42253   0.00003  -0.00186  -0.00141  -0.00327   1.41926
   D386      -2.11051   0.00019   0.00405   0.00263   0.00675  -2.10375
   D387      -2.71453  -0.00006  -0.00441  -0.00110  -0.00552  -2.72005
   D388       3.12854  -0.00009  -0.00487  -0.00301  -0.00789   3.12065
   D389      -2.13721  -0.00005  -0.00286  -0.00449  -0.00740  -2.14461
   D390       0.61293   0.00011   0.00306  -0.00045   0.00263   0.61556
   D391       0.00891  -0.00014  -0.00541  -0.00418  -0.00965  -0.00074
   D392       2.66294   0.00009   0.00560   0.00403   0.00978   2.67271
   D393      -2.60282   0.00013   0.00761   0.00255   0.01027  -2.59254
   D394       0.14733   0.00029   0.01353   0.00659   0.02029   0.16762
   D395      -0.45669   0.00004   0.00506   0.00286   0.00802  -0.44867
   D396      -0.15701  -0.00008  -0.00202  -0.00110  -0.00309  -0.16010
   D397      -1.19506  -0.00025  -0.01014  -0.00420  -0.01437  -1.20943
   D398       2.39025  -0.00010  -0.00343  -0.00120  -0.00457   2.38568
   D399       2.68716  -0.00004   0.00308   0.00224   0.00540   2.69256
   D400       0.96764   0.00009   0.00033   0.00082   0.00117   0.96880
   D401      -0.07041  -0.00009  -0.00780  -0.00228  -0.01012  -0.08053
   D402      -2.76829   0.00007  -0.00109   0.00073  -0.00032  -2.76860
   D403      -2.47137   0.00013   0.00542   0.00416   0.00965  -2.46172
   D404      -2.83681  -0.00003  -0.00242  -0.00227  -0.00465  -2.84146
   D405       2.40833  -0.00020  -0.01055  -0.00537  -0.01594   2.39240
   D406      -0.28954  -0.00005  -0.00384  -0.00237  -0.00613  -0.29568
   D407       0.00737   0.00001   0.00267   0.00106   0.00384   0.01120
   D408      -2.55659   0.00009   0.00706   0.00472   0.01169  -2.54490
   D409       2.68855  -0.00008  -0.00107   0.00163   0.00040   2.68895
   D410      -0.00933   0.00007   0.00565   0.00463   0.01021   0.00088
   D411       0.28759   0.00014   0.01215   0.00806   0.02018   0.30776
   D412      -0.08482   0.00007   0.00176   0.00225   0.00400  -0.08083
   D413       0.93434   0.00018   0.00455   0.00507   0.00972   0.94406
   D414      -3.08423   0.00010   0.00496   0.00401   0.00906  -3.07517
   D415      -2.42420   0.00005   0.00190   0.00253   0.00444  -2.41977
   D416      -1.14743   0.00011   0.00363   0.00253   0.00612  -1.14131
   D417      -0.12826   0.00022   0.00643   0.00535   0.01184  -0.11642
   D418       2.13635   0.00014   0.00684   0.00430   0.01119   2.14754
   D419       2.79638   0.00009   0.00377   0.00281   0.00656   2.80294
   D420       2.72558  -0.00003  -0.00575  -0.00290  -0.00886   2.71672
   D421      -2.53844   0.00009  -0.00296  -0.00008  -0.00314  -2.54158
   D422      -0.27383   0.00000  -0.00255  -0.00114  -0.00379  -0.27762
   D423       0.38620  -0.00005  -0.00561  -0.00262  -0.00842   0.37778
   D424       2.29878  -0.00002   0.00068  -0.00071  -0.00003   2.29875
   D425      -2.96524   0.00010   0.00348   0.00211   0.00569  -2.95955
   D426      -0.70063   0.00001   0.00389   0.00106   0.00504  -0.69559
   D427      -0.04060  -0.00004   0.00082  -0.00043   0.00041  -0.04019
   D428       1.76921  -0.00024   0.10357   0.11055   0.21411   1.98332
   D429       3.05614   0.00084   0.20032   0.08147   0.28181  -2.94523
         Item               Value     Threshold  Converged?
 Maximum Force            0.002806     0.000450     NO 
 RMS     Force            0.000295     0.000300     YES
 Maximum Displacement     0.251770     0.001800     NO 
 RMS     Displacement     0.015784     0.001200     NO 
 Predicted change in Energy=-1.089049D-03
 GradGradGradGradGradGradGradGradGradGradGradGradGradGradGradGradGradGrad

                          Input orientation:                          
 ---------------------------------------------------------------------
 Center     Atomic      Atomic             Coordinates (Angstroms)
 Number     Number       Type             X           Y           Z
 ---------------------------------------------------------------------
      1          4           0       -0.026955   -0.772838    1.203171
      2          4           0       -1.040001   -1.441246   -0.708535
      3          4           0        0.980464   -1.456229   -0.703629
      4          4           0       -0.012475    0.002870   -1.867492
      5          4           0        2.033268   -0.489791    0.766187
      6          4           0       -1.813511    0.608989   -0.898860
      7          4           0       -1.026129    1.255930    1.010537
      8          4           0       -0.015443    1.774931   -0.813578
      9          4           0        0.976424    1.254129    1.006080
     10          4           0        1.774189    0.594094   -0.899240
     11          4           0       -2.089610   -0.484921    0.761567
     12          1           0        3.466952   -0.657975    1.267647
     13          1           0        3.042918   -1.232122    1.654267
     14          1           0       -3.524099   -0.636501    1.274295
     15          1           0       -3.112160   -1.238163    1.629060
     16          1           0        1.267862    2.330521    2.067006
     17          1           0        1.990628    1.997392    1.892219
     18          1           0       -1.987491   -2.615393   -0.913489
     19          1           0       -1.242985   -2.888003   -1.130989
     20          1           0       -0.434011   -1.652503    2.426384
     21          1           0        0.381415   -1.649533    2.427661
     22          1           0        0.347958    3.205294   -1.383181
     23          1           0       -0.429520    3.122468   -1.519913
     24          1           0        2.738156    1.315919   -1.861499
     25          1           0        3.210514    0.883759   -1.363533
     26          1           0       -2.776606    1.346293   -1.855884
     27          1           0       -3.248048    0.897337   -1.373146
     28          1           0       -1.314755    2.333952    2.076484
     29          1           0       -2.039298    2.011338    1.895615
     30          1           0        1.959977   -2.629840   -0.931677
     31          1           0        1.211611   -2.888096   -1.131052
     32          1           0        0.265450   -0.071470   -3.491110
     33          1           0       -0.512900   -0.079293   -3.443842
     34          1           0        1.062252   -4.544009    0.739113
     35          1           0        0.470847   -4.986501    0.632543
 ---------------------------------------------------------------------
                    Distance matrix (angstroms):
                    1          2          3          4          5
     1  Be   0.000000
     2  Be   2.264432   0.000000
     3  Be   2.262256   2.020527   0.000000
     4  Be   3.167161   2.117656   2.114114   0.000000
     5  Be   2.124992   3.539076   2.050063   3.371061   0.000000
     6  Be   3.085411   2.199547   3.479876   2.132923   4.333291
     7  Be   2.269660   3.198462   3.784255   3.298591   3.530886
     8  Be   3.249390   3.377063   3.382945   2.061782   3.438291
     9  Be   2.270289   3.777687   3.204553   3.286486   2.053223
    10  Be   3.087516   3.478310   2.207281   2.116419   2.003890
    11  Be   2.128956   2.043877   3.537738   3.385909   4.122883
    12  H    3.496390   4.983115   3.271966   4.729930   1.528135
    13  H    3.136646   4.721948   3.140639   4.823217   1.535947
    14  H    3.500523   3.278715   4.987507   4.755116   5.582475
    15  H    3.149031   3.130405   4.715778   4.834675   5.270678
    16  H    3.471829   5.220736   4.700903   4.747367   3.198771
    17  H    3.495655   5.269997   4.436931   4.703825   2.730539
    18  H    3.423297   1.522617   3.193190   3.415569   4.848299
    19  H    3.376530   1.520781   2.678869   3.227033   4.481577
    20  H    1.560690   3.199932   3.440384   4.621182   3.193058
    21  H    1.560364   3.449570   3.193932   4.618867   2.614214
    22  H    4.759760   4.896113   4.753068   3.258833   4.594966
    23  H    4.769765   4.675309   4.859922   3.166485   4.933558
    24  H    4.626117   4.817236   3.480654   3.047968   3.265301
    25  H    4.451235   4.888921   3.299112   3.378994   2.794325
    26  H    4.626998   3.478877   4.826738   3.073326   5.777660
    27  H    4.449981   3.284228   4.885472   3.393137   5.864569
    28  H    3.474657   4.699356   5.230920   4.762859   4.571615
    29  H    3.504374   4.438528   5.281956   4.722598   4.910911
    30  H    3.457447   3.234566   1.545579   3.420159   2.732751
    31  H    3.384813   2.709548   1.512072   3.224658   3.166465
    32  H    4.755386   3.364999   3.193565   1.648910   4.628688
    33  H    4.723545   3.100751   3.410991   1.655915   4.937188
    34  H    3.952652   4.017747   3.409190   5.350097   4.168967
    35  H    4.281165   4.080438   3.808921   5.601571   4.762291
                    6          7          8          9         10
     6  Be   0.000000
     7  Be   2.164325   0.000000
     8  Be   2.144702   2.149009   0.000000
     9  Be   3.439294   2.002558   2.136864   0.000000
    10  Be   3.587731   3.453556   2.145809   2.168483   0.000000
    11  Be   2.007458   2.055126   3.448214   3.533362   4.341830
    12  H    5.846559   4.890492   4.730497   3.150760   3.021345
    13  H    5.787318   4.812685   4.948353   3.297270   3.386021
    14  H    3.033143   3.144952   4.741823   4.888878   5.857514
    15  H    3.389518   3.309773   4.963353   4.828679   5.798782
    16  H    4.610303   2.744679   3.202079   1.539194   3.474213
    17  H    4.918258   3.229234   3.375670   1.538276   3.131826
    18  H    3.229105   4.428683   4.813928   5.238582   4.944820
    19  H    3.550822   4.669619   4.832242   5.162373   4.613247
    20  H    4.251425   3.288497   4.734961   3.529179   4.580733
    21  H    4.580870   3.525782   4.731815   3.287276   4.247581
    22  H    3.412817   3.379056   1.581912   3.148108   3.014415
    23  H    2.935765   3.200481   1.576777   3.442094   3.410901
    24  H    4.705752   4.735191   2.981801   3.366085   1.541495
    25  H    5.052945   4.870715   3.391672   3.277712   1.537044
    26  H    1.545012   3.359867   2.982307   4.720653   4.710701
    27  H    1.538176   3.278332   3.396030   4.861500   5.053652
    28  H    3.475188   1.543269   3.217635   2.749779   4.628564
    29  H    3.134750   1.542892   3.389927   3.234071   4.935836
    30  H    4.972958   5.271455   4.828897   4.450562   3.229446
    31  H    4.629782   5.173667   4.832212   4.666977   3.534951
    32  H    3.391882   4.867750   3.264549   4.742090   3.071980
    33  H    2.939771   4.678431   3.256363   4.878310   3.487008
    34  H    6.124243   6.170438   6.595550   5.804915   5.439775
    35  H    6.234821   6.430533   6.931429   6.272208   5.931956
                   11         12         13         14         15
    11  Be   0.000000
    12  H    5.582244   0.000000
    13  H    5.262895   0.811742   0.000000
    14  H    1.530891   6.991087   6.604911   0.000000
    15  H    1.538027   6.614526   6.155132   0.810894   0.000000
    16  H    4.572034   3.795534   4.001700   5.691616   5.666735
    17  H    4.908013   3.101708   3.404952   6.142593   6.047852
    18  H    2.712038   6.191913   5.814793   3.326195   3.102611
    19  H    3.173853   5.736723   5.372946   4.007260   3.719362
    20  H    2.622188   4.189185   3.586352   3.450828   2.824869
    21  H    3.199712   3.442289   2.802849   4.196371   3.607223
    22  H    4.915218   5.628487   6.014945   6.067487   6.386730
    23  H    4.579771   6.102847   6.410593   5.613721   6.010631
    24  H    5.781940   3.770804   4.352702   7.270556   7.275544
    25  H    5.872022   3.060361   3.689466   7.390828   7.309882
    26  H    3.267470   7.263302   7.268854   3.779979   4.351648
    27  H    2.794569   7.381328   7.299046   3.072102   3.686742
    28  H    3.205535   5.698295   5.646633   3.787915   4.023787
    29  H    2.742245   6.151290   6.033838   3.098665   3.432396
    30  H    4.885377   3.316060   3.132648   6.238173   5.849847
    31  H    4.500590   3.976652   3.722088   5.769083   5.388459
    32  H    4.878781   5.765360   5.961237   6.114657   6.243842
    33  H    4.509546   6.194532   6.321675   5.624821   5.816654
    34  H    5.139156   4.600347   3.965997   6.048938   5.398735
    35  H    5.180425   5.302465   4.664207   5.940870   5.280248
                   16         17         18         19         20
    16  H    0.000000
    17  H    0.814811   0.000000
    18  H    6.628931   6.706356   0.000000
    19  H    6.615475   6.592657   0.822139   0.000000
    20  H    4.346263   4.414289   3.807257   3.851726   0.000000
    21  H    4.093493   4.021980   4.208074   4.103227   0.815433
    22  H    3.676308   3.858191   6.289303   6.302616   6.222737
    23  H    4.046513   4.331923   5.976460   6.077726   6.194645
    24  H    4.315592   3.887622   6.219781   5.835760   6.104107
    25  H    4.199478   3.650784   6.282186   5.840712   5.837693
    26  H    5.719745   6.099076   4.147983   4.561439   5.728730
    27  H    5.855092   6.270284   3.760261   4.290421   5.371863
    28  H    2.582636   3.327579   5.821385   6.128772   4.097556
    29  H    3.326944   4.029952   5.412983   5.813604   4.035145
    30  H    5.837491   5.420942   3.947537   3.219525   4.238271
    31  H    6.120841   5.797847   3.218067   2.454596   4.109758
    32  H    6.137348   6.019690   4.265140   3.972204   6.164872
    33  H    6.272779   6.249306   3.874133   3.710952   6.077891
    34  H    7.004622   6.706822   3.968827   3.399081   3.666946
    35  H    7.498781   7.257498   3.749105   3.232794   3.892579
                   21         22         23         24         25
    21  H    0.000000
    22  H    6.171951   0.000000
    23  H    6.246035   0.793743   0.000000
    24  H    5.722327   3.084084   3.662577   0.000000
    25  H    5.366052   3.685667   4.276228   0.811083   0.000000
    26  H    6.107113   3.666365   2.962513   5.514848   6.025110
    27  H    5.840007   4.272941   3.594001   6.020659   6.458583
    28  H    4.343785   3.936132   3.786749   5.741967   5.866416
    29  H    4.420962   4.227887   3.935966   6.117482   6.281242
    30  H    3.839012   6.070524   6.256578   4.127851   3.754427
    31  H    3.858458   6.159454   6.242708   4.531847   4.275108
    32  H    6.126629   3.897096   3.817046   3.270284   3.756654
    33  H    6.143289   3.971890   3.736272   3.875538   4.372524
    34  H    3.419463   8.066353   8.130403   6.626507   6.204580
    35  H    3.790225   8.437046   8.437956   7.147128   6.778646
                   26         27         28         29         30
    26  H    0.000000
    27  H    0.810466   0.000000
    28  H    4.309989   4.207307   0.000000
    29  H    3.880677   3.658808   0.813484   0.000000
    30  H    6.252920   6.305505   6.664243   6.747468   0.000000
    31  H    5.861851   5.854628   6.628770   6.613137   0.816393
    32  H    3.733379   4.215332   6.267472   6.218260   3.995920
    33  H    3.110991   3.566878   6.077888   5.933837   4.351021
    34  H    7.494431   7.255933   7.398991   7.343683   2.694715
    35  H    7.539396   7.243791   7.672181   7.540950   3.196583
                   31         32         33         34         35
    31  H    0.000000
    32  H    3.794533   0.000000
    33  H    4.026452   0.779824   0.000000
    34  H    2.502373   6.207519   6.317587   0.000000
    35  H    2.839419   6.419052   6.454871   0.746268   0.000000
 Stoichiometry    Be11H24
 Framework group  C1[X(Be11H24)]
 Deg. of freedom    99
 Full point group                 C1      NOp   1
 Largest Abelian subgroup         C1      NOp   1
 Largest concise Abelian subgroup C1      NOp   1
                         Standard orientation:                         
 ---------------------------------------------------------------------
 Center     Atomic      Atomic             Coordinates (Angstroms)
 Number     Number       Type             X           Y           Z
 ---------------------------------------------------------------------
      1          4           0        0.575417    0.621676   -1.184428
      2          4           0        0.113167    1.653132    0.777733
      3          4           0        1.597438    0.282469    0.805099
      4          4           0       -0.223284   -0.186073    1.772011
      5          4           0        1.845875   -1.026228   -0.753217
      6          4           0       -1.858360    0.680172    0.711112
      7          4           0       -1.546362   -0.181544   -1.249603
      8          4           0       -1.329387   -1.388985    0.514837
      9          4           0       -0.084954   -1.550236   -1.214779
     10          4           0        0.768455   -1.762879    0.767339
     11          4           0       -1.164948    1.789751   -0.811353
     12          1           0        3.051851   -1.846399   -1.209439
     13          1           0        3.167456   -1.110239   -1.531356
     14          1           0       -2.061140    2.920100   -1.323970
     15          1           0       -1.320093    3.102013   -1.598387
     16          1           0       -0.504110   -2.449265   -2.391713
     17          1           0        0.232736   -2.715303   -2.167661
     18          1           0        0.199093    3.137322    1.106612
     19          1           0        0.906829    2.809239    1.366197
     20          1           0        0.987727    1.631919   -2.300296
     21          1           0        1.580577    1.072146   -2.289627
     22          1           0       -2.086506   -2.718863    0.915640
     23          1           0       -2.610049   -2.137480    1.049519
     24          1           0        0.893420   -3.019536    1.651310
     25          1           0        1.576855   -2.990956    1.215470
     26          1           0       -3.148941    0.730710    1.558998
     27          1           0       -3.143905    1.415827    1.126048
     28          1           0       -2.389239   -0.684634   -2.440459
     29          1           0       -2.715703    0.031130   -2.233436
     30          1           0        3.086365    0.446518    1.185889
     31          1           0        2.697190    1.130467    1.403269
     32          1           0       -0.120049   -0.446523    3.396945
     33          1           0       -0.678087    0.095128    3.339216
     34          1           0        3.883364    2.577149   -0.258650
     35          1           0        3.742125    3.294512   -0.109121
 ---------------------------------------------------------------------
 Rotational constants (GHZ):           1.1969408           1.0981452           0.9766304
 Standard basis: def2TZVP (5D, 7F)
 There are   364 symmetry adapted cartesian basis functions of A   symmetry.
 There are   353 symmetry adapted basis functions of A   symmetry.
   353 basis functions,   511 primitive gaussians,   364 cartesian basis functions
    34 alpha electrons       34 beta electrons
       nuclear repulsion energy       372.7677664423 Hartrees.
 NAtoms=   35 NActive=   35 NUniq=   35 SFac= 1.00D+00 NAtFMM=   60 NAOKFM=F Big=F
 Integral buffers will be    131072 words long.
 Raffenetti 2 integral format.
 Two-electron integral symmetry is turned on.
 Nuclear repulsion after empirical dispersion term =      372.7165411495 Hartrees.
 One-electron integrals computed using PRISM.
   1 Symmetry operations used in ECPInt.
 ECPInt:  NShTT=   19110 NPrTT=   51619 LenC2=   18226 LenP2D=   39766.
 LDataN:  DoStor=T MaxTD1= 4 Len=   56
 NBasis=   353 RedAO= T EigKep=  9.96D-05  NBF=   353
 NBsUse=   353 1.00D-06 EigRej= -1.00D+00 NBFU=   353
 Initial guess from the checkpoint file:  "/home/super/YCY/BeH/Be11/2/H12-Be11.chk"
 B after Tr=     0.000000    0.000000    0.000000
         Rot=    0.999971   -0.004036    0.004042    0.004955 Ang=  -0.87 deg.
 ExpMin= 3.27D-02 ExpMax= 4.70D+03 ExpMxC= 1.60D+02 IAcc=3 IRadAn=         5 AccDes= 0.00D+00
 Harris functional with IExCor= 1009 and IRadAn=       5 diagonalized for initial guess.
 HarFok:  IExCor= 1009 AccDes= 0.00D+00 IRadAn=         5 IDoV= 1 UseB2=F ITyADJ=14
 ICtDFT=  3500011 ScaDFX=  1.000000  1.000000  1.000000  1.000000
 FoFCou: FMM=F IPFlag=           0 FMFlag=      100000 FMFlg1=           0
         NFxFlg=           0 DoJE=T BraDBF=F KetDBF=T FulRan=T
         wScrn=  0.000000 ICntrl=       500 IOpCl=  0 I1Cent=   200000004 NGrid=           0
         NMat0=    1 NMatS0=      1 NMatT0=    0 NMatD0=    1 NMtDS0=    0 NMtDT0=    0
 Petite list used in FoFCou.
 Requested convergence on RMS density matrix=1.00D-08 within 128 cycles.
 Requested convergence on MAX density matrix=1.00D-06.
 Requested convergence on             energy=1.00D-06.
 No special actions if energy rises.
 SCF Done:  E(RPBE1PBE) =  -176.025155550     A.U. after   13 cycles
            NFock= 13  Conv=0.43D-08     -V/T= 2.0098
   1 Symmetry operations used in ECPInt.
 ECPInt:  NShTT=   19110 NPrTT=   51619 LenC2=   18226 LenP2D=   39766.
 LDataN:  DoStor=T MaxTD1= 5 Len=  102
 Calling FoFJK, ICntrl=      2127 FMM=F ISym2X=0 I1Cent= 0 IOpClX= 0 NMat=1 NMatS=1 NMatT=0.
 ***** Axes restored to original set *****
 -------------------------------------------------------------------
 Center     Atomic                   Forces (Hartrees/Bohr)
 Number     Number              X              Y              Z
 -------------------------------------------------------------------
      1        4           0.000253565   -0.002121370    0.000625744
      2        4           0.001294173    0.001203859    0.001056652
      3        4           0.001441106    0.003006329    0.001210341
      4        4          -0.002016586   -0.000203749   -0.005403469
      5        4           0.000769192   -0.001252843   -0.000210452
      6        4           0.001939405   -0.000176257    0.001132993
      7        4          -0.000296702    0.001789662   -0.000485397
      8        4           0.000035310   -0.002588178    0.001696479
      9        4           0.000168830    0.002091859   -0.000576006
     10        4          -0.001496170   -0.000513708    0.000436982
     11        4          -0.000912870   -0.000763684   -0.000260001
     12        1          -0.000009268   -0.000157749   -0.000152608
     13        1          -0.000131937    0.000474186    0.000554646
     14        1           0.000103218   -0.000200387   -0.000091868
     15        1           0.000063919    0.000455121    0.000505317
     16        1          -0.000023758   -0.000296996    0.000221528
     17        1          -0.000239422   -0.000288185    0.000204014
     18        1           0.000024688   -0.000149288   -0.000317272
     19        1          -0.000403013    0.000145307    0.000068777
     20        1          -0.000156531    0.000360211    0.000152205
     21        1           0.000045266    0.000361962    0.000051283
     22        1          -0.000492808    0.000268701    0.000111537
     23        1           0.000339947    0.000109714   -0.000478048
     24        1           0.000215574   -0.000124359   -0.000209134
     25        1          -0.000098051   -0.000121170    0.000168975
     26        1          -0.000209315   -0.000195713   -0.000132364
     27        1          -0.000090608   -0.000045229    0.000115459
     28        1          -0.000022084   -0.000393292    0.000267369
     29        1           0.000243987   -0.000264220    0.000232777
     30        1          -0.001624076    0.002465064    0.000076277
     31        1          -0.000099974   -0.002874030   -0.001292274
     32        1           0.000968616    0.000342016   -0.001004934
     33        1           0.000689560    0.000122384    0.001109883
     34        1          -0.000425733    0.000235481    0.000494353
     35        1           0.000152549   -0.000701448    0.000120235
 -------------------------------------------------------------------
 Cartesian Forces:  Max     0.005403469 RMS     0.001029491

 GradGradGradGradGradGradGradGradGradGradGradGradGradGradGradGradGradGrad
 Berny optimization.
 Using GEDIIS/GDIIS optimizer.
 FormGI is forming the generalized inverse of G from B-inverse, IUseBI=4.
 Internal  Forces:  Max     0.002410764 RMS     0.000222754
 Search for a local minimum.
 Step number   5 out of a maximum of  210
 All quantities printed in internal units (Hartrees-Bohrs-Radians)
 Mixed Optimization -- En-DIIS/RFO-DIIS
 Swapping is turned off.
 Update second derivatives using D2CorX and points    4    5
 DE= -1.32D-03 DEPred=-1.09D-03 R= 1.22D+00
 TightC=F SS=  1.41D+00  RLast= 4.89D-01 DXNew= 1.4270D+00 1.4684D+00
 Trust test= 1.22D+00 RLast= 4.89D-01 DXMaxT set to 1.43D+00
 ITU=  1  1  1  1  0
     Eigenvalues ---    0.00179   0.00853   0.01016   0.01642   0.01753
     Eigenvalues ---    0.01777   0.01801   0.01872   0.01908   0.01984
     Eigenvalues ---    0.02015   0.02157   0.02199   0.02220   0.02270
     Eigenvalues ---    0.02335   0.02376   0.02433   0.02468   0.02545
     Eigenvalues ---    0.02563   0.02665   0.02734   0.02755   0.02780
     Eigenvalues ---    0.02837   0.02857   0.02869   0.02915   0.02989
     Eigenvalues ---    0.03007   0.03115   0.03140   0.03211   0.03274
     Eigenvalues ---    0.03310   0.03340   0.03439   0.03495   0.03781
     Eigenvalues ---    0.04005   0.04133   0.04677   0.05309   0.05582
     Eigenvalues ---    0.05744   0.05960   0.06062   0.06121   0.06205
     Eigenvalues ---    0.06419   0.06557   0.06781   0.06896   0.07970
     Eigenvalues ---    0.08206   0.08309   0.08374   0.08563   0.08599
     Eigenvalues ---    0.08634   0.08796   0.08854   0.09015   0.09040
     Eigenvalues ---    0.09156   0.09201   0.09287   0.09798   0.09939
     Eigenvalues ---    0.09942   0.10262   0.10275   0.10363   0.10430
     Eigenvalues ---    0.10585   0.10622   0.10643   0.10870   0.11255
     Eigenvalues ---    0.11391   0.11915   0.12083   0.12225   0.13417
     Eigenvalues ---    0.14112   0.16005   0.16937   0.16966   0.17058
     Eigenvalues ---    0.17289   0.17435   0.17729   0.17811   0.18556
     Eigenvalues ---    0.18579   0.18690   0.28867   0.66063
 En-DIIS/RFO-DIIS/Sim-DIIS IScMMF=       -3 using points:     5    4    3
 RFO step:  Lambda=-7.48215974D-04.
 DidBck=F Rises=F RFO-DIIS coefs:    1.58312   -2.00000    1.41688
 Iteration  1 RMS(Cart)=  0.01575640 RMS(Int)=  0.00247890
 Iteration  2 RMS(Cart)=  0.00243191 RMS(Int)=  0.00022281
 Iteration  3 RMS(Cart)=  0.00005570 RMS(Int)=  0.00021495
 Iteration  4 RMS(Cart)=  0.00000003 RMS(Int)=  0.00021495
 Variable       Old X    -DE/DX   Delta X   Delta X   Delta X     New X
                                 (Linear)    (Quad)   (Total)
    R1        4.27916   0.00000  -0.00048  -0.00272  -0.00316   4.27599
    R2        4.27505   0.00003  -0.00050  -0.00197  -0.00253   4.27252
    R3        4.01565   0.00004  -0.00226   0.00065  -0.00159   4.01406
    R4        4.28904   0.00010   0.00094   0.00513   0.00603   4.29507
    R5        4.29022   0.00011   0.00118   0.00572   0.00689   4.29711
    R6        4.02314   0.00006  -0.00167   0.00099  -0.00067   4.02247
    R7        2.94928  -0.00004   0.00015  -0.00201  -0.00185   2.94742
    R8        2.94866  -0.00015  -0.00105  -0.00111  -0.00216   2.94650
    R9        3.81824  -0.00038  -0.00483  -0.01014  -0.01506   3.80318
   R10        4.00179   0.00033   0.00393   0.01360   0.01756   4.01935
   R11        4.15654  -0.00048  -0.00386  -0.02407  -0.02806   4.12848
   R12        3.86237   0.00013   0.00071   0.00198   0.00268   3.86504
   R13        2.87733   0.00016   0.00178   0.00158   0.00336   2.88069
   R14        2.87386  -0.00008  -0.00079   0.00293   0.00214   2.87600
   R15        3.99510   0.00020   0.00181   0.00741   0.00917   4.00427
   R16        3.87406  -0.00001   0.00085   0.00358   0.00446   3.87851
   R17        4.17116  -0.00059  -0.00467  -0.02923  -0.03409   4.13707
   R18        2.92072  -0.00210  -0.02583  -0.00310  -0.02766   2.89306
   R19        2.85740   0.00241   0.01789  -0.02174  -0.00314   2.85426
   R20        4.03064   0.00019   0.00190   0.00717   0.00917   4.03981
   R21        3.89620   0.00012   0.00117   0.00998   0.01129   3.90749
   R22        3.99945   0.00004  -0.00109   0.00870   0.00782   4.00728
   R23        3.11599   0.00113   0.01091  -0.00319   0.00800   3.12399
   R24        3.12923  -0.00128  -0.01090   0.02064   0.01004   3.13927
   R25        3.88003   0.00027   0.00210  -0.00226  -0.00018   3.87985
   R26        3.78680   0.00022   0.00192  -0.00213  -0.00032   3.78648
   R27        2.88776  -0.00004  -0.00054   0.00150   0.00089   2.88865
   R28        2.90252   0.00001   0.00052   0.00122   0.00166   2.90418
   R29        4.08998   0.00001   0.00048   0.00392   0.00446   4.09444
   R30        4.05290  -0.00052  -0.00281  -0.00477  -0.00759   4.04531
   R31        3.79355   0.00013   0.00134  -0.00190  -0.00057   3.79297
   R32        2.91965   0.00011   0.00099   0.00218   0.00316   2.92281
   R33        2.90673   0.00003  -0.00015   0.00239   0.00223   2.90896
   R34        4.06104  -0.00007  -0.00123  -0.00372  -0.00491   4.05613
   R35        3.78429  -0.00013  -0.00313   0.00348   0.00035   3.78463
   R36        3.88363   0.00015   0.00097  -0.00018   0.00079   3.88442
   R37        2.91636  -0.00006   0.00009  -0.00294  -0.00283   2.91353
   R38        2.91564  -0.00013  -0.00120  -0.00291  -0.00408   2.91156
   R39        4.03809  -0.00013  -0.00231  -0.00439  -0.00663   4.03146
   R40        4.05499  -0.00039  -0.00206  -0.00349  -0.00553   4.04947
   R41        2.98938   0.00011   0.00107   0.01180   0.01281   3.00219
   R42        2.97968   0.00024   0.00278   0.01014   0.01286   2.99253
   R43        4.09784   0.00020   0.00186   0.00405   0.00593   4.10377
   R44        2.90866  -0.00004   0.00061  -0.00443  -0.00380   2.90485
   R45        2.90692  -0.00016  -0.00218  -0.00324  -0.00539   2.90153
   R46        2.91300   0.00020   0.00235  -0.00028   0.00207   2.91507
   R47        2.90459  -0.00018  -0.00212   0.00282   0.00070   2.90530
   R48        2.89296  -0.00009  -0.00098   0.00067  -0.00037   2.89259
   R49        2.90645   0.00004   0.00088  -0.00033   0.00049   2.90694
   R50        1.53397  -0.00002   0.00052  -0.00089  -0.00010   1.53387
   R51        1.53237  -0.00007   0.00026  -0.00053  -0.00006   1.53231
   R52        1.53977  -0.00007   0.00005   0.00156   0.00154   1.54130
   R53        1.55362  -0.00007  -0.00079  -0.00089  -0.00168   1.55194
   R54        1.54095  -0.00001  -0.00000   0.00111   0.00110   1.54205
   R55        1.49996  -0.00010  -0.00062  -0.00206  -0.00245   1.49750
   R56        1.53272   0.00004   0.00009  -0.00027  -0.00019   1.53253
   R57        1.53156   0.00004   0.00007  -0.00085  -0.00077   1.53079
   R58        1.53726  -0.00009  -0.00009   0.00129   0.00111   1.53837
   R59        1.54276   0.00011   0.00404   0.00034   0.00070   1.54346
   R60        4.72880   0.00078   0.02760   0.13512   0.16272   4.89152
   R61        1.47365   0.00002   0.00163  -0.00677  -0.00639   1.46726
   R62        1.41024   0.00028   0.00057  -0.00102  -0.00045   1.40979
    A1        1.87491  -0.00010  -0.00049  -0.00060  -0.00109   1.87382
    A2        1.56604  -0.00006  -0.00029  -0.00281  -0.00313   1.56292
    A3        1.96923  -0.00014  -0.00126  -0.00414  -0.00542   1.96381
    A4        1.95910   0.00018   0.00165   0.00734   0.00899   1.96809
    A5        2.23159   0.00018   0.00157   0.00773   0.00932   2.24091
    A6        1.97635  -0.00015  -0.00122  -0.00561  -0.00687   1.96947
    A7        1.57052  -0.00008  -0.00023  -0.00424  -0.00452   1.56600
    A8        1.87283  -0.00007  -0.00067  -0.00160  -0.00230   1.87054
    A9        2.22244   0.00022   0.00188   0.01032   0.01223   2.23467
   A10        1.95538   0.00020   0.00179   0.00852   0.01034   1.96572
   A11        1.86533  -0.00000  -0.00030  -0.00164  -0.00196   1.86337
   A12        2.64384  -0.00000   0.00026  -0.00053  -0.00026   2.64359
   A13        2.08187   0.00002  -0.00007   0.00105   0.00099   2.08286
   A14        1.55327   0.00001  -0.00014   0.00033   0.00020   1.55347
   A15        2.04375  -0.00006  -0.00059  -0.00406  -0.00464   2.03911
   A16        2.32408  -0.00007  -0.00074  -0.00381  -0.00453   2.31955
   A17        1.86444  -0.00004  -0.00070  -0.00116  -0.00184   1.86260
   A18        2.32752  -0.00006  -0.00071  -0.00422  -0.00492   2.32260
   A19        2.04215  -0.00002  -0.00012  -0.00297  -0.00310   2.03906
   A20        1.55690  -0.00002  -0.00022  -0.00025  -0.00048   1.55642
   A21        2.08556  -0.00000  -0.00014   0.00042   0.00028   2.08584
   A22        1.61448   0.00036   0.00258   0.01287   0.01546   1.62994
   A23        1.52602   0.00006   0.00051   0.00415   0.00468   1.53070
   A24        2.23909  -0.00006  -0.00025  -0.00078  -0.00106   2.23804
   A25        2.18345  -0.00008  -0.00022  -0.00259  -0.00286   2.18059
   A26        1.93776  -0.00002   0.00007  -0.00010  -0.00005   1.93770
   A27        2.11209   0.00006   0.00010   0.00123   0.00132   2.11341
   A28        2.23555   0.00001   0.00026   0.00299   0.00327   2.23882
   A29        1.69823   0.00003   0.00055   0.00302   0.00359   1.70182
   A30        1.90048   0.00031   0.00204   0.01015   0.01222   1.91270
   A31        2.42514  -0.00031  -0.00233  -0.01216  -0.01447   2.41067
   A32        2.16697  -0.00022  -0.00137  -0.00735  -0.00873   2.15824
   A33        2.08095   0.00000  -0.00051  -0.00391  -0.00442   2.07653
   A34        2.52486   0.00000  -0.00063  -0.00297  -0.00360   2.52126
   A35        1.70931  -0.00007  -0.00038  -0.00243  -0.00283   1.70647
[truncated: 6,321,582 more chars]
