# Supplementary material for: A DFT Study on Ben(n = 10–12) Clusters with Hydrogen Storage Capacity
Source: Molecules. 2026 Feb 6;31(3):566. doi: 10.3390/molecules31030566 (PMC12899933; doi:10.3390/molecules31030566)
Supplement: Supplementary file 1 [file molecules-31-00566-s001.zip › Supplementary Information/Be11/H14-Be11.gjf]

%chk=C:\Users\18823\Desktop\BeH\BeH11\out\2\H14-Be11.chk
# opt freq def2tzvp em=gd3bj pbe1pbe

Title Card Required

0 1
 Be                -0.00058100    0.97762500   -1.05393300
 Be                -1.01081900    1.15671200    0.98235800
 Be                 1.00888700    1.15798200    0.98228900
 Be                 0.00015100   -0.53829200    1.79445700
 Be                 2.05034300    0.63084700   -0.71767500
 Be                -1.80503900   -0.80598900    0.64499700
 Be                -1.00881000   -1.04693000   -1.32937000
 Be                 0.00121000   -1.93955100    0.32621400
 Be                 1.01050900   -1.04594400   -1.32922900
 Be                 1.80599000   -0.80333200    0.64544500
 Be                -2.05104200    0.62819500   -0.71783900
 H                  3.45791400    1.07571800   -1.15711800
 H                  2.95072000    1.54369900   -1.57585400
 H                 -3.45907200    1.07061500   -1.15826500
 H                 -2.95245900    1.54075700   -1.57518800
 H                  1.25625000   -1.77740700   -2.66187900
 H                  1.99224600   -1.55021900   -2.39394700
 H                 -1.98455200    2.21128300    1.52114300
 H                 -1.24763000    2.45810000    1.76924000
 H                 -0.41686000    2.05135700   -2.06584300
 H                  0.41379900    2.05226600   -2.06572500
 H                  0.00503200   -3.51131300    0.14949400
 H                  0.00041800   -3.40650200    0.93585400
 H                  2.79873700   -1.67342000    1.46943700
 H                  3.26010300   -1.18906900    1.02071900
 H                 -2.79643400   -1.67829000    1.46840200
 H                 -3.25862300   -1.19436100    1.02013200
 H                 -1.25316500   -1.77971700   -2.66164500
 H                 -1.98958300   -1.55378100   -2.39397700
 H                  1.98160400    2.21375400    1.52115700
 H                  1.24446300    2.45998500    1.76904700
 H                  0.00268600   -1.21029200    3.23493200
 H                 -0.00185900   -0.42939400    3.37338100
 H                 -0.00308000    4.02111300   -0.20135200
 H                 -0.00384100    4.76982600   -0.25299500
 H                 -2.55912524    0.54154517    4.18818921
 H                 -2.27654112    0.52920017    3.65904479
 H                 -0.53495757   -4.58832736   -2.66697355
 H                 -0.42642445   -4.10325572   -2.33092881
