# Supplementary material for: A DFT Study on Ben(n = 10–12) Clusters with Hydrogen Storage Capacity
Source: Molecules. 2026 Feb 6;31(3):566. doi: 10.3390/molecules31030566 (PMC12899933; doi:10.3390/molecules31030566)
Supplement: Supplementary file 1 [file molecules-31-00566-s001.zip › Supplementary Information/Be11/H14-Be11.out]

 Entering Gaussian System, Link 0=g16
 Initial command:
 /home/super/DK/Gaussian/g16/l1.exe "/home/super/DK/Gaussian/g16scratch/Gau-11231.inp" -scrdir="/home/super/DK/Gaussian/g16scratch/"
 Default is to use a total of  14 processors:
                               14 via shared-memory
                                1 via Linda
 Entering Link 1 = /home/super/DK/Gaussian/g16/l1.exe PID=     11233.
  
 Copyright (c) 1988,1990,1992,1993,1995,1998,2003,2009,2016,
            Gaussian, Inc.  All Rights Reserved.
  
 This is part of the Gaussian(R) 16 program.  It is based on
 the Gaussian(R) 09 system (copyright 2009, Gaussian, Inc.),
 the Gaussian(R) 03 system (copyright 2003, Gaussian, Inc.),
 the Gaussian(R) 98 system (copyright 1998, Gaussian, Inc.),
 the Gaussian(R) 94 system (copyright 1995, Gaussian, Inc.),
 the Gaussian 92(TM) system (copyright 1992, Gaussian, Inc.),
 the Gaussian 90(TM) system (copyright 1990, Gaussian, Inc.),
 the Gaussian 88(TM) system (copyright 1988, Gaussian, Inc.),
 the Gaussian 86(TM) system (copyright 1986, Carnegie Mellon
 University), and the Gaussian 82(TM) system (copyright 1983,
 Carnegie Mellon University). Gaussian is a federally registered
 trademark of Gaussian, Inc.
  
 This software contains proprietary and confidential information,
 including trade secrets, belonging to Gaussian, Inc.
  
 This software is provided under written license and may be
 used, copied, transmitted, or stored only in accord with that
 written license.
  
 The following legend is applicable only to US Government
 contracts under FAR:
  
                    RESTRICTED RIGHTS LEGEND
  
 Use, reproduction and disclosure by the US Government is
 subject to restrictions as set forth in subparagraphs (a)
 and (c) of the Commercial Computer Software - Restricted
 Rights clause in FAR 52.227-19.
  
 Gaussian, Inc.
 340 Quinnipiac St., Bldg. 40, Wallingford CT 06492
  
  
 ---------------------------------------------------------------
 Warning -- This program may not be used in any manner that
 competes with the business of Gaussian, Inc. or will provide
 assistance to any competitor of Gaussian, Inc.  The licensee
 of this program is prohibited from giving any competitor of
 Gaussian, Inc. access to this program.  By using this program,
 the user acknowledges that Gaussian, Inc. is engaged in the
 business of creating and licensing software in the field of
 computational chemistry and represents and warrants to the
 licensee that it is not a competitor of Gaussian, Inc. and that
 it will not use this program in any manner prohibited above.
 ---------------------------------------------------------------
  

 Cite this work as:
 Gaussian 16, Revision A.03,
 M. J. Frisch, G. W. Trucks, H. B. Schlegel, G. E. Scuseria, 
 M. A. Robb, J. R. Cheeseman, G. Scalmani, V. Barone, 
 G. A. Petersson, H. Nakatsuji, X. Li, M. Caricato, A. V. Marenich, 
 J. Bloino, B. G. Janesko, R. Gomperts, B. Mennucci, H. P. Hratchian, 
 J. V. Ortiz, A. F. Izmaylov, J. L. Sonnenberg, D. Williams-Young, 
 F. Ding, F. Lipparini, F. Egidi, J. Goings, B. Peng, A. Petrone, 
 T. Henderson, D. Ranasinghe, V. G. Zakrzewski, J. Gao, N. Rega, 
 G. Zheng, W. Liang, M. Hada, M. Ehara, K. Toyota, R. Fukuda, 
 J. Hasegawa, M. Ishida, T. Nakajima, Y. Honda, O. Kitao, H. Nakai, 
 T. Vreven, K. Throssell, J. A. Montgomery, Jr., J. E. Peralta, 
 F. Ogliaro, M. J. Bearpark, J. J. Heyd, E. N. Brothers, K. N. Kudin, 
 V. N. Staroverov, T. A. Keith, R. Kobayashi, J. Normand, 
 K. Raghavachari, A. P. Rendell, J. C. Burant, S. S. Iyengar, 
 J. Tomasi, M. Cossi, J. M. Millam, M. Klene, C. Adamo, R. Cammi, 
 J. W. Ochterski, R. L. Martin, K. Morokuma, O. Farkas, 
 J. B. Foresman, and D. J. Fox, Gaussian, Inc., Wallingford CT, 2016.
 
 ******************************************
 Gaussian 16:  ES64L-G16RevA.03 25-Dec-2016
                 4-Sep-2024 
 ******************************************
 %chk=/home/super/YCY/BeH/Be11/2/H14-Be11.chk
 ------------------------------------
 # opt freq def2tzvp em=gd3bj pbe1pbe
 ------------------------------------
 1/18=20,19=15,26=3,38=1/1,3;
 2/9=110,12=2,17=6,18=5,40=1/2;
 3/5=44,7=101,11=2,25=1,30=1,71=1,74=-13,124=41/1,2,3;
 4//1;
 5/5=2,38=5/2;
 6/7=2,8=2,9=2,10=2,28=1/1;
 7//1,2,3,16;
 1/18=20,19=15,26=3/3(2);
 2/9=110/2;
 99//99;
 2/9=110/2;
 3/5=44,7=101,11=2,25=1,30=1,71=1,74=-13,124=41/1,2,3;
 4/5=5,16=3,69=1/1;
 5/5=2,38=5/2;
 7//1,2,3,16;
 1/18=20,19=15,26=3/3(-5);
 2/9=110/2;
 6/7=2,8=2,9=2,10=2,19=2,28=1/1;
 99/9=1/99;
 -------------------
 Title Card Required
 -------------------
 Symbolic Z-matrix:
 Charge =  0 Multiplicity = 1
 Be                   -0.00058   0.97763  -1.05393 
 Be                   -1.01082   1.15671   0.98236 
 Be                    1.00889   1.15798   0.98229 
 Be                    0.00015  -0.53829   1.79446 
 Be                    2.05034   0.63085  -0.71768 
 Be                   -1.80504  -0.80599   0.645 
 Be                   -1.00881  -1.04693  -1.32937 
 Be                    0.00121  -1.93955   0.32621 
 Be                    1.01051  -1.04594  -1.32923 
 Be                    1.80599  -0.80333   0.64545 
 Be                   -2.05104   0.6282   -0.71784 
 H                     3.45791   1.07572  -1.15712 
 H                     2.95072   1.5437   -1.57585 
 H                    -3.45907   1.07062  -1.15827 
 H                    -2.95246   1.54076  -1.57519 
 H                     1.25625  -1.77741  -2.66188 
 H                     1.99225  -1.55022  -2.39395 
 H                    -1.98455   2.21128   1.52114 
 H                    -1.24763   2.4581    1.76924 
 H                    -0.41686   2.05136  -2.06584 
 H                     0.4138    2.05227  -2.06573 
 H                     0.00503  -3.51131   0.14949 
 H                     0.00042  -3.4065    0.93585 
 H                     2.79874  -1.67342   1.46944 
 H                     3.2601   -1.18907   1.02072 
 H                    -2.79643  -1.67829   1.4684 
 H                    -3.25862  -1.19436   1.02013 
 H                    -1.25317  -1.77972  -2.66165 
 H                    -1.98958  -1.55378  -2.39398 
 H                     1.9816    2.21375   1.52116 
 H                     1.24446   2.45999   1.76905 
 H                     0.00269  -1.21029   3.23493 
 H                    -0.00186  -0.42939   3.37338 
 H                    -0.00308   4.02111  -0.20135 
 H                    -0.00384   4.76983  -0.253 
 H                    -2.55913   0.54155   4.18819 
 H                    -2.27654   0.5292    3.65904 
 H                    -0.53496  -4.58833  -2.66697 
 H                    -0.42642  -4.10326  -2.33093 
 
 Add virtual bond connecting atoms H37        and H33        Dist= 4.70D+00.
 Add virtual bond connecting atoms H39        and H22        Dist= 4.89D+00.
 Add virtual bond connecting atoms H39        and H28        Dist= 4.70D+00.
 Add virtual bond connecting atoms H34        and H19        Dist= 5.30D+00.
 Add virtual bond connecting atoms H34        and H20        Dist= 5.18D+00.
 Add virtual bond connecting atoms H34        and H21        Dist= 5.18D+00.
 Add virtual bond connecting atoms H34        and H31        Dist= 5.30D+00.

 GradGradGradGradGradGradGradGradGradGradGradGradGradGradGradGradGradGrad
 Berny optimization.
 Initialization pass.
                           ----------------------------
                           !    Initial Parameters    !
                           ! (Angstroms and Degrees)  !
 --------------------------                            --------------------------
 ! Name  Definition              Value          Derivative Info.                !
 --------------------------------------------------------------------------------
 ! R1    R(1,2)                  2.2802         estimate D2E/DX2                !
 ! R2    R(1,3)                  2.2799         estimate D2E/DX2                !
 ! R3    R(1,5)                  2.107          estimate D2E/DX2                !
 ! R4    R(1,7)                  2.2784         estimate D2E/DX2                !
 ! R5    R(1,9)                  2.2788         estimate D2E/DX2                !
 ! R6    R(1,11)                 2.107          estimate D2E/DX2                !
 ! R7    R(1,20)                 1.533          estimate D2E/DX2                !
 ! R8    R(1,21)                 1.5331         estimate D2E/DX2                !
 ! R9    R(2,3)                  2.0197         estimate D2E/DX2                !
 ! R10   R(2,4)                  2.1342         estimate D2E/DX2                !
 ! R11   R(2,6)                  2.144          estimate D2E/DX2                !
 ! R12   R(2,11)                 2.0621         estimate D2E/DX2                !
 ! R13   R(2,18)                 1.5332         estimate D2E/DX2                !
 ! R14   R(2,19)                 1.5391         estimate D2E/DX2                !
 ! R15   R(3,4)                  2.1341         estimate D2E/DX2                !
 ! R16   R(3,5)                  2.0621         estimate D2E/DX2                !
 ! R17   R(3,10)                 2.1437         estimate D2E/DX2                !
 ! R18   R(3,30)                 1.5334         estimate D2E/DX2                !
 ! R19   R(3,31)                 1.5394         estimate D2E/DX2                !
 ! R20   R(4,6)                  2.1568         estimate D2E/DX2                !
 ! R21   R(4,8)                  2.0296         estimate D2E/DX2                !
 ! R22   R(4,10)                 2.1567         estimate D2E/DX2                !
 ! R23   R(4,32)                 1.5895         estimate D2E/DX2                !
 ! R24   R(4,33)                 1.5827         estimate D2E/DX2                !
 ! R25   R(5,9)                  2.0656         estimate D2E/DX2                !
 ! R26   R(5,10)                 1.9937         estimate D2E/DX2                !
 ! R27   R(5,12)                 1.5402         estimate D2E/DX2                !
 ! R28   R(5,13)                 1.5429         estimate D2E/DX2                !
 ! R29   R(6,7)                  2.1425         estimate D2E/DX2                !
 ! R30   R(6,8)                  2.1562         estimate D2E/DX2                !
 ! R31   R(6,11)                 1.9937         estimate D2E/DX2                !
 ! R32   R(6,26)                 1.5562         estimate D2E/DX2                !
 ! R33   R(6,27)                 1.5506         estimate D2E/DX2                !
 ! R34   R(7,8)                  2.1349         estimate D2E/DX2                !
 ! R35   R(7,9)                  2.0193         estimate D2E/DX2                !
 ! R36   R(7,11)                 2.0655         estimate D2E/DX2                !
 ! R37   R(7,28)                 1.54           estimate D2E/DX2                !
 ! R38   R(7,29)                 1.5337         estimate D2E/DX2                !
 ! R39   R(8,9)                  2.1349         estimate D2E/DX2                !
 ! R40   R(8,10)                 2.1564         estimate D2E/DX2                !
 ! R41   R(8,22)                 1.5817         estimate D2E/DX2                !
 ! R42   R(8,23)                 1.5886         estimate D2E/DX2                !
 ! R43   R(9,10)                 2.1427         estimate D2E/DX2                !
 ! R44   R(9,16)                 1.5399         estimate D2E/DX2                !
 ! R45   R(9,17)                 1.5335         estimate D2E/DX2                !
 ! R46   R(10,24)                1.5561         estimate D2E/DX2                !
 ! R47   R(10,25)                1.5505         estimate D2E/DX2                !
 ! R48   R(11,14)                1.5402         estimate D2E/DX2                !
 ! R49   R(11,15)                1.5428         estimate D2E/DX2                !
 ! R50   R(12,13)                0.8072         estimate D2E/DX2                !
 ! R51   R(14,15)                0.8072         estimate D2E/DX2                !
 ! R52   R(16,17)                0.8155         estimate D2E/DX2                !
 ! R53   R(18,19)                0.8158         estimate D2E/DX2                !
 ! R54   R(19,34)                2.8063         estimate D2E/DX2                !
 ! R55   R(20,21)                0.8307         estimate D2E/DX2                !
 ! R56   R(20,34)                2.7436         estimate D2E/DX2                !
 ! R57   R(21,34)                2.7434         estimate D2E/DX2                !
 ! R58   R(22,23)                0.7933         estimate D2E/DX2                !
 ! R59   R(22,39)                2.5863         estimate D2E/DX2                !
 ! R60   R(24,25)                0.8055         estimate D2E/DX2                !
 ! R61   R(26,27)                0.8055         estimate D2E/DX2                !
 ! R62   R(28,29)                0.8155         estimate D2E/DX2                !
 ! R63   R(28,39)                2.4883         estimate D2E/DX2                !
 ! R64   R(30,31)                0.8158         estimate D2E/DX2                !
 ! R65   R(31,34)                2.8064         estimate D2E/DX2                !
 ! R66   R(32,33)                0.7931         estimate D2E/DX2                !
 ! R67   R(33,37)                2.4849         estimate D2E/DX2                !
 ! R68   R(34,35)                0.7505         estimate D2E/DX2                !
 ! R69   R(36,37)                0.6            estimate D2E/DX2                !
 ! R70   R(38,39)                0.6            estimate D2E/DX2                !
 ! A1    A(2,1,5)              107.5575         estimate D2E/DX2                !
 ! A2    A(2,1,7)               88.951          estimate D2E/DX2                !
 ! A3    A(2,1,9)              111.9757         estimate D2E/DX2                !
 ! A4    A(2,1,20)             114.4665         estimate D2E/DX2                !
 ! A5    A(2,1,21)             130.8509         estimate D2E/DX2                !
 ! A6    A(3,1,7)              111.9748         estimate D2E/DX2                !
 ! A7    A(3,1,9)               88.9508         estimate D2E/DX2                !
 ! A8    A(3,1,11)             107.5506         estimate D2E/DX2                !
 ! A9    A(3,1,20)             130.8713         estimate D2E/DX2                !
 ! A10   A(3,1,21)             114.4764         estimate D2E/DX2                !
 ! A11   A(5,1,7)              107.6846         estimate D2E/DX2                !
 ! A12   A(5,1,11)             153.444          estimate D2E/DX2                !
 ! A13   A(5,1,20)             119.0074         estimate D2E/DX2                !
 ! A14   A(5,1,21)              87.5697         estimate D2E/DX2                !
 ! A15   A(7,1,20)             114.9866         estimate D2E/DX2                !
 ! A16   A(7,1,21)             131.5057         estimate D2E/DX2                !
 ! A17   A(9,1,11)             107.6854         estimate D2E/DX2                !
 ! A18   A(9,1,20)             131.5058         estimate D2E/DX2                !
 ! A19   A(9,1,21)             115.0119         estimate D2E/DX2                !
 ! A20   A(11,1,20)             87.5465         estimate D2E/DX2                !
 ! A21   A(11,1,21)            118.9842         estimate D2E/DX2                !
 ! A22   A(1,2,4)               93.8743         estimate D2E/DX2                !
 ! A23   A(1,2,6)               87.2317         estimate D2E/DX2                !
 ! A24   A(1,2,18)             130.4853         estimate D2E/DX2                !
 ! A25   A(1,2,19)             126.239          estimate D2E/DX2                !
 ! A26   A(3,2,6)              111.7777         estimate D2E/DX2                !
 ! A27   A(3,2,11)             120.3043         estimate D2E/DX2                !
 ! A28   A(3,2,18)             129.3975         estimate D2E/DX2                !
 ! A29   A(3,2,19)              98.821          estimate D2E/DX2                !
 ! A30   A(4,2,11)             110.4354         estimate D2E/DX2                !
 ! A31   A(4,2,18)             135.5156         estimate D2E/DX2                !
 ! A32   A(4,2,19)             123.3598         estimate D2E/DX2                !
 ! A33   A(6,2,18)             116.7245         estimate D2E/DX2                !
 ! A34   A(6,2,19)             142.891          estimate D2E/DX2                !
 ! A35   A(11,2,18)             98.3756         estimate D2E/DX2                !
 ! A36   A(11,2,19)            124.1001         estimate D2E/DX2                !
 ! A37   A(1,3,4)               93.8835         estimate D2E/DX2                !
 ! A38   A(1,3,10)              87.2443         estimate D2E/DX2                !
 ! A39   A(1,3,30)             130.4832         estimate D2E/DX2                !
 ! A40   A(1,3,31)             126.2379         estimate D2E/DX2                !
 ! A41   A(2,3,5)              120.3251         estimate D2E/DX2                !
 ! A42   A(2,3,10)             111.7933         estimate D2E/DX2                !
 ! A43   A(2,3,30)             129.4043         estimate D2E/DX2                !
 ! A44   A(2,3,31)              98.8325         estimate D2E/DX2                !
 ! A45   A(4,3,5)              110.4421         estimate D2E/DX2                !
 ! A46   A(4,3,30)             135.51           estimate D2E/DX2                !
 ! A47   A(4,3,31)             123.3738         estimate D2E/DX2                !
 ! A48   A(5,3,30)              98.3567         estimate D2E/DX2                !
 ! A49   A(5,3,31)             124.0729         estimate D2E/DX2                !
 ! A50   A(10,3,30)            116.6979         estimate D2E/DX2                !
 ! A51   A(10,3,31)            142.8663         estimate D2E/DX2                !
 ! A52   A(2,4,8)              105.8616         estimate D2E/DX2                !
 ! A53   A(2,4,10)             106.9486         estimate D2E/DX2                !
 ! A54   A(2,4,32)             132.9514         estimate D2E/DX2                !
 ! A55   A(2,4,33)             108.9276         estimate D2E/DX2                !
 ! A56   A(3,4,6)              106.9448         estimate D2E/DX2                !
 ! A57   A(3,4,8)              105.8554         estimate D2E/DX2                !
 ! A58   A(3,4,32)             132.8558         estimate D2E/DX2                !
 ! A59   A(3,4,33)             109.0001         estimate D2E/DX2                !
 ! A60   A(6,4,10)             113.6798         estimate D2E/DX2                !
 ! A61   A(6,4,32)             115.5847         estimate D2E/DX2                !
 ! A62   A(6,4,33)             122.6271         estimate D2E/DX2                !
 ! A63   A(8,4,32)             111.3275         estimate D2E/DX2                !
 ! A64   A(8,4,33)             140.2827         estimate D2E/DX2                !
 ! A65   A(10,4,32)            115.4365         estimate D2E/DX2                !
 ! A66   A(10,4,33)            122.7524         estimate D2E/DX2                !
 ! A67   A(1,5,10)              96.212          estimate D2E/DX2                !
 ! A68   A(1,5,12)             142.7942         estimate D2E/DX2                !
 ! A69   A(1,5,13)             112.4507         estimate D2E/DX2                !
 ! A70   A(3,5,9)              101.3812         estimate D2E/DX2                !
 ! A71   A(3,5,12)             128.5291         estimate D2E/DX2                !
 ! A72   A(3,5,13)             127.0146         estimate D2E/DX2                !
 ! A73   A(9,5,12)             127.592          estimate D2E/DX2                !
 ! A74   A(9,5,13)             127.5441         estimate D2E/DX2                !
 ! A75   A(10,5,12)            120.9885         estimate D2E/DX2                !
 ! A76   A(10,5,13)            151.3365         estimate D2E/DX2                !
 ! A77   A(2,6,7)               96.3317         estimate D2E/DX2                !
 ! A78   A(2,6,8)              101.1988         estimate D2E/DX2                !
 ! A79   A(2,6,26)             131.7486         estimate D2E/DX2                !
 ! A80   A(2,6,27)             122.5792         estimate D2E/DX2                !
 ! A81   A(4,6,7)              101.1885         estimate D2E/DX2                !
 ! A82   A(4,6,11)             112.229          estimate D2E/DX2                !
 ! A83   A(4,6,26)             108.7109         estimate D2E/DX2                !
 ! A84   A(4,6,27)             133.374          estimate D2E/DX2                !
 ! A85   A(7,6,26)             131.4005         estimate D2E/DX2                !
 ! A86   A(7,6,27)             122.8988         estimate D2E/DX2                !
 ! A87   A(8,6,11)             112.3642         estimate D2E/DX2                !
 ! A88   A(8,6,26)             108.4943         estimate D2E/DX2                !
 ! A89   A(8,6,27)             133.5804         estimate D2E/DX2                !
 ! A90   A(11,6,26)            133.3388         estimate D2E/DX2                !
 ! A91   A(11,6,27)            103.2899         estimate D2E/DX2                !
 ! A92   A(1,7,6)               87.3131         estimate D2E/DX2                !
 ! A93   A(1,7,8)               93.9233         estimate D2E/DX2                !
 ! A94   A(1,7,28)             126.6988         estimate D2E/DX2                !
 ! A95   A(1,7,29)             131.3419         estimate D2E/DX2                !
 ! A96   A(6,7,9)              111.8095         estimate D2E/DX2                !
 ! A97   A(6,7,28)             142.3515         estimate D2E/DX2                !
 ! A98   A(6,7,29)             116.0523         estimate D2E/DX2                !
 ! A99   A(8,7,11)             110.3779         estimate D2E/DX2                !
 ! A100  A(8,7,28)             123.1608         estimate D2E/DX2                !
 ! A101  A(8,7,29)             134.6409         estimate D2E/DX2                !
 ! A102  A(9,7,11)             120.2766         estimate D2E/DX2                !
 ! A103  A(9,7,28)              99.1467         estimate D2E/DX2                !
 ! A104  A(9,7,29)             129.7692         estimate D2E/DX2                !
 ! A105  A(11,7,28)            124.1921         estimate D2E/DX2                !
 ! A106  A(11,7,29)             98.6765         estimate D2E/DX2                !
 ! A107  A(4,8,7)              105.7882         estimate D2E/DX2                !
 ! A108  A(4,8,9)              105.796          estimate D2E/DX2                !
 ! A109  A(4,8,22)             140.0777         estimate D2E/DX2                !
 ! A110  A(4,8,23)             111.0958         estimate D2E/DX2                !
 ! A111  A(6,8,9)              106.8955         estimate D2E/DX2                !
 ! A112  A(6,8,10)             113.7166         estimate D2E/DX2                !
 ! A113  A(6,8,22)             122.7501         estimate D2E/DX2                !
 ! A114  A(6,8,23)             115.3608         estimate D2E/DX2                !
 ! A115  A(7,8,10)             106.8849         estimate D2E/DX2                !
 ! A116  A(7,8,22)             109.2679         estimate D2E/DX2                !
 ! A117  A(7,8,23)             133.1143         estimate D2E/DX2                !
 ! A118  A(9,8,22)             109.1579         estimate D2E/DX2                !
 ! A119  A(9,8,23)             133.1838         estimate D2E/DX2                !
 ! A120  A(10,8,22)            122.5557         estimate D2E/DX2                !
 ! A121  A(10,8,23)            115.4779         estimate D2E/DX2                !
 ! A122  A(1,9,8)               93.9136         estimate D2E/DX2                !
 ! A123  A(1,9,10)              87.297          estimate D2E/DX2                !
 ! A124  A(1,9,16)             126.6659         estimate D2E/DX2                !
 ! A125  A(1,9,17)             131.2939         estimate D2E/DX2                !
 ! A126  A(5,9,7)              120.2525         estimate D2E/DX2                !
 ! A127  A(5,9,8)              110.3769         estimate D2E/DX2                !
 ! A128  A(5,9,16)             124.1567         estimate D2E/DX2                !
 ! A129  A(5,9,17)              98.6396         estimate D2E/DX2                !
 ! A130  A(7,9,10)             111.8007         estimate D2E/DX2                !
 ! A131  A(7,9,16)              99.1655         estimate D2E/DX2                !
 ! A132  A(7,9,17)             129.7896         estimate D2E/DX2                !
 ! A133  A(8,9,16)             123.2076         estimate D2E/DX2                !
 ! A134  A(8,9,17)             134.6993         estimate D2E/DX2                !
 ! A135  A(10,9,16)            142.3811         estimate D2E/DX2                !
 ! A136  A(10,9,17)            116.0668         estimate D2E/DX2                !
 ! A137  A(3,10,8)             101.1939         estimate D2E/DX2                !
 ! A138  A(3,10,9)              96.3361         estimate D2E/DX2                !
 ! A139  A(3,10,24)            131.7256         estimate D2E/DX2                !
 ! A140  A(3,10,25)            122.5676         estimate D2E/DX2                !
 ! A141  A(4,10,5)             112.2395         estimate D2E/DX2                !
 ! A142  A(4,10,9)             101.189          estimate D2E/DX2                !
 ! A143  A(4,10,24)            108.7097         estimate D2E/DX2                !
 ! A144  A(4,10,25)            133.3832         estimate D2E/DX2                !
 ! A145  A(5,10,8)             112.3584         estimate D2E/DX2                !
 ! A146  A(5,10,24)            133.3202         estimate D2E/DX2                !
 ! A147  A(5,10,25)            103.268          estimate D2E/DX2                !
 ! A148  A(8,10,24)            108.5243         estimate D2E/DX2                !
 ! A149  A(8,10,25)            133.6024         estimate D2E/DX2                !
 ! A150  A(9,10,24)            131.417          estimate D2E/DX2                !
 ! A151  A(9,10,25)            122.8926         estimate D2E/DX2                !
 ! A152  A(1,11,6)              96.2151         estimate D2E/DX2                !
 ! A153  A(1,11,14)            142.7874         estimate D2E/DX2                !
 ! A154  A(1,11,15)            112.4481         estimate D2E/DX2                !
 ! A155  A(2,11,7)             101.3869         estimate D2E/DX2                !
 ! A156  A(2,11,14)            128.5586         estimate D2E/DX2                !
 ! A157  A(2,11,15)            126.964          estimate D2E/DX2                !
 ! A158  A(6,11,14)            120.9914         estimate D2E/DX2                !
 ! A159  A(6,11,15)            151.3359         estimate D2E/DX2                !
 ! A160  A(7,11,14)            127.5594         estimate D2E/DX2                !
 ! A161  A(7,11,15)            127.5881         estimate D2E/DX2                !
 ! A162  A(2,19,34)             92.5045         estimate D2E/DX2                !
 ! A163  A(18,19,34)           110.8282         estimate D2E/DX2                !
 ! A164  A(1,20,34)             90.7635         estimate D2E/DX2                !
 ! A165  A(1,21,34)             90.7725         estimate D2E/DX2                !
 ! A166  A(8,22,39)            109.5235         estimate D2E/DX2                !
 ! A167  A(7,28,39)            106.0589         estimate D2E/DX2                !
 ! A168  A(29,28,39)           121.0059         estimate D2E/DX2                !
 ! A169  A(3,31,34)             92.5004         estimate D2E/DX2                !
 ! A170  A(30,31,34)           110.8699         estimate D2E/DX2                !
 ! A171  A(4,33,37)             98.1864         estimate D2E/DX2                !
 ! A172  A(32,33,37)           113.9008         estimate D2E/DX2                !
 ! A173  A(19,34,20)            90.5985         estimate D2E/DX2                !
 ! A174  A(19,34,21)            98.3306         estimate D2E/DX2                !
 ! A175  A(19,34,31)            52.7202         estimate D2E/DX2                !
 ! A176  A(19,34,35)           127.1226         estimate D2E/DX2                !
 ! A177  A(20,34,31)            98.326          estimate D2E/DX2                !
 ! A178  A(20,34,35)           132.0147         estimate D2E/DX2                !
 ! A179  A(21,34,31)            90.5943         estimate D2E/DX2                !
 ! A180  A(21,34,35)           132.0181         estimate D2E/DX2                !
 ! A181  A(31,34,35)           127.1366         estimate D2E/DX2                !
 ! A182  A(33,37,36)           122.7145         estimate D2E/DX2                !
 ! A183  A(22,39,28)            88.2335         estimate D2E/DX2                !
 ! A184  A(22,39,38)           138.7946         estimate D2E/DX2                !
 ! A185  A(28,39,38)           128.3438         estimate D2E/DX2                !
 ! A186  L(23,22,39,1,-1)      185.8405         estimate D2E/DX2                !
 ! A187  L(23,22,39,1,-2)      189.9499         estimate D2E/DX2                !
 ! D1    D(5,1,2,4)            -44.975          estimate D2E/DX2                !
 ! D2    D(5,1,2,6)           -105.1941         estimate D2E/DX2                !
 ! D3    D(5,1,2,18)           131.3922         estimate D2E/DX2                !
 ! D4    D(5,1,2,19)            92.1616         estimate D2E/DX2                !
 ! D5    D(7,1,2,4)             63.2579         estimate D2E/DX2                !
 ! D6    D(7,1,2,6)              3.0387         estimate D2E/DX2                !
 ! D7    D(7,1,2,18)          -120.375          estimate D2E/DX2                !
 ! D8    D(7,1,2,19)          -159.6056         estimate D2E/DX2                !
 ! D9    D(9,1,2,4)             14.7411         estimate D2E/DX2                !
 ! D10   D(9,1,2,6)            -45.478          estimate D2E/DX2                !
 ! D11   D(9,1,2,18)          -168.8917         estimate D2E/DX2                !
 ! D12   D(9,1,2,19)           151.8777         estimate D2E/DX2                !
 ! D13   D(20,1,2,4)          -179.6242         estimate D2E/DX2                !
 ! D14   D(20,1,2,6)           120.1567         estimate D2E/DX2                !
 ! D15   D(20,1,2,18)           -3.257          estimate D2E/DX2                !
 ! D16   D(20,1,2,19)          -42.4876         estimate D2E/DX2                !
 ! D17   D(21,1,2,4)          -147.379          estimate D2E/DX2                !
 ! D18   D(21,1,2,6)           152.4019         estimate D2E/DX2                !
 ! D19   D(21,1,2,18)           28.9882         estimate D2E/DX2                !
 ! D20   D(21,1,2,19)          -10.2424         estimate D2E/DX2                !
 ! D21   D(7,1,3,4)            -14.7405         estimate D2E/DX2                !
 ! D22   D(7,1,3,10)            45.4831         estimate D2E/DX2                !
 ! D23   D(7,1,3,30)           168.8707         estimate D2E/DX2                !
 ! D24   D(7,1,3,31)          -151.9081         estimate D2E/DX2                !
 ! D25   D(9,1,3,4)            -63.2574         estimate D2E/DX2                !
 ! D26   D(9,1,3,10)            -3.0338         estimate D2E/DX2                !
 ! D27   D(9,1,3,30)           120.3538         estimate D2E/DX2                !
 ! D28   D(9,1,3,31)           159.575          estimate D2E/DX2                !
 ! D29   D(11,1,3,4)            44.9756         estimate D2E/DX2                !
 ! D30   D(11,1,3,10)          105.1993         estimate D2E/DX2                !
 ! D31   D(11,1,3,30)         -131.4131         estimate D2E/DX2                !
 ! D32   D(11,1,3,31)          -92.192          estimate D2E/DX2                !
 ! D33   D(20,1,3,4)           147.3507         estimate D2E/DX2                !
 ! D34   D(20,1,3,10)         -152.4257         estimate D2E/DX2                !
 ! D35   D(20,1,3,30)          -29.0381         estimate D2E/DX2                !
 ! D36   D(20,1,3,31)           10.1831         estimate D2E/DX2                !
 ! D37   D(21,1,3,4)           179.5943         estimate D2E/DX2                !
 ! D38   D(21,1,3,10)         -120.1821         estimate D2E/DX2                !
 ! D39   D(21,1,3,30)            3.2055         estimate D2E/DX2                !
 ! D40   D(21,1,3,31)           42.4267         estimate D2E/DX2                !
 ! D41   D(2,1,5,10)            47.4417         estimate D2E/DX2                !
 ! D42   D(2,1,5,12)          -133.4864         estimate D2E/DX2                !
 ! D43   D(2,1,5,13)          -132.3518         estimate D2E/DX2                !
 ! D44   D(7,1,5,10)           -47.1888         estimate D2E/DX2                !
 ! D45   D(7,1,5,12)           131.8831         estimate D2E/DX2                !
 ! D46   D(7,1,5,13)           133.0177         estimate D2E/DX2                !
 ! D47   D(11,1,5,10)            0.4524         estimate D2E/DX2                !
 ! D48   D(11,1,5,12)          179.5242         estimate D2E/DX2                !
 ! D49   D(11,1,5,13)         -179.3411         estimate D2E/DX2                !
 ! D50   D(20,1,5,10)          179.6744         estimate D2E/DX2                !
 ! D51   D(20,1,5,12)           -1.2537         estimate D2E/DX2                !
 ! D52   D(20,1,5,13)           -0.1191         estimate D2E/DX2                !
 ! D53   D(21,1,5,10)          179.7595         estimate D2E/DX2                !
 ! D54   D(21,1,5,12)           -1.1687         estimate D2E/DX2                !
 ! D55   D(21,1,5,13)           -0.034          estimate D2E/DX2                !
 ! D56   D(2,1,7,6)             -3.0407         estimate D2E/DX2                !
 ! D57   D(2,1,7,8)            -63.2582         estimate D2E/DX2                !
 ! D58   D(2,1,7,28)           159.4402         estimate D2E/DX2                !
 ! D59   D(2,1,7,29)           119.9383         estimate D2E/DX2                !
 ! D60   D(3,1,7,6)             45.449          estimate D2E/DX2                !
 ! D61   D(3,1,7,8)            -14.7685         estimate D2E/DX2                !
 ! D62   D(3,1,7,28)          -152.07           estimate D2E/DX2                !
 ! D63   D(3,1,7,29)           168.4281         estimate D2E/DX2                !
 ! D64   D(5,1,7,6)            105.0691         estimate D2E/DX2                !
 ! D65   D(5,1,7,8)             44.8517         estimate D2E/DX2                !
 ! D66   D(5,1,7,28)           -92.4499         estimate D2E/DX2                !
 ! D67   D(5,1,7,29)          -131.9518         estimate D2E/DX2                !
 ! D68   D(20,1,7,6)          -119.6862         estimate D2E/DX2                !
 ! D69   D(20,1,7,8)          -179.9037         estimate D2E/DX2                !
 ! D70   D(20,1,7,28)           42.7947         estimate D2E/DX2                !
 ! D71   D(20,1,7,29)            3.2928         estimate D2E/DX2                !
 ! D72   D(21,1,7,6)          -152.0623         estimate D2E/DX2                !
 ! D73   D(21,1,7,8)           147.7202         estimate D2E/DX2                !
 ! D74   D(21,1,7,28)           10.4186         estimate D2E/DX2                !
 ! D75   D(21,1,7,29)          -29.0833         estimate D2E/DX2                !
 ! D76   D(2,1,9,8)             14.7675         estimate D2E/DX2                !
 ! D77   D(2,1,9,10)           -45.4541         estimate D2E/DX2                !
 ! D78   D(2,1,9,16)           152.0999         estimate D2E/DX2                !
 ! D79   D(2,1,9,17)          -168.4129         estimate D2E/DX2                !
 ! D80   D(3,1,9,8)             63.2568         estimate D2E/DX2                !
 ! D81   D(3,1,9,10)             3.0352         estimate D2E/DX2                !
 ! D82   D(3,1,9,16)          -159.4108         estimate D2E/DX2                !
 ! D83   D(3,1,9,17)          -119.9236         estimate D2E/DX2                !
 ! D84   D(11,1,9,8)           -44.8459         estimate D2E/DX2                !
 ! D85   D(11,1,9,10)         -105.0674         estimate D2E/DX2                !
 ! D86   D(11,1,9,16)           92.4866         estimate D2E/DX2                !
 ! D87   D(11,1,9,17)          131.9738         estimate D2E/DX2                !
 ! D88   D(20,1,9,8)          -147.682          estimate D2E/DX2                !
 ! D89   D(20,1,9,10)          152.0964         estimate D2E/DX2                !
 ! D90   D(20,1,9,16)          -10.3496         estimate D2E/DX2                !
 ! D91   D(20,1,9,17)           29.1376         estimate D2E/DX2                !
 ! D92   D(21,1,9,8)           179.9187         estimate D2E/DX2                !
 ! D93   D(21,1,9,10)          119.6971         estimate D2E/DX2                !
 ! D94   D(21,1,9,16)          -42.7489         estimate D2E/DX2                !
 ! D95   D(21,1,9,17)           -3.2617         estimate D2E/DX2                !
 ! D96   D(3,1,11,6)           -47.4551         estimate D2E/DX2                !
 ! D97   D(3,1,11,14)          133.5511         estimate D2E/DX2                !
 ! D98   D(3,1,11,15)          132.3006         estimate D2E/DX2                !
 ! D99   D(5,1,11,6)            -0.4651         estimate D2E/DX2                !
 ! D100  D(5,1,11,14)         -179.4588         estimate D2E/DX2                !
 ! D101  D(5,1,11,15)          179.2906         estimate D2E/DX2                !
 ! D102  D(9,1,11,6)            47.173          estimate D2E/DX2                !
 ! D103  D(9,1,11,14)         -131.8208         estimate D2E/DX2                !
 ! D104  D(9,1,11,15)         -133.0713         estimate D2E/DX2                !
 ! D105  D(20,1,11,6)         -179.7842         estimate D2E/DX2                !
 ! D106  D(20,1,11,14)           1.2221         estimate D2E/DX2                !
 ! D107  D(20,1,11,15)          -0.0284         estimate D2E/DX2                !
 ! D108  D(21,1,11,6)         -179.6737         estimate D2E/DX2                !
 ! D109  D(21,1,11,14)           1.3325         estimate D2E/DX2                !
 ! D110  D(21,1,11,15)           0.082          estimate D2E/DX2                !
 ! D111  D(2,1,20,34)           48.5915         estimate D2E/DX2                !
 ! D112  D(3,1,20,34)          -12.1269         estimate D2E/DX2                !
 ! D113  D(5,1,20,34)          -80.5517         estimate D2E/DX2                !
 ! D114  D(7,1,20,34)          149.536          estimate D2E/DX2                !
 ! D115  D(9,1,20,34)         -149.3006         estimate D2E/DX2                !
 ! D116  D(11,1,20,34)          99.1002         estimate D2E/DX2                !
 ! D117  D(2,1,21,34)           12.1433         estimate D2E/DX2                !
 ! D118  D(3,1,21,34)          -48.5816         estimate D2E/DX2                !
 ! D119  D(5,1,21,34)          -99.1083         estimate D2E/DX2                !
 ! D120  D(7,1,21,34)          149.272          estimate D2E/DX2                !
 ! D121  D(9,1,21,34)         -149.5454         estimate D2E/DX2                !
 ! D122  D(11,1,21,34)          80.5376         estimate D2E/DX2                !
 ! D123  D(6,2,3,5)             62.9954         estimate D2E/DX2                !
 ! D124  D(6,2,3,10)            -0.0143         estimate D2E/DX2                !
 ! D125  D(6,2,3,30)          -162.7015         estimate D2E/DX2                !
 ! D126  D(6,2,3,31)          -158.6099         estimate D2E/DX2                !
 ! D127  D(11,2,3,5)            -0.0007         estimate D2E/DX2                !
 ! D128  D(11,2,3,10)          -63.0103         estimate D2E/DX2                !
 ! D129  D(11,2,3,30)          134.3025         estimate D2E/DX2                !
 ! D130  D(11,2,3,31)          138.3941         estimate D2E/DX2                !
 ! D131  D(18,2,3,5)          -134.2962         estimate D2E/DX2                !
 ! D132  D(18,2,3,10)          162.6941         estimate D2E/DX2                !
 ! D133  D(18,2,3,30)            0.0069         estimate D2E/DX2                !
 ! D134  D(18,2,3,31)            4.0986         estimate D2E/DX2                !
 ! D135  D(19,2,3,5)          -138.4044         estimate D2E/DX2                !
 ! D136  D(19,2,3,10)          158.5859         estimate D2E/DX2                !
 ! D137  D(19,2,3,30)           -4.1013         estimate D2E/DX2                !
 ! D138  D(19,2,3,31)           -0.0097         estimate D2E/DX2                !
 ! D139  D(1,2,4,8)            -41.4841         estimate D2E/DX2                !
 ! D140  D(1,2,4,10)            23.3688         estimate D2E/DX2                !
 ! D141  D(1,2,4,32)           177.1565         estimate D2E/DX2                !
 ! D142  D(1,2,4,33)           157.9893         estimate D2E/DX2                !
 ! D143  D(11,2,4,8)            15.5033         estimate D2E/DX2                !
 ! D144  D(11,2,4,10)           80.3563         estimate D2E/DX2                !
 ! D145  D(11,2,4,32)         -125.856          estimate D2E/DX2                !
 ! D146  D(11,2,4,33)         -145.0232         estimate D2E/DX2                !
 ! D147  D(18,2,4,8)           142.4595         estimate D2E/DX2                !
 ! D148  D(18,2,4,10)         -152.6875         estimate D2E/DX2                !
 ! D149  D(18,2,4,32)            1.1002         estimate D2E/DX2                !
 ! D150  D(18,2,4,33)          -18.0671         estimate D2E/DX2                !
 ! D151  D(19,2,4,8)           179.5796         estimate D2E/DX2                !
 ! D152  D(19,2,4,10)         -115.5675         estimate D2E/DX2                !
 ! D153  D(19,2,4,32)           38.2202         estimate D2E/DX2                !
 ! D154  D(19,2,4,33)           19.053          estimate D2E/DX2                !
 ! D155  D(1,2,6,7)             -3.2511         estimate D2E/DX2                !
 ! D156  D(1,2,6,8)             56.8988         estimate D2E/DX2                !
 ! D157  D(1,2,6,26)          -175.5027         estimate D2E/DX2                !
 ! D158  D(1,2,6,27)          -139.2598         estimate D2E/DX2                !
 ! D159  D(3,2,6,7)            -63.4519         estimate D2E/DX2                !
 ! D160  D(3,2,6,8)             -3.302          estimate D2E/DX2                !
 ! D161  D(3,2,6,26)           124.2965         estimate D2E/DX2                !
 ! D162  D(3,2,6,27)           160.5394         estimate D2E/DX2                !
 ! D163  D(18,2,6,7)           131.4498         estimate D2E/DX2                !
 ! D164  D(18,2,6,8)          -168.4003         estimate D2E/DX2                !
 ! D165  D(18,2,6,26)          -40.8018         estimate D2E/DX2                !
 ! D166  D(18,2,6,27)           -4.5589         estimate D2E/DX2                !
 ! D167  D(19,2,6,7)           153.2469         estimate D2E/DX2                !
 ! D168  D(19,2,6,8)          -146.6032         estimate D2E/DX2                !
 ! D169  D(19,2,6,26)          -19.0047         estimate D2E/DX2                !
 ! D170  D(19,2,6,27)           17.2382         estimate D2E/DX2                !
 ! D171  D(3,2,11,7)            44.4955         estimate D2E/DX2                !
 ! D172  D(3,2,11,14)         -152.6157         estimate D2E/DX2                !
 ! D173  D(3,2,11,15)         -113.9879         estimate D2E/DX2                !
 ! D174  D(4,2,11,7)           -23.9657         estimate D2E/DX2                !
 ! D175  D(4,2,11,14)          138.9232         estimate D2E/DX2                !
 ! D176  D(4,2,11,15)          177.551          estimate D2E/DX2                !
 ! D177  D(18,2,11,7)         -169.4957         estimate D2E/DX2                !
 ! D178  D(18,2,11,14)          -6.6068         estimate D2E/DX2                !
 ! D179  D(18,2,11,15)          32.021          estimate D2E/DX2                !
 ! D180  D(19,2,11,7)          172.0998         estimate D2E/DX2                !
 ! D181  D(19,2,11,14)         -25.0114         estimate D2E/DX2                !
 ! D182  D(19,2,11,15)          13.6165         estimate D2E/DX2                !
 ! D183  D(1,2,19,34)           -0.9148         estimate D2E/DX2                !
 ! D184  D(3,2,19,34)           62.8454         estimate D2E/DX2                !
 ! D185  D(4,2,19,34)          124.7359         estimate D2E/DX2                !
 ! D186  D(6,2,19,34)         -151.3211         estimate D2E/DX2                !
 ! D187  D(11,2,19,34)         -73.352          estimate D2E/DX2                !
 ! D188  D(1,3,4,6)            -23.36           estimate D2E/DX2                !
 ! D189  D(1,3,4,8)             41.4827         estimate D2E/DX2                !
 ! D190  D(1,3,4,32)          -177.3235         estimate D2E/DX2                !
 ! D191  D(1,3,4,33)          -157.8695         estimate D2E/DX2                !
 ! D192  D(5,3,4,6)            -80.3559         estimate D2E/DX2                !
 ! D193  D(5,3,4,8)            -15.5132         estimate D2E/DX2                !
 ! D194  D(5,3,4,32)           125.6806         estimate D2E/DX2                !
 ! D195  D(5,3,4,33)           145.1346         estimate D2E/DX2                !
 ! D196  D(30,3,4,6)           152.7201         estimate D2E/DX2                !
 ! D197  D(30,3,4,8)          -142.4372         estimate D2E/DX2                !
 ! D198  D(30,3,4,32)           -1.2434         estimate D2E/DX2                !
 ! D199  D(30,3,4,33)           18.2106         estimate D2E/DX2                !
 ! D200  D(31,3,4,6)           115.5966         estimate D2E/DX2                !
 ! D201  D(31,3,4,8)          -179.5607         estimate D2E/DX2                !
 ! D202  D(31,3,4,32)          -38.3668         estimate D2E/DX2                !
 ! D203  D(31,3,4,33)          -18.9128         estimate D2E/DX2                !
 ! D204  D(2,3,5,9)            -44.5021         estimate D2E/DX2                !
 ! D205  D(2,3,5,12)           152.6101         estimate D2E/DX2                !
 ! D206  D(2,3,5,13)           113.9696         estimate D2E/DX2                !
 ! D207  D(4,3,5,9)             23.967          estimate D2E/DX2                !
 ! D208  D(4,3,5,12)          -138.9207         estimate D2E/DX2                !
 ! D209  D(4,3,5,13)          -177.5612         estimate D2E/DX2                !
 ! D210  D(30,3,5,9)           169.4784         estimate D2E/DX2                !
 ! D211  D(30,3,5,12)            6.5906         estimate D2E/DX2                !
 ! D212  D(30,3,5,13)          -32.0499         estimate D2E/DX2                !
 ! D213  D(31,3,5,9)          -172.1195         estimate D2E/DX2                !
 ! D214  D(31,3,5,12)           24.9927         estimate D2E/DX2                !
 ! D215  D(31,3,5,13)          -13.6478         estimate D2E/DX2                !
 ! D216  D(1,3,10,8)           -56.8966         estimate D2E/DX2                !
 ! D217  D(1,3,10,9)             3.2461         estimate D2E/DX2                !
 ! D218  D(1,3,10,24)          175.4837         estimate D2E/DX2                !
 ! D219  D(1,3,10,25)          139.2409         estimate D2E/DX2                !
 ! D220  D(2,3,10,8)             3.3231         estimate D2E/DX2                !
 ! D221  D(2,3,10,9)            63.4657         estimate D2E/DX2                !
 ! D222  D(2,3,10,24)         -124.2966         estimate D2E/DX2                !
 ! D223  D(2,3,10,25)         -160.5395         estimate D2E/DX2                !
 ! D224  D(30,3,10,8)          168.4082         estimate D2E/DX2                !
 ! D225  D(30,3,10,9)         -131.4491         estimate D2E/DX2                !
 ! D226  D(30,3,10,24)          40.7886         estimate D2E/DX2                !
 ! D227  D(30,3,10,25)           4.5457         estimate D2E/DX2                !
 ! D228  D(31,3,10,8)          146.641          estimate D2E/DX2                !
 ! D229  D(31,3,10,9)         -153.2163         estimate D2E/DX2                !
 ! D230  D(31,3,10,24)          19.0214         estimate D2E/DX2                !
 ! D231  D(31,3,10,25)         -17.2215         estimate D2E/DX2                !
 ! D232  D(1,3,31,34)            0.9629         estimate D2E/DX2                !
 ! D233  D(2,3,31,34)          -62.8254         estimate D2E/DX2                !
 ! D234  D(4,3,31,34)         -124.7224         estimate D2E/DX2                !
 ! D235  D(5,3,31,34)           73.3916         estimate D2E/DX2                !
 ! D236  D(10,3,31,34)         151.3228         estimate D2E/DX2                !
 ! D237  D(3,4,6,7)             58.2694         estimate D2E/DX2                !
 ! D238  D(3,4,6,11)            -3.4829         estimate D2E/DX2                !
 ! D239  D(3,4,6,26)          -160.5853         estimate D2E/DX2                !
 ! D240  D(3,4,6,27)          -140.182          estimate D2E/DX2                !
 ! D241  D(10,4,6,7)            -5.749          estimate D2E/DX2                !
 ! D242  D(10,4,6,11)          -67.5012         estimate D2E/DX2                !
 ! D243  D(10,4,6,26)          135.3963         estimate D2E/DX2                !
 ! D244  D(10,4,6,27)          155.7997         estimate D2E/DX2                !
 ! D245  D(32,4,6,7)          -142.6317         estimate D2E/DX2                !
 ! D246  D(32,4,6,11)          155.616          estimate D2E/DX2                !
 ! D247  D(32,4,6,26)           -1.4864         estimate D2E/DX2                !
 ! D248  D(32,4,6,27)           18.9169         estimate D2E/DX2                !
 ! D249  D(33,4,6,7)          -174.9202         estimate D2E/DX2                !
 ! D250  D(33,4,6,11)          123.3276         estimate D2E/DX2                !
 ! D251  D(33,4,6,26)          -33.7749         estimate D2E/DX2                !
 ! D252  D(33,4,6,27)          -13.3715         estimate D2E/DX2                !
 ! D253  D(2,4,8,7)              0.0343         estimate D2E/DX2                !
 ! D254  D(2,4,8,9)             58.9104         estimate D2E/DX2                !
 ! D255  D(2,4,8,22)          -150.6873         estimate D2E/DX2                !
 ! D256  D(2,4,8,23)          -150.4651         estimate D2E/DX2                !
 ! D257  D(3,4,8,7)            -58.8983         estimate D2E/DX2                !
 ! D258  D(3,4,8,9)             -0.0223         estimate D2E/DX2                !
 ! D259  D(3,4,8,22)           150.38           estimate D2E/DX2                !
 ! D260  D(3,4,8,23)           150.6022         estimate D2E/DX2                !
 ! D261  D(32,4,8,7)           150.6514         estimate D2E/DX2                !
 ! D262  D(32,4,8,9)          -150.4726         estimate D2E/DX2                !
 ! D263  D(32,4,8,22)           -0.0702         estimate D2E/DX2                !
 ! D264  D(32,4,8,23)            0.1519         estimate D2E/DX2                !
 ! D265  D(33,4,8,7)           150.4638         estimate D2E/DX2                !
 ! D266  D(33,4,8,9)          -150.6602         estimate D2E/DX2                !
 ! D267  D(33,4,8,22)           -0.2579         estimate D2E/DX2                !
 ! D268  D(33,4,8,23)           -0.0357         estimate D2E/DX2                !
 ! D269  D(2,4,10,5)             3.4616         estimate D2E/DX2                !
 ! D270  D(2,4,10,9)           -58.2926         estimate D2E/DX2                !
 ! D271  D(2,4,10,24)          160.5415         estimate D2E/DX2                !
 ! D272  D(2,4,10,25)          140.1483         estimate D2E/DX2                !
 ! D273  D(6,4,10,5)            67.4899         estimate D2E/DX2                !
 ! D274  D(6,4,10,9)             5.7358         estimate D2E/DX2                !
 ! D275  D(6,4,10,24)         -135.4302         estimate D2E/DX2                !
 ! D276  D(6,4,10,25)         -155.8233         estimate D2E/DX2                !
 ! D277  D(32,4,10,5)         -155.5612         estimate D2E/DX2                !
 ! D278  D(32,4,10,9)          142.6847         estimate D2E/DX2                !
 ! D279  D(32,4,10,24)           1.5187         estimate D2E/DX2                !
 ! D280  D(32,4,10,25)         -18.8744         estimate D2E/DX2                !
 ! D281  D(33,4,10,5)         -123.3543         estimate D2E/DX2                !
 ! D282  D(33,4,10,9)          174.8916         estimate D2E/DX2                !
 ! D283  D(33,4,10,24)          33.7256         estimate D2E/DX2                !
 ! D284  D(33,4,10,25)          13.3325         estimate D2E/DX2                !
 ! D285  D(2,4,33,37)           37.5341         estimate D2E/DX2                !
 ! D286  D(3,4,33,37)           97.58           estimate D2E/DX2                !
 ! D287  D(6,4,33,37)          -28.3247         estimate D2E/DX2                !
 ! D288  D(8,4,33,37)         -112.344          estimate D2E/DX2                !
 ! D289  D(10,4,33,37)         163.4803         estimate D2E/DX2                !
 ! D290  D(3,5,9,7)             44.4733         estimate D2E/DX2                !
 ! D291  D(3,5,9,8)            -23.9723         estimate D2E/DX2                !
 ! D292  D(3,5,9,16)           172.6847         estimate D2E/DX2                !
 ! D293  D(3,5,9,17)          -168.5983         estimate D2E/DX2                !
 ! D294  D(12,5,9,7)          -152.4146         estimate D2E/DX2                !
 ! D295  D(12,5,9,8)           139.1398         estimate D2E/DX2                !
 ! D296  D(12,5,9,16)          -24.2032         estimate D2E/DX2                !
 ! D297  D(12,5,9,17)           -5.4862         estimate D2E/DX2                !
 ! D298  D(13,5,9,7)          -113.8388         estimate D2E/DX2                !
 ! D299  D(13,5,9,8)           177.7156         estimate D2E/DX2                !
 ! D300  D(13,5,9,16)           14.3727         estimate D2E/DX2                !
 ! D301  D(13,5,9,17)           33.0896         estimate D2E/DX2                !
 ! D302  D(1,5,10,4)           -30.7067         estimate D2E/DX2                !
 ! D303  D(1,5,10,8)            30.4337         estimate D2E/DX2                !
 ! D304  D(1,5,10,24)          179.7584         estimate D2E/DX2                !
 ! D305  D(1,5,10,25)         -179.8941         estimate D2E/DX2                !
 ! D306  D(12,5,10,4)          149.948          estimate D2E/DX2                !
 ! D307  D(12,5,10,8)         -148.9117         estimate D2E/DX2                !
 ! D308  D(12,5,10,24)           0.413          estimate D2E/DX2                !
 ! D309  D(12,5,10,25)           0.7606         estimate D2E/DX2                !
 ! D310  D(13,5,10,4)          148.8954         estimate D2E/DX2                !
 ! D311  D(13,5,10,8)         -149.9642         estimate D2E/DX2                !
 ! D312  D(13,5,10,24)          -0.6395         estimate D2E/DX2                !
 ! D313  D(13,5,10,25)          -0.292          estimate D2E/DX2                !
 ! D314  D(2,6,7,1)              3.2534         estimate D2E/DX2                !
 ! D315  D(2,6,7,9)             63.4907         estimate D2E/DX2                !
 ! D316  D(2,6,7,28)          -153.4721         estimate D2E/DX2                !
 ! D317  D(2,6,7,29)          -132.2364         estimate D2E/DX2                !
 ! D318  D(4,6,7,1)            -56.8395         estimate D2E/DX2                !
 ! D319  D(4,6,7,9)              3.3979         estimate D2E/DX2                !
 ! D320  D(4,6,7,28)           146.4351         estimate D2E/DX2                !
 ! D321  D(4,6,7,29)           167.6708         estimate D2E/DX2                !
 ! D322  D(26,6,7,1)           175.5468         estimate D2E/DX2                !
 ! D323  D(26,6,7,9)          -124.2158         estimate D2E/DX2                !
 ! D324  D(26,6,7,28)           18.8214         estimate D2E/DX2                !
 ! D325  D(26,6,7,29)           40.0571         estimate D2E/DX2                !
 ! D326  D(27,6,7,1)           139.063          estimate D2E/DX2                !
 ! D327  D(27,6,7,9)          -160.6997         estimate D2E/DX2                !
 ! D328  D(27,6,7,28)          -17.6625         estimate D2E/DX2                !
 ! D329  D(27,6,7,29)            3.5732         estimate D2E/DX2                !
 ! D330  D(2,6,8,9)            -58.3344         estimate D2E/DX2                !
 ! D331  D(2,6,8,10)             5.6285         estimate D2E/DX2                !
 ! D332  D(2,6,8,22)           174.5681         estimate D2E/DX2                !
 ! D333  D(2,6,8,23)           142.363          estimate D2E/DX2                !
 ! D334  D(11,6,8,9)             3.2734         estimate D2E/DX2                !
 ! D335  D(11,6,8,10)           67.2363         estimate D2E/DX2                !
 ! D336  D(11,6,8,22)         -123.8241         estimate D2E/DX2                !
 ! D337  D(11,6,8,23)         -156.0292         estimate D2E/DX2                !
 ! D338  D(26,6,8,9)           160.2238         estimate D2E/DX2                !
 ! D339  D(26,6,8,10)         -135.8133         estimate D2E/DX2                !
 ! D340  D(26,6,8,22)           33.1263         estimate D2E/DX2                !
 ! D341  D(26,6,8,23)            0.9212         estimate D2E/DX2                !
 ! D342  D(27,6,8,9)           140.5538         estimate D2E/DX2                !
 ! D343  D(27,6,8,10)         -155.4834         estimate D2E/DX2                !
 ! D344  D(27,6,8,22)           13.4563         estimate D2E/DX2                !
 ! D345  D(27,6,8,23)          -18.7488         estimate D2E/DX2                !
 ! D346  D(4,6,11,1)            30.7259         estimate D2E/DX2                !
 ! D347  D(4,6,11,14)         -149.984          estimate D2E/DX2                !
 ! D348  D(4,6,11,15)         -148.8035         estimate D2E/DX2                !
 ! D349  D(8,6,11,1)           -30.4166         estimate D2E/DX2                !
 ! D350  D(8,6,11,14)          148.8735         estimate D2E/DX2                !
 ! D351  D(8,6,11,15)          150.054          estimate D2E/DX2                !
 ! D352  D(26,6,11,1)         -179.7179         estimate D2E/DX2                !
 ! D353  D(26,6,11,14)          -0.4278         estimate D2E/DX2                !
 ! D354  D(26,6,11,15)           0.7527         estimate D2E/DX2                !
 ! D355  D(27,6,11,1)          179.9128         estimate D2E/DX2                !
 ! D356  D(27,6,11,14)          -0.7971         estimate D2E/DX2                !
 ! D357  D(27,6,11,15)           0.3834         estimate D2E/DX2                !
 ! D358  D(1,7,8,4)             41.4719         estimate D2E/DX2                !
 ! D359  D(1,7,8,10)           -23.3724         estimate D2E/DX2                !
 ! D360  D(1,7,8,22)          -157.9469         estimate D2E/DX2                !
 ! D361  D(1,7,8,23)          -177.5311         estimate D2E/DX2                !
 ! D362  D(11,7,8,4)           -15.5309         estimate D2E/DX2                !
 ! D363  D(11,7,8,10)          -80.3752         estimate D2E/DX2                !
 ! D364  D(11,7,8,22)          145.0503         estimate D2E/DX2                !
 ! D365  D(11,7,8,23)          125.4661         estimate D2E/DX2                !
 ! D366  D(28,7,8,4)          -179.0322         estimate D2E/DX2                !
 ! D367  D(28,7,8,10)          116.1235         estimate D2E/DX2                !
 ! D368  D(28,7,8,22)          -18.4511         estimate D2E/DX2                !
 ! D369  D(28,7,8,23)          -38.0352         estimate D2E/DX2                !
 ! D370  D(29,7,8,4)          -141.9012         estimate D2E/DX2                !
 ! D371  D(29,7,8,10)          153.2545         estimate D2E/DX2                !
 ! D372  D(29,7,8,22)           18.68           estimate D2E/DX2                !
 ! D373  D(29,7,8,23)           -0.9042         estimate D2E/DX2                !
 ! D374  D(6,7,9,5)            -62.9903         estimate D2E/DX2                !
 ! D375  D(6,7,9,10)            -0.0249         estimate D2E/DX2                !
 ! D376  D(6,7,9,16)           158.2035         estimate D2E/DX2                !
 ! D377  D(6,7,9,17)           161.6056         estimate D2E/DX2                !
 ! D378  D(11,7,9,5)            -0.0108         estimate D2E/DX2                !
 ! D379  D(11,7,9,10)           62.9545         estimate D2E/DX2                !
 ! D380  D(11,7,9,16)         -138.8171         estimate D2E/DX2                !
 ! D381  D(11,7,9,17)         -135.415          estimate D2E/DX2                !
 ! D382  D(28,7,9,5)           138.8495         estimate D2E/DX2                !
 ! D383  D(28,7,9,10)         -158.1851         estimate D2E/DX2                !
 ! D384  D(28,7,9,16)            0.0433         estimate D2E/DX2                !
 ! D385  D(28,7,9,17)            3.4454         estimate D2E/DX2                !
 ! D386  D(29,7,9,5)           135.4803         estimate D2E/DX2                !
 ! D387  D(29,7,9,10)         -161.5543         estimate D2E/DX2                !
 ! D388  D(29,7,9,16)           -3.3259         estimate D2E/DX2                !
 ! D389  D(29,7,9,17)            0.0762         estimate D2E/DX2                !
 ! D390  D(8,7,11,2)            23.9812         estimate D2E/DX2                !
 ! D391  D(8,7,11,14)         -139.1467         estimate D2E/DX2                !
 ! D392  D(8,7,11,15)         -177.7236         estimate D2E/DX2                !
 ! D393  D(9,7,11,2)           -44.4667         estimate D2E/DX2                !
 ! D394  D(9,7,11,14)          152.4054         estimate D2E/DX2                !
 ! D395  D(9,7,11,15)          113.8284         estimate D2E/DX2                !
 ! D396  D(28,7,11,2)         -172.7223         estimate D2E/DX2                !
 ! D397  D(28,7,11,14)          24.1498         estimate D2E/DX2                !
 ! D398  D(28,7,11,15)         -14.4272         estimate D2E/DX2                !
 ! D399  D(29,7,11,2)          168.5621         estimate D2E/DX2                !
 ! D400  D(29,7,11,14)           5.4342         estimate D2E/DX2                !
 ! D401  D(29,7,11,15)         -33.1428         estimate D2E/DX2                !
 ! D402  D(1,7,28,39)          130.5911         estimate D2E/DX2                !
 ! D403  D(6,7,28,39)          -78.8993         estimate D2E/DX2                !
 ! D404  D(8,7,28,39)            4.5086         estimate D2E/DX2                !
 ! D405  D(9,7,28,39)           66.6672         estimate D2E/DX2                !
 ! D406  D(11,7,28,39)        -156.7166         estimate D2E/DX2                !
 ! D407  D(4,8,9,1)            -41.4732         estimate D2E/DX2                !
 ! D408  D(4,8,9,5)             15.5183         estimate D2E/DX2                !
 ! D409  D(4,8,9,16)           179.0494         estimate D2E/DX2                !
 ! D410  D(4,8,9,17)           141.8887         estimate D2E/DX2                !
 ! D411  D(6,8,9,1)             23.3797         estimate D2E/DX2                !
 ! D412  D(6,8,9,5)             80.3712         estimate D2E/DX2                !
 ! D413  D(6,8,9,16)          -116.0977         estimate D2E/DX2                !
 ! D414  D(6,8,9,17)          -153.2584         estimate D2E/DX2                !
 ! D415  D(22,8,9,1)           158.1326         estimate D2E/DX2                !
 ! D416  D(22,8,9,5)          -144.8759         estimate D2E/DX2                !
 ! D417  D(22,8,9,16)           18.6552         estimate D2E/DX2                !
 ! D418  D(22,8,9,17)          -18.5055         estimate D2E/DX2                !
 ! D419  D(23,8,9,1)           177.4035         estimate D2E/DX2                !
 ! D420  D(23,8,9,5)          -125.605          estimate D2E/DX2                !
 ! D421  D(23,8,9,16)           37.9261         estimate D2E/DX2                !
 ! D422  D(23,8,9,17)            0.7654         estimate D2E/DX2                !
 ! D423  D(6,8,10,3)            -5.6359         estimate D2E/DX2                !
 ! D424  D(6,8,10,5)           -67.2501         estimate D2E/DX2                !
 ! D425  D(6,8,10,24)          135.7945         estimate D2E/DX2                !
 ! D426  D(6,8,10,25)          155.4911         estimate D2E/DX2                !
 ! D427  D(7,8,10,3)            58.3201         estimate D2E/DX2                !
 ! D428  D(7,8,10,5)            -3.294          estimate D2E/DX2                !
 ! D429  D(7,8,10,24)         -160.2495         estimate D2E/DX2                !
 ! D430  D(7,8,10,25)         -140.5528         estimate D2E/DX2                !
 ! D431  D(22,8,10,3)         -174.5999         estimate D2E/DX2                !
 ! D432  D(22,8,10,5)          123.7859         estimate D2E/DX2                !
 ! D433  D(22,8,10,24)         -33.1695         estimate D2E/DX2                !
 ! D434  D(22,8,10,25)         -13.4729         estimate D2E/DX2                !
 ! D435  D(23,8,10,3)         -142.3181         estimate D2E/DX2                !
 ! D436  D(23,8,10,5)          156.0678         estimate D2E/DX2                !
 ! D437  D(23,8,10,24)          -0.8876         estimate D2E/DX2                !
 ! D438  D(23,8,10,25)          18.809          estimate D2E/DX2                !
 ! D439  D(4,8,22,39)          169.8739         estimate D2E/DX2                !
 ! D440  D(6,8,22,39)           85.7734         estimate D2E/DX2                !
 ! D441  D(7,8,22,39)           19.7766         estimate D2E/DX2                !
 ! D442  D(9,8,22,39)          -40.3326         estimate D2E/DX2                !
 ! D443  D(10,8,22,39)        -106.2542         estimate D2E/DX2                !
 ! D444  D(1,9,10,3)            -3.2475         estimate D2E/DX2                !
 ! D445  D(1,9,10,4)            56.8501         estimate D2E/DX2                !
 ! D446  D(1,9,10,24)         -175.5223         estimate D2E/DX2                !
 ! D447  D(1,9,10,25)         -139.0398         estimate D2E/DX2                !
 ! D448  D(7,9,10,3)           -63.4583         estimate D2E/DX2                !
 ! D449  D(7,9,10,4)            -3.3607         estimate D2E/DX2                !
 ! D450  D(7,9,10,24)          124.2669         estimate D2E/DX2                !
 ! D451  D(7,9,10,25)          160.7494         estimate D2E/DX2                !
 ! D452  D(16,9,10,3)          153.4032         estimate D2E/DX2                !
 ! D453  D(16,9,10,4)         -146.4992         estimate D2E/DX2                !
 ! D454  D(16,9,10,24)         -18.8717         estimate D2E/DX2                !
 ! D455  D(16,9,10,25)          17.6109         estimate D2E/DX2                !
 ! D456  D(17,9,10,3)          132.1808         estimate D2E/DX2                !
 ! D457  D(17,9,10,4)         -167.7216         estimate D2E/DX2                !
 ! D458  D(17,9,10,24)         -40.094          estimate D2E/DX2                !
 ! D459  D(17,9,10,25)          -3.6115         estimate D2E/DX2                !
 ! D460  D(2,19,34,20)          21.1439         estimate D2E/DX2                !
 ! D461  D(2,19,34,21)           5.4799         estimate D2E/DX2                !
 ! D462  D(2,19,34,31)         -78.8792         estimate D2E/DX2                !
 ! D463  D(2,19,34,35)         169.0727         estimate D2E/DX2                !
 ! D464  D(18,19,34,20)        -52.8947         estimate D2E/DX2                !
 ! D465  D(18,19,34,21)        -68.5586         estimate D2E/DX2                !
 ! D466  D(18,19,34,31)       -152.9178         estimate D2E/DX2                !
 ! D467  D(18,19,34,35)         95.0341         estimate D2E/DX2                !
 ! D468  D(1,20,34,19)         -42.8248         estimate D2E/DX2                !
 ! D469  D(1,20,34,31)           9.5376         estimate D2E/DX2                !
 ! D470  D(1,20,34,35)         171.9136         estimate D2E/DX2                !
 ! D471  D(1,21,34,19)          -9.5334         estimate D2E/DX2                !
 ! D472  D(1,21,34,31)          42.8279         estimate D2E/DX2                !
 ! D473  D(1,21,34,35)        -171.8864         estimate D2E/DX2                !
 ! D474  D(8,22,39,28)         -16.4314         estimate D2E/DX2                !
 ! D475  D(8,22,39,38)        -171.5204         estimate D2E/DX2                !
 ! D476  D(7,28,39,22)           5.2235         estimate D2E/DX2                !
 ! D477  D(7,28,39,38)         164.5043         estimate D2E/DX2                !
 ! D478  D(29,28,39,22)        -75.695          estimate D2E/DX2                !
 ! D479  D(29,28,39,38)         83.5858         estimate D2E/DX2                !
 ! D480  D(3,31,34,19)          78.8562         estimate D2E/DX2                !
 ! D481  D(3,31,34,20)          -5.5119         estimate D2E/DX2                !
 ! D482  D(3,31,34,21)         -21.1759         estimate D2E/DX2                !
 ! D483  D(3,31,34,35)        -169.1218         estimate D2E/DX2                !
 ! D484  D(30,31,34,19)        152.89           estimate D2E/DX2                !
 ! D485  D(30,31,34,20)         68.5219         estimate D2E/DX2                !
 ! D486  D(30,31,34,21)         52.8578         estimate D2E/DX2                !
 ! D487  D(30,31,34,35)        -95.0881         estimate D2E/DX2                !
 ! D488  D(4,33,37,36)         165.12           estimate D2E/DX2                !
 ! D489  D(32,33,37,36)         86.866          estimate D2E/DX2                !
 --------------------------------------------------------------------------------
 Trust Radius=3.00D-01 FncErr=1.00D-07 GrdErr=1.00D-06 EigMax=2.50D+02 EigMin=1.00D-04
 Number of steps in this run=    234 maximum allowed number of steps=    234.
 GradGradGradGradGradGradGradGradGradGradGradGradGradGradGradGradGradGrad

                          Input orientation:                          
 ---------------------------------------------------------------------
 Center     Atomic      Atomic             Coordinates (Angstroms)
 Number     Number       Type             X           Y           Z
 ---------------------------------------------------------------------
      1          4           0       -0.000581    0.977625   -1.053933
      2          4           0       -1.010819    1.156712    0.982358
      3          4           0        1.008887    1.157982    0.982289
      4          4           0        0.000151   -0.538292    1.794457
      5          4           0        2.050343    0.630847   -0.717675
      6          4           0       -1.805039   -0.805989    0.644997
      7          4           0       -1.008810   -1.046930   -1.329370
      8          4           0        0.001210   -1.939551    0.326214
      9          4           0        1.010509   -1.045944   -1.329229
     10          4           0        1.805990   -0.803332    0.645445
     11          4           0       -2.051042    0.628195   -0.717839
     12          1           0        3.457914    1.075718   -1.157118
     13          1           0        2.950720    1.543699   -1.575854
     14          1           0       -3.459072    1.070615   -1.158265
     15          1           0       -2.952459    1.540757   -1.575188
     16          1           0        1.256250   -1.777407   -2.661879
     17          1           0        1.992246   -1.550219   -2.393947
     18          1           0       -1.984552    2.211283    1.521143
     19          1           0       -1.247630    2.458100    1.769240
     20          1           0       -0.416860    2.051357   -2.065843
     21          1           0        0.413799    2.052266   -2.065725
     22          1           0        0.005032   -3.511313    0.149494
     23          1           0        0.000418   -3.406502    0.935854
     24          1           0        2.798737   -1.673420    1.469437
     25          1           0        3.260103   -1.189069    1.020719
     26          1           0       -2.796434   -1.678290    1.468402
     27          1           0       -3.258623   -1.194361    1.020132
     28          1           0       -1.253165   -1.779717   -2.661645
     29          1           0       -1.989583   -1.553781   -2.393977
     30          1           0        1.981604    2.213754    1.521157
     31          1           0        1.244463    2.459985    1.769047
     32          1           0        0.002686   -1.210292    3.234932
     33          1           0       -0.001859   -0.429394    3.373381
     34          1           0       -0.003080    4.021113   -0.201352
     35          1           0       -0.003841    4.769826   -0.252995
     36          1           0       -2.559125    0.541545    4.188189
     37          1           0       -2.276541    0.529200    3.659045
     38          1           0       -0.534958   -4.588327   -2.666974
     39          1           0       -0.426424   -4.103256   -2.330929
 ---------------------------------------------------------------------
                    Distance matrix (angstroms):
                    1          2          3          4          5
     1  Be   0.000000
     2  Be   2.280161   0.000000
     3  Be   2.279858   2.019706   0.000000
     4  Be   3.226659   2.134152   2.134130   0.000000
     5  Be   2.107039   3.540813   2.062130   3.446880   0.000000
     6  Be   3.053475   2.144013   3.448061   2.156764   4.334206
     7  Be   2.278424   3.193764   3.778426   3.321899   3.542248
     8  Be   3.227185   3.322886   3.322734   2.029597   3.448999
     9  Be   2.278798   3.779007   3.193808   3.322040   2.065643
    10  Be   3.053423   3.448144   2.143733   2.156740   1.993658
    11  Be   2.107000   2.062053   3.540378   3.446696   4.101386
    12  H    3.461424   4.955148   3.252931   4.824204   1.540220
    13  H    3.050085   4.731596   3.234747   4.939589   1.542870
    14  H    3.461314   3.253248   4.955024   4.824248   5.544472
    15  H    3.049985   3.233960   4.730694   4.939115   5.156675
    16  H    3.428603   5.198954   4.685900   4.792924   3.195340
    17  H    3.486688   5.267382   4.438504   4.747122   2.751420
    18  H    3.476934   1.533155   3.218771   3.402045   4.877547
    19  H    3.423046   1.539115   2.720564   3.245914   4.516661
    20  H    1.533020   3.231827   3.481664   4.667129   3.149999
    21  H    1.533065   3.481718   3.231758   4.667237   2.552635
    22  H    4.647454   4.849337   4.848050   3.397761   4.700295
    23  H    4.814543   4.674151   4.674792   2.993965   4.820429
    24  H    4.607778   4.770703   3.384924   3.037472   3.263924
    25  H    4.430666   4.872877   3.252399   3.413132   2.792423
    26  H    4.607912   3.385542   4.770871   3.037564   5.796749
    27  H    4.431039   3.252936   4.873047   3.413153   5.876774
    28  H    3.428796   4.686161   5.198578   4.792576   4.528024
    29  H    3.487100   4.438963   5.267224   4.746919   4.889130
    30  H    3.476803   3.219043   1.533366   3.402147   2.742752
    31  H    3.422973   2.720974   1.539382   3.246325   3.190451
    32  H    4.814702   3.421109   3.419878   1.589515   4.817239
    33  H    4.645515   3.041500   3.042810   1.582676   4.698126
    34  H    3.160652   3.259064   3.259233   4.977091   3.997129
    35  H    3.875861   3.949012   3.949299   5.689305   4.644001
    36  H    5.849458   3.612899   4.836166   3.666865   6.732212
    37  H    5.252927   3.026628   4.284207   3.130424   6.155318
    38  H    5.819560   6.822722   6.980018   6.049255   6.141932
    39  H    5.256178   6.243929   6.381078   5.468980   5.581101
                    6          7          8          9         10
     6  Be   0.000000
     7  Be   2.142465   0.000000
     8  Be   2.156182   2.134917   0.000000
     9  Be   3.447094   2.019319   2.134879   0.000000
    10  Be   3.611030   3.447076   2.156417   2.142659   0.000000
    11  Be   1.993671   2.065493   3.448928   3.542546   4.334110
    12  H    5.872573   4.948427   4.820884   3.243588   3.083653
    13  H    5.750692   4.738142   4.944745   3.245226   3.428284
    14  H    3.083703   3.243001   4.820615   4.948354   5.872472
    15  H    3.428266   3.245662   4.944900   4.738843   5.750548
    16  H    4.609834   2.727577   3.245014   1.539929   3.491336
    17  H    4.920207   3.223812   3.393388   1.533534   3.135352
    18  H    3.147028   4.437730   4.754001   5.263510   4.921683
    19  H    3.496985   4.684405   4.793877   5.194038   4.607000
    20  H    4.176137   3.239163   4.671623   3.489019   4.521216
    21  H    4.521159   3.488703   4.671852   3.239968   4.176491
    22  H    3.292515   3.047638   1.581670   3.045595   3.289769
    23  H    3.179141   3.423063   1.588586   3.423904   3.181340
    24  H    4.756773   4.766888   3.033800   3.379943   1.556137
    25  H    5.093484   4.875114   3.415544   3.256288   1.550506
    26  H    1.556203   3.379607   3.033095   4.766489   4.756587
    27  H    1.550634   3.256310   3.415163   4.875142   5.093486
    28  H    3.490930   1.540014   3.244427   2.727265   4.609621
    29  H    3.135062   1.533689   3.392862   3.223684   4.920125
    30  H    4.921907   5.263092   4.753924   4.437720   3.146509
    31  H    4.607552   5.193831   4.794097   4.684612   3.496717
    32  H    3.184194   4.677891   2.998743   4.676995   3.181661
    33  H    3.292015   4.848832   3.400854   4.849697   3.293901
    34  H    5.221521   5.288570   5.983967   5.289096   5.221596
    35  H    5.927935   6.000266   6.734334   6.000864   5.928134
    36  H    3.865062   5.947284   5.256045   6.760497   5.780481
    37  H    3.330094   5.382900   4.731875   6.178078   5.246378
    38  H    5.185397   3.815130   4.032699   4.089805   5.547823
    39  H    4.650665   3.268550   3.453244   3.523540   4.973125
                   11         12         13         14         15
    11  Be   0.000000
    12  H    5.544532   0.000000
    13  H    5.156739   0.807212   0.000000
    14  H    1.540214   6.916988   6.440778   0.000000
    15  H    1.542845   6.440802   5.903180   0.807165   0.000000
    16  H    4.528178   3.905375   3.883352   5.710197   5.468486
    17  H    4.889070   3.251688   3.340700   6.173536   5.888515
    18  H    2.742923   6.171145   5.864637   3.264132   3.312660
    19  H    3.190546   5.711103   5.445358   3.922483   3.864345
    20  H    2.552069   4.097746   3.440698   3.322741   2.632625
    21  H    3.149637   3.323530   2.633359   4.097103   3.440052
    22  H    4.702684   5.888165   6.099758   5.891037   6.102843
    23  H    4.818918   6.035322   6.286291   6.033074   6.284917
    24  H    5.796720   3.858894   4.432466   7.320841   7.257887
    25  H    5.876504   3.148232   3.782318   7.416297   7.265439
    26  H    3.264220   7.320846   7.257995   3.859397   4.432837
    27  H    2.792938   7.416572   7.265814   3.148922   3.782895
    28  H    3.195783   5.710637   5.467786   3.905198   3.885040
    29  H    2.752133   6.174084   5.888149   3.251744   3.342710
    30  H    4.877431   3.263093   3.313553   6.171469   5.863894
    31  H    4.516681   3.921480   3.865133   5.711633   5.444542
    32  H    4.818945   6.037760   6.278458   6.040404   6.280001
    33  H    4.696352   5.895830   6.091449   5.893909   6.088996
    34  H    3.996599   4.644063   4.092893   4.643813   4.091262
    35  H    4.643298   5.142725   4.570261   5.142207   4.568307
    36  H    4.933028   8.066127   8.036598   5.447421   5.862564
    37  H    4.383807   7.508534   7.467103   4.989788   5.373761
    38  H    5.771459   7.092538   7.137383   6.546012   6.678472
    39  H    5.256241   6.579338   6.622940   6.110731   6.229516
                   16         17         18         19         20
    16  H    0.000000
    17  H    0.815532   0.000000
    18  H    6.626471   6.729915   0.000000
    19  H    6.621461   6.625371   0.815797   0.000000
    20  H    4.220662   4.345434   3.917870   3.945058   0.000000
    21  H    3.966298   3.946786   4.317754   4.199048   0.830660
    22  H    3.532109   3.776771   6.211922   6.310834   6.002417
    23  H    4.144243   4.301249   5.986834   6.053570   6.242798
    24  H    4.411105   3.948587   6.162260   5.790719   6.059062
    25  H    4.233568   3.660305   6.270504   5.846519   5.792002
    26  H    5.787339   6.153503   3.973753   4.427078   5.662467
    27  H    5.855017   6.273292   3.670515   4.236240   5.304106
    28  H    2.509416   3.264510   5.827411   6.131221   3.966297
    29  H    3.264539   3.981831   5.431749   5.829070   3.946916
    30  H    5.826946   5.430989   3.966157   3.247954   4.318052
    31  H    6.130965   5.828502   3.248053   2.492094   4.199209
    32  H    6.055198   5.979814   4.312002   4.143506   6.237996
    33  H    6.310653   6.204416   3.786163   3.530274   5.992621
    34  H    6.423624   6.310986   3.188841   2.806269   2.743625
    35  H    7.089204   6.964984   3.690112   3.313687   3.293490
    36  H    8.176678   8.271335   3.198639   3.353285   6.780985
    37  H    7.599679   7.693194   2.735925   2.889753   6.208842
    38  H    3.333125   3.961238   8.116424   8.357035   6.667887
    39  H    2.889722   3.517376   7.559075   7.780562   6.160326
                   21         22         23         24         25
    21  H    0.000000
    22  H    6.002308   0.000000
    23  H    6.243277   0.793328   0.000000
    24  H    5.662688   3.595120   3.334497   0.000000
    25  H    5.304134   4.092351   3.943318   0.805483   0.000000
    26  H    6.059100   3.598292   3.330571   5.595173   6.092733
    27  H    5.792218   4.096062   3.939799   6.092863   6.518728
    28  H    4.221135   3.533269   4.142451   5.787491   5.854764
    29  H    4.345983   3.778844   4.298890   6.153722   6.273146
    30  H    3.917884   6.210047   5.987901   3.972468   3.669360
    31  H    3.944834   6.309956   6.054546   4.426124   4.235374
    32  H    6.237809   3.848978   3.179482   3.339066   3.938776
    33  H    5.992936   4.460013   3.847690   3.607761   4.092984
    34  H    2.743362   7.540597   7.514168   6.562730   6.267999
    35  H    3.293258   8.290919   8.262307   7.234406   6.912605
    36  H    7.087454   6.269898   5.719792   6.403466   6.847723
    37  H    6.506201   5.817927   5.300006   5.950157   6.369273
    38  H    6.734918   3.063338   3.829322   6.059711   6.289397
    39  H    6.218260   2.586319   3.367422   5.545137   5.772046
                   26         27         28         29         30
    26  H    0.000000
    27  H    0.805451   0.000000
    28  H    4.410131   4.233200   0.000000
    29  H    3.947719   3.660025   0.815478   0.000000
    30  H    6.162827   6.271065   6.626264   6.730002   0.000000
    31  H    5.791766   5.847470   6.621499   6.625718   0.815755
    32  H    3.342862   3.942300   6.055661   5.980948   4.310131
    33  H    3.605320   4.090167   6.309570   6.203040   3.788283
    34  H    6.563086   6.268313   6.423814   6.311358   3.189444
    35  H    7.234638   6.912741   7.089352   6.965270   3.690950
    36  H    3.518697   3.679573   7.349423   6.931066   5.525176
    37  H    3.153128   3.301365   6.806579   6.407826   5.053720
    38  H    5.539307   5.703693   2.898990   3.376231   8.375072
    39  H    5.092378   5.264278   2.488314   2.991197   7.780860
                   31         32         33         34         35
    31  H    0.000000
    32  H    4.142676   0.000000
    33  H    3.532098   0.793089   0.000000
    34  H    2.806413   6.259048   5.708391   0.000000
    35  H    3.313953   6.922968   6.338966   0.750492   0.000000
    36  H    4.898974   3.246615   2.854163   6.157015   6.643189
    37  H    4.438186   2.898376   2.484891   5.680206   6.200978
    38  H    8.516063   6.821486   7.353013   8.971324   9.679071
    39  H    7.916931   6.287462   6.798284   8.409500   9.122936
                   36         37         38         39
    36  H    0.000000
    37  H    0.600000   0.000000
    38  H    8.798074   8.321100   0.000000
    39  H    8.283809   7.795022   0.600000   0.000000
 Stoichiometry    Be11H28
 Framework group  C1[X(Be11H28)]
 Deg. of freedom   111
 Full point group                 C1      NOp   1
 Largest Abelian subgroup         C1      NOp   1
 Largest concise Abelian subgroup C1      NOp   1
                         Standard orientation:                         
 ---------------------------------------------------------------------
 Center     Atomic      Atomic             Coordinates (Angstroms)
 Number     Number       Type             X           Y           Z
 ---------------------------------------------------------------------
      1          4           0       -0.331980    0.733408   -1.314518
      2          4           0       -1.733637   -0.579313   -0.085187
      3          4           0       -1.294391    1.232815    0.691003
      4          4           0       -0.511192   -0.498569    1.662301
      5          4           0        0.233887    2.364452   -0.106584
      6          4           0       -0.098841   -1.950911    0.122073
      7          4           0        1.276367   -0.867810   -1.113182
      8          4           0        1.401887   -0.682622    1.009981
      9          4           0        1.715658    0.943815   -0.336853
     10          4           0        0.685874    1.289002    1.510138
     11          4           0       -0.657868   -1.315364   -1.683002
     12          1           0        0.392414    3.896488   -0.109680
     13          1           0        0.103778    3.714888   -0.841324
     14          1           0       -1.110563   -2.309556   -2.768778
     15          1           0       -1.180923   -1.581402   -3.109889
     16          1           0        3.054725    1.199434   -1.053053
     17          1           0        2.889884    1.882648   -0.639364
     18          1           0       -3.098513   -1.181739   -0.438403
     19          1           0       -3.269470   -0.485702   -0.048750
     20          1           0       -0.805363    0.999075   -2.748212
     21          1           0       -0.625108    1.744473   -2.429018
     22          1           0        2.803174   -1.228836    1.499597
     23          1           0        2.316194   -1.376576    2.108196
     24          1           0        1.210320    1.660688    2.927307
     25          1           0        1.134361    2.360996    2.536665
     26          1           0       -0.004769   -3.359654    0.776566
     27          1           0       -0.281927   -3.488019    0.031276
     28          1           0        2.509513   -1.052382   -2.017022
     29          1           0        2.024882   -1.690302   -2.169323
     30          1           0       -2.236010    2.376746    1.085956
     31          1           0       -2.727700    1.750408    0.908763
     32          1           0       -0.680268   -1.084092    3.130338
     33          1           0       -1.402717   -0.826877    2.928105
     34          1           0       -3.302986    1.676694   -1.837064
     35          1           0       -3.901420    1.969443   -2.182626
     36          1           0       -3.182931   -2.945368    2.228764
     37          1           0       -2.842844   -2.573397    1.903221
     38          1           0        5.011218   -1.462577   -0.610839
     39          1           0        4.459995   -1.261107   -0.486089
 ---------------------------------------------------------------------
 Rotational constants (GHZ):           1.0295902           0.9989427           0.8843869
 Standard basis: def2TZVP (5D, 7F)
 There are   388 symmetry adapted cartesian basis functions of A   symmetry.
 There are   377 symmetry adapted basis functions of A   symmetry.
   377 basis functions,   543 primitive gaussians,   388 cartesian basis functions
    36 alpha electrons       36 beta electrons
       nuclear repulsion energy       405.5192227933 Hartrees.
 NAtoms=   39 NActive=   39 NUniq=   39 SFac= 1.00D+00 NAtFMM=   60 NAOKFM=F Big=F
 Integral buffers will be    131072 words long.
 Raffenetti 2 integral format.
 Two-electron integral symmetry is turned on.
 Nuclear repulsion after empirical dispersion term =      405.4646392084 Hartrees.
 One-electron integrals computed using PRISM.
   1 Symmetry operations used in ECPInt.
 ECPInt:  NShTT=   22366 NPrTT=   59611 LenC2=   21108 LenP2D=   45114.
 LDataN:  DoStor=T MaxTD1= 4 Len=   56
 NBasis=   377 RedAO= T EigKep=  1.33D-04  NBF=   377
 NBsUse=   377 1.00D-06 EigRej= -1.00D+00 NBFU=   377
 ExpMin= 3.27D-02 ExpMax= 4.70D+03 ExpMxC= 1.60D+02 IAcc=3 IRadAn=         5 AccDes= 0.00D+00
 Harris functional with IExCor= 1009 and IRadAn=       5 diagonalized for initial guess.
 HarFok:  IExCor= 1009 AccDes= 0.00D+00 IRadAn=         5 IDoV= 1 UseB2=F ITyADJ=14
 ICtDFT=  3500011 ScaDFX=  1.000000  1.000000  1.000000  1.000000
 FoFCou: FMM=F IPFlag=           0 FMFlag=      100000 FMFlg1=           0
         NFxFlg=           0 DoJE=T BraDBF=F KetDBF=T FulRan=T
         wScrn=  0.000000 ICntrl=       500 IOpCl=  0 I1Cent=   200000004 NGrid=           0
         NMat0=    1 NMatS0=      1 NMatT0=    0 NMatD0=    1 NMtDS0=    0 NMtDT0=    0
 Petite list used in FoFCou.
 Requested convergence on RMS density matrix=1.00D-08 within 128 cycles.
 Requested convergence on MAX density matrix=1.00D-06.
 Requested convergence on             energy=1.00D-06.
 No special actions if energy rises.
 SCF Done:  E(RPBE1PBE) =  -178.329988462     A.U. after   15 cycles
            NFock= 15  Conv=0.42D-08     -V/T= 2.0079

 **********************************************************************

            Population analysis using the SCF density.

 **********************************************************************

 Orbital symmetries:
       Occupied  (A) (A) (A) (A) (A) (A) (A) (A) (A) (A) (A) (A)
                 (A) (A) (A) (A) (A) (A) (A) (A) (A) (A) (A) (A)
                 (A) (A) (A) (A) (A) (A) (A) (A) (A) (A) (A) (A)
       Virtual   (A) (A) (A) (A) (A) (A) (A) (A) (A) (A) (A) (A)
                 (A) (A) (A) (A) (A) (A) (A) (A) (A) (A) (A) (A)
                 (A) (A) (A) (A) (A) (A) (A) (A) (A) (A) (A) (A)
                 (A) (A) (A) (A) (A) (A) (A) (A) (A) (A) (A) (A)
                 (A) (A) (A) (A) (A) (A) (A) (A) (A) (A) (A) (A)
                 (A) (A) (A) (A) (A) (A) (A) (A) (A) (A) (A) (A)
                 (A) (A) (A) (A) (A) (A) (A) (A) (A) (A) (A) (A)
                 (A) (A) (A) (A) (A) (A) (A) (A) (A) (A) (A) (A)
                 (A) (A) (A) (A) (A) (A) (A) (A) (A) (A) (A) (A)
                 (A) (A) (A) (A) (A) (A) (A) (A) (A) (A) (A) (A)
                 (A) (A) (A) (A) (A) (A) (A) (A) (A) (A) (A) (A)
                 (A) (A) (A) (A) (A) (A) (A) (A) (A) (A) (A) (A)
                 (A) (A) (A) (A) (A) (A) (A) (A) (A) (A) (A) (A)
                 (A) (A) (A) (A) (A) (A) (A) (A) (A) (A) (A) (A)
                 (A) (A) (A) (A) (A) (A) (A) (A) (A) (A) (A) (A)
                 (A) (A) (A) (A) (A) (A) (A) (A) (A) (A) (A) (A)
                 (A) (A) (A) (A) (A) (A) (A) (A) (A) (A) (A) (A)
                 (A) (A) (A) (A) (A) (A) (A) (A) (A) (A) (A) (A)
                 (A) (A) (A) (A) (A) (A) (A) (A) (A) (A) (A) (A)
                 (A) (A) (A) (A) (A) (A) (A) (A) (A) (A) (A) (A)
                 (A) (A) (A) (A) (A) (A) (A) (A) (A) (A) (A) (A)
                 (A) (A) (A) (A) (A) (A) (A) (A) (A) (A) (A) (A)
                 (A) (A) (A) (A) (A) (A) (A) (A) (A) (A) (A) (A)
                 (A) (A) (A) (A) (A) (A) (A) (A) (A) (A) (A) (A)
                 (A) (A) (A) (A) (A) (A) (A) (A) (A) (A) (A) (A)
                 (A) (A) (A) (A) (A) (A) (A) (A) (A) (A) (A) (A)
                 (A) (A) (A) (A) (A) (A) (A) (A) (A) (A) (A) (A)
                 (A) (A) (A) (A) (A) (A) (A) (A) (A) (A) (A) (A)
                 (A) (A) (A) (A) (A)
 The electronic state is 1-A.
 Alpha  occ. eigenvalues --   -3.98295  -3.98268  -3.97325  -3.97246  -3.96839
 Alpha  occ. eigenvalues --   -3.96797  -3.96756  -3.96748  -3.96705  -3.96585
 Alpha  occ. eigenvalues --   -3.96553  -0.54397  -0.53567  -0.52927  -0.52790
 Alpha  occ. eigenvalues --   -0.51850  -0.51243  -0.51148  -0.50635  -0.50479
 Alpha  occ. eigenvalues --   -0.50181  -0.49622  -0.46874  -0.46327  -0.42424
 Alpha  occ. eigenvalues --   -0.41103  -0.31730  -0.27327  -0.26516  -0.21550
 Alpha  occ. eigenvalues --   -0.19687  -0.18434  -0.18364  -0.17443  -0.16573
 Alpha  occ. eigenvalues --   -0.16434
 Alpha virt. eigenvalues --   -0.05709  -0.03991  -0.00198   0.01561   0.01614
 Alpha virt. eigenvalues --    0.01925   0.02250   0.02473   0.02962   0.03447
 Alpha virt. eigenvalues --    0.03522   0.04041   0.04160   0.04574   0.05148
 Alpha virt. eigenvalues --    0.05256   0.06147   0.06221   0.07008   0.07128
 Alpha virt. eigenvalues --    0.07271   0.07743   0.08487   0.09044   0.09973
 Alpha virt. eigenvalues --    0.10525   0.11130   0.11686   0.11741   0.12812
 Alpha virt. eigenvalues --    0.13202   0.14026   0.14319   0.14554   0.14841
 Alpha virt. eigenvalues --    0.14986   0.15663   0.16502   0.16877   0.17360
 Alpha virt. eigenvalues --    0.17816   0.17976   0.18105   0.18569   0.19299
 Alpha virt. eigenvalues --    0.19575   0.20524   0.21218   0.21894   0.22434
 Alpha virt. eigenvalues --    0.23132   0.23372   0.23976   0.24611   0.24827
 Alpha virt. eigenvalues --    0.25182   0.26522   0.26714   0.27220   0.27986
 Alpha virt. eigenvalues --    0.28393   0.29076   0.29260   0.30212   0.30946
 Alpha virt. eigenvalues --    0.31326   0.31431   0.31786   0.32552   0.33260
 Alpha virt. eigenvalues --    0.33486   0.34032   0.34878   0.35244   0.35346
 Alpha virt. eigenvalues --    0.35841   0.36394   0.37089   0.37899   0.38397
 Alpha virt. eigenvalues --    0.38765   0.38842   0.39965   0.40235   0.40395
 Alpha virt. eigenvalues --    0.40575   0.41849   0.42157   0.43022   0.43461
 Alpha virt. eigenvalues --    0.44044   0.45100   0.46075   0.46230   0.46924
 Alpha virt. eigenvalues --    0.47134   0.47584   0.47813   0.48032   0.48267
 Alpha virt. eigenvalues --    0.50754   0.51133   0.51753   0.52487   0.53112
 Alpha virt. eigenvalues --    0.54232   0.55701   0.56266   0.56678   0.57157
 Alpha virt. eigenvalues --    0.57378   0.57812   0.58599   0.59167   0.60421
 Alpha virt. eigenvalues --    0.61002   0.61463   0.61941   0.62132   0.62266
 Alpha virt. eigenvalues --    0.63247   0.63378   0.63906   0.64056   0.64697
 Alpha virt. eigenvalues --    0.65805   0.66281   0.67122   0.67500   0.68006
 Alpha virt. eigenvalues --    0.69339   0.71186   0.71399   0.71610   0.72381
 Alpha virt. eigenvalues --    0.73387   0.73809   0.74350   0.74895   0.75629
 Alpha virt. eigenvalues --    0.75899   0.76284   0.76421   0.77768   0.78669
 Alpha virt. eigenvalues --    0.79289   0.79396   0.80472   0.80972   0.81964
 Alpha virt. eigenvalues --    0.82489   0.82868   0.83319   0.83633   0.84124
 Alpha virt. eigenvalues --    0.84499   0.85510   0.87283   0.88182   0.88314
 Alpha virt. eigenvalues --    0.89869   0.92332   0.93095   0.93657   0.94908
 Alpha virt. eigenvalues --    0.95943   0.97072   0.97848   1.01228   1.01950
 Alpha virt. eigenvalues --    1.05755   1.07778   1.09209   1.09973   1.10674
 Alpha virt. eigenvalues --    1.11418   1.13283   1.16357   1.17487   1.18422
 Alpha virt. eigenvalues --    1.20274   1.22144   1.25399   1.27430   1.28189
 Alpha virt. eigenvalues --    1.29053   1.29831   1.31226   1.32059   1.33401
 Alpha virt. eigenvalues --    1.34379   1.48284   1.51706   1.56083   1.56687
 Alpha virt. eigenvalues --    1.60000   1.60725   1.61070   1.63706   1.63954
 Alpha virt. eigenvalues --    1.65170   1.65813   1.69415   1.70415   1.71338
 Alpha virt. eigenvalues --    1.72658   1.75312   1.75771   1.76429   1.77198
 Alpha virt. eigenvalues --    1.78258   1.80056   1.80628   1.81868   1.82421
 Alpha virt. eigenvalues --    1.82739   1.84143   1.84330   1.85246   1.86468
 Alpha virt. eigenvalues --    1.86754   1.87912   1.88905   1.91010   1.94305
 Alpha virt. eigenvalues --    1.94451   1.95985   1.97504   1.97983   1.98050
 Alpha virt. eigenvalues --    1.98909   1.99128   1.99822   2.01150   2.01850
 Alpha virt. eigenvalues --    2.02680   2.03822   2.04036   2.04918   2.06406
 Alpha virt. eigenvalues --    2.08779   2.09035   2.09633   2.10114   2.10439
 Alpha virt. eigenvalues --    2.10853   2.11741   2.12984   2.13481   2.15086
 Alpha virt. eigenvalues --    2.15648   2.16577   2.18035   2.18890   2.19394
 Alpha virt. eigenvalues --    2.19943   2.22164   2.25347   2.50985   2.54985
 Alpha virt. eigenvalues --    2.55209   2.57262   2.62112   2.64112   2.65637
 Alpha virt. eigenvalues --    2.66532   2.67645   2.68391   2.68740   2.70283
 Alpha virt. eigenvalues --    2.72676   2.80639   2.88009   2.91745   2.92681
 Alpha virt. eigenvalues --    2.93383   3.00652   3.06108   3.07605   3.09662
 Alpha virt. eigenvalues --    3.10138   3.11937   3.12803   3.13013   3.13501
 Alpha virt. eigenvalues --    3.14519   3.14589   3.14947   3.15785   3.17764
 Alpha virt. eigenvalues --    3.18085   3.18841   3.21818   3.22302   3.45333
 Alpha virt. eigenvalues --    4.51182   4.51961   5.48141   5.54304   5.56459
 Alpha virt. eigenvalues --    5.59447   5.59893   5.65563   5.70242   5.70868
 Alpha virt. eigenvalues --    5.72540   5.75685   5.86431   5.88251   5.89911
 Alpha virt. eigenvalues --    5.91844   5.97873   5.99025   6.01793   6.08854
 Alpha virt. eigenvalues --    6.08906   6.15526   6.16496   6.17565   6.17763
 Alpha virt. eigenvalues --    6.21778   6.26638   6.27247   6.27561   6.32139
 Alpha virt. eigenvalues --    6.35837   6.37652   6.38695   6.40999   6.43454
 Alpha virt. eigenvalues --    7.92514   8.00037   8.00548   8.00938   8.02418
 Alpha virt. eigenvalues --    8.05912   8.14609   8.15406   8.17316   8.20532
 Alpha virt. eigenvalues --    8.28545
          Condensed to atoms (all electrons):
               1          2          3          4          5          6
     1  Be   3.398220   0.068588   0.123140  -0.176154  -0.449409   0.111543
     2  Be   0.068588   3.452653  -0.025286   0.081915   0.089969  -0.033225
     3  Be   0.123140  -0.025286   3.461249  -0.023754   0.035428   0.060792
     4  Be  -0.176154   0.081915  -0.023754   3.737255   0.257360  -0.023270
     5  Be  -0.449409   0.089969   0.035428   0.257360   4.973101  -0.065839
     6  Be   0.111543  -0.033225   0.060792  -0.023270  -0.065839   3.581058
     7  Be   0.033532   0.205261  -0.088627   0.039061   0.080335  -0.072196
     8  Be  -0.071801   0.003854   0.052806   0.367814   0.110762  -0.041359
     9  Be   0.023144  -0.087402   0.171123   0.048487   0.205160   0.072452
    10  Be   0.111619   0.030791   0.002566  -0.026656   0.272492   0.125004
    11  Be  -0.345252   0.119127   0.090065   0.154217  -0.247066   0.289419
    12  H    0.100984  -0.001624   0.021454  -0.009655  -0.082966   0.001505
    13  H   -0.007189  -0.003155   0.027320  -0.002652  -0.048371   0.004220
    14  H    0.092546   0.006949   0.000257  -0.008966   0.002767  -0.005825
    15  H   -0.012580   0.016069  -0.001070  -0.001528  -0.004998   0.019429
    16  H    0.011051   0.001244  -0.010678  -0.001267  -0.092400  -0.004892
    17  H    0.018452  -0.000162   0.005235  -0.011685   0.060628  -0.002609
    18  H    0.017253  -0.109502   0.011018  -0.030065   0.003417   0.038186
    19  H    0.014826   0.024536   0.046502   0.036791  -0.002319  -0.012149
    20  H   -0.022920   0.031499  -0.031931  -0.012290  -0.215768   0.011915
    21  H   -0.036239  -0.030942   0.028999  -0.007787   0.298921  -0.007923
    22  H   -0.012368  -0.005342  -0.006057   0.008050   0.004877   0.022133
    23  H   -0.008686  -0.002679  -0.001738   0.070477  -0.000946   0.010408
    24  H   -0.015643   0.000026  -0.008665   0.069223  -0.079143   0.006897
    25  H    0.006582  -0.012695   0.070384  -0.054001   0.029991  -0.007692
    26  H   -0.015431  -0.005304  -0.001979   0.069016  -0.000010  -0.077042
    27  H    0.002532   0.068120  -0.012072  -0.036786   0.006793  -0.068471
    28  H    0.011250  -0.008706   0.000549  -0.004967  -0.002374  -0.046912
    29  H    0.018315  -0.003301   0.001819  -0.009633  -0.002523   0.072370
    30  H    0.012550   0.006227  -0.103125  -0.010667   0.078549  -0.003975
    31  H    0.027328   0.068542   0.027090   0.026222  -0.109917   0.000223
    32  H   -0.008858  -0.017527  -0.031661  -0.079849  -0.000706   0.014281
    33  H   -0.011588   0.037095   0.038705  -0.125449   0.006167   0.011894
    34  H   -0.009245   0.003729   0.001348  -0.000220   0.000470  -0.001300
    35  H   -0.004353  -0.006395  -0.003661  -0.002370  -0.000599  -0.000208
    36  H   -0.000713  -0.005441  -0.003399   0.008096   0.000094  -0.008377
    37  H   -0.000147  -0.012261   0.003888  -0.018988   0.000352  -0.004126
    38  H   -0.000242   0.000195   0.000169  -0.000429   0.000374   0.000148
    39  H   -0.001260  -0.000162  -0.000181  -0.000729  -0.000994  -0.002247
               7          8          9         10         11         12
     1  Be   0.033532  -0.071801   0.023144   0.111619  -0.345252   0.100984
     2  Be   0.205261   0.003854  -0.087402   0.030791   0.119127  -0.001624
     3  Be  -0.088627   0.052806   0.171123   0.002566   0.090065   0.021454
     4  Be   0.039061   0.367814   0.048487  -0.026656   0.154217  -0.009655
     5  Be   0.080335   0.110762   0.205160   0.272492  -0.247066  -0.082966
     6  Be  -0.072196  -0.041359   0.072452   0.125004   0.289419   0.001505
     7  Be   3.392694   0.064136   0.052041   0.078301   0.113371   0.000011
     8  Be   0.064136   3.587109   0.051679  -0.013030   0.157580  -0.006575
     9  Be   0.052041   0.051679   3.439119  -0.031476   0.059980   0.003139
    10  Be   0.078301  -0.013030  -0.031476   3.576746  -0.057984  -0.011855
    11  Be   0.113371   0.157580   0.059980  -0.057984   4.993391   0.003241
    12  H    0.000011  -0.006575   0.003139  -0.011855   0.003241   0.563851
    13  H    0.000486  -0.003803   0.017313   0.018168  -0.003459   0.286750
    14  H    0.016888  -0.007262  -0.000028   0.002073  -0.087081  -0.000003
    15  H    0.031693  -0.002479  -0.001519   0.004325  -0.046398  -0.000002
    16  H    0.048456   0.039189   0.036908  -0.032390  -0.003099   0.001096
    17  H    0.015405  -0.002808  -0.105168   0.060627  -0.001301  -0.000915
    18  H   -0.008538  -0.009929  -0.000248  -0.006364   0.060557  -0.000019
    19  H   -0.014254  -0.004481   0.000726  -0.001357  -0.091968  -0.000023
    20  H    0.020727  -0.002640  -0.045897  -0.007118   0.294560   0.004838
    21  H   -0.038666  -0.005785   0.026616   0.013702  -0.216695  -0.010721
    22  H    0.029949  -0.109870   0.036046   0.012001   0.005394  -0.000001
    23  H   -0.024434  -0.073620  -0.030678   0.006628  -0.000337  -0.000026
    24  H   -0.000267   0.076508  -0.005034  -0.072242  -0.000191  -0.000439
    25  H   -0.009563  -0.040464   0.067939  -0.069218   0.006818   0.003300
    26  H    0.004534   0.081287  -0.002114   0.011606  -0.095354   0.000001
    27  H    0.066463  -0.050748  -0.008454  -0.008620   0.034540  -0.000001
    28  H    0.027264   0.038662   0.062849  -0.001053  -0.103044  -0.000020
    29  H   -0.093593  -0.003861  -0.001122  -0.003397   0.068534  -0.000013
    30  H   -0.002793  -0.006780  -0.003275   0.055121  -0.002553  -0.000430
    31  H    0.000219  -0.000425  -0.012898  -0.020627  -0.000958   0.001838
    32  H   -0.001538   0.043410   0.000104   0.001814  -0.003550  -0.000033
    33  H   -0.006646  -0.011721  -0.003737   0.009604   0.004375  -0.000010
    34  H   -0.001803  -0.000150  -0.001836  -0.001459   0.000490  -0.000085
    35  H   -0.000483   0.000508  -0.000324  -0.000064  -0.000280   0.000015
    36  H   -0.000135  -0.000549   0.000321   0.000099  -0.003668   0.000000
    37  H   -0.001011  -0.002941  -0.000289  -0.001341   0.003780  -0.000000
    38  H   -0.006314  -0.002390  -0.006921  -0.000387   0.000601  -0.000000
    39  H    0.007762  -0.005368   0.009601  -0.000917  -0.001499   0.000002
              13         14         15         16         17         18
     1  Be  -0.007189   0.092546  -0.012580   0.011051   0.018452   0.017253
     2  Be  -0.003155   0.006949   0.016069   0.001244  -0.000162  -0.109502
     3  Be   0.027320   0.000257  -0.001070  -0.010678   0.005235   0.011018
     4  Be  -0.002652  -0.008966  -0.001528  -0.001267  -0.011685  -0.030065
     5  Be  -0.048371   0.002767  -0.004998  -0.092400   0.060628   0.003417
     6  Be   0.004220  -0.005825   0.019429  -0.004892  -0.002609   0.038186
     7  Be   0.000486   0.016888   0.031693   0.048456   0.015405  -0.008538
     8  Be  -0.003803  -0.007262  -0.002479   0.039189  -0.002808  -0.009929
     9  Be   0.017313  -0.000028  -0.001519   0.036908  -0.105168  -0.000248
    10  Be   0.018168   0.002073   0.004325  -0.032390   0.060627  -0.006364
    11  Be  -0.003459  -0.087081  -0.046398  -0.003099  -0.001301   0.060557
    12  H    0.286750  -0.000003  -0.000002   0.001096  -0.000915  -0.000019
    13  H    0.626047   0.000003  -0.000035   0.003038  -0.005724  -0.000046
    14  H    0.000003   0.570473   0.290285  -0.000008  -0.000013  -0.002425
    15  H   -0.000035   0.290285   0.615811   0.000073  -0.000053  -0.004488
    16  H    0.003038  -0.000008   0.000073   0.738615   0.180916   0.000010
    17  H   -0.005724  -0.000013  -0.000053   0.180916   0.741931  -0.000013
    18  H   -0.000046  -0.002425  -0.004488   0.000010  -0.000013   0.757211
    19  H    0.000002   0.001526   0.002376  -0.000013   0.000010   0.210910
    20  H   -0.005710  -0.011030   0.006591   0.000178   0.001275  -0.000231
    21  H    0.007068   0.004706  -0.005054  -0.001899   0.000680   0.001367
    22  H   -0.000025  -0.000014  -0.000020  -0.003513  -0.000968  -0.000021
    23  H   -0.000005  -0.000029  -0.000005   0.000875   0.001381  -0.000001
    24  H    0.002589   0.000002  -0.000000   0.002097  -0.002515  -0.000013
    25  H   -0.002619  -0.000001   0.000002   0.000963  -0.002229  -0.000031
    26  H    0.000000   0.000130   0.002461   0.000018  -0.000020  -0.002728
    27  H    0.000002   0.002475  -0.002814  -0.000023  -0.000025  -0.001108
    28  H    0.000085   0.001529   0.003418   0.023653  -0.015414   0.000050
    29  H   -0.000040  -0.000608  -0.006167  -0.014330   0.009362  -0.000247
    30  H   -0.005917  -0.000026  -0.000024   0.000059  -0.000217   0.009934
    31  H    0.002652   0.000000   0.000016  -0.000056   0.000083  -0.015492
    32  H   -0.000010  -0.000036  -0.000006  -0.000017  -0.000024   0.002191
    33  H   -0.000030  -0.000022  -0.000027  -0.000010  -0.000021  -0.000244
    34  H   -0.000310  -0.000100  -0.000295  -0.000003   0.000014   0.000480
    35  H   -0.000041   0.000018  -0.000032   0.000000  -0.000002   0.000794
    36  H    0.000000  -0.000026   0.000001   0.000000   0.000000  -0.004063
    37  H   -0.000000  -0.000041  -0.000012   0.000000  -0.000000   0.011255
    38  H   -0.000000  -0.000003  -0.000001  -0.003134   0.001348  -0.000000
    39  H    0.000001   0.000009   0.000006   0.005965  -0.002706  -0.000000
              19         20         21         22         23         24
     1  Be   0.014826  -0.022920  -0.036239  -0.012368  -0.008686  -0.015643
     2  Be   0.024536   0.031499  -0.030942  -0.005342  -0.002679   0.000026
     3  Be   0.046502  -0.031931   0.028999  -0.006057  -0.001738  -0.008665
     4  Be   0.036791  -0.012290  -0.007787   0.008050   0.070477   0.069223
     5  Be  -0.002319  -0.215768   0.298921   0.004877  -0.000946  -0.079143
     6  Be  -0.012149   0.011915  -0.007923   0.022133   0.010408   0.006897
     7  Be  -0.014254   0.020727  -0.038666   0.029949  -0.024434  -0.000267
     8  Be  -0.004481  -0.002640  -0.005785  -0.109870  -0.073620   0.076508
     9  Be   0.000726  -0.045897   0.026616   0.036046  -0.030678  -0.005034
    10  Be  -0.001357  -0.007118   0.013702   0.012001   0.006628  -0.072242
    11  Be  -0.091968   0.294560  -0.216695   0.005394  -0.000337  -0.000191
    12  H   -0.000023   0.004838  -0.010721  -0.000001  -0.000026  -0.000439
    13  H    0.000002  -0.005710   0.007068  -0.000025  -0.000005   0.002589
    14  H    0.001526  -0.011030   0.004706  -0.000014  -0.000029   0.000002
    15  H    0.002376   0.006591  -0.005054  -0.000020  -0.000005  -0.000000
    16  H   -0.000013   0.000178  -0.001899  -0.003513   0.000875   0.002097
    17  H    0.000010   0.001275   0.000680  -0.000968   0.001381  -0.002515
    18  H    0.210910  -0.000231   0.001367  -0.000021  -0.000001  -0.000013
    19  H    0.696120  -0.001257   0.001174  -0.000009  -0.000042   0.000021
    20  H   -0.001257   0.874570   0.082678  -0.000002  -0.000016  -0.000093
    21  H    0.001174   0.082678   0.865539  -0.000010  -0.000018   0.000169
    22  H   -0.000009  -0.000002  -0.000010   0.651358   0.301187  -0.006219
    23  H   -0.000042  -0.000016  -0.000018   0.301187   0.669735  -0.001672
    24  H    0.000021  -0.000093   0.000169  -0.006219  -0.001672   0.738810
    25  H   -0.000026   0.000100  -0.000471   0.002468   0.000702   0.246796
    26  H    0.002327   0.000146  -0.000086  -0.006075  -0.001798  -0.000006
    27  H    0.000481  -0.000446   0.000091   0.002748   0.000590   0.000009
    28  H   -0.000050  -0.002100   0.000197  -0.004087   0.000822   0.000043
    29  H    0.000062   0.000382   0.001408  -0.000947   0.001287  -0.000025
    30  H   -0.010631   0.001503  -0.000420  -0.000023  -0.000001  -0.001724
    31  H    0.015279   0.001270  -0.001272  -0.000011  -0.000040   0.002008
    32  H    0.000632  -0.000014  -0.000011   0.000625  -0.005802  -0.001497
    33  H   -0.002734  -0.000009  -0.000008   0.002896   0.000833  -0.006829
    34  H    0.004369   0.004814   0.004365  -0.000000  -0.000000  -0.000000
    35  H   -0.002225  -0.000317  -0.000105   0.000000   0.000000  -0.000000
    36  H    0.001735   0.000001  -0.000001  -0.000008  -0.000012   0.000004
    37  H   -0.000392  -0.000010   0.000006   0.000024   0.000006  -0.000014
    38  H    0.000000  -0.000001  -0.000002  -0.002920   0.001486   0.000002
    39  H   -0.000000   0.000003   0.000006   0.004517  -0.003464   0.000002
              25         26         27         28         29         30
     1  Be   0.006582  -0.015431   0.002532   0.011250   0.018315   0.012550
     2  Be  -0.012695  -0.005304   0.068120  -0.008706  -0.003301   0.006227
     3  Be   0.070384  -0.001979  -0.012072   0.000549   0.001819  -0.103125
     4  Be  -0.054001   0.069016  -0.036786  -0.004967  -0.009633  -0.010667
     5  Be   0.029991  -0.000010   0.006793  -0.002374  -0.002523   0.078549
     6  Be  -0.007692  -0.077042  -0.068471  -0.046912   0.072370  -0.003975
     7  Be  -0.009563   0.004534   0.066463   0.027264  -0.093593  -0.002793
     8  Be  -0.040464   0.081287  -0.050748   0.038662  -0.003861  -0.006780
     9  Be   0.067939  -0.002114  -0.008454   0.062849  -0.001122  -0.003275
    10  Be  -0.069218   0.011606  -0.008620  -0.001053  -0.003397   0.055121
    11  Be   0.006818  -0.095354   0.034540  -0.103044   0.068534  -0.002553
    12  H    0.003300   0.000001  -0.000001  -0.000020  -0.000013  -0.000430
    13  H   -0.002619   0.000000   0.000002   0.000085  -0.000040  -0.005917
    14  H   -0.000001   0.000130   0.002475   0.001529  -0.000608  -0.000026
    15  H    0.000002   0.002461  -0.002814   0.003418  -0.006167  -0.000024
    16  H    0.000963   0.000018  -0.000023   0.023653  -0.014330   0.000059
    17  H   -0.002229  -0.000020  -0.000025  -0.015414   0.009362  -0.000217
    18  H   -0.000031  -0.002728  -0.001108   0.000050  -0.000247   0.009934
    19  H   -0.000026   0.002327   0.000481  -0.000050   0.000062  -0.010631
    20  H    0.000100   0.000146  -0.000446  -0.002100   0.000382   0.001503
    21  H   -0.000471  -0.000086   0.000091   0.000197   0.001408  -0.000420
    22  H    0.002468  -0.006075   0.002748  -0.004087  -0.000947  -0.000023
    23  H    0.000702  -0.001798   0.000590   0.000822   0.001287  -0.000001
    24  H    0.246796  -0.000006   0.000009   0.000043  -0.000025  -0.001724
    25  H    0.685250   0.000014  -0.000017  -0.000020  -0.000023  -0.002561
    26  H    0.000014   0.738399   0.243962   0.002017  -0.001836  -0.000027
    27  H   -0.000017   0.243962   0.682253   0.000794  -0.002188  -0.000021
    28  H   -0.000020   0.002017   0.000794   0.762666   0.176774   0.000009
    29  H   -0.000023  -0.001836  -0.002188   0.176774   0.734588  -0.000013
    30  H   -0.002561  -0.000027  -0.000021   0.000009  -0.000013   0.738715
    31  H    0.000811   0.000056  -0.000051  -0.000014   0.000014   0.183644
    32  H    0.000291  -0.002199   0.000708  -0.000017  -0.000023   0.001899
    33  H    0.002312  -0.007309   0.003039  -0.000017  -0.000020  -0.000586
    34  H   -0.000003   0.000000  -0.000005  -0.000004   0.000014   0.000359
    35  H    0.000000  -0.000000   0.000000   0.000000  -0.000002   0.000861
    36  H   -0.000001   0.001275  -0.000522  -0.000001   0.000002  -0.000073
    37  H   -0.000002  -0.001502   0.002463   0.000001  -0.000008   0.000288
    38  H   -0.000007   0.000010  -0.000017  -0.005723   0.002722  -0.000000
    39  H    0.000023  -0.000027   0.000035   0.010302  -0.005729   0.000000
              31         32         33         34         35         36
     1  Be   0.027328  -0.008858  -0.011588  -0.009245  -0.004353  -0.000713
     2  Be   0.068542  -0.017527   0.037095   0.003729  -0.006395  -0.005441
     3  Be   0.027090  -0.031661   0.038705   0.001348  -0.003661  -0.003399
     4  Be   0.026222  -0.079849  -0.125449  -0.000220  -0.002370   0.008096
     5  Be  -0.109917  -0.000706   0.006167   0.000470  -0.000599   0.000094
     6  Be   0.000223   0.014281   0.011894  -0.001300  -0.000208  -0.008377
     7  Be   0.000219  -0.001538  -0.006646  -0.001803  -0.000483  -0.000135
     8  Be  -0.000425   0.043410  -0.011721  -0.000150   0.000508  -0.000549
     9  Be  -0.012898   0.000104  -0.003737  -0.001836  -0.000324   0.000321
    10  Be  -0.020627   0.001814   0.009604  -0.001459  -0.000064   0.000099
    11  Be  -0.000958  -0.003550   0.004375   0.000490  -0.000280  -0.003668
    12  H    0.001838  -0.000033  -0.000010  -0.000085   0.000015   0.000000
    13  H    0.002652  -0.000010  -0.000030  -0.000310  -0.000041   0.000000
    14  H    0.000000  -0.000036  -0.000022  -0.000100   0.000018  -0.000026
    15  H    0.000016  -0.000006  -0.000027  -0.000295  -0.000032   0.000001
    16  H   -0.000056  -0.000017  -0.000010  -0.000003   0.000000   0.000000
    17  H    0.000083  -0.000024  -0.000021   0.000014  -0.000002   0.000000
    18  H   -0.015492   0.002191  -0.000244   0.000480   0.000794  -0.004063
    19  H    0.015279   0.000632  -0.002734   0.004369  -0.002225   0.001735
    20  H    0.001270  -0.000014  -0.000009   0.004814  -0.000317   0.000001
    21  H   -0.001272  -0.000011  -0.000008   0.004365  -0.000105  -0.000001
    22  H   -0.000011   0.000625   0.002896  -0.000000   0.000000  -0.000008
    23  H   -0.000040  -0.005802   0.000833  -0.000000   0.000000  -0.000012
    24  H    0.002008  -0.001497  -0.006829  -0.000000  -0.000000   0.000004
    25  H    0.000811   0.000291   0.002312  -0.000003   0.000000  -0.000001
    26  H    0.000056  -0.002199  -0.007309   0.000000  -0.000000   0.001275
    27  H   -0.000051   0.000708   0.003039  -0.000005   0.000000  -0.000522
    28  H   -0.000014  -0.000017  -0.000017  -0.000004   0.000000  -0.000001
    29  H    0.000014  -0.000023  -0.000020   0.000014  -0.000002   0.000002
    30  H    0.183644   0.001899  -0.000586   0.000359   0.000861  -0.000073
    31  H    0.731755  -0.000117  -0.004426   0.004325  -0.002226   0.000131
    32  H   -0.000117   0.677668   0.314043   0.000020  -0.000004  -0.000684
    33  H   -0.004426   0.314043   0.669211  -0.000021   0.000006  -0.004464
    34  H    0.004325   0.000020  -0.000021   0.628227   0.403679   0.000004
    35  H   -0.002226  -0.000004   0.000006   0.403679   0.610554  -0.000002
    36  H    0.000131  -0.000684  -0.004464   0.000004  -0.000002   0.560715
    37  H   -0.000633   0.002826   0.007423  -0.000001   0.000002   0.435673
    38  H    0.000000  -0.000001  -0.000001  -0.000000   0.000000   0.000000
    39  H   -0.000000   0.000009   0.000001   0.000000  -0.000000  -0.000000
              37         38         39
     1  Be  -0.000147  -0.000242  -0.001260
     2  Be  -0.012261   0.000195  -0.000162
     3  Be   0.003888   0.000169  -0.000181
     4  Be  -0.018988  -0.000429  -0.000729
     5  Be   0.000352   0.000374  -0.000994
     6  Be  -0.004126   0.000148  -0.002247
     7  Be  -0.001011  -0.006314   0.007762
     8  Be  -0.002941  -0.002390  -0.005368
     9  Be  -0.000289  -0.006921   0.009601
    10  Be  -0.001341  -0.000387  -0.000917
    11  Be   0.003780   0.000601  -0.001499
    12  H   -0.000000  -0.000000   0.000002
    13  H   -0.000000  -0.000000   0.000001
    14  H   -0.000041  -0.000003   0.000009
    15  H   -0.000012  -0.000001   0.000006
    16  H    0.000000  -0.003134   0.005965
    17  H   -0.000000   0.001348  -0.002706
    18  H    0.011255  -0.000000  -0.000000
    19  H   -0.000392   0.000000  -0.000000
    20  H   -0.000010  -0.000001   0.000003
    21  H    0.000006  -0.000002   0.000006
    22  H    0.000024  -0.002920   0.004517
    23  H    0.000006   0.001486  -0.003464
    24  H   -0.000014   0.000002   0.000002
    25  H   -0.000002  -0.000007   0.000023
    26  H   -0.001502   0.000010  -0.000027
    27  H    0.002463  -0.000017   0.000035
    28  H    0.000001  -0.005723   0.010302
    29  H   -0.000008   0.002722  -0.005729
    30  H    0.000288  -0.000000   0.000000
    31  H   -0.000633   0.000000  -0.000000
    32  H    0.002826  -0.000001   0.000009
    33  H    0.007423  -0.000001   0.000001
    34  H   -0.000001  -0.000000   0.000000
    35  H    0.000002   0.000000  -0.000000
    36  H    0.435673   0.000000  -0.000000
    37  H    0.614078  -0.000000   0.000000
    38  H   -0.000000   0.568557   0.423368
    39  H    0.000000   0.423368   0.619143
 Mulliken charges:
               1
     1  Be   1.006622
     2  Be   0.054723
     3  Be   0.071978
     4  Be  -0.294168
     5  Be  -1.111659
     6  Be   0.035758
     7  Be   0.042268
     8  Be  -0.194467
     9  Be  -0.036325
    10  Be  -0.025731
    11  Be  -1.148301
    12  H    0.133389
    13  H    0.093398
    14  H    0.130912
    15  H    0.097049
    16  H    0.073328
    17  H    0.057246
    18  H    0.071184
    19  H    0.083525
    20  H    0.022749
    21  H    0.026420
    22  H    0.074235
    23  H    0.089631
    24  H    0.057026
    25  H    0.076899
    26  H    0.063584
    27  H    0.074290
    28  H    0.071587
    29  H    0.061998
    30  H    0.066142
    31  H    0.075658
    32  H    0.093660
    33  H    0.078325
    34  H   -0.039867
    35  H    0.007254
    36  H    0.023986
    37  H   -0.038345
    38  H    0.029514
    39  H   -0.055474
 Sum of Mulliken charges =  -0.00000
 Mulliken charges with hydrogens summed into heavy atoms:
               1
     1  Be   1.023178
     2  Be   0.195073
     3  Be   0.213778
     4  Be  -0.122183
     5  Be  -0.884872
     6  Be   0.173632
     7  Be   0.149894
     8  Be  -0.030602
     9  Be   0.094250
    10  Be   0.108193
    11  Be  -0.920341
 Electronic spatial extent (au):  <R**2>=           2193.9045
 Charge=             -0.0000 electrons
 Dipole moment (field-independent basis, Debye):
    X=              0.1516    Y=              0.0364    Z=             -0.0844  Tot=              0.1773
 Quadrupole moment (field-independent basis, Debye-Ang):
   XX=            -75.9702   YY=            -73.8619   ZZ=            -74.0183
   XY=              0.3660   XZ=              0.1588   YZ=              0.1987
 Traceless Quadrupole moment (field-independent basis, Debye-Ang):
   XX=             -1.3534   YY=              0.7549   ZZ=              0.5985
   XY=              0.3660   XZ=              0.1588   YZ=              0.1987
 Octapole moment (field-independent basis, Debye-Ang**2):
  XXX=              3.9119  YYY=             16.4545  ZZZ=              2.5970  XYY=              0.7014
  XXY=             -4.2901  XXZ=             -0.2600  XZZ=             -0.6461  YZZ=            -16.3792
  YYZ=             -5.1051  XYZ=             -5.3398
 Hexadecapole moment (field-independent basis, Debye-Ang**3):
 XXXX=          -1371.3879 YYYY=          -1209.1994 ZZZZ=           -986.1368 XXXY=            -20.0380
 XXXZ=            -31.8517 YYYX=              4.6367 YYYZ=            -42.4026 ZZZX=             18.3224
 ZZZY=             19.8832 XXYY=           -463.7481 XXZZ=           -398.3354 YYZZ=           -375.9715
 XXYZ=             -0.6411 YYXZ=              1.9274 ZZXY=             13.7749
 N-N= 4.054646392084D+02 E-N=-1.215326938253D+03  KE= 1.769333372530D+02
   1 Symmetry operations used in ECPInt.
 ECPInt:  NShTT=   22366 NPrTT=   59611 LenC2=   21108 LenP2D=   45114.
 LDataN:  DoStor=T MaxTD1= 5 Len=  102
 Calling FoFJK, ICntrl=      2127 FMM=F ISym2X=0 I1Cent= 0 IOpClX= 0 NMat=1 NMatS=1 NMatT=0.
 ***** Axes restored to original set *****
 -------------------------------------------------------------------
 Center     Atomic                   Forces (Hartrees/Bohr)
 Number     Number              X              Y              Z
 -------------------------------------------------------------------
      1        4           0.000066039    0.000047413   -0.000111839
      2        4           0.000209059    0.000062392   -0.000472030
      3        4           0.000026390    0.000033963   -0.000078929
      4        4           0.000255257   -0.000100934   -0.000178184
      5        4          -0.000130649   -0.000057805   -0.000011661
      6        4          -0.000044523   -0.000032758   -0.000090681
      7        4           0.000111190    0.000311529    0.000090771
      8        4           0.000196452    0.000017727   -0.000121503
      9        4          -0.000115148    0.000051956    0.000066331
     10        4           0.000067671   -0.000000735   -0.000013834
     11        4           0.000042010   -0.000007698    0.000127383
     12        1          -0.000040748    0.000021100    0.000007076
     13        1           0.000020974    0.000018194    0.000039454
     14        1          -0.000005632    0.000035140    0.000016873
     15        1          -0.000010990   -0.000044350    0.000019241
     16        1           0.000049572    0.000095699    0.000052182
     17        1          -0.000124941   -0.000193592   -0.000048730
     18        1          -0.000059269   -0.000021855   -0.000104275
     19        1          -0.000044166   -0.000060787    0.000178204
     20        1           0.000000865   -0.000009754    0.000004069
     21        1          -0.000012575   -0.000013908    0.000069231
     22        1           0.000010488    0.000119639    0.000354628
     23        1          -0.000008634   -0.000064372   -0.000179574
     24        1          -0.000028446   -0.000004757   -0.000018877
     25        1          -0.000004600    0.000009866    0.000013654
     26        1           0.000023149    0.000020691    0.000057657
     27        1           0.000016505    0.000142637    0.000107300
     28        1          -0.000088205    0.000530687    0.000133757
     29        1           0.000188423   -0.000198233   -0.000035133
     30        1          -0.000124778    0.000036926   -0.000008784
     31        1           0.000094951   -0.000015101    0.000046964
     32        1          -0.000213581    0.000240456    0.000006754
     33        1           0.000391351   -0.000233505   -0.000123401
     34        1           0.000013853   -0.000003347    0.000022659
     35        1          -0.000002519    0.000006633    0.000004370
     36        1          -0.080703879    0.003754690    0.151293967
     37        1           0.079968269   -0.003678446   -0.150731561
     38        1          -0.030888415   -0.138519584   -0.095502553
     39        1           0.030899235    0.137704183    0.095119025
 -------------------------------------------------------------------
 Cartesian Forces:  Max     0.151293967 RMS     0.031592304

 GradGradGradGradGradGradGradGradGradGradGradGradGradGradGradGradGradGrad
 Berny optimization.
 FormGI is forming the generalized inverse of G from B-inverse, IUseBI=4.
 Internal  Forces:  Max     0.171514029 RMS     0.008869511
 Search for a local minimum.
 Step number   1 out of a maximum of  234
 All quantities printed in internal units (Hartrees-Bohrs-Radians)
 Mixed Optimization -- RFO/linear search
 Second derivative matrix not updated -- first step.
 ITU=  0
     Eigenvalues ---    0.00230   0.00453   0.00747   0.00873   0.00877
     Eigenvalues ---    0.01277   0.01382   0.01439   0.01484   0.01587
     Eigenvalues ---    0.01676   0.01742   0.01824   0.01847   0.01904
     Eigenvalues ---    0.01920   0.01971   0.02004   0.02018   0.02061
     Eigenvalues ---    0.02146   0.02189   0.02206   0.02253   0.02280
     Eigenvalues ---    0.02296   0.02318   0.02424   0.02506   0.02575
     Eigenvalues ---    0.02595   0.02701   0.02732   0.02745   0.02819
     Eigenvalues ---    0.02828   0.02854   0.02891   0.02937   0.02990
     Eigenvalues ---    0.03088   0.03147   0.03343   0.03377   0.03386
     Eigenvalues ---    0.03472   0.03705   0.03928   0.04038   0.04453
     Eigenvalues ---    0.04754   0.04936   0.05120   0.05432   0.05560
     Eigenvalues ---    0.05864   0.05941   0.06077   0.06146   0.06633
     Eigenvalues ---    0.06713   0.07045   0.07260   0.07300   0.07578
     Eigenvalues ---    0.07680   0.07768   0.08158   0.08190   0.08381
     Eigenvalues ---    0.08427   0.08524   0.08540   0.08687   0.08828
     Eigenvalues ---    0.09048   0.09172   0.09220   0.09410   0.09796
     Eigenvalues ---    0.10061   0.10063   0.10243   0.10323   0.10324
     Eigenvalues ---    0.10370   0.10440   0.10841   0.11116   0.11186
     Eigenvalues ---    0.11551   0.11829   0.11898   0.11969   0.13357
     Eigenvalues ---    0.15159   0.15391   0.16000   0.16569   0.16710
     Eigenvalues ---    0.16820   0.17324   0.18086   0.18150   0.19100
     Eigenvalues ---    0.19175   0.19431   0.19503   0.37755   0.66291
     Eigenvalues ---    0.66291
 RFO step:  Lambda=-7.91193860D-02 EMin= 2.30000000D-03
 Linear search not attempted -- first point.
 Maximum step size (   0.300) exceeded in Quadratic search.
    -- Step size scaled by   0.918
 Iteration  1 RMS(Cart)=  0.01168928 RMS(Int)=  0.00061903
 Iteration  2 RMS(Cart)=  0.00061431 RMS(Int)=  0.00000058
 Iteration  3 RMS(Cart)=  0.00000054 RMS(Int)=  0.00000035
 Variable       Old X    -DE/DX   Delta X   Delta X   Delta X     New X
                                 (Linear)    (Quad)   (Total)
    R1        4.30888  -0.00005   0.00000  -0.00033  -0.00033   4.30855
    R2        4.30831  -0.00003   0.00000  -0.00017  -0.00017   4.30814
    R3        3.98173  -0.00007   0.00000  -0.00037  -0.00037   3.98135
    R4        4.30560  -0.00001   0.00000  -0.00009  -0.00009   4.30551
    R5        4.30630  -0.00000   0.00000   0.00001   0.00001   4.30631
    R6        3.98165  -0.00003   0.00000  -0.00010  -0.00010   3.98155
    R7        2.89699  -0.00001   0.00000  -0.00004  -0.00004   2.89695
    R8        2.89707  -0.00005   0.00000  -0.00024  -0.00024   2.89683
    R9        3.81669  -0.00003   0.00000  -0.00017  -0.00017   3.81652
   R10        4.03296   0.00002   0.00000   0.00017   0.00017   4.03314
   R11        4.05160  -0.00005   0.00000  -0.00035  -0.00035   4.05125
   R12        3.89672  -0.00009   0.00000  -0.00056  -0.00056   3.89616
   R13        2.89724   0.00001   0.00000   0.00001   0.00001   2.89725
   R14        2.90850   0.00002   0.00000   0.00007   0.00007   2.90857
   R15        4.03292   0.00005   0.00000   0.00027   0.00027   4.03319
   R16        3.89686  -0.00003   0.00000  -0.00015  -0.00015   3.89671
   R17        4.05107   0.00001   0.00000   0.00012   0.00012   4.05118
   R18        2.89764  -0.00002   0.00000  -0.00007  -0.00007   2.89757
   R19        2.90901   0.00000   0.00000   0.00008   0.00008   2.90909
   R20        4.07569  -0.00003   0.00000  -0.00032  -0.00032   4.07538
   R21        3.83538   0.00007   0.00000   0.00028   0.00028   3.83566
   R22        4.07565   0.00004   0.00000   0.00023   0.00023   4.07587
   R23        3.00375  -0.00015   0.00000  -0.00013  -0.00013   3.00362
   R24        2.99082   0.00054   0.00000   0.00248   0.00248   2.99330
   R25        3.90350   0.00001   0.00000   0.00011   0.00011   3.90361
   R26        3.76747  -0.00002   0.00000  -0.00006  -0.00006   3.76741
   R27        2.91059  -0.00003   0.00000  -0.00014  -0.00014   2.91046
   R28        2.91560   0.00000   0.00000   0.00003   0.00003   2.91564
   R29        4.04867   0.00000   0.00000   0.00017   0.00017   4.04884
   R30        4.07459   0.00004   0.00000   0.00032   0.00032   4.07491
   R31        3.76749  -0.00004   0.00000  -0.00017  -0.00017   3.76732
   R32        2.94080   0.00000   0.00000  -0.00000  -0.00000   2.94080
   R33        2.93027  -0.00003   0.00000  -0.00015  -0.00015   2.93012
   R34        4.03441  -0.00010   0.00000  -0.00033  -0.00033   4.03408
   R35        3.81596  -0.00013   0.00000  -0.00067  -0.00067   3.81529
   R36        3.90322   0.00003   0.00000   0.00018   0.00018   3.90339
   R37        2.91020   0.00007   0.00000   0.00061   0.00061   2.91081
   R38        2.89825  -0.00008   0.00000  -0.00031  -0.00031   2.89794
   R39        4.03434  -0.00007   0.00000  -0.00041  -0.00041   4.03393
   R40        4.07504  -0.00000   0.00000  -0.00011  -0.00011   4.07492
   R41        2.98892   0.00011   0.00000   0.00084   0.00084   2.98977
   R42        3.00199  -0.00004   0.00000  -0.00003  -0.00003   3.00196
   R43        4.04904  -0.00002   0.00000  -0.00005  -0.00005   4.04899
   R44        2.91004  -0.00007   0.00000  -0.00028  -0.00028   2.90976
   R45        2.89796   0.00003   0.00000   0.00021   0.00021   2.89817
   R46        2.94067  -0.00002   0.00000  -0.00013  -0.00013   2.94054
   R47        2.93003  -0.00000   0.00000  -0.00002  -0.00002   2.93001
   R48        2.91058   0.00001   0.00000   0.00008   0.00008   2.91066
   R49        2.91555  -0.00003   0.00000  -0.00013  -0.00013   2.91543
   R50        1.52541  -0.00002   0.00000  -0.00005  -0.00005   1.52536
   R51        1.52532  -0.00002   0.00000  -0.00005  -0.00005   1.52527
   R52        1.54113  -0.00006   0.00000  -0.00024  -0.00024   1.54090
   R53        1.54163   0.00002   0.00000   0.00006   0.00006   1.54170
   R54        5.30308   0.00000   0.00000  -0.00004  -0.00004   5.30304
   R55        1.56972  -0.00001   0.00000  -0.00003  -0.00003   1.56969
   R56        5.18470   0.00002   0.00000   0.00020   0.00020   5.18490
   R57        5.18420   0.00001   0.00000   0.00010   0.00010   5.18430
   R58        1.49917  -0.00006   0.00000  -0.00032  -0.00032   1.49885
   R59        4.88744   0.00038   0.00000   0.00313   0.00313   4.89057
   R60        1.52214  -0.00000   0.00000  -0.00000  -0.00000   1.52214
   R61        1.52208   0.00001   0.00000   0.00004   0.00004   1.52212
   R62        1.54103  -0.00007   0.00000  -0.00030  -0.00030   1.54073
   R63        4.70223   0.00063   0.00000   0.00543   0.00543   4.70766
   R64        1.54155  -0.00005   0.00000  -0.00019  -0.00019   1.54137
   R65        5.30335  -0.00002   0.00000  -0.00023  -0.00023   5.30312
   R66        1.49872  -0.00012   0.00000  -0.00051  -0.00051   1.49821
   R67        4.69576   0.00077   0.00000   0.00753   0.00753   4.70329
   R68        1.41822   0.00001   0.00000   0.00001   0.00001   1.41824
   R69        1.13384   0.17151   0.00000   0.21219   0.21219   1.34602
   R70        1.13384   0.17106   0.00000   0.21163   0.21163   1.34546
    A1        1.87723   0.00000   0.00000   0.00003   0.00003   1.87726
    A2        1.55249  -0.00001   0.00000  -0.00002  -0.00002   1.55247
    A3        1.95434  -0.00001   0.00000  -0.00003  -0.00003   1.95431
    A4        1.99782  -0.00000   0.00000  -0.00004  -0.00004   1.99778
    A5        2.28378  -0.00000   0.00000  -0.00005  -0.00005   2.28373
    A6        1.95433  -0.00001   0.00000  -0.00006  -0.00006   1.95427
    A7        1.55248   0.00001   0.00000   0.00005   0.00005   1.55254
    A8        1.87711  -0.00001   0.00000  -0.00008  -0.00008   1.87703
    A9        2.28413  -0.00000   0.00000  -0.00003  -0.00003   2.28411
   A10        1.99799  -0.00001   0.00000  -0.00005  -0.00005   1.99794
   A11        1.87945  -0.00002   0.00000  -0.00010  -0.00010   1.87935
   A12        2.67810  -0.00001   0.00000  -0.00006  -0.00006   2.67804
   A13        2.07707   0.00000   0.00000   0.00002   0.00002   2.07710
   A14        1.52838   0.00000   0.00000   0.00001   0.00001   1.52838
   A15        2.00689   0.00002   0.00000   0.00009   0.00009   2.00698
   A16        2.29521   0.00002   0.00000   0.00010   0.00010   2.29531
   A17        1.87947  -0.00002   0.00000  -0.00009  -0.00009   1.87937
   A18        2.29521   0.00001   0.00000   0.00004   0.00004   2.29525
   A19        2.00734   0.00002   0.00000   0.00010   0.00010   2.00744
   A20        1.52798   0.00001   0.00000   0.00004   0.00004   1.52801
   A21        2.07667   0.00001   0.00000   0.00005   0.00005   2.07672
   A22        1.63842   0.00002   0.00000   0.00011   0.00011   1.63853
   A23        1.52248   0.00002   0.00000   0.00014   0.00014   1.52262
   A24        2.27740  -0.00001   0.00000  -0.00005  -0.00005   2.27735
   A25        2.20329   0.00002   0.00000   0.00015   0.00015   2.20344
   A26        1.95089   0.00001   0.00000   0.00005   0.00005   1.95094
   A27        2.09971   0.00001   0.00000   0.00011   0.00011   2.09982
   A28        2.25841   0.00000   0.00000   0.00004   0.00004   2.25845
   A29        1.72475   0.00000   0.00000   0.00004   0.00004   1.72480
   A30        1.92746   0.00001   0.00000   0.00004   0.00004   1.92750
   A31        2.36519  -0.00001   0.00000  -0.00005  -0.00005   2.36514
   A32        2.15303  -0.00003   0.00000  -0.00016  -0.00016   2.15288
   A33        2.03723  -0.00002   0.00000  -0.00011  -0.00011   2.03712
   A34        2.49392  -0.00003   0.00000  -0.00024  -0.00024   2.49368
   A35        1.71698  -0.00002   0.00000  -0.00013  -0.00013   1.71685
   A36        2.16595   0.00000   0.00000   0.00002   0.00002   2.16598
   A37        1.63858   0.00001   0.00000   0.00005   0.00005   1.63862
   A38        1.52270  -0.00001   0.00000  -0.00002  -0.00002   1.52268
   A39        2.27736  -0.00000   0.00000  -0.00003  -0.00003   2.27733
   A40        2.20327   0.00001   0.00000   0.00008   0.00008   2.20335
   A41        2.10007  -0.00002   0.00000  -0.00011  -0.00011   2.09996
   A42        1.95116  -0.00001   0.00000  -0.00003  -0.00003   1.95113
   A43        2.25853  -0.00000   0.00000  -0.00000  -0.00000   2.25853
   A44        1.72495   0.00002   0.00000   0.00008   0.00008   1.72503
   A45        1.92758  -0.00000   0.00000  -0.00001  -0.00001   1.92757
   A46        2.36510  -0.00001   0.00000  -0.00002  -0.00002   2.36507
   A47        2.15328  -0.00001   0.00000  -0.00008  -0.00008   2.15320
   A48        1.71665   0.00002   0.00000   0.00007   0.00007   1.71672
   A49        2.16548   0.00001   0.00000   0.00006   0.00006   2.16554
   A50        2.03676   0.00001   0.00000   0.00005   0.00005   2.03682
   A51        2.49349  -0.00001   0.00000  -0.00006  -0.00006   2.49343
   A52        1.84763  -0.00002   0.00000  -0.00009  -0.00009   1.84754
   A53        1.86660  -0.00003   0.00000  -0.00018  -0.00018   1.86643
   A54        2.32044  -0.00002   0.00000   0.00002   0.00002   2.32046
   A55        1.90115   0.00010   0.00000   0.00056   0.00056   1.90170
   A56        1.86654  -0.00002   0.00000  -0.00012  -0.00012   1.86642
   A57        1.84753  -0.00002   0.00000  -0.00012  -0.00012   1.84740
   A58        2.31877   0.00003   0.00000   0.00013   0.00013   2.31890
   A59        1.90241   0.00003   0.00000   0.00021   0.00021   1.90262
   A60        1.98409  -0.00002   0.00000  -0.00004  -0.00004   1.98404
   A61        2.01733  -0.00003   0.00000  -0.00007  -0.00007   2.01726
   A62        2.14025   0.00006   0.00000   0.00026   0.00026   2.14050
   A63        1.94303   0.00003   0.00000   0.00007   0.00007   1.94310
   A64        2.44839  -0.00004   0.00000  -0.00030  -0.00030   2.44809
   A65        2.01475   0.00006   0.00000   0.00020   0.00020   2.01494
   A66        2.14243  -0.00005   0.00000  -0.00026  -0.00026   2.14217
   A67        1.67922   0.00001   0.00000   0.00009   0.00009   1.67930
   A68        2.49223  -0.00001   0.00000  -0.00005  -0.00005   2.49218
   A69        1.96264  -0.00001   0.00000  -0.00004  -0.00004   1.96259
   A70        1.76944   0.00001   0.00000   0.00003   0.00003   1.76947
   A71        2.24326  -0.00001   0.00000  -0.00005  -0.00005   2.24320
   A72        2.21682  -0.00001   0.00000  -0.00009  -0.00009   2.21673
   A73        2.22690   0.00000   0.00000   0.00002   0.00002   2.22692
   A74        2.22607   0.00001   0.00000   0.00007   0.00007   2.22613
   A75        2.11165  -0.00000   0.00000  -0.00003  -0.00003   2.11161
   A76        2.64132  -0.00001   0.00000  -0.00004  -0.00004   2.64128
   A77        1.68131  -0.00001   0.00000  -0.00008  -0.00008   1.68123
   A78        1.76625   0.00001   0.00000   0.00006   0.00006   1.76632
   A79        2.29945   0.00000   0.00000  -0.00001  -0.00001   2.29943
   A80        2.13941  -0.00002   0.00000  -0.00021  -0.00021   2.13920
   A81        1.76607  -0.00001   0.00000  -0.00003  -0.00003   1.76604
   A82        1.95876   0.00001   0.00000   0.00009   0.00009   1.95885
   A83        1.89736  -0.00002   0.00000  -0.00016  -0.00016   1.89720
   A84        2.32782  -0.00003   0.00000  -0.00025  -0.00025   2.32756
   A85        2.29337   0.00001   0.00000   0.00010   0.00010   2.29347
   A86        2.14499   0.00004   0.00000   0.00030   0.00030   2.14529
   A87        1.96113  -0.00001   0.00000  -0.00006  -0.00006   1.96107
   A88        1.89358  -0.00000   0.00000   0.00001   0.00001   1.89359
   A89        2.33142   0.00001   0.00000   0.00013   0.00013   2.33155
   A90        2.32720   0.00001   0.00000   0.00005   0.00005   2.32725
   A91        1.80275   0.00001   0.00000   0.00003   0.00003   1.80278
   A92        1.52390  -0.00000   0.00000  -0.00003  -0.00003   1.52387
   A93        1.63927   0.00003   0.00000   0.00014   0.00014   1.63941
   A94        2.21131   0.00002   0.00000   0.00009   0.00009   2.21140
   A95        2.29235   0.00002   0.00000   0.00011   0.00011   2.29246
   A96        1.95144   0.00002   0.00000   0.00009   0.00009   1.95153
   A97        2.48450  -0.00002   0.00000  -0.00008  -0.00008   2.48443
   A98        2.02549  -0.00000   0.00000   0.00003   0.00003   2.02552
   A99        1.92646   0.00001   0.00000   0.00006   0.00006   1.92652
   A100       2.14956  -0.00004   0.00000  -0.00017  -0.00017   2.14939
   A101       2.34993  -0.00005   0.00000  -0.00026  -0.00026   2.34967
   A102       2.09922   0.00001   0.00000   0.00006   0.00006   2.09929
   A103       1.73044  -0.00001   0.00000  -0.00003  -0.00003   1.73040
   A104       2.26490  -0.00003   0.00000  -0.00016  -0.00016   2.26474
   A105       2.16756   0.00002   0.00000   0.00007   0.00007   2.16763
   A106       1.72223   0.00004   0.00000   0.00019   0.00019   1.72242
   A107       1.84635  -0.00000   0.00000  -0.00006  -0.00006   1.84629
   A108       1.84649   0.00001   0.00000   0.00007   0.00007   1.84656
   A109       2.44482  -0.00001   0.00000  -0.00013  -0.00013   2.44468
   A110       1.93899   0.00001   0.00000   0.00004   0.00004   1.93903
   A111       1.86568  -0.00001   0.00000  -0.00006  -0.00006   1.86562
   A112       1.98473  -0.00003   0.00000  -0.00016  -0.00016   1.98457
   A113       2.14239   0.00001   0.00000   0.00007   0.00007   2.14246
   A114       2.01343   0.00001   0.00000   0.00008   0.00008   2.01351
   A115       1.86549  -0.00001   0.00000  -0.00007  -0.00007   1.86543
   A116       1.90708   0.00001   0.00000   0.00013   0.00013   1.90722
   A117       2.32328  -0.00001   0.00000   0.00001   0.00001   2.32329
   A118       1.90516   0.00001   0.00000   0.00012   0.00012   1.90528
   A119       2.32450  -0.00001   0.00000  -0.00003  -0.00003   2.32447
   A120       2.13900   0.00001   0.00000   0.00006   0.00006   2.13906
   A121       2.01547   0.00001   0.00000   0.00005   0.00005   2.01552
   A122       1.63910   0.00002   0.00000   0.00013   0.00013   1.63923
   A123       1.52362  -0.00001   0.00000  -0.00003  -0.00003   1.52360
   A124       2.21074  -0.00000   0.00000  -0.00008  -0.00008   2.21066
   A125       2.29151   0.00003   0.00000   0.00019   0.00019   2.29170
   A126       2.09880  -0.00001   0.00000  -0.00006  -0.00006   2.09874
   A127       1.92644   0.00001   0.00000   0.00002   0.00002   1.92646
   A128       2.16694   0.00001   0.00000   0.00004   0.00004   2.16698
   A129       1.72159   0.00004   0.00000   0.00028   0.00028   1.72186
   A130       1.95129   0.00000   0.00000   0.00003   0.00003   1.95132
   A131       1.73076  -0.00000   0.00000  -0.00006  -0.00006   1.73070
   A132       2.26526  -0.00002   0.00000  -0.00011  -0.00011   2.26515
   A133       2.15038  -0.00001   0.00000  -0.00003  -0.00003   2.15034
   A134       2.35095  -0.00005   0.00000  -0.00032  -0.00032   2.35062
   A135       2.48502   0.00000   0.00000   0.00008   0.00008   2.48509
   A136       2.02575   0.00000   0.00000   0.00000   0.00000   2.02575
   A137       1.76617   0.00001   0.00000   0.00006   0.00006   1.76622
   A138       1.68138   0.00000   0.00000   0.00000   0.00000   1.68138
   A139       2.29904   0.00001   0.00000   0.00006   0.00006   2.29910
   A140       2.13921   0.00000   0.00000   0.00001   0.00001   2.13922
   A141       1.95895  -0.00000   0.00000  -0.00003  -0.00003   1.95892
   A142       1.76608   0.00000   0.00000  -0.00003  -0.00003   1.76605
   A143       1.89734  -0.00001   0.00000  -0.00005  -0.00005   1.89729
   A144       2.32798  -0.00001   0.00000  -0.00006  -0.00006   2.32792
   A145       1.96102  -0.00001   0.00000  -0.00003  -0.00003   1.96099
   A146       2.32688   0.00002   0.00000   0.00010   0.00010   2.32697
   A147       1.80237   0.00002   0.00000   0.00008   0.00008   1.80245
   A148       1.89411  -0.00001   0.00000  -0.00009  -0.00009   1.89402
   A149       2.33180  -0.00001   0.00000  -0.00006  -0.00006   2.33174
   A150       2.29366  -0.00001   0.00000  -0.00004  -0.00004   2.29361
   A151       2.14488   0.00001   0.00000   0.00006   0.00006   2.14494
   A152       1.67927   0.00001   0.00000   0.00006   0.00006   1.67933
   A153       2.49211  -0.00000   0.00000   0.00001   0.00001   2.49212
   A154       1.96259   0.00000   0.00000   0.00002   0.00002   1.96261
   A155       1.76954  -0.00001   0.00000  -0.00002  -0.00002   1.76951
   A156       2.24377  -0.00001   0.00000  -0.00008  -0.00008   2.24369
   A157       2.21594  -0.00000   0.00000  -0.00001  -0.00001   2.21593
   A158       2.11170  -0.00001   0.00000  -0.00007  -0.00007   2.11163
   A159       2.64131  -0.00002   0.00000  -0.00008  -0.00008   2.64123
   A160       2.22633   0.00002   0.00000   0.00010   0.00010   2.22643
   A161       2.22683   0.00001   0.00000   0.00003   0.00003   2.22687
   A162       1.61451  -0.00001   0.00000  -0.00009  -0.00009   1.61441
   A163       1.93432  -0.00005   0.00000  -0.00030  -0.00030   1.93401
   A164       1.58412  -0.00000   0.00000  -0.00002  -0.00002   1.58410
   A165       1.58428   0.00001   0.00000   0.00006   0.00006   1.58433
   A166       1.91155   0.00015   0.00000   0.00103   0.00103   1.91258
   A167       1.85108   0.00014   0.00000   0.00078   0.00078   1.85186
   A168       2.11195  -0.00003   0.00000  -0.00034  -0.00034   2.11162
   A169       1.61444  -0.00001   0.00000  -0.00004  -0.00004   1.61440
   A170       1.93504  -0.00003   0.00000  -0.00016  -0.00016   1.93489
   A171       1.71368   0.00212   0.00000   0.00858   0.00858   1.72226
   A172       1.98794   0.00004   0.00000  -0.00081  -0.00081   1.98713
   A173       1.58124  -0.00001   0.00000  -0.00005  -0.00005   1.58120
   A174       1.71619  -0.00001   0.00000  -0.00007  -0.00007   1.71612
   A175       0.92014   0.00001   0.00000   0.00007   0.00007   0.92021
   A176       2.21871   0.00000   0.00000   0.00002   0.00002   2.21873
   A177       1.71611  -0.00000   0.00000   0.00000   0.00000   1.71611
   A178       2.30409  -0.00000   0.00000  -0.00001  -0.00001   2.30409
   A179       1.58117  -0.00001   0.00000  -0.00003  -0.00003   1.58114
   A180       2.30415   0.00001   0.00000   0.00003   0.00003   2.30418
   A181       2.21895   0.00000   0.00000  -0.00000  -0.00000   2.21895
   A182       2.14177   0.00003   0.00000   0.00012   0.00012   2.14189
   A183       1.53997  -0.00024   0.00000  -0.00165  -0.00165   1.53831
   A184       2.42242  -0.00006   0.00000   0.00002   0.00002   2.42245
   A185       2.24002   0.00031   0.00000   0.00159   0.00159   2.24161
   A186       3.24353   0.00007   0.00000   0.00056   0.00056   3.24409
   A187       3.31525  -0.00001   0.00000  -0.00000  -0.00000   3.31525
    D1       -0.78496   0.00000   0.00000   0.00001   0.00001  -0.78495
    D2       -1.83598   0.00001   0.00000   0.00007   0.00007  -1.83592
    D3        2.29323   0.00002   0.00000   0.00011   0.00011   2.29334
    D4        1.60852   0.00000   0.00000   0.00003   0.00003   1.60855
    D5        1.10406  -0.00002   0.00000  -0.00010  -0.00010   1.10396
    D6        0.05304  -0.00001   0.00000  -0.00004  -0.00004   0.05300
    D7       -2.10094  -0.00001   0.00000   0.00001   0.00001  -2.10093
    D8       -2.78564  -0.00002   0.00000  -0.00008  -0.00008  -2.78572
    D9        0.25728   0.00002   0.00000   0.00009   0.00009   0.25737
   D10       -0.79374   0.00002   0.00000   0.00015   0.00015  -0.79359
   D11       -2.94772   0.00003   0.00000   0.00019   0.00019  -2.94752
   D12        2.65077   0.00002   0.00000   0.00011   0.00011   2.65088
   D13       -3.13503  -0.00000   0.00000  -0.00002  -0.00002  -3.13505
   D14        2.09713   0.00000   0.00000   0.00004   0.00004   2.09717
   D15       -0.05685   0.00001   0.00000   0.00008   0.00008  -0.05676
   D16       -0.74155  -0.00000   0.00000   0.00000   0.00000  -0.74155
   D17       -2.57225   0.00000   0.00000  -0.00001  -0.00001  -2.57225
   D18        2.65992   0.00000   0.00000   0.00006   0.00006   2.65997
   D19        0.50594   0.00001   0.00000   0.00010   0.00010   0.50604
   D20       -0.17876  -0.00000   0.00000   0.00002   0.00002  -0.17875
   D21       -0.25727  -0.00001   0.00000  -0.00005  -0.00005  -0.25732
   D22        0.79383  -0.00001   0.00000  -0.00005  -0.00005   0.79378
   D23        2.94735   0.00000   0.00000  -0.00000  -0.00000   2.94735
   D24       -2.65130  -0.00001   0.00000  -0.00006  -0.00006  -2.65136
   D25       -1.10405   0.00001   0.00000   0.00009   0.00009  -1.10396
   D26       -0.05295   0.00001   0.00000   0.00009   0.00009  -0.05286
   D27        2.10057   0.00003   0.00000   0.00013   0.00013   2.10070
   D28        2.78511   0.00001   0.00000   0.00008   0.00008   2.78518
   D29        0.78497  -0.00000   0.00000   0.00000   0.00000   0.78497
   D30        1.83607  -0.00000   0.00000   0.00000   0.00000   1.83608
   D31       -2.29359   0.00001   0.00000   0.00004   0.00004  -2.29355
   D32       -1.60905  -0.00001   0.00000  -0.00001  -0.00001  -1.60906
   D33        2.57175  -0.00000   0.00000  -0.00004  -0.00004   2.57171
   D34       -2.66033  -0.00000   0.00000  -0.00004  -0.00004  -2.66037
   D35       -0.50681   0.00001   0.00000   0.00000   0.00000  -0.50681
   D36        0.17773  -0.00001   0.00000  -0.00005  -0.00005   0.17768
   D37        3.13451  -0.00001   0.00000  -0.00005  -0.00005   3.13447
   D38       -2.09757  -0.00001   0.00000  -0.00004  -0.00004  -2.09762
   D39        0.05595   0.00000   0.00000  -0.00000  -0.00000   0.05595
   D40        0.74048  -0.00001   0.00000  -0.00006  -0.00006   0.74043
   D41        0.82801  -0.00000   0.00000   0.00001   0.00001   0.82802
   D42       -2.32978  -0.00000   0.00000   0.00002   0.00002  -2.32975
   D43       -2.30997   0.00000   0.00000   0.00004   0.00004  -2.30993
   D44       -0.82360   0.00001   0.00000   0.00005   0.00005  -0.82355
   D45        2.30179   0.00001   0.00000   0.00007   0.00007   2.30186
   D46        2.32160   0.00001   0.00000   0.00009   0.00009   2.32169
   D47        0.00790   0.00001   0.00000   0.00010   0.00010   0.00799
   D48        3.13329   0.00001   0.00000   0.00011   0.00011   3.13340
   D49       -3.13009   0.00002   0.00000   0.00013   0.00013  -3.12996
   D50        3.13591   0.00000   0.00000   0.00001   0.00001   3.13592
   D51       -0.02188   0.00000   0.00000   0.00002   0.00002  -0.02186
   D52       -0.00208   0.00000   0.00000   0.00004   0.00004  -0.00204
   D53        3.13739  -0.00000   0.00000  -0.00004  -0.00004   3.13736
   D54       -0.02040  -0.00000   0.00000  -0.00002  -0.00002  -0.02042
   D55       -0.00059  -0.00000   0.00000  -0.00000  -0.00000  -0.00060
   D56       -0.05307   0.00001   0.00000   0.00004   0.00004  -0.05303
   D57       -1.10406  -0.00001   0.00000  -0.00006  -0.00006  -1.10412
   D58        2.78276   0.00000   0.00000  -0.00003  -0.00003   2.78273
   D59        2.09332   0.00002   0.00000   0.00010   0.00010   2.09342
   D60        0.79323   0.00002   0.00000   0.00007   0.00007   0.79330
   D61       -0.25776  -0.00000   0.00000  -0.00003  -0.00003  -0.25779
   D62       -2.65412   0.00001   0.00000  -0.00000  -0.00000  -2.65413
   D63        2.93962   0.00003   0.00000   0.00013   0.00013   2.93975
   D64        1.83380   0.00002   0.00000   0.00006   0.00006   1.83387
   D65        0.78281  -0.00001   0.00000  -0.00004  -0.00004   0.78277
   D66       -1.61355   0.00000   0.00000  -0.00001  -0.00001  -1.61357
   D67       -2.30299   0.00002   0.00000   0.00012   0.00012  -2.30287
   D68       -2.08892   0.00002   0.00000   0.00008   0.00008  -2.08884
   D69       -3.13991  -0.00000   0.00000  -0.00002  -0.00002  -3.13993
   D70        0.74691   0.00000   0.00000   0.00001   0.00001   0.74692
   D71        0.05747   0.00003   0.00000   0.00014   0.00014   0.05761
   D72       -2.65399   0.00001   0.00000   0.00003   0.00003  -2.65396
   D73        2.57820  -0.00001   0.00000  -0.00007  -0.00007   2.57813
   D74        0.18184  -0.00001   0.00000  -0.00004  -0.00004   0.18180
   D75       -0.50760   0.00002   0.00000   0.00009   0.00009  -0.50751
   D76        0.25774  -0.00001   0.00000  -0.00013  -0.00013   0.25761
   D77       -0.79332  -0.00002   0.00000  -0.00015  -0.00015  -0.79347
   D78        2.65464  -0.00001   0.00000  -0.00010  -0.00010   2.65454
   D79       -2.93936  -0.00004   0.00000  -0.00022  -0.00022  -2.93958
   D80        1.10404  -0.00000   0.00000  -0.00007  -0.00007   1.10397
   D81        0.05297  -0.00001   0.00000  -0.00009  -0.00009   0.05289
   D82       -2.78224  -0.00000   0.00000  -0.00004  -0.00004  -2.78229
   D83       -2.09306  -0.00003   0.00000  -0.00016  -0.00016  -2.09323
   D84       -0.78271   0.00001   0.00000   0.00001   0.00001  -0.78270
   D85       -1.83377  -0.00000   0.00000  -0.00001  -0.00001  -1.83379
   D86        1.61420   0.00001   0.00000   0.00003   0.00003   1.61423
   D87        2.30338  -0.00002   0.00000  -0.00009  -0.00009   2.30329
   D88       -2.57754   0.00001   0.00000   0.00002   0.00002  -2.57751
   D89        2.65458  -0.00000   0.00000   0.00001   0.00001   2.65459
   D90       -0.18063   0.00001   0.00000   0.00005   0.00005  -0.18058
   D91        0.50855  -0.00001   0.00000  -0.00007  -0.00007   0.50848
   D92        3.14017  -0.00000   0.00000  -0.00008  -0.00008   3.14010
   D93        2.08911  -0.00001   0.00000  -0.00009  -0.00009   2.08901
   D94       -0.74611  -0.00000   0.00000  -0.00005  -0.00005  -0.74616
   D95       -0.05693  -0.00003   0.00000  -0.00017  -0.00017  -0.05710
   D96       -0.82825  -0.00000   0.00000   0.00002   0.00002  -0.82823
   D97        2.33091  -0.00001   0.00000  -0.00012  -0.00012   2.33079
   D98        2.30908  -0.00000   0.00000  -0.00001  -0.00001   2.30907
   D99       -0.00812  -0.00000   0.00000  -0.00003  -0.00003  -0.00814
   D100      -3.13215  -0.00002   0.00000  -0.00016  -0.00016  -3.13231
   D101       3.12921  -0.00001   0.00000  -0.00006  -0.00006   3.12916
   D102       0.82332  -0.00000   0.00000   0.00002   0.00002   0.82334
   D103      -2.30071  -0.00001   0.00000  -0.00012  -0.00012  -2.30082
   D104      -2.32253  -0.00000   0.00000  -0.00001  -0.00001  -2.32254
   D105      -3.13783   0.00000   0.00000   0.00005   0.00005  -3.13777
   D106       0.02133  -0.00001   0.00000  -0.00008  -0.00008   0.02125
   D107      -0.00050   0.00000   0.00000   0.00002   0.00002  -0.00047
   D108      -3.13590   0.00001   0.00000   0.00012   0.00012  -3.13577
   D109       0.02326  -0.00000   0.00000  -0.00001  -0.00001   0.02325
   D110       0.00143   0.00001   0.00000   0.00009   0.00009   0.00153
   D111       0.84808   0.00000   0.00000   0.00001   0.00001   0.84809
   D112      -0.21165   0.00000   0.00000   0.00002   0.00002  -0.21163
   D113      -1.40589  -0.00000   0.00000  -0.00002  -0.00002  -1.40591
   D114       2.60990   0.00000   0.00000   0.00001   0.00001   2.60991
   D115      -2.60579  -0.00002   0.00000  -0.00014  -0.00014  -2.60593
   D116       1.72962  -0.00001   0.00000  -0.00006  -0.00006   1.72956
   D117       0.21194   0.00000   0.00000   0.00003   0.00003   0.21197
   D118      -0.84791   0.00001   0.00000   0.00005   0.00005  -0.84786
   D119      -1.72977  -0.00000   0.00000  -0.00001  -0.00001  -1.72977
   D120       2.60529   0.00002   0.00000   0.00009   0.00009   2.60538
   D121      -2.61006  -0.00001   0.00000  -0.00005  -0.00005  -2.61011
   D122       1.40565  -0.00001   0.00000  -0.00008  -0.00008   1.40557
   D123       1.09948   0.00001   0.00000   0.00014   0.00014   1.09962
   D124      -0.00025   0.00002   0.00000   0.00019   0.00019  -0.00006
   D125      -2.83968   0.00001   0.00000   0.00009   0.00009  -2.83959
   D126      -2.76826   0.00003   0.00000   0.00022   0.00022  -2.76805
   D127      -0.00001  -0.00000   0.00000   0.00002   0.00002   0.00001
   D128      -1.09974   0.00001   0.00000   0.00006   0.00006  -1.09967
   D129       2.34402  -0.00001   0.00000  -0.00003  -0.00003   2.34399
   D130       2.41543   0.00001   0.00000   0.00009   0.00009   2.41553
   D131      -2.34391   0.00001   0.00000   0.00004   0.00004  -2.34387
   D132       2.83955   0.00002   0.00000   0.00008   0.00008   2.83963
   D133       0.00012   0.00000   0.00000  -0.00001  -0.00001   0.00011
   D134       0.07153   0.00002   0.00000   0.00011   0.00011   0.07165
   D135      -2.41561  -0.00002   0.00000  -0.00016  -0.00016  -2.41577
   D136       2.76785  -0.00001   0.00000  -0.00011  -0.00011   2.76773
   D137      -0.07158  -0.00003   0.00000  -0.00021  -0.00021  -0.07179
   D138      -0.00017  -0.00001   0.00000  -0.00008  -0.00008  -0.00025
   D139      -0.72403   0.00001   0.00000   0.00011   0.00011  -0.72393
   D140       0.40786  -0.00001   0.00000  -0.00006  -0.00006   0.40780
   D141       3.09196   0.00003   0.00000   0.00009   0.00009   3.09206
   D142       2.75743  -0.00003   0.00000  -0.00011  -0.00011   2.75732
   D143       0.27058   0.00003   0.00000   0.00023   0.00023   0.27082
   D144       1.40248   0.00000   0.00000   0.00007   0.00007   1.40255
   D145      -2.19660   0.00005   0.00000   0.00022   0.00022  -2.19638
   D146      -2.53113  -0.00001   0.00000   0.00002   0.00002  -2.53112
   D147       2.48639  -0.00000   0.00000  -0.00001  -0.00001   2.48638
   D148      -2.66490  -0.00003   0.00000  -0.00017  -0.00017  -2.66507
   D149       0.01920   0.00002   0.00000  -0.00002  -0.00002   0.01918
   D150      -0.31533  -0.00004   0.00000  -0.00023  -0.00023  -0.31556
   D151       3.13425  -0.00001   0.00000  -0.00010  -0.00010   3.13415
   D152      -2.01703  -0.00004   0.00000  -0.00027  -0.00027  -2.01730
   D153       0.66707   0.00001   0.00000  -0.00012  -0.00012   0.66695
   D154       0.33254  -0.00005   0.00000  -0.00032  -0.00032   0.33221
   D155      -0.05674   0.00002   0.00000   0.00004   0.00004  -0.05670
   D156       0.99307  -0.00002   0.00000  -0.00013  -0.00013   0.99294
   D157      -3.06310  -0.00001   0.00000  -0.00005  -0.00005  -3.06315
   D158      -2.43054  -0.00002   0.00000  -0.00014  -0.00014  -2.43068
   D159      -1.10744   0.00000   0.00000  -0.00004  -0.00004  -1.10749
   D160      -0.05763  -0.00003   0.00000  -0.00022  -0.00022  -0.05785
   D161       2.16938  -0.00002   0.00000  -0.00013  -0.00013   2.16925
   D162       2.80194  -0.00003   0.00000  -0.00023  -0.00023   2.80171
   D163       2.29423   0.00001   0.00000   0.00002   0.00002   2.29425
   D164      -2.93914  -0.00003   0.00000  -0.00015  -0.00015  -2.93930
   D165      -0.71213  -0.00001   0.00000  -0.00007  -0.00007  -0.71219
   D166      -0.07957  -0.00002   0.00000  -0.00016  -0.00016  -0.07973
   D167       2.67466   0.00005   0.00000   0.00028   0.00028   2.67495
   D168      -2.55871   0.00001   0.00000   0.00011   0.00011  -2.55860
   D169      -0.33169   0.00002   0.00000   0.00019   0.00019  -0.33150
   D170       0.30086   0.00002   0.00000   0.00010   0.00010   0.30096
   D171       0.77659  -0.00000   0.00000  -0.00005  -0.00005   0.77654
   D172      -2.66365  -0.00000   0.00000  -0.00002  -0.00002  -2.66367
   D173      -1.98946  -0.00001   0.00000  -0.00006  -0.00006  -1.98953
   D174      -0.41828  -0.00002   0.00000  -0.00018  -0.00018  -0.41846
   D175       2.42467  -0.00002   0.00000  -0.00015  -0.00015   2.42451
   D176       3.09885  -0.00003   0.00000  -0.00019  -0.00019   3.09866
   D177      -2.95826  -0.00000   0.00000  -0.00003  -0.00003  -2.95829
   D178      -0.11531  -0.00000   0.00000  -0.00000  -0.00000  -0.11531
   D179       0.55887  -0.00001   0.00000  -0.00004  -0.00004   0.55883
   D180       3.00371   0.00003   0.00000   0.00020   0.00020   3.00390
   D181      -0.43653   0.00003   0.00000   0.00022   0.00022  -0.43631
   D182       0.23765   0.00002   0.00000   0.00019   0.00019   0.23784
   D183      -0.01597  -0.00000   0.00000  -0.00005  -0.00005  -0.01601
   D184       1.09686  -0.00000   0.00000  -0.00001  -0.00001   1.09685
   D185       2.17705   0.00002   0.00000   0.00014   0.00014   2.17719
   D186      -2.64105  -0.00004   0.00000  -0.00030  -0.00030  -2.64135
   D187      -1.28023  -0.00003   0.00000  -0.00025  -0.00025  -1.28048
   D188      -0.40771  -0.00000   0.00000  -0.00005  -0.00005  -0.40776
   D189       0.72401  -0.00001   0.00000   0.00002   0.00002   0.72403
   D190      -3.09488   0.00006   0.00000   0.00014   0.00014  -3.09474
   D191      -2.75534  -0.00008   0.00000  -0.00046  -0.00046  -2.75580
   D192      -1.40248   0.00001   0.00000  -0.00001  -0.00001  -1.40248
   D193      -0.27076   0.00000   0.00000   0.00006   0.00006  -0.27069
   D194       2.19354   0.00007   0.00000   0.00019   0.00019   2.19373
   D195       2.53308  -0.00007   0.00000  -0.00041  -0.00041   2.53267
   D196       2.66547  -0.00002   0.00000  -0.00010  -0.00010   2.66537
   D197      -2.48600  -0.00002   0.00000  -0.00003  -0.00003  -2.48603
   D198      -0.02170   0.00005   0.00000   0.00009   0.00009  -0.02161
   D199       0.31784  -0.00009   0.00000  -0.00051  -0.00051   0.31733
   D200       2.01754   0.00002   0.00000   0.00005   0.00005   2.01760
   D201      -3.13393   0.00001   0.00000   0.00013   0.00013  -3.13380
   D202      -0.66963   0.00008   0.00000   0.00025   0.00025  -0.66938
   D203      -0.33009  -0.00006   0.00000  -0.00035  -0.00035  -0.33044
   D204      -0.77671  -0.00000   0.00000  -0.00003  -0.00003  -0.77674
   D205       2.66355  -0.00000   0.00000  -0.00003  -0.00003   2.66351
   D206       1.98915   0.00001   0.00000   0.00002   0.00002   1.98916
   D207       0.41830  -0.00000   0.00000  -0.00002  -0.00002   0.41828
   D208      -2.42462  -0.00000   0.00000  -0.00002  -0.00002  -2.42464
   D209      -3.09903   0.00001   0.00000   0.00003   0.00003  -3.09900
   D210       2.95796   0.00000   0.00000   0.00001   0.00001   2.95796
   D211       0.11503   0.00000   0.00000   0.00001   0.00001   0.11503
   D212      -0.55938   0.00001   0.00000   0.00006   0.00006  -0.55932
   D213      -3.00405  -0.00002   0.00000  -0.00011  -0.00011  -3.00416
   D214       0.43621  -0.00002   0.00000  -0.00011  -0.00011   0.43610
   D215      -0.23820  -0.00001   0.00000  -0.00006  -0.00006  -0.23825
   D216      -0.99303   0.00000   0.00000  -0.00000  -0.00000  -0.99304
   D217       0.05666  -0.00002   0.00000  -0.00010  -0.00010   0.05656
   D218       3.06277   0.00000   0.00000   0.00002   0.00002   3.06279
   D219       2.43021  -0.00000   0.00000  -0.00000  -0.00000   2.43021
   D220       0.05800  -0.00000   0.00000  -0.00005  -0.00005   0.05795
   D221       1.10769  -0.00002   0.00000  -0.00015  -0.00015   1.10754
   D222      -2.16939  -0.00000   0.00000  -0.00003  -0.00003  -2.16942
   D223      -2.80194  -0.00001   0.00000  -0.00005  -0.00005  -2.80199
   D224       2.93928   0.00001   0.00000   0.00002   0.00002   2.93930
   D225      -2.29422  -0.00001   0.00000  -0.00007  -0.00007  -2.29429
   D226       0.71190   0.00001   0.00000   0.00004   0.00004   0.71193
   D227       0.07934   0.00000   0.00000   0.00002   0.00002   0.07936
   D228       2.55937  -0.00000   0.00000  -0.00004  -0.00004   2.55933
   D229      -2.67413  -0.00002   0.00000  -0.00014  -0.00014  -2.67426
   D230       0.33199  -0.00000   0.00000  -0.00002  -0.00002   0.33196
   D231      -0.30057  -0.00000   0.00000  -0.00004  -0.00004  -0.30061
   D232       0.01681   0.00001   0.00000   0.00004   0.00004   0.01685
   D233      -1.09651   0.00001   0.00000   0.00005   0.00005  -1.09646
   D234      -2.17682  -0.00001   0.00000  -0.00005  -0.00005  -2.17687
   D235       1.28092   0.00000   0.00000   0.00003   0.00003   1.28096
   D236       2.64108   0.00001   0.00000   0.00006   0.00006   2.64114
   D237       1.01699   0.00001   0.00000   0.00008   0.00008   1.01708
   D238      -0.06079   0.00000   0.00000   0.00004   0.00004  -0.06074
   D239      -2.80274   0.00000   0.00000   0.00007   0.00007  -2.80267
   D240      -2.44664   0.00002   0.00000   0.00023   0.00023  -2.44641
   D241      -0.10034   0.00003   0.00000   0.00017   0.00017  -0.10017
   D242      -1.17812   0.00002   0.00000   0.00013   0.00013  -1.17799
   D243       2.36311   0.00002   0.00000   0.00016   0.00016   2.36327
   D244       2.71922   0.00004   0.00000   0.00032   0.00032   2.71953
   D245      -2.48939  -0.00002   0.00000  -0.00001  -0.00001  -2.48940
   D246       2.71601  -0.00003   0.00000  -0.00005  -0.00005   2.71596
   D247      -0.02594  -0.00003   0.00000  -0.00002  -0.00002  -0.02596
   D248       0.33016  -0.00001   0.00000   0.00014   0.00014   0.33030
   D249      -3.05293   0.00008   0.00000   0.00049   0.00049  -3.05244
   D250       2.15247   0.00007   0.00000   0.00045   0.00045   2.15292
   D251      -0.58948   0.00007   0.00000   0.00048   0.00048  -0.58900
   D252      -0.23338   0.00009   0.00000   0.00064   0.00064  -0.23274
   D253       0.00060  -0.00002   0.00000  -0.00014  -0.00014   0.00046
   D254       1.02818  -0.00003   0.00000  -0.00023  -0.00023   1.02795
   D255      -2.62999  -0.00000   0.00000  -0.00001  -0.00001  -2.63000
   D256      -2.62611  -0.00002   0.00000  -0.00013  -0.00013  -2.62624
   D257      -1.02797   0.00001   0.00000   0.00001   0.00001  -1.02796
   D258      -0.00039  -0.00000   0.00000  -0.00009  -0.00009  -0.00047
   D259       2.62463   0.00002   0.00000   0.00013   0.00013   2.62476
   D260       2.62850   0.00001   0.00000   0.00002   0.00002   2.62852
   D261       2.62936  -0.00005   0.00000  -0.00013  -0.00013   2.62923
   D262      -2.62624  -0.00006   0.00000  -0.00023  -0.00023  -2.62647
   D263      -0.00123  -0.00003   0.00000  -0.00001  -0.00001  -0.00123
   D264       0.00265  -0.00005   0.00000  -0.00012  -0.00012   0.00253
   D265       2.62609   0.00010   0.00000   0.00052   0.00052   2.62661
   D266      -2.62952   0.00008   0.00000   0.00043   0.00043  -2.62908
   D267      -0.00450   0.00011   0.00000   0.00065   0.00065  -0.00385
   D268      -0.00062   0.00010   0.00000   0.00054   0.00054  -0.00009
   D269       0.06042   0.00001   0.00000   0.00004   0.00004   0.06045
   D270      -1.01740   0.00000   0.00000  -0.00001  -0.00001  -1.01740
   D271       2.80198   0.00002   0.00000   0.00011   0.00011   2.80209
   D272       2.44605   0.00002   0.00000   0.00008   0.00008   2.44612
   D273       1.17792  -0.00002   0.00000  -0.00011  -0.00011   1.17781
   D274       0.10011  -0.00003   0.00000  -0.00016  -0.00016   0.09995
   D275      -2.36370  -0.00000   0.00000  -0.00004  -0.00004  -2.36375
   D276      -2.71963  -0.00001   0.00000  -0.00008  -0.00008  -2.71971
   D277      -2.71505  -0.00001   0.00000  -0.00005  -0.00005  -2.71511
   D278       2.49032  -0.00002   0.00000  -0.00010  -0.00010   2.49022
   D279       0.02651   0.00001   0.00000   0.00002   0.00002   0.02653
   D280      -0.32942   0.00000   0.00000  -0.00001  -0.00001  -0.32944
   D281      -2.15294  -0.00006   0.00000  -0.00037  -0.00037  -2.15331
   D282       3.05243  -0.00007   0.00000  -0.00042  -0.00042   3.05202
   D283       0.58862  -0.00004   0.00000  -0.00030  -0.00030   0.58832
   D284       0.23270  -0.00005   0.00000  -0.00033  -0.00033   0.23236
   D285       0.65509   0.00024   0.00000   0.00201   0.00201   0.65710
   D286       1.70309   0.00025   0.00000   0.00204   0.00204   1.70514
   D287      -0.49436   0.00020   0.00000   0.00177   0.00177  -0.49259
   D288      -1.96077   0.00015   0.00000   0.00145   0.00145  -1.95932
   D289       2.85327   0.00025   0.00000   0.00209   0.00209   2.85536
   D290       0.77621  -0.00000   0.00000   0.00002   0.00002   0.77622
   D291      -0.41840  -0.00000   0.00000  -0.00005  -0.00005  -0.41845
   D292       3.01392  -0.00001   0.00000  -0.00012  -0.00012   3.01379
   D293      -2.94260   0.00002   0.00000   0.00013   0.00013  -2.94247
   D294      -2.66014  -0.00000   0.00000   0.00000   0.00000  -2.66013
   D295       2.42845  -0.00000   0.00000  -0.00007  -0.00007   2.42838
   D296      -0.42243  -0.00001   0.00000  -0.00014  -0.00014  -0.42257
   D297      -0.09575   0.00002   0.00000   0.00011   0.00011  -0.09564
   D298      -1.98686  -0.00000   0.00000   0.00001   0.00001  -1.98685
   D299       3.10172  -0.00001   0.00000  -0.00006  -0.00006   3.10166
   D300       0.25085  -0.00001   0.00000  -0.00013  -0.00013   0.25072
   D301       0.57752   0.00001   0.00000   0.00012   0.00012   0.57764
   D302      -0.53593  -0.00000   0.00000  -0.00001  -0.00001  -0.53594
   D303       0.53117   0.00001   0.00000   0.00005   0.00005   0.53121
   D304       3.13738  -0.00001   0.00000  -0.00005  -0.00005   3.13733
   D305      -3.13974  -0.00000   0.00000   0.00001   0.00001  -3.13973
   D306       2.61709  -0.00000   0.00000  -0.00002  -0.00002   2.61707
   D307      -2.59900   0.00001   0.00000   0.00004   0.00004  -2.59896
   D308       0.00721  -0.00001   0.00000  -0.00005  -0.00005   0.00715
   D309       0.01327  -0.00000   0.00000   0.00000   0.00000   0.01328
   D310       2.59872  -0.00001   0.00000  -0.00007  -0.00007   2.59864
   D311      -2.61737   0.00000   0.00000  -0.00002  -0.00002  -2.61739
   D312      -0.01116  -0.00002   0.00000  -0.00011  -0.00011  -0.01127
   D313      -0.00510  -0.00001   0.00000  -0.00005  -0.00005  -0.00515
   D314       0.05678  -0.00002   0.00000  -0.00005  -0.00005   0.05674
   D315       1.10812  -0.00000   0.00000   0.00003   0.00003   1.10815
   D316      -2.67859  -0.00002   0.00000  -0.00002  -0.00002  -2.67861
   D317      -2.30796  -0.00004   0.00000  -0.00017  -0.00017  -2.30813
   D318      -0.99204  -0.00003   0.00000  -0.00018  -0.00018  -0.99222
   D319       0.05930  -0.00002   0.00000  -0.00010  -0.00010   0.05920
   D320       2.55577  -0.00003   0.00000  -0.00015  -0.00015   2.55562
   D321       2.92641  -0.00005   0.00000  -0.00030  -0.00030   2.92611
   D322       3.06387   0.00001   0.00000   0.00003   0.00003   3.06390
   D323      -2.16797   0.00002   0.00000   0.00010   0.00010  -2.16787
   D324       0.32850   0.00001   0.00000   0.00006   0.00006   0.32855
   D325       0.69913  -0.00002   0.00000  -0.00009  -0.00009   0.69904
   D326       2.42711  -0.00002   0.00000  -0.00018  -0.00018   2.42693
   D327      -2.80474  -0.00001   0.00000  -0.00010  -0.00010  -2.80484
   D328      -0.30827  -0.00002   0.00000  -0.00015  -0.00015  -0.30842
   D329       0.06236  -0.00005   0.00000  -0.00030  -0.00030   0.06206
   D330      -1.01813   0.00003   0.00000   0.00016   0.00016  -1.01797
   D331       0.09824   0.00003   0.00000   0.00018   0.00018   0.09842
   D332       3.04679   0.00001   0.00000  -0.00001  -0.00001   3.04678
   D333       2.48470   0.00004   0.00000   0.00018   0.00018   2.48488
   D334       0.05713   0.00002   0.00000   0.00009   0.00009   0.05722
   D335       1.17349   0.00002   0.00000   0.00011   0.00011   1.17361
   D336      -2.16114   0.00000   0.00000  -0.00007  -0.00007  -2.16121
   D337      -2.72322   0.00003   0.00000   0.00011   0.00011  -2.72311
   D338       2.79643   0.00002   0.00000   0.00012   0.00012   2.79655
   D339      -2.37039   0.00002   0.00000   0.00014   0.00014  -2.37025
   D340       0.57816   0.00000   0.00000  -0.00005  -0.00005   0.57812
   D341       0.01608   0.00003   0.00000   0.00014   0.00014   0.01621
   D342       2.45313   0.00003   0.00000   0.00025   0.00025   2.45338
   D343      -2.71370   0.00003   0.00000   0.00028   0.00028  -2.71342
   D344       0.23486   0.00001   0.00000   0.00009   0.00009   0.23495
   D345      -0.32723   0.00004   0.00000   0.00027   0.00027  -0.32696
   D346       0.53627   0.00000   0.00000  -0.00001  -0.00001   0.53626
   D347      -2.61772   0.00001   0.00000   0.00009   0.00009  -2.61763
   D348      -2.59711   0.00001   0.00000   0.00005   0.00005  -2.59706
   D349      -0.53087  -0.00002   0.00000  -0.00010  -0.00010  -0.53097
   D350       2.59833  -0.00001   0.00000  -0.00000  -0.00000   2.59833
   D351       2.61894  -0.00001   0.00000  -0.00004  -0.00004   2.61890
   D352      -3.13667  -0.00001   0.00000  -0.00011  -0.00011  -3.13678
   D353      -0.00747  -0.00000   0.00000  -0.00002  -0.00002  -0.00748
   D354       0.01314  -0.00001   0.00000  -0.00005  -0.00005   0.01309
   D355       3.14007  -0.00003   0.00000  -0.00027  -0.00027   3.13980
   D356      -0.01391  -0.00002   0.00000  -0.00018  -0.00018  -0.01409
   D357       0.00669  -0.00002   0.00000  -0.00021  -0.00021   0.00648
   D358       0.72382   0.00001   0.00000   0.00007   0.00007   0.72389
   D359      -0.40792   0.00001   0.00000   0.00004   0.00004  -0.40789
   D360      -2.75669  -0.00001   0.00000  -0.00009  -0.00009  -2.75678
   D361      -3.09850   0.00002   0.00000   0.00006   0.00006  -3.09845
   D362      -0.27106   0.00001   0.00000   0.00006   0.00006  -0.27101
   D363      -1.40281   0.00001   0.00000   0.00003   0.00003  -1.40278
   D364       2.53161  -0.00001   0.00000  -0.00009  -0.00009   2.53151
   D365       2.18980   0.00002   0.00000   0.00005   0.00005   2.18985
   D366      -3.12470   0.00003   0.00000   0.00020   0.00020  -3.12451
   D367       2.02674   0.00004   0.00000   0.00017   0.00017   2.02691
   D368      -0.32203   0.00002   0.00000   0.00004   0.00004  -0.32199
   D369      -0.66384   0.00005   0.00000   0.00019   0.00019  -0.66365
   D370      -2.47664  -0.00002   0.00000  -0.00008  -0.00008  -2.47672
   D371       2.67480  -0.00002   0.00000  -0.00011  -0.00011   2.67469
   D372       0.32603  -0.00004   0.00000  -0.00023  -0.00023   0.32579
   D373      -0.01578  -0.00001   0.00000  -0.00009  -0.00009  -0.01587
   D374      -1.09939   0.00001   0.00000   0.00004   0.00004  -1.09934
   D375      -0.00043   0.00001   0.00000   0.00002   0.00002  -0.00041
   D376       2.76117   0.00001   0.00000   0.00011   0.00011   2.76128
   D377       2.82055  -0.00004   0.00000  -0.00025  -0.00025   2.82030
   D378      -0.00019   0.00001   0.00000  -0.00002  -0.00002  -0.00021
   D379       1.09876   0.00000   0.00000  -0.00004  -0.00004   1.09872
   D380      -2.42282   0.00001   0.00000   0.00005   0.00005  -2.42277
   D381      -2.36344  -0.00004   0.00000  -0.00032  -0.00032  -2.36375
   D382       2.42338   0.00003   0.00000   0.00010   0.00010   2.42349
   D383      -2.76085   0.00002   0.00000   0.00008   0.00008  -2.76077
   D384       0.00075   0.00003   0.00000   0.00017   0.00017   0.00093
   D385       0.06013  -0.00002   0.00000  -0.00019  -0.00019   0.05994
   D386       2.36458   0.00004   0.00000   0.00022   0.00022   2.36480
   D387      -2.81965   0.00004   0.00000   0.00020   0.00020  -2.81945
   D388      -0.05805   0.00004   0.00000   0.00029   0.00029  -0.05776
   D389       0.00133  -0.00000   0.00000  -0.00007  -0.00007   0.00126
   D390       0.41855   0.00002   0.00000   0.00011   0.00011   0.41866
   D391      -2.42857   0.00002   0.00000   0.00012   0.00012  -2.42844
   D392      -3.10186   0.00002   0.00000   0.00010   0.00010  -3.10176
   D393      -0.77609  -0.00001   0.00000   0.00004   0.00004  -0.77605
   D394       2.65998  -0.00000   0.00000   0.00005   0.00005   2.66003
   D395       1.98668  -0.00000   0.00000   0.00003   0.00003   1.98671
   D396      -3.01457  -0.00002   0.00000  -0.00008  -0.00008  -3.01465
   D397       0.42149  -0.00002   0.00000  -0.00006  -0.00006   0.42143
   D398      -0.25180  -0.00002   0.00000  -0.00008  -0.00008  -0.25188
   D399       2.94196  -0.00001   0.00000  -0.00002  -0.00002   2.94195
   D400       0.09484  -0.00000   0.00000  -0.00000  -0.00000   0.09484
   D401      -0.57845  -0.00000   0.00000  -0.00002  -0.00002  -0.57847
   D402       2.27925   0.00007   0.00000   0.00051   0.00051   2.27976
   D403      -1.37705   0.00006   0.00000   0.00044   0.00044  -1.37662
   D404       0.07869   0.00004   0.00000   0.00038   0.00038   0.07907
   D405       1.16356   0.00005   0.00000   0.00042   0.00042   1.16399
   D406      -2.73522   0.00007   0.00000   0.00055   0.00055  -2.73467
   D407      -0.72384   0.00001   0.00000   0.00015   0.00015  -0.72370
   D408       0.27085  -0.00000   0.00000   0.00007   0.00007   0.27091
   D409       3.12500   0.00001   0.00000   0.00016   0.00016   3.12516
   D410       2.47643   0.00003   0.00000   0.00022   0.00022   2.47664
   D411       0.40805  -0.00001   0.00000  -0.00004  -0.00004   0.40801
   D412       1.40274  -0.00003   0.00000  -0.00012  -0.00012   1.40262
   D413      -2.02629  -0.00002   0.00000  -0.00004  -0.00004  -2.02632
   D414      -2.67486   0.00001   0.00000   0.00003   0.00003  -2.67483
   D415       2.75993   0.00000   0.00000   0.00008   0.00008   2.76002
   D416      -2.52856  -0.00001   0.00000   0.00000   0.00000  -2.52856
   D417       0.32559  -0.00000   0.00000   0.00009   0.00009   0.32569
   D418      -0.32298   0.00002   0.00000   0.00015   0.00015  -0.32283
   D419       3.09628  -0.00001   0.00000  -0.00004  -0.00004   3.09624
   D420      -2.19222  -0.00003   0.00000  -0.00012  -0.00012  -2.19234
   D421       0.66194  -0.00002   0.00000  -0.00003  -0.00003   0.66191
   D422       0.01336   0.00001   0.00000   0.00003   0.00003   0.01339
   D423      -0.09837  -0.00002   0.00000  -0.00008  -0.00008  -0.09844
   D424      -1.17374  -0.00001   0.00000  -0.00004  -0.00004  -1.17378
   D425       2.37006  -0.00000   0.00000  -0.00003  -0.00003   2.37004
   D426       2.71383  -0.00001   0.00000  -0.00006  -0.00006   2.71377
   D427       1.01788  -0.00001   0.00000  -0.00007  -0.00007   1.01781
   D428      -0.05749  -0.00001   0.00000  -0.00003  -0.00003  -0.05752
   D429      -2.79688   0.00000   0.00000  -0.00001  -0.00001  -2.79690
   D430      -2.45311  -0.00000   0.00000  -0.00005  -0.00005  -2.45316
   D431      -3.04734   0.00000   0.00000   0.00011   0.00011  -3.04724
   D432       2.16047   0.00001   0.00000   0.00015   0.00015   2.16062
   D433      -0.57892   0.00001   0.00000   0.00016   0.00016  -0.57876
   D434      -0.23515   0.00001   0.00000   0.00013   0.00013  -0.23502
   D435      -2.48392  -0.00003   0.00000  -0.00009  -0.00009  -2.48401
   D436       2.72390  -0.00002   0.00000  -0.00005  -0.00005   2.72385
   D437      -0.01549  -0.00001   0.00000  -0.00004  -0.00004  -0.01553
   D438       0.32828  -0.00002   0.00000  -0.00007  -0.00007   0.32821
   D439       2.96486  -0.00003   0.00000  -0.00028  -0.00028   2.96458
   D440       1.49703   0.00000   0.00000   0.00002   0.00002   1.49704
   D441       0.34517  -0.00002   0.00000  -0.00012  -0.00012   0.34505
   D442      -0.70394  -0.00001   0.00000  -0.00007  -0.00007  -0.70401
   D443      -1.85449  -0.00002   0.00000  -0.00021  -0.00021  -1.85470
   D444      -0.05668   0.00002   0.00000   0.00010   0.00010  -0.05658
   D445       0.99222   0.00002   0.00000   0.00013   0.00013   0.99235
   D446      -3.06344  -0.00000   0.00000  -0.00003  -0.00003  -3.06347
   D447      -2.42670   0.00000   0.00000   0.00003   0.00003  -2.42667
   D448      -1.10756   0.00000   0.00000   0.00005   0.00005  -1.10750
   D449      -0.05866   0.00001   0.00000   0.00008   0.00008  -0.05857
   D450       2.16887  -0.00002   0.00000  -0.00007  -0.00007   2.16879
   D451       2.80561  -0.00001   0.00000  -0.00001  -0.00001   2.80559
   D452       2.67739  -0.00000   0.00000  -0.00003  -0.00003   2.67736
   D453      -2.55689   0.00000   0.00000  -0.00000  -0.00000  -2.55690
   D454      -0.32937  -0.00002   0.00000  -0.00016  -0.00016  -0.32953
   D455       0.30737  -0.00002   0.00000  -0.00010  -0.00010   0.30727
   D456       2.30699   0.00004   0.00000   0.00031   0.00031   2.30730
   D457      -2.92729   0.00005   0.00000   0.00034   0.00034  -2.92696
   D458      -0.69977   0.00002   0.00000   0.00018   0.00018  -0.69959
   D459      -0.06303   0.00003   0.00000   0.00024   0.00024  -0.06279
   D460       0.36903   0.00000   0.00000   0.00004   0.00004   0.36907
   D461       0.09564   0.00000   0.00000   0.00004   0.00004   0.09569
   D462      -1.37670   0.00000   0.00000   0.00001   0.00001  -1.37669
   D463       2.95088  -0.00000   0.00000  -0.00001  -0.00001   2.95086
   D464      -0.92319   0.00001   0.00000   0.00010   0.00010  -0.92308
   D465      -1.19657   0.00001   0.00000   0.00011   0.00011  -1.19647
   D466      -2.66892   0.00001   0.00000   0.00008   0.00008  -2.66884
   D467       1.65866   0.00001   0.00000   0.00005   0.00005   1.65871
   D468      -0.74743  -0.00000   0.00000  -0.00005  -0.00005  -0.74749
   D469       0.16646   0.00000   0.00000   0.00001   0.00001   0.16647
   D470       3.00046  -0.00000   0.00000  -0.00001  -0.00001   3.00045
   D471      -0.16639  -0.00000   0.00000  -0.00005  -0.00005  -0.16643
   D472       0.74749   0.00000   0.00000   0.00002   0.00002   0.74751
   D473      -2.99998   0.00000   0.00000   0.00002   0.00002  -2.99997
   D474      -0.28678   0.00006   0.00000   0.00052   0.00052  -0.28626
   D475      -2.99359  -0.00003   0.00000   0.00034   0.00034  -2.99326
   D476       0.09117  -0.00006   0.00000  -0.00050  -0.00050   0.09067
   D477       2.87114  -0.00009   0.00000  -0.00082  -0.00082   2.87033
   D478      -1.32113  -0.00003   0.00000  -0.00027  -0.00027  -1.32140
   D479       1.45885  -0.00007   0.00000  -0.00059  -0.00059   1.45826
   D480       1.37630  -0.00001   0.00000  -0.00007  -0.00007   1.37623
   D481      -0.09620  -0.00001   0.00000  -0.00003  -0.00003  -0.09623
   D482      -0.36959   0.00000   0.00000   0.00001   0.00001  -0.36958
   D483      -2.95173  -0.00000   0.00000  -0.00001  -0.00001  -2.95174
   D484       2.66843  -0.00002   0.00000  -0.00014  -0.00014   2.66830
   D485       1.19593  -0.00001   0.00000  -0.00009  -0.00009   1.19584
   D486       0.92254  -0.00001   0.00000  -0.00006  -0.00006   0.92248
   D487      -1.65960  -0.00001   0.00000  -0.00007  -0.00007  -1.65967
   D488       2.88189   0.00034   0.00000   0.00225   0.00224   2.88413
   D489       1.51610  -0.00012   0.00000   0.00031   0.00031   1.51641
         Item               Value     Threshold  Converged?
 Maximum Force            0.171514     0.000450     NO 
 RMS     Force            0.008870     0.000300     NO 
 Maximum Displacement     0.230822     0.001800     NO 
 RMS     Displacement     0.012297     0.001200     NO 
 Predicted change in Energy=-4.285541D-02
 GradGradGradGradGradGradGradGradGradGradGradGradGradGradGradGradGradGrad

                          Input orientation:                          
 ---------------------------------------------------------------------
 Center     Atomic      Atomic             Coordinates (Angstroms)
 Number     Number       Type             X           Y           Z
 ---------------------------------------------------------------------
      1          4           0        0.002054    0.979862   -1.056579
      2          4           0       -1.009565    1.159804    0.978758
      3          4           0        1.010051    1.161146    0.980187
      4          4           0        0.000763   -0.534888    1.792547
      5          4           0        2.052554    0.633257   -0.718804
      6          4           0       -1.803494   -0.802918    0.642016
      7          4           0       -1.005791   -1.044872   -1.331728
      8          4           0        0.003016   -1.936810    0.324737
      9          4           0        1.013173   -1.043911   -1.330287
     10          4           0        1.807441   -0.800355    0.644729
     11          4           0       -2.048555    0.630551   -0.721606
     12          1           0        3.460327    1.077988   -1.157485
     13          1           0        2.953477    1.545828   -1.576741
     14          1           0       -3.456366    1.072814   -1.163035
     15          1           0       -2.949447    1.542658   -1.579872
     16          1           0        1.259641   -1.775844   -2.662373
     17          1           0        1.995532   -1.549089   -2.394166
     18          1           0       -1.983784    2.214576    1.516284
     19          1           0       -1.247079    2.461439    1.765090
     20          1           0       -0.413561    2.053151   -2.069200
     21          1           0        0.417084    2.054040   -2.068406
     22          1           0        0.006970   -3.509106    0.148783
     23          1           0        0.001875   -3.403539    0.934869
     24          1           0        2.799567   -1.670109    1.469692
     25          1           0        3.261289   -1.185922    1.021166
     26          1           0       -2.795388   -1.674759    1.465306
     27          1           0       -3.257244   -1.190814    1.016675
     28          1           0       -1.249297   -1.778570   -2.664029
     29          1           0       -1.985587   -1.552459   -2.396648
     30          1           0        1.982303    2.217206    1.519232
     31          1           0        1.245122    2.463479    1.766636
     32          1           0        0.002095   -1.206210    3.233263
     33          1           0       -0.001890   -0.425769    3.372770
     34          1           0       -0.001083    4.023727   -0.205132
     35          1           0       -0.001822    4.772426   -0.257076
     36          1           0       -2.609462    0.543745    4.310335
     37          1           0       -2.279264    0.530305    3.679353
     38          1           0       -0.551849   -4.681541   -2.730507
     39          1           0       -0.423244   -4.105323   -2.332561
 ---------------------------------------------------------------------
                    Distance matrix (angstroms):
                    1          2          3          4          5
     1  Be   0.000000
     2  Be   2.279989   0.000000
     3  Be   2.279768   2.019617   0.000000
     4  Be   3.226762   2.134243   2.134273   0.000000
     5  Be   2.106841   3.540556   2.062050   3.446925   0.000000
     6  Be   3.053446   2.143827   3.447890   2.156596   4.333997
     7  Be   2.278378   3.193580   3.778239   3.321796   3.541929
     8  Be   3.227229   3.322962   3.322810   2.029743   3.448887
     9  Be   2.278801   3.778825   3.193835   3.322074   2.065700
    10  Be   3.053366   3.448089   2.143794   2.156860   1.993626
    11  Be   2.106946   2.061758   3.540156   3.446581   4.101111
    12  H    3.461136   4.954812   3.252754   4.824172   1.540147
    13  H    3.049883   4.731310   3.234620   4.939636   1.542889
    14  H    3.461306   3.252950   4.954805   4.824097   5.544254
    15  H    3.049906   3.233621   4.730442   4.938942   5.156400
    16  H    3.428413   5.198573   4.685771   4.792814   3.195299
    17  H    3.486931   5.267383   4.438785   4.747239   2.751858
    18  H    3.476736   1.533161   3.218721   3.402102   4.877316
    19  H    3.423043   1.539151   2.720564   3.245895   4.516587
    20  H    1.532999   3.231616   3.481538   4.667194   3.149824
    21  H    1.532939   3.481407   3.231531   4.667208   2.552413
    22  H    4.647985   4.849837   4.848574   3.398232   4.700669
    23  H    4.814569   4.674295   4.674915   2.994124   4.820336
    24  H    4.607654   4.770630   3.384965   3.037477   3.263899
    25  H    4.430605   4.872825   3.252457   3.413195   2.792480
    26  H    4.607885   3.385357   4.770646   3.037245   5.796535
    27  H    4.430941   3.252522   4.872664   3.412745   5.876485
    28  H    3.429100   4.686300   5.198740   4.792752   4.528027
    29  H    3.486997   4.438733   5.266927   4.746619   4.888670
    30  H    3.476666   3.218926   1.533331   3.402237   2.742742
    31  H    3.422993   2.721017   1.539425   3.246429   3.190466
    32  H    4.814734   3.421150   3.420044   1.589446   4.817349
    33  H    4.647036   3.043146   3.044138   1.583988   4.699282
    34  H    3.160709   3.258940   3.259102   4.977117   3.997071
    35  H    3.875920   3.948908   3.949183   5.689336   4.643961
    36  H    5.984478   3.746812   4.957010   3.783646   6.858181
    37  H    5.275943   3.049856   4.301518   3.145346   6.174062
    38  H    5.929615   6.934656   7.095476   6.161017   6.251155
    39  H    5.260049   6.247412   6.384695   5.472139   5.584615
                    6          7          8          9         10
     6  Be   0.000000
     7  Be   2.142553   0.000000
     8  Be   2.156352   2.134741   0.000000
     9  Be   3.446980   2.018965   2.134664   0.000000
    10  Be   3.610937   3.446802   2.156356   2.142631   0.000000
    11  Be   1.993578   2.065586   3.448930   3.542385   4.333944
    12  H    5.872293   4.948041   4.820683   3.243591   3.083534
    13  H    5.750501   4.737886   4.944654   3.245346   3.428251
    14  H    3.083596   3.243203   4.820646   4.948260   5.872345
    15  H    3.428078   3.245717   4.944822   4.738669   5.750351
    16  H    4.609595   2.727108   3.244664   1.539781   3.491216
    17  H    4.920139   3.223500   3.393064   1.533647   3.135420
    18  H    3.146764   4.437526   4.754068   5.263312   4.921667
    19  H    3.496702   4.684305   4.793949   5.193994   4.607017
    20  H    4.176091   3.239189   4.671644   3.489033   4.521145
    21  H    4.521014   3.488627   4.671773   3.239975   4.176334
    22  H    3.293101   3.047958   1.582117   3.045863   3.290136
    23  H    3.179363   3.422888   1.588571   3.423668   3.181323
    24  H    4.756599   4.766511   3.033603   3.379824   1.556069
    25  H    5.093375   4.874831   3.415434   3.256306   1.550497
    26  H    1.556203   3.379765   3.033255   4.766387   4.756465
    27  H    1.550555   3.256583   3.415345   4.875066   5.093313
    28  H    3.491270   1.540336   3.244387   2.727153   4.609602
    29  H    3.135036   1.533525   3.392374   3.223090   4.919623
    30  H    4.921678   5.262872   4.753970   4.437775   3.146586
    31  H    4.607405   5.193745   4.794209   4.684711   3.496783
    32  H    3.183922   4.677714   2.998884   4.677030   3.181902
    33  H    3.293180   4.850093   3.402025   4.850896   3.294875
    34  H    5.221384   5.288605   5.984043   5.289200   5.221570
    35  H    5.927803   6.000315   6.734417   6.000981   5.928117
    36  H    3.989944   6.076869   5.372447   6.889177   5.895109
    37  H    3.351009   5.404984   4.748569   6.197967   5.261251
    38  H    5.290013   3.922755   4.144387   4.200269   5.658805
    39  H    4.653931   3.272215   3.456209   3.527051   4.976246
                   11         12         13         14         15
    11  Be   0.000000
    12  H    5.544184   0.000000
    13  H    5.156483   0.807184   0.000000
    14  H    1.540256   6.916698   6.440574   0.000000
    15  H    1.542778   6.440460   5.902926   0.807139   0.000000
    16  H    4.527856   3.905389   3.883450   5.709955   5.468152
    17  H    4.889063   3.252159   3.341311   6.173593   5.888531
    18  H    2.742532   6.170836   5.864347   3.263567   3.312123
    19  H    3.190325   5.710959   5.445259   3.922136   3.864064
    20  H    2.552059   4.097460   3.440471   3.322779   2.632634
    21  H    3.149535   3.323219   2.633117   4.097086   3.440015
    22  H    4.703140   5.888416   6.100140   5.891481   6.103193
    23  H    4.818927   6.035141   6.286206   6.033106   6.284830
    24  H    5.796474   3.858847   4.432459   7.320627   7.257608
    25  H    5.876332   3.148241   3.782370   7.416166   7.265245
    26  H    3.264169   7.320562   7.257802   3.859304   4.432676
    27  H    2.792834   7.416212   7.265540   3.148777   3.782679
    28  H    3.196199   5.710531   5.467827   3.905704   3.885417
    29  H    2.752320   6.173553   5.887783   3.252237   3.343037
    30  H    4.877155   3.263002   3.313453   6.171168   5.863583
    31  H    4.516557   3.921377   3.865065   5.711473   5.444395
    32  H    4.818698   6.037847   6.278575   6.040062   6.279661
    33  H    4.697719   5.896731   6.092540   5.895141   6.090275
    34  H    3.996565   4.643890   4.092764   4.643754   4.091266
    35  H    4.643278   5.142575   4.570146   5.142156   4.568335
    36  H    5.063850   8.186868   8.161380   5.563716   5.983974
    37  H    4.408142   7.525814   7.485947   5.012845   5.397541
    38  H    5.873170   7.193340   7.238689   6.633685   6.768536
    39  H    5.259782   6.582526   6.626388   6.113977   6.232810
                   16         17         18         19         20
    16  H    0.000000
    17  H    0.815407   0.000000
    18  H    6.626042   6.729914   0.000000
    19  H    6.621227   6.625577   0.815831   0.000000
    20  H    4.220504   4.345741   3.917570   3.945027   0.000000
    21  H    3.966195   3.947171   4.317400   4.198941   0.830646
    22  H    3.532136   3.776590   6.212383   6.311300   6.002916
    23  H    4.143853   4.300712   5.986995   6.053687   6.242795
    24  H    4.410954   3.948482   6.162256   5.790707   6.058928
    25  H    4.233564   3.660399   6.270512   5.846541   5.791932
    26  H    5.787160   6.153392   3.973441   4.426654   5.662433
    27  H    5.854904   6.273265   3.669876   4.235545   5.304005
    28  H    2.508940   3.264109   5.827495   6.131458   3.966656
    29  H    3.263742   3.981121   5.431537   5.828965   3.947012
    30  H    5.826878   5.431375   3.966088   3.247923   4.317861
    31  H    6.130921   5.828901   3.248148   2.492202   4.199195
    32  H    6.055117   5.979909   4.312019   4.143382   6.237974
    33  H    6.311665   6.205569   3.787594   3.531444   5.994126
    34  H    6.423588   6.311467   3.188636   2.806247   2.743731
    35  H    7.089187   6.965495   3.689929   3.313681   3.293597
    36  H    8.304764   8.398587   3.315098   3.465820   6.913664
    37  H    7.619690   7.712678   2.757345   2.908451   6.232638
    38  H    3.424794   4.051485   8.224482   8.468524   6.768494
    39  H    2.892637   3.519745   7.562408   7.784074   6.164110
                   21         22         23         24         25
    21  H    0.000000
    22  H    6.002726   0.000000
    23  H    6.243175   0.793160   0.000000
    24  H    5.662477   3.595179   3.334351   0.000000
    25  H    5.303990   4.092534   3.943229   0.805482   0.000000
    26  H    6.058964   3.598788   3.330874   5.594958   6.092582
    27  H    5.792019   4.096683   3.940140   6.092611   6.518536
    28  H    4.221432   3.533393   4.142224   5.787289   5.854680
    29  H    4.345964   3.778620   4.298315   6.153058   6.272600
    30  H    3.917612   6.210533   5.988017   3.972605   3.669489
    31  H    3.944723   6.310487   6.054701   4.426175   4.235419
    32  H    6.237719   3.849335   3.179760   3.339347   3.939052
    33  H    5.994279   4.461070   3.848440   3.608081   4.093435
    34  H    2.743415   7.541147   7.514246   6.562656   6.267960
    35  H    3.293330   8.291476   8.262394   7.234346   6.912576
    36  H    7.220063   6.371015   5.813253   6.498307   6.948100
    37  H    6.529074   5.831693   5.311396   5.959778   6.380370
    38  H    6.837050   3.158669   3.921082   6.159739   6.390182
    39  H    6.222031   2.587976   3.368876   5.547423   5.774614
                   26         27         28         29         30
    26  H    0.000000
    27  H    0.805471   0.000000
    28  H    4.410508   4.233780   0.000000
    29  H    3.947838   3.660420   0.815317   0.000000
    30  H    6.162518   6.270567   6.626397   6.729683   0.000000
    31  H    5.791505   5.847016   6.621775   6.625570   0.815656
    32  H    3.342323   3.941674   6.055711   5.980524   4.310324
    33  H    3.605832   4.090697   6.311025   6.204084   3.789187
    34  H    6.562869   6.267921   6.424240   6.311485   3.189165
    35  H    7.234418   6.912340   7.089793   6.965433   3.690687
    36  H    3.612550   3.778427   7.475624   7.054567   5.628057
    37  H    3.167127   3.317913   6.828634   6.429770   5.066825
    38  H    5.628415   5.791866   2.986317   3.458066   8.489694
    39  H    5.094948   5.267191   2.491187   2.993683   7.784428
                   31         32         33         34         35
    31  H    0.000000
    32  H    4.142792   0.000000
    33  H    3.533052   0.792821   0.000000
    34  H    2.806292   6.258978   5.709588   0.000000
    35  H    3.313838   6.922902   6.340111   0.750499   0.000000
    36  H    5.001360   3.323049   2.935714   6.269239   6.748539
    37  H    4.451623   2.901565   2.488877   5.699415   6.219149
    38  H    8.631611   6.924691   7.460834   9.080889   9.787639
    39  H    7.920607   6.290006   6.802018   8.413419   9.126864
                   36         37         38         39
    36  H    0.000000
    37  H    0.712284   0.000000
    38  H    9.006156   8.440001   0.000000
    39  H    8.397705   7.815175   0.711989   0.000000
 Stoichiometry    Be11H28
 Framework group  C1[X(Be11H28)]
 Deg. of freedom   111
 Full point group                 C1      NOp   1
 Largest Abelian subgroup         C1      NOp   1
 Largest concise Abelian subgroup C1      NOp   1
                         Standard orientation:                         
 ---------------------------------------------------------------------
 Center     Atomic      Atomic             Coordinates (Angstroms)
 Number     Number       Type             X           Y           Z
 ---------------------------------------------------------------------
      1          4           0       -0.316065    0.751048   -1.310793
      2          4           0       -1.735679   -0.568172   -0.109666
      3          4           0       -1.295617    1.233175    0.690550
      4          4           0       -0.530065   -0.512515    1.650559
      5          4           0        0.245646    2.365937   -0.079781
      6          4           0       -0.109713   -1.949781    0.098632
      7          4           0        1.282720   -0.859873   -1.111231
      8          4           0        1.388541   -0.698468    1.014768
      9          4           0        1.722950    0.940744   -0.311108
     10          4           0        0.676872    1.270930    1.529426
     11          4           0       -0.648029   -1.291964   -1.704656
     12          1           0        0.411356    3.897069   -0.064649
     13          1           0        0.128969    3.724902   -0.800966
     14          1           0       -1.094933   -2.272173   -2.805498
     15          1           0       -1.158405   -1.540029   -3.139279
     16          1           0        3.069948    1.197551   -1.011516
     17          1           0        2.904847    1.876894   -0.591845
     18          1           0       -3.099803   -1.160215   -0.482802
     19          1           0       -3.271385   -0.467788   -0.086969
     20          1           0       -0.774228    1.034558   -2.745991
     21          1           0       -0.593621    1.775511   -2.416839
     22          1           0        2.782743   -1.256915    1.512190
     23          1           0        2.288953   -1.408663    2.114058
     24          1           0        1.189288    1.624586    2.955507
     25          1           0        1.120379    2.329500    2.571909
     26          1           0       -0.028827   -3.365954    0.738693
     27          1           0       -0.299569   -3.484791   -0.010547
     28          1           0        2.524081   -1.040670   -2.005082
     29          1           0        2.037812   -1.674326   -2.168681
     30          1           0       -2.235685    2.377203    1.088767
     31          1           0       -2.728555    1.755269    0.900161
     32          1           0       -0.716253   -1.113334    3.110247
     33          1           0       -1.435628   -0.850402    2.905472
     34          1           0       -3.277477    1.714186   -1.851615
     35          1           0       -3.871154    2.013548   -2.199723
     36          1           0       -3.292723   -3.027436    2.249622
     37          1           0       -2.884077   -2.587405    1.866568
     38          1           0        5.116047   -1.517962   -0.600804
     39          1           0        4.461660   -1.276961   -0.457191
 ---------------------------------------------------------------------
 Rotational constants (GHZ):           1.0262842           0.9953211           0.8811763
 Standard basis: def2TZVP (5D, 7F)
 There are   388 symmetry adapted cartesian basis functions of A   symmetry.
 There are   377 symmetry adapted basis functions of A   symmetry.
   377 basis functions,   543 primitive gaussians,   388 cartesian basis functions
    36 alpha electrons       36 beta electrons
       nuclear repulsion energy       404.8900819783 Hartrees.
 NAtoms=   39 NActive=   39 NUniq=   39 SFac= 1.00D+00 NAtFMM=   60 NAOKFM=F Big=F
 Integral buffers will be    131072 words long.
 Raffenetti 2 integral format.
 Two-electron integral symmetry is turned on.
 Nuclear repulsion after empirical dispersion term =      404.8356129818 Hartrees.
 One-electron integrals computed using PRISM.
   1 Symmetry operations used in ECPInt.
 ECPInt:  NShTT=   22366 NPrTT=   59611 LenC2=   21090 LenP2D=   45071.
 LDataN:  DoStor=T MaxTD1= 4 Len=   56
 NBasis=   377 RedAO= T EigKep=  1.33D-04  NBF=   377
 NBsUse=   377 1.00D-06 EigRej= -1.00D+00 NBFU=   377
 Initial guess from the checkpoint file:  "/home/super/YCY/BeH/Be11/2/H14-Be11.chk"
 B after Tr=     0.000000    0.000000   -0.000000
         Rot=    0.999973   -0.005272    0.004597    0.002410 Ang=  -0.85 deg.
 ExpMin= 3.27D-02 ExpMax= 4.70D+03 ExpMxC= 1.60D+02 IAcc=3 IRadAn=         5 AccDes= 0.00D+00
 Harris functional with IExCor= 1009 and IRadAn=       5 diagonalized for initial guess.
 HarFok:  IExCor= 1009 AccDes= 0.00D+00 IRadAn=         5 IDoV= 1 UseB2=F ITyADJ=14
 ICtDFT=  3500011 ScaDFX=  1.000000  1.000000  1.000000  1.000000
 FoFCou: FMM=F IPFlag=           0 FMFlag=      100000 FMFlg1=           0
         NFxFlg=           0 DoJE=T BraDBF=F KetDBF=T FulRan=T
         wScrn=  0.000000 ICntrl=       500 IOpCl=  0 I1Cent=   200000004 NGrid=           0
         NMat0=    1 NMatS0=      1 NMatT0=    0 NMatD0=    1 NMtDS0=    0 NMtDT0=    0
 Petite list used in FoFCou.
 Requested convergence on RMS density matrix=1.00D-08 within 128 cycles.
 Requested convergence on MAX density matrix=1.00D-06.
 Requested convergence on             energy=1.00D-06.
 No special actions if energy rises.
 SCF Done:  E(RPBE1PBE) =  -178.368781984     A.U. after   12 cycles
            NFock= 12  Conv=0.42D-08     -V/T= 2.0096
   1 Symmetry operations used in ECPInt.
 ECPInt:  NShTT=   22366 NPrTT=   59611 LenC2=   21090 LenP2D=   45071.
 LDataN:  DoStor=T MaxTD1= 5 Len=  102
 Calling FoFJK, ICntrl=      2127 FMM=F ISym2X=0 I1Cent= 0 IOpClX= 0 NMat=1 NMatS=1 NMatT=0.
 ***** Axes restored to original set *****
 -------------------------------------------------------------------
 Center     Atomic                   Forces (Hartrees/Bohr)
 Number     Number              X              Y              Z
 -------------------------------------------------------------------
      1        4          -0.000006025    0.000022029   -0.000080249
      2        4           0.000076860    0.000118885   -0.000185592
      3        4           0.000081613    0.000022015   -0.000044795
      4        4           0.000166178    0.000019507    0.000038065
      5        4          -0.000065736   -0.000062420    0.000011681
      6        4          -0.000124273   -0.000089578    0.000041852
      7        4           0.000021768    0.000177652    0.000018520
      8        4           0.000112188   -0.000160779   -0.000097360
      9        4          -0.000003582    0.000017755   -0.000031685
     10        4           0.000071635    0.000061344   -0.000026081
     11        4           0.000030645    0.000034241    0.000054078
     12        1          -0.000025533    0.000013903    0.000006697
     13        1           0.000013411    0.000007340    0.000027650
     14        1           0.000015315    0.000013636   -0.000001019
     15        1          -0.000019315   -0.000032522    0.000014276
     16        1           0.000031225    0.000064170    0.000004600
     17        1          -0.000103985   -0.000152175   -0.000019766
     18        1          -0.000005567    0.000011383   -0.000064361
     19        1          -0.000065927   -0.000052964    0.000115237
     20        1          -0.000024763   -0.000026846    0.000003683
     21        1           0.000011980   -0.000010755    0.000080336
     22        1           0.000005883    0.000112676    0.000254743
     23        1          -0.000006047   -0.000039500   -0.000057045
     24        1           0.000004237    0.000005916   -0.000030205
     25        1          -0.000029265   -0.000018011    0.000033478
     26        1          -0.000016140    0.000060925    0.000021252
     27        1           0.000049292    0.000082196    0.000130226
     28        1          -0.000108203    0.000497704    0.000152956
     29        1           0.000114419   -0.000168928   -0.000061373
     30        1          -0.000087283    0.000030931   -0.000023547
     31        1           0.000060864   -0.000011397    0.000038038
     32        1          -0.000143859    0.000098630    0.000034949
     33        1           0.000354560   -0.000193220   -0.000216468
     34        1           0.000014152    0.000017733    0.000019555
     35        1          -0.000000074   -0.000011879    0.000005335
     36        1          -0.013297648    0.000756712    0.025635403
     37        1           0.012823012   -0.000763150   -0.025596069
     38        1          -0.005143805   -0.023429674   -0.015772069
     39        1           0.005217792    0.022976514    0.015565075
 -------------------------------------------------------------------
 Cartesian Forces:  Max     0.025635403 RMS     0.005292581

 GradGradGradGradGradGradGradGradGradGradGradGradGradGradGradGradGradGrad
 Berny optimization.
 Using GEDIIS/GDIIS optimizer.
 FormGI is forming the generalized inverse of G from B-inverse, IUseBI=4.
 Internal  Forces:  Max     0.028888128 RMS     0.001491453
 Search for a local minimum.
 Step number   2 out of a maximum of  234
 All quantities printed in internal units (Hartrees-Bohrs-Radians)
 Mixed Optimization -- RFO/linear search
 Update second derivatives using D2CorX and points    1    2
 DE= -3.88D-02 DEPred=-4.29D-02 R= 9.05D-01
 TightC=F SS=  1.41D+00  RLast= 3.00D-01 DXNew= 5.0454D-01 9.0017D-01
 Trust test= 9.05D-01 RLast= 3.00D-01 DXMaxT set to 5.05D-01
 ITU=  1  0
 Use linear search instead of GDIIS.
     Eigenvalues ---    0.00230   0.00453   0.00747   0.00873   0.00877
     Eigenvalues ---    0.01277   0.01382   0.01439   0.01484   0.01587
     Eigenvalues ---    0.01676   0.01742   0.01824   0.01847   0.01904
     Eigenvalues ---    0.01920   0.01971   0.02004   0.02018   0.02061
     Eigenvalues ---    0.02146   0.02189   0.02205   0.02254   0.02280
     Eigenvalues ---    0.02296   0.02318   0.02424   0.02506   0.02575
     Eigenvalues ---    0.02595   0.02701   0.02732   0.02745   0.02819
     Eigenvalues ---    0.02828   0.02854   0.02892   0.02937   0.02990
     Eigenvalues ---    0.03088   0.03147   0.03343   0.03377   0.03386
     Eigenvalues ---    0.03472   0.03705   0.03928   0.04038   0.04453
     Eigenvalues ---    0.04754   0.04935   0.05120   0.05431   0.05560
     Eigenvalues ---    0.05864   0.05940   0.06072   0.06141   0.06634
     Eigenvalues ---    0.06714   0.07047   0.07272   0.07303   0.07578
     Eigenvalues ---    0.07681   0.07768   0.08158   0.08190   0.08381
     Eigenvalues ---    0.08428   0.08524   0.08540   0.08688   0.08828
     Eigenvalues ---    0.09048   0.09172   0.09220   0.09409   0.09796
     Eigenvalues ---    0.10061   0.10063   0.10243   0.10324   0.10324
     Eigenvalues ---    0.10370   0.10440   0.10841   0.11116   0.11186
     Eigenvalues ---    0.11552   0.11829   0.11898   0.11968   0.13350
     Eigenvalues ---    0.15159   0.15396   0.16000   0.16569   0.16710
     Eigenvalues ---    0.16819   0.17324   0.18086   0.18150   0.19101
     Eigenvalues ---    0.19177   0.19431   0.19503   0.37755   0.66291
     Eigenvalues ---    0.67232
 RFO step:  Lambda=-2.57701058D-04 EMin= 2.29999557D-03
 Quartic linear search produced a step of  0.36034.
 Iteration  1 RMS(Cart)=  0.00946465 RMS(Int)=  0.00039333
 Iteration  2 RMS(Cart)=  0.00029863 RMS(Int)=  0.00001202
 Iteration  3 RMS(Cart)=  0.00000179 RMS(Int)=  0.00001189
 Iteration  4 RMS(Cart)=  0.00000000 RMS(Int)=  0.00001189
 Variable       Old X    -DE/DX   Delta X   Delta X   Delta X     New X
                                 (Linear)    (Quad)   (Total)
    R1        4.30855  -0.00001  -0.00012  -0.00097  -0.00108   4.30747
    R2        4.30814  -0.00002  -0.00006  -0.00047  -0.00053   4.30761
    R3        3.98135  -0.00002  -0.00014  -0.00018  -0.00031   3.98104
    R4        4.30551  -0.00003  -0.00003  -0.00052  -0.00055   4.30496
    R5        4.30631   0.00003   0.00000   0.00092   0.00092   4.30723
    R6        3.98155  -0.00002  -0.00004   0.00016   0.00012   3.98167
    R7        2.89695  -0.00001  -0.00001  -0.00035  -0.00037   2.89658
    R8        2.89683  -0.00005  -0.00009  -0.00076  -0.00084   2.89599
    R9        3.81652   0.00001  -0.00006  -0.00024  -0.00030   3.81622
   R10        4.03314   0.00000   0.00006   0.00029   0.00035   4.03349
   R11        4.05125  -0.00002  -0.00013  -0.00046  -0.00058   4.05066
   R12        3.89616  -0.00005  -0.00020  -0.00173  -0.00193   3.89423
   R13        2.89725   0.00001   0.00000  -0.00020  -0.00019   2.89706
   R14        2.90857   0.00001   0.00002   0.00032   0.00034   2.90892
   R15        4.03319   0.00003   0.00010   0.00071   0.00081   4.03400
   R16        3.89671  -0.00002  -0.00005   0.00006   0.00001   3.89672
   R17        4.05118   0.00002   0.00004  -0.00002   0.00002   4.05120
   R18        2.89757  -0.00001  -0.00002  -0.00043  -0.00045   2.89712
   R19        2.90909   0.00001   0.00003   0.00064   0.00067   2.90976
   R20        4.07538  -0.00007  -0.00011  -0.00239  -0.00251   4.07287
   R21        3.83566  -0.00000   0.00010  -0.00051  -0.00040   3.83526
   R22        4.07587   0.00003   0.00008   0.00114   0.00122   4.07710
   R23        3.00362   0.00004  -0.00005   0.00180   0.00175   3.00537
   R24        2.99330  -0.00020   0.00089  -0.00238  -0.00154   2.99176
   R25        3.90361   0.00001   0.00004   0.00076   0.00080   3.90441
   R26        3.76741  -0.00002  -0.00002  -0.00057  -0.00060   3.76681
   R27        2.91046  -0.00002  -0.00005  -0.00026  -0.00031   2.91015
   R28        2.91564  -0.00000   0.00001   0.00004   0.00005   2.91569
   R29        4.04884   0.00005   0.00006   0.00141   0.00146   4.05030
   R30        4.07491   0.00007   0.00012   0.00232   0.00243   4.07734
   R31        3.76732   0.00001  -0.00006   0.00044   0.00038   3.76769
   R32        2.94080  -0.00001  -0.00000  -0.00005  -0.00005   2.94074
   R33        2.93012  -0.00003  -0.00005  -0.00041  -0.00047   2.92966
   R34        4.03408  -0.00001  -0.00012   0.00281   0.00266   4.03674
   R35        3.81529  -0.00005  -0.00024  -0.00034  -0.00059   3.81470
   R36        3.90339   0.00001   0.00006  -0.00004   0.00003   3.90342
   R37        2.91081  -0.00004   0.00022   0.00055   0.00074   2.91156
   R38        2.89794  -0.00005  -0.00011   0.00048   0.00036   2.89831
   R39        4.03393  -0.00001  -0.00015  -0.00054  -0.00070   4.03323
   R40        4.07492  -0.00001  -0.00004  -0.00077  -0.00081   4.07411
   R41        2.98977  -0.00001   0.00030   0.00220   0.00249   2.99226
   R42        3.00196  -0.00001  -0.00001   0.00134   0.00132   3.00329
   R43        4.04899  -0.00000  -0.00002   0.00077   0.00075   4.04973
   R44        2.90976  -0.00002  -0.00010  -0.00013  -0.00023   2.90953
   R45        2.89817   0.00001   0.00008   0.00036   0.00044   2.89861
   R46        2.94054  -0.00001  -0.00005  -0.00017  -0.00022   2.94033
   R47        2.93001  -0.00001  -0.00001  -0.00011  -0.00012   2.92990
   R48        2.91066  -0.00001   0.00003  -0.00001   0.00002   2.91068
   R49        2.91543  -0.00001  -0.00005  -0.00015  -0.00020   2.91523
   R50        1.52536  -0.00001  -0.00002  -0.00008  -0.00010   1.52526
   R51        1.52527  -0.00002  -0.00002  -0.00011  -0.00013   1.52514
   R52        1.54090  -0.00004  -0.00008  -0.00041  -0.00049   1.54041
   R53        1.54170  -0.00001   0.00002  -0.00001   0.00001   1.54171
   R54        5.30304   0.00001  -0.00001  -0.00111  -0.00113   5.30191
   R55        1.56969   0.00000  -0.00001   0.00010   0.00009   1.56979
   R56        5.18490   0.00002   0.00007   0.00346   0.00353   5.18843
   R57        5.18430   0.00000   0.00004   0.00205   0.00209   5.18639
   R58        1.49885  -0.00005  -0.00011  -0.00097  -0.00108   1.49778
   R59        4.89057   0.00018   0.00113   0.01943   0.02060   4.91117
   R60        1.52214  -0.00002  -0.00000  -0.00012  -0.00012   1.52202
   R61        1.52212  -0.00003   0.00001  -0.00015  -0.00013   1.52199
   R62        1.54073  -0.00007  -0.00011  -0.00078  -0.00089   1.53984
   R63        4.70766   0.00039   0.00196   0.04202   0.04401   4.75167
   R64        1.54137  -0.00003  -0.00007  -0.00031  -0.00038   1.54099
   R65        5.30312  -0.00002  -0.00008  -0.00373  -0.00381   5.29931
   R66        1.49821  -0.00008  -0.00018  -0.00069  -0.00076   1.49746
   R67        4.70329   0.00044   0.00271   0.07629   0.07901   4.78230
   R68        1.41824  -0.00001   0.00000  -0.00005  -0.00004   1.41820
   R69        1.34602   0.02889   0.07646  -0.00003   0.07643   1.42245
   R70        1.34546   0.02871   0.07626  -0.00025   0.07601   1.42147
    A1        1.87726   0.00001   0.00001   0.00020   0.00021   1.87747
    A2        1.55247  -0.00000  -0.00001   0.00006   0.00005   1.55252
    A3        1.95431   0.00000  -0.00001   0.00007   0.00005   1.95437
    A4        1.99778  -0.00001  -0.00001  -0.00029  -0.00031   1.99747
    A5        2.28373  -0.00001  -0.00002  -0.00056  -0.00058   2.28315
    A6        1.95427  -0.00000  -0.00002   0.00014   0.00011   1.95438
    A7        1.55254   0.00001   0.00002   0.00015   0.00017   1.55271
    A8        1.87703  -0.00000  -0.00003  -0.00026  -0.00029   1.87674
    A9        2.28411  -0.00000  -0.00001  -0.00018  -0.00019   2.28392
   A10        1.99794  -0.00001  -0.00002  -0.00051  -0.00053   1.99741
   A11        1.87935  -0.00001  -0.00003  -0.00001  -0.00005   1.87930
   A12        2.67804  -0.00001  -0.00002  -0.00017  -0.00019   2.67785
   A13        2.07710   0.00001   0.00001   0.00007   0.00008   2.07717
   A14        1.52838   0.00000   0.00000  -0.00008  -0.00008   1.52831
   A15        2.00698   0.00001   0.00003  -0.00001   0.00002   2.00700
   A16        2.29531   0.00001   0.00004   0.00046   0.00050   2.29581
   A17        1.87937  -0.00000  -0.00003  -0.00014  -0.00018   1.87919
   A18        2.29525   0.00000   0.00001   0.00016   0.00018   2.29543
   A19        2.00744   0.00001   0.00004   0.00046   0.00050   2.00794
   A20        1.52801  -0.00000   0.00001   0.00010   0.00012   1.52813
   A21        2.07672   0.00000   0.00002   0.00025   0.00027   2.07699
   A22        1.63853  -0.00000   0.00004   0.00010   0.00014   1.63867
   A23        1.52262   0.00001   0.00005   0.00049   0.00054   1.52315
   A24        2.27735  -0.00000  -0.00002  -0.00003  -0.00004   2.27730
   A25        2.20344   0.00002   0.00006   0.00100   0.00105   2.20449
   A26        1.95094   0.00000   0.00002  -0.00011  -0.00009   1.95085
   A27        2.09982  -0.00000   0.00004   0.00043   0.00047   2.10028
   A28        2.25845   0.00001   0.00001   0.00038   0.00039   2.25884
   A29        1.72480   0.00001   0.00002   0.00049   0.00050   1.72530
   A30        1.92750  -0.00001   0.00001  -0.00014  -0.00013   1.92737
   A31        2.36514   0.00001  -0.00002  -0.00002  -0.00004   2.36510
   A32        2.15288  -0.00000  -0.00006  -0.00045  -0.00050   2.15237
   A33        2.03712  -0.00001  -0.00004  -0.00042  -0.00046   2.03666
   A34        2.49368  -0.00003  -0.00009  -0.00119  -0.00128   2.49239
   A35        1.71685  -0.00001  -0.00005  -0.00055  -0.00060   1.71625
   A36        2.16598   0.00000   0.00001   0.00013   0.00014   2.16611
   A37        1.63862  -0.00001   0.00002  -0.00014  -0.00012   1.63850
   A38        1.52268  -0.00000  -0.00001   0.00015   0.00014   1.52282
   A39        2.27733  -0.00001  -0.00001  -0.00007  -0.00008   2.27725
   A40        2.20335   0.00001   0.00003   0.00028   0.00031   2.20366
   A41        2.09996  -0.00000  -0.00004  -0.00016  -0.00020   2.09977
   A42        1.95113   0.00000  -0.00001   0.00028   0.00026   1.95140
   A43        2.25853  -0.00001  -0.00000  -0.00021  -0.00021   2.25831
   A44        1.72503   0.00000   0.00003  -0.00002   0.00001   1.72504
   A45        1.92757  -0.00001  -0.00000  -0.00013  -0.00013   1.92744
   A46        2.36507   0.00001  -0.00001   0.00018   0.00017   2.36525
   A47        2.15320  -0.00000  -0.00003  -0.00027  -0.00029   2.15291
   A48        1.71672   0.00001   0.00003   0.00022   0.00024   1.71696
   A49        2.16554   0.00001   0.00002   0.00037   0.00039   2.16593
   A50        2.03682   0.00001   0.00002  -0.00000   0.00002   2.03683
   A51        2.49343  -0.00001  -0.00002  -0.00036  -0.00038   2.49304
   A52        1.84754   0.00002  -0.00003   0.00074   0.00070   1.84824
   A53        1.86643  -0.00000  -0.00006  -0.00031  -0.00038   1.86605
   A54        2.32046  -0.00002   0.00001   0.00317   0.00316   2.32362
   A55        1.90170  -0.00001   0.00020  -0.00200  -0.00178   1.89992
   A56        1.86642   0.00001  -0.00004   0.00022   0.00018   1.86660
   A57        1.84740   0.00000  -0.00004  -0.00007  -0.00012   1.84728
   A58        2.31890   0.00000   0.00005  -0.00273  -0.00270   2.31620
   A59        1.90262   0.00002   0.00008   0.00284   0.00293   1.90555
   A60        1.98404   0.00002  -0.00002   0.00057   0.00055   1.98459
   A61        2.01726  -0.00002  -0.00003   0.00375   0.00374   2.02100
   A62        2.14050  -0.00005   0.00009  -0.00528  -0.00519   2.13531
   A63        1.94310  -0.00000   0.00002  -0.00060  -0.00056   1.94254
   A64        2.44809  -0.00002  -0.00011  -0.00083  -0.00097   2.44713
   A65        2.01494   0.00002   0.00007  -0.00421  -0.00413   2.01081
   A66        2.14217   0.00003  -0.00010   0.00466   0.00457   2.14674
   A67        1.67930   0.00001   0.00003   0.00026   0.00029   1.67959
   A68        2.49218  -0.00000  -0.00002  -0.00009  -0.00011   2.49207
   A69        1.96259  -0.00000  -0.00001  -0.00009  -0.00011   1.96249
   A70        1.76947   0.00001   0.00001   0.00006   0.00007   1.76954
   A71        2.24320  -0.00000  -0.00002  -0.00026  -0.00028   2.24293
   A72        2.21673  -0.00001  -0.00003  -0.00036  -0.00039   2.21635
   A73        2.22692  -0.00000   0.00001   0.00022   0.00023   2.22715
   A74        2.22613   0.00000   0.00002   0.00027   0.00029   2.22642
   A75        2.11161  -0.00000  -0.00001  -0.00016  -0.00017   2.11145
   A76        2.64128  -0.00001  -0.00002  -0.00017  -0.00019   2.64109
   A77        1.68123  -0.00002  -0.00003  -0.00058  -0.00061   1.68062
   A78        1.76632   0.00001   0.00002   0.00005   0.00008   1.76639
   A79        2.29943  -0.00001  -0.00001  -0.00037  -0.00037   2.29906
   A80        2.13920  -0.00002  -0.00007  -0.00165  -0.00172   2.13748
   A81        1.76604  -0.00002  -0.00001   0.00006   0.00005   1.76610
   A82        1.95885  -0.00000   0.00003   0.00007   0.00011   1.95896
   A83        1.89720  -0.00001  -0.00006  -0.00040  -0.00046   1.89674
   A84        2.32756  -0.00002  -0.00009  -0.00129  -0.00138   2.32618
   A85        2.29347   0.00003   0.00004   0.00087   0.00091   2.29438
   A86        2.14529   0.00004   0.00011   0.00171   0.00182   2.14711
   A87        1.96107  -0.00002  -0.00002  -0.00000  -0.00003   1.96104
   A88        1.89359   0.00001   0.00000   0.00036   0.00036   1.89396
   A89        2.33155   0.00002   0.00005   0.00125   0.00129   2.33284
   A90        2.32725   0.00001   0.00002   0.00001   0.00003   2.32729
   A91        1.80278   0.00001   0.00001   0.00004   0.00004   1.80282
   A92        1.52387   0.00000  -0.00001  -0.00003  -0.00004   1.52383
   A93        1.63941   0.00002   0.00005  -0.00010  -0.00005   1.63936
   A94        2.21140  -0.00000   0.00003  -0.00081  -0.00077   2.21063
   A95        2.29246   0.00001   0.00004  -0.00015  -0.00011   2.29235
   A96        1.95153   0.00002   0.00003  -0.00025  -0.00021   1.95132
   A97        2.48443  -0.00001  -0.00003   0.00057   0.00054   2.48497
   A98        2.02552  -0.00000   0.00001   0.00043   0.00043   2.02595
   A99        1.92652   0.00001   0.00002   0.00001   0.00003   1.92655
   A100       2.14939  -0.00001  -0.00006   0.00077   0.00070   2.15009
   A101       2.34967  -0.00003  -0.00009   0.00021   0.00012   2.34979
   A102       2.09929   0.00002   0.00002   0.00045   0.00047   2.09976
   A103       1.73040  -0.00001  -0.00001  -0.00003  -0.00005   1.73036
   A104       2.26474  -0.00002  -0.00006  -0.00032  -0.00038   2.26436
   A105       2.16763  -0.00000   0.00003  -0.00059  -0.00056   2.16707
   A106       1.72242   0.00002   0.00007   0.00014   0.00021   1.72263
   A107       1.84629  -0.00003  -0.00002  -0.00105  -0.00106   1.84523
   A108       1.84656   0.00000   0.00003   0.00040   0.00042   1.84699
   A109       2.44468  -0.00001  -0.00005  -0.00179  -0.00183   2.44285
   A110       1.93903   0.00001   0.00002  -0.00115  -0.00113   1.93790
   A111       1.86562  -0.00000  -0.00002  -0.00044  -0.00046   1.86516
   A112       1.98457  -0.00002  -0.00006  -0.00048  -0.00054   1.98403
   A113       2.14246   0.00001   0.00002   0.00077   0.00079   2.14325
   A114       2.01351   0.00000   0.00003  -0.00052  -0.00049   2.01302
   A115       1.86543  -0.00002  -0.00002  -0.00036  -0.00038   1.86505
   A116       1.90722   0.00003   0.00005   0.00255   0.00258   1.90980
   A117       2.32329   0.00001   0.00000   0.00126   0.00126   2.32455
   A118       1.90528   0.00001   0.00004   0.00134   0.00137   1.90665
   A119       2.32447   0.00000  -0.00001   0.00131   0.00129   2.32576
   A120       2.13906   0.00000   0.00002  -0.00070  -0.00068   2.13838
   A121       2.01552   0.00001   0.00002  -0.00010  -0.00008   2.01544
   A122       1.63923   0.00001   0.00005   0.00036   0.00040   1.63963
   A123       1.52360  -0.00001  -0.00001  -0.00035  -0.00036   1.52324
   A124       2.21066  -0.00000  -0.00003  -0.00074  -0.00076   2.20989
   A125       2.29170   0.00003   0.00007   0.00107   0.00113   2.29283
   A126       2.09874  -0.00002  -0.00002  -0.00051  -0.00053   2.09821
   A127       1.92646  -0.00001   0.00001  -0.00039  -0.00038   1.92607
   A128       2.16698   0.00001   0.00001   0.00008   0.00009   2.16708
   A129       1.72186   0.00004   0.00010   0.00124   0.00134   1.72320
   A130       1.95132  -0.00001   0.00001   0.00018   0.00019   1.95151
   A131       1.73070   0.00001  -0.00002  -0.00045  -0.00047   1.73023
   A132       2.26515  -0.00000  -0.00004  -0.00046  -0.00050   2.26465
   A133       2.15034   0.00000  -0.00001   0.00043   0.00042   2.15076
   A134       2.35062  -0.00003  -0.00012  -0.00142  -0.00154   2.34909
   A135       2.48509   0.00001   0.00003   0.00093   0.00095   2.48605
   A136       2.02575   0.00000   0.00000   0.00013   0.00013   2.02588
   A137       1.76622   0.00001   0.00002   0.00024   0.00026   1.76648
   A138       1.68138   0.00000   0.00000   0.00009   0.00009   1.68147
   A139       2.29910   0.00001   0.00002   0.00003   0.00005   2.29915
   A140       2.13922   0.00000   0.00000  -0.00022  -0.00022   2.13900
   A141       1.95892  -0.00001  -0.00001  -0.00006  -0.00007   1.95885
   A142       1.76605  -0.00001  -0.00001  -0.00053  -0.00054   1.76551
   A143       1.89729   0.00001  -0.00002   0.00018   0.00016   1.89745
   A144       2.32792   0.00000  -0.00002   0.00003   0.00001   2.32793
   A145       1.96099   0.00001  -0.00001   0.00019   0.00017   1.96117
   A146       2.32697   0.00001   0.00003   0.00007   0.00011   2.32708
   A147       1.80245   0.00001   0.00003   0.00009   0.00012   1.80257
   A148       1.89402  -0.00001  -0.00003  -0.00035  -0.00039   1.89363
   A149       2.33174  -0.00001  -0.00002  -0.00015  -0.00018   2.33156
   A150       2.29361  -0.00001  -0.00002  -0.00006  -0.00008   2.29353
   A151       2.14494   0.00000   0.00002   0.00045   0.00047   2.14540
   A152       1.67933   0.00001   0.00002   0.00002   0.00004   1.67937
   A153       2.49212   0.00000   0.00000   0.00011   0.00012   2.49224
   A154       1.96261   0.00000   0.00001   0.00013   0.00013   1.96274
   A155       1.76951   0.00000  -0.00001   0.00021   0.00020   1.76971
   A156       2.24369  -0.00001  -0.00003  -0.00037  -0.00040   2.24330
   A157       2.21593  -0.00000  -0.00000  -0.00012  -0.00012   2.21580
   A158       2.11163  -0.00001  -0.00002  -0.00012  -0.00015   2.11148
   A159       2.64123  -0.00001  -0.00003  -0.00014  -0.00017   2.64106
   A160       2.22643   0.00001   0.00004   0.00024   0.00028   2.22671
   A161       2.22687   0.00001   0.00001  -0.00016  -0.00014   2.22672
   A162       1.61441  -0.00001  -0.00003  -0.00040  -0.00043   1.61398
   A163       1.93401  -0.00003  -0.00011  -0.00088  -0.00099   1.93303
   A164       1.58410   0.00000  -0.00001  -0.00045  -0.00045   1.58365
   A165       1.58433   0.00001   0.00002   0.00012   0.00014   1.58448
   A166       1.91258   0.00006   0.00037   0.00430   0.00468   1.91726
   A167       1.85186   0.00004   0.00028   0.00112   0.00139   1.85325
   A168       2.11162  -0.00004  -0.00012  -0.00220  -0.00232   2.10930
   A169       1.61440  -0.00000  -0.00001   0.00028   0.00027   1.61467
   A170       1.93489  -0.00002  -0.00006  -0.00056  -0.00062   1.93427
   A171       1.72226  -0.00004   0.00309   0.00237   0.00548   1.72774
   A172       1.98713  -0.00012  -0.00029  -0.00883  -0.00913   1.97801
   A173       1.58120  -0.00000  -0.00002  -0.00032  -0.00034   1.58086
   A174       1.71612  -0.00001  -0.00003  -0.00028  -0.00030   1.71582
   A175       0.92021   0.00001   0.00002   0.00071   0.00074   0.92095
   A176       2.21873  -0.00000   0.00001  -0.00004  -0.00003   2.21870
   A177       1.71611  -0.00000   0.00000   0.00006   0.00006   1.71617
   A178       2.30409   0.00000  -0.00000  -0.00003  -0.00004   2.30405
   A179       1.58114  -0.00001  -0.00001   0.00004   0.00003   1.58117
   A180       2.30418   0.00001   0.00001   0.00007   0.00008   2.30427
   A181       2.21895   0.00000  -0.00000  -0.00004  -0.00004   2.21891
   A182       2.14189   0.00000   0.00004   0.00002   0.00006   2.14195
   A183       1.53831  -0.00011  -0.00060  -0.00851  -0.00908   1.52924
   A184       2.42245  -0.00013   0.00001  -0.00253  -0.00265   2.41979
   A185       2.24161   0.00024   0.00057   0.00160   0.00200   2.24361
   A186       3.24409   0.00006   0.00020   0.00409   0.00430   3.24839
   A187       3.31525  -0.00001  -0.00000   0.00113   0.00114   3.31638
    D1       -0.78495  -0.00000   0.00000  -0.00014  -0.00014  -0.78509
    D2       -1.83592   0.00001   0.00002   0.00048   0.00051  -1.83541
    D3        2.29334   0.00001   0.00004   0.00060   0.00064   2.29398
    D4        1.60855   0.00001   0.00001   0.00018   0.00019   1.60874
    D5        1.10396  -0.00002  -0.00004  -0.00012  -0.00015   1.10381
    D6        0.05300  -0.00000  -0.00001   0.00051   0.00049   0.05349
    D7       -2.10093  -0.00000   0.00000   0.00063   0.00063  -2.10031
    D8       -2.78572  -0.00000  -0.00003   0.00020   0.00017  -2.78555
    D9        0.25737  -0.00000   0.00003   0.00003   0.00006   0.25743
   D10       -0.79359   0.00001   0.00005   0.00065   0.00071  -0.79289
   D11       -2.94752   0.00001   0.00007   0.00077   0.00084  -2.94668
   D12        2.65088   0.00001   0.00004   0.00035   0.00039   2.65126
   D13       -3.13505  -0.00001  -0.00001  -0.00016  -0.00017  -3.13522
   D14        2.09717   0.00000   0.00001   0.00046   0.00048   2.09765
   D15       -0.05676   0.00000   0.00003   0.00059   0.00061  -0.05615
   D16       -0.74155  -0.00000   0.00000   0.00016   0.00016  -0.74139
   D17       -2.57225  -0.00001  -0.00000   0.00007   0.00007  -2.57218
   D18        2.65997   0.00001   0.00002   0.00070   0.00072   2.66069
   D19        0.50604   0.00001   0.00004   0.00082   0.00085   0.50689
   D20       -0.17875   0.00001   0.00001   0.00039   0.00040  -0.17835
   D21       -0.25732  -0.00001  -0.00002  -0.00000  -0.00002  -0.25734
   D22        0.79378  -0.00000  -0.00002   0.00025   0.00024   0.79402
   D23        2.94735   0.00001  -0.00000   0.00036   0.00036   2.94771
   D24       -2.65136  -0.00000  -0.00002   0.00031   0.00029  -2.65107
   D25       -1.10396   0.00000   0.00003   0.00012   0.00015  -1.10382
   D26       -0.05286   0.00000   0.00003   0.00037   0.00041  -0.05245
   D27        2.10070   0.00002   0.00005   0.00048   0.00053   2.10123
   D28        2.78518   0.00000   0.00003   0.00043   0.00046   2.78564
   D29        0.78497   0.00000   0.00000  -0.00001  -0.00001   0.78496
   D30        1.83608   0.00000   0.00000   0.00025   0.00025   1.83633
   D31       -2.29355   0.00002   0.00002   0.00036   0.00038  -2.29317
   D32       -1.60906   0.00000  -0.00000   0.00030   0.00030  -1.60876
   D33        2.57171  -0.00001  -0.00001  -0.00020  -0.00022   2.57150
   D34       -2.66037  -0.00001  -0.00001   0.00005   0.00004  -2.66033
   D35       -0.50681   0.00001   0.00000   0.00016   0.00017  -0.50664
   D36        0.17768  -0.00000  -0.00002   0.00011   0.00009   0.17777
   D37        3.13447  -0.00001  -0.00002  -0.00037  -0.00038   3.13408
   D38       -2.09762  -0.00000  -0.00002  -0.00011  -0.00012  -2.09774
   D39        0.05595   0.00001  -0.00000   0.00000   0.00000   0.05595
   D40        0.74043  -0.00000  -0.00002  -0.00005  -0.00007   0.74035
   D41        0.82802   0.00000   0.00000  -0.00018  -0.00017   0.82785
   D42       -2.32975   0.00001   0.00001   0.00056   0.00057  -2.32919
   D43       -2.30993   0.00001   0.00002   0.00034   0.00035  -2.30958
   D44       -0.82355   0.00000   0.00002  -0.00031  -0.00029  -0.82383
   D45        2.30186   0.00001   0.00002   0.00043   0.00046   2.30232
   D46        2.32169   0.00001   0.00003   0.00021   0.00024   2.32193
   D47        0.00799   0.00001   0.00003   0.00003   0.00006   0.00806
   D48        3.13340   0.00001   0.00004   0.00077   0.00080   3.13420
   D49       -3.12996   0.00001   0.00005   0.00054   0.00059  -3.12937
   D50        3.13592   0.00000   0.00000  -0.00034  -0.00034   3.13557
   D51       -0.02186   0.00001   0.00001   0.00039   0.00040  -0.02146
   D52       -0.00204   0.00001   0.00001   0.00017   0.00018  -0.00185
   D53        3.13736  -0.00001  -0.00001  -0.00077  -0.00078   3.13658
   D54       -0.02042  -0.00000  -0.00001  -0.00003  -0.00004  -0.02046
   D55       -0.00060  -0.00000  -0.00000  -0.00025  -0.00025  -0.00085
   D56       -0.05303   0.00000   0.00002  -0.00048  -0.00047  -0.05349
   D57       -1.10412  -0.00001  -0.00002  -0.00055  -0.00057  -1.10469
   D58        2.78273  -0.00001  -0.00001  -0.00088  -0.00089   2.78184
   D59        2.09342   0.00001   0.00004   0.00002   0.00006   2.09348
   D60        0.79330   0.00001   0.00003  -0.00039  -0.00036   0.79295
   D61       -0.25779  -0.00000  -0.00001  -0.00045  -0.00046  -0.25825
   D62       -2.65413  -0.00000  -0.00000  -0.00078  -0.00078  -2.65490
   D63        2.93975   0.00002   0.00005   0.00012   0.00017   2.93992
   D64        1.83387   0.00001   0.00002  -0.00026  -0.00023   1.83363
   D65        0.78277  -0.00001  -0.00001  -0.00032  -0.00034   0.78244
   D66       -1.61357  -0.00001  -0.00000  -0.00066  -0.00065  -1.61422
   D67       -2.30287   0.00001   0.00004   0.00025   0.00029  -2.30258
   D68       -2.08884   0.00001   0.00003  -0.00018  -0.00015  -2.08899
   D69       -3.13993  -0.00000  -0.00001  -0.00025  -0.00025  -3.14018
   D70        0.74692  -0.00000   0.00000  -0.00058  -0.00057   0.74635
   D71        0.05761   0.00002   0.00005   0.00033   0.00038   0.05799
   D72       -2.65396   0.00000   0.00001  -0.00014  -0.00013  -2.65408
   D73        2.57813  -0.00001  -0.00002  -0.00020  -0.00023   2.57790
   D74        0.18180  -0.00001  -0.00002  -0.00054  -0.00055   0.18125
   D75       -0.50751   0.00001   0.00003   0.00037   0.00040  -0.50711
   D76        0.25761  -0.00001  -0.00005  -0.00088  -0.00093   0.25669
   D77       -0.79347  -0.00001  -0.00005  -0.00056  -0.00061  -0.79408
   D78        2.65454  -0.00001  -0.00004  -0.00047  -0.00051   2.65404
   D79       -2.93958  -0.00002  -0.00008  -0.00093  -0.00101  -2.94060
   D80        1.10397  -0.00001  -0.00002  -0.00071  -0.00073   1.10324
   D81        0.05289  -0.00000  -0.00003  -0.00038  -0.00041   0.05247
   D82       -2.78229   0.00000  -0.00002  -0.00029  -0.00031  -2.78259
   D83       -2.09323  -0.00002  -0.00006  -0.00076  -0.00082  -2.09404
   D84       -0.78270  -0.00000   0.00000  -0.00047  -0.00047  -0.78317
   D85       -1.83379  -0.00000  -0.00000  -0.00015  -0.00015  -1.83394
   D86        1.61423   0.00000   0.00001  -0.00006  -0.00004   1.61418
   D87        2.30329  -0.00001  -0.00003  -0.00052  -0.00055   2.30274
   D88       -2.57751   0.00000   0.00001  -0.00057  -0.00055  -2.57807
   D89        2.65459   0.00000   0.00000  -0.00024  -0.00024   2.65435
   D90       -0.18058   0.00001   0.00002  -0.00015  -0.00013  -0.18072
   D91        0.50848  -0.00001  -0.00003  -0.00061  -0.00064   0.50784
   D92        3.14010  -0.00001  -0.00003  -0.00111  -0.00113   3.13897
   D93        2.08901  -0.00001  -0.00003  -0.00078  -0.00082   2.08820
   D94       -0.74616  -0.00001  -0.00002  -0.00069  -0.00071  -0.74687
   D95       -0.05710  -0.00002  -0.00006  -0.00116  -0.00122  -0.05832
   D96       -0.82823   0.00000   0.00001   0.00002   0.00002  -0.82821
   D97        2.33079  -0.00001  -0.00004  -0.00055  -0.00059   2.33020
   D98        2.30907  -0.00000  -0.00000  -0.00009  -0.00009   2.30898
   D99       -0.00814   0.00000  -0.00001  -0.00010  -0.00011  -0.00825
   D100      -3.13231  -0.00001  -0.00006  -0.00066  -0.00072  -3.13302
   D101       3.12916  -0.00001  -0.00002  -0.00020  -0.00022   3.12894
   D102       0.82334   0.00001   0.00001   0.00005   0.00005   0.82339
   D103      -2.30082  -0.00000  -0.00004  -0.00052  -0.00056  -2.30138
   D104      -2.32254   0.00000  -0.00000  -0.00006  -0.00006  -2.32261
   D105      -3.13777   0.00001   0.00002   0.00023   0.00025  -3.13753
   D106       0.02125  -0.00001  -0.00003  -0.00033  -0.00036   0.02089
   D107      -0.00047   0.00000   0.00001   0.00013   0.00013  -0.00034
   D108      -3.13577   0.00002   0.00004   0.00081   0.00086  -3.13492
   D109       0.02325   0.00001  -0.00000   0.00025   0.00025   0.02350
   D110       0.00153   0.00001   0.00003   0.00071   0.00075   0.00227
   D111       0.84809   0.00000   0.00000  -0.00002  -0.00001   0.84808
   D112      -0.21163   0.00000   0.00001   0.00007   0.00008  -0.21155
   D113      -1.40591  -0.00000  -0.00001  -0.00007  -0.00008  -1.40599
   D114       2.60991   0.00000   0.00000  -0.00011  -0.00011   2.60980
   D115      -2.60593  -0.00001  -0.00005  -0.00029  -0.00034  -2.60627
   D116       1.72956  -0.00001  -0.00002  -0.00024  -0.00026   1.72930
   D117       0.21197  -0.00000   0.00001   0.00030   0.00031   0.21227
   D118      -0.84786   0.00000   0.00002   0.00056   0.00058  -0.84728
   D119      -1.72977  -0.00001  -0.00000   0.00026   0.00026  -1.72951
   D120       2.60538   0.00001   0.00003   0.00021   0.00025   2.60563
   D121      -2.61011  -0.00001  -0.00002   0.00040   0.00039  -2.60972
   D122       1.40557  -0.00001  -0.00003  -0.00014  -0.00017   1.40540
   D123       1.09962   0.00001   0.00005   0.00068   0.00073   1.10035
   D124      -0.00006   0.00002   0.00007   0.00078   0.00085   0.00078
   D125      -2.83959   0.00001   0.00003   0.00052   0.00055  -2.83903
   D126      -2.76805   0.00002   0.00008   0.00107   0.00114  -2.76690
   D127       0.00001  -0.00000   0.00001   0.00019   0.00019   0.00020
   D128      -1.09967   0.00000   0.00002   0.00028   0.00031  -1.09937
   D129       2.34399  -0.00001  -0.00001   0.00002   0.00001   2.34400
   D130       2.41553   0.00001   0.00003   0.00057   0.00060   2.41613
   D131      -2.34387   0.00000   0.00001  -0.00001   0.00000  -2.34387
   D132       2.83963   0.00001   0.00003   0.00009   0.00012   2.83975
   D133       0.00011   0.00000  -0.00000  -0.00017  -0.00018  -0.00007
   D134       0.07165   0.00002   0.00004   0.00037   0.00041   0.07206
   D135      -2.41577  -0.00002  -0.00006  -0.00089  -0.00095  -2.41672
   D136       2.76773  -0.00001  -0.00004  -0.00080  -0.00084   2.76690
   D137      -0.07179  -0.00002  -0.00008  -0.00106  -0.00113  -0.07292
   D138      -0.00025  -0.00001  -0.00003  -0.00051  -0.00054  -0.00079
   D139      -0.72393   0.00001   0.00004   0.00069   0.00073  -0.72320
   D140       0.40780   0.00001  -0.00002   0.00042   0.00039   0.40820
   D141       3.09206   0.00001   0.00003  -0.00455  -0.00455   3.08751
   D142       2.75732   0.00003  -0.00004   0.00473   0.00470   2.76202
   D143       0.27082   0.00001   0.00008   0.00117   0.00126   0.27208
   D144       1.40255   0.00001   0.00003   0.00090   0.00093   1.40348
   D145      -2.19638   0.00001   0.00008  -0.00406  -0.00401  -2.20039
   D146      -2.53112   0.00004   0.00001   0.00521   0.00523  -2.52589
   D147       2.48638  -0.00000  -0.00000  -0.00012  -0.00012   2.48626
   D148      -2.66507  -0.00001  -0.00006  -0.00039  -0.00045  -2.66553
   D149       0.01918  -0.00001  -0.00001  -0.00536  -0.00539   0.01378
   D150      -0.31556   0.00002  -0.00008   0.00392   0.00385  -0.31171
   D151       3.13415  -0.00001  -0.00004  -0.00050  -0.00054   3.13361
   D152      -2.01730  -0.00002  -0.00010  -0.00077  -0.00087  -2.01817
   D153       0.66695  -0.00002  -0.00004  -0.00574  -0.00581   0.66114
   D154       0.33221   0.00001  -0.00012   0.00354   0.00343   0.33565
   D155      -0.05670   0.00000   0.00002  -0.00051  -0.00049  -0.05719
   D156       0.99294  -0.00002  -0.00005  -0.00033  -0.00038   0.99256
   D157      -3.06315  -0.00000  -0.00002  -0.00002  -0.00004  -3.06318
   D158      -2.43068  -0.00002  -0.00005  -0.00103  -0.00109  -2.43177
   D159      -1.10749   0.00000  -0.00001  -0.00085  -0.00087  -1.10835
   D160      -0.05785  -0.00002  -0.00008  -0.00067  -0.00075  -0.05861
   D161       2.16925  -0.00000  -0.00005  -0.00036  -0.00041   2.16884
   D162       2.80171  -0.00002  -0.00008  -0.00138  -0.00146   2.80026
   D163       2.29425   0.00000   0.00001  -0.00040  -0.00039   2.29387
   D164      -2.93930  -0.00002  -0.00006  -0.00022  -0.00028  -2.93957
   D165      -0.71219  -0.00000  -0.00002   0.00009   0.00007  -0.71212
   D166      -0.07973  -0.00002  -0.00006  -0.00092  -0.00098  -0.08071
   D167       2.67495   0.00003   0.00010   0.00091   0.00102   2.67596
   D168      -2.55860   0.00001   0.00004   0.00109   0.00113  -2.55747
   D169      -0.33150   0.00002   0.00007   0.00140   0.00147  -0.33003
   D170       0.30096   0.00000   0.00004   0.00039   0.00042   0.30139
   D171       0.77654  -0.00001  -0.00002  -0.00055  -0.00057   0.77597
   D172      -2.66367  -0.00000  -0.00001  -0.00020  -0.00021  -2.66388
   D173      -1.98953  -0.00001  -0.00002  -0.00035  -0.00037  -1.98989
   D174      -0.41846  -0.00001  -0.00006  -0.00078  -0.00085  -0.41931
   D175       2.42451  -0.00000  -0.00005  -0.00043  -0.00049   2.42403
   D176       3.09866  -0.00001  -0.00007  -0.00058  -0.00065   3.09801
   D177      -2.95829  -0.00001  -0.00001  -0.00015  -0.00017  -2.95845
   D178      -0.11531  -0.00000  -0.00000   0.00020   0.00019  -0.11512
   D179       0.55883  -0.00001  -0.00001   0.00005   0.00003   0.55886
   D180       3.00390   0.00002   0.00007   0.00102   0.00109   3.00499
   D181      -0.43631   0.00002   0.00008   0.00137   0.00145  -0.43486
   D182       0.23784   0.00001   0.00007   0.00122   0.00129   0.23913
   D183      -0.01601  -0.00001  -0.00002  -0.00078  -0.00080  -0.01681
   D184       1.09685  -0.00001  -0.00000  -0.00053  -0.00053   1.09632
   D185       2.17719   0.00001   0.00005   0.00012   0.00017   2.17736
   D186      -2.64135  -0.00003  -0.00011  -0.00221  -0.00232  -2.64367
   D187      -1.28048  -0.00002  -0.00009  -0.00185  -0.00194  -1.28242
   D188      -0.40776  -0.00001  -0.00002  -0.00023  -0.00025  -0.40801
   D189       0.72403   0.00002   0.00001   0.00101   0.00102   0.72504
   D190      -3.09474   0.00002   0.00005  -0.00477  -0.00469  -3.09943
   D191      -2.75580   0.00003  -0.00016   0.00432   0.00415  -2.75165
   D192      -1.40248  -0.00001  -0.00000  -0.00021  -0.00021  -1.40269
   D193      -0.27069   0.00002   0.00002   0.00103   0.00105  -0.26964
   D194       2.19373   0.00002   0.00007  -0.00475  -0.00465   2.18907
   D195       2.53267   0.00003  -0.00015   0.00434   0.00418   2.53685
   D196       2.66537  -0.00003  -0.00004  -0.00065  -0.00068   2.66468
   D197      -2.48603   0.00000  -0.00001   0.00060   0.00058  -2.48545
   D198      -0.02161   0.00000   0.00003  -0.00518  -0.00512  -0.02673
   D199       0.31733   0.00001  -0.00018   0.00390   0.00371   0.32104
   D200       2.01760  -0.00001   0.00002  -0.00019  -0.00017   2.01743
   D201      -3.13380   0.00002   0.00005   0.00105   0.00109  -3.13271
   D202      -0.66938   0.00002   0.00009  -0.00473  -0.00461  -0.67399
   D203      -0.33044   0.00003  -0.00013   0.00436   0.00422  -0.32622
   D204      -0.77674   0.00000  -0.00001  -0.00012  -0.00013  -0.77687
   D205       2.66351  -0.00000  -0.00001  -0.00027  -0.00028   2.66323
   D206       1.98916   0.00000   0.00001  -0.00009  -0.00008   1.98908
   D207       0.41828  -0.00001  -0.00001  -0.00020  -0.00021   0.41807
   D208      -2.42464  -0.00001  -0.00001  -0.00036  -0.00036  -2.42501
   D209      -3.09900  -0.00000   0.00001  -0.00017  -0.00016  -3.09916
   D210       2.95796   0.00001   0.00000   0.00013   0.00013   2.95809
   D211       0.11503   0.00001   0.00000  -0.00003  -0.00002   0.11501
   D212      -0.55932   0.00001   0.00002   0.00016   0.00018  -0.55914
   D213      -3.00416  -0.00001  -0.00004  -0.00035  -0.00039  -3.00455
   D214       0.43610  -0.00001  -0.00004  -0.00050  -0.00054   0.43556
   D215      -0.23825  -0.00001  -0.00002  -0.00032  -0.00034  -0.23859
   D216      -0.99304  -0.00000  -0.00000  -0.00026  -0.00026  -0.99329
   D217       0.05656  -0.00000  -0.00003  -0.00040  -0.00043   0.05613
   D218       3.06279   0.00000   0.00001  -0.00001  -0.00001   3.06278
   D219       2.43021   0.00001  -0.00000   0.00015   0.00015   2.43037
   D220       0.05795  -0.00000  -0.00002  -0.00045  -0.00047   0.05748
   D221       1.10754  -0.00000  -0.00005  -0.00059  -0.00064   1.10690
   D222      -2.16942   0.00000  -0.00001  -0.00020  -0.00022  -2.16963
   D223      -2.80199   0.00001  -0.00002  -0.00004  -0.00006  -2.80205
   D224       2.93930  -0.00000   0.00001  -0.00028  -0.00027   2.93903
   D225      -2.29429  -0.00000  -0.00003  -0.00041  -0.00044  -2.29473
   D226       0.71193   0.00001   0.00001  -0.00003  -0.00001   0.71192
   D227       0.07936   0.00001   0.00001   0.00014   0.00015   0.07951
   D228       2.55933  -0.00001  -0.00002  -0.00064  -0.00065   2.55867
   D229      -2.67426  -0.00001  -0.00005  -0.00077  -0.00082  -2.67509
   D230       0.33196  -0.00000  -0.00001  -0.00039  -0.00040   0.33156
   D231      -0.30061   0.00000  -0.00001  -0.00022  -0.00024  -0.30085
   D232       0.01685   0.00000   0.00002  -0.00004  -0.00002   0.01683
   D233      -1.09646   0.00000   0.00002   0.00024   0.00026  -1.09620
   D234      -2.17687   0.00001  -0.00002   0.00020   0.00019  -2.17668
   D235       1.28096   0.00001   0.00001   0.00033   0.00034   1.28130
   D236       2.64114   0.00001   0.00002   0.00033   0.00035   2.64150
   D237       1.01708   0.00001   0.00003  -0.00016  -0.00013   1.01695
   D238      -0.06074   0.00002   0.00002   0.00014   0.00016  -0.06059
   D239      -2.80267   0.00002   0.00003   0.00072   0.00074  -2.80192
   D240      -2.44641   0.00003   0.00008   0.00199   0.00207  -2.44434
   D241      -0.10017   0.00001   0.00006  -0.00001   0.00006  -0.10011
   D242      -1.17799   0.00002   0.00005   0.00029   0.00034  -1.17765
   D243       2.36327   0.00002   0.00006   0.00087   0.00093   2.36420
   D244       2.71953   0.00003   0.00011   0.00214   0.00225   2.72179
   D245      -2.48940  -0.00002  -0.00000   0.00173   0.00172  -2.48768
   D246       2.71596  -0.00000  -0.00002   0.00204   0.00200   2.71796
   D247      -0.02596  -0.00000  -0.00001   0.00261   0.00259  -0.02337
   D248       0.33030   0.00001   0.00005   0.00389   0.00392   0.33421
   D249      -3.05244   0.00001   0.00018  -0.00031  -0.00010  -3.05254
   D250       2.15292   0.00002   0.00016  -0.00001   0.00018   2.15310
   D251      -0.58900   0.00002   0.00017   0.00057   0.00077  -0.58823
   D252      -0.23274   0.00003   0.00023   0.00184   0.00209  -0.23065
   D253       0.00046  -0.00001  -0.00005  -0.00098  -0.00103  -0.00057
   D254       1.02795  -0.00002  -0.00008  -0.00150  -0.00158   1.02636
   D255      -2.63000   0.00000  -0.00001  -0.00101  -0.00101  -2.63101
   D256      -2.62624  -0.00000  -0.00005  -0.00028  -0.00033  -2.62657
   D257      -1.02796  -0.00001   0.00000  -0.00088  -0.00087  -1.02884
   D258      -0.00047  -0.00002  -0.00003  -0.00140  -0.00142  -0.00190
   D259       2.62476   0.00000   0.00005  -0.00090  -0.00085   2.62391
   D260       2.62852  -0.00000   0.00001  -0.00017  -0.00017   2.62836
   D261       2.62923  -0.00001  -0.00005   0.00450   0.00445   2.63368
   D262      -2.62647  -0.00003  -0.00008   0.00398   0.00390  -2.62257
   D263      -0.00123  -0.00000  -0.00000   0.00448   0.00447   0.00324
   D264       0.00253  -0.00001  -0.00004   0.00520   0.00516   0.00769
   D265       2.62661  -0.00003   0.00019  -0.00728  -0.00709   2.61952
   D266      -2.62908  -0.00005   0.00016  -0.00781  -0.00764  -2.63673
   D267      -0.00385  -0.00002   0.00023  -0.00731  -0.00707  -0.01092
   D268      -0.00009  -0.00003   0.00019  -0.00658  -0.00639  -0.00647
   D269       0.06045  -0.00001   0.00001  -0.00071  -0.00070   0.05976
   D270      -1.01740  -0.00002  -0.00000  -0.00071  -0.00071  -1.01812
   D271       2.80209  -0.00000   0.00004  -0.00034  -0.00030   2.80178
   D272       2.44612  -0.00000   0.00003  -0.00058  -0.00055   2.44558
   D273       1.17781  -0.00001  -0.00004  -0.00056  -0.00060   1.17721
   D274       0.09995  -0.00001  -0.00006  -0.00055  -0.00061   0.09934
   D275      -2.36375   0.00000  -0.00002  -0.00019  -0.00020  -2.36395
   D276      -2.71971   0.00000  -0.00003  -0.00042  -0.00045  -2.72015
   D277      -2.71511  -0.00000  -0.00002   0.00126   0.00125  -2.71386
   D278       2.49022  -0.00001  -0.00003   0.00126   0.00123   2.49146
   D279       0.02653   0.00001   0.00001   0.00162   0.00165   0.02817
   D280      -0.32944   0.00001  -0.00001   0.00139   0.00140  -0.32803
   D281      -2.15331  -0.00002  -0.00013  -0.00148  -0.00164  -2.15495
   D282       3.05202  -0.00002  -0.00015  -0.00147  -0.00165   3.05037
   D283       0.58832  -0.00001  -0.00011  -0.00111  -0.00124   0.58708
   D284       0.23236  -0.00001  -0.00012  -0.00134  -0.00149   0.23087
   D285       0.65710   0.00012   0.00072   0.02621   0.02693   0.68403
   D286       1.70514   0.00012   0.00074   0.02615   0.02689   1.73202
   D287      -0.49259   0.00013   0.00064   0.02756   0.02819  -0.46440
   D288      -1.95932   0.00014   0.00052   0.03213   0.03265  -1.92667
   D289       2.85536   0.00013   0.00075   0.02781   0.02858   2.88394
   D290       0.77622  -0.00001   0.00001   0.00018   0.00018   0.77641
   D291      -0.41845  -0.00001  -0.00002  -0.00068  -0.00070  -0.41915
   D292       3.01379  -0.00001  -0.00004  -0.00118  -0.00122   3.01257
   D293      -2.94247   0.00001   0.00005   0.00044   0.00049  -2.94198
   D294      -2.66013  -0.00001   0.00000   0.00022   0.00022  -2.65992
   D295       2.42838  -0.00001  -0.00002  -0.00065  -0.00067   2.42771
   D296      -0.42257  -0.00001  -0.00005  -0.00114  -0.00119  -0.42376
   D297      -0.09564   0.00001   0.00004   0.00048   0.00052  -0.09512
   D298      -1.98685  -0.00001   0.00000   0.00034   0.00034  -1.98650
   D299       3.10166  -0.00001  -0.00002  -0.00052  -0.00054   3.10112
   D300       0.25072  -0.00001  -0.00005  -0.00102  -0.00106   0.24966
   D301       0.57764   0.00001   0.00004   0.00060   0.00065   0.57829
   D302      -0.53594   0.00001  -0.00000   0.00068   0.00068  -0.53526
   D303       0.53121   0.00001   0.00002   0.00050   0.00052   0.53173
   D304       3.13733  -0.00000  -0.00002   0.00018   0.00016   3.13749
   D305      -3.13973   0.00000   0.00000   0.00059   0.00059  -3.13914
   D306       2.61707   0.00001  -0.00001   0.00016   0.00016   2.61722
   D307      -2.59896   0.00000   0.00001  -0.00002  -0.00000  -2.59896
   D308       0.00715  -0.00000  -0.00002  -0.00034  -0.00036   0.00679
   D309       0.01328   0.00000   0.00000   0.00007   0.00007   0.01335
   D310       2.59864   0.00000  -0.00003  -0.00031  -0.00033   2.59831
   D311      -2.61739  -0.00000  -0.00001  -0.00049  -0.00049  -2.61788
   D312      -0.01127  -0.00001  -0.00004  -0.00081  -0.00085  -0.01212
   D313      -0.00515  -0.00000  -0.00002  -0.00040  -0.00042  -0.00556
   D314       0.05674  -0.00000  -0.00002   0.00051   0.00049   0.05722
   D315       1.10815   0.00001   0.00001   0.00102   0.00102   1.10917
   D316      -2.67861   0.00001  -0.00001   0.00163   0.00161  -2.67700
   D317      -2.30813  -0.00002  -0.00006   0.00052   0.00045  -2.30767
   D318      -0.99222  -0.00001  -0.00006   0.00011   0.00004  -0.99218
   D319       0.05920   0.00000  -0.00004   0.00062   0.00058   0.05978
   D320       2.55562   0.00000  -0.00005   0.00123   0.00116   2.55679
   D321       2.92611  -0.00003  -0.00011   0.00012   0.00001   2.92611
   D322       3.06390  -0.00000   0.00001  -0.00013  -0.00012   3.06378
   D323      -2.16787   0.00002   0.00004   0.00038   0.00042  -2.16745
   D324       0.32855   0.00002   0.00002   0.00099   0.00100   0.32956
   D325       0.69904  -0.00002  -0.00003  -0.00012  -0.00015   0.69888
   D326       2.42693  -0.00002  -0.00006  -0.00107  -0.00113   2.42579
   D327      -2.80484  -0.00000  -0.00004  -0.00056  -0.00060  -2.80544
   D328      -0.30842  -0.00000  -0.00005   0.00005  -0.00001  -0.30843
   D329       0.06206  -0.00004  -0.00011  -0.00106  -0.00117   0.06090
   D330      -1.01797   0.00002   0.00006   0.00012   0.00018  -1.01779
   D331       0.09842   0.00002   0.00007   0.00036   0.00043   0.09885
   D332       3.04678  -0.00000  -0.00000  -0.00205  -0.00204   3.04474
   D333       2.48488   0.00001   0.00006  -0.00095  -0.00088   2.48400
   D334       0.05722   0.00001   0.00003  -0.00039  -0.00036   0.05686
   D335       1.17361   0.00000   0.00004  -0.00015  -0.00011   1.17350
   D336      -2.16121  -0.00002  -0.00003  -0.00256  -0.00258  -2.16379
   D337      -2.72311   0.00000   0.00004  -0.00146  -0.00142  -2.72453
   D338       2.79655   0.00001   0.00004   0.00029   0.00034   2.79689
   D339      -2.37025   0.00001   0.00005   0.00053   0.00058  -2.36967
   D340       0.57812  -0.00001  -0.00002  -0.00188  -0.00189   0.57623
   D341       0.01621   0.00001   0.00005  -0.00078  -0.00073   0.01549
   D342       2.45338   0.00003   0.00009   0.00172   0.00182   2.45519
   D343      -2.71342   0.00003   0.00010   0.00196   0.00206  -2.71136
   D344       0.23495   0.00001   0.00003  -0.00045  -0.00041   0.23454
   D345      -0.32696   0.00003   0.00010   0.00065   0.00075  -0.32620
   D346       0.53626  -0.00001  -0.00000  -0.00002  -0.00002   0.53624
   D347      -2.61763  -0.00000   0.00003   0.00038   0.00041  -2.61721
   D348      -2.59706  -0.00000   0.00002   0.00018   0.00020  -2.59686
   D349      -0.53097  -0.00001  -0.00004   0.00011   0.00007  -0.53089
   D350       2.59833   0.00000  -0.00000   0.00051   0.00051   2.59883
   D351       2.61890   0.00001  -0.00001   0.00031   0.00029   2.61918
   D352      -3.13678  -0.00002  -0.00004  -0.00091  -0.00095  -3.13773
   D353      -0.00748  -0.00001  -0.00001  -0.00051  -0.00051  -0.00800
   D354       0.01309  -0.00001  -0.00002  -0.00071  -0.00073   0.01235
   D355       3.13980  -0.00003  -0.00010  -0.00192  -0.00202   3.13778
   D356      -0.01409  -0.00002  -0.00006  -0.00152  -0.00158  -0.01567
   D357       0.00648  -0.00002  -0.00008  -0.00173  -0.00180   0.00468
   D358       0.72389   0.00001   0.00002   0.00075   0.00077   0.72466
   D359      -0.40789   0.00000   0.00001   0.00046   0.00047  -0.40742
   D360      -2.75678  -0.00001  -0.00003  -0.00030  -0.00033  -2.75711
   D361      -3.09845  -0.00001   0.00002  -0.00157  -0.00155  -3.10000
   D362      -0.27101   0.00000   0.00002   0.00065   0.00067  -0.27034
   D363      -1.40278   0.00000   0.00001   0.00036   0.00037  -1.40241
   D364       2.53151  -0.00001  -0.00003  -0.00040  -0.00044   2.53108
   D365       2.18985  -0.00001   0.00002  -0.00167  -0.00165   2.18819
   D366      -3.12451   0.00001   0.00007   0.00011   0.00018  -3.12432
   D367       2.02691   0.00001   0.00006  -0.00018  -0.00012   2.02679
   D368      -0.32199   0.00000   0.00002  -0.00094  -0.00092  -0.32291
   D369      -0.66365   0.00000   0.00007  -0.00221  -0.00214  -0.66579
   D370      -2.47672  -0.00001  -0.00003   0.00013   0.00010  -2.47663
   D371       2.67469  -0.00001  -0.00004  -0.00017  -0.00021   2.67448
   D372       0.32579  -0.00002  -0.00008  -0.00093  -0.00101   0.32479
   D373      -0.01587  -0.00002  -0.00003  -0.00219  -0.00223  -0.01810
   D374      -1.09934   0.00000   0.00002  -0.00061  -0.00059  -1.09993
   D375      -0.00041  -0.00001   0.00001  -0.00103  -0.00102  -0.00144
   D376       2.76128   0.00000   0.00004   0.00022   0.00026   2.76154
   D377       2.82030  -0.00003  -0.00009  -0.00157  -0.00166   2.81864
   D378      -0.00021   0.00001  -0.00001  -0.00073  -0.00073  -0.00094
   D379       1.09872  -0.00001  -0.00002  -0.00116  -0.00117   1.09755
   D380      -2.42277   0.00001   0.00002   0.00010   0.00011  -2.42266
   D381      -2.36375  -0.00003  -0.00011  -0.00169  -0.00181  -2.36556
   D382       2.42349   0.00000   0.00004  -0.00123  -0.00118   2.42230
   D383      -2.76077  -0.00001   0.00003  -0.00166  -0.00162  -2.76239
   D384       0.00093   0.00000   0.00006  -0.00040  -0.00034   0.00059
   D385       0.05994  -0.00003  -0.00007  -0.00219  -0.00226   0.05769
   D386       2.36480   0.00004   0.00008  -0.00017  -0.00009   2.36472
   D387      -2.81945   0.00002   0.00007  -0.00060  -0.00053  -2.81998
   D388      -0.05776   0.00004   0.00011   0.00066   0.00076  -0.05700
   D389       0.00126   0.00000  -0.00003  -0.00113  -0.00116   0.00010
   D390       0.41866   0.00001   0.00004   0.00021   0.00025   0.41891
   D391      -2.42844   0.00001   0.00005   0.00001   0.00005  -2.42839
   D392      -3.10176   0.00001   0.00004   0.00001   0.00005  -3.10170
   D393      -0.77605  -0.00000   0.00001   0.00080   0.00081  -0.77524
   D394       2.66003  -0.00000   0.00002   0.00060   0.00062   2.66064
   D395       1.98671  -0.00000   0.00001   0.00061   0.00062   1.98733
   D396      -3.01465  -0.00000  -0.00003   0.00102   0.00099  -3.01366
   D397       0.42143   0.00000  -0.00002   0.00082   0.00079   0.42223
   D398      -0.25188   0.00000  -0.00003   0.00083   0.00080  -0.25109
   D399       2.94195  -0.00001  -0.00001   0.00061   0.00061   2.94255
   D400       0.09484  -0.00001  -0.00000   0.00041   0.00041   0.09526
   D401      -0.57847  -0.00001  -0.00001   0.00042   0.00041  -0.57806
   D402       2.27976   0.00002   0.00018   0.00160   0.00179   2.28154
   D403      -1.37662  -0.00000   0.00016   0.00047   0.00064  -1.37598
   D404       0.07907   0.00000   0.00014   0.00180   0.00194   0.08102
   D405       1.16399   0.00000   0.00015   0.00096   0.00112   1.16511
   D406      -2.73467   0.00001   0.00020   0.00105   0.00125  -2.73342
   D407      -0.72370   0.00003   0.00005   0.00143   0.00148  -0.72222
   D408       0.27091   0.00002   0.00002   0.00133   0.00135   0.27227
   D409       3.12516   0.00002   0.00006   0.00176   0.00181   3.12697
   D410       2.47664   0.00004   0.00008   0.00134   0.00142   2.47807
   D411       0.40801  -0.00000  -0.00002   0.00036   0.00034   0.40835
   D412       1.40262  -0.00001  -0.00004   0.00026   0.00021   1.40283
   D413      -2.02632  -0.00001  -0.00001   0.00068   0.00067  -2.02566
   D414      -2.67483   0.00000   0.00001   0.00027   0.00028  -2.67455
   D415       2.76002   0.00002   0.00003   0.00205   0.00207   2.76209
   D416      -2.52856   0.00001   0.00000   0.00195   0.00194  -2.52661
   D417       0.32569   0.00001   0.00003   0.00237   0.00240   0.32808
   D418      -0.32283   0.00002   0.00006   0.00196   0.00201  -0.32082
   D419       3.09624  -0.00000  -0.00001   0.00102   0.00101   3.09725
   D420      -2.19234  -0.00001  -0.00004   0.00092   0.00088  -2.19146
   D421       0.66191  -0.00001  -0.00001   0.00135   0.00134   0.66324
   D422       0.01339   0.00001   0.00001   0.00093   0.00095   0.01434
   D423      -0.09844  -0.00001  -0.00003   0.00006   0.00003  -0.09842
   D424      -1.17378  -0.00000  -0.00001  -0.00013  -0.00015  -1.17392
   D425       2.37004  -0.00000  -0.00001   0.00002   0.00001   2.37005
   D426       2.71377  -0.00001  -0.00002  -0.00043  -0.00045   2.71333
   D427       1.01781  -0.00001  -0.00002  -0.00048  -0.00050   1.01731
   D428      -0.05752  -0.00001  -0.00001  -0.00067  -0.00068  -0.05820
   D429      -2.79690  -0.00001  -0.00001  -0.00052  -0.00052  -2.79742
   D430      -2.45316  -0.00002  -0.00002  -0.00097  -0.00098  -2.45414
   D431      -3.04724   0.00001   0.00004   0.00228   0.00231  -3.04493
   D432       2.16062   0.00002   0.00005   0.00209   0.00213   2.16275
   D433      -0.57876   0.00002   0.00006   0.00224   0.00229  -0.57647
   D434      -0.23502   0.00001   0.00005   0.00179   0.00183  -0.23319
   D435      -2.48401  -0.00000  -0.00003   0.00156   0.00152  -2.48248
   D436       2.72385   0.00000  -0.00002   0.00137   0.00135   2.72519
   D437      -0.01553   0.00000  -0.00001   0.00152   0.00151  -0.01402
   D438       0.32821  -0.00001  -0.00003   0.00107   0.00105   0.32926
   D439       2.96458  -0.00001  -0.00010  -0.00007  -0.00019   2.96439
   D440       1.49704   0.00003   0.00001   0.00167   0.00166   1.49870
   D441       0.34505   0.00001  -0.00004   0.00059   0.00053   0.34558
   D442      -0.70401   0.00002  -0.00003   0.00024   0.00020  -0.70381
   D443      -1.85470   0.00001  -0.00008  -0.00091  -0.00099  -1.85569
   D444      -0.05658   0.00000   0.00004   0.00041   0.00045  -0.05613
   D445       0.99235   0.00001   0.00005   0.00046   0.00051   0.99286
   D446      -3.06347  -0.00000  -0.00001   0.00002   0.00001  -3.06346
   D447      -2.42667  -0.00001   0.00001   0.00028   0.00029  -2.42638
   D448      -1.10750   0.00001   0.00002   0.00094   0.00096  -1.10655
   D449      -0.05857   0.00002   0.00003   0.00099   0.00102  -0.05756
   D450       2.16879   0.00001  -0.00003   0.00055   0.00052   2.16931
   D451       2.80559   0.00000  -0.00001   0.00080   0.00079   2.80639
   D452       2.67736  -0.00001  -0.00001  -0.00046  -0.00048   2.67688
   D453      -2.55690  -0.00000  -0.00000  -0.00041  -0.00041  -2.55731
   D454      -0.32953  -0.00001  -0.00006  -0.00086  -0.00091  -0.33044
   D455       0.30727  -0.00002  -0.00004  -0.00060  -0.00064   0.30663
   D456       2.30730   0.00003   0.00011   0.00151   0.00163   2.30892
   D457      -2.92696   0.00004   0.00012   0.00156   0.00169  -2.92527
   D458      -0.69959   0.00003   0.00007   0.00112   0.00119  -0.69840
   D459      -0.06279   0.00002   0.00009   0.00138   0.00146  -0.06133
   D460       0.36907   0.00000   0.00001   0.00057   0.00058   0.36965
   D461       0.09569   0.00000   0.00002   0.00076   0.00077   0.09646
   D462      -1.37669   0.00001   0.00000   0.00033   0.00034  -1.37635
   D463       2.95086  -0.00000  -0.00000   0.00000  -0.00000   2.95086
   D464      -0.92308   0.00001   0.00004   0.00100   0.00104  -0.92204
   D465      -1.19647   0.00000   0.00004   0.00119   0.00123  -1.19524
   D466      -2.66884   0.00001   0.00003   0.00077   0.00079  -2.66805
   D467       1.65871   0.00000   0.00002   0.00043   0.00045   1.65916
   D468      -0.74749  -0.00001  -0.00002  -0.00064  -0.00066  -0.74815
   D469       0.16647   0.00000   0.00000   0.00002   0.00002   0.16649
   D470       3.00045  -0.00000  -0.00000  -0.00002  -0.00002   3.00042
   D471      -0.16643  -0.00000  -0.00002  -0.00066  -0.00067  -0.16711
   D472       0.74751   0.00001   0.00001   0.00010   0.00011   0.74762
   D473      -2.99997   0.00000   0.00001   0.00019   0.00020  -2.99977
   D474      -0.28626   0.00001   0.00019   0.00179   0.00197  -0.28429
   D475      -2.99326  -0.00006   0.00012   0.02577   0.02581  -2.96744
   D476       0.09067  -0.00001  -0.00018  -0.00210  -0.00227   0.08840
   D477       2.87033  -0.00008  -0.00029  -0.02323  -0.02354   2.84679
   D478      -1.32140  -0.00003  -0.00010  -0.00246  -0.00256  -1.32396
   D479       1.45826  -0.00009  -0.00021  -0.02359  -0.02382   1.43444
   D480       1.37623  -0.00000  -0.00002  -0.00023  -0.00026   1.37597
   D481      -0.09623  -0.00000  -0.00001   0.00006   0.00006  -0.09617
   D482      -0.36958   0.00000   0.00000   0.00023   0.00024  -0.36935
   D483      -2.95174   0.00000  -0.00000   0.00010   0.00010  -2.95164
   D484       2.66830  -0.00001  -0.00005  -0.00073  -0.00078   2.66751
   D485       1.19584  -0.00001  -0.00003  -0.00044  -0.00047   1.19537
   D486       0.92248  -0.00001  -0.00002  -0.00026  -0.00029   0.92219
   D487      -1.65967  -0.00000  -0.00003  -0.00040  -0.00043  -1.66010
   D488       2.88413   0.00021   0.00081   0.10946   0.11023   2.99436
   D489       1.51641   0.00005   0.00011   0.10596   0.10611   1.62252
         Item               Value     Threshold  Converged?
 Maximum Force            0.028888     0.000450     NO 
 RMS     Force            0.001491     0.000300     NO 
 Maximum Displacement     0.121303     0.001800     NO 
 RMS     Displacement     0.009397     0.001200     NO 
 Predicted change in Energy=-4.596824D-04
 GradGradGradGradGradGradGradGradGradGradGradGradGradGradGradGradGradGrad

                          Input orientation:                          
 ---------------------------------------------------------------------
 Center     Atomic      Atomic             Coordinates (Angstroms)
 Number     Number       Type             X           Y           Z
 ---------------------------------------------------------------------
      1          4           0        0.005038    0.982783   -1.058805
      2          4           0       -1.004186    1.163922    0.976973
      3          4           0        1.015271    1.164342    0.976514
      4          4           0        0.005791   -0.531304    1.790573
      5          4           0        2.055599    0.635219   -0.723431
      6          4           0       -1.799036   -0.798606    0.643255
      7          4           0       -1.003946   -1.041278   -1.332293
      8          4           0        0.007660   -1.934044    0.323835
      9          4           0        1.014707   -1.042174   -1.333160
     10          4           0        1.811981   -0.797423    0.640924
     11          4           0       -2.045319    0.634525   -0.720794
     12          1           0        3.462859    1.079502   -1.163641
     13          1           0        2.955850    1.547475   -1.582457
     14          1           0       -3.453632    1.077509   -1.159928
     15          1           0       -2.947110    1.546621   -1.577937
     16          1           0        1.258243   -1.773899   -2.665759
     17          1           0        1.994944   -1.550241   -2.397955
     18          1           0       -1.977815    2.218955    1.514765
     19          1           0       -1.241159    2.465291    1.764262
     20          1           0       -0.411291    2.055974   -2.070944
     21          1           0        0.419403    2.056727   -2.070478
     22          1           0        0.012346   -3.508080    0.151649
     23          1           0        0.006785   -3.400327    0.936860
     24          1           0        2.804784   -1.667019    1.465022
     25          1           0        3.266106   -1.182815    1.016215
     26          1           0       -2.790153   -1.668885    1.469075
     27          1           0       -3.252181   -1.183534    1.022271
     28          1           0       -1.249640   -1.774067   -2.665149
     29          1           0       -1.985104   -1.548652   -2.396339
     30          1           0        1.988103    2.220294    1.514038
     31          1           0        1.251741    2.466863    1.762922
     32          1           0        0.015250   -1.202848    3.232176
     33          1           0       -0.002846   -0.422715    3.369992
     34          1           0        0.004797    4.027104   -0.205512
     35          1           0        0.004403    4.775795   -0.257255
     36          1           0       -2.664406    0.551389    4.368884
     37          1           0       -2.343455    0.484293    3.691326
     38          1           0       -0.568844   -4.736409   -2.748037
     39          1           0       -0.420972   -4.125069   -2.335464
 ---------------------------------------------------------------------
                    Distance matrix (angstroms):
                    1          2          3          4          5
     1  Be   0.000000
     2  Be   2.279416   0.000000
     3  Be   2.279487   2.019457   0.000000
     4  Be   3.226673   2.134429   2.134703   0.000000
     5  Be   2.106675   3.540223   2.062054   3.447130   0.000000
     6  Be   3.053692   2.143518   3.447398   2.155270   4.333808
     7  Be   2.278084   3.193058   3.777909   3.321436   3.541493
     8  Be   3.227938   3.323825   3.322840   2.029532   3.448468
     9  Be   2.279288   3.778823   3.194262   3.322139   2.066126
    10  Be   3.053401   3.448275   2.143802   2.157507   1.993308
    11  Be   2.107011   2.060735   3.539601   3.445747   4.100918
    12  H    3.460762   4.954174   3.252406   4.824251   1.539985
    13  H    3.049652   4.730716   3.234342   4.939788   1.542915
    14  H    3.461444   3.251708   4.954092   4.823001   5.544166
    15  H    3.050014   3.232488   4.729886   4.938041   5.156348
    16  H    3.428136   5.197968   4.685984   4.792867   3.195664
    17  H    3.488447   5.267979   4.440244   4.747497   2.753897
    18  H    3.476074   1.533058   3.218771   3.402158   4.877106
    19  H    3.423529   1.539332   2.721120   3.245791   4.517344
    20  H    1.532805   3.230647   3.480961   4.666827   3.149584
    21  H    1.532494   3.480038   3.230414   4.666551   2.551932
    22  H    4.651141   4.852021   4.849515   3.398134   4.701870
    23  H    4.816050   4.675044   4.674914   2.993345   4.820771
    24  H    4.607573   4.770814   3.384907   3.038123   3.263572
    25  H    4.430586   4.872792   3.252227   3.413759   2.792301
    26  H    4.608103   3.384766   4.769806   3.035581   5.796317
    27  H    4.430946   3.250552   4.870911   3.410289   5.876042
    28  H    3.428524   4.685838   5.198633   4.793122   4.527641
    29  H    3.486807   4.438411   5.266757   4.746460   4.888271
    30  H    3.476134   3.218409   1.533091   3.402547   2.742861
    31  H    3.423289   2.721135   1.539777   3.246869   3.191090
    32  H    4.815559   3.424440   3.419304   1.590371   4.815428
    33  H    4.646475   3.040829   3.046973   1.583171   4.702396
    34  H    3.161645   3.257933   3.257860   4.976288   3.997363
    35  H    3.876780   3.947936   3.947991   5.688489   4.644253
    36  H    6.063980   3.825780   5.042213   3.866506   6.943857
    37  H    5.322373   3.102136   4.371923   3.187986   6.234142
    38  H    5.990994   6.991361   7.155457   6.213863   6.311983
    39  H    5.282187   6.267839   6.403894   5.488301   5.602892
                    6          7          8          9         10
     6  Be   0.000000
     7  Be   2.143326   0.000000
     8  Be   2.157637   2.136150   0.000000
     9  Be   3.447127   2.018653   2.134293   0.000000
    10  Be   3.611018   3.447100   2.155929   2.143026   0.000000
    11  Be   1.993777   2.065600   3.450148   3.542607   4.333995
    12  H    5.871942   4.947575   4.820005   3.244025   3.082969
    13  H    5.750376   4.737532   4.944365   3.245992   3.427886
    14  H    3.083661   3.243444   4.821986   4.948648   5.872404
    15  H    3.428097   3.245527   4.945951   4.738962   5.750377
    16  H    4.609525   2.726236   3.244576   1.539659   3.492032
    17  H    4.920182   3.223045   3.391864   1.533879   3.136080
    18  H    3.145976   4.436584   4.754768   5.263157   4.921858
    19  H    3.495842   4.684117   4.794635   5.194735   4.607479
    20  H    4.176282   3.238798   4.672336   3.489457   4.520956
    21  H    4.520923   3.488335   4.672100   3.240557   4.175781
    22  H    3.296063   3.052875   1.583433   3.047963   3.290250
    23  H    3.180588   3.425747   1.589272   3.424877   3.181418
    24  H    4.756532   4.766859   3.032740   3.380034   1.555953
    25  H    5.093366   4.875332   3.414850   3.257014   1.550434
    26  H    1.556175   3.381137   3.034739   4.766786   4.756566
    27  H    1.550308   3.258645   3.417257   4.875897   5.093157
    28  H    3.492691   1.540730   3.246601   2.727110   4.610583
    29  H    3.136290   1.533718   3.393962   3.222690   4.920078
    30  H    4.920818   5.262302   4.753658   4.438214   3.146421
    31  H    4.606971   5.193798   4.794443   4.685643   3.496900
    32  H    3.187093   4.679663   2.998859   4.676219   3.179182
    33  H    3.286745   4.847299   3.400485   4.851678   3.298759
    34  H    5.221273   5.289206   5.984605   5.290471   5.220961
    35  H    5.927669   6.000901   6.734955   6.002253   5.927463
    36  H    4.056066   6.147938   5.447911   6.970554   5.979551
    37  H    3.351561   5.418339   4.766140   6.233202   5.311817
    38  H    5.340461   3.980909   4.197857   4.261090   5.715680
    39  H    4.673027   3.294841   3.472202   3.545423   4.991813
                   11         12         13         14         15
    11  Be   0.000000
    12  H    5.543838   0.000000
    13  H    5.156319   0.807133   0.000000
    14  H    1.540267   6.916493   6.440563   0.000000
    15  H    1.542673   6.440306   5.902961   0.807070   0.000000
    16  H    4.527352   3.906224   3.884190   5.709626   5.467559
    17  H    4.889764   3.254820   3.344281   6.174526   5.889557
    18  H    2.740930   6.170344   5.863848   3.261122   3.310041
    19  H    3.189652   5.711464   5.445898   3.920697   3.863226
    20  H    2.552149   4.097040   3.440178   3.323129   2.633035
    21  H    3.149470   3.322641   2.632691   4.097362   3.440381
    22  H    4.707050   5.889138   6.101637   5.895835   6.107360
    23  H    4.820682   6.035347   6.286866   6.035066   6.286651
    24  H    5.796412   3.858278   4.432033   7.320558   7.257503
    25  H    5.876321   3.147787   3.782041   7.416167   7.265225
    26  H    3.264354   7.320177   7.257642   3.859345   4.432651
    27  H    2.792872   7.415613   7.265168   3.148792   3.782578
    28  H    3.196082   5.710081   5.467266   3.905734   3.884637
    29  H    2.752697   6.173090   5.887396   3.253000   3.343045
    30  H    4.876231   3.262863   3.313232   6.169971   5.862634
    31  H    4.516293   3.921554   3.865336   5.710857   5.444128
    32  H    4.821603   6.034761   6.276312   6.043488   6.282702
    33  H    4.692971   5.900982   6.096087   5.888869   6.085144
    34  H    3.997259   4.643766   4.093074   4.644541   4.092689
    35  H    4.643958   5.142473   4.570476   5.142971   4.569814
    36  H    5.127866   8.272311   8.246086   5.609585   6.036148
    37  H    4.424732   7.591987   7.551541   5.011892   5.409072
    38  H    5.927616   7.251880   7.298578   6.681747   6.819219
    39  H    5.281988   6.598854   6.644373   6.135612   6.254861
                   16         17         18         19         20
    16  H    0.000000
    17  H    0.815150   0.000000
    18  H    6.625083   6.730455   0.000000
    19  H    6.621392   6.627286   0.815838   0.000000
    20  H    4.220080   4.347607   3.916359   3.945254   0.000000
    21  H    3.966322   3.949657   4.315894   4.198765   0.830695
    22  H    3.535170   3.776812   6.214319   6.312921   6.006504
    23  H    4.146116   4.300766   5.987398   6.053712   6.244428
    24  H    4.412092   3.948679   6.162509   5.790957   6.058619
    25  H    4.235306   3.661613   6.270510   5.846682   5.791679
    26  H    5.787693   6.153467   3.972062   4.424696   5.662622
    27  H    5.856110   6.274133   3.666537   4.231866   5.304059
    28  H    2.507883   3.263252   5.826332   6.131224   3.965491
    29  H    3.262303   3.980049   5.430621   5.828876   3.946656
    30  H    5.827262   5.433293   3.965918   3.248195   4.316966
    31  H    6.131665   5.831155   3.248549   2.492901   4.199171
    32  H    6.054483   5.978148   4.316311   4.145912   6.238985
    33  H    6.312395   6.207390   3.784281   3.528791   5.992871
    34  H    6.424607   6.314608   3.187398   2.805651   2.745600
    35  H    7.090239   6.968757   3.688723   3.313063   3.295405
    36  H    8.383337   8.480360   3.376119   3.531673   6.986536
    37  H    7.647495   7.748573   2.807162   2.975396   6.277514
    38  H    3.481592   4.104538   8.278512   8.525101   6.827865
    39  H    2.908067   3.531330   7.582523   7.804698   6.186708
                   21         22         23         24         25
    21  H    0.000000
    22  H    6.005883   0.000000
    23  H    6.244499   0.792590   0.000000
    24  H    5.661809   3.593350   3.333483   0.000000
    25  H    5.303397   4.091611   3.942946   0.805419   0.000000
    26  H    6.058868   3.601702   3.332267   5.594939   6.092587
    27  H    5.791798   4.101053   3.942375   6.092340   6.518290
    28  H    4.220702   3.540305   4.147022   5.788620   5.856106
    29  H    4.345872   3.784363   4.301922   6.153628   6.273321
    30  H    3.916163   6.210797   5.987498   3.972477   3.669097
    31  H    3.944104   6.311279   6.054437   4.426021   4.235019
    32  H    6.237493   3.847565   3.177650   3.334634   3.934330
    33  H    5.993717   4.458413   3.845308   3.613860   4.099276
    34  H    2.744519   7.543648   7.514768   6.561528   6.266738
    35  H    3.294440   8.293965   8.262862   7.233134   6.911256
    36  H    7.296665   6.436565   5.876233   6.577674   7.029853
    37  H    6.580602   5.832509   5.310459   6.007407   6.434488
    38  H    6.898001   3.202304   3.961683   6.209057   6.442395
    39  H    6.244281   2.598878   3.378806   5.557985   5.786635
                   26         27         28         29         30
    26  H    0.000000
    27  H    0.805400   0.000000
    28  H    4.413168   4.237448   0.000000
    29  H    3.950188   3.664108   0.814849   0.000000
    30  H    6.161126   6.268051   6.625972   6.729219   0.000000
    31  H    5.790308   5.844594   6.621949   6.625781   0.815456
    32  H    3.346043   3.944637   6.058439   5.983408   4.308370
    33  H    3.596597   4.080297   6.309007   6.200617   3.793934
    34  H    6.562034   6.266268   6.424719   6.312566   3.186678
    35  H    7.233510   6.910581   7.090223   6.966523   3.688242
    36  H    3.654357   3.815136   7.542343   7.116169   5.707998
    37  H    3.126358   3.275864   6.833841   6.428136   5.149435
    38  H    5.668152   5.834247   3.040695   3.505892   8.549795
    39  H    5.110810   5.286091   2.514477   3.014654   7.802945
                   31         32         33         34         35
    31  H    0.000000
    32  H    4.141786   0.000000
    33  H    3.536427   0.792419   0.000000
    34  H    2.804274   6.258611   5.708343   0.000000
    35  H    3.311818   6.922458   6.338886   0.750477   0.000000
    36  H    5.079005   3.398531   3.005091   6.334852   6.809502
    37  H    4.535941   2.936112   2.530686   5.766380   6.286551
    38  H    8.691974   6.970665   7.507236   9.142903   9.849601
    39  H    7.940296   6.303037   6.814285   8.436581   9.150152
                   36         37         38         39
    36  H    0.000000
    37  H    0.752727   0.000000
    38  H    9.110585   8.477639   0.000000
    39  H    8.476470   7.827155   0.752210   0.000000
 Stoichiometry    Be11H28
 Framework group  C1[X(Be11H28)]
 Deg. of freedom   111
 Full point group                 C1      NOp   1
 Largest Abelian subgroup         C1      NOp   1
 Largest concise Abelian subgroup C1      NOp   1
                         Standard orientation:                         
 ---------------------------------------------------------------------
 Center     Atomic      Atomic             Coordinates (Angstroms)
 Number     Number       Type             X           Y           Z
 ---------------------------------------------------------------------
      1          4           0       -0.307156    0.769379   -1.304701
      2          4           0       -1.741445   -0.546727   -0.118777
      3          4           0       -1.284770    1.242149    0.699500
      4          4           0       -0.538001   -0.520664    1.643843
      5          4           0        0.269064    2.366571   -0.057694
      6          4           0       -0.130374   -1.946594    0.079954
      7          4           0        1.274935   -0.859114   -1.118520
      8          4           0        1.379982   -0.718388    1.010400
      9          4           0        1.732724    0.928628   -0.300371
     10          4           0        0.686640    1.252655    1.541713
     11          4           0       -0.659324   -1.266456   -1.718038
     12          1           0        0.449667    3.895636   -0.027746
     13          1           0        0.166648    3.733451   -0.766028
     14          1           0       -1.115066   -2.231873   -2.828304
     15          1           0       -1.170191   -1.496134   -3.155432
     16          1           0        3.082651    1.178014   -0.997547
     17          1           0        2.925926    1.854052   -0.569902
     18          1           0       -3.110444   -1.121914   -0.499919
     19          1           0       -3.276371   -0.432498   -0.096477
     20          1           0       -0.760548    1.071044   -2.737505
     21          1           0       -0.573515    1.806961   -2.400609
     22          1           0        2.767836   -1.295532    1.508424
     23          1           0        2.270183   -1.448326    2.106081
     24          1           0        1.200215    1.587781    2.971720
     25          1           0        1.138413    2.296933    2.594914
     26          1           0       -0.065875   -3.369281    0.707236
     27          1           0       -0.338516   -3.477956   -0.042781
     28          1           0        2.515212   -1.043389   -2.013843
     29          1           0        2.023526   -1.670772   -2.182999
     30          1           0       -2.214116    2.391338    1.106992
     31          1           0       -2.713099    1.776368    0.912577
     32          1           0       -0.730622   -1.127901    3.101047
     33          1           0       -1.449285   -0.868556    2.890825
     34          1           0       -3.259444    1.767201   -1.837947
     35          1           0       -3.849792    2.075772   -2.183618
     36          1           0       -3.372714   -3.082631    2.235951
     37          1           0       -2.893115   -2.660528    1.837942
     38          1           0        5.153971   -1.592934   -0.606442
     39          1           0        4.469362   -1.320076   -0.455851
 ---------------------------------------------------------------------
 Rotational constants (GHZ):           1.0245113           0.9924297           0.8784846
 Standard basis: def2TZVP (5D, 7F)
 There are   388 symmetry adapted cartesian basis functions of A   symmetry.
 There are   377 symmetry adapted basis functions of A   symmetry.
   377 basis functions,   543 primitive gaussians,   388 cartesian basis functions
    36 alpha electrons       36 beta electrons
       nuclear repulsion energy       404.5341851509 Hartrees.
 NAtoms=   39 NActive=   39 NUniq=   39 SFac= 1.00D+00 NAtFMM=   60 NAOKFM=F Big=F
 Integral buffers will be    131072 words long.
 Raffenetti 2 integral format.
 Two-electron integral symmetry is turned on.
 Nuclear repulsion after empirical dispersion term =      404.4797856245 Hartrees.
 One-electron integrals computed using PRISM.
   1 Symmetry operations used in ECPInt.
 ECPInt:  NShTT=   22366 NPrTT=   59611 LenC2=   21087 LenP2D=   45048.
 LDataN:  DoStor=T MaxTD1= 4 Len=   56
 NBasis=   377 RedAO= T EigKep=  1.33D-04  NBF=   377
 NBsUse=   377 1.00D-06 EigRej= -1.00D+00 NBFU=   377
 Initial guess from the checkpoint file:  "/home/super/YCY/BeH/Be11/2/H14-Be11.chk"
 B after Tr=    -0.000000    0.000000    0.000000
         Rot=    0.999976   -0.005033    0.000812    0.004628 Ang=  -0.79 deg.
 ExpMin= 3.27D-02 ExpMax= 4.70D+03 ExpMxC= 1.60D+02 IAcc=3 IRadAn=         5 AccDes= 0.00D+00
 Harris functional with IExCor= 1009 and IRadAn=       5 diagonalized for initial guess.
 HarFok:  IExCor= 1009 AccDes= 0.00D+00 IRadAn=         5 IDoV= 1 UseB2=F ITyADJ=14
 ICtDFT=  3500011 ScaDFX=  1.000000  1.000000  1.000000  1.000000
 FoFCou: FMM=F IPFlag=           0 FMFlag=      100000 FMFlg1=           0
         NFxFlg=           0 DoJE=T BraDBF=F KetDBF=T FulRan=T
         wScrn=  0.000000 ICntrl=       500 IOpCl=  0 I1Cent=   200000004 NGrid=           0
         NMat0=    1 NMatS0=      1 NMatT0=    0 NMatD0=    1 NMtDS0=    0 NMtDT0=    0
 Petite list used in FoFCou.
 Requested convergence on RMS density matrix=1.00D-08 within 128 cycles.
 Requested convergence on MAX density matrix=1.00D-06.
 Requested convergence on             energy=1.00D-06.
 No special actions if energy rises.
 SCF Done:  E(RPBE1PBE) =  -178.370801362     A.U. after   11 cycles
            NFock= 11  Conv=0.44D-08     -V/T= 2.0101
   1 Symmetry operations used in ECPInt.
 ECPInt:  NShTT=   22366 NPrTT=   59611 LenC2=   21087 LenP2D=   45048.
 LDataN:  DoStor=T MaxTD1= 5 Len=  102
 Calling FoFJK, ICntrl=      2127 FMM=F ISym2X=0 I1Cent= 0 IOpClX= 0 NMat=1 NMatS=1 NMatT=0.
 ***** Axes restored to original set *****
 -------------------------------------------------------------------
 Center     Atomic                   Forces (Hartrees/Bohr)
 Number     Number              X              Y              Z
 -------------------------------------------------------------------
      1        4          -0.000054792   -0.000013993   -0.000038303
      2        4           0.000043621    0.000142585    0.000102575
      3        4           0.000100518   -0.000006839   -0.000041694
      4        4           0.000225667    0.000048104    0.000131962
      5        4          -0.000060023   -0.000045810   -0.000009092
      6        4          -0.000137966   -0.000204564   -0.000047682
      7        4          -0.000012598    0.000021027    0.000084308
      8        4          -0.000136292   -0.000238850   -0.000155800
      9        4           0.000100943    0.000036554   -0.000064900
     10        4           0.000019942    0.000097042    0.000035784
     11        4          -0.000017966    0.000015891    0.000013131
     12        1           0.000010692    0.000022191    0.000015547
     13        1           0.000002318   -0.000010130    0.000003873
     14        1           0.000016347   -0.000021711   -0.000013663
     15        1          -0.000015347    0.000000865    0.000009458
     16        1          -0.000059732   -0.000006133   -0.000021920
     17        1          -0.000004446   -0.000044096    0.000016688
     18        1           0.000030399    0.000017996   -0.000028686
     19        1          -0.000066117   -0.000082976    0.000088685
     20        1          -0.000023806   -0.000032303   -0.000000016
     21        1           0.000021910   -0.000000438    0.000042274
     22        1           0.000005836    0.000117136   -0.000014101
     23        1          -0.000028616    0.000028164    0.000174209
     24        1           0.000015412   -0.000010811   -0.000014929
     25        1          -0.000025039   -0.000019948    0.000032148
     26        1           0.000016252    0.000033607    0.000017774
     27        1          -0.000012298    0.000065700    0.000062995
     28        1           0.000012214    0.000394121    0.000122439
     29        1          -0.000049771   -0.000117420   -0.000030066
     30        1           0.000007722    0.000055863   -0.000007721
     31        1           0.000011473   -0.000032241    0.000009068
     32        1          -0.000139882   -0.000029018   -0.000110848
     33        1           0.000343285    0.000052194   -0.000008606
     34        1           0.000011470    0.000009787    0.000014430
     35        1           0.000001624   -0.000001741    0.000005557
     36        1           0.000869916   -0.000150691   -0.001737503
     37        1          -0.001105814    0.000146829    0.001474597
     38        1           0.000460315    0.001466421    0.001344379
     39        1          -0.000377371   -0.001702364   -0.001456349
 -------------------------------------------------------------------
 Cartesian Forces:  Max     0.001737503 RMS     0.000384648

 GradGradGradGradGradGradGradGradGradGradGradGradGradGradGradGradGradGrad
 Berny optimization.
 Using GEDIIS/GDIIS optimizer.
 FormGI is forming the generalized inverse of G from B-inverse, IUseBI=4.
 Internal  Forces:  Max     0.002019747 RMS     0.000116124
 Search for a local minimum.
 Step number   3 out of a maximum of  234
 All quantities printed in internal units (Hartrees-Bohrs-Radians)
 Mixed Optimization -- En-DIIS/RFO-DIIS
 Update second derivatives using D2CorX and points    1    2    3
 DE= -2.02D-03 DEPred=-4.60D-04 R= 4.39D+00
 TightC=F SS=  1.41D+00  RLast= 2.26D-01 DXNew= 8.4853D-01 6.7764D-01
 Trust test= 4.39D+00 RLast= 2.26D-01 DXMaxT set to 6.78D-01
 ITU=  1  1  0
 Use linear search instead of GDIIS.
     Eigenvalues ---    0.00228   0.00458   0.00787   0.00864   0.00877
     Eigenvalues ---    0.01278   0.01382   0.01410   0.01484   0.01587
     Eigenvalues ---    0.01676   0.01742   0.01821   0.01846   0.01903
     Eigenvalues ---    0.01919   0.01971   0.02000   0.02018   0.02061
     Eigenvalues ---    0.02146   0.02189   0.02205   0.02254   0.02281
     Eigenvalues ---    0.02296   0.02318   0.02424   0.02507   0.02575
     Eigenvalues ---    0.02592   0.02701   0.02732   0.02744   0.02819
     Eigenvalues ---    0.02828   0.02854   0.02891   0.02937   0.02989
     Eigenvalues ---    0.03086   0.03147   0.03343   0.03376   0.03384
     Eigenvalues ---    0.03472   0.03702   0.03930   0.04038   0.04454
     Eigenvalues ---    0.04752   0.04936   0.05118   0.05429   0.05559
     Eigenvalues ---    0.05862   0.05939   0.06068   0.06143   0.06634
     Eigenvalues ---    0.06713   0.07049   0.07287   0.07314   0.07579
     Eigenvalues ---    0.07679   0.07767   0.08160   0.08191   0.08384
     Eigenvalues ---    0.08429   0.08524   0.08541   0.08689   0.08828
     Eigenvalues ---    0.09049   0.09172   0.09220   0.09396   0.09794
     Eigenvalues ---    0.10061   0.10063   0.10240   0.10324   0.10324
     Eigenvalues ---    0.10366   0.10439   0.10840   0.11115   0.11186
     Eigenvalues ---    0.11552   0.11830   0.11898   0.11967   0.13070
     Eigenvalues ---    0.15160   0.15427   0.16000   0.16567   0.16708
     Eigenvalues ---    0.16819   0.17326   0.18085   0.18149   0.19103
     Eigenvalues ---    0.19177   0.19431   0.19503   0.37755   0.42032
     Eigenvalues ---    0.66292
 RFO step:  Lambda=-2.34133977D-05 EMin= 2.28457655D-03
 Quartic linear search produced a step of -0.06244.
 Iteration  1 RMS(Cart)=  0.00345423 RMS(Int)=  0.00001894
 Iteration  2 RMS(Cart)=  0.00002510 RMS(Int)=  0.00000085
 Iteration  3 RMS(Cart)=  0.00000000 RMS(Int)=  0.00000085
 Variable       Old X    -DE/DX   Delta X   Delta X   Delta X     New X
                                 (Linear)    (Quad)   (Total)
    R1        4.30747   0.00002   0.00007  -0.00011  -0.00004   4.30743
    R2        4.30761  -0.00000   0.00003  -0.00005  -0.00002   4.30759
    R3        3.98104   0.00000   0.00002   0.00033   0.00035   3.98139
    R4        4.30496  -0.00001   0.00003  -0.00009  -0.00006   4.30490
    R5        4.30723   0.00001  -0.00006   0.00043   0.00037   4.30760
    R6        3.98167   0.00001  -0.00001   0.00016   0.00015   3.98183
    R7        2.89658  -0.00002   0.00002  -0.00022  -0.00020   2.89638
    R8        2.89599  -0.00002   0.00005  -0.00022  -0.00017   2.89582
    R9        3.81622   0.00002   0.00002   0.00031   0.00033   3.81655
   R10        4.03349  -0.00005  -0.00002  -0.00072  -0.00075   4.03274
   R11        4.05066   0.00003   0.00004   0.00045   0.00049   4.05115
   R12        3.89423   0.00002   0.00012   0.00017   0.00029   3.89452
   R13        2.89706  -0.00001   0.00001  -0.00003  -0.00002   2.89704
   R14        2.90892  -0.00002  -0.00002  -0.00014  -0.00016   2.90876
   R15        4.03400  -0.00002  -0.00005  -0.00009  -0.00014   4.03386
   R16        3.89672  -0.00001  -0.00000  -0.00022  -0.00022   3.89649
   R17        4.05120  -0.00001  -0.00000  -0.00040  -0.00040   4.05080
   R18        2.89712   0.00002   0.00003   0.00038   0.00041   2.89753
   R19        2.90976   0.00001  -0.00004  -0.00011  -0.00015   2.90960
   R20        4.07287  -0.00002   0.00016   0.00009   0.00024   4.07311
   R21        3.83526  -0.00000   0.00002   0.00010   0.00012   3.83538
   R22        4.07710  -0.00000  -0.00008  -0.00029  -0.00036   4.07673
   R23        3.00537   0.00001  -0.00011  -0.00106  -0.00117   3.00419
   R24        2.99176  -0.00038   0.00010  -0.00315  -0.00305   2.98871
   R25        3.90441   0.00001  -0.00005   0.00002  -0.00004   3.90438
   R26        3.76681  -0.00002   0.00004   0.00002   0.00005   3.76686
   R27        2.91015   0.00001   0.00002   0.00011   0.00013   2.91028
   R28        2.91569  -0.00001  -0.00000  -0.00005  -0.00005   2.91563
   R29        4.05030   0.00001  -0.00009  -0.00027  -0.00037   4.04993
   R30        4.07734   0.00002  -0.00015  -0.00006  -0.00022   4.07713
   R31        3.76769   0.00000  -0.00002  -0.00019  -0.00021   3.76748
   R32        2.94074  -0.00002   0.00000  -0.00021  -0.00020   2.94054
   R33        2.92966   0.00001   0.00003   0.00007   0.00010   2.92975
   R34        4.03674  -0.00002  -0.00017   0.00012  -0.00004   4.03670
   R35        3.81470   0.00000   0.00004   0.00024   0.00028   3.81498
   R36        3.90342  -0.00001  -0.00000  -0.00002  -0.00002   3.90339
   R37        2.91156  -0.00006  -0.00005  -0.00134  -0.00139   2.91017
   R38        2.89831  -0.00000  -0.00002   0.00076   0.00073   2.89904
   R39        4.03323   0.00001   0.00004   0.00023   0.00027   4.03350
   R40        4.07411   0.00003   0.00005   0.00067   0.00072   4.07484
   R41        2.99226  -0.00007  -0.00016  -0.00086  -0.00102   2.99124
   R42        3.00329  -0.00001  -0.00008   0.00014   0.00006   3.00335
   R43        4.04973   0.00001  -0.00005   0.00053   0.00049   4.05022
   R44        2.90953   0.00001   0.00001   0.00004   0.00006   2.90959
   R45        2.89861  -0.00000  -0.00003  -0.00005  -0.00007   2.89854
   R46        2.94033   0.00001   0.00001   0.00013   0.00015   2.94047
   R47        2.92990  -0.00001   0.00001  -0.00004  -0.00004   2.92986
   R48        2.91068  -0.00002  -0.00000  -0.00014  -0.00014   2.91054
   R49        2.91523   0.00001   0.00001   0.00005   0.00006   2.91529
   R50        1.52526   0.00000   0.00001  -0.00002  -0.00001   1.52525
   R51        1.52514  -0.00001   0.00001  -0.00003  -0.00002   1.52512
   R52        1.54041   0.00001   0.00003   0.00006   0.00009   1.54050
   R53        1.54171  -0.00002  -0.00000  -0.00011  -0.00011   1.54160
   R54        5.30191   0.00002   0.00007   0.00019   0.00026   5.30217
   R55        1.56979   0.00001  -0.00001   0.00006   0.00006   1.56984
   R56        5.18843   0.00002  -0.00022   0.00131   0.00109   5.18952
   R57        5.18639   0.00001  -0.00013   0.00063   0.00050   5.18688
   R58        1.49778   0.00005   0.00007   0.00027   0.00034   1.49811
   R59        4.91117   0.00006  -0.00129   0.00268   0.00139   4.91256
   R60        1.52202  -0.00001   0.00001  -0.00008  -0.00008   1.52195
   R61        1.52199  -0.00000   0.00001   0.00001   0.00002   1.52201
   R62        1.53984   0.00000   0.00006   0.00000   0.00006   1.53990
   R63        4.75167   0.00022  -0.00275   0.01135   0.00860   4.76027
   R64        1.54099  -0.00001   0.00002  -0.00006  -0.00004   1.54095
   R65        5.29931  -0.00003   0.00024  -0.00127  -0.00103   5.29828
   R66        1.49746   0.00002   0.00005   0.00029   0.00034   1.49779
   R67        4.78230   0.00018  -0.00493   0.01035   0.00542   4.78772
   R68        1.41820  -0.00000   0.00000  -0.00001  -0.00000   1.41819
   R69        1.42245  -0.00195  -0.00477   0.00025  -0.00452   1.41793
   R70        1.42147  -0.00202  -0.00475   0.00013  -0.00461   1.41686
    A1        1.87747   0.00000  -0.00001  -0.00001  -0.00002   1.87745
    A2        1.55252   0.00000  -0.00000   0.00004   0.00004   1.55256
    A3        1.95437   0.00001  -0.00000  -0.00001  -0.00001   1.95435
    A4        1.99747  -0.00001   0.00002  -0.00002  -0.00000   1.99746
    A5        2.28315  -0.00001   0.00004  -0.00017  -0.00013   2.28301
    A6        1.95438   0.00000  -0.00001   0.00009   0.00008   1.95447
    A7        1.55271   0.00000  -0.00001  -0.00006  -0.00007   1.55264
    A8        1.87674   0.00000   0.00002   0.00014   0.00016   1.87690
    A9        2.28392  -0.00000   0.00001  -0.00005  -0.00004   2.28388
   A10        1.99741  -0.00001   0.00003  -0.00028  -0.00024   1.99716
   A11        1.87930  -0.00000   0.00000  -0.00006  -0.00006   1.87924
   A12        2.67785  -0.00000   0.00001  -0.00004  -0.00003   2.67782
   A13        2.07717   0.00000  -0.00000   0.00006   0.00005   2.07722
   A14        1.52831  -0.00000   0.00000  -0.00001  -0.00000   1.52830
   A15        2.00700  -0.00000  -0.00000  -0.00001  -0.00001   2.00699
   A16        2.29581   0.00001  -0.00003   0.00018   0.00015   2.29595
   A17        1.87919   0.00000   0.00001   0.00001   0.00002   1.87921
   A18        2.29543  -0.00000  -0.00001   0.00005   0.00004   2.29546
   A19        2.00794   0.00000  -0.00003   0.00012   0.00009   2.00803
   A20        1.52813  -0.00000  -0.00001  -0.00002  -0.00003   1.52810
   A21        2.07699   0.00000  -0.00002   0.00005   0.00003   2.07702
   A22        1.63867  -0.00002  -0.00001  -0.00004  -0.00005   1.63862
   A23        1.52315  -0.00000  -0.00003  -0.00007  -0.00010   1.52306
   A24        2.27730   0.00000   0.00000   0.00005   0.00005   2.27735
   A25        2.20449   0.00002  -0.00007   0.00044   0.00037   2.20486
   A26        1.95085   0.00000   0.00001   0.00007   0.00007   1.95092
   A27        2.10028  -0.00001  -0.00003   0.00001  -0.00002   2.10026
   A28        2.25884   0.00001  -0.00002   0.00008   0.00006   2.25890
   A29        1.72530   0.00001  -0.00003   0.00015   0.00012   1.72542
   A30        1.92737  -0.00002   0.00001  -0.00006  -0.00005   1.92732
   A31        2.36510   0.00001   0.00000   0.00000   0.00001   2.36511
   A32        2.15237   0.00000   0.00003  -0.00024  -0.00021   2.15217
   A33        2.03666  -0.00001   0.00003  -0.00012  -0.00009   2.03657
   A34        2.49239  -0.00002   0.00008  -0.00034  -0.00026   2.49214
   A35        1.71625   0.00000   0.00004  -0.00006  -0.00003   1.71622
   A36        2.16611   0.00001  -0.00001   0.00017   0.00016   2.16627
   A37        1.63850  -0.00002   0.00001  -0.00021  -0.00020   1.63830
   A38        1.52282  -0.00000  -0.00001   0.00019   0.00018   1.52300
   A39        2.27725  -0.00000   0.00000   0.00000   0.00001   2.27726
   A40        2.20366   0.00001  -0.00002   0.00013   0.00011   2.20377
   A41        2.09977   0.00001   0.00001   0.00004   0.00005   2.09982
   A42        1.95140   0.00000  -0.00002  -0.00005  -0.00007   1.95133
   A43        2.25831  -0.00001   0.00001  -0.00005  -0.00004   2.25827
   A44        1.72504  -0.00000  -0.00000   0.00001   0.00001   1.72505
   A45        1.92744  -0.00001   0.00001  -0.00005  -0.00004   1.92740
   A46        2.36525   0.00002  -0.00001   0.00019   0.00018   2.36543
   A47        2.15291   0.00000   0.00002  -0.00011  -0.00009   2.15282
   A48        1.71696   0.00000  -0.00002   0.00006   0.00005   1.71701
   A49        2.16593   0.00001  -0.00002   0.00017   0.00014   2.16608
   A50        2.03683   0.00001  -0.00000   0.00005   0.00005   2.03689
   A51        2.49304  -0.00000   0.00002  -0.00018  -0.00016   2.49289
   A52        1.84824   0.00003  -0.00004   0.00027   0.00023   1.84847
   A53        1.86605   0.00002   0.00002   0.00025   0.00028   1.86633
   A54        2.32362  -0.00002  -0.00020  -0.00042  -0.00062   2.32300
   A55        1.89992  -0.00008   0.00011  -0.00194  -0.00183   1.89809
   A56        1.86660   0.00003  -0.00001   0.00033   0.00031   1.86692
   A57        1.84728   0.00002   0.00001   0.00020   0.00021   1.84749
   A58        2.31620  -0.00001   0.00017  -0.00030  -0.00013   2.31607
   A59        1.90555  -0.00001  -0.00018   0.00048   0.00030   1.90585
   A60        1.98459   0.00003  -0.00003   0.00025   0.00021   1.98481
   A61        2.02100  -0.00003  -0.00023  -0.00010  -0.00033   2.02066
   A62        2.13531  -0.00008   0.00032  -0.00234  -0.00202   2.13329
   A63        1.94254  -0.00002   0.00003   0.00012   0.00016   1.94270
   A64        2.44713   0.00002   0.00006   0.00052   0.00058   2.44771
   A65        2.01081  -0.00001   0.00026  -0.00000   0.00025   2.01106
   A66        2.14674   0.00006  -0.00029   0.00221   0.00192   2.14866
   A67        1.67959  -0.00000  -0.00002   0.00000  -0.00002   1.67957
   A68        2.49207   0.00000   0.00001   0.00003   0.00004   2.49210
   A69        1.96249   0.00000   0.00001   0.00003   0.00004   1.96253
   A70        1.76954   0.00001  -0.00000   0.00009   0.00009   1.76963
   A71        2.24293  -0.00001   0.00002  -0.00023  -0.00021   2.24271
   A72        2.21635  -0.00000   0.00002  -0.00001   0.00002   2.21636
   A73        2.22715  -0.00000  -0.00001   0.00014   0.00012   2.22727
   A74        2.22642  -0.00000  -0.00002  -0.00007  -0.00009   2.22634
   A75        2.11145  -0.00000   0.00001  -0.00002  -0.00001   2.11143
   A76        2.64109  -0.00000   0.00001  -0.00003  -0.00002   2.64107
   A77        1.68062  -0.00001   0.00004  -0.00006  -0.00002   1.68060
   A78        1.76639  -0.00000  -0.00000  -0.00007  -0.00007   1.76632
   A79        2.29906  -0.00001   0.00002  -0.00021  -0.00019   2.29887
   A80        2.13748  -0.00002   0.00011  -0.00047  -0.00036   2.13712
   A81        1.76610  -0.00002  -0.00000  -0.00011  -0.00011   1.76598
   A82        1.95896  -0.00002  -0.00001  -0.00023  -0.00024   1.95872
   A83        1.89674   0.00001   0.00003   0.00004   0.00007   1.89680
   A84        2.32618   0.00000   0.00009  -0.00028  -0.00019   2.32599
   A85        2.29438   0.00002  -0.00006   0.00029   0.00023   2.29461
   A86        2.14711   0.00003  -0.00011   0.00059   0.00048   2.14759
   A87        1.96104  -0.00001   0.00000   0.00015   0.00015   1.96119
   A88        1.89396   0.00001  -0.00002   0.00002  -0.00000   1.89396
   A89        2.33284   0.00002  -0.00008   0.00034   0.00026   2.33310
   A90        2.32729   0.00001  -0.00000   0.00001   0.00001   2.32730
   A91        1.80282   0.00000  -0.00000  -0.00001  -0.00001   1.80281
   A92        1.52383   0.00001   0.00000   0.00009   0.00009   1.52392
   A93        1.63936   0.00001   0.00000   0.00008   0.00009   1.63945
   A94        2.21063  -0.00002   0.00005  -0.00090  -0.00085   2.20977
   A95        2.29235   0.00001   0.00001   0.00065   0.00065   2.29300
   A96        1.95132   0.00002   0.00001   0.00009   0.00010   1.95142
   A97        2.48497   0.00000  -0.00003   0.00063   0.00060   2.48556
   A98        2.02595  -0.00002  -0.00003  -0.00022  -0.00025   2.02570
   A99        1.92655   0.00001  -0.00000   0.00001   0.00001   1.92656
   A100       2.15009   0.00000  -0.00004   0.00058   0.00053   2.15062
   A101       2.34979  -0.00002  -0.00001  -0.00073  -0.00074   2.34905
   A102       2.09976   0.00001  -0.00003   0.00016   0.00013   2.09989
   A103       1.73036  -0.00001   0.00000  -0.00034  -0.00034   1.73002
   A104       2.26436  -0.00000   0.00002  -0.00013  -0.00011   2.26425
   A105       2.16707  -0.00001   0.00004  -0.00039  -0.00035   2.16672
   A106       1.72263   0.00000  -0.00001   0.00043   0.00042   1.72305
   A107       1.84523  -0.00002   0.00007  -0.00026  -0.00019   1.84504
   A108       1.84699  -0.00001  -0.00003  -0.00022  -0.00025   1.84674
   A109       2.44285   0.00002   0.00011  -0.00017  -0.00005   2.44280
   A110       1.93790  -0.00001   0.00007  -0.00032  -0.00025   1.93765
   A111       1.86516   0.00001   0.00003   0.00001   0.00004   1.86519
   A112       1.98403  -0.00000   0.00003  -0.00006  -0.00002   1.98401
   A113       2.14325   0.00000  -0.00005   0.00009   0.00004   2.14329
   A114       2.01302  -0.00002   0.00003  -0.00047  -0.00044   2.01258
   A115       1.86505  -0.00001   0.00002  -0.00007  -0.00004   1.86500
   A116       1.90980   0.00001  -0.00016   0.00051   0.00035   1.91014
   A117       2.32455   0.00002  -0.00008   0.00030   0.00022   2.32477
   A118       1.90665  -0.00000  -0.00009   0.00025   0.00016   1.90682
   A119       2.32576   0.00002  -0.00008   0.00058   0.00050   2.32626
   A120       2.13838   0.00000   0.00004  -0.00012  -0.00008   2.13830
   A121       2.01544   0.00001   0.00001   0.00011   0.00011   2.01555
   A122       1.63963  -0.00001  -0.00003  -0.00008  -0.00010   1.63953
   A123       1.52324  -0.00001   0.00002  -0.00013  -0.00011   1.52313
   A124       2.20989   0.00000   0.00005  -0.00010  -0.00006   2.20984
   A125       2.29283   0.00002  -0.00007   0.00032   0.00025   2.29309
   A126       2.09821  -0.00001   0.00003  -0.00010  -0.00007   2.09815
   A127       1.92607  -0.00000   0.00002   0.00004   0.00006   1.92614
   A128       2.16708   0.00001  -0.00001   0.00012   0.00011   2.16719
   A129       1.72320   0.00001  -0.00008   0.00029   0.00021   1.72341
   A130       1.95151  -0.00001  -0.00001  -0.00007  -0.00009   1.95143
   A131       1.73023   0.00000   0.00003  -0.00015  -0.00012   1.73011
   A132       2.26465   0.00001   0.00003  -0.00010  -0.00007   2.26458
   A133       2.15076  -0.00000  -0.00003  -0.00007  -0.00010   2.15066
   A134       2.34909  -0.00001   0.00010  -0.00026  -0.00016   2.34892
   A135       2.48605   0.00001  -0.00006   0.00030   0.00024   2.48629
   A136       2.02588   0.00000  -0.00001   0.00013   0.00012   2.02600
   A137       1.76648   0.00001  -0.00002   0.00010   0.00009   1.76657
   A138       1.68147   0.00001  -0.00001  -0.00001  -0.00002   1.68146
   A139       2.29915  -0.00000  -0.00000   0.00007   0.00007   2.29922
   A140       2.13900  -0.00000   0.00001  -0.00006  -0.00005   2.13895
   A141       1.95885  -0.00001   0.00000  -0.00007  -0.00006   1.95879
   A142       1.76551  -0.00001   0.00003  -0.00017  -0.00014   1.76537
   A143       1.89745   0.00001  -0.00001   0.00006   0.00005   1.89750
   A144       2.32793   0.00001  -0.00000  -0.00003  -0.00003   2.32790
   A145       1.96117   0.00000  -0.00001  -0.00013  -0.00014   1.96102
   A146       2.32708   0.00000  -0.00001   0.00015   0.00015   2.32723
   A147       1.80257   0.00001  -0.00001   0.00019   0.00019   1.80276
   A148       1.89363  -0.00000   0.00002  -0.00011  -0.00009   1.89354
   A149       2.33156  -0.00000   0.00001  -0.00007  -0.00006   2.33151
   A150       2.29353  -0.00000   0.00000  -0.00005  -0.00004   2.29349
   A151       2.14540   0.00000  -0.00003   0.00017   0.00015   2.14555
   A152       1.67937   0.00001  -0.00000   0.00002   0.00001   1.67938
   A153       2.49224   0.00000  -0.00001   0.00005   0.00004   2.49228
   A154       1.96274   0.00001  -0.00001   0.00006   0.00005   1.96279
   A155       1.76971   0.00000  -0.00001  -0.00005  -0.00006   1.76965
   A156       2.24330  -0.00000   0.00002   0.00016   0.00018   2.24348
   A157       2.21580  -0.00001   0.00001  -0.00011  -0.00010   2.21570
   A158       2.11148  -0.00001   0.00001  -0.00007  -0.00006   2.11143
   A159       2.64106  -0.00001   0.00001  -0.00007  -0.00006   2.64100
   A160       2.22671   0.00000  -0.00002  -0.00009  -0.00010   2.22661
   A161       2.22672   0.00001   0.00001   0.00014   0.00015   2.22687
   A162       1.61398  -0.00002   0.00003  -0.00023  -0.00021   1.61378
   A163       1.93303  -0.00003   0.00006  -0.00042  -0.00036   1.93267
   A164       1.58365  -0.00000   0.00003  -0.00020  -0.00017   1.58348
   A165       1.58448   0.00000  -0.00001   0.00004   0.00003   1.58451
   A166       1.91726   0.00004  -0.00029   0.00032   0.00002   1.91728
   A167       1.85325   0.00001  -0.00009  -0.00069  -0.00078   1.85247
   A168       2.10930  -0.00004   0.00014   0.00021   0.00036   2.10966
   A169       1.61467  -0.00000  -0.00002   0.00011   0.00010   1.61477
   A170       1.93427  -0.00001   0.00004  -0.00019  -0.00015   1.93412
   A171       1.72774  -0.00126  -0.00034  -0.00765  -0.00799   1.71975
   A172       1.97801  -0.00018   0.00057  -0.00137  -0.00080   1.97721
   A173       1.58086   0.00000   0.00002  -0.00012  -0.00010   1.58076
   A174       1.71582   0.00000   0.00002  -0.00010  -0.00008   1.71574
   A175       0.92095   0.00001  -0.00005   0.00026   0.00021   0.92116
   A176       2.21870  -0.00001   0.00000  -0.00000  -0.00000   2.21870
   A177       1.71617   0.00000  -0.00000  -0.00002  -0.00002   1.71615
   A178       2.30405   0.00000   0.00000   0.00002   0.00002   2.30407
   A179       1.58117  -0.00000  -0.00000  -0.00003  -0.00003   1.58114
   A180       2.30427   0.00000  -0.00001   0.00003   0.00003   2.30429
   A181       2.21891  -0.00001   0.00000  -0.00001  -0.00001   2.21890
   A182       2.14195  -0.00004  -0.00000  -0.00025  -0.00026   2.14169
   A183       1.52924  -0.00007   0.00057  -0.00213  -0.00157   1.52767
   A184       2.41979  -0.00014   0.00017  -0.00117  -0.00100   2.41879
   A185       2.24361   0.00020  -0.00012   0.00156   0.00144   2.24505
   A186       3.24839   0.00006  -0.00027   0.00064   0.00037   3.24876
   A187       3.31638  -0.00000  -0.00007  -0.00306  -0.00313   3.31325
    D1       -0.78509  -0.00001   0.00001   0.00003   0.00004  -0.78505
    D2       -1.83541  -0.00000  -0.00003  -0.00003  -0.00006  -1.83547
    D3        2.29398   0.00000  -0.00004   0.00018   0.00014   2.29412
    D4        1.60874   0.00000  -0.00001   0.00001  -0.00000   1.60874
    D5        1.10381  -0.00001   0.00001  -0.00003  -0.00002   1.10379
    D6        0.05349  -0.00001  -0.00003  -0.00008  -0.00012   0.05337
    D7       -2.10031   0.00000  -0.00004   0.00013   0.00009  -2.10022
    D8       -2.78555  -0.00000  -0.00001  -0.00004  -0.00006  -2.78560
    D9        0.25743  -0.00001  -0.00000  -0.00008  -0.00008   0.25735
   D10       -0.79289  -0.00000  -0.00004  -0.00014  -0.00018  -0.79307
   D11       -2.94668   0.00000  -0.00005   0.00007   0.00002  -2.94666
   D12        2.65126   0.00000  -0.00002  -0.00010  -0.00012   2.65114
   D13       -3.13522  -0.00001   0.00001  -0.00002  -0.00001  -3.13523
   D14        2.09765  -0.00001  -0.00003  -0.00008  -0.00011   2.09754
   D15       -0.05615   0.00000  -0.00004   0.00013   0.00009  -0.05606
   D16       -0.74139  -0.00000  -0.00001  -0.00004  -0.00005  -0.74144
   D17       -2.57218  -0.00000  -0.00000   0.00014   0.00014  -2.57205
   D18        2.66069   0.00000  -0.00004   0.00008   0.00004   2.66072
   D19        0.50689   0.00001  -0.00005   0.00029   0.00024   0.50713
   D20       -0.17835   0.00001  -0.00002   0.00012   0.00010  -0.17825
   D21       -0.25734  -0.00001   0.00000  -0.00022  -0.00022  -0.25756
   D22        0.79402  -0.00000  -0.00001  -0.00019  -0.00021   0.79382
   D23        2.94771   0.00001  -0.00002   0.00007   0.00005   2.94776
   D24       -2.65107   0.00000  -0.00002   0.00007   0.00005  -2.65102
   D25       -1.10382  -0.00001  -0.00001  -0.00018  -0.00019  -1.10400
   D26       -0.05245  -0.00000  -0.00003  -0.00015  -0.00017  -0.05263
   D27        2.10123   0.00001  -0.00003   0.00011   0.00008   2.10132
   D28        2.78564   0.00000  -0.00003   0.00011   0.00008   2.78573
   D29        0.78496  -0.00001   0.00000  -0.00018  -0.00018   0.78479
   D30        1.83633  -0.00000  -0.00002  -0.00015  -0.00017   1.83616
   D31       -2.29317   0.00001  -0.00002   0.00011   0.00009  -2.29308
   D32       -1.60876   0.00001  -0.00002   0.00011   0.00009  -1.60867
   D33        2.57150  -0.00001   0.00001  -0.00009  -0.00008   2.57142
   D34       -2.66033  -0.00001  -0.00000  -0.00006  -0.00007  -2.66039
   D35       -0.50664   0.00001  -0.00001   0.00020   0.00019  -0.50645
   D36        0.17777   0.00000  -0.00001   0.00020   0.00019   0.17796
   D37        3.13408  -0.00001   0.00002  -0.00022  -0.00020   3.13388
   D38       -2.09774  -0.00000   0.00001  -0.00019  -0.00019  -2.09793
   D39        0.05595   0.00001  -0.00000   0.00007   0.00007   0.05602
   D40        0.74035   0.00000   0.00000   0.00007   0.00007   0.74043
   D41        0.82785   0.00000   0.00001  -0.00023  -0.00022   0.82763
   D42       -2.32919   0.00001  -0.00004   0.00031   0.00027  -2.32891
   D43       -2.30958   0.00000  -0.00002  -0.00009  -0.00011  -2.30969
   D44       -0.82383  -0.00000   0.00002  -0.00025  -0.00024  -0.82407
   D45        2.30232   0.00001  -0.00003   0.00029   0.00026   2.30258
   D46        2.32193   0.00000  -0.00001  -0.00011  -0.00013   2.32180
   D47        0.00806  -0.00000  -0.00000  -0.00038  -0.00039   0.00767
   D48        3.13420   0.00001  -0.00005   0.00016   0.00011   3.13432
   D49       -3.12937  -0.00000  -0.00004  -0.00024  -0.00028  -3.12965
   D50        3.13557  -0.00000   0.00002  -0.00022  -0.00020   3.13537
   D51       -0.02146   0.00001  -0.00002   0.00032   0.00029  -0.02117
   D52       -0.00185  -0.00000  -0.00001  -0.00008  -0.00009  -0.00195
   D53        3.13658  -0.00001   0.00005  -0.00042  -0.00038   3.13620
   D54       -0.02046   0.00000   0.00000   0.00012   0.00012  -0.02034
   D55       -0.00085  -0.00001   0.00002  -0.00028  -0.00027  -0.00112
   D56       -0.05349   0.00000   0.00003   0.00008   0.00010  -0.05339
   D57       -1.10469  -0.00000   0.00004   0.00007   0.00011  -1.10458
   D58        2.78184  -0.00000   0.00006  -0.00010  -0.00005   2.78179
   D59        2.09348  -0.00001  -0.00000   0.00018   0.00018   2.09366
   D60        0.79295   0.00001   0.00002   0.00017   0.00020   0.79314
   D61       -0.25825   0.00000   0.00003   0.00017   0.00020  -0.25805
   D62       -2.65490   0.00000   0.00005  -0.00000   0.00005  -2.65486
   D63        2.93992  -0.00000  -0.00001   0.00028   0.00027   2.94019
   D64        1.83363   0.00001   0.00001   0.00007   0.00009   1.83372
   D65        0.78244  -0.00000   0.00002   0.00007   0.00009   0.78252
   D66       -1.61422  -0.00000   0.00004  -0.00011  -0.00007  -1.61428
   D67       -2.30258  -0.00001  -0.00002   0.00018   0.00016  -2.30242
   D68       -2.08899   0.00001   0.00001   0.00008   0.00009  -2.08890
   D69       -3.14018   0.00000   0.00002   0.00008   0.00009  -3.14009
   D70        0.74635   0.00000   0.00004  -0.00010  -0.00006   0.74628
   D71        0.05799   0.00000  -0.00002   0.00019   0.00017   0.05815
   D72       -2.65408   0.00001   0.00001   0.00009   0.00010  -2.65399
   D73        2.57790  -0.00000   0.00001   0.00008   0.00010   2.57800
   D74        0.18125  -0.00000   0.00003  -0.00009  -0.00005   0.18120
   D75       -0.50711  -0.00000  -0.00002   0.00020   0.00017  -0.50694
   D76        0.25669   0.00000   0.00006   0.00013   0.00019   0.25687
   D77       -0.79408   0.00000   0.00004   0.00006   0.00009  -0.79399
   D78        2.65404  -0.00001   0.00003  -0.00017  -0.00014   2.65390
   D79       -2.94060   0.00000   0.00006  -0.00016  -0.00010  -2.94069
   D80        1.10324   0.00001   0.00005   0.00021   0.00026   1.10350
   D81        0.05247   0.00000   0.00003   0.00014   0.00016   0.05264
   D82       -2.78259  -0.00000   0.00002  -0.00009  -0.00007  -2.78267
   D83       -2.09404   0.00000   0.00005  -0.00008  -0.00003  -2.09407
   D84       -0.78317   0.00000   0.00003   0.00008   0.00011  -0.78306
   D85       -1.83394  -0.00000   0.00001   0.00001   0.00002  -1.83392
   D86        1.61418  -0.00001   0.00000  -0.00022  -0.00022   1.61396
   D87        2.30274  -0.00000   0.00003  -0.00021  -0.00018   2.30256
   D88       -2.57807   0.00001   0.00003   0.00008   0.00011  -2.57796
   D89        2.65435   0.00000   0.00001   0.00000   0.00002   2.65437
   D90       -0.18072  -0.00000   0.00001  -0.00023  -0.00022  -0.18093
   D91        0.50784   0.00000   0.00004  -0.00022  -0.00018   0.50766
   D92        3.13897  -0.00000   0.00007  -0.00010  -0.00003   3.13893
   D93        2.08820  -0.00001   0.00005  -0.00018  -0.00013   2.08807
   D94       -0.74687  -0.00001   0.00004  -0.00041  -0.00036  -0.74723
   D95       -0.05832  -0.00001   0.00008  -0.00040  -0.00032  -0.05864
   D96       -0.82821  -0.00000  -0.00000  -0.00011  -0.00011  -0.82832
   D97        2.33020  -0.00000   0.00004   0.00017   0.00021   2.33042
   D98        2.30898  -0.00001   0.00001  -0.00015  -0.00014   2.30883
   D99       -0.00825   0.00000   0.00001   0.00005   0.00006  -0.00819
   D100      -3.13302   0.00000   0.00004   0.00034   0.00038  -3.13264
   D101       3.12894  -0.00000   0.00001   0.00002   0.00003   3.12897
   D102       0.82339   0.00000  -0.00000  -0.00013  -0.00013   0.82326
   D103      -2.30138   0.00000   0.00003   0.00016   0.00019  -2.30119
   D104      -2.32261  -0.00000   0.00000  -0.00017  -0.00016  -2.32277
   D105      -3.13753   0.00000  -0.00002  -0.00008  -0.00010  -3.13763
   D106       0.02089   0.00000   0.00002   0.00020   0.00022   0.02111
   D107      -0.00034  -0.00000  -0.00001  -0.00012  -0.00013  -0.00047
   D108      -3.13492   0.00001  -0.00005   0.00010   0.00005  -3.13487
   D109       0.02350   0.00001  -0.00002   0.00039   0.00037   0.02387
   D110       0.00227   0.00000  -0.00005   0.00007   0.00002   0.00229
   D111       0.84808  -0.00000   0.00000   0.00001   0.00001   0.84809
   D112      -0.21155  -0.00000  -0.00001  -0.00011  -0.00011  -0.21166
   D113      -1.40599  -0.00000   0.00000  -0.00001  -0.00001  -1.40600
   D114       2.60980  -0.00001   0.00001   0.00004   0.00004   2.60984
   D115      -2.60627  -0.00000   0.00002   0.00006   0.00008  -2.60619
   D116       1.72930  -0.00000   0.00002   0.00006   0.00007   1.72938
   D117       0.21227  -0.00000  -0.00002   0.00005   0.00003   0.21230
   D118      -0.84728  -0.00000  -0.00004   0.00013   0.00009  -0.84719
   D119      -1.72951  -0.00000  -0.00002   0.00012   0.00011  -1.72940
   D120       2.60563  -0.00000  -0.00002   0.00017   0.00015   2.60577
   D121      -2.60972   0.00000  -0.00002   0.00030   0.00027  -2.60945
   D122       1.40540  -0.00000   0.00001   0.00010   0.00011   1.40551
   D123       1.10035  -0.00001  -0.00005  -0.00029  -0.00034   1.10001
   D124       0.00078  -0.00001  -0.00005  -0.00038  -0.00043   0.00035
   D125      -2.83903  -0.00001  -0.00003  -0.00018  -0.00021  -2.83925
   D126      -2.76690   0.00000  -0.00007   0.00001  -0.00007  -2.76697
   D127       0.00020  -0.00000  -0.00001  -0.00016  -0.00017   0.00003
   D128      -1.09937  -0.00000  -0.00002  -0.00024  -0.00026  -1.09963
   D129       2.34400   0.00000  -0.00000  -0.00005  -0.00005   2.34396
   D130       2.41613   0.00001  -0.00004   0.00014   0.00010   2.41623
   D131      -2.34387  -0.00000  -0.00000  -0.00018  -0.00018  -2.34405
   D132       2.83975  -0.00000  -0.00001  -0.00026  -0.00027   2.83948
   D133      -0.00007   0.00000   0.00001  -0.00007  -0.00006  -0.00012
   D134       0.07206   0.00001  -0.00003   0.00012   0.00009   0.07215
   D135      -2.41672  -0.00002   0.00006  -0.00057  -0.00051  -2.41724
   D136       2.76690  -0.00002   0.00005  -0.00066  -0.00060   2.76629
   D137      -0.07292  -0.00002   0.00007  -0.00046  -0.00039  -0.07331
   D138      -0.00079  -0.00001   0.00003  -0.00027  -0.00024  -0.00103
   D139      -0.72320  -0.00000  -0.00005  -0.00011  -0.00016  -0.72336
   D140       0.40820   0.00002  -0.00002   0.00023   0.00021   0.40841
   D141       3.08751   0.00001   0.00028  -0.00018   0.00010   3.08761
   D142       2.76202   0.00005  -0.00029   0.00182   0.00152   2.76354
   D143       0.27208  -0.00001  -0.00008  -0.00007  -0.00015   0.27193
   D144       1.40348   0.00001  -0.00006   0.00027   0.00022   1.40370
   D145      -2.20039   0.00000   0.00025  -0.00014   0.00011  -2.20029
   D146      -2.52589   0.00004  -0.00033   0.00186   0.00153  -2.52435
   D147       2.48626  -0.00001   0.00001  -0.00028  -0.00027   2.48599
   D148      -2.66553   0.00001   0.00003   0.00007   0.00010  -2.66543
   D149       0.01378  -0.00000   0.00034  -0.00035  -0.00001   0.01377
   D150      -0.31171   0.00003  -0.00024   0.00165   0.00141  -0.31030
   D151       3.13361  -0.00002   0.00003  -0.00051  -0.00047   3.13314
   D152      -2.01817  -0.00000   0.00005  -0.00016  -0.00011  -2.01828
   D153       0.66114  -0.00001   0.00036  -0.00058  -0.00022   0.66092
   D154       0.33565   0.00003  -0.00021   0.00142   0.00121   0.33686
   D155      -0.05719   0.00001   0.00003   0.00009   0.00012  -0.05707
   D156       0.99256  -0.00001   0.00002   0.00016   0.00019   0.99274
   D157      -3.06318  -0.00000   0.00000  -0.00008  -0.00008  -3.06327
   D158      -2.43177  -0.00001   0.00007  -0.00033  -0.00026  -2.43203
   D159      -1.10835   0.00002   0.00005   0.00018   0.00023  -1.10812
   D160      -0.05861   0.00000   0.00005   0.00025   0.00030  -0.05830
   D161       2.16884   0.00001   0.00003   0.00001   0.00003   2.16888
   D162       2.80026  -0.00000   0.00009  -0.00024  -0.00014   2.80011
   D163       2.29387   0.00001   0.00002   0.00005   0.00007   2.29394
   D164      -2.93957  -0.00000   0.00002   0.00012   0.00014  -2.93943
   D165      -0.71212  -0.00000  -0.00000  -0.00012  -0.00013  -0.71225
   D166      -0.08071  -0.00001   0.00006  -0.00037  -0.00031  -0.08102
   D167       2.67596   0.00002  -0.00006   0.00036   0.00030   2.67626
   D168      -2.55747   0.00001  -0.00007   0.00044   0.00037  -2.55711
   D169      -0.33003   0.00001  -0.00009   0.00019   0.00010  -0.32993
   D170       0.30139  -0.00000  -0.00003  -0.00005  -0.00008   0.30131
   D171       0.77597  -0.00000   0.00004  -0.00005  -0.00002   0.77596
   D172      -2.66388  -0.00001   0.00001  -0.00002  -0.00000  -2.66388
   D173      -1.98989  -0.00001   0.00002  -0.00002  -0.00000  -1.98989
   D174      -0.41931   0.00001   0.00005  -0.00008  -0.00003  -0.41934
   D175       2.42403   0.00001   0.00003  -0.00005  -0.00002   2.42401
   D176       3.09801   0.00000   0.00004  -0.00006  -0.00002   3.09799
   D177      -2.95845  -0.00000   0.00001   0.00001   0.00003  -2.95843
   D178      -0.11512  -0.00000  -0.00001   0.00005   0.00004  -0.11509
   D179       0.55886  -0.00001  -0.00000   0.00004   0.00004   0.55890
   D180       3.00499   0.00002  -0.00007   0.00044   0.00037   3.00536
   D181      -0.43486   0.00002  -0.00009   0.00047   0.00038  -0.43448
   D182       0.23913   0.00002  -0.00008   0.00046   0.00038   0.23951
   D183      -0.01681  -0.00000   0.00005  -0.00020  -0.00015  -0.01696
   D184       1.09632  -0.00001   0.00003  -0.00022  -0.00018   1.09614
   D185       2.17736   0.00000  -0.00001  -0.00002  -0.00003   2.17733
   D186      -2.64367  -0.00001   0.00014  -0.00038  -0.00024  -2.64390
   D187      -1.28242  -0.00002   0.00012  -0.00056  -0.00044  -1.28286
   D188      -0.40801  -0.00000   0.00002   0.00022   0.00024  -0.40777
   D189       0.72504   0.00002  -0.00006   0.00027   0.00021   0.72525
   D190      -3.09943   0.00001   0.00029   0.00042   0.00071  -3.09872
   D191      -2.75165   0.00008  -0.00026   0.00266   0.00240  -2.74925
   D192      -1.40269   0.00000   0.00001   0.00016   0.00018  -1.40252
   D193      -0.26964   0.00002  -0.00007   0.00021   0.00015  -0.26950
   D194       2.18907   0.00001   0.00029   0.00036   0.00065   2.18972
   D195       2.53685   0.00008  -0.00026   0.00260   0.00234   2.53919
   D196       2.66468  -0.00002   0.00004  -0.00011  -0.00006   2.66462
   D197      -2.48545   0.00000  -0.00004  -0.00006  -0.00009  -2.48554
   D198      -0.02673  -0.00001   0.00032   0.00009   0.00041  -0.02633
   D199       0.32104   0.00006  -0.00023   0.00233   0.00210   0.32314
   D200       2.01743  -0.00001   0.00001   0.00009   0.00011   2.01753
   D201      -3.13271   0.00001  -0.00007   0.00014   0.00007  -3.13263
   D202      -0.67399  -0.00000   0.00029   0.00029   0.00058  -0.67341
   D203      -0.32622   0.00007  -0.00026   0.00253   0.00227  -0.32395
   D204      -0.77687   0.00000   0.00001   0.00012   0.00013  -0.77674
   D205       2.66323   0.00000   0.00002   0.00008   0.00010   2.66333
   D206       1.98908   0.00001   0.00001   0.00015   0.00015   1.98923
   D207       0.41807  -0.00002   0.00001  -0.00018  -0.00017   0.41791
   D208      -2.42501  -0.00002   0.00002  -0.00022  -0.00020  -2.42521
   D209      -3.09916  -0.00001   0.00001  -0.00015  -0.00014  -3.09930
   D210       2.95809   0.00001  -0.00001   0.00009   0.00008   2.95817
   D211       0.11501   0.00001   0.00000   0.00005   0.00005   0.11506
   D212      -0.55914   0.00001  -0.00001   0.00011   0.00010  -0.55904
   D213      -3.00455  -0.00001   0.00002  -0.00016  -0.00014  -3.00469
   D214       0.43556  -0.00001   0.00003  -0.00020  -0.00017   0.43539
   D215      -0.23859  -0.00000   0.00002  -0.00014  -0.00012  -0.23871
   D216      -0.99329   0.00001   0.00002   0.00026   0.00028  -0.99301
   D217       0.05613   0.00001   0.00003   0.00016   0.00018   0.05631
   D218       3.06278   0.00000   0.00000   0.00025   0.00025   3.06303
   D219       2.43037   0.00001  -0.00001   0.00035   0.00034   2.43070
   D220       0.05748   0.00001   0.00003   0.00030   0.00033   0.05781
   D221       1.10690   0.00001   0.00004   0.00020   0.00024   1.10714
   D222      -2.16963   0.00001   0.00001   0.00029   0.00030  -2.16934
   D223      -2.80205   0.00002   0.00000   0.00039   0.00039  -2.80166
   D224       2.93903   0.00000   0.00002   0.00012   0.00013   2.93916
   D225      -2.29473   0.00000   0.00003   0.00001   0.00004  -2.29469
   D226       0.71192   0.00000   0.00000   0.00010   0.00010   0.71202
   D227       0.07951   0.00001  -0.00001   0.00020   0.00019   0.07970
   D228       2.55867  -0.00001   0.00004  -0.00025  -0.00020   2.55847
   D229      -2.67509  -0.00001   0.00005  -0.00035  -0.00030  -2.67539
   D230       0.33156  -0.00001   0.00002  -0.00026  -0.00024   0.33133
   D231      -0.30085  -0.00000   0.00001  -0.00016  -0.00015  -0.30100
   D232       0.01683   0.00000   0.00000  -0.00005  -0.00004   0.01678
   D233      -1.09620   0.00000  -0.00002   0.00005   0.00003  -1.09617
   D234      -2.17668   0.00002  -0.00001   0.00031   0.00030  -2.17638
   D235       1.28130   0.00001  -0.00002   0.00028   0.00026   1.28155
   D236       2.64150   0.00002  -0.00002   0.00056   0.00054   2.64203
   D237       1.01695  -0.00000   0.00001  -0.00023  -0.00023   1.01673
   D238      -0.06059   0.00001  -0.00001  -0.00026  -0.00027  -0.06086
   D239      -2.80192   0.00001  -0.00005   0.00007   0.00003  -2.80190
   D240      -2.44434   0.00003  -0.00013   0.00061   0.00048  -2.44385
   D241      -0.10011  -0.00002  -0.00000  -0.00031  -0.00031  -0.10042
   D242      -1.17765  -0.00001  -0.00002  -0.00034  -0.00036  -1.17801
   D243       2.36420  -0.00000  -0.00006  -0.00000  -0.00006   2.36414
   D244       2.72179   0.00002  -0.00014   0.00054   0.00040   2.72218
   D245      -2.48768  -0.00001  -0.00011  -0.00048  -0.00058  -2.48826
   D246       2.71796   0.00000  -0.00013  -0.00050  -0.00063   2.71734
   D247      -0.02337   0.00001  -0.00016  -0.00017  -0.00033  -0.02370
   D248       0.33421   0.00003  -0.00024   0.00037   0.00013   0.33434
   D249      -3.05254  -0.00005   0.00001  -0.00120  -0.00119  -3.05374
   D250       2.15310  -0.00004  -0.00001  -0.00123  -0.00124   2.15186
   D251      -0.58823  -0.00003  -0.00005  -0.00089  -0.00094  -0.58918
   D252      -0.23065  -0.00002  -0.00013  -0.00035  -0.00048  -0.23113
   D253      -0.00057   0.00001   0.00006   0.00019   0.00025  -0.00032
   D254       1.02636   0.00001   0.00010   0.00014   0.00023   1.02660
   D255      -2.63101   0.00001   0.00006  -0.00018  -0.00012  -2.63113
   D256      -2.62657   0.00002   0.00002   0.00041   0.00044  -2.62613
   D257      -1.02884  -0.00001   0.00005  -0.00009  -0.00004  -1.02887
   D258      -0.00190  -0.00002   0.00009  -0.00014  -0.00006  -0.00196
   D259       2.62391  -0.00002   0.00005  -0.00046  -0.00041   2.62350
   D260       2.62836  -0.00000   0.00001   0.00013   0.00014   2.62850
   D261       2.63368  -0.00000  -0.00028  -0.00001  -0.00028   2.63340
   D262      -2.62257  -0.00001  -0.00024  -0.00006  -0.00030  -2.62287
   D263       0.00324  -0.00001  -0.00028  -0.00038  -0.00065   0.00258
   D264       0.00769   0.00001  -0.00032   0.00022  -0.00010   0.00759
   D265       2.61952  -0.00010   0.00044  -0.00365  -0.00321   2.61631
   D266      -2.63673  -0.00010   0.00048  -0.00370  -0.00323  -2.63996
   D267      -0.01092  -0.00010   0.00044  -0.00402  -0.00358  -0.01450
   D268      -0.00647  -0.00009   0.00040  -0.00342  -0.00303  -0.00950
   D269       0.05976  -0.00002   0.00004  -0.00037  -0.00033   0.05943
   D270      -1.01812  -0.00002   0.00004  -0.00022  -0.00017  -1.01829
   D271       2.80178  -0.00001   0.00002  -0.00006  -0.00004   2.80174
   D272       2.44558  -0.00002   0.00003  -0.00014  -0.00010   2.44548
   D273       1.17721   0.00001   0.00004  -0.00001   0.00002   1.17723
   D274       0.09934   0.00001   0.00004   0.00014   0.00018   0.09952
   D275      -2.36395   0.00002   0.00001   0.00029   0.00031  -2.36364
   D276      -2.72015   0.00001   0.00003   0.00022   0.00025  -2.71990
   D277      -2.71386  -0.00001  -0.00008   0.00011   0.00003  -2.71383
   D278       2.49146  -0.00001  -0.00008   0.00026   0.00018   2.49164
   D279       0.02817  -0.00000  -0.00010   0.00041   0.00031   0.02848
   D280      -0.32803  -0.00000  -0.00009   0.00034   0.00025  -0.32778
   D281      -2.15495   0.00003   0.00010   0.00032   0.00042  -2.15452
   D282       3.05037   0.00003   0.00010   0.00047   0.00058   3.05095
   D283       0.58708   0.00003   0.00008   0.00063   0.00071   0.58779
   D284       0.23087   0.00003   0.00009   0.00056   0.00065   0.23152
   D285       0.68403   0.00001  -0.00168   0.00328   0.00160   0.68563
   D286       1.73202   0.00000  -0.00168   0.00318   0.00151   1.73353
   D287      -0.46440   0.00003  -0.00176   0.00428   0.00252  -0.46188
   D288      -1.92667   0.00010  -0.00204   0.00677   0.00473  -1.92194
   D289       2.88394   0.00000  -0.00178   0.00358   0.00180   2.88574
   D290       0.77641  -0.00001  -0.00001   0.00001  -0.00000   0.77641
   D291      -0.41915   0.00000   0.00004   0.00005   0.00009  -0.41905
   D292       3.01257  -0.00001   0.00008  -0.00023  -0.00016   3.01241
   D293      -2.94198   0.00001  -0.00003   0.00011   0.00008  -2.94190
   D294      -2.65992  -0.00001  -0.00001  -0.00004  -0.00005  -2.65997
   D295       2.42771   0.00000   0.00004   0.00000   0.00004   2.42775
   D296      -0.42376  -0.00001   0.00007  -0.00028  -0.00021  -0.42397
   D297      -0.09512   0.00001  -0.00003   0.00006   0.00003  -0.09509
   D298      -1.98650  -0.00001  -0.00002  -0.00004  -0.00006  -1.98656
   D299       3.10112   0.00000   0.00003   0.00000   0.00004   3.10116
   D300       0.24966  -0.00001   0.00007  -0.00028  -0.00021   0.24944
   D301       0.57829   0.00000  -0.00004   0.00007   0.00003   0.57832
   D302      -0.53526   0.00001  -0.00004   0.00036   0.00032  -0.53495
   D303       0.53173   0.00001  -0.00003   0.00028   0.00025   0.53199
   D304       3.13749   0.00000  -0.00001   0.00000  -0.00001   3.13748
   D305      -3.13914   0.00001  -0.00004   0.00026   0.00022  -3.13892
   D306       2.61722   0.00000  -0.00001  -0.00003  -0.00004   2.61719
   D307      -2.59896  -0.00000   0.00000  -0.00010  -0.00010  -2.59906
   D308       0.00679  -0.00001   0.00002  -0.00038  -0.00036   0.00643
   D309       0.01335  -0.00000  -0.00000  -0.00013  -0.00013   0.01322
   D310       2.59831   0.00001   0.00002   0.00009   0.00011   2.59842
   D311      -2.61788  -0.00000   0.00003   0.00001   0.00004  -2.61784
   D312      -0.01212  -0.00000   0.00005  -0.00027  -0.00021  -0.01234
   D313      -0.00556   0.00000   0.00003  -0.00002   0.00001  -0.00556
   D314       0.05722  -0.00001  -0.00003  -0.00009  -0.00012   0.05710
   D315       1.10917   0.00000  -0.00006   0.00005  -0.00001   1.10916
   D316      -2.67700   0.00001  -0.00010   0.00080   0.00070  -2.67630
   D317      -2.30767  -0.00002  -0.00003  -0.00082  -0.00085  -2.30852
   D318      -0.99218   0.00001  -0.00000   0.00021   0.00021  -0.99197
   D319       0.05978   0.00002  -0.00004   0.00035   0.00032   0.06009
   D320       2.55679   0.00003  -0.00007   0.00109   0.00102   2.55781
   D321       2.92611  -0.00000  -0.00000  -0.00053  -0.00053   2.92559
   D322       3.06378   0.00000   0.00001   0.00002   0.00003   3.06381
   D323      -2.16745   0.00001  -0.00003   0.00017   0.00014  -2.16731
   D324       0.32956   0.00002  -0.00006   0.00091   0.00085   0.33040
   D325       0.69888  -0.00001   0.00001  -0.00071  -0.00070   0.69818
   D326       2.42579  -0.00001   0.00007  -0.00033  -0.00026   2.42553
   D327      -2.80544  -0.00001   0.00004  -0.00019  -0.00015  -2.80559
   D328      -0.30843   0.00000   0.00000   0.00055   0.00055  -0.30787
   D329       0.06090  -0.00003   0.00007  -0.00107  -0.00099   0.05990
   D330      -1.01779   0.00000  -0.00001  -0.00009  -0.00010  -1.01789
   D331       0.09885   0.00000  -0.00003  -0.00007  -0.00010   0.09875
   D332       3.04474  -0.00000   0.00013  -0.00055  -0.00042   3.04432
   D333       2.48400  -0.00002   0.00005  -0.00050  -0.00045   2.48355
   D334       0.05686  -0.00000   0.00002  -0.00011  -0.00009   0.05677
   D335       1.17350  -0.00000   0.00001  -0.00009  -0.00009   1.17341
   D336      -2.16379  -0.00000   0.00016  -0.00057  -0.00041  -2.16420
   D337      -2.72453  -0.00002   0.00009  -0.00053  -0.00044  -2.72497
   D338       2.79689   0.00001  -0.00002   0.00022   0.00019   2.79708
   D339      -2.36967   0.00001  -0.00004   0.00024   0.00020  -2.36947
   D340       0.57623   0.00001   0.00012  -0.00024  -0.00012   0.57610
   D341       0.01549  -0.00001   0.00005  -0.00020  -0.00015   0.01534
   D342       2.45519   0.00002  -0.00011   0.00070   0.00059   2.45578
   D343      -2.71136   0.00002  -0.00013   0.00072   0.00059  -2.71077
   D344       0.23454   0.00002   0.00003   0.00024   0.00027   0.23481
   D345      -0.32620  -0.00000  -0.00005   0.00029   0.00024  -0.32596
   D346       0.53624  -0.00001   0.00000   0.00012   0.00012   0.53636
   D347      -2.61721  -0.00001  -0.00003  -0.00009  -0.00011  -2.61732
   D348      -2.59686   0.00000  -0.00001   0.00019   0.00017  -2.59669
   D349      -0.53089   0.00000  -0.00000   0.00011   0.00011  -0.53079
   D350       2.59883  -0.00000  -0.00003  -0.00009  -0.00012   2.59871
   D351       2.61918   0.00001  -0.00002   0.00018   0.00016   2.61935
   D352      -3.13773  -0.00002   0.00006  -0.00035  -0.00029  -3.13801
   D353      -0.00800  -0.00002   0.00003  -0.00055  -0.00052  -0.00851
   D354       0.01235  -0.00001   0.00005  -0.00028  -0.00023   0.01212
   D355       3.13778  -0.00002   0.00013  -0.00059  -0.00047   3.13732
   D356      -0.01567  -0.00002   0.00010  -0.00080  -0.00070  -0.01637
   D357       0.00468  -0.00001   0.00011  -0.00053  -0.00041   0.00427
   D358       0.72466  -0.00001  -0.00005  -0.00018  -0.00023   0.72443
   D359      -0.40742   0.00001  -0.00003   0.00010   0.00007  -0.40734
   D360      -2.75711   0.00000   0.00002  -0.00008  -0.00006  -2.75718
   D361      -3.10000  -0.00003   0.00010  -0.00084  -0.00074  -3.10074
   D362      -0.27034  -0.00001  -0.00004  -0.00028  -0.00032  -0.27066
   D363      -1.40241  -0.00000  -0.00002   0.00000  -0.00002  -1.40243
   D364       2.53108  -0.00000   0.00003  -0.00018  -0.00016   2.53092
   D365       2.18819  -0.00004   0.00010  -0.00094  -0.00083   2.18736
   D366      -3.12432  -0.00002  -0.00001  -0.00092  -0.00093  -3.12525
   D367       2.02679  -0.00001   0.00001  -0.00064  -0.00063   2.02616
   D368      -0.32291  -0.00001   0.00006  -0.00082  -0.00076  -0.32367
   D369      -0.66579  -0.00005   0.00013  -0.00158  -0.00144  -0.66723
   D370      -2.47663  -0.00000  -0.00001  -0.00023  -0.00023  -2.47686
   D371       2.67448   0.00001   0.00001   0.00006   0.00007   2.67455
   D372       0.32479   0.00001   0.00006  -0.00013  -0.00006   0.32472
   D373      -0.01810  -0.00003   0.00014  -0.00088  -0.00074  -0.01884
   D374      -1.09993   0.00000   0.00004  -0.00018  -0.00014  -1.10007
   D375      -0.00144  -0.00001   0.00006  -0.00031  -0.00025  -0.00168
   D376       2.76154  -0.00001  -0.00002  -0.00010  -0.00012   2.76143
   D377       2.81864  -0.00002   0.00010  -0.00045  -0.00035   2.81829
   D378      -0.00094   0.00001   0.00005  -0.00013  -0.00008  -0.00102
   D379       1.09755  -0.00000   0.00007  -0.00026  -0.00019   1.09736
   D380      -2.42266   0.00000  -0.00001  -0.00005  -0.00006  -2.42271
   D381      -2.36556  -0.00001   0.00011  -0.00040  -0.00029  -2.36585
   D382       2.42230  -0.00001   0.00007  -0.00092  -0.00085   2.42146
   D383      -2.76239  -0.00002   0.00010  -0.00106  -0.00095  -2.76334
   D384       0.00059  -0.00002   0.00002  -0.00084  -0.00082  -0.00023
   D385       0.05769  -0.00003   0.00014  -0.00120  -0.00106   0.05663
   D386       2.36472   0.00003   0.00001   0.00086   0.00087   2.36559
   D387      -2.81998   0.00001   0.00003   0.00073   0.00076  -2.81921
   D388      -0.05700   0.00002  -0.00005   0.00094   0.00089  -0.05610
   D389       0.00010   0.00001   0.00007   0.00059   0.00066   0.00076
   D390       0.41891   0.00001  -0.00002   0.00023   0.00021   0.41912
   D391      -2.42839   0.00001  -0.00000   0.00014   0.00013  -2.42826
   D392      -3.10170   0.00001  -0.00000   0.00012   0.00012  -3.10158
   D393      -0.77524  -0.00000  -0.00005   0.00018   0.00013  -0.77512
   D394       2.66064  -0.00000  -0.00004   0.00009   0.00005   2.66069
   D395       1.98733  -0.00000  -0.00004   0.00008   0.00004   1.98737
   D396      -3.01366   0.00002  -0.00006   0.00107   0.00100  -3.01266
   D397       0.42223   0.00002  -0.00005   0.00098   0.00093   0.42315
   D398      -0.25109   0.00002  -0.00005   0.00097   0.00091  -0.25017
   D399       2.94255  -0.00001  -0.00004  -0.00037  -0.00040   2.94215
   D400       0.09526  -0.00001  -0.00003  -0.00046  -0.00048   0.09477
   D401      -0.57806  -0.00001  -0.00003  -0.00047  -0.00049  -0.57855
   D402       2.28154  -0.00001  -0.00011  -0.00321  -0.00332   2.27822
   D403      -1.37598  -0.00003  -0.00004  -0.00400  -0.00404  -1.38002
   D404       0.08102  -0.00001  -0.00012  -0.00296  -0.00308   0.07794
   D405       1.16511  -0.00001  -0.00007  -0.00326  -0.00333   1.16178
   D406      -2.73342  -0.00002  -0.00008  -0.00378  -0.00386  -2.73728
   D407      -0.72222   0.00001  -0.00009   0.00005  -0.00005  -0.72226
   D408       0.27227   0.00001  -0.00008   0.00003  -0.00005   0.27222
   D409       3.12697   0.00002  -0.00011   0.00035   0.00024   3.12721
   D410       2.47807   0.00001  -0.00009   0.00032   0.00024   2.47830
   D411       0.40835  -0.00000  -0.00002   0.00003   0.00001   0.40836
   D412       1.40283  -0.00001  -0.00001   0.00002   0.00000   1.40284
   D413      -2.02566   0.00001  -0.00004   0.00033   0.00029  -2.02536
   D414      -2.67455   0.00000  -0.00002   0.00031   0.00029  -2.67427
   D415       2.76209   0.00000  -0.00013   0.00035   0.00022   2.76231
   D416      -2.52661  -0.00000  -0.00012   0.00034   0.00021  -2.52640
   D417       0.32808   0.00001  -0.00015   0.00065   0.00051   0.32859
   D418      -0.32082   0.00001  -0.00013   0.00063   0.00050  -0.32032
   D419       3.09725   0.00001  -0.00006   0.00019   0.00012   3.09737
   D420      -2.19146   0.00001  -0.00006   0.00017   0.00012  -2.19134
   D421       0.66324   0.00002  -0.00008   0.00049   0.00041   0.66365
   D422       0.01434   0.00001  -0.00006   0.00046   0.00040   0.01475
   D423      -0.09842  -0.00001  -0.00000  -0.00014  -0.00015  -0.09856
   D424      -1.17392  -0.00001   0.00001  -0.00018  -0.00017  -1.17409
   D425       2.37005  -0.00001  -0.00000  -0.00005  -0.00005   2.36999
   D426       2.71333  -0.00002   0.00003  -0.00023  -0.00020   2.71312
   D427       1.01731  -0.00001   0.00003  -0.00027  -0.00024   1.01707
   D428      -0.05820  -0.00001   0.00004  -0.00030  -0.00026  -0.05846
   D429      -2.79742  -0.00001   0.00003  -0.00018  -0.00015  -2.79756
   D430      -2.45414  -0.00002   0.00006  -0.00036  -0.00030  -2.45443
   D431      -3.04493  -0.00000  -0.00014   0.00031   0.00016  -3.04477
   D432       2.16275  -0.00001  -0.00013   0.00027   0.00014   2.16289
   D433      -0.57647  -0.00000  -0.00014   0.00040   0.00025  -0.57621
   D434      -0.23319  -0.00001  -0.00011   0.00022   0.00010  -0.23308
   D435      -2.48248   0.00003  -0.00010   0.00055   0.00045  -2.48203
   D436       2.72519   0.00003  -0.00008   0.00052   0.00043   2.72562
   D437      -0.01402   0.00003  -0.00009   0.00064   0.00055  -0.01348
   D438       0.32926   0.00002  -0.00007   0.00046   0.00039   0.32965
   D439       2.96439   0.00003   0.00001   0.00441   0.00442   2.96881
   D440       1.49870   0.00003  -0.00010   0.00436   0.00426   1.50296
   D441       0.34558   0.00003  -0.00003   0.00417   0.00414   0.34972
   D442      -0.70381   0.00003  -0.00001   0.00400   0.00399  -0.69983
   D443      -1.85569   0.00003   0.00006   0.00385   0.00391  -1.85178
   D444      -0.05613  -0.00001  -0.00003  -0.00015  -0.00018  -0.05631
   D445       0.99286  -0.00001  -0.00003  -0.00008  -0.00012   0.99274
   D446      -3.06346  -0.00000  -0.00000  -0.00025  -0.00026  -3.06371
   D447      -2.42638  -0.00001  -0.00002  -0.00019  -0.00021  -2.42660
   D448      -1.10655   0.00000  -0.00006   0.00004  -0.00002  -1.10657
   D449      -0.05756   0.00000  -0.00006   0.00011   0.00004  -0.05751
   D450       2.16931   0.00000  -0.00003  -0.00006  -0.00009   2.16922
   D451       2.80639   0.00000  -0.00005  -0.00000  -0.00005   2.80634
   D452       2.67688   0.00000   0.00003  -0.00004  -0.00001   2.67687
   D453      -2.55731  -0.00000   0.00003   0.00002   0.00005  -2.55726
   D454      -0.33044   0.00000   0.00006  -0.00015  -0.00009  -0.33053
   D455       0.30663  -0.00000   0.00004  -0.00009  -0.00005   0.30659
   D456       2.30892   0.00001  -0.00010   0.00020   0.00010   2.30903
   D457      -2.92527   0.00001  -0.00011   0.00027   0.00017  -2.92510
   D458      -0.69840   0.00001  -0.00007   0.00010   0.00003  -0.69838
   D459      -0.06133   0.00000  -0.00009   0.00016   0.00007  -0.06126
   D460       0.36965   0.00000  -0.00004   0.00012   0.00008   0.36974
   D461       0.09646   0.00000  -0.00005   0.00018   0.00013   0.09659
   D462      -1.37635   0.00000  -0.00002   0.00009   0.00007  -1.37629
   D463       2.95086  -0.00000   0.00000  -0.00003  -0.00003   2.95084
   D464      -0.92204  -0.00000  -0.00006   0.00010   0.00003  -0.92201
   D465      -1.19524  -0.00000  -0.00008   0.00016   0.00009  -1.19515
   D466      -2.66805   0.00000  -0.00005   0.00007   0.00002  -2.66803
   D467       1.65916  -0.00000  -0.00003  -0.00005  -0.00008   1.65909
   D468      -0.74815  -0.00001   0.00004  -0.00016  -0.00011  -0.74827
   D469       0.16649   0.00000  -0.00000   0.00009   0.00009   0.16658
   D470       3.00042   0.00000   0.00000   0.00002   0.00002   3.00044
   D471      -0.16711  -0.00000   0.00004  -0.00015  -0.00011  -0.16722
   D472       0.74762   0.00001  -0.00001   0.00011   0.00011   0.74773
   D473      -2.99977   0.00000  -0.00001   0.00008   0.00007  -2.99970
   D474      -0.28429  -0.00002  -0.00012  -0.00455  -0.00467  -0.28896
   D475      -2.96744  -0.00009  -0.00161  -0.00083  -0.00244  -2.96989
   D476       0.08840   0.00001   0.00014   0.00379   0.00393   0.09233
   D477       2.84679  -0.00006   0.00147  -0.00028   0.00119   2.84798
   D478      -1.32396  -0.00003   0.00016   0.00262   0.00278  -1.32117
   D479       1.43444  -0.00010   0.00149  -0.00145   0.00003   1.43447
   D480       1.37597   0.00000   0.00002  -0.00007  -0.00006   1.37592
   D481      -0.09617  -0.00000  -0.00000   0.00000  -0.00000  -0.09617
   D482      -0.36935  -0.00000  -0.00001   0.00006   0.00004  -0.36930
   D483      -2.95164  -0.00000  -0.00001   0.00006   0.00005  -2.95159
   D484       2.66751   0.00001   0.00005   0.00033   0.00038   2.66790
   D485       1.19537   0.00001   0.00003   0.00041   0.00044   1.19581
   D486       0.92219   0.00001   0.00002   0.00047   0.00048   0.92268
   D487      -1.66010   0.00001   0.00003   0.00047   0.00049  -1.65961
   D488       2.99436  -0.00012  -0.00688  -0.02071  -0.02759   2.96677
   D489       1.62252   0.00016  -0.00662  -0.01871  -0.02534   1.59718
         Item               Value     Threshold  Converged?
 Maximum Force            0.002020     0.000450     NO 
 RMS     Force            0.000116     0.000300     YES
 Maximum Displacement     0.055254     0.001800     NO 
 RMS     Displacement     0.003467     0.001200     NO 
 Predicted change in Energy=-1.744310D-05
 GradGradGradGradGradGradGradGradGradGradGradGradGradGradGradGradGradGrad

                          Input orientation:                          
 ---------------------------------------------------------------------
 Center     Atomic      Atomic             Coordinates (Angstroms)
 Number     Number       Type             X           Y           Z
 ---------------------------------------------------------------------
      1          4           0        0.004360    0.983001   -1.057591
      2          4           0       -1.002003    1.164861    0.979516
      3          4           0        1.017625    1.164497    0.976215
      4          4           0        0.008207   -0.530388    1.791740
      5          4           0        2.055384    0.634491   -0.724880
      6          4           0       -1.798327   -0.797529    0.646834
      7          4           0       -1.005795   -1.040659   -1.329475
      8          4           0        0.007414   -1.933724    0.325483
      9          4           0        1.013002   -1.042552   -1.332961
     10          4           0        1.812883   -0.797574    0.640320
     11          4           0       -2.045772    0.635587   -0.716857
     12          1           0        3.462348    1.078222   -1.166827
     13          1           0        2.954946    1.546062   -1.585304
     14          1           0       -3.454436    1.078865   -1.154304
     15          1           0       -2.948394    1.548047   -1.572796
     16          1           0        1.254267   -1.774646   -2.665805
     17          1           0        1.991500   -1.551544   -2.398856
     18          1           0       -1.974530    2.220284    1.518507
     19          1           0       -1.237533    2.466069    1.767342
     20          1           0       -0.412867    2.056148   -2.069246
     21          1           0        0.417859    2.056717   -2.069724
     22          1           0        0.011341   -3.507301    0.154026
     23          1           0        0.006184   -3.399654    0.939434
     24          1           0        2.806232   -1.667549    1.463505
     25          1           0        3.267199   -1.183549    1.014185
     26          1           0       -2.788655   -1.667085    1.474160
     27          1           0       -3.251185   -1.181347    1.028276
     28          1           0       -1.252944   -1.772141   -2.661932
     29          1           0       -1.988706   -1.548848   -2.392073
     30          1           0        1.991712    2.220354    1.512263
     31          1           0        1.255714    2.466885    1.762194
     32          1           0        0.018662   -1.200906    3.233130
     33          1           0       -0.001613   -0.420380    3.369437
     34          1           0        0.006832    4.027460   -0.203966
     35          1           0        0.006717    4.776150   -0.255680
     36          1           0       -2.681281    0.535927    4.339646
     37          1           0       -2.349481    0.483411    3.668711
     38          1           0       -0.560892   -4.735245   -2.745690
     39          1           0       -0.415411   -4.125224   -2.334760
 ---------------------------------------------------------------------
                    Distance matrix (angstroms):
                    1          2          3          4          5
     1  Be   0.000000
     2  Be   2.279395   0.000000
     3  Be   2.279476   2.019630   0.000000
     4  Be   3.226305   2.134035   2.134629   0.000000
     5  Be   2.106859   3.540321   2.061935   3.446920   0.000000
     6  Be   3.053691   2.143778   3.447843   2.155398   4.333979
     7  Be   2.278055   3.193082   3.777982   3.321229   3.541537
     8  Be   3.228031   3.323840   3.323094   2.029597   3.448648
     9  Be   2.279485   3.778950   3.194273   3.321999   2.066107
    10  Be   3.053540   3.448157   2.143592   2.157315   1.993337
    11  Be   2.107092   2.060889   3.539864   3.445487   4.101164
    12  H    3.461023   4.954263   3.252191   4.824089   1.540052
    13  H    3.049832   4.730862   3.234221   4.939569   1.542887
    14  H    3.461475   3.251924   4.954368   4.822734   5.544365
    15  H    3.050159   3.232579   4.730103   4.937762   5.156680
    16  H    3.428300   5.198060   4.686030   4.792761   3.195766
    17  H    3.488787   5.268141   4.440318   4.747347   2.754093
    18  H    3.476083   1.533049   3.218968   3.401779   4.877267
    19  H    3.423746   1.539249   2.721343   3.245184   4.517649
    20  H    1.532700   3.230544   3.480830   4.666335   3.149713
    21  H    1.532404   3.479839   3.230096   4.666030   2.552023
    22  H    4.650901   4.851536   4.849155   3.397665   4.701599
    23  H    4.816199   4.674703   4.675023   2.993178   4.821151
    24  H    4.607801   4.770687   3.384828   3.038062   3.263770
    25  H    4.430837   4.872609   3.251976   3.413538   2.792510
    26  H    4.607998   3.384778   4.770070   3.035684   5.796356
    27  H    4.431006   3.250522   4.871184   3.410317   5.876266
    28  H    3.427175   4.684986   5.197638   4.792457   4.526487
    29  H    3.487608   4.439078   5.267412   4.746495   4.888882
    30  H    3.476314   3.218728   1.533306   3.402790   2.742958
    31  H    3.423300   2.721238   1.539696   3.246658   3.191031
    32  H    4.814554   3.423067   3.418585   1.589751   4.814848
    33  H    4.644145   3.037350   3.046012   1.581558   4.701853
    34  H    3.161869   3.257736   3.257466   4.975623   3.997519
    35  H    3.876990   3.947738   3.947599   5.687819   4.644408
    36  H    6.045056   3.808675   5.038816   3.855152   6.935066
    37  H    5.303592   3.084128   4.364724   3.179545   6.223288
    38  H    5.988950   6.991637   7.152010   6.212323   6.305762
    39  H    5.282171   6.270049   6.402913   5.489107   5.599235
                    6          7          8          9         10
     6  Be   0.000000
     7  Be   2.143132   0.000000
     8  Be   2.157523   2.136128   0.000000
     9  Be   3.447200   2.018801   2.134439   0.000000
    10  Be   3.611215   3.447337   2.156311   2.143283   0.000000
    11  Be   1.993665   2.065587   3.450130   3.542856   4.334177
    12  H    5.872181   4.947769   4.820309   3.244161   3.083039
    13  H    5.750518   4.737514   4.944488   3.245881   3.427877
    14  H    3.083447   3.243286   4.821811   4.948770   5.872507
    15  H    3.427993   3.245658   4.946008   4.739344   5.750616
    16  H    4.609411   2.726243   3.244650   1.539690   3.492447
    17  H    4.920117   3.223098   3.391855   1.533840   3.136394
    18  H    3.146118   4.436575   4.754702   5.263299   4.921705
    19  H    3.495869   4.684135   4.794479   5.194921   4.607231
    20  H    4.176129   3.238678   4.672305   3.489578   4.521000
    21  H    4.520828   3.488338   4.672163   3.240754   4.175813
    22  H    3.295546   3.052813   1.582896   3.047859   3.290085
    23  H    3.180083   3.425918   1.589305   3.425404   3.181894
    24  H    4.756664   4.767105   3.033040   3.380313   1.556031
    25  H    5.093478   4.875618   3.415154   3.257358   1.550415
    26  H    1.556068   3.381031   3.034560   4.766819   4.756625
    27  H    1.550358   3.258920   3.417376   4.876268   5.093385
    28  H    3.492169   1.539997   3.246423   2.726348   4.610200
    29  H    3.136189   1.534107   3.393779   3.223089   4.920559
    30  H    4.921481   5.262578   4.754182   4.438437   3.146451
    31  H    4.607341   5.193814   4.794554   4.685620   3.496531
    32  H    3.186391   4.678948   2.998593   4.675785   3.178768
    33  H    3.283747   4.844884   3.399404   4.850678   3.298901
    34  H    5.221396   5.289425   5.984650   5.290749   5.220689
    35  H    5.927783   6.001124   6.734996   6.002536   5.927180
    36  H    4.024248   6.118154   5.426026   6.951099   5.971661
    37  H    3.328111   5.395382   4.751281   6.217039   5.304465
    38  H    5.342852   3.981654   4.195663   4.255458   5.710089
    39  H    4.677170   3.297529   3.472513   3.542151   4.988953
                   11         12         13         14         15
    11  Be   0.000000
    12  H    5.544167   0.000000
    13  H    5.156582   0.807127   0.000000
    14  H    1.540191   6.916795   6.440823   0.000000
    15  H    1.542707   6.440742   5.903354   0.807060   0.000000
    16  H    4.527458   3.906586   3.884185   5.709557   5.467844
    17  H    4.890013   3.255297   3.344437   6.174640   5.890025
    18  H    2.741020   6.170492   5.864124   3.261422   3.310056
    19  H    3.189853   5.711773   5.446423   3.921098   3.863462
    20  H    2.552122   4.097315   3.440429   3.323152   2.633159
    21  H    3.149498   3.322889   2.632915   4.097420   3.440544
    22  H    4.706768   5.889069   6.101357   5.895444   6.107249
    23  H    4.820476   6.035957   6.287258   6.034630   6.286540
    24  H    5.796581   3.858548   4.432228   7.320634   7.257749
    25  H    5.876514   3.148095   3.782277   7.416282   7.265514
    26  H    3.264158   7.320284   7.257657   3.859058   4.432441
    27  H    2.792804   7.415905   7.265371   3.148575   3.782439
    28  H    3.195160   5.709106   5.465888   3.904836   3.883866
    29  H    2.753427   6.173874   5.888042   3.253508   3.344095
    30  H    4.876652   3.262630   3.313217   6.170421   5.862955
    31  H    4.516542   3.921324   3.865365   5.711223   5.444350
    32  H    4.820475   6.034320   6.275739   6.042295   6.281488
    33  H    4.689504   5.901061   6.095703   5.885062   6.081439
    34  H    3.997630   4.643888   4.093508   4.645183   4.093232
    35  H    4.644315   5.142591   4.570932   5.143639   4.570353
    36  H    5.097256   8.267980   8.239688   5.574588   6.004390
    37  H    4.398704   7.583771   7.541276   4.983669   5.381965
    38  H    5.930165   7.244009   7.291256   6.686477   6.823166
    39  H    5.285925   6.593704   6.639614   6.140985   6.259601
                   16         17         18         19         20
    16  H    0.000000
    17  H    0.815199   0.000000
    18  H    6.625185   6.730663   0.000000
    19  H    6.621596   6.627600   0.815778   0.000000
    20  H    4.220213   4.347995   3.916338   3.945569   0.000000
    21  H    3.966641   3.950219   4.315748   4.198925   0.830726
    22  H    3.535309   3.776669   6.213753   6.312181   6.006235
    23  H    4.146820   4.301299   5.986841   6.053014   6.244480
    24  H    4.412626   3.949060   6.162302   5.790609   6.058783
    25  H    4.235991   3.662196   6.270259   5.846329   5.791897
    26  H    5.787582   6.153331   3.971953   4.424353   5.662381
    27  H    5.856393   6.274395   3.666234   4.231390   5.303966
    28  H    2.507216   3.262559   5.825480   6.130345   3.963937
    29  H    3.262329   3.980213   5.431316   5.829627   3.947592
    30  H    5.827529   5.433605   3.966247   3.248610   4.316963
    31  H    6.131702   5.831251   3.248795   2.493252   4.199143
    32  H    6.054200   5.977818   4.314775   4.144064   6.237772
    33  H    6.311531   6.206870   3.780404   3.525024   5.990124
    34  H    6.425043   6.315199   3.187255   2.805787   2.746177
    35  H    7.090699   6.969382   3.688568   3.313194   3.295980
    36  H    8.360839   8.461668   3.360860   3.525139   6.966395
    37  H    7.629674   7.733081   2.789390   2.963540   6.256846
    38  H    3.473662   4.095235   8.280165   8.525504   6.826602
    39  H    2.902177   3.524366   7.585776   7.806938   6.187072
                   21         22         23         24         25
    21  H    0.000000
    22  H    6.005716   0.000000
    23  H    6.244718   0.792768   0.000000
    24  H    5.661996   3.593166   3.333933   0.000000
    25  H    5.303637   4.091493   3.943467   0.805379   0.000000
    26  H    6.058676   3.601267   3.331493   5.594897   6.092516
    27  H    5.791765   4.101031   3.941983   6.092465   6.518400
    28  H    4.219294   3.541020   4.147776   5.788531   5.855935
    29  H    4.346903   3.783959   4.301629   6.153942   6.273801
    30  H    3.915919   6.210693   5.987900   3.972607   3.668991
    31  H    3.943835   6.310750   6.054299   4.425705   4.234531
    32  H    6.236323   3.847128   3.177371   3.334648   3.934083
    33  H    5.991364   4.457367   3.844613   3.615522   4.100581
    34  H    2.744781   7.543263   7.514612   6.561268   6.266458
    35  H    3.294709   8.293579   8.262692   7.232852   6.910956
    36  H    7.279938   6.412279   5.854289   6.575736   7.028492
    37  H    6.562249   5.818271   5.298708   6.005910   6.432135
    38  H    6.895334   3.200570   3.960495   6.202064   6.434710
    39  H    6.243475   2.599616   3.380021   5.553915   5.781912
                   26         27         28         29         30
    26  H    0.000000
    27  H    0.805412   0.000000
    28  H    4.413242   4.237881   0.000000
    29  H    3.949893   3.664382   0.814880   0.000000
    30  H    6.161619   6.268475   6.625082   6.730115   0.000000
    31  H    5.790474   5.844687   6.620846   6.626485   0.815437
    32  H    3.345493   3.943813   6.057644   5.982767   4.308054
    33  H    3.593599   4.076742   6.306386   6.198143   3.794195
    34  H    6.561913   6.266160   6.423706   6.313889   3.186036
    35  H    7.233377   6.910445   7.089211   6.967890   3.687537
    36  H    3.616048   3.773459   7.509289   7.081100   5.715615
    37  H    3.103798   3.249059   6.809328   6.402604   5.149097
    38  H    5.673065   5.840435   3.044000   3.509533   8.545542
    39  H    5.116894   5.293207   2.519029   3.019314   7.801294
                   31         32         33         34         35
    31  H    0.000000
    32  H    4.140850   0.000000
    33  H    3.535590   0.792598   0.000000
    34  H    2.803727   6.256962   5.705485   0.000000
    35  H    3.311272   6.920776   6.336046   0.750474   0.000000
    36  H    5.086431   3.395682   3.006069   6.329389   6.806016
    37  H    4.535020   2.938496   2.533553   5.754140   6.275359
    38  H    8.688598   6.969485   7.505040   9.141535   9.848297
    39  H    7.939370   6.304082   6.814320   8.437110   9.150696
                   36         37         38         39
    36  H    0.000000
    37  H    0.750335   0.000000
    38  H    9.082031   8.460376   0.000000
    39  H    8.450337   7.811646   0.749769   0.000000
 Stoichiometry    Be11H28
 Framework group  C1[X(Be11H28)]
 Deg. of freedom   111
 Full point group                 C1      NOp   1
 Largest Abelian subgroup         C1      NOp   1
 Largest concise Abelian subgroup C1      NOp   1
                         Standard orientation:                         
 ---------------------------------------------------------------------
 Center     Atomic      Atomic             Coordinates (Angstroms)
 Number     Number       Type             X           Y           Z
 ---------------------------------------------------------------------
      1          4           0       -0.311524    0.766958   -1.304576
      2          4           0       -1.743472   -0.543758   -0.109926
      3          4           0       -1.280315    1.246399    0.702311
      4          4           0       -0.533170   -0.515720    1.647484
      5          4           0        0.272597    2.366083   -0.063424
      6          4           0       -0.133902   -1.946221    0.085437
      7          4           0        1.268388   -0.863888   -1.120861
      8          4           0        1.382090   -0.718681    1.007291
      9          4           0        1.732713    0.924973   -0.308496
     10          4           0        0.694066    1.255070    1.537015
     11          4           0       -0.668889   -1.269277   -1.711849
     12          1           0        0.455884    3.894971   -0.037571
     13          1           0        0.170036    3.731510   -0.774474
     14          1           0       -1.130460   -2.236461   -2.818058
     15          1           0       -1.186003   -1.501418   -3.146648
     16          1           0        3.080359    1.170130   -1.011627
     17          1           0        2.926700    1.847358   -0.584661
     18          1           0       -3.114951   -1.117469   -0.484278
     19          1           0       -3.278029   -0.427102   -0.081422
     20          1           0       -0.770002    1.066069   -2.736183
     21          1           0       -0.580541    1.802481   -2.401656
     22          1           0        2.770229   -1.296976    1.501462
     23          1           0        2.274583   -1.448238    2.101409
     24          1           0        1.213748    1.592319    2.964400
     25          1           0        1.151604    2.300722    2.586329
     26          1           0       -0.069648   -3.367458    0.715758
     27          1           0       -0.345867   -3.477466   -0.032767
     28          1           0        2.503806   -1.051345   -2.020967
     29          1           0        2.012150   -1.679902   -2.185953
     30          1           0       -2.206150    2.398382    1.110710
     31          1           0       -2.706748    1.783622    0.919899
     32          1           0       -0.721805   -1.119407    3.106006
     33          1           0       -1.441008   -0.861156    2.895614
     34          1           0       -3.264446    1.768929   -1.827763
     35          1           0       -3.855667    2.077758   -2.171701
     36          1           0       -3.343189   -3.090683    2.226757
     37          1           0       -2.877580   -2.655759    1.830460
     38          1           0        5.150569   -1.591285   -0.617739
     39          1           0        4.468104   -1.319877   -0.466963
 ---------------------------------------------------------------------
 Rotational constants (GHZ):           1.0253366           0.9929679           0.8785819
 Standard basis: def2TZVP (5D, 7F)
 There are   388 symmetry adapted cartesian basis functions of A   symmetry.
 There are   377 symmetry adapted basis functions of A   symmetry.
   377 basis functions,   543 primitive gaussians,   388 cartesian basis functions
    36 alpha electrons       36 beta electrons
       nuclear repulsion energy       404.5973867466 Hartrees.
 NAtoms=   39 NActive=   39 NUniq=   39 SFac= 1.00D+00 NAtFMM=   60 NAOKFM=F Big=F
 Integral buffers will be    131072 words long.
 Raffenetti 2 integral format.
 Two-electron integral symmetry is turned on.
 Nuclear repulsion after empirical dispersion term =      404.5429679372 Hartrees.
 One-electron integrals computed using PRISM.
   1 Symmetry operations used in ECPInt.
 ECPInt:  NShTT=   22366 NPrTT=   59611 LenC2=   21090 LenP2D=   45054.
 LDataN:  DoStor=T MaxTD1= 4 Len=   56
 NBasis=   377 RedAO= T EigKep=  1.33D-04  NBF=   377
 NBsUse=   377 1.00D-06 EigRej= -1.00D+00 NBFU=   377
 Initial guess from the checkpoint file:  "/home/super/YCY/BeH/Be11/2/H14-Be11.chk"
 B after Tr=     0.000000   -0.000000    0.000000
         Rot=    0.999998    0.000814   -0.001775    0.000528 Ang=   0.23 deg.
 ExpMin= 3.27D-02 ExpMax= 4.70D+03 ExpMxC= 1.60D+02 IAcc=3 IRadAn=         5 AccDes= 0.00D+00
 Harris functional with IExCor= 1009 and IRadAn=       5 diagonalized for initial guess.
 HarFok:  IExCor= 1009 AccDes= 0.00D+00 IRadAn=         5 IDoV= 1 UseB2=F ITyADJ=14
 ICtDFT=  3500011 ScaDFX=  1.000000  1.000000  1.000000  1.000000
 FoFCou: FMM=F IPFlag=           0 FMFlag=      100000 FMFlg1=           0
         NFxFlg=           0 DoJE=T BraDBF=F KetDBF=T FulRan=T
         wScrn=  0.000000 ICntrl=       500 IOpCl=  0 I1Cent=   200000004 NGrid=           0
         NMat0=    1 NMatS0=      1 NMatT0=    0 NMatD0=    1 NMtDS0=    0 NMtDT0=    0
 Petite list used in FoFCou.
 Requested convergence on RMS density matrix=1.00D-08 within 128 cycles.
 Requested convergence on MAX density matrix=1.00D-06.
 Requested convergence on             energy=1.00D-06.
 No special actions if energy rises.
 SCF Done:  E(RPBE1PBE) =  -178.370829798     A.U. after    9 cycles
            NFock=  9  Conv=0.74D-08     -V/T= 2.0101
   1 Symmetry operations used in ECPInt.
 ECPInt:  NShTT=   22366 NPrTT=   59611 LenC2=   21090 LenP2D=   45054.
 LDataN:  DoStor=T MaxTD1= 5 Len=  102
 Calling FoFJK, ICntrl=      2127 FMM=F ISym2X=0 I1Cent= 0 IOpClX= 0 NMat=1 NMatS=1 NMatT=0.
 ***** Axes restored to original set *****
 -------------------------------------------------------------------
 Center     Atomic                   Forces (Hartrees/Bohr)
 Number     Number              X              Y              Z
 -------------------------------------------------------------------
      1        4          -0.000031210   -0.000028015   -0.000026776
      2        4           0.000051082    0.000122645    0.000044157
      3        4           0.000081445    0.000006664   -0.000046255
      4        4           0.000201034   -0.000004221    0.000059430
      5        4          -0.000071348   -0.000047774   -0.000014329
      6        4          -0.000122321   -0.000172348   -0.000056715
      7        4          -0.000028562    0.000036297    0.000095438
      8        4          -0.000106187   -0.000185603   -0.000130162
      9        4           0.000067916    0.000022767   -0.000042343
     10        4           0.000001100    0.000070452    0.000011105
     11        4           0.000000148    0.000037676    0.000031931
     12        1           0.000000122    0.000023817    0.000013842
     13        1           0.000010214   -0.000005894    0.000001389
     14        1           0.000006119   -0.000016511   -0.000013810
     15        1          -0.000012621   -0.000000072    0.000009108
     16        1          -0.000043237    0.000000130   -0.000003315
     17        1          -0.000016231   -0.000044957    0.000002649
     18        1           0.000012448    0.000009984   -0.000049957
     19        1          -0.000050940   -0.000060246    0.000102666
     20        1          -0.000017309   -0.000027563   -0.000004159
     21        1           0.000015304   -0.000001343    0.000034504
     22        1           0.000010564    0.000079465    0.000049407
     23        1          -0.000031891    0.000047354    0.000086994
     24        1           0.000005242   -0.000010105   -0.000013197
     25        1          -0.000008751   -0.000017917    0.000026458
     26        1           0.000013970    0.000025497    0.000026693
     27        1           0.000002897    0.000074710    0.000062004
     28        1          -0.000003809    0.000319201    0.000042478
     29        1           0.000011719   -0.000074369    0.000013063
     30        1          -0.000020428    0.000035667   -0.000009297
     31        1           0.000018884   -0.000007242    0.000020756
     32        1          -0.000143027    0.000015365   -0.000112642
     33        1           0.000357530    0.000025319    0.000099470
     34        1           0.000011703    0.000007918    0.000013523
     35        1           0.000001381    0.000001042    0.000005815
     36        1           0.000179696    0.000040336   -0.000210467
     37        1          -0.000432072   -0.000061402   -0.000003173
     38        1           0.000137354    0.000137949    0.000444315
     39        1          -0.000057927   -0.000374673   -0.000560598
 -------------------------------------------------------------------
 Cartesian Forces:  Max     0.000560598 RMS     0.000114165

 GradGradGradGradGradGradGradGradGradGradGradGradGradGradGradGradGradGrad
 Berny optimization.
 Using GEDIIS/GDIIS optimizer.
 FormGI is forming the generalized inverse of G from B-inverse, IUseBI=4.
 Internal  Forces:  Max     0.001002348 RMS     0.000047226
 Search for a local minimum.
 Step number   4 out of a maximum of  234
 All quantities printed in internal units (Hartrees-Bohrs-Radians)
 Mixed Optimization -- En-DIIS/RFO-DIIS
 Swapping is turned off.
 Update second derivatives using D2CorX and points    1    2    3    4
 DE= -2.84D-05 DEPred=-1.74D-05 R= 1.63D+00
 TightC=F SS=  1.41D+00  RLast= 4.50D-02 DXNew= 1.1397D+00 1.3505D-01
 Trust test= 1.63D+00 RLast= 4.50D-02 DXMaxT set to 6.78D-01
 ITU=  1  1  1  0
     Eigenvalues ---    0.00200   0.00438   0.00691   0.00841   0.00878
     Eigenvalues ---    0.01277   0.01297   0.01384   0.01483   0.01585
     Eigenvalues ---    0.01672   0.01708   0.01746   0.01843   0.01900
     Eigenvalues ---    0.01916   0.01962   0.01985   0.02018   0.02061
     Eigenvalues ---    0.02145   0.02179   0.02205   0.02232   0.02280
     Eigenvalues ---    0.02286   0.02317   0.02424   0.02506   0.02572
     Eigenvalues ---    0.02578   0.02699   0.02721   0.02737   0.02805
     Eigenvalues ---    0.02828   0.02852   0.02887   0.02927   0.02989
     Eigenvalues ---    0.03076   0.03146   0.03323   0.03371   0.03384
     Eigenvalues ---    0.03472   0.03693   0.03889   0.04037   0.04447
     Eigenvalues ---    0.04740   0.04906   0.05120   0.05421   0.05557
     Eigenvalues ---    0.05856   0.05944   0.06079   0.06113   0.06635
     Eigenvalues ---    0.06689   0.06953   0.07206   0.07295   0.07567
     Eigenvalues ---    0.07648   0.07766   0.08070   0.08190   0.08214
     Eigenvalues ---    0.08429   0.08525   0.08539   0.08680   0.08824
     Eigenvalues ---    0.09039   0.09171   0.09217   0.09389   0.09784
     Eigenvalues ---    0.10060   0.10063   0.10187   0.10317   0.10324
     Eigenvalues ---    0.10334   0.10440   0.10768   0.10844   0.11165
     Eigenvalues ---    0.11301   0.11648   0.11843   0.11957   0.11975
     Eigenvalues ---    0.13305   0.15160   0.16001   0.16567   0.16708
     Eigenvalues ---    0.16822   0.17327   0.18085   0.18149   0.19099
     Eigenvalues ---    0.19172   0.19431   0.19503   0.37755   0.49352
     Eigenvalues ---    0.66309
 En-DIIS/RFO-DIIS/Sim-DIIS IScMMF=       -3 using points:     4    3
 RFO step:  Lambda=-5.30781065D-05.
 DidBck=F Rises=F RFO-DIIS coefs:    2.09029   -1.09029
 Iteration  1 RMS(Cart)=  0.00806721 RMS(Int)=  0.00005721
 Iteration  2 RMS(Cart)=  0.00011403 RMS(Int)=  0.00000670
 Iteration  3 RMS(Cart)=  0.00000002 RMS(Int)=  0.00000670
 Variable       Old X    -DE/DX   Delta X   Delta X   Delta X     New X
                                 (Linear)    (Quad)   (Total)
    R1        4.30743   0.00001  -0.00004  -0.00026  -0.00030   4.30713
    R2        4.30759  -0.00001  -0.00002  -0.00026  -0.00028   4.30731
    R3        3.98139  -0.00001   0.00038   0.00004   0.00042   3.98181
    R4        4.30490  -0.00001  -0.00006  -0.00026  -0.00032   4.30458
    R5        4.30760   0.00001   0.00041   0.00056   0.00097   4.30857
    R6        3.98183   0.00000   0.00017   0.00007   0.00024   3.98207
    R7        2.89638  -0.00001  -0.00022  -0.00026  -0.00048   2.89591
    R8        2.89582  -0.00002  -0.00018  -0.00028  -0.00046   2.89537
    R9        3.81655   0.00001   0.00036   0.00012   0.00048   3.81703
   R10        4.03274  -0.00003  -0.00081  -0.00058  -0.00139   4.03135
   R11        4.05115   0.00002   0.00053   0.00054   0.00107   4.05223
   R12        3.89452   0.00000   0.00032  -0.00018   0.00013   3.89465
   R13        2.89704  -0.00001  -0.00002  -0.00018  -0.00020   2.89684
   R14        2.90876  -0.00001  -0.00017   0.00011  -0.00006   2.90870
   R15        4.03386  -0.00001  -0.00015   0.00004  -0.00012   4.03375
   R16        3.89649  -0.00001  -0.00024  -0.00022  -0.00046   3.89603
   R17        4.05080  -0.00000  -0.00043  -0.00031  -0.00075   4.05006
   R18        2.89753   0.00001   0.00044   0.00012   0.00056   2.89809
   R19        2.90960   0.00001  -0.00017   0.00031   0.00014   2.90974
   R20        4.07311  -0.00002   0.00026   0.00002   0.00029   4.07340
   R21        3.83538   0.00000   0.00013   0.00000   0.00014   3.83552
   R22        4.07673  -0.00000  -0.00040  -0.00042  -0.00082   4.07592
   R23        3.00419   0.00001  -0.00128  -0.00175  -0.00306   3.00114
   R24        2.98871  -0.00024  -0.00332  -0.00201  -0.00533   2.98338
   R25        3.90438   0.00000  -0.00004   0.00006   0.00002   3.90439
   R26        3.76686  -0.00001   0.00006   0.00002   0.00008   3.76694
   R27        2.91028   0.00000   0.00014   0.00005   0.00019   2.91047
   R28        2.91563   0.00000  -0.00006   0.00010   0.00004   2.91568
   R29        4.04993   0.00001  -0.00040  -0.00024  -0.00065   4.04929
   R30        4.07713   0.00002  -0.00023  -0.00001  -0.00024   4.07689
   R31        3.76748   0.00000  -0.00023  -0.00014  -0.00037   3.76711
   R32        2.94054  -0.00001  -0.00022  -0.00015  -0.00037   2.94017
   R33        2.92975  -0.00001   0.00010  -0.00021  -0.00010   2.92965
   R34        4.03670  -0.00002  -0.00005   0.00022   0.00017   4.03686
   R35        3.81498  -0.00001   0.00030  -0.00003   0.00027   3.81525
   R36        3.90339   0.00000  -0.00003   0.00022   0.00019   3.90359
   R37        2.91017  -0.00002  -0.00151  -0.00030  -0.00182   2.90835
   R38        2.89904  -0.00003   0.00080  -0.00016   0.00063   2.89967
   R39        4.03350  -0.00000   0.00030   0.00002   0.00031   4.03382
   R40        4.07484   0.00001   0.00079   0.00067   0.00145   4.07629
   R41        2.99124  -0.00004  -0.00111  -0.00037  -0.00149   2.98975
   R42        3.00335  -0.00004   0.00007  -0.00044  -0.00037   3.00298
   R43        4.05022   0.00000   0.00053   0.00053   0.00105   4.05127
   R44        2.90959  -0.00001   0.00006  -0.00014  -0.00008   2.90951
   R45        2.89854   0.00000  -0.00008   0.00005  -0.00003   2.89850
   R46        2.94047   0.00000   0.00016   0.00007   0.00023   2.94070
   R47        2.92986   0.00000  -0.00004   0.00015   0.00011   2.92997
   R48        2.91054  -0.00001  -0.00015  -0.00004  -0.00019   2.91035
   R49        2.91529   0.00000   0.00007   0.00005   0.00012   2.91541
   R50        1.52525  -0.00000  -0.00001  -0.00005  -0.00007   1.52518
   R51        1.52512  -0.00000  -0.00002  -0.00003  -0.00005   1.52507
   R52        1.54050   0.00000   0.00010   0.00001   0.00011   1.54061
   R53        1.54160  -0.00001  -0.00012  -0.00005  -0.00017   1.54143
   R54        5.30217   0.00002   0.00028   0.00030   0.00058   5.30275
   R55        1.56984   0.00000   0.00006   0.00007   0.00013   1.56998
   R56        5.18952   0.00002   0.00119   0.00247   0.00365   5.19318
   R57        5.18688   0.00001   0.00054   0.00144   0.00198   5.18886
   R58        1.49811   0.00002   0.00037   0.00006   0.00044   1.49855
   R59        4.91256   0.00008   0.00152   0.00625   0.00779   4.92035
   R60        1.52195  -0.00001  -0.00008  -0.00008  -0.00016   1.52179
   R61        1.52201   0.00000   0.00003   0.00005   0.00008   1.52209
   R62        1.53990  -0.00000   0.00006   0.00001   0.00009   1.53999
   R63        4.76027   0.00022   0.00938   0.01991   0.02930   4.78958
   R64        1.54095  -0.00001  -0.00004  -0.00013  -0.00017   1.54078
   R65        5.29828  -0.00002  -0.00113  -0.00235  -0.00348   5.29480
   R66        1.49779   0.00001   0.00037   0.00024   0.00067   1.49846
   R67        4.78772   0.00020   0.00591   0.02290   0.02881   4.81653
   R68        1.41819   0.00000  -0.00001   0.00000  -0.00000   1.41819
   R69        1.41793  -0.00026  -0.00493   0.00172  -0.00321   1.41472
   R70        1.41686  -0.00038  -0.00503   0.00140  -0.00363   1.41323
    A1        1.87745   0.00000  -0.00003   0.00004   0.00001   1.87746
    A2        1.55256   0.00000   0.00004   0.00008   0.00012   1.55268
    A3        1.95435   0.00001  -0.00002  -0.00002  -0.00003   1.95432
    A4        1.99746  -0.00001  -0.00000  -0.00004  -0.00004   1.99742
    A5        2.28301  -0.00001  -0.00015  -0.00026  -0.00041   2.28261
    A6        1.95447   0.00000   0.00009   0.00014   0.00023   1.95470
    A7        1.55264   0.00000  -0.00008  -0.00001  -0.00009   1.55255
    A8        1.87690   0.00000   0.00018   0.00008   0.00026   1.87716
    A9        2.28388  -0.00000  -0.00004  -0.00010  -0.00014   2.28373
   A10        1.99716  -0.00001  -0.00027  -0.00038  -0.00064   1.99652
   A11        1.87924  -0.00000  -0.00007  -0.00009  -0.00016   1.87909
   A12        2.67782   0.00000  -0.00003  -0.00001  -0.00003   2.67779
   A13        2.07722   0.00000   0.00006   0.00002   0.00008   2.07730
   A14        1.52830  -0.00000  -0.00001  -0.00005  -0.00006   1.52825
   A15        2.00699   0.00000  -0.00001  -0.00000  -0.00002   2.00697
   A16        2.29595   0.00001   0.00016   0.00024   0.00040   2.29635
   A17        1.87921   0.00000   0.00002   0.00003   0.00005   1.87926
   A18        2.29546  -0.00000   0.00004   0.00006   0.00010   2.29557
   A19        2.00803   0.00000   0.00010   0.00021   0.00030   2.00833
   A20        1.52810  -0.00000  -0.00003  -0.00002  -0.00005   1.52806
   A21        2.07702   0.00000   0.00003   0.00006   0.00009   2.07711
   A22        1.63862  -0.00001  -0.00005  -0.00007  -0.00012   1.63850
   A23        1.52306  -0.00000  -0.00011  -0.00006  -0.00017   1.52288
   A24        2.27735   0.00000   0.00005   0.00001   0.00006   2.27741
   A25        2.20486   0.00002   0.00041   0.00071   0.00112   2.20598
   A26        1.95092   0.00000   0.00008   0.00008   0.00016   1.95108
   A27        2.10026  -0.00001  -0.00002   0.00006   0.00003   2.10030
   A28        2.25890   0.00001   0.00007   0.00018   0.00024   2.25914
   A29        1.72542   0.00001   0.00013   0.00026   0.00039   1.72581
   A30        1.92732  -0.00001  -0.00005  -0.00004  -0.00010   1.92723
   A31        2.36511   0.00001   0.00001   0.00008   0.00009   2.36519
   A32        2.15217   0.00000  -0.00023  -0.00035  -0.00058   2.15159
   A33        2.03657  -0.00000  -0.00010  -0.00020  -0.00030   2.03627
   A34        2.49214  -0.00002  -0.00028  -0.00058  -0.00085   2.49129
   A35        1.71622  -0.00000  -0.00003  -0.00024  -0.00027   1.71595
   A36        2.16627   0.00001   0.00017   0.00018   0.00035   2.16662
   A37        1.63830  -0.00001  -0.00022  -0.00022  -0.00044   1.63785
   A38        1.52300  -0.00000   0.00020   0.00018   0.00038   1.52338
   A39        2.27726  -0.00000   0.00001   0.00002   0.00003   2.27729
   A40        2.20377   0.00001   0.00012   0.00021   0.00033   2.20410
   A41        2.09982   0.00000   0.00006  -0.00000   0.00005   2.09987
   A42        1.95133  -0.00000  -0.00008  -0.00005  -0.00013   1.95120
   A43        2.25827  -0.00001  -0.00004  -0.00012  -0.00016   2.25811
   A44        1.72505  -0.00000   0.00001  -0.00001   0.00001   1.72506
   A45        1.92740  -0.00001  -0.00005  -0.00015  -0.00020   1.92720
   A46        2.36543   0.00001   0.00020   0.00017   0.00037   2.36580
   A47        2.15282   0.00000  -0.00010  -0.00014  -0.00024   2.15259
   A48        1.71701   0.00001   0.00005   0.00018   0.00023   1.71724
   A49        2.16608   0.00001   0.00016   0.00029   0.00044   2.16652
   A50        2.03689   0.00001   0.00006   0.00011   0.00016   2.03705
   A51        2.49289  -0.00000  -0.00017  -0.00022  -0.00039   2.49250
   A52        1.84847   0.00002   0.00025   0.00031   0.00056   1.84903
   A53        1.86633   0.00001   0.00030   0.00022   0.00052   1.86685
   A54        2.32300  -0.00002  -0.00068   0.00009  -0.00059   2.32241
   A55        1.89809  -0.00006  -0.00200  -0.00277  -0.00476   1.89333
   A56        1.86692   0.00002   0.00034   0.00028   0.00062   1.86754
   A57        1.84749   0.00001   0.00023   0.00025   0.00047   1.84797
   A58        2.31607  -0.00001  -0.00015  -0.00107  -0.00123   2.31484
   A59        1.90585  -0.00000   0.00033   0.00120   0.00153   1.90738
   A60        1.98481   0.00002   0.00023   0.00029   0.00052   1.98532
   A61        2.02066  -0.00002  -0.00036   0.00089   0.00053   2.02119
   A62        2.13329  -0.00006  -0.00220  -0.00389  -0.00609   2.12720
   A63        1.94270  -0.00001   0.00017   0.00027   0.00045   1.94315
   A64        2.44771   0.00001   0.00063   0.00052   0.00112   2.44882
   A65        2.01106   0.00000   0.00028  -0.00086  -0.00059   2.01047
   A66        2.14866   0.00005   0.00209   0.00373   0.00582   2.15448
   A67        1.67957   0.00000  -0.00002   0.00004   0.00003   1.67960
   A68        2.49210  -0.00000   0.00004  -0.00001   0.00003   2.49214
   A69        1.96253   0.00000   0.00004   0.00001   0.00006   1.96258
   A70        1.76963   0.00001   0.00010   0.00012   0.00022   1.76985
   A71        2.24271  -0.00001  -0.00023  -0.00037  -0.00061   2.24211
   A72        2.21636  -0.00000   0.00002  -0.00003  -0.00001   2.21635
   A73        2.22727  -0.00000   0.00013   0.00025   0.00038   2.22765
   A74        2.22634  -0.00000  -0.00010  -0.00006  -0.00016   2.22618
   A75        2.11143  -0.00000  -0.00002  -0.00003  -0.00005   2.11139
   A76        2.64107  -0.00000  -0.00002  -0.00006  -0.00009   2.64098
   A77        1.68060  -0.00001  -0.00002  -0.00012  -0.00014   1.68046
   A78        1.76632  -0.00000  -0.00008  -0.00005  -0.00013   1.76619
   A79        2.29887  -0.00001  -0.00020  -0.00032  -0.00053   2.29834
   A80        2.13712  -0.00002  -0.00039  -0.00087  -0.00126   2.13587
   A81        1.76598  -0.00002  -0.00012  -0.00016  -0.00028   1.76570
   A82        1.95872  -0.00002  -0.00026  -0.00029  -0.00055   1.95817
   A83        1.89680   0.00001   0.00007  -0.00004   0.00003   1.89683
   A84        2.32599  -0.00000  -0.00021  -0.00056  -0.00077   2.32522
   A85        2.29461   0.00002   0.00025   0.00047   0.00071   2.29532
   A86        2.14759   0.00003   0.00052   0.00103   0.00155   2.14914
   A87        1.96119  -0.00001   0.00016   0.00020   0.00037   1.96155
   A88        1.89396   0.00001  -0.00000   0.00005   0.00005   1.89401
   A89        2.33310   0.00002   0.00028   0.00062   0.00090   2.33400
   A90        2.32730   0.00001   0.00001   0.00005   0.00005   2.32735
   A91        1.80281   0.00000  -0.00001  -0.00000  -0.00001   1.80280
   A92        1.52392   0.00001   0.00010   0.00011   0.00021   1.52413
   A93        1.63945   0.00001   0.00010   0.00013   0.00022   1.63967
   A94        2.20977  -0.00001  -0.00093  -0.00132  -0.00224   2.20754
   A95        2.29300   0.00001   0.00071   0.00077   0.00148   2.29448
   A96        1.95142   0.00002   0.00011   0.00009   0.00020   1.95162
   A97        2.48556   0.00000   0.00065   0.00097   0.00161   2.48717
   A98        2.02570  -0.00001  -0.00027  -0.00014  -0.00041   2.02529
   A99        1.92656   0.00001   0.00001  -0.00001  -0.00000   1.92656
   A100       2.15062  -0.00000   0.00058   0.00080   0.00138   2.15200
   A101       2.34905  -0.00002  -0.00081  -0.00091  -0.00172   2.34733
   A102       2.09989   0.00001   0.00014   0.00022   0.00036   2.10025
   A103       1.73002  -0.00001  -0.00037  -0.00055  -0.00092   1.72910
   A104       2.26425  -0.00001  -0.00012  -0.00031  -0.00043   2.26383
   A105       2.16672  -0.00000  -0.00038  -0.00047  -0.00086   2.16586
   A106       1.72305   0.00000   0.00046   0.00067   0.00114   1.72419
   A107       1.84504  -0.00002  -0.00021  -0.00032  -0.00052   1.84452
   A108       1.84674  -0.00001  -0.00027  -0.00021  -0.00047   1.84627
   A109       2.44280   0.00001  -0.00006  -0.00050  -0.00055   2.44225
   A110       1.93765  -0.00000  -0.00027  -0.00058  -0.00085   1.93681
   A111       1.86519   0.00001   0.00004  -0.00002   0.00002   1.86522
   A112       1.98401  -0.00000  -0.00003  -0.00011  -0.00014   1.98387
   A113       2.14329   0.00000   0.00005   0.00029   0.00034   2.14363
   A114       2.01258  -0.00002  -0.00048  -0.00075  -0.00123   2.01135
   A115       1.86500  -0.00001  -0.00005  -0.00015  -0.00019   1.86481
   A116       1.91014   0.00001   0.00038   0.00097   0.00134   1.91149
   A117       2.32477   0.00001   0.00025   0.00044   0.00068   2.32545
   A118       1.90682  -0.00000   0.00018   0.00042   0.00059   1.90741
   A119       2.32626   0.00002   0.00055   0.00092   0.00147   2.32773
   A120       2.13830  -0.00000  -0.00008  -0.00033  -0.00042   2.13788
   A121       2.01555   0.00001   0.00012   0.00023   0.00036   2.01591
   A122       1.63953  -0.00000  -0.00011  -0.00004  -0.00015   1.63938
   A123       1.52313  -0.00001  -0.00012  -0.00019  -0.00031   1.52281
   A124       2.20984   0.00000  -0.00006  -0.00013  -0.00020   2.20964
   A125       2.29309   0.00001   0.00027   0.00039   0.00066   2.29375
   A126       2.09815  -0.00001  -0.00007  -0.00022  -0.00029   2.09785
   A127       1.92614  -0.00000   0.00007   0.00006   0.00013   1.92627
   A128       2.16719   0.00001   0.00012   0.00022   0.00034   2.16753
   A129       1.72341   0.00001   0.00023   0.00047   0.00069   1.72411
   A130       1.95143  -0.00001  -0.00009  -0.00003  -0.00012   1.95130
   A131       1.73011   0.00000  -0.00013  -0.00027  -0.00040   1.72970
   A132       2.26458   0.00000  -0.00007  -0.00022  -0.00030   2.26428
   A133       2.15066  -0.00000  -0.00011  -0.00015  -0.00026   2.15040
   A134       2.34892  -0.00001  -0.00018  -0.00037  -0.00055   2.34837
   A135       2.48629   0.00001   0.00026   0.00042   0.00068   2.48697
   A136       2.02600   0.00000   0.00013   0.00022   0.00035   2.02635
   A137       1.76657   0.00001   0.00010   0.00013   0.00023   1.76680
   A138       1.68146   0.00001  -0.00002   0.00001  -0.00001   1.68145
   A139       2.29922  -0.00000   0.00007   0.00011   0.00018   2.29940
   A140       2.13895  -0.00000  -0.00005  -0.00006  -0.00012   2.13884
   A141       1.95879  -0.00001  -0.00007  -0.00007  -0.00013   1.95866
   A142       1.76537  -0.00001  -0.00015  -0.00021  -0.00036   1.76501
   A143       1.89750   0.00001   0.00005   0.00004   0.00009   1.89759
   A144       2.32790   0.00000  -0.00004  -0.00006  -0.00010   2.32780
   A145       1.96102  -0.00000  -0.00016  -0.00018  -0.00033   1.96069
   A146       2.32723   0.00000   0.00016   0.00021   0.00037   2.32760
   A147       1.80276   0.00001   0.00020   0.00026   0.00046   1.80322
   A148       1.89354  -0.00000  -0.00010  -0.00016  -0.00025   1.89329
   A149       2.33151  -0.00000  -0.00006  -0.00010  -0.00016   2.33135
   A150       2.29349  -0.00000  -0.00005  -0.00010  -0.00014   2.29335
   A151       2.14555   0.00000   0.00016   0.00021   0.00037   2.14592
   A152       1.67938   0.00001   0.00002   0.00001   0.00003   1.67941
   A153       2.49228   0.00000   0.00004   0.00007   0.00011   2.49239
   A154       1.96279   0.00000   0.00005   0.00009   0.00015   1.96294
   A155       1.76965  -0.00000  -0.00007  -0.00005  -0.00013   1.76952
   A156       2.24348  -0.00000   0.00020   0.00019   0.00039   2.24387
   A157       2.21570  -0.00001  -0.00011  -0.00019  -0.00030   2.21540
   A158       2.11143  -0.00001  -0.00006  -0.00009  -0.00015   2.11128
   A159       2.64100  -0.00001  -0.00007  -0.00010  -0.00017   2.64082
   A160       2.22661   0.00000  -0.00011  -0.00011  -0.00022   2.22639
   A161       2.22687   0.00001   0.00016   0.00021   0.00037   2.22724
   A162       1.61378  -0.00002  -0.00023  -0.00037  -0.00060   1.61318
   A163       1.93267  -0.00003  -0.00039  -0.00076  -0.00115   1.93152
   A164       1.58348  -0.00000  -0.00019  -0.00032  -0.00051   1.58297
   A165       1.58451   0.00000   0.00003   0.00004   0.00007   1.58458
   A166       1.91728   0.00004   0.00003   0.00097   0.00095   1.91823
   A167       1.85247   0.00001  -0.00085  -0.00085  -0.00174   1.85073
   A168       2.10966  -0.00003   0.00039   0.00030   0.00069   2.11035
   A169       1.61477  -0.00000   0.00011   0.00020   0.00031   1.61508
   A170       1.93412  -0.00001  -0.00016  -0.00032  -0.00048   1.93364
   A171       1.71975  -0.00100  -0.00871  -0.00956  -0.01827   1.70148
   A172       1.97721  -0.00018  -0.00087  -0.00372  -0.00465   1.97256
   A173       1.58076   0.00000  -0.00010  -0.00022  -0.00032   1.58044
   A174       1.71574   0.00000  -0.00008  -0.00018  -0.00027   1.71547
   A175       0.92116   0.00001   0.00023   0.00039   0.00062   0.92178
   A176       2.21870  -0.00000  -0.00000  -0.00001  -0.00001   2.21869
   A177       1.71615   0.00000  -0.00003  -0.00000  -0.00003   1.71612
   A178       2.30407   0.00000   0.00002   0.00002   0.00004   2.30411
   A179       1.58114  -0.00000  -0.00003   0.00002  -0.00002   1.58112
   A180       2.30429   0.00000   0.00003   0.00006   0.00009   2.30438
   A181       2.21890  -0.00000  -0.00001  -0.00003  -0.00004   2.21886
   A182       2.14169  -0.00006  -0.00028  -0.00060  -0.00088   2.14081
   A183       1.52767  -0.00007  -0.00171  -0.00373  -0.00544   1.52223
   A184       2.41879  -0.00014  -0.00109  -0.00231  -0.00341   2.41538
   A185       2.24505   0.00020   0.00157   0.00214   0.00366   2.24872
   A186       3.24876   0.00004   0.00041   0.00057   0.00096   3.24972
   A187       3.31325   0.00000  -0.00341  -0.00356  -0.00698   3.30627
    D1       -0.78505  -0.00001   0.00004   0.00001   0.00005  -0.78501
    D2       -1.83547  -0.00000  -0.00007  -0.00000  -0.00007  -1.83554
    D3        2.29412   0.00001   0.00015   0.00034   0.00049   2.29461
    D4        1.60874  -0.00000  -0.00000   0.00003   0.00003   1.60877
    D5        1.10379  -0.00001  -0.00002  -0.00006  -0.00007   1.10372
    D6        0.05337  -0.00000  -0.00013  -0.00007  -0.00019   0.05318
    D7       -2.10022   0.00000   0.00009   0.00027   0.00036  -2.09986
    D8       -2.78560  -0.00000  -0.00006  -0.00004  -0.00010  -2.78570
    D9        0.25735  -0.00000  -0.00009  -0.00006  -0.00015   0.25720
   D10       -0.79307  -0.00000  -0.00020  -0.00007  -0.00027  -0.79334
   D11       -2.94666   0.00001   0.00002   0.00027   0.00029  -2.94638
   D12        2.65114   0.00000  -0.00013  -0.00004  -0.00017   2.65097
   D13       -3.13523  -0.00001  -0.00001  -0.00003  -0.00004  -3.13527
   D14        2.09754  -0.00000  -0.00012  -0.00004  -0.00016   2.09738
   D15       -0.05606   0.00000   0.00010   0.00030   0.00040  -0.05566
   D16       -0.74144  -0.00000  -0.00006  -0.00001  -0.00006  -0.74150
   D17       -2.57205  -0.00000   0.00015   0.00018   0.00033  -2.57172
   D18        2.66072   0.00000   0.00004   0.00017   0.00021   2.66093
   D19        0.50713   0.00001   0.00026   0.00051   0.00076   0.50789
   D20       -0.17825   0.00000   0.00011   0.00020   0.00030  -0.17795
   D21       -0.25756  -0.00001  -0.00024  -0.00016  -0.00040  -0.25796
   D22        0.79382  -0.00000  -0.00022  -0.00020  -0.00043   0.79339
   D23        2.94776   0.00001   0.00005   0.00014   0.00020   2.94796
   D24       -2.65102   0.00000   0.00006   0.00012   0.00018  -2.65084
   D25       -1.10400  -0.00000  -0.00020  -0.00005  -0.00026  -1.10426
   D26       -0.05263  -0.00000  -0.00019  -0.00010  -0.00028  -0.05291
   D27        2.10132   0.00001   0.00009   0.00025   0.00034   2.10165
   D28        2.78573   0.00000   0.00009   0.00023   0.00032   2.78605
   D29        0.78479  -0.00000  -0.00019  -0.00002  -0.00022   0.78457
   D30        1.83616   0.00000  -0.00018  -0.00006  -0.00024   1.83592
   D31       -2.29308   0.00001   0.00010   0.00028   0.00038  -2.29270
   D32       -1.60867   0.00001   0.00010   0.00026   0.00036  -1.60831
   D33        2.57142  -0.00001  -0.00009  -0.00002  -0.00010   2.57131
   D34       -2.66039  -0.00000  -0.00007  -0.00006  -0.00013  -2.66053
   D35       -0.50645   0.00001   0.00020   0.00029   0.00049  -0.50596
   D36        0.17796   0.00000   0.00021   0.00027   0.00047   0.17843
   D37        3.13388  -0.00001  -0.00022  -0.00020  -0.00041   3.13347
   D38       -2.09793  -0.00001  -0.00020  -0.00024  -0.00044  -2.09837
   D39        0.05602   0.00001   0.00008   0.00010   0.00018   0.05620
   D40        0.74043   0.00000   0.00008   0.00008   0.00016   0.74059
   D41        0.82763   0.00000  -0.00024  -0.00027  -0.00051   0.82712
   D42       -2.32891   0.00001   0.00030   0.00055   0.00085  -2.32806
   D43       -2.30969   0.00000  -0.00013  -0.00010  -0.00022  -2.30991
   D44       -0.82407  -0.00000  -0.00026  -0.00034  -0.00060  -0.82466
   D45        2.30258   0.00001   0.00029   0.00048   0.00076   2.30334
   D46        2.32180   0.00000  -0.00014  -0.00017  -0.00031   2.32149
   D47        0.00767  -0.00000  -0.00042  -0.00032  -0.00074   0.00693
   D48        3.13432   0.00001   0.00012   0.00050   0.00062   3.13494
   D49       -3.12965   0.00000  -0.00030  -0.00015  -0.00045  -3.13010
   D50        3.13537  -0.00000  -0.00022  -0.00026  -0.00048   3.13489
   D51       -0.02117   0.00001   0.00032   0.00056   0.00088  -0.02029
   D52       -0.00195   0.00000  -0.00010  -0.00009  -0.00019  -0.00214
   D53        3.13620  -0.00001  -0.00041  -0.00056  -0.00097   3.13524
   D54       -0.02034   0.00000   0.00013   0.00026   0.00039  -0.01994
   D55       -0.00112  -0.00001  -0.00029  -0.00039  -0.00068  -0.00179
   D56       -0.05339   0.00000   0.00011   0.00006   0.00017  -0.05322
   D57       -1.10458  -0.00000   0.00011   0.00006   0.00017  -1.10441
   D58        2.78179  -0.00000  -0.00005  -0.00014  -0.00019   2.78161
   D59        2.09366  -0.00000   0.00020   0.00036   0.00056   2.09422
   D60        0.79314   0.00001   0.00021   0.00016   0.00037   0.79352
   D61       -0.25805   0.00000   0.00022   0.00015   0.00037  -0.25768
   D62       -2.65486   0.00000   0.00005  -0.00004   0.00001  -2.65485
   D63        2.94019   0.00000   0.00030   0.00046   0.00076   2.94096
   D64        1.83372   0.00001   0.00009   0.00012   0.00021   1.83393
   D65        0.78252  -0.00000   0.00009   0.00012   0.00021   0.78274
   D66       -1.61428   0.00000  -0.00007  -0.00007  -0.00015  -1.61443
   D67       -2.30242   0.00000   0.00018   0.00043   0.00061  -2.30181
   D68       -2.08890   0.00001   0.00010   0.00006   0.00016  -2.08874
   D69       -3.14009   0.00000   0.00010   0.00006   0.00016  -3.13994
   D70        0.74628   0.00000  -0.00007  -0.00013  -0.00020   0.74608
   D71        0.05815   0.00000   0.00018   0.00037   0.00055   0.05870
   D72       -2.65399   0.00001   0.00011   0.00008   0.00019  -2.65380
   D73        2.57800  -0.00000   0.00011   0.00008   0.00018   2.57819
   D74        0.18120   0.00000  -0.00006  -0.00011  -0.00017   0.18102
   D75       -0.50694  -0.00000   0.00019   0.00039   0.00058  -0.50636
   D76        0.25687   0.00000   0.00021   0.00007   0.00028   0.25716
   D77       -0.79399  -0.00000   0.00010  -0.00002   0.00008  -0.79391
   D78        2.65390  -0.00001  -0.00015  -0.00033  -0.00048   2.65342
   D79       -2.94069  -0.00000  -0.00011  -0.00033  -0.00044  -2.94114
   D80        1.10350   0.00001   0.00028   0.00018   0.00046   1.10396
   D81        0.05264   0.00000   0.00018   0.00009   0.00026   0.05290
   D82       -2.78267  -0.00000  -0.00008  -0.00022  -0.00030  -2.78296
   D83       -2.09407   0.00000  -0.00003  -0.00023  -0.00026  -2.09433
   D84       -0.78306   0.00000   0.00012   0.00009   0.00022  -0.78284
   D85       -1.83392  -0.00000   0.00002  -0.00000   0.00001  -1.83391
   D86        1.61396  -0.00001  -0.00024  -0.00031  -0.00055   1.61342
   D87        2.30256  -0.00000  -0.00019  -0.00032  -0.00051   2.30205
   D88       -2.57796   0.00001   0.00012   0.00006   0.00018  -2.57778
   D89        2.65437   0.00000   0.00002  -0.00004  -0.00002   2.65435
   D90       -0.18093  -0.00000  -0.00024  -0.00034  -0.00058  -0.18152
   D91        0.50766   0.00000  -0.00019  -0.00035  -0.00054   0.50712
   D92        3.13893  -0.00000  -0.00004  -0.00021  -0.00024   3.13869
   D93        2.08807  -0.00000  -0.00014  -0.00030  -0.00044   2.08763
   D94       -0.74723  -0.00001  -0.00040  -0.00061  -0.00100  -0.74823
   D95       -0.05864  -0.00001  -0.00035  -0.00062  -0.00097  -0.05960
   D96       -0.82832  -0.00000  -0.00012  -0.00029  -0.00042  -0.82874
   D97        2.33042  -0.00000   0.00023   0.00020   0.00043   2.33084
   D98        2.30883  -0.00001  -0.00016  -0.00032  -0.00047   2.30836
   D99       -0.00819  -0.00000   0.00007  -0.00015  -0.00008  -0.00828
   D100      -3.13264   0.00000   0.00042   0.00034   0.00076  -3.13188
   D101       3.12897  -0.00001   0.00003  -0.00017  -0.00014   3.12883
   D102       0.82326   0.00000  -0.00014  -0.00027  -0.00041   0.82285
   D103      -2.30119   0.00000   0.00021   0.00023   0.00043  -2.30075
   D104      -2.32277  -0.00000  -0.00018  -0.00029  -0.00047  -2.32323
   D105      -3.13763  -0.00000  -0.00011  -0.00020  -0.00031  -3.13793
   D106       0.02111   0.00000   0.00025   0.00029   0.00054   0.02165
   D107      -0.00047  -0.00000  -0.00014  -0.00022  -0.00036  -0.00083
   D108      -3.13487   0.00001   0.00005   0.00013   0.00018  -3.13469
   D109       0.02387   0.00001   0.00041   0.00062   0.00102   0.02490
   D110       0.00229   0.00000   0.00002   0.00010   0.00012   0.00241
   D111       0.84809  -0.00000   0.00001   0.00001   0.00002   0.84810
   D112      -0.21166  -0.00000  -0.00012  -0.00008  -0.00020  -0.21186
   D113      -1.40600  -0.00000  -0.00001  -0.00004  -0.00005  -1.40604
   D114       2.60984  -0.00000   0.00005   0.00009   0.00013   2.60998
   D115      -2.60619  -0.00001   0.00009   0.00003   0.00012  -2.60607
   D116       1.72938  -0.00000   0.00008  -0.00001   0.00007   1.72944
   D117       0.21230  -0.00000   0.00003   0.00015   0.00018   0.21249
   D118      -0.84719   0.00000   0.00010   0.00032   0.00042  -0.84677
   D119      -1.72940  -0.00000   0.00012   0.00022   0.00034  -1.72907
   D120       2.60577   0.00000   0.00016   0.00032   0.00048   2.60626
   D121      -2.60945  -0.00000   0.00030   0.00043   0.00073  -2.60872
   D122       1.40551  -0.00001   0.00012   0.00010   0.00022   1.40573
   D123       1.10001  -0.00001  -0.00037  -0.00032  -0.00069   1.09933
   D124       0.00035  -0.00000  -0.00047  -0.00039  -0.00086  -0.00050
   D125      -2.83925  -0.00000  -0.00023  -0.00014  -0.00038  -2.83962
   D126      -2.76697   0.00000  -0.00007   0.00009   0.00002  -2.76695
   D127       0.00003  -0.00000  -0.00019  -0.00025  -0.00044  -0.00041
   D128      -1.09963   0.00000  -0.00029  -0.00032  -0.00061  -1.10024
   D129       2.34396   0.00000  -0.00005  -0.00008  -0.00013   2.34383
   D130       2.41623   0.00001   0.00011   0.00016   0.00027   2.41650
   D131      -2.34405   0.00000  -0.00019  -0.00013  -0.00033  -2.34437
   D132       2.83948   0.00000  -0.00030  -0.00020  -0.00050   2.83898
   D133      -0.00012   0.00001  -0.00006   0.00004  -0.00002  -0.00014
   D134       0.07215   0.00001   0.00010   0.00028   0.00038   0.07253
   D135      -2.41724  -0.00002  -0.00056  -0.00085  -0.00140  -2.41864
   D136       2.76629  -0.00002  -0.00066  -0.00092  -0.00158   2.76471
   D137      -0.07331  -0.00002  -0.00042  -0.00067  -0.00110  -0.07441
   D138      -0.00103  -0.00001  -0.00026  -0.00044  -0.00070  -0.00173
   D139      -0.72336  -0.00000  -0.00017  -0.00010  -0.00026  -0.72362
   D140       0.40841   0.00001   0.00023   0.00029   0.00052   0.40892
   D141       3.08761   0.00000   0.00011  -0.00140  -0.00131   3.08630
   D142       2.76354   0.00004   0.00166   0.00320   0.00486   2.76840
   D143       0.27193  -0.00001  -0.00016  -0.00003  -0.00019   0.27174
   D144       1.40370   0.00001   0.00024   0.00036   0.00059   1.40429
   D145      -2.20029  -0.00000   0.00012  -0.00133  -0.00123  -2.20152
   D146      -2.52435   0.00003   0.00167   0.00327   0.00493  -2.51942
   D147       2.48599  -0.00001  -0.00029  -0.00045  -0.00074   2.48525
   D148      -2.66543  -0.00000   0.00011  -0.00006   0.00004  -2.66539
   D149       0.01377  -0.00001  -0.00001  -0.00175  -0.00178   0.01199
   D150      -0.31030   0.00003   0.00154   0.00285   0.00438  -0.30591
   D151       3.13314  -0.00002  -0.00052  -0.00077  -0.00129   3.13185
   D152      -2.01828  -0.00001  -0.00012  -0.00039  -0.00051  -2.01879
   D153       0.66092  -0.00001  -0.00024  -0.00208  -0.00233   0.65859
   D154       0.33686   0.00002   0.00132   0.00252   0.00383   0.34069
   D155      -0.05707   0.00001   0.00013   0.00007   0.00020  -0.05687
   D156       0.99274  -0.00001   0.00020   0.00015   0.00035   0.99309
   D157      -3.06327  -0.00000  -0.00009  -0.00013  -0.00022  -3.06348
   D158      -2.43203  -0.00001  -0.00028  -0.00057  -0.00085  -2.43288
   D159      -1.10812   0.00001   0.00026   0.00018   0.00043  -1.10768
   D160      -0.05830   0.00000   0.00033   0.00026   0.00058  -0.05772
   D161       2.16888   0.00000   0.00004  -0.00003   0.00001   2.16889
   D162       2.80011  -0.00001  -0.00016  -0.00047  -0.00062   2.79949
   D163       2.29394   0.00000   0.00008  -0.00004   0.00004   2.29397
   D164      -2.93943  -0.00001   0.00015   0.00003   0.00019  -2.93925
   D165      -0.71225  -0.00001  -0.00014  -0.00025  -0.00039  -0.71264
   D166      -0.08102  -0.00001  -0.00033  -0.00069  -0.00102  -0.08204
   D167       2.67626   0.00002   0.00033   0.00058   0.00091   2.67717
   D168      -2.55711   0.00001   0.00040   0.00066   0.00106  -2.55605
   D169      -0.32993   0.00001   0.00011   0.00038   0.00049  -0.32944
   D170       0.30131   0.00000  -0.00009  -0.00006  -0.00014   0.30116
   D171       0.77596  -0.00000  -0.00002  -0.00004  -0.00006   0.77590
   D172      -2.66388  -0.00000  -0.00001   0.00001   0.00000  -2.66388
   D173      -1.98989  -0.00001  -0.00000  -0.00003  -0.00003  -1.98993
   D174      -0.41934   0.00000  -0.00003  -0.00013  -0.00017  -0.41950
   D175       2.42401   0.00000  -0.00002  -0.00008  -0.00010   2.42390
   D176       3.09799  -0.00000  -0.00002  -0.00012  -0.00014   3.09786
   D177      -2.95843  -0.00000   0.00003   0.00000   0.00003  -2.95840
   D178      -0.11509  -0.00000   0.00004   0.00006   0.00009  -0.11499
   D179       0.55890  -0.00001   0.00004   0.00002   0.00006   0.55896
   D180       3.00536   0.00002   0.00040   0.00072   0.00113   3.00649
   D181      -0.43448   0.00002   0.00041   0.00078   0.00119  -0.43329
   D182       0.23951   0.00001   0.00042   0.00074   0.00115   0.24066
   D183      -0.01696  -0.00000  -0.00016  -0.00040  -0.00056  -0.01753
   D184       1.09614  -0.00000  -0.00020  -0.00039  -0.00059   1.09555
   D185       2.17733   0.00000  -0.00003  -0.00005  -0.00008   2.17725
   D186      -2.64390  -0.00001  -0.00026  -0.00077  -0.00103  -2.64493
   D187      -1.28286  -0.00001  -0.00048  -0.00095  -0.00143  -1.28429
   D188      -0.40777  -0.00001   0.00026   0.00014   0.00040  -0.40737
   D189       0.72525   0.00001   0.00023   0.00023   0.00046   0.72571
   D190      -3.09872   0.00001   0.00077  -0.00045   0.00032  -3.09839
   D191      -2.74925   0.00006   0.00262   0.00408   0.00670  -2.74255
   D192      -1.40252  -0.00000   0.00019   0.00012   0.00032  -1.40220
   D193      -0.26950   0.00002   0.00016   0.00022   0.00038  -0.26912
   D194       2.18972   0.00001   0.00071  -0.00047   0.00024   2.18996
   D195       2.53919   0.00006   0.00255   0.00406   0.00661   2.54580
   D196       2.66462  -0.00002  -0.00007  -0.00020  -0.00027   2.66435
   D197      -2.48554  -0.00000  -0.00010  -0.00011  -0.00021  -2.48575
   D198      -0.02633  -0.00001   0.00044  -0.00079  -0.00035  -0.02667
   D199       0.32314   0.00005   0.00229   0.00374   0.00603   0.32917
   D200       2.01753  -0.00001   0.00012   0.00009   0.00020   2.01774
   D201      -3.13263   0.00001   0.00008   0.00018   0.00026  -3.13237
   D202      -0.67341   0.00001   0.00063  -0.00051   0.00013  -0.67329
[truncated: 5,135,346 more chars]
