# Supplementary material for: A DFT Study on Ben(n = 10–12) Clusters with Hydrogen Storage Capacity
Source: Molecules. 2026 Feb 6;31(3):566. doi: 10.3390/molecules31030566 (PMC12899933; doi:10.3390/molecules31030566)
Supplement: Supplementary file 1 [file molecules-31-00566-s001.zip › Supplementary Information/Be11/H16-Be11.gjf]

%chk=C:\Users\18823\Desktop\BeH\BeH11\out\2\H16-Be11.chk
# opt freq def2tzvp em=gd3bj pbe1pbe

Title Card Required

0 1
 Be                -0.30321400    0.82413000   -1.27316300
 Be                -1.81236400   -0.34050600   -0.03210100
 Be                -1.09662800    1.35353600    0.80172700
 Be                -0.51115000   -0.50122400    1.66098200
 Be                 0.52435600    2.31285700   -0.03186900
 Be                -0.37086500   -1.92479200    0.05773900
 Be                 1.08772900   -0.98245900   -1.20592300
 Be                 1.33451200   -0.90441800    0.90735600
 Be                 1.79659700    0.72670400   -0.40082600
 Be                 0.91709500    1.11451100    1.51276900
 Be                -0.91020500   -1.14942200   -1.69866600
 H                  0.90655000    3.80308800    0.01310700
 H                  0.52176200    3.70771700   -0.69021400
 H                 -1.56315200   -2.02984000   -2.78031800
 H                 -1.50344500   -1.29790600   -3.11506500
 H                  3.11872000    0.84371900   -1.18718000
 H                  3.07712800    1.51307100   -0.72618700
 H                 -3.26165300   -0.74619000   -0.34307500
 H                 -3.32560100   -0.05870500    0.08804100
 H                 -0.80677500    1.21294000   -2.66851300
 H                 -0.50560900    1.91100000   -2.33558500
 H                  2.62097400   -1.74418200    1.28625200
 H                  2.22462200   -1.67702500    1.96977800
 H                  1.56760200    1.34552800    2.90627300
 H                  1.54122200    2.07216500    2.55924800
 H                 -0.45711100   -3.35671800    0.66085000
 H                 -0.76767000   -3.41649300   -0.08006800
 H                  2.23740700   -1.28561600   -2.17512800
 H                  1.66253600   -1.84563100   -2.32953200
 H                 -1.85535600    2.59330700    1.27951700
 H                 -2.43362100    2.03932500    1.11888400
 H                 -0.74423100   -1.21520200    3.05960600
 H                 -1.32906300   -0.68229300    3.00324500
 H                 -3.12353700    2.23429300   -1.56614300
 H                 -3.69169700    2.62700300   -1.85970700
 H                 -3.43643700   -2.94983800    2.12110100
 H                 -2.95050100   -2.54870700    1.71318500
 H                  5.17876500   -1.70947900   -0.56850200
 H                  4.47471500   -1.45499800   -0.54596400
 H                  0.48403603   -4.66672164   -2.73919829
 H                  0.31021640   -4.17429432   -2.44372906
 H                 -0.09023829    4.43326681    2.52722475
 H                 -0.04074517    4.92951254    2.86082721
