# Supplementary material for: A DFT Study on Ben(n = 10–12) Clusters with Hydrogen Storage Capacity
Source: Molecules. 2026 Feb 6;31(3):566. doi: 10.3390/molecules31030566 (PMC12899933; doi:10.3390/molecules31030566)
Supplement: Supplementary file 1 [file molecules-31-00566-s001.zip › Supplementary Information/Be11/H16-Be11.out]

 Entering Gaussian System, Link 0=g16
 Initial command:
 /home/super/DK/Gaussian/g16/l1.exe "/home/super/DK/Gaussian/g16scratch/Gau-22538.inp" -scrdir="/home/super/DK/Gaussian/g16scratch/"
 Default is to use a total of  14 processors:
                               14 via shared-memory
                                1 via Linda
 Entering Link 1 = /home/super/DK/Gaussian/g16/l1.exe PID=     22540.
  
 Copyright (c) 1988,1990,1992,1993,1995,1998,2003,2009,2016,
            Gaussian, Inc.  All Rights Reserved.
  
 This is part of the Gaussian(R) 16 program.  It is based on
 the Gaussian(R) 09 system (copyright 2009, Gaussian, Inc.),
 the Gaussian(R) 03 system (copyright 2003, Gaussian, Inc.),
 the Gaussian(R) 98 system (copyright 1998, Gaussian, Inc.),
 the Gaussian(R) 94 system (copyright 1995, Gaussian, Inc.),
 the Gaussian 92(TM) system (copyright 1992, Gaussian, Inc.),
 the Gaussian 90(TM) system (copyright 1990, Gaussian, Inc.),
 the Gaussian 88(TM) system (copyright 1988, Gaussian, Inc.),
 the Gaussian 86(TM) system (copyright 1986, Carnegie Mellon
 University), and the Gaussian 82(TM) system (copyright 1983,
 Carnegie Mellon University). Gaussian is a federally registered
 trademark of Gaussian, Inc.
  
 This software contains proprietary and confidential information,
 including trade secrets, belonging to Gaussian, Inc.
  
 This software is provided under written license and may be
 used, copied, transmitted, or stored only in accord with that
 written license.
  
 The following legend is applicable only to US Government
 contracts under FAR:
  
                    RESTRICTED RIGHTS LEGEND
  
 Use, reproduction and disclosure by the US Government is
 subject to restrictions as set forth in subparagraphs (a)
 and (c) of the Commercial Computer Software - Restricted
 Rights clause in FAR 52.227-19.
  
 Gaussian, Inc.
 340 Quinnipiac St., Bldg. 40, Wallingford CT 06492
  
  
 ---------------------------------------------------------------
 Warning -- This program may not be used in any manner that
 competes with the business of Gaussian, Inc. or will provide
 assistance to any competitor of Gaussian, Inc.  The licensee
 of this program is prohibited from giving any competitor of
 Gaussian, Inc. access to this program.  By using this program,
 the user acknowledges that Gaussian, Inc. is engaged in the
 business of creating and licensing software in the field of
 computational chemistry and represents and warrants to the
 licensee that it is not a competitor of Gaussian, Inc. and that
 it will not use this program in any manner prohibited above.
 ---------------------------------------------------------------
  

 Cite this work as:
 Gaussian 16, Revision A.03,
 M. J. Frisch, G. W. Trucks, H. B. Schlegel, G. E. Scuseria, 
 M. A. Robb, J. R. Cheeseman, G. Scalmani, V. Barone, 
 G. A. Petersson, H. Nakatsuji, X. Li, M. Caricato, A. V. Marenich, 
 J. Bloino, B. G. Janesko, R. Gomperts, B. Mennucci, H. P. Hratchian, 
 J. V. Ortiz, A. F. Izmaylov, J. L. Sonnenberg, D. Williams-Young, 
 F. Ding, F. Lipparini, F. Egidi, J. Goings, B. Peng, A. Petrone, 
 T. Henderson, D. Ranasinghe, V. G. Zakrzewski, J. Gao, N. Rega, 
 G. Zheng, W. Liang, M. Hada, M. Ehara, K. Toyota, R. Fukuda, 
 J. Hasegawa, M. Ishida, T. Nakajima, Y. Honda, O. Kitao, H. Nakai, 
 T. Vreven, K. Throssell, J. A. Montgomery, Jr., J. E. Peralta, 
 F. Ogliaro, M. J. Bearpark, J. J. Heyd, E. N. Brothers, K. N. Kudin, 
 V. N. Staroverov, T. A. Keith, R. Kobayashi, J. Normand, 
 K. Raghavachari, A. P. Rendell, J. C. Burant, S. S. Iyengar, 
 J. Tomasi, M. Cossi, J. M. Millam, M. Klene, C. Adamo, R. Cammi, 
 J. W. Ochterski, R. L. Martin, K. Morokuma, O. Farkas, 
 J. B. Foresman, and D. J. Fox, Gaussian, Inc., Wallingford CT, 2016.
 
 ******************************************
 Gaussian 16:  ES64L-G16RevA.03 25-Dec-2016
                 5-Sep-2024 
 ******************************************
 %chk=/home/super/YCY/BeH/Be11/2/H16-Be11.chk
 ------------------------------------
 # opt freq def2tzvp em=gd3bj pbe1pbe
 ------------------------------------
 1/18=20,19=15,26=3,38=1/1,3;
 2/9=110,12=2,17=6,18=5,40=1/2;
 3/5=44,7=101,11=2,25=1,30=1,71=1,74=-13,124=41/1,2,3;
 4//1;
 5/5=2,38=5/2;
 6/7=2,8=2,9=2,10=2,28=1/1;
 7//1,2,3,16;
 1/18=20,19=15,26=3/3(2);
 2/9=110/2;
 99//99;
 2/9=110/2;
 3/5=44,7=101,11=2,25=1,30=1,71=1,74=-13,124=41/1,2,3;
 4/5=5,16=3,69=1/1;
 5/5=2,38=5/2;
 7//1,2,3,16;
 1/18=20,19=15,26=3/3(-5);
 2/9=110/2;
 6/7=2,8=2,9=2,10=2,19=2,28=1/1;
 99/9=1/99;
 -------------------
 Title Card Required
 -------------------
 Symbolic Z-matrix:
 Charge =  0 Multiplicity = 1
 Be                   -0.30321   0.82413  -1.27316 
 Be                   -1.81236  -0.34051  -0.0321 
 Be                   -1.09663   1.35354   0.80173 
 Be                   -0.51115  -0.50122   1.66098 
 Be                    0.52436   2.31286  -0.03187 
 Be                   -0.37087  -1.92479   0.05774 
 Be                    1.08773  -0.98246  -1.20592 
 Be                    1.33451  -0.90442   0.90736 
 Be                    1.7966    0.7267   -0.40083 
 Be                    0.9171    1.11451   1.51277 
 Be                   -0.91021  -1.14942  -1.69867 
 H                     0.90655   3.80309   0.01311 
 H                     0.52176   3.70772  -0.69021 
 H                    -1.56315  -2.02984  -2.78032 
 H                    -1.50345  -1.29791  -3.11506 
 H                     3.11872   0.84372  -1.18718 
 H                     3.07713   1.51307  -0.72619 
 H                    -3.26165  -0.74619  -0.34308 
 H                    -3.3256   -0.05871   0.08804 
 H                    -0.80678   1.21294  -2.66851 
 H                    -0.50561   1.911    -2.33559 
 H                     2.62097  -1.74418   1.28625 
 H                     2.22462  -1.67703   1.96978 
 H                     1.5676    1.34553   2.90627 
 H                     1.54122   2.07217   2.55925 
 H                    -0.45711  -3.35672   0.66085 
 H                    -0.76767  -3.41649  -0.08007 
 H                     2.23741  -1.28562  -2.17513 
 H                     1.66254  -1.84563  -2.32953 
 H                    -1.85536   2.59331   1.27952 
 H                    -2.43362   2.03932   1.11888 
 H                    -0.74423  -1.2152    3.05961 
 H                    -1.32906  -0.68229   3.00325 
 H                    -3.12354   2.23429  -1.56614 
 H                    -3.6917    2.627    -1.85971 
 H                    -3.43644  -2.94984   2.1211 
 H                    -2.9505   -2.54871   1.71319 
 H                     5.17877  -1.70948  -0.5685 
 H                     4.47471  -1.455    -0.54596 
 H                     0.48404  -4.66672  -2.7392 
 H                     0.31022  -4.17429  -2.44373 
 H                    -0.09024   4.43327   2.52722 
 H                    -0.04075   4.92951   2.86083 
 
 Add virtual bond connecting atoms H39        and H16        Dist= 5.19D+00.
 Add virtual bond connecting atoms H39        and H22        Dist= 4.96D+00.
 Add virtual bond connecting atoms H39        and H28        Dist= 5.24D+00.
 Add virtual bond connecting atoms H41        and H27        Dist= 5.11D+00.
 Add virtual bond connecting atoms H41        and H29        Dist= 5.09D+00.
 Add virtual bond connecting atoms H34        and H19        Dist= 5.36D+00.
 Add virtual bond connecting atoms H34        and H20        Dist= 5.22D+00.
 Add virtual bond connecting atoms H34        and H21        Dist= 5.19D+00.
 Add virtual bond connecting atoms H34        and H31        Dist= 5.25D+00.
 Add virtual bond connecting atoms H37        and H18        Dist= 5.20D+00.
 Add virtual bond connecting atoms H37        and H26        Dist= 5.34D+00.
 Add virtual bond connecting atoms H37        and H32        Dist= 5.50D+00.
 Add virtual bond connecting atoms H37        and H33        Dist= 5.27D+00.
 Add virtual bond connecting atoms H42        and H12        Dist= 5.25D+00.
 Add virtual bond connecting atoms H42        and H25        Dist= 5.42D+00.
 Add virtual bond connecting atoms H42        and H30        Dist= 5.36D+00.

 GradGradGradGradGradGradGradGradGradGradGradGradGradGradGradGradGradGrad
 Berny optimization.
 Initialization pass.
                           ----------------------------
                           !    Initial Parameters    !
                           ! (Angstroms and Degrees)  !
 --------------------------                            --------------------------
 ! Name  Definition              Value          Derivative Info.                !
 --------------------------------------------------------------------------------
 ! R1    R(1,2)                  2.2747         estimate D2E/DX2                !
 ! R2    R(1,3)                  2.2836         estimate D2E/DX2                !
 ! R3    R(1,5)                  2.1076         estimate D2E/DX2                !
 ! R4    R(1,7)                  2.281          estimate D2E/DX2                !
 ! R5    R(1,9)                  2.2759         estimate D2E/DX2                !
 ! R6    R(1,11)                 2.1082         estimate D2E/DX2                !
 ! R7    R(1,20)                 1.5335         estimate D2E/DX2                !
 ! R8    R(1,21)                 1.5333         estimate D2E/DX2                !
 ! R9    R(2,3)                  2.0192         estimate D2E/DX2                !
 ! R10   R(2,4)                  2.1414         estimate D2E/DX2                !
 ! R11   R(2,6)                  2.1438         estimate D2E/DX2                !
 ! R12   R(2,11)                 2.0605         estimate D2E/DX2                !
 ! R13   R(2,18)                 1.5368         estimate D2E/DX2                !
 ! R14   R(2,19)                 1.5439         estimate D2E/DX2                !
 ! R15   R(3,4)                  2.1263         estimate D2E/DX2                !
 ! R16   R(3,5)                  2.0598         estimate D2E/DX2                !
 ! R17   R(3,10)                 2.1489         estimate D2E/DX2                !
 ! R18   R(3,30)                 1.53           estimate D2E/DX2                !
 ! R19   R(3,31)                 1.5357         estimate D2E/DX2                !
 ! R20   R(4,6)                  2.1486         estimate D2E/DX2                !
 ! R21   R(4,8)                  2.034          estimate D2E/DX2                !
 ! R22   R(4,10)                 2.1616         estimate D2E/DX2                !
 ! R23   R(4,32)                 1.5875         estimate D2E/DX2                !
 ! R24   R(4,33)                 1.5822         estimate D2E/DX2                !
 ! R25   R(5,9)                  2.0665         estimate D2E/DX2                !
 ! R26   R(5,10)                 1.994          estimate D2E/DX2                !
 ! R27   R(5,12)                 1.5391         estimate D2E/DX2                !
 ! R28   R(5,13)                 1.5424         estimate D2E/DX2                !
 ! R29   R(6,7)                  2.1476         estimate D2E/DX2                !
 ! R30   R(6,8)                  2.1613         estimate D2E/DX2                !
 ! R31   R(6,11)                 1.9943         estimate D2E/DX2                !
 ! R32   R(6,26)                 1.5561         estimate D2E/DX2                !
 ! R33   R(6,27)                 1.5497         estimate D2E/DX2                !
 ! R34   R(7,8)                  2.1291         estimate D2E/DX2                !
 ! R35   R(7,9)                  2.0179         estimate D2E/DX2                !
 ! R36   R(7,11)                 2.0646         estimate D2E/DX2                !
 ! R37   R(7,28)                 1.534          estimate D2E/DX2                !
 ! R38   R(7,29)                 1.529          estimate D2E/DX2                !
 ! R39   R(8,9)                  2.1414         estimate D2E/DX2                !
 ! R40   R(8,10)                 2.1487         estimate D2E/DX2                !
 ! R41   R(8,22)                 1.5823         estimate D2E/DX2                !
 ! R42   R(8,23)                 1.5868         estimate D2E/DX2                !
 ! R43   R(9,10)                 2.1414         estimate D2E/DX2                !
 ! R44   R(9,16)                 1.5427         estimate D2E/DX2                !
 ! R45   R(9,17)                 1.5375         estimate D2E/DX2                !
 ! R46   R(10,24)                1.5551         estimate D2E/DX2                !
 ! R47   R(10,25)                1.5498         estimate D2E/DX2                !
 ! R48   R(11,14)                1.54           estimate D2E/DX2                !
 ! R49   R(11,15)                1.5428         estimate D2E/DX2                !
 ! R50   R(12,13)                0.8074         estimate D2E/DX2                !
 ! R51   R(12,42)                2.777          estimate D2E/DX2                !
 ! R52   R(14,15)                0.8071         estimate D2E/DX2                !
 ! R53   R(16,17)                0.8138         estimate D2E/DX2                !
 ! R54   R(16,39)                2.7448         estimate D2E/DX2                !
 ! R55   R(18,19)                0.814          estimate D2E/DX2                !
 ! R56   R(18,37)                2.7521         estimate D2E/DX2                !
 ! R57   R(19,34)                2.8346         estimate D2E/DX2                !
 ! R58   R(20,21)                0.83           estimate D2E/DX2                !
 ! R59   R(20,34)                2.7615         estimate D2E/DX2                !
 ! R60   R(21,34)                2.7477         estimate D2E/DX2                !
 ! R61   R(22,23)                0.793          estimate D2E/DX2                !
 ! R62   R(22,39)                2.6224         estimate D2E/DX2                !
 ! R63   R(24,25)                0.8057         estimate D2E/DX2                !
 ! R64   R(25,42)                2.8701         estimate D2E/DX2                !
 ! R65   R(26,27)                0.8056         estimate D2E/DX2                !
 ! R66   R(26,37)                2.8244         estimate D2E/DX2                !
 ! R67   R(27,41)                2.7061         estimate D2E/DX2                !
 ! R68   R(28,29)                0.8173         estimate D2E/DX2                !
 ! R69   R(28,39)                2.7728         estimate D2E/DX2                !
 ! R70   R(29,41)                2.6953         estimate D2E/DX2                !
 ! R71   R(30,31)                0.8168         estimate D2E/DX2                !
 ! R72   R(30,42)                2.8386         estimate D2E/DX2                !
 ! R73   R(31,34)                2.7791         estimate D2E/DX2                !
 ! R74   R(32,33)                0.7932         estimate D2E/DX2                !
 ! R75   R(32,37)                2.9084         estimate D2E/DX2                !
 ! R76   R(33,37)                2.7887         estimate D2E/DX2                !
 ! R77   R(34,35)                0.7505         estimate D2E/DX2                !
 ! R78   R(36,37)                0.7506         estimate D2E/DX2                !
 ! R79   R(38,39)                0.749          estimate D2E/DX2                !
 ! R80   R(40,41)                0.6            estimate D2E/DX2                !
 ! R81   R(42,43)                0.6            estimate D2E/DX2                !
 ! A1    A(2,1,5)              107.5077         estimate D2E/DX2                !
 ! A2    A(2,1,7)               89.0246         estimate D2E/DX2                !
 ! A3    A(2,1,9)              112.4009         estimate D2E/DX2                !
 ! A4    A(2,1,20)             114.1037         estimate D2E/DX2                !
 ! A5    A(2,1,21)             130.7985         estimate D2E/DX2                !
 ! A6    A(3,1,7)              111.6349         estimate D2E/DX2                !
 ! A7    A(3,1,9)               88.9812         estimate D2E/DX2                !
 ! A8    A(3,1,11)             107.4801         estimate D2E/DX2                !
 ! A9    A(3,1,20)             130.833          estimate D2E/DX2                !
 ! A10   A(3,1,21)             114.7952         estimate D2E/DX2                !
 ! A11   A(5,1,7)              107.6165         estimate D2E/DX2                !
 ! A12   A(5,1,11)             153.2759         estimate D2E/DX2                !
 ! A13   A(5,1,20)             119.0606         estimate D2E/DX2                !
 ! A14   A(5,1,21)              87.6629         estimate D2E/DX2                !
 ! A15   A(7,1,20)             115.3319         estimate D2E/DX2                !
 ! A16   A(7,1,21)             131.4781         estimate D2E/DX2                !
 ! A17   A(9,1,11)             107.634          estimate D2E/DX2                !
 ! A18   A(9,1,20)             131.4961         estimate D2E/DX2                !
 ! A19   A(9,1,21)             114.6906         estimate D2E/DX2                !
 ! A20   A(11,1,20)             87.6592         estimate D2E/DX2                !
 ! A21   A(11,1,21)            119.0599         estimate D2E/DX2                !
 ! A22   A(1,2,4)               93.8219         estimate D2E/DX2                !
 ! A23   A(1,2,6)               87.4281         estimate D2E/DX2                !
 ! A24   A(1,2,18)             130.5746         estimate D2E/DX2                !
 ! A25   A(1,2,19)             126.8177         estimate D2E/DX2                !
 ! A26   A(3,2,6)              111.3672         estimate D2E/DX2                !
 ! A27   A(3,2,11)             120.5411         estimate D2E/DX2                !
 ! A28   A(3,2,18)             129.7399         estimate D2E/DX2                !
 ! A29   A(3,2,19)              99.3318         estimate D2E/DX2                !
 ! A30   A(4,2,11)             110.1192         estimate D2E/DX2                !
 ! A31   A(4,2,18)             135.4984         estimate D2E/DX2                !
 ! A32   A(4,2,19)             123.2124         estimate D2E/DX2                !
 ! A33   A(6,2,18)             116.5841         estimate D2E/DX2                !
 ! A34   A(6,2,19)             142.2465         estimate D2E/DX2                !
 ! A35   A(11,2,18)             98.3723         estimate D2E/DX2                !
 ! A36   A(11,2,19)            124.3136         estimate D2E/DX2                !
 ! A37   A(1,3,4)               93.9727         estimate D2E/DX2                !
 ! A38   A(1,3,10)              87.0924         estimate D2E/DX2                !
 ! A39   A(1,3,30)             130.081          estimate D2E/DX2                !
 ! A40   A(1,3,31)             126.416          estimate D2E/DX2                !
 ! A41   A(2,3,5)              120.1694         estimate D2E/DX2                !
 ! A42   A(2,3,10)             112.0539         estimate D2E/DX2                !
 ! A43   A(2,3,30)             129.2699         estimate D2E/DX2                !
 ! A44   A(2,3,31)              98.7041         estimate D2E/DX2                !
 ! A45   A(4,3,5)              110.6774         estimate D2E/DX2                !
 ! A46   A(4,3,30)             135.8204         estimate D2E/DX2                !
 ! A47   A(4,3,31)             123.0785         estimate D2E/DX2                !
 ! A48   A(5,3,30)              98.0041         estimate D2E/DX2                !
 ! A49   A(5,3,31)             124.106          estimate D2E/DX2                !
 ! A50   A(10,3,30)            116.8399         estimate D2E/DX2                !
 ! A51   A(10,3,31)            142.8602         estimate D2E/DX2                !
 ! A52   A(2,4,8)              105.8621         estimate D2E/DX2                !
 ! A53   A(2,4,10)             106.929          estimate D2E/DX2                !
 ! A54   A(2,4,32)             129.8745         estimate D2E/DX2                !
 ! A55   A(2,4,33)             111.4205         estimate D2E/DX2                !
 ! A56   A(3,4,6)              107.1202         estimate D2E/DX2                !
 ! A57   A(3,4,8)              105.8454         estimate D2E/DX2                !
 ! A58   A(3,4,32)             135.064          estimate D2E/DX2                !
 ! A59   A(3,4,33)             107.4758         estimate D2E/DX2                !
 ! A60   A(6,4,10)             113.6367         estimate D2E/DX2                !
 ! A61   A(6,4,32)             111.6535         estimate D2E/DX2                !
 ! A62   A(6,4,33)             126.2233         estimate D2E/DX2                !
 ! A63   A(8,4,32)             111.747          estimate D2E/DX2                !
 ! A64   A(8,4,33)             139.5281         estimate D2E/DX2                !
 ! A65   A(10,4,32)            119.5768         estimate D2E/DX2                !
 ! A66   A(10,4,33)            119.0302         estimate D2E/DX2                !
 ! A67   A(1,5,10)              96.2614         estimate D2E/DX2                !
 ! A68   A(1,5,12)             143.0004         estimate D2E/DX2                !
 ! A69   A(1,5,13)             112.7518         estimate D2E/DX2                !
 ! A70   A(3,5,9)              101.4941         estimate D2E/DX2                !
 ! A71   A(3,5,12)             129.3855         estimate D2E/DX2                !
 ! A72   A(3,5,13)             126.3411         estimate D2E/DX2                !
 ! A73   A(9,5,12)             126.5484         estimate D2E/DX2                !
 ! A74   A(9,5,13)             128.2388         estimate D2E/DX2                !
 ! A75   A(10,5,12)            120.6859         estimate D2E/DX2                !
 ! A76   A(10,5,13)            150.9781         estimate D2E/DX2                !
 ! A77   A(2,6,7)               96.1858         estimate D2E/DX2                !
 ! A78   A(2,6,8)              101.428          estimate D2E/DX2                !
 ! A79   A(2,6,26)             131.2226         estimate D2E/DX2                !
 ! A80   A(2,6,27)             122.374          estimate D2E/DX2                !
 ! A81   A(4,6,7)              101.109          estimate D2E/DX2                !
 ! A82   A(4,6,11)             112.4526         estimate D2E/DX2                !
 ! A83   A(4,6,26)             108.4725         estimate D2E/DX2                !
 ! A84   A(4,6,27)             133.423          estimate D2E/DX2                !
 ! A85   A(7,6,26)             132.0236         estimate D2E/DX2                !
 ! A86   A(7,6,27)             122.9515         estimate D2E/DX2                !
 ! A87   A(8,6,11)             112.0895         estimate D2E/DX2                !
 ! A88   A(8,6,26)             109.0139         estimate D2E/DX2                !
 ! A89   A(8,6,27)             133.7429         estimate D2E/DX2                !
 ! A90   A(11,6,26)            133.1664         estimate D2E/DX2                !
 ! A91   A(11,6,27)            103.1017         estimate D2E/DX2                !
 ! A92   A(1,7,6)               87.1749         estimate D2E/DX2                !
 ! A93   A(1,7,8)               94.0663         estimate D2E/DX2                !
 ! A94   A(1,7,28)             126.5077         estimate D2E/DX2                !
 ! A95   A(1,7,29)             130.8955         estimate D2E/DX2                !
 ! A96   A(6,7,9)              112.0534         estimate D2E/DX2                !
 ! A97   A(6,7,28)             142.5681         estimate D2E/DX2                !
 ! A98   A(6,7,29)             116.1038         estimate D2E/DX2                !
 ! A99   A(8,7,11)             110.6116         estimate D2E/DX2                !
 ! A100  A(8,7,28)             123.1969         estimate D2E/DX2                !
 ! A101  A(8,7,29)             134.952          estimate D2E/DX2                !
 ! A102  A(9,7,11)             120.2434         estimate D2E/DX2                !
 ! A103  A(9,7,28)              98.9861         estimate D2E/DX2                !
 ! A104  A(9,7,29)             129.7379         estimate D2E/DX2                !
 ! A105  A(11,7,28)            123.9534         estimate D2E/DX2                !
 ! A106  A(11,7,29)             98.2075         estimate D2E/DX2                !
 ! A107  A(4,8,7)              105.6559         estimate D2E/DX2                !
 ! A108  A(4,8,9)              105.734          estimate D2E/DX2                !
 ! A109  A(4,8,22)             138.9586         estimate D2E/DX2                !
 ! A110  A(4,8,23)             110.9439         estimate D2E/DX2                !
 ! A111  A(6,8,9)              106.8419         estimate D2E/DX2                !
 ! A112  A(6,8,10)             113.6452         estimate D2E/DX2                !
 ! A113  A(6,8,22)             119.018          estimate D2E/DX2                !
 ! A114  A(6,8,23)             118.4204         estimate D2E/DX2                !
 ! A115  A(7,8,10)             106.9534         estimate D2E/DX2                !
 ! A116  A(7,8,22)             108.2078         estimate D2E/DX2                !
 ! A117  A(7,8,23)             135.3767         estimate D2E/DX2                !
 ! A118  A(9,8,22)             112.0306         estimate D2E/DX2                !
 ! A119  A(9,8,23)             131.2128         estimate D2E/DX2                !
 ! A120  A(10,8,22)            126.096          estimate D2E/DX2                !
 ! A121  A(10,8,23)            112.1985         estimate D2E/DX2                !
 ! A122  A(1,9,8)               93.8803         estimate D2E/DX2                !
 ! A123  A(1,9,10)              87.4684         estimate D2E/DX2                !
 ! A124  A(1,9,16)             126.3044         estimate D2E/DX2                !
 ! A125  A(1,9,17)             131.7139         estimate D2E/DX2                !
 ! A126  A(5,9,7)              120.3361         estimate D2E/DX2                !
 ! A127  A(5,9,8)              110.0434         estimate D2E/DX2                !
 ! A128  A(5,9,16)             124.0824         estimate D2E/DX2                !
 ! A129  A(5,9,17)              99.0884         estimate D2E/DX2                !
 ! A130  A(7,9,10)             111.4469         estimate D2E/DX2                !
 ! A131  A(7,9,16)              99.3192         estimate D2E/DX2                !
 ! A132  A(7,9,17)             129.8919         estimate D2E/DX2                !
 ! A133  A(8,9,16)             123.6485         estimate D2E/DX2                !
 ! A134  A(8,9,17)             134.3132         estimate D2E/DX2                !
 ! A135  A(10,9,16)            142.5342         estimate D2E/DX2                !
 ! A136  A(10,9,17)            116.0103         estimate D2E/DX2                !
 ! A137  A(3,10,8)             101.1471         estimate D2E/DX2                !
 ! A138  A(3,10,9)              96.2769         estimate D2E/DX2                !
 ! A139  A(3,10,24)            132.2187         estimate D2E/DX2                !
 ! A140  A(3,10,25)            122.1467         estimate D2E/DX2                !
 ! A141  A(4,10,5)             111.8504         estimate D2E/DX2                !
 ! A142  A(4,10,9)             101.3777         estimate D2E/DX2                !
 ! A143  A(4,10,24)            109.0254         estimate D2E/DX2                !
 ! A144  A(4,10,25)            132.9759         estimate D2E/DX2                !
 ! A145  A(5,10,8)             112.6237         estimate D2E/DX2                !
 ! A146  A(5,10,24)            133.412          estimate D2E/DX2                !
 ! A147  A(5,10,25)            103.3578         estimate D2E/DX2                !
 ! A148  A(8,10,24)            108.1074         estimate D2E/DX2                !
 ! A149  A(8,10,25)            133.8398         estimate D2E/DX2                !
 ! A150  A(9,10,24)            130.9834         estimate D2E/DX2                !
 ! A151  A(9,10,25)            123.361          estimate D2E/DX2                !
 ! A152  A(1,11,6)              96.2199         estimate D2E/DX2                !
 ! A153  A(1,11,14)            143.0403         estimate D2E/DX2                !
 ! A154  A(1,11,15)            112.7129         estimate D2E/DX2                !
 ! A155  A(2,11,7)             101.4737         estimate D2E/DX2                !
 ! A156  A(2,11,14)            127.3663         estimate D2E/DX2                !
 ! A157  A(2,11,15)            127.7331         estimate D2E/DX2                !
 ! A158  A(6,11,14)            120.731          estimate D2E/DX2                !
 ! A159  A(6,11,15)            151.0639         estimate D2E/DX2                !
 ! A160  A(7,11,14)            128.6232         estimate D2E/DX2                !
 ! A161  A(7,11,15)            126.7995         estimate D2E/DX2                !
 ! A162  A(5,12,42)             99.0354         estimate D2E/DX2                !
 ! A163  A(13,12,42)           130.1222         estimate D2E/DX2                !
 ! A164  A(9,16,39)            103.9325         estimate D2E/DX2                !
 ! A165  A(17,16,39)           125.573          estimate D2E/DX2                !
 ! A166  A(2,18,37)             85.1289         estimate D2E/DX2                !
 ! A167  A(19,18,37)            99.5746         estimate D2E/DX2                !
 ! A168  A(2,19,34)             91.8549         estimate D2E/DX2                !
 ! A169  A(18,19,34)           111.6252         estimate D2E/DX2                !
 ! A170  A(1,20,34)             90.3457         estimate D2E/DX2                !
 ! A171  A(1,21,34)             90.8671         estimate D2E/DX2                !
 ! A172  A(8,22,39)            110.4192         estimate D2E/DX2                !
 ! A173  A(23,22,39)           161.1247         estimate D2E/DX2                !
 ! A174  A(10,25,42)           105.7769         estimate D2E/DX2                !
 ! A175  A(24,25,42)           139.9392         estimate D2E/DX2                !
 ! A176  A(6,26,37)             85.9909         estimate D2E/DX2                !
 ! A177  A(27,26,37)            91.3511         estimate D2E/DX2                !
 ! A178  A(6,27,41)            104.1956         estimate D2E/DX2                !
 ! A179  A(26,27,41)           132.1102         estimate D2E/DX2                !
 ! A180  A(7,28,39)            104.2161         estimate D2E/DX2                !
 ! A181  A(29,28,39)           129.5465         estimate D2E/DX2                !
 ! A182  A(7,29,41)            109.2841         estimate D2E/DX2                !
 ! A183  A(28,29,41)           162.3543         estimate D2E/DX2                !
 ! A184  A(3,30,42)            110.7397         estimate D2E/DX2                !
 ! A185  A(3,31,34)             92.747          estimate D2E/DX2                !
 ! A186  A(30,31,34)           108.5537         estimate D2E/DX2                !
 ! A187  A(4,32,37)             84.8207         estimate D2E/DX2                !
 ! A188  A(4,33,37)             89.124          estimate D2E/DX2                !
 ! A189  A(19,34,20)            89.6318         estimate D2E/DX2                !
 ! A190  A(19,34,21)            97.8254         estimate D2E/DX2                !
 ! A191  A(19,34,31)            52.9244         estimate D2E/DX2                !
 ! A192  A(19,34,35)           126.6988         estimate D2E/DX2                !
 ! A193  A(20,34,31)            98.7117         estimate D2E/DX2                !
 ! A194  A(20,34,35)           132.2631         estimate D2E/DX2                !
 ! A195  A(21,34,31)            91.4767         estimate D2E/DX2                !
 ! A196  A(21,34,35)           132.3248         estimate D2E/DX2                !
 ! A197  A(31,34,35)           127.0555         estimate D2E/DX2                !
 ! A198  A(18,37,26)            90.5042         estimate D2E/DX2                !
 ! A199  A(18,37,32)            97.5481         estimate D2E/DX2                !
 ! A200  A(18,37,33)            88.4542         estimate D2E/DX2                !
 ! A201  A(18,37,36)           133.0667         estimate D2E/DX2                !
 ! A202  A(26,37,32)            68.5292         estimate D2E/DX2                !
 ! A203  A(26,37,33)            81.4043         estimate D2E/DX2                !
 ! A204  A(26,37,36)           128.3965         estimate D2E/DX2                !
 ! A205  A(32,37,36)           118.982          estimate D2E/DX2                !
 ! A206  A(33,37,36)           118.86           estimate D2E/DX2                !
 ! A207  A(16,39,22)            84.6266         estimate D2E/DX2                !
 ! A208  A(16,39,28)            54.0533         estimate D2E/DX2                !
 ! A209  A(16,39,38)           137.895          estimate D2E/DX2                !
 ! A210  A(22,39,28)            81.192          estimate D2E/DX2                !
 ! A211  A(22,39,38)           130.3945         estimate D2E/DX2                !
 ! A212  A(28,39,38)           139.6019         estimate D2E/DX2                !
 ! A213  A(27,41,29)            85.4631         estimate D2E/DX2                !
 ! A214  A(27,41,40)           140.8369         estimate D2E/DX2                !
 ! A215  A(29,41,40)           125.7741         estimate D2E/DX2                !
 ! A216  A(12,42,25)            67.6277         estimate D2E/DX2                !
 ! A217  A(12,42,30)            71.2262         estimate D2E/DX2                !
 ! A218  A(12,42,43)           131.4112         estimate D2E/DX2                !
 ! A219  A(25,42,30)            79.9292         estimate D2E/DX2                !
 ! A220  A(25,42,43)           128.8516         estimate D2E/DX2                !
 ! A221  A(30,42,43)           146.2819         estimate D2E/DX2                !
 ! A222  L(31,30,42,1,-1)      192.0495         estimate D2E/DX2                !
 ! A223  L(31,30,42,1,-2)      189.1552         estimate D2E/DX2                !
 ! D1    D(5,1,2,4)            -45.1321         estimate D2E/DX2                !
 ! D2    D(5,1,2,6)           -105.0134         estimate D2E/DX2                !
 ! D3    D(5,1,2,18)           131.5304         estimate D2E/DX2                !
 ! D4    D(5,1,2,19)            92.2381         estimate D2E/DX2                !
 ! D5    D(7,1,2,4)             63.0489         estimate D2E/DX2                !
 ! D6    D(7,1,2,6)              3.1676         estimate D2E/DX2                !
 ! D7    D(7,1,2,18)          -120.2886         estimate D2E/DX2                !
 ! D8    D(7,1,2,19)          -159.5809         estimate D2E/DX2                !
 ! D9    D(9,1,2,4)             14.696          estimate D2E/DX2                !
 ! D10   D(9,1,2,6)            -45.1853         estimate D2E/DX2                !
 ! D11   D(9,1,2,18)          -168.6415         estimate D2E/DX2                !
 ! D12   D(9,1,2,19)           152.0662         estimate D2E/DX2                !
 ! D13   D(20,1,2,4)          -179.4878         estimate D2E/DX2                !
 ! D14   D(20,1,2,6)           120.6309         estimate D2E/DX2                !
 ! D15   D(20,1,2,18)           -2.8253         estimate D2E/DX2                !
 ! D16   D(20,1,2,19)          -42.1175         estimate D2E/DX2                !
 ! D17   D(21,1,2,4)          -147.5938         estimate D2E/DX2                !
 ! D18   D(21,1,2,6)           152.5249         estimate D2E/DX2                !
 ! D19   D(21,1,2,18)           29.0687         estimate D2E/DX2                !
 ! D20   D(21,1,2,19)          -10.2236         estimate D2E/DX2                !
 ! D21   D(7,1,3,4)            -14.8798         estimate D2E/DX2                !
 ! D22   D(7,1,3,10)            45.5097         estimate D2E/DX2                !
 ! D23   D(7,1,3,30)           168.7472         estimate D2E/DX2                !
 ! D24   D(7,1,3,31)          -151.8577         estimate D2E/DX2                !
 ! D25   D(9,1,3,4)            -63.5006         estimate D2E/DX2                !
 ! D26   D(9,1,3,10)            -3.1111         estimate D2E/DX2                !
 ! D27   D(9,1,3,30)           120.1264         estimate D2E/DX2                !
 ! D28   D(9,1,3,31)           159.5215         estimate D2E/DX2                !
 ! D29   D(11,1,3,4)            44.6823         estimate D2E/DX2                !
 ! D30   D(11,1,3,10)          105.0718         estimate D2E/DX2                !
 ! D31   D(11,1,3,30)         -131.6907         estimate D2E/DX2                !
 ! D32   D(11,1,3,31)          -92.2956         estimate D2E/DX2                !
 ! D33   D(20,1,3,4)           147.1301         estimate D2E/DX2                !
 ! D34   D(20,1,3,10)         -152.4803         estimate D2E/DX2                !
 ! D35   D(20,1,3,30)          -29.2429         estimate D2E/DX2                !
 ! D36   D(20,1,3,31)           10.1522         estimate D2E/DX2                !
 ! D37   D(21,1,3,4)           179.6277         estimate D2E/DX2                !
 ! D38   D(21,1,3,10)         -119.9828         estimate D2E/DX2                !
 ! D39   D(21,1,3,30)            3.2547         estimate D2E/DX2                !
 ! D40   D(21,1,3,31)           42.6497         estimate D2E/DX2                !
 ! D41   D(2,1,5,10)            48.1509         estimate D2E/DX2                !
 ! D42   D(2,1,5,12)          -134.7825         estimate D2E/DX2                !
 ! D43   D(2,1,5,13)          -131.1254         estimate D2E/DX2                !
 ! D44   D(7,1,5,10)           -46.5202         estimate D2E/DX2                !
 ! D45   D(7,1,5,12)           130.5463         estimate D2E/DX2                !
 ! D46   D(7,1,5,13)           134.2035         estimate D2E/DX2                !
 ! D47   D(11,1,5,10)            0.9733         estimate D2E/DX2                !
 ! D48   D(11,1,5,12)          178.0398         estimate D2E/DX2                !
 ! D49   D(11,1,5,13)         -178.303          estimate D2E/DX2                !
 ! D50   D(20,1,5,10)          179.8481         estimate D2E/DX2                !
 ! D51   D(20,1,5,12)           -3.0854         estimate D2E/DX2                !
 ! D52   D(20,1,5,13)            0.5718         estimate D2E/DX2                !
 ! D53   D(21,1,5,10)         -179.5628         estimate D2E/DX2                !
 ! D54   D(21,1,5,12)           -2.4963         estimate D2E/DX2                !
 ! D55   D(21,1,5,13)            1.1609         estimate D2E/DX2                !
 ! D56   D(2,1,7,6)             -3.1626         estimate D2E/DX2                !
 ! D57   D(2,1,7,8)            -63.5214         estimate D2E/DX2                !
 ! D58   D(2,1,7,28)           159.1275         estimate D2E/DX2                !
 ! D59   D(2,1,7,29)           119.5246         estimate D2E/DX2                !
 ! D60   D(3,1,7,6)             45.5044         estimate D2E/DX2                !
 ! D61   D(3,1,7,8)            -14.8544         estimate D2E/DX2                !
 ! D62   D(3,1,7,28)          -152.2054         estimate D2E/DX2                !
 ! D63   D(3,1,7,29)           168.1916         estimate D2E/DX2                !
 ! D64   D(5,1,7,6)            104.9132         estimate D2E/DX2                !
 ! D65   D(5,1,7,8)             44.5544         estimate D2E/DX2                !
 ! D66   D(5,1,7,28)           -92.7967         estimate D2E/DX2                !
 ! D67   D(5,1,7,29)          -132.3996         estimate D2E/DX2                !
 ! D68   D(20,1,7,6)          -119.5119         estimate D2E/DX2                !
 ! D69   D(20,1,7,8)          -179.8707         estimate D2E/DX2                !
 ! D70   D(20,1,7,28)           42.7782         estimate D2E/DX2                !
 ! D71   D(20,1,7,29)            3.1753         estimate D2E/DX2                !
 ! D72   D(21,1,7,6)          -152.1657         estimate D2E/DX2                !
 ! D73   D(21,1,7,8)           147.4754         estimate D2E/DX2                !
 ! D74   D(21,1,7,28)           10.1244         estimate D2E/DX2                !
 ! D75   D(21,1,7,29)          -29.4786         estimate D2E/DX2                !
 ! D76   D(2,1,9,8)             14.6891         estimate D2E/DX2                !
 ! D77   D(2,1,9,10)           -45.2302         estimate D2E/DX2                !
 ! D78   D(2,1,9,16)           152.3333         estimate D2E/DX2                !
 ! D79   D(2,1,9,17)          -168.5035         estimate D2E/DX2                !
 ! D80   D(3,1,9,8)             63.0403         estimate D2E/DX2                !
 ! D81   D(3,1,9,10)             3.121          estimate D2E/DX2                !
 ! D82   D(3,1,9,16)          -159.3155         estimate D2E/DX2                !
 ! D83   D(3,1,9,17)          -120.1523         estimate D2E/DX2                !
 ! D84   D(11,1,9,8)           -44.9938         estimate D2E/DX2                !
 ! D85   D(11,1,9,10)         -104.9131         estimate D2E/DX2                !
 ! D86   D(11,1,9,16)           92.6505         estimate D2E/DX2                !
 ! D87   D(11,1,9,17)          131.8137         estimate D2E/DX2                !
 ! D88   D(20,1,9,8)          -147.9362         estimate D2E/DX2                !
 ! D89   D(20,1,9,10)          152.1445         estimate D2E/DX2                !
 ! D90   D(20,1,9,16)          -10.2919         estimate D2E/DX2                !
 ! D91   D(20,1,9,17)           28.8713         estimate D2E/DX2                !
 ! D92   D(21,1,9,8)          -179.9931         estimate D2E/DX2                !
 ! D93   D(21,1,9,10)          120.0876         estimate D2E/DX2                !
 ! D94   D(21,1,9,16)          -42.3488         estimate D2E/DX2                !
 ! D95   D(21,1,9,17)           -3.1857         estimate D2E/DX2                !
 ! D96   D(3,1,11,6)           -46.8345         estimate D2E/DX2                !
 ! D97   D(3,1,11,14)          131.9545         estimate D2E/DX2                !
 ! D98   D(3,1,11,15)          133.6122         estimate D2E/DX2                !
 ! D99   D(5,1,11,6)            -0.1343         estimate D2E/DX2                !
 ! D100  D(5,1,11,14)          178.6547         estimate D2E/DX2                !
 ! D101  D(5,1,11,15)         -179.6876         estimate D2E/DX2                !
 ! D102  D(9,1,11,6)            47.7853         estimate D2E/DX2                !
 ! D103  D(9,1,11,14)         -133.4257         estimate D2E/DX2                !
 ! D104  D(9,1,11,15)         -131.768          estimate D2E/DX2                !
 ! D105  D(20,1,11,6)         -179.15           estimate D2E/DX2                !
 ! D106  D(20,1,11,14)          -0.361          estimate D2E/DX2                !
 ! D107  D(20,1,11,15)           1.2968         estimate D2E/DX2                !
 ! D108  D(21,1,11,6)         -179.5215         estimate D2E/DX2                !
 ! D109  D(21,1,11,14)          -0.7325         estimate D2E/DX2                !
 ! D110  D(21,1,11,15)           0.9252         estimate D2E/DX2                !
 ! D111  D(2,1,20,34)           49.9361         estimate D2E/DX2                !
 ! D112  D(3,1,20,34)          -10.5235         estimate D2E/DX2                !
 ! D113  D(5,1,20,34)          -78.7939         estimate D2E/DX2                !
 ! D114  D(7,1,20,34)          150.9564         estimate D2E/DX2                !
 ! D115  D(9,1,20,34)         -147.6692         estimate D2E/DX2                !
 ! D116  D(11,1,20,34)         100.6997         estimate D2E/DX2                !
 ! D117  D(2,1,21,34)           13.9684         estimate D2E/DX2                !
 ! D118  D(3,1,21,34)          -46.9983         estimate D2E/DX2                !
 ! D119  D(5,1,21,34)          -97.2854         estimate D2E/DX2                !
 ! D120  D(7,1,21,34)          151.1095         estimate D2E/DX2                !
 ! D121  D(9,1,21,34)         -147.9996         estimate D2E/DX2                !
 ! D122  D(11,1,21,34)          82.4388         estimate D2E/DX2                !
 ! D123  D(6,2,3,5)             64.1443         estimate D2E/DX2                !
 ! D124  D(6,2,3,10)             1.0855         estimate D2E/DX2                !
 ! D125  D(6,2,3,30)          -162.7521         estimate D2E/DX2                !
 ! D126  D(6,2,3,31)          -157.6854         estimate D2E/DX2                !
 ! D127  D(11,2,3,5)             1.2525         estimate D2E/DX2                !
 ! D128  D(11,2,3,10)          -61.8063         estimate D2E/DX2                !
 ! D129  D(11,2,3,30)          134.3561         estimate D2E/DX2                !
 ! D130  D(11,2,3,31)          139.4228         estimate D2E/DX2                !
 ! D131  D(18,2,3,5)          -134.014          estimate D2E/DX2                !
 ! D132  D(18,2,3,10)          162.9273         estimate D2E/DX2                !
 ! D133  D(18,2,3,30)           -0.9104         estimate D2E/DX2                !
 ! D134  D(18,2,3,31)            4.1563         estimate D2E/DX2                !
 ! D135  D(19,2,3,5)          -138.2346         estimate D2E/DX2                !
 ! D136  D(19,2,3,10)          158.7066         estimate D2E/DX2                !
 ! D137  D(19,2,3,30)           -5.131          estimate D2E/DX2                !
 ! D138  D(19,2,3,31)           -0.0643         estimate D2E/DX2                !
 ! D139  D(1,2,4,8)            -41.3121         estimate D2E/DX2                !
 ! D140  D(1,2,4,10)            23.116          estimate D2E/DX2                !
 ! D141  D(1,2,4,32)          -178.9799         estimate D2E/DX2                !
 ! D142  D(1,2,4,33)           154.7445         estimate D2E/DX2                !
 ! D143  D(11,2,4,8)            15.8645         estimate D2E/DX2                !
 ! D144  D(11,2,4,10)           80.2926         estimate D2E/DX2                !
 ! D145  D(11,2,4,32)         -121.8033         estimate D2E/DX2                !
 ! D146  D(11,2,4,33)         -148.0789         estimate D2E/DX2                !
 ! D147  D(18,2,4,8)           142.305          estimate D2E/DX2                !
 ! D148  D(18,2,4,10)         -153.267          estimate D2E/DX2                !
 ! D149  D(18,2,4,32)            4.6372         estimate D2E/DX2                !
 ! D150  D(18,2,4,33)          -21.6384         estimate D2E/DX2                !
 ! D151  D(19,2,4,8)           179.0816         estimate D2E/DX2                !
 ! D152  D(19,2,4,10)         -116.4903         estimate D2E/DX2                !
 ! D153  D(19,2,4,32)           41.4138         estimate D2E/DX2                !
 ! D154  D(19,2,4,33)           15.1382         estimate D2E/DX2                !
 ! D155  D(1,2,6,7)             -3.3838         estimate D2E/DX2                !
 ! D156  D(1,2,6,8)             56.4018         estimate D2E/DX2                !
 ! D157  D(1,2,6,26)          -175.3537         estimate D2E/DX2                !
 ! D158  D(1,2,6,27)          -139.1512         estimate D2E/DX2                !
 ! D159  D(3,2,6,7)            -64.0502         estimate D2E/DX2                !
 ! D160  D(3,2,6,8)             -4.2647         estimate D2E/DX2                !
 ! D161  D(3,2,6,26)           123.9799         estimate D2E/DX2                !
 ! D162  D(3,2,6,27)           160.1823         estimate D2E/DX2                !
 ! D163  D(18,2,6,7)           131.4932         estimate D2E/DX2                !
 ! D164  D(18,2,6,8)          -168.7212         estimate D2E/DX2                !
 ! D165  D(18,2,6,26)          -40.4767         estimate D2E/DX2                !
 ! D166  D(18,2,6,27)           -4.2743         estimate D2E/DX2                !
 ! D167  D(19,2,6,7)           153.8007         estimate D2E/DX2                !
 ! D168  D(19,2,6,8)          -146.4138         estimate D2E/DX2                !
 ! D169  D(19,2,6,26)          -18.1693         estimate D2E/DX2                !
 ! D170  D(19,2,6,27)           18.0332         estimate D2E/DX2                !
 ! D171  D(3,2,11,7)            43.6724         estimate D2E/DX2                !
 ! D172  D(3,2,11,14)         -153.3109         estimate D2E/DX2                !
 ! D173  D(3,2,11,15)         -114.7505         estimate D2E/DX2                !
 ! D174  D(4,2,11,7)           -24.2379         estimate D2E/DX2                !
 ! D175  D(4,2,11,14)          138.7787         estimate D2E/DX2                !
 ! D176  D(4,2,11,15)          177.3392         estimate D2E/DX2                !
 ! D177  D(18,2,11,7)         -169.4909         estimate D2E/DX2                !
 ! D178  D(18,2,11,14)          -6.4743         estimate D2E/DX2                !
 ! D179  D(18,2,11,15)          32.0862         estimate D2E/DX2                !
 ! D180  D(19,2,11,7)          172.7686         estimate D2E/DX2                !
 ! D181  D(19,2,11,14)         -24.2148         estimate D2E/DX2                !
 ! D182  D(19,2,11,15)          14.3457         estimate D2E/DX2                !
 ! D183  D(1,2,18,37)          162.8616         estimate D2E/DX2                !
 ! D184  D(3,2,18,37)         -109.4526         estimate D2E/DX2                !
 ! D185  D(4,2,18,37)          -21.8921         estimate D2E/DX2                !
 ! D186  D(6,2,18,37)           51.6103         estimate D2E/DX2                !
 ! D187  D(11,2,18,37)         108.3322         estimate D2E/DX2                !
 ! D188  D(1,2,19,34)           -2.6676         estimate D2E/DX2                !
 ! D189  D(3,2,19,34)           61.6591         estimate D2E/DX2                !
 ! D190  D(4,2,19,34)          123.4614         estimate D2E/DX2                !
 ! D191  D(6,2,19,34)         -153.7279         estimate D2E/DX2                !
 ! D192  D(11,2,19,34)         -75.7015         estimate D2E/DX2                !
 ! D193  D(1,3,4,6)            -23.4513         estimate D2E/DX2                !
 ! D194  D(1,3,4,8)             41.677          estimate D2E/DX2                !
 ! D195  D(1,3,4,32)          -172.2504         estimate D2E/DX2                !
 ! D196  D(1,3,4,33)          -161.6303         estimate D2E/DX2                !
 ! D197  D(5,3,4,6)            -80.4249         estimate D2E/DX2                !
 ! D198  D(5,3,4,8)            -15.2966         estimate D2E/DX2                !
 ! D199  D(5,3,4,32)           130.776          estimate D2E/DX2                !
 ! D200  D(5,3,4,33)           141.3961         estimate D2E/DX2                !
 ! D201  D(30,3,4,6)           152.566          estimate D2E/DX2                !
 ! D202  D(30,3,4,8)          -142.3057         estimate D2E/DX2                !
 ! D203  D(30,3,4,32)            3.7669         estimate D2E/DX2                !
 ! D204  D(30,3,4,33)           14.387          estimate D2E/DX2                !
 ! D205  D(31,3,4,6)           115.61           estimate D2E/DX2                !
 ! D206  D(31,3,4,8)          -179.2617         estimate D2E/DX2                !
 ! D207  D(31,3,4,32)          -33.1891         estimate D2E/DX2                !
 ! D208  D(31,3,4,33)          -22.569          estimate D2E/DX2                !
 ! D209  D(2,3,5,9)            -44.9508         estimate D2E/DX2                !
 ! D210  D(2,3,5,12)           152.6485         estimate D2E/DX2                !
 ! D211  D(2,3,5,13)           114.0703         estimate D2E/DX2                !
 ! D212  D(4,3,5,9)             24.0483         estimate D2E/DX2                !
 ! D213  D(4,3,5,12)          -138.3524         estimate D2E/DX2                !
 ! D214  D(4,3,5,13)          -176.9306         estimate D2E/DX2                !
 ! D215  D(30,3,5,9)           169.8551         estimate D2E/DX2                !
 ! D216  D(30,3,5,12)            7.4544         estimate D2E/DX2                !
 ! D217  D(30,3,5,13)          -31.1238         estimate D2E/DX2                !
 ! D218  D(31,3,5,9)          -172.184          estimate D2E/DX2                !
 ! D219  D(31,3,5,12)           25.4153         estimate D2E/DX2                !
 ! D220  D(31,3,5,13)          -13.1629         estimate D2E/DX2                !
 ! D221  D(1,3,10,8)           -57.1501         estimate D2E/DX2                !
 ! D222  D(1,3,10,9)             3.3261         estimate D2E/DX2                !
 ! D223  D(1,3,10,24)          175.5112         estimate D2E/DX2                !
 ! D224  D(1,3,10,25)          139.5894         estimate D2E/DX2                !
 ! D225  D(2,3,10,8)             2.6522         estimate D2E/DX2                !
 ! D226  D(2,3,10,9)            63.1283         estimate D2E/DX2                !
 ! D227  D(2,3,10,24)         -124.6865         estimate D2E/DX2                !
 ! D228  D(2,3,10,25)         -160.6084         estimate D2E/DX2                !
 ! D229  D(30,3,10,8)          168.6761         estimate D2E/DX2                !
 ! D230  D(30,3,10,9)         -130.8478         estimate D2E/DX2                !
 ! D231  D(30,3,10,24)          41.3374         estimate D2E/DX2                !
 ! D232  D(30,3,10,25)           5.4156         estimate D2E/DX2                !
 ! D233  D(31,3,10,8)          146.2942         estimate D2E/DX2                !
 ! D234  D(31,3,10,9)         -153.2297         estimate D2E/DX2                !
 ! D235  D(31,3,10,24)          18.9555         estimate D2E/DX2                !
 ! D236  D(31,3,10,25)         -16.9664         estimate D2E/DX2                !
 ! D237  D(1,3,30,42)          -98.4852         estimate D2E/DX2                !
 ! D238  D(2,3,30,42)          175.2882         estimate D2E/DX2                !
 ! D239  D(4,3,30,42)           86.7104         estimate D2E/DX2                !
 ! D240  D(5,3,30,42)          -44.3122         estimate D2E/DX2                !
 ! D241  D(10,3,30,42)          12.0948         estimate D2E/DX2                !
 ! D242  D(1,3,31,34)           -0.4788         estimate D2E/DX2                !
 ! D243  D(2,3,31,34)          -63.8365         estimate D2E/DX2                !
 ! D244  D(4,3,31,34)         -126.1581         estimate D2E/DX2                !
 ! D245  D(5,3,31,34)           72.0285         estimate D2E/DX2                !
 ! D246  D(10,3,31,34)         149.933          estimate D2E/DX2                !
 ! D247  D(3,4,6,7)             58.483          estimate D2E/DX2                !
 ! D248  D(3,4,6,11)            -3.1011         estimate D2E/DX2                !
 ! D249  D(3,4,6,26)          -159.8079         estimate D2E/DX2                !
 ! D250  D(3,4,6,27)          -139.8873         estimate D2E/DX2                !
 ! D251  D(10,4,6,7)            -5.8106         estimate D2E/DX2                !
 ! D252  D(10,4,6,11)          -67.3947         estimate D2E/DX2                !
 ! D253  D(10,4,6,26)          135.8985         estimate D2E/DX2                !
 ! D254  D(10,4,6,27)          155.8191         estimate D2E/DX2                !
 ! D255  D(32,4,6,7)          -144.7008         estimate D2E/DX2                !
 ! D256  D(32,4,6,11)          153.7151         estimate D2E/DX2                !
 ! D257  D(32,4,6,26)           -2.9917         estimate D2E/DX2                !
 ! D258  D(32,4,6,27)           16.9289         estimate D2E/DX2                !
 ! D259  D(33,4,6,7)          -173.5545         estimate D2E/DX2                !
 ! D260  D(33,4,6,11)          124.8614         estimate D2E/DX2                !
 ! D261  D(33,4,6,26)          -31.8454         estimate D2E/DX2                !
 ! D262  D(33,4,6,27)          -11.9248         estimate D2E/DX2                !
 ! D263  D(2,4,8,7)             -0.2462         estimate D2E/DX2                !
 ! D264  D(2,4,8,9)             58.5429         estimate D2E/DX2                !
 ! D265  D(2,4,8,22)          -144.9466         estimate D2E/DX2                !
 ! D266  D(2,4,8,23)          -154.2366         estimate D2E/DX2                !
 ! D267  D(3,4,8,7)            -59.1697         estimate D2E/DX2                !
 ! D268  D(3,4,8,9)             -0.3806         estimate D2E/DX2                !
 ! D269  D(3,4,8,22)           156.1298         estimate D2E/DX2                !
 ! D270  D(3,4,8,23)           146.8399         estimate D2E/DX2                !
 ! D271  D(32,4,8,7)           145.945          estimate D2E/DX2                !
 ! D272  D(32,4,8,9)          -155.2659         estimate D2E/DX2                !
 ! D273  D(32,4,8,22)            1.2445         estimate D2E/DX2                !
 ! D274  D(32,4,8,23)           -8.0455         estimate D2E/DX2                !
 ! D275  D(33,4,8,7)           156.3824         estimate D2E/DX2                !
 ! D276  D(33,4,8,9)          -144.8285         estimate D2E/DX2                !
 ! D277  D(33,4,8,22)           11.6819         estimate D2E/DX2                !
 ! D278  D(33,4,8,23)            2.3919         estimate D2E/DX2                !
 ! D279  D(2,4,10,5)             4.1412         estimate D2E/DX2                !
 ! D280  D(2,4,10,9)           -57.7245         estimate D2E/DX2                !
 ! D281  D(2,4,10,24)          161.2859         estimate D2E/DX2                !
 ! D282  D(2,4,10,25)          139.6884         estimate D2E/DX2                !
 ! D283  D(6,4,10,5)            68.1689         estimate D2E/DX2                !
 ! D284  D(6,4,10,9)             6.3032         estimate D2E/DX2                !
 ! D285  D(6,4,10,24)         -134.6864         estimate D2E/DX2                !
 ! D286  D(6,4,10,25)         -156.2839         estimate D2E/DX2                !
 ! D287  D(32,4,10,5)         -156.4725         estimate D2E/DX2                !
 ! D288  D(32,4,10,9)          141.6618         estimate D2E/DX2                !
 ! D289  D(32,4,10,24)           0.6722         estimate D2E/DX2                !
 ! D290  D(32,4,10,25)         -20.9253         estimate D2E/DX2                !
 ! D291  D(33,4,10,5)         -123.126          estimate D2E/DX2                !
 ! D292  D(33,4,10,9)          175.0083         estimate D2E/DX2                !
 ! D293  D(33,4,10,24)          34.0187         estimate D2E/DX2                !
 ! D294  D(33,4,10,25)          12.4212         estimate D2E/DX2                !
 ! D295  D(2,4,32,37)           16.0031         estimate D2E/DX2                !
 ! D296  D(3,4,32,37)           95.5389         estimate D2E/DX2                !
 ! D297  D(6,4,32,37)          -52.2747         estimate D2E/DX2                !
 ! D298  D(8,4,32,37)         -119.7764         estimate D2E/DX2                !
 ! D299  D(10,4,32,37)         171.561          estimate D2E/DX2                !
 ! D300  D(2,4,33,37)           44.5575         estimate D2E/DX2                !
 ! D301  D(3,4,33,37)          104.659          estimate D2E/DX2                !
 ! D302  D(6,4,33,37)          -23.1612         estimate D2E/DX2                !
 ! D303  D(8,4,33,37)         -111.244          estimate D2E/DX2                !
 ! D304  D(10,4,33,37)         169.6898         estimate D2E/DX2                !
 ! D305  D(3,5,9,7)             43.8325         estimate D2E/DX2                !
 ! D306  D(3,5,9,8)            -24.1364         estimate D2E/DX2                !
 ! D307  D(3,5,9,16)           172.3302         estimate D2E/DX2                !
 ! D308  D(3,5,9,17)          -168.3725         estimate D2E/DX2                !
 ! D309  D(12,5,9,7)          -153.079          estimate D2E/DX2                !
 ! D310  D(12,5,9,8)           138.9521         estimate D2E/DX2                !
 ! D311  D(12,5,9,16)          -24.5813         estimate D2E/DX2                !
 ! D312  D(12,5,9,17)           -5.284          estimate D2E/DX2                !
 ! D313  D(13,5,9,7)          -114.6262         estimate D2E/DX2                !
 ! D314  D(13,5,9,8)           177.4049         estimate D2E/DX2                !
 ! D315  D(13,5,9,16)           13.8714         estimate D2E/DX2                !
 ! D316  D(13,5,9,17)           33.1687         estimate D2E/DX2                !
 ! D317  D(1,5,10,4)           -31.3836         estimate D2E/DX2                !
 ! D318  D(1,5,10,8)            29.9116         estimate D2E/DX2                !
 ! D319  D(1,5,10,24)          178.9789         estimate D2E/DX2                !
 ! D320  D(1,5,10,25)         -179.6055         estimate D2E/DX2                !
 ! D321  D(12,5,10,4)          150.6687         estimate D2E/DX2                !
 ! D322  D(12,5,10,8)         -148.0361         estimate D2E/DX2                !
 ! D323  D(12,5,10,24)           1.0313         estimate D2E/DX2                !
 ! D324  D(12,5,10,25)           2.4469         estimate D2E/DX2                !
 ! D325  D(13,5,10,4)          147.2406         estimate D2E/DX2                !
 ! D326  D(13,5,10,8)         -151.4642         estimate D2E/DX2                !
 ! D327  D(13,5,10,24)          -2.3968         estimate D2E/DX2                !
 ! D328  D(13,5,10,25)          -0.9812         estimate D2E/DX2                !
 ! D329  D(1,5,12,42)          135.9458         estimate D2E/DX2                !
 ! D330  D(3,5,12,42)           32.6297         estimate D2E/DX2                !
 ! D331  D(9,5,12,42)         -125.7273         estimate D2E/DX2                !
 ! D332  D(10,5,12,42)         -47.4454         estimate D2E/DX2                !
 ! D333  D(2,6,7,1)              3.375          estimate D2E/DX2                !
 ! D334  D(2,6,7,9)             63.3384         estimate D2E/DX2                !
 ! D335  D(2,6,7,28)          -152.9048         estimate D2E/DX2                !
 ! D336  D(2,6,7,29)          -131.5154         estimate D2E/DX2                !
 ! D337  D(4,6,7,1)            -57.05           estimate D2E/DX2                !
 ! D338  D(4,6,7,9)              2.9134         estimate D2E/DX2                !
 ! D339  D(4,6,7,28)           146.6701         estimate D2E/DX2                !
 ! D340  D(4,6,7,29)           168.0596         estimate D2E/DX2                !
 ! D341  D(26,6,7,1)           175.2439         estimate D2E/DX2                !
 ! D342  D(26,6,7,9)          -124.7927         estimate D2E/DX2                !
 ! D343  D(26,6,7,28)           18.9641         estimate D2E/DX2                !
 ! D344  D(26,6,7,29)           40.3535         estimate D2E/DX2                !
 ! D345  D(27,6,7,1)           138.7798         estimate D2E/DX2                !
 ! D346  D(27,6,7,9)          -161.2568         estimate D2E/DX2                !
 ! D347  D(27,6,7,28)          -17.5001         estimate D2E/DX2                !
 ! D348  D(27,6,7,29)            3.8894         estimate D2E/DX2                !
 ! D349  D(2,6,8,9)            -57.7338         estimate D2E/DX2                !
 ! D350  D(2,6,8,10)             6.1844         estimate D2E/DX2                !
 ! D351  D(2,6,8,22)           174.2347         estimate D2E/DX2                !
 ! D352  D(2,6,8,23)           141.0864         estimate D2E/DX2                !
 ! D353  D(11,6,8,9)             3.8951         estimate D2E/DX2                !
 ! D354  D(11,6,8,10)           67.8133         estimate D2E/DX2                !
 ! D355  D(11,6,8,22)         -124.1364         estimate D2E/DX2                !
 ! D356  D(11,6,8,23)         -157.2847         estimate D2E/DX2                !
 ! D357  D(26,6,8,9)           160.9348         estimate D2E/DX2                !
 ! D358  D(26,6,8,10)         -135.147          estimate D2E/DX2                !
 ! D359  D(26,6,8,22)           32.9033         estimate D2E/DX2                !
 ! D360  D(26,6,8,23)           -0.245          estimate D2E/DX2                !
 ! D361  D(27,6,8,9)           140.5337         estimate D2E/DX2                !
 ! D362  D(27,6,8,10)         -155.5481         estimate D2E/DX2                !
 ! D363  D(27,6,8,22)           12.5022         estimate D2E/DX2                !
 ! D364  D(27,6,8,23)          -20.6461         estimate D2E/DX2                !
 ! D365  D(4,6,11,1)            30.2787         estimate D2E/DX2                !
 ! D366  D(4,6,11,14)         -148.8742         estimate D2E/DX2                !
 ! D367  D(4,6,11,15)         -150.573          estimate D2E/DX2                !
 ! D368  D(8,6,11,1)           -31.0419         estimate D2E/DX2                !
 ! D369  D(8,6,11,14)          149.8051         estimate D2E/DX2                !
 ! D370  D(8,6,11,15)          148.1063         estimate D2E/DX2                !
 ! D371  D(26,6,11,1)          179.3329         estimate D2E/DX2                !
 ! D372  D(26,6,11,14)           0.1799         estimate D2E/DX2                !
 ! D373  D(26,6,11,15)          -1.5189         estimate D2E/DX2                !
 ! D374  D(27,6,11,1)          179.5746         estimate D2E/DX2                !
 ! D375  D(27,6,11,14)           0.4216         estimate D2E/DX2                !
 ! D376  D(27,6,11,15)          -1.2772         estimate D2E/DX2                !
 ! D377  D(2,6,26,37)           -7.8287         estimate D2E/DX2                !
 ! D378  D(4,6,26,37)           57.8818         estimate D2E/DX2                !
 ! D379  D(7,6,26,37)         -177.0539         estimate D2E/DX2                !
 ! D380  D(8,6,26,37)          117.66           estimate D2E/DX2                !
 ! D381  D(11,6,26,37)         -92.0478         estimate D2E/DX2                !
 ! D382  D(2,6,27,41)          112.0106         estimate D2E/DX2                !
 ! D383  D(4,6,27,41)         -170.6269         estimate D2E/DX2                !
 ! D384  D(7,6,27,41)          -12.2524         estimate D2E/DX2                !
 ! D385  D(8,6,27,41)          -89.322          estimate D2E/DX2                !
 ! D386  D(11,6,27,41)          49.8945         estimate D2E/DX2                !
 ! D387  D(1,7,8,4)             41.5718         estimate D2E/DX2                !
 ! D388  D(1,7,8,10)           -23.497          estimate D2E/DX2                !
 ! D389  D(1,7,8,22)          -161.97           estimate D2E/DX2                !
 ! D390  D(1,7,8,23)          -174.0924         estimate D2E/DX2                !
 ! D391  D(11,7,8,4)           -15.4543         estimate D2E/DX2                !
 ! D392  D(11,7,8,10)          -80.5231         estimate D2E/DX2                !
 ! D393  D(11,7,8,22)          141.0039         estimate D2E/DX2                !
 ! D394  D(11,7,8,23)          128.8815         estimate D2E/DX2                !
 ! D395  D(28,7,8,4)          -179.028          estimate D2E/DX2                !
 ! D396  D(28,7,8,10)          115.9032         estimate D2E/DX2                !
 ! D397  D(28,7,8,22)          -22.5698         estimate D2E/DX2                !
 ! D398  D(28,7,8,23)          -34.6922         estimate D2E/DX2                !
 ! D399  D(29,7,8,4)          -141.6818         estimate D2E/DX2                !
 ! D400  D(29,7,8,10)          153.2494         estimate D2E/DX2                !
 ! D401  D(29,7,8,22)           14.7763         estimate D2E/DX2                !
 ! D402  D(29,7,8,23)            2.6539         estimate D2E/DX2                !
 ! D403  D(6,7,9,5)            -61.9605         estimate D2E/DX2                !
 ! D404  D(6,7,9,10)             0.8781         estimate D2E/DX2                !
 ! D405  D(6,7,9,16)           159.1013         estimate D2E/DX2                !
 ! D406  D(6,7,9,17)           161.3459         estimate D2E/DX2                !
 ! D407  D(11,7,9,5)             1.0652         estimate D2E/DX2                !
 ! D408  D(11,7,9,10)           63.9038         estimate D2E/DX2                !
 ! D409  D(11,7,9,16)         -137.873          estimate D2E/DX2                !
 ! D410  D(11,7,9,17)         -135.6284         estimate D2E/DX2                !
 ! D411  D(28,7,9,5)           139.3742         estimate D2E/DX2                !
 ! D412  D(28,7,9,10)         -157.7872         estimate D2E/DX2                !
 ! D413  D(28,7,9,16)            0.436          estimate D2E/DX2                !
 ! D414  D(28,7,9,17)            2.6806         estimate D2E/DX2                !
 ! D415  D(29,7,9,5)           135.4589         estimate D2E/DX2                !
 ! D416  D(29,7,9,10)         -161.7024         estimate D2E/DX2                !
 ! D417  D(29,7,9,16)           -3.4792         estimate D2E/DX2                !
 ! D418  D(29,7,9,17)           -1.2347         estimate D2E/DX2                !
 ! D419  D(8,7,11,2)            24.2291         estimate D2E/DX2                !
 ! D420  D(8,7,11,14)         -138.4848         estimate D2E/DX2                !
 ! D421  D(8,7,11,15)         -177.0691         estimate D2E/DX2                !
 ! D422  D(9,7,11,2)           -44.7177         estimate D2E/DX2                !
 ! D423  D(9,7,11,14)          152.5684         estimate D2E/DX2                !
 ! D424  D(9,7,11,15)          113.9841         estimate D2E/DX2                !
 ! D425  D(28,7,11,2)         -172.3459         estimate D2E/DX2                !
 ! D426  D(28,7,11,14)          24.9402         estimate D2E/DX2                !
 ! D427  D(28,7,11,15)         -13.6441         estimate D2E/DX2                !
 ! D428  D(29,7,11,2)          169.0039         estimate D2E/DX2                !
 ! D429  D(29,7,11,14)           6.29           estimate D2E/DX2                !
 ! D430  D(29,7,11,15)         -32.2943         estimate D2E/DX2                !
 ! D431  D(1,7,28,39)          121.8902         estimate D2E/DX2                !
 ! D432  D(6,7,28,39)          -88.1009         estimate D2E/DX2                !
 ! D433  D(8,7,28,39)           -4.2472         estimate D2E/DX2                !
 ! D434  D(9,7,28,39)           58.2044         estimate D2E/DX2                !
 ! D435  D(11,7,28,39)        -165.6395         estimate D2E/DX2                !
 ! D436  D(1,7,29,41)         -103.0304         estimate D2E/DX2                !
 ! D437  D(6,7,29,41)            7.5644         estimate D2E/DX2                !
 ! D438  D(8,7,29,41)           81.2649         estimate D2E/DX2                !
 ! D439  D(9,7,29,41)          169.5667         estimate D2E/DX2                !
 ! D440  D(11,7,29,41)         -49.0188         estimate D2E/DX2                !
 ! D441  D(4,8,9,1)            -41.2476         estimate D2E/DX2                !
 ! D442  D(4,8,9,5)             15.8429         estimate D2E/DX2                !
 ! D443  D(4,8,9,16)           179.4622         estimate D2E/DX2                !
 ! D444  D(4,8,9,17)           142.0832         estimate D2E/DX2                !
 ! D445  D(6,8,9,1)             23.1432         estimate D2E/DX2                !
 ! D446  D(6,8,9,5)             80.2337         estimate D2E/DX2                !
 ! D447  D(6,8,9,16)          -116.147          estimate D2E/DX2                !
 ! D448  D(6,8,9,17)          -153.526          estimate D2E/DX2                !
 ! D449  D(22,8,9,1)           155.1515         estimate D2E/DX2                !
 ! D450  D(22,8,9,5)          -147.7581         estimate D2E/DX2                !
 ! D451  D(22,8,9,16)           15.8612         estimate D2E/DX2                !
 ! D452  D(22,8,9,17)          -21.5178         estimate D2E/DX2                !
 ! D453  D(23,8,9,1)          -179.0142         estimate D2E/DX2                !
 ! D454  D(23,8,9,5)          -121.9237         estimate D2E/DX2                !
 ! D455  D(23,8,9,16)           41.6956         estimate D2E/DX2                !
 ! D456  D(23,8,9,17)            4.3166         estimate D2E/DX2                !
 ! D457  D(6,8,10,3)            -5.5814         estimate D2E/DX2                !
 ! D458  D(6,8,10,5)           -66.9932         estimate D2E/DX2                !
 ! D459  D(6,8,10,24)          136.1396         estimate D2E/DX2                !
 ! D460  D(6,8,10,25)          154.6576         estimate D2E/DX2                !
 ! D461  D(7,8,10,3)            58.5727         estimate D2E/DX2                !
 ! D462  D(7,8,10,5)            -2.8392         estimate D2E/DX2                !
 ! D463  D(7,8,10,24)         -159.7064         estimate D2E/DX2                !
 ! D464  D(7,8,10,25)         -141.1884         estimate D2E/DX2                !
 ! D465  D(22,8,10,3)         -172.6328         estimate D2E/DX2                !
 ! D466  D(22,8,10,5)          125.9553         estimate D2E/DX2                !
 ! D467  D(22,8,10,24)         -30.9119         estimate D2E/DX2                !
 ! D468  D(22,8,10,25)         -12.3939         estimate D2E/DX2                !
 ! D469  D(23,8,10,3)         -143.2965         estimate D2E/DX2                !
 ! D470  D(23,8,10,5)          155.2916         estimate D2E/DX2                !
 ! D471  D(23,8,10,24)          -1.5756         estimate D2E/DX2                !
 ! D472  D(23,8,10,25)          16.9424         estimate D2E/DX2                !
 ! D473  D(4,8,22,39)         -179.4535         estimate D2E/DX2                !
 ! D474  D(6,8,22,39)          101.6819         estimate D2E/DX2                !
 ! D475  D(7,8,22,39)           36.4018         estimate D2E/DX2                !
 ! D476  D(9,8,22,39)          -23.9015         estimate D2E/DX2                !
 ! D477  D(10,8,22,39)         -91.8938         estimate D2E/DX2                !
 ! D478  D(1,9,10,3)            -3.3363         estimate D2E/DX2                !
 ! D479  D(1,9,10,4)            56.355          estimate D2E/DX2                !
 ! D480  D(1,9,10,24)         -175.6706         estimate D2E/DX2                !
 ! D481  D(1,9,10,25)         -138.8422         estimate D2E/DX2                !
 ! D482  D(7,9,10,3)           -63.9035         estimate D2E/DX2                !
 ! D483  D(7,9,10,4)            -4.2122         estimate D2E/DX2                !
 ! D484  D(7,9,10,24)          123.7623         estimate D2E/DX2                !
 ! D485  D(7,9,10,25)          160.5906         estimate D2E/DX2                !
 ! D486  D(16,9,10,3)          153.0987         estimate D2E/DX2                !
 ! D487  D(16,9,10,4)         -147.2099         estimate D2E/DX2                !
 ! D488  D(16,9,10,24)         -19.2355         estimate D2E/DX2                !
 ! D489  D(16,9,10,25)          17.5928         estimate D2E/DX2                !
 ! D490  D(17,9,10,3)          132.6812         estimate D2E/DX2                !
 ! D491  D(17,9,10,4)         -167.6275         estimate D2E/DX2                !
 ! D492  D(17,9,10,24)         -39.6531         estimate D2E/DX2                !
 ! D493  D(17,9,10,25)          -2.8247         estimate D2E/DX2                !
 ! D494  D(1,9,16,39)         -124.1104         estimate D2E/DX2                !
 ! D495  D(5,9,16,39)          163.3836         estimate D2E/DX2                !
 ! D496  D(7,9,16,39)          -59.8133         estimate D2E/DX2                !
 ! D497  D(8,9,16,39)            2.0394         estimate D2E/DX2                !
 ! D498  D(10,9,16,39)          85.5992         estimate D2E/DX2                !
 ! D499  D(3,10,25,42)         -18.5322         estimate D2E/DX2                !
 ! D500  D(4,10,25,42)         -94.4597         estimate D2E/DX2                !
 ! D501  D(5,10,25,42)          43.6209         estimate D2E/DX2                !
 ! D502  D(8,10,25,42)        -175.4666         estimate D2E/DX2                !
 ! D503  D(9,10,25,42)         106.1043         estimate D2E/DX2                !
 ! D504  D(5,12,42,25)          49.3217         estimate D2E/DX2                !
 ! D505  D(5,12,42,30)         -37.2492         estimate D2E/DX2                !
 ! D506  D(5,12,42,43)         172.1067         estimate D2E/DX2                !
 ! D507  D(13,12,42,25)        127.3241         estimate D2E/DX2                !
 ! D508  D(13,12,42,30)         40.7532         estimate D2E/DX2                !
 ! D509  D(13,12,42,43)       -109.8909         estimate D2E/DX2                !
 ! D510  D(9,16,39,22)         -11.2526         estimate D2E/DX2                !
 ! D511  D(9,16,39,28)          71.7529         estimate D2E/DX2                !
 ! D512  D(9,16,39,38)        -161.3313         estimate D2E/DX2                !
 ! D513  D(17,16,39,22)         69.2634         estimate D2E/DX2                !
 ! D514  D(17,16,39,28)        152.2689         estimate D2E/DX2                !
 ! D515  D(17,16,39,38)        -80.8153         estimate D2E/DX2                !
 ! D516  D(37,18,19,34)        167.9525         estimate D2E/DX2                !
 ! D517  D(2,18,37,26)         -46.8925         estimate D2E/DX2                !
 ! D518  D(2,18,37,32)          21.5106         estimate D2E/DX2                !
 ! D519  D(2,18,37,33)          34.4946         estimate D2E/DX2                !
 ! D520  D(2,18,37,36)         163.9668         estimate D2E/DX2                !
 ! D521  D(19,18,37,26)       -120.9321         estimate D2E/DX2                !
 ! D522  D(19,18,37,32)        -52.529          estimate D2E/DX2                !
 ! D523  D(19,18,37,33)        -39.5451         estimate D2E/DX2                !
 ! D524  D(19,18,37,36)         89.9272         estimate D2E/DX2                !
 ! D525  D(2,19,34,20)          22.9066         estimate D2E/DX2                !
 ! D526  D(2,19,34,21)           7.5938         estimate D2E/DX2                !
 ! D527  D(2,19,34,31)         -78.3207         estimate D2E/DX2                !
 ! D528  D(2,19,34,35)         169.4209         estimate D2E/DX2                !
 ! D529  D(18,19,34,20)        -50.8151         estimate D2E/DX2                !
 ! D530  D(18,19,34,21)        -66.1279         estimate D2E/DX2                !
 ! D531  D(18,19,34,31)       -152.0424         estimate D2E/DX2                !
 ! D532  D(18,19,34,35)         95.6992         estimate D2E/DX2                !
 ! D533  D(1,20,34,19)         -44.5486         estimate D2E/DX2                !
 ! D534  D(1,20,34,31)           7.7966         estimate D2E/DX2                !
 ! D535  D(1,20,34,35)         172.16           estimate D2E/DX2                !
 ! D536  D(1,21,34,19)         -11.5796         estimate D2E/DX2                !
 ! D537  D(1,21,34,31)          41.1776         estimate D2E/DX2                !
 ! D538  D(1,21,34,35)        -171.8105         estimate D2E/DX2                !
 ! D539  D(8,22,39,16)          21.2885         estimate D2E/DX2                !
 ! D540  D(8,22,39,28)         -33.1142         estimate D2E/DX2                !
 ! D541  D(8,22,39,38)         175.2396         estimate D2E/DX2                !
 ! D542  D(23,22,39,16)        -85.0352         estimate D2E/DX2                !
 ! D543  D(23,22,39,28)       -139.4378         estimate D2E/DX2                !
 ! D544  D(23,22,39,38)         68.9159         estimate D2E/DX2                !
 ! D545  D(10,25,42,12)        -55.5405         estimate D2E/DX2                !
 ! D546  D(10,25,42,30)         18.177          estimate D2E/DX2                !
 ! D547  D(10,25,42,43)        178.519          estimate D2E/DX2                !
 ! D548  D(24,25,42,12)       -141.357          estimate D2E/DX2                !
 ! D549  D(24,25,42,30)        -67.6395         estimate D2E/DX2                !
 ! D550  D(24,25,42,43)         92.7026         estimate D2E/DX2                !
 ! D551  D(37,26,27,41)       -178.4351         estimate D2E/DX2                !
 ! D552  D(6,26,37,18)          27.4299         estimate D2E/DX2                !
 ! D553  D(6,26,37,32)         -70.4847         estimate D2E/DX2                !
 ! D554  D(6,26,37,33)         -60.9305         estimate D2E/DX2                !
 ! D555  D(6,26,37,36)         178.8664         estimate D2E/DX2                !
 ! D556  D(27,26,37,18)        -46.954          estimate D2E/DX2                !
 ! D557  D(27,26,37,32)       -144.8686         estimate D2E/DX2                !
 ! D558  D(27,26,37,33)       -135.3143         estimate D2E/DX2                !
 ! D559  D(27,26,37,36)        104.4826         estimate D2E/DX2                !
 ! D560  D(6,27,41,29)          12.2345         estimate D2E/DX2                !
 ! D561  D(6,27,41,40)         158.453          estimate D2E/DX2                !
 ! D562  D(26,27,41,29)        -70.7797         estimate D2E/DX2                !
 ! D563  D(26,27,41,40)         75.4388         estimate D2E/DX2                !
 ! D564  D(39,28,29,41)        -10.5554         estimate D2E/DX2                !
 ! D565  D(7,28,39,16)         -71.8849         estimate D2E/DX2                !
 ! D566  D(7,28,39,22)          17.846          estimate D2E/DX2                !
 ! D567  D(7,28,39,38)         163.9222         estimate D2E/DX2                !
 ! D568  D(29,28,39,16)       -152.9545         estimate D2E/DX2                !
 ! D569  D(29,28,39,22)        -63.2236         estimate D2E/DX2                !
 ! D570  D(29,28,39,38)         82.8526         estimate D2E/DX2                !
 ! D571  D(7,29,41,27)         -11.0299         estimate D2E/DX2                !
 ! D572  D(7,29,41,40)        -165.3841         estimate D2E/DX2                !
 ! D573  D(28,29,41,27)         89.7444         estimate D2E/DX2                !
 ! D574  D(28,29,41,40)        -64.6099         estimate D2E/DX2                !
 ! D575  D(34,31,42,12)        -40.5811         estimate D2E/DX2                !
 ! D576  D(34,31,42,25)       -109.9334         estimate D2E/DX2                !
 ! D577  D(34,31,42,43)        101.6405         estimate D2E/DX2                !
 ! D578  D(3,30,42,12)          53.1814         estimate D2E/DX2                !
 ! D579  D(3,30,42,25)         -16.4576         estimate D2E/DX2                !
 ! D580  D(3,30,42,43)        -168.2967         estimate D2E/DX2                !
 ! D581  D(3,31,34,19)          79.1682         estimate D2E/DX2                !
 ! D582  D(3,31,34,20)          -3.7126         estimate D2E/DX2                !
 ! D583  D(3,31,34,21)         -19.53           estimate D2E/DX2                !
 ! D584  D(3,31,34,35)        -169.238          estimate D2E/DX2                !
 ! D585  D(30,31,34,19)        153.381          estimate D2E/DX2                !
 ! D586  D(30,31,34,20)         70.5002         estimate D2E/DX2                !
 ! D587  D(30,31,34,21)         54.6827         estimate D2E/DX2                !
 ! D588  D(30,31,34,35)        -95.0253         estimate D2E/DX2                !
 ! D589  D(4,32,37,18)         -20.5672         estimate D2E/DX2                !
 ! D590  D(4,32,37,26)          66.9925         estimate D2E/DX2                !
 ! D591  D(4,32,37,36)        -169.9761         estimate D2E/DX2                !
 ! D592  D(4,33,37,18)         -49.3771         estimate D2E/DX2                !
 ! D593  D(4,33,37,26)          41.3667         estimate D2E/DX2                !
 ! D594  D(4,33,37,36)         170.7073         estimate D2E/DX2                !
 --------------------------------------------------------------------------------
 Trust Radius=3.00D-01 FncErr=1.00D-07 GrdErr=1.00D-06 EigMax=2.50D+02 EigMin=1.00D-04
 Number of steps in this run=    258 maximum allowed number of steps=    258.
 GradGradGradGradGradGradGradGradGradGradGradGradGradGradGradGradGradGrad

                          Input orientation:                          
 ---------------------------------------------------------------------
 Center     Atomic      Atomic             Coordinates (Angstroms)
 Number     Number       Type             X           Y           Z
 ---------------------------------------------------------------------
      1          4           0       -0.303214    0.824130   -1.273163
      2          4           0       -1.812364   -0.340506   -0.032101
      3          4           0       -1.096628    1.353536    0.801727
      4          4           0       -0.511150   -0.501224    1.660982
      5          4           0        0.524356    2.312857   -0.031869
      6          4           0       -0.370865   -1.924792    0.057739
      7          4           0        1.087729   -0.982459   -1.205923
      8          4           0        1.334512   -0.904418    0.907356
      9          4           0        1.796597    0.726704   -0.400826
     10          4           0        0.917095    1.114511    1.512769
     11          4           0       -0.910205   -1.149422   -1.698666
     12          1           0        0.906550    3.803088    0.013107
     13          1           0        0.521762    3.707717   -0.690214
     14          1           0       -1.563152   -2.029840   -2.780318
     15          1           0       -1.503445   -1.297906   -3.115065
     16          1           0        3.118720    0.843719   -1.187180
     17          1           0        3.077128    1.513071   -0.726187
     18          1           0       -3.261653   -0.746190   -0.343075
     19          1           0       -3.325601   -0.058705    0.088041
     20          1           0       -0.806775    1.212940   -2.668513
     21          1           0       -0.505609    1.911000   -2.335585
     22          1           0        2.620974   -1.744182    1.286252
     23          1           0        2.224622   -1.677025    1.969778
     24          1           0        1.567602    1.345528    2.906273
     25          1           0        1.541222    2.072165    2.559248
     26          1           0       -0.457111   -3.356718    0.660850
     27          1           0       -0.767670   -3.416493   -0.080068
     28          1           0        2.237407   -1.285616   -2.175128
     29          1           0        1.662536   -1.845631   -2.329532
     30          1           0       -1.855356    2.593307    1.279517
     31          1           0       -2.433621    2.039325    1.118884
     32          1           0       -0.744231   -1.215202    3.059606
     33          1           0       -1.329063   -0.682293    3.003245
     34          1           0       -3.123537    2.234293   -1.566143
     35          1           0       -3.691697    2.627003   -1.859707
     36          1           0       -3.436437   -2.949838    2.121101
     37          1           0       -2.950501   -2.548707    1.713185
     38          1           0        5.178765   -1.709479   -0.568502
     39          1           0        4.474715   -1.454998   -0.545964
     40          1           0        0.484036   -4.666722   -2.739198
     41          1           0        0.310216   -4.174294   -2.443729
     42          1           0       -0.090238    4.433267    2.527225
     43          1           0       -0.040745    4.929513    2.860827
 ---------------------------------------------------------------------
                    Distance matrix (angstroms):
                    1          2          3          4          5
     1  Be   0.000000
     2  Be   2.274675   0.000000
     3  Be   2.283625   2.019239   0.000000
     4  Be   3.226299   2.141382   2.126320   0.000000
     5  Be   2.107603   3.535618   2.059798   3.443410   0.000000
     6  Be   3.054906   2.143817   3.439140   2.148631   4.332103
     7  Be   2.281010   3.193822   3.776102   3.317702   3.543289
     8  Be   3.228729   3.332177   3.319632   2.033958   3.448094
     9  Be   2.275889   3.781467   3.195278   3.329348   2.066545
    10  Be   3.055306   3.457404   2.148905   2.161585   1.994037
    11  Be   2.108174   2.060504   3.542812   3.444799   4.101653
    12  H    3.462977   4.956199   3.261127   4.822081   1.539118
    13  H    3.055403   4.719043   3.222924   4.930539   1.542420
    14  H    3.464694   3.235530   4.949336   4.813369   5.547132
    15  H    3.055519   3.242948   4.747305   4.942669   5.162914
    16  H    3.423070   5.201172   4.688798   4.805919   3.197473
    17  H    3.492926   5.274906   4.447495   4.757279   2.763762
    18  H    3.476108   1.536790   3.225950   3.411967   4.877344
    19  H    3.430320   1.543934   2.733513   3.254397   4.523368
    20  H    1.533541   3.221036   3.485161   4.665863   3.151764
    21  H    1.533294   3.476050   3.240802   4.668126   2.555274
    22  H    4.658080   4.833513   4.863248   3.390511   4.753190
    23  H    4.812733   4.700113   4.645357   2.993712   4.776678
    24  H    4.608633   4.785491   3.395188   3.046712   3.264470
    25  H    4.432483   4.876742   3.250163   3.411956   2.793893
    26  H    4.609076   3.378524   4.755557   3.026059   5.795448
    27  H    4.429682   3.248905   4.861991   3.405268   5.873424
    28  H    3.423350   4.678295   5.190624   4.783887   4.525164
    29  H    3.479614   4.429280   5.258559   4.738834   4.885461
    30  H    3.472075   3.213946   1.530027   3.395369   2.731559
    31  H    3.425963   2.715570   1.535723   3.231742   3.185699
    32  H    4.808977   3.385949   3.438112   1.587527   4.859396
    33  H    4.648585   3.092527   3.007542   1.582226   4.649516
    34  H    3.166799   3.271399   3.238966   4.972118   3.958193
    35  H    3.882809   3.959564   3.929292   5.683039   4.605951
    36  H    5.964977   3.752666   5.072916   3.842489   6.929583
    37  H    5.225173   3.036039   4.415326   3.185176   6.225323
    38  H    6.080116   7.144067   7.116189   6.229415   6.175005
    39  H    5.343393   6.405740   6.383102   5.535264   5.483280
    40  H    5.737462   5.596246   7.161016   6.140306   7.486373
    41  H    5.170181   5.001923   6.562706   5.569088   6.924309
    42  H    5.245396   5.683729   3.670818   5.027598   3.379767
    43  H    5.832061   6.267437   4.259389   5.581560   3.941309
                    6          7          8          9         10
     6  Be   0.000000
     7  Be   2.147633   0.000000
     8  Be   2.161324   2.129070   0.000000
     9  Be   3.455229   2.017898   2.141360   0.000000
    10  Be   3.607397   3.437686   2.148682   2.141440   0.000000
    11  Be   1.994253   2.064561   3.448207   3.539917   4.333328
    12  H    5.868764   4.941692   4.810764   3.229189   3.078562
    13  H    5.751641   4.752265   4.948190   3.255056   3.425513
    14  H    3.080122   3.256209   4.823067   4.954637   5.871045
    15  H    3.426720   3.233962   4.938492   4.728257   5.752879
    16  H    4.625114   2.731337   3.259825   1.542742   3.494310
    17  H    4.931744   3.227309   3.398445   1.537528   3.136482
    18  H    3.147445   4.440434   4.765852   5.268647   4.936426
    19  H    3.494805   4.690964   4.806575   5.205072   4.626743
    20  H    4.179453   3.247783   4.674950   3.486599   4.523774
    21  H    4.523213   3.490984   4.672183   3.232028   4.179511
    22  H    3.239285   3.023574   1.582324   3.103403   3.335662
    23  H    3.233239   3.443839   1.586807   3.403069   3.116273
    24  H    4.750452   4.749732   3.018652   3.372282   1.555115
    25  H    5.088152   4.869589   3.410502   3.261521   1.549759
    26  H    1.556147   3.392415   3.047040   4.783377   4.754587
    27  H    1.549715   3.261070   3.421213   4.883076   5.089750
    28  H    3.492467   1.533956   3.234538   2.718804   4.593954
    29  H    3.136885   1.529041   3.386875   3.217885   4.907280
    30  H    4.910160   5.255974   4.748457   4.432214   3.150830
    31  H    4.592953   5.189972   4.786355   4.682653   3.498246
    32  H    3.107109   4.648116   3.008312   4.711836   3.252733
    33  H    3.337357   4.862929   3.396575   4.831431   3.239637
    34  H    5.245206   5.311498   5.986978   5.276221   5.201953
    35  H    5.951753   6.024829   6.737236   5.988392   5.907808
    36  H    3.834829   5.950441   5.330936   6.874716   5.986839
    37  H    3.127985   5.223182   4.659869   6.142662   5.330819
    38  H    5.589001   4.203741   4.195779   4.171590   5.519822
    39  H    4.905590   3.482889   3.503734   3.457341   4.847414
    40  H    4.008976   4.035984   5.308069   6.023275   7.189535
    41  H    3.432415   3.510627   4.792812   5.513852   6.632770
    42  H    6.826567   6.682371   5.757149   5.086476   3.613583
    43  H    7.412677   7.263836   6.304136   5.628304   4.157999
                   11         12         13         14         15
    11  Be   0.000000
    12  H    5.546000   0.000000
    13  H    5.163265   0.807352   0.000000
    14  H    1.539950   6.922839   6.452516   0.000000
    15  H    1.542779   6.450866   5.919259   0.807061   0.000000
    16  H    4.523988   3.884874   3.897903   5.719734   5.446807
    17  H    4.892178   3.240701   3.368629   6.189012   5.881325
    18  H    2.743999   6.180349   5.854231   3.236173   3.328605
    19  H    3.196267   5.729761   5.440020   3.901164   3.887899
    20  H    2.555789   4.103101   3.450013   3.331701   2.643692
    21  H    3.152070   3.330247   2.644036   4.104437   3.449687
    22  H    4.661834   5.944102   6.167359   5.841704   6.048271
    23  H    4.854172   5.966365   6.242655   6.085649   6.316474
    24  H    5.793942   3.853181   4.428141   7.316560   7.257795
    25  H    5.875198   3.143523   3.778006   7.414482   7.268095
    26  H    3.262632   7.317237   7.258775   3.850399   4.426178
    27  H    2.789227   7.411750   7.265623   3.137985   3.773723
    28  H    3.186381   5.696882   5.484686   3.919741   3.857150
    29  H    2.738922   6.161777   5.901559   3.262239   3.307643
    30  H    4.875541   3.270396   3.282140   6.159637   5.880283
    31  H    4.519678   3.935778   3.845862   5.702596   5.470709
    32  H    4.761620   6.098317   6.316567   5.953065   6.221721
    33  H    4.743587   5.835883   6.028215   5.943087   6.151675
    34  H    4.045482   4.603993   4.028205   4.700197   4.183334
    35  H    4.692975   5.102400   4.504319   5.202347   4.665756
    36  H    4.920769   8.301035   8.239774   5.327241   5.820891
    37  H    4.214443   7.623149   7.548230   4.731335   5.193310
    38  H    6.218239   6.998463   7.144824   7.102690   7.162842
    39  H    5.515384   6.379015   6.503866   6.463638   6.508714
    40  H    3.924030   8.915794   8.621542   3.338535   3.929412
    41  H    3.345803   8.368410   8.077479   2.867313   3.466074
    42  H    7.049604   2.776959   3.354531   8.491833   8.165717
    43  H    7.648424   3.205575   3.797248   9.086959   8.753943
                   16         17         18         19         20
    16  H    0.000000
    17  H    0.813804   0.000000
    18  H    6.629441   6.740266   0.000000
    19  H    6.630975   6.642920   0.813994   0.000000
    20  H    4.211910   4.352862   3.907976   3.944636   0.000000
    21  H    3.948884   3.947723   4.315847   4.207856   0.829958
    22  H    3.614256   3.855864   6.185143   6.295895   6.011173
    23  H    4.137626   4.262828   6.026189   6.079874   6.249401
    24  H    4.406148   3.937195   6.185083   5.818740   6.060816
    25  H    4.246564   3.669561   6.279667   5.859474   5.794898
    26  H    5.817685   6.174914   3.960830   4.408314   5.664689
    27  H    5.871893   6.284946   3.663283   4.224454   5.304076
    28  H    2.507353   3.261474   5.821259   6.129788   3.969037
    29  H    3.264666   3.981541   5.422400   5.824026   3.945537
    30  H    5.821261   5.433153   3.970229   3.257975   4.311830
    31  H    6.129918   5.835202   3.253007   2.501998   4.204036
    32  H    6.098913   6.031458   4.258594   4.102579   6.221827
    33  H    6.298504   6.175986   3.864821   3.587958   6.002794
    34  H    6.406487   6.298725   3.224632   2.834607   2.761479
    35  H    7.072070   6.952892   3.723378   3.337780   3.313083
    36  H    8.264737   8.393517   3.310404   3.536137   6.869079
    37  H    7.533665   7.666869   2.752106   2.996982   6.159937
    38  H    3.338468   3.850529   8.498200   8.687942   6.984072
    39  H    2.744810   3.285599   7.771420   7.949624   6.286274
    40  H    6.302006   6.997584   5.928082   6.613655   6.020101
    41  H    5.886176   6.553768   5.378001   6.047074   5.506405
    42  H    6.081042   5.398559   6.717385   6.049380   6.154642
    43  H    6.562186   5.853194   7.269996   6.584902   6.706215
                   21         22         23         24         25
    21  H    0.000000
    22  H    6.021095   0.000000
    23  H    6.234119   0.792977   0.000000
    24  H    5.665248   3.644224   3.231799   0.000000
    25  H    5.308002   4.165440   3.856285   0.805682   0.000000
    26  H    6.060514   3.530723   3.424376   5.590394   6.088515
    27  H    5.791219   4.018254   4.022615   6.086754   6.513243
    28  H    4.215239   3.512628   4.163365   5.761267   5.845826
    29  H    4.337415   3.742030   4.339174   6.132386   6.266100
    30  H    3.918714   6.233088   5.946294   3.989979   3.666885
    31  H    3.958163   6.316001   6.019510   4.436879   4.227896
    32  H    6.240045   3.840470   3.196106   3.453320   4.034902
    33  H    5.992191   4.436042   3.832261   3.537249   4.002838
    34  H    2.747746   7.547438   7.510256   6.542109   6.229375
    35  H    3.300042   8.297839   8.257872   7.212279   6.871568
    36  H    7.216616   6.232400   5.804355   6.641315   7.084460
    37  H    6.500694   5.645429   5.254290   6.082909   6.499527
    38  H    6.967249   3.159685   3.894981   5.869210   6.108631
    39  H    6.271867   2.622403   3.382480   5.311515   5.539729
    40  H    6.663987   5.414055   5.843148   8.318209   8.637347
    41  H    6.140690   5.015756   5.420364   7.789222   8.097123
    42  H    5.493749   6.859414   6.557819   3.525088   2.870103
    43  H    6.027455   7.355422   7.040752   3.928586   3.279940
                   26         27         28         29         30
    26  H    0.000000
    27  H    0.805593   0.000000
    28  H    4.426360   4.237971   0.000000
    29  H    3.964678   3.665187   0.817272   0.000000
    30  H    6.143341   6.256934   6.612966   6.716023   0.000000
    31  H    5.764865   5.829136   6.612431   6.615358   0.816755
    32  H    3.228399   3.834551   6.024746   5.935720   4.348340
    33  H    3.660555   4.159066   6.316586   6.224269   3.738687
    34  H    6.582456   6.299993   6.442076   6.335222   3.136073
    35  H    7.254011   6.945566   7.110721   6.992353   3.637033
    36  H    3.342793   3.490735   7.308880   6.857619   5.825336
    37  H    2.824409   2.955260   6.605208   6.173977   5.275198
    38  H    5.998983   6.205848   3.378238   3.934924   8.450325
    39  H    5.421794   5.616682   2.772799   3.352918   7.732461
    40  H    3.763269   3.193871   3.850242   3.084678   8.621534
    41  H    3.300853   2.706103   3.482912   2.695270   8.022013
    42  H    8.018841   8.299134   7.761165   8.129260   2.838638
    43  H    8.583407   8.878800   8.317370   8.703078   3.354282
                   31         32         33         34         35
    31  H    0.000000
    32  H    4.148781   0.000000
    33  H    3.489709   0.793219   0.000000
    34  H    2.779095   6.241608   5.710159   0.000000
    35  H    3.286354   6.902879   6.338910   0.750471   0.000000
    36  H    5.186697   3.337323   3.218845   6.369371   6.856613
    37  H    4.655147   2.908387   2.788695   5.801812   6.332685
    38  H    8.651545   6.963430   7.494285   9.245369   9.957780
    39  H    7.918783   6.347837   6.846736   8.507941   9.223824
    40  H    8.268530   6.859137   7.220710   7.874938   8.450365
    41  H    7.670067   6.336780   6.674641   7.323306   7.912903
    42  H    3.633982   5.711071   5.284906   5.549058   5.956363
    43  H    4.136835   6.188047   5.759549   6.030413   6.396440
                   36         37         38         39         40
    36  H    0.000000
    37  H    0.750623   0.000000
    38  H    9.110113   8.485008   0.000000
    39  H    8.481398   7.837971   0.748969   0.000000
    40  H    6.476134   6.008806   5.957993   5.572339   0.000000
    41  H    6.031118   5.527635   5.770144   5.323451   0.600000
    42  H    8.116170   7.588921   8.664828   8.059463  10.529710
    43  H    8.611741   8.106018   9.114812   8.529805  11.123102
                   41         42         43
    41  H    0.000000
    42  H    9.947907   0.000000
    43  H   10.542333   0.600000   0.000000
 Stoichiometry    Be11H32
 Framework group  C1[X(Be11H32)]
 Deg. of freedom   123
 Full point group                 C1      NOp   1
 Largest Abelian subgroup         C1      NOp   1
 Largest concise Abelian subgroup C1      NOp   1
                         Standard orientation:                         
 ---------------------------------------------------------------------
 Center     Atomic      Atomic             Coordinates (Angstroms)
 Number     Number       Type             X           Y           Z
 ---------------------------------------------------------------------
      1          4           0       -0.301640   -0.277054   -1.491746
      2          4           0        0.210227   -1.840599    0.079070
      3          4           0       -1.619514   -0.999578    0.227589
      4          4           0       -0.183809   -0.525890    1.722784
      5          4           0       -2.085748    0.668362   -0.887477
      6          4           0        1.741006   -0.507235    0.768135
      7          4           0        1.439824    0.990613   -0.741193
      8          4           0        0.596228    1.276188    1.192646
      9          4           0       -0.393661    1.825331   -0.625040
     10          4           0       -1.526220    1.004829    0.996641
     11          4           0        1.641858   -1.021719   -1.156059
     12          1           0       -3.455415    1.150230   -1.398063
     13          1           0       -3.131080    0.748601   -2.018804
     14          1           0        2.815444   -1.749586   -1.837493
     15          1           0        2.267089   -1.646386   -2.420593
     16          1           0       -0.118484    3.139444   -1.384935
     17          1           0       -0.912633    3.150251   -1.207489
     18          1           0        0.602774   -3.318650   -0.072571
     19          1           0       -0.198535   -3.329413    0.070166
     20          1           0       -0.175319   -0.775912   -2.936368
     21          1           0       -0.924893   -0.423307   -2.885000
     22          1           0        1.319694    2.509442    1.870459
     23          1           0        0.975581    2.129578    2.475523
     24          1           0       -2.215376    1.691787    2.209709
     25          1           0       -2.760120    1.708552    1.616333
     26          1           0        2.835180   -0.679479    1.861162
     27          1           0        3.145661   -1.005278    1.193003
     28          1           0        2.160239    2.101582   -1.515644
     29          1           0        2.696825    1.488058   -1.455661
     30          1           0       -2.996657   -1.665707    0.200540
     31          1           0       -2.463562   -2.282313    0.252459
     32          1           0       -0.060697   -0.783657    3.284398
     33          1           0       -0.572674   -1.332300    3.027362
     34          1           0       -1.689557   -3.000912   -2.318125
     35          1           0       -1.982194   -3.546150   -2.742725
     36          1           0        1.710867   -3.600859    3.034077
     37          1           0        1.524971   -3.095792    2.510833
     38          1           0        2.153792    5.033504    0.162535
     39          1           0        1.861896    4.348545    0.081404
     40          1           0        5.379696    0.116707   -0.794722
     41          1           0        4.801981   -0.018928   -0.706132
     42          1           0       -5.044229    0.238665    0.689094
     43          1           0       -5.624472    0.326683    0.813876
 ---------------------------------------------------------------------
 Rotational constants (GHZ):           0.9904572           0.8338288           0.7377333
 Standard basis: def2TZVP (5D, 7F)
 There are   412 symmetry adapted cartesian basis functions of A   symmetry.
 There are   401 symmetry adapted basis functions of A   symmetry.
   401 basis functions,   575 primitive gaussians,   412 cartesian basis functions
    38 alpha electrons       38 beta electrons
       nuclear repulsion energy       435.3374121316 Hartrees.
 NAtoms=   43 NActive=   43 NUniq=   43 SFac= 1.00D+00 NAtFMM=   60 NAOKFM=F Big=F
 Integral buffers will be    131072 words long.
 Raffenetti 2 integral format.
 Two-electron integral symmetry is turned on.
 Nuclear repulsion after empirical dispersion term =      435.2805860012 Hartrees.
 One-electron integrals computed using PRISM.
   1 Symmetry operations used in ECPInt.
 ECPInt:  NShTT=   25878 NPrTT=   68179 LenC2=   24027 LenP2D=   50342.
 LDataN:  DoStor=T MaxTD1= 4 Len=   56
 NBasis=   401 RedAO= T EigKep=  1.28D-04  NBF=   401
 NBsUse=   401 1.00D-06 EigRej= -1.00D+00 NBFU=   401
 ExpMin= 3.27D-02 ExpMax= 4.70D+03 ExpMxC= 1.60D+02 IAcc=3 IRadAn=         5 AccDes= 0.00D+00
 Harris functional with IExCor= 1009 and IRadAn=       5 diagonalized for initial guess.
 HarFok:  IExCor= 1009 AccDes= 0.00D+00 IRadAn=         5 IDoV= 1 UseB2=F ITyADJ=14
 ICtDFT=  3500011 ScaDFX=  1.000000  1.000000  1.000000  1.000000
 FoFCou: FMM=F IPFlag=           0 FMFlag=      100000 FMFlg1=           0
         NFxFlg=           0 DoJE=T BraDBF=F KetDBF=T FulRan=T
         wScrn=  0.000000 ICntrl=       500 IOpCl=  0 I1Cent=   200000004 NGrid=           0
         NMat0=    1 NMatS0=      1 NMatT0=    0 NMatD0=    1 NMtDS0=    0 NMtDT0=    0
 Petite list used in FoFCou.
 Requested convergence on RMS density matrix=1.00D-08 within 128 cycles.
 Requested convergence on MAX density matrix=1.00D-06.
 Requested convergence on             energy=1.00D-06.
 No special actions if energy rises.
 SCF Done:  E(RPBE1PBE) =  -180.670274179     A.U. after   14 cycles
            NFock= 14  Conv=0.92D-08     -V/T= 2.0082

 **********************************************************************

            Population analysis using the SCF density.

 **********************************************************************

 Orbital symmetries:
       Occupied  (A) (A) (A) (A) (A) (A) (A) (A) (A) (A) (A) (A)
                 (A) (A) (A) (A) (A) (A) (A) (A) (A) (A) (A) (A)
                 (A) (A) (A) (A) (A) (A) (A) (A) (A) (A) (A) (A)
                 (A) (A)
       Virtual   (A) (A) (A) (A) (A) (A) (A) (A) (A) (A) (A) (A)
                 (A) (A) (A) (A) (A) (A) (A) (A) (A) (A) (A) (A)
                 (A) (A) (A) (A) (A) (A) (A) (A) (A) (A) (A) (A)
                 (A) (A) (A) (A) (A) (A) (A) (A) (A) (A) (A) (A)
                 (A) (A) (A) (A) (A) (A) (A) (A) (A) (A) (A) (A)
                 (A) (A) (A) (A) (A) (A) (A) (A) (A) (A) (A) (A)
                 (A) (A) (A) (A) (A) (A) (A) (A) (A) (A) (A) (A)
                 (A) (A) (A) (A) (A) (A) (A) (A) (A) (A) (A) (A)
                 (A) (A) (A) (A) (A) (A) (A) (A) (A) (A) (A) (A)
                 (A) (A) (A) (A) (A) (A) (A) (A) (A) (A) (A) (A)
                 (A) (A) (A) (A) (A) (A) (A) (A) (A) (A) (A) (A)
                 (A) (A) (A) (A) (A) (A) (A) (A) (A) (A) (A) (A)
                 (A) (A) (A) (A) (A) (A) (A) (A) (A) (A) (A) (A)
                 (A) (A) (A) (A) (A) (A) (A) (A) (A) (A) (A) (A)
                 (A) (A) (A) (A) (A) (A) (A) (A) (A) (A) (A) (A)
                 (A) (A) (A) (A) (A) (A) (A) (A) (A) (A) (A) (A)
                 (A) (A) (A) (A) (A) (A) (A) (A) (A) (A) (A) (A)
                 (A) (A) (A) (A) (A) (A) (A) (A) (A) (A) (A) (A)
                 (A) (A) (A) (A) (A) (A) (A) (A) (A) (A) (A) (A)
                 (A) (A) (A) (A) (A) (A) (A) (A) (A) (A) (A) (A)
                 (A) (A) (A) (A) (A) (A) (A) (A) (A) (A) (A) (A)
                 (A) (A) (A) (A) (A) (A) (A) (A) (A) (A) (A) (A)
                 (A) (A) (A) (A) (A) (A) (A) (A) (A) (A) (A) (A)
                 (A) (A) (A) (A) (A) (A) (A) (A) (A) (A) (A) (A)
                 (A) (A) (A) (A) (A) (A) (A) (A) (A) (A) (A) (A)
                 (A) (A) (A) (A) (A) (A) (A) (A) (A) (A) (A) (A)
                 (A) (A) (A) (A) (A) (A) (A) (A) (A) (A) (A) (A)
                 (A) (A) (A) (A) (A) (A) (A) (A) (A) (A) (A) (A)
                 (A) (A) (A) (A) (A) (A) (A) (A) (A) (A) (A) (A)
                 (A) (A) (A) (A) (A) (A) (A) (A) (A) (A) (A) (A)
                 (A) (A) (A)
 The electronic state is 1-A.
 Alpha  occ. eigenvalues --   -3.98413  -3.98399  -3.97461  -3.97407  -3.96978
 Alpha  occ. eigenvalues --   -3.96958  -3.96932  -3.96826  -3.96770  -3.96715
 Alpha  occ. eigenvalues --   -3.96688  -0.54551  -0.53764  -0.52996  -0.52838
 Alpha  occ. eigenvalues --   -0.51959  -0.51372  -0.51262  -0.50786  -0.50611
 Alpha  occ. eigenvalues --   -0.50291  -0.49757  -0.46779  -0.46591  -0.43498
 Alpha  occ. eigenvalues --   -0.42813  -0.42495  -0.41235  -0.31863  -0.27468
 Alpha  occ. eigenvalues --   -0.26640  -0.21668  -0.19854  -0.18633  -0.18420
 Alpha  occ. eigenvalues --   -0.17581  -0.16740  -0.16527
 Alpha virt. eigenvalues --   -0.05960  -0.04128  -0.00266   0.01580   0.01858
 Alpha virt. eigenvalues --    0.01913   0.02273   0.02506   0.03109   0.03583
 Alpha virt. eigenvalues --    0.03700   0.03885   0.04194   0.04334   0.04991
 Alpha virt. eigenvalues --    0.05145   0.05707   0.05794   0.06448   0.06778
 Alpha virt. eigenvalues --    0.07020   0.07220   0.08238   0.08716   0.08921
 Alpha virt. eigenvalues --    0.10086   0.10174   0.10666   0.11526   0.11639
 Alpha virt. eigenvalues --    0.12236   0.12752   0.13076   0.13842   0.14177
 Alpha virt. eigenvalues --    0.14511   0.14681   0.15076   0.15578   0.16577
 Alpha virt. eigenvalues --    0.16785   0.17233   0.17752   0.18005   0.18167
 Alpha virt. eigenvalues --    0.18896   0.19245   0.19572   0.20574   0.21370
 Alpha virt. eigenvalues --    0.21590   0.22333   0.22723   0.23313   0.24022
 Alpha virt. eigenvalues --    0.24803   0.25110   0.25956   0.26258   0.26391
 Alpha virt. eigenvalues --    0.27010   0.27958   0.28360   0.28711   0.29291
 Alpha virt. eigenvalues --    0.30104   0.30657   0.30872   0.31256   0.31637
 Alpha virt. eigenvalues --    0.31994   0.32964   0.33244   0.33838   0.34027
 Alpha virt. eigenvalues --    0.34443   0.35007   0.35050   0.35975   0.36127
 Alpha virt. eigenvalues --    0.37171   0.37382   0.37557   0.38196   0.38595
 Alpha virt. eigenvalues --    0.39787   0.40032   0.40197   0.40823   0.41573
 Alpha virt. eigenvalues --    0.41755   0.42643   0.43721   0.44105   0.45255
 Alpha virt. eigenvalues --    0.45726   0.46556   0.46786   0.47327   0.47433
 Alpha virt. eigenvalues --    0.47792   0.47941   0.49794   0.50076   0.50733
 Alpha virt. eigenvalues --    0.51409   0.52472   0.53030   0.54043   0.55010
 Alpha virt. eigenvalues --    0.55410   0.56169   0.56538   0.56904   0.57130
 Alpha virt. eigenvalues --    0.57410   0.58114   0.58378   0.59759   0.60206
 Alpha virt. eigenvalues --    0.60306   0.60948   0.61490   0.61734   0.62260
 Alpha virt. eigenvalues --    0.63009   0.63200   0.63435   0.64064   0.64425
 Alpha virt. eigenvalues --    0.64773   0.65729   0.66587   0.67026   0.67539
 Alpha virt. eigenvalues --    0.67826   0.68508   0.71082   0.71406   0.71685
 Alpha virt. eigenvalues --    0.72502   0.73757   0.74066   0.74870   0.75528
 Alpha virt. eigenvalues --    0.75894   0.75970   0.76013   0.76636   0.77534
 Alpha virt. eigenvalues --    0.79005   0.79281   0.80346   0.80400   0.81915
 Alpha virt. eigenvalues --    0.82448   0.82664   0.82868   0.83209   0.83483
 Alpha virt. eigenvalues --    0.84162   0.85590   0.87210   0.88270   0.88459
 Alpha virt. eigenvalues --    0.89128   0.90419   0.92027   0.92798   0.94434
 Alpha virt. eigenvalues --    0.95699   0.96461   0.96644   0.98056   1.01283
 Alpha virt. eigenvalues --    1.02469   1.05872   1.07308   1.09244   1.09980
 Alpha virt. eigenvalues --    1.10520   1.11598   1.12781   1.16077   1.18050
 Alpha virt. eigenvalues --    1.18671   1.20213   1.22134   1.24323   1.24875
 Alpha virt. eigenvalues --    1.25713   1.26211   1.26654   1.27285   1.28204
 Alpha virt. eigenvalues --    1.29895   1.30358   1.31526   1.32795   1.33235
 Alpha virt. eigenvalues --    1.34429   1.48495   1.51626   1.55842   1.56266
 Alpha virt. eigenvalues --    1.59539   1.60650   1.61452   1.63458   1.63965
 Alpha virt. eigenvalues --    1.65095   1.65411   1.68433   1.68819   1.70371
 Alpha virt. eigenvalues --    1.71013   1.72512   1.73684   1.74696   1.75841
 Alpha virt. eigenvalues --    1.76624   1.77181   1.78860   1.79818   1.80259
 Alpha virt. eigenvalues --    1.81547   1.82314   1.82472   1.83214   1.84487
 Alpha virt. eigenvalues --    1.84860   1.85895   1.86534   1.88077   1.88837
 Alpha virt. eigenvalues --    1.90919   1.93256   1.93604   1.94562   1.96159
 Alpha virt. eigenvalues --    1.97402   1.97895   1.98354   1.98789   1.99101
 Alpha virt. eigenvalues --    2.00092   2.00180   2.00401   2.01168   2.01254
 Alpha virt. eigenvalues --    2.02275   2.02729   2.02897   2.04978   2.05158
 Alpha virt. eigenvalues --    2.06010   2.07465   2.08454   2.09122   2.09707
 Alpha virt. eigenvalues --    2.10568   2.11189   2.11431   2.11760   2.12242
 Alpha virt. eigenvalues --    2.14307   2.15000   2.15874   2.16699   2.17040
 Alpha virt. eigenvalues --    2.18159   2.19128   2.19489   2.20558   2.22215
 Alpha virt. eigenvalues --    2.25445   2.51483   2.54592   2.55714   2.57472
 Alpha virt. eigenvalues --    2.61387   2.61923   2.63451   2.64079   2.65829
 Alpha virt. eigenvalues --    2.67103   2.67879   2.69629   2.70234   2.72410
 Alpha virt. eigenvalues --    2.72854   2.80778   2.88839   2.92162   2.93523
 Alpha virt. eigenvalues --    2.93759   3.01377   3.06256   3.08125   3.10398
 Alpha virt. eigenvalues --    3.10804   3.11837   3.12865   3.12964   3.13552
 Alpha virt. eigenvalues --    3.14121   3.14502   3.14754   3.15946   3.17602
 Alpha virt. eigenvalues --    3.18114   3.18650   3.21404   3.22643   3.44724
 Alpha virt. eigenvalues --    3.44888   3.45275   4.51259   4.51453   5.48062
 Alpha virt. eigenvalues --    5.56123   5.57437   5.60143   5.61630   5.65489
 Alpha virt. eigenvalues --    5.70490   5.72403   5.73127   5.75144   5.86432
 Alpha virt. eigenvalues --    5.88077   5.89858   5.92327   5.98093   5.98994
 Alpha virt. eigenvalues --    6.02174   6.08714   6.08892   6.15416   6.16500
 Alpha virt. eigenvalues --    6.17575   6.17789   6.21691   6.27145   6.27633
 Alpha virt. eigenvalues --    6.27726   6.32253   6.35987   6.37673   6.38339
 Alpha virt. eigenvalues --    6.41027   6.43910   7.92676   8.00030   8.00383
 Alpha virt. eigenvalues --    8.01387   8.02733   8.05861   8.14052   8.15624
 Alpha virt. eigenvalues --    8.17526   8.21893   8.28078
          Condensed to atoms (all electrons):
               1          2          3          4          5          6
     1  Be   3.527703   0.078997   0.103369  -0.133048  -0.489383   0.076521
     2  Be   0.078997   3.423488  -0.090191   0.126297   0.064312  -0.066851
     3  Be   0.103369  -0.090191   3.618262  -0.047090   0.048276   0.059467
     4  Be  -0.133048   0.126297  -0.047090   3.656229   0.256792  -0.045976
     5  Be  -0.489383   0.064312   0.048276   0.256792   4.993991  -0.042113
     6  Be   0.076521  -0.066851   0.059467  -0.045976  -0.042113   3.575256
     7  Be  -0.019632   0.179013  -0.076572   0.029890   0.096012   0.010541
     8  Be  -0.044269   0.026254   0.064798   0.312841   0.098554  -0.025060
     9  Be   0.038895  -0.074130   0.180318   0.073997   0.184310   0.059304
    10  Be   0.071696   0.011603   0.044377   0.003772   0.304500   0.145346
    11  Be  -0.395401   0.165708   0.090834   0.149992  -0.274253   0.233969
    12  H    0.101625  -0.001392   0.013266  -0.008698  -0.081381   0.001548
    13  H   -0.005201  -0.002694   0.023211  -0.003478  -0.048629   0.004111
    14  H    0.092711   0.012146   0.001663  -0.009151   0.003442  -0.003070
    15  H   -0.007542   0.016738   0.000201  -0.003651  -0.003882   0.015332
    16  H    0.003077   0.001949  -0.011147  -0.004058  -0.084471  -0.000473
    17  H    0.035531   0.001027   0.003306  -0.008151   0.048251  -0.009139
    18  H    0.035705  -0.077772  -0.006441  -0.030507   0.003129   0.034727
    19  H    0.008403   0.019074   0.065938   0.024165  -0.001840  -0.009867
    20  H   -0.027012   0.038766  -0.034756  -0.010513  -0.230204   0.010868
    21  H   -0.036709  -0.038373   0.031652  -0.008760   0.318569  -0.007122
    22  H   -0.008392  -0.005402  -0.005040   0.007615  -0.001556   0.030669
    23  H   -0.009982  -0.001891  -0.002705   0.063548   0.001432   0.002924
    24  H   -0.020141  -0.001403  -0.003997   0.054559  -0.061210   0.006448
    25  H    0.004226  -0.012839   0.064698  -0.053842   0.012788  -0.005885
    26  H   -0.019914  -0.012567  -0.001064   0.060181   0.000457  -0.058511
    27  H    0.000645   0.059083  -0.010017  -0.013722   0.007033  -0.064036
    28  H    0.001937  -0.013799   0.001793  -0.007176   0.002071  -0.028563
    29  H    0.012266  -0.004477   0.001683  -0.005219  -0.006232   0.045696
    30  H    0.006295   0.019597  -0.107333   0.003254   0.061286  -0.002380
    31  H    0.020169   0.078365  -0.001443   0.025214  -0.098137  -0.001108
    32  H   -0.006922  -0.013543  -0.035580  -0.075513  -0.004036   0.032214
    33  H   -0.007021   0.043364   0.035602  -0.100422   0.008429  -0.000451
    34  H   -0.008765   0.007184  -0.003430  -0.000231  -0.000513  -0.000928
    35  H   -0.003565  -0.006955  -0.002587  -0.002243  -0.000783  -0.000405
    36  H   -0.000811  -0.003877  -0.003626   0.005243   0.000115  -0.009211
    37  H    0.000563  -0.005446   0.000493  -0.013442   0.000359  -0.002504
    38  H   -0.000534   0.000181   0.000182  -0.000538   0.000223  -0.000993
    39  H   -0.001794  -0.000128  -0.000045  -0.000802  -0.001237  -0.001352
    40  H   -0.001513  -0.001832   0.000172   0.000014  -0.000055  -0.006837
    41  H   -0.000747   0.001159  -0.000170  -0.000541   0.000136   0.005290
    42  H   -0.000924  -0.000498  -0.009364  -0.000911   0.005743   0.000119
    43  H   -0.001369  -0.000418  -0.001305   0.000249  -0.005997   0.000036
               7          8          9         10         11         12
     1  Be  -0.019632  -0.044269   0.038895   0.071696  -0.395401   0.101625
     2  Be   0.179013   0.026254  -0.074130   0.011603   0.165708  -0.001392
     3  Be  -0.076572   0.064798   0.180318   0.044377   0.090834   0.013266
     4  Be   0.029890   0.312841   0.073997   0.003772   0.149992  -0.008698
     5  Be   0.096012   0.098554   0.184310   0.304500  -0.274253  -0.081381
     6  Be   0.010541  -0.025060   0.059304   0.145346   0.233969   0.001548
     7  Be   3.546779   0.058821  -0.001506   0.111856   0.168427   0.000604
     8  Be   0.058821   3.567981   0.102435  -0.042611   0.171339  -0.006952
     9  Be  -0.001506   0.102435   3.376254  -0.104134   0.061036   0.010055
    10  Be   0.111856  -0.042611  -0.104134   3.642752  -0.059794  -0.011219
    11  Be   0.168427   0.171339   0.061036  -0.059794   4.952614   0.003483
    12  H    0.000604  -0.006952   0.010055  -0.011219   0.003483   0.550873
    13  H    0.002190  -0.006157   0.018927   0.014766  -0.001844   0.287302
    14  H    0.007729  -0.007597  -0.001002   0.002508  -0.087122  -0.000002
    15  H    0.030790  -0.003280  -0.000541   0.004020  -0.044343  -0.000001
    16  H    0.074043   0.022363   0.021245  -0.032322  -0.001353   0.001526
    17  H   -0.012475  -0.001020  -0.063652   0.053367  -0.001206  -0.002122
    18  H   -0.011527  -0.006989   0.000259  -0.008852   0.049130  -0.000014
    19  H   -0.012544  -0.006717   0.000687   0.003005  -0.087241  -0.000020
    20  H    0.019653  -0.002474  -0.041856  -0.010521   0.306918   0.004539
    21  H   -0.044548  -0.005920   0.022329   0.015228  -0.223107  -0.009926
    22  H    0.026728  -0.103613   0.033442  -0.002485   0.008367  -0.000007
    23  H   -0.028956  -0.072617  -0.021700   0.020075  -0.002387  -0.000023
    24  H    0.001260   0.070462  -0.010710  -0.066964   0.000392  -0.000107
    25  H   -0.007867  -0.017138   0.060545  -0.069251   0.006527   0.002871
    26  H    0.015498   0.058840  -0.002491   0.009293  -0.081556   0.000001
    27  H    0.047233  -0.059339  -0.010335  -0.006593   0.029487  -0.000000
    28  H    0.011221   0.034236   0.062024  -0.000389  -0.082070  -0.000007
    29  H   -0.097618   0.018379   0.024181  -0.003633   0.044992  -0.000020
    30  H   -0.002946  -0.002707  -0.004991   0.042836  -0.007103  -0.000418
    31  H    0.001752  -0.001704  -0.016647  -0.012272   0.004295   0.001628
    32  H   -0.003556   0.045079   0.000304  -0.009395  -0.001478  -0.000030
    33  H   -0.007637  -0.024423  -0.003279   0.011145  -0.002916  -0.000002
    34  H   -0.002173  -0.000295  -0.001707  -0.001787   0.002698  -0.000126
    35  H   -0.000315   0.000568  -0.000366  -0.000056  -0.001663   0.000029
    36  H   -0.000395  -0.001251   0.000335   0.000053  -0.004554   0.000000
    37  H   -0.001316  -0.004191  -0.000246  -0.001880   0.005932  -0.000000
    38  H   -0.006155  -0.001592  -0.002662  -0.000443   0.000060  -0.000001
    39  H    0.009855  -0.003573   0.004447  -0.002553  -0.000907   0.000003
    40  H   -0.000795   0.000667  -0.000528   0.000080  -0.006007   0.000000
    41  H   -0.005854  -0.001712  -0.000466   0.000118   0.002878   0.000000
    42  H   -0.000113  -0.000453   0.001202   0.006369   0.000046   0.000029
    43  H    0.000133   0.000170  -0.001402  -0.003325  -0.000025  -0.000932
              13         14         15         16         17         18
     1  Be  -0.005201   0.092711  -0.007542   0.003077   0.035531   0.035705
     2  Be  -0.002694   0.012146   0.016738   0.001949   0.001027  -0.077772
     3  Be   0.023211   0.001663   0.000201  -0.011147   0.003306  -0.006441
     4  Be  -0.003478  -0.009151  -0.003651  -0.004058  -0.008151  -0.030507
     5  Be  -0.048629   0.003442  -0.003882  -0.084471   0.048251   0.003129
     6  Be   0.004111  -0.003070   0.015332  -0.000473  -0.009139   0.034727
     7  Be   0.002190   0.007729   0.030790   0.074043  -0.012475  -0.011527
     8  Be  -0.006157  -0.007597  -0.003280   0.022363  -0.001020  -0.006989
     9  Be   0.018927  -0.001002  -0.000541   0.021245  -0.063652   0.000259
    10  Be   0.014766   0.002508   0.004020  -0.032322   0.053367  -0.008852
    11  Be  -0.001844  -0.087122  -0.044343  -0.001353  -0.001206   0.049130
    12  H    0.287302  -0.000002  -0.000001   0.001526  -0.002122  -0.000014
    13  H    0.628608   0.000003  -0.000035   0.003491  -0.005841  -0.000040
    14  H    0.000003   0.562417   0.288432  -0.000012  -0.000006  -0.004129
    15  H   -0.000035   0.288432   0.618311   0.000052  -0.000048  -0.004705
    16  H    0.003491  -0.000012   0.000052   0.742470   0.182233   0.000008
    17  H   -0.005841  -0.000006  -0.000048   0.182233   0.724768  -0.000011
    18  H   -0.000040  -0.004129  -0.004705   0.000008  -0.000011   0.732641
    19  H   -0.000006   0.002053   0.002633  -0.000009   0.000007   0.210624
    20  H   -0.005270  -0.010371   0.005217   0.000092   0.001529  -0.000600
    21  H    0.005376   0.004609  -0.004716  -0.001913   0.000296   0.001358
    22  H   -0.000034  -0.000012  -0.000010  -0.002185  -0.001007  -0.000019
    23  H   -0.000001  -0.000030  -0.000006   0.000377   0.001351  -0.000003
    24  H    0.002574   0.000001  -0.000000   0.002066  -0.002853  -0.000010
    25  H   -0.002278  -0.000001   0.000002   0.000848  -0.001720  -0.000032
    26  H    0.000000   0.000398   0.002388   0.000013  -0.000016  -0.002489
    27  H    0.000002   0.002046  -0.002517  -0.000001  -0.000028  -0.000461
    28  H    0.000089   0.001241   0.003271   0.019054  -0.012786   0.000035
    29  H   -0.000040  -0.000198  -0.005962  -0.013860   0.008819  -0.000199
    30  H   -0.005699  -0.000033  -0.000023   0.000045  -0.000192   0.009395
    31  H    0.002498   0.000009   0.000023  -0.000052   0.000066  -0.013069
    32  H   -0.000011  -0.000042  -0.000005  -0.000016  -0.000013   0.002227
    33  H   -0.000022  -0.000026  -0.000035  -0.000011  -0.000017  -0.000610
    34  H   -0.000286  -0.000060  -0.000408  -0.000003   0.000015   0.000955
    35  H   -0.000078  -0.000002   0.000030   0.000000  -0.000003   0.000569
    36  H    0.000000  -0.000025   0.000002   0.000000   0.000000  -0.003036
    37  H   -0.000000  -0.000170  -0.000027  -0.000000  -0.000000   0.010775
    38  H   -0.000000  -0.000001  -0.000000  -0.002664   0.001291  -0.000000
    39  H    0.000002   0.000003   0.000002   0.007756  -0.003479   0.000000
    40  H   -0.000000  -0.001183   0.000831   0.000006  -0.000002   0.000017
    41  H    0.000000   0.000853  -0.000935  -0.000000   0.000005  -0.000071
    42  H   -0.000910   0.000000   0.000000   0.000025  -0.000079   0.000004
    43  H    0.000587   0.000000  -0.000000  -0.000008   0.000026  -0.000001
              19         20         21         22         23         24
     1  Be   0.008403  -0.027012  -0.036709  -0.008392  -0.009982  -0.020141
     2  Be   0.019074   0.038766  -0.038373  -0.005402  -0.001891  -0.001403
     3  Be   0.065938  -0.034756   0.031652  -0.005040  -0.002705  -0.003997
     4  Be   0.024165  -0.010513  -0.008760   0.007615   0.063548   0.054559
     5  Be  -0.001840  -0.230204   0.318569  -0.001556   0.001432  -0.061210
     6  Be  -0.009867   0.010868  -0.007122   0.030669   0.002924   0.006448
     7  Be  -0.012544   0.019653  -0.044548   0.026728  -0.028956   0.001260
     8  Be  -0.006717  -0.002474  -0.005920  -0.103613  -0.072617   0.070462
     9  Be   0.000687  -0.041856   0.022329   0.033442  -0.021700  -0.010710
    10  Be   0.003005  -0.010521   0.015228  -0.002485   0.020075  -0.066964
    11  Be  -0.087241   0.306918  -0.223107   0.008367  -0.002387   0.000392
    12  H   -0.000020   0.004539  -0.009926  -0.000007  -0.000023  -0.000107
    13  H   -0.000006  -0.005270   0.005376  -0.000034  -0.000001   0.002574
    14  H    0.002053  -0.010371   0.004609  -0.000012  -0.000030   0.000001
    15  H    0.002633   0.005217  -0.004716  -0.000010  -0.000006  -0.000000
    16  H   -0.000009   0.000092  -0.001913  -0.002185   0.000377   0.002066
    17  H    0.000007   0.001529   0.000296  -0.001007   0.001351  -0.002853
    18  H    0.210624  -0.000600   0.001358  -0.000019  -0.000003  -0.000010
    19  H    0.699172  -0.000918   0.001109  -0.000011  -0.000034   0.000014
    20  H   -0.000918   0.877423   0.080238  -0.000003  -0.000016  -0.000089
    21  H    0.001109   0.080238   0.869981  -0.000011  -0.000018   0.000146
    22  H   -0.000011  -0.000003  -0.000011   0.658781   0.300414  -0.005665
    23  H   -0.000034  -0.000016  -0.000018   0.300414   0.669268  -0.001879
    24  H    0.000014  -0.000089   0.000146  -0.005665  -0.001879   0.727645
    25  H   -0.000008   0.000083  -0.000416   0.002911  -0.000529   0.258455
    26  H    0.002361   0.000130  -0.000077  -0.006580  -0.001007  -0.000000
    27  H    0.000242  -0.000420   0.000084   0.002043   0.001514   0.000004
    28  H   -0.000046  -0.002363   0.000228  -0.004742   0.001302   0.000050
    29  H    0.000047   0.000979   0.001246  -0.001557   0.001335  -0.000031
    30  H   -0.009736   0.001195   0.000255  -0.000013  -0.000006  -0.001231
    31  H    0.011046   0.001476  -0.001682  -0.000015  -0.000042   0.001956
    32  H   -0.000096  -0.000012  -0.000011   0.000403  -0.006210  -0.000473
    33  H   -0.001824  -0.000011  -0.000004   0.002747   0.000664  -0.007355
    34  H    0.003071   0.005328   0.004377  -0.000000  -0.000001  -0.000000
    35  H   -0.001608  -0.000403  -0.000199   0.000000   0.000000  -0.000000
    36  H    0.002047   0.000001  -0.000001  -0.000009  -0.000013   0.000002
    37  H   -0.002935  -0.000010   0.000005   0.000040   0.000026  -0.000011
    38  H    0.000000  -0.000001  -0.000000  -0.001364   0.000916   0.000001
    39  H   -0.000000   0.000003   0.000002   0.004615  -0.003335   0.000010
    40  H   -0.000006   0.000013  -0.000006  -0.000012   0.000006  -0.000000
    41  H    0.000022  -0.000001   0.000009  -0.000057  -0.000033   0.000000
    42  H    0.000003   0.000001   0.000006   0.000000   0.000001  -0.000093
    43  H    0.000003  -0.000004   0.000010  -0.000000   0.000000   0.000694
              25         26         27         28         29         30
     1  Be   0.004226  -0.019914   0.000645   0.001937   0.012266   0.006295
     2  Be  -0.012839  -0.012567   0.059083  -0.013799  -0.004477   0.019597
     3  Be   0.064698  -0.001064  -0.010017   0.001793   0.001683  -0.107333
     4  Be  -0.053842   0.060181  -0.013722  -0.007176  -0.005219   0.003254
     5  Be   0.012788   0.000457   0.007033   0.002071  -0.006232   0.061286
     6  Be  -0.005885  -0.058511  -0.064036  -0.028563   0.045696  -0.002380
     7  Be  -0.007867   0.015498   0.047233   0.011221  -0.097618  -0.002946
     8  Be  -0.017138   0.058840  -0.059339   0.034236   0.018379  -0.002707
     9  Be   0.060545  -0.002491  -0.010335   0.062024   0.024181  -0.004991
    10  Be  -0.069251   0.009293  -0.006593  -0.000389  -0.003633   0.042836
    11  Be   0.006527  -0.081556   0.029487  -0.082070   0.044992  -0.007103
    12  H    0.002871   0.000001  -0.000000  -0.000007  -0.000020  -0.000418
    13  H   -0.002278   0.000000   0.000002   0.000089  -0.000040  -0.005699
    14  H   -0.000001   0.000398   0.002046   0.001241  -0.000198  -0.000033
    15  H    0.000002   0.002388  -0.002517   0.003271  -0.005962  -0.000023
    16  H    0.000848   0.000013  -0.000001   0.019054  -0.013860   0.000045
    17  H   -0.001720  -0.000016  -0.000028  -0.012786   0.008819  -0.000192
    18  H   -0.000032  -0.002489  -0.000461   0.000035  -0.000199   0.009395
    19  H   -0.000008   0.002361   0.000242  -0.000046   0.000047  -0.009736
    20  H    0.000083   0.000130  -0.000420  -0.002363   0.000979   0.001195
    21  H   -0.000416  -0.000077   0.000084   0.000228   0.001246   0.000255
    22  H    0.002911  -0.006580   0.002043  -0.004742  -0.001557  -0.000013
    23  H   -0.000529  -0.001007   0.001514   0.001302   0.001335  -0.000006
    24  H    0.258455  -0.000000   0.000004   0.000050  -0.000031  -0.001231
    25  H    0.667286   0.000006  -0.000015  -0.000036  -0.000023  -0.002911
    26  H    0.000006   0.718206   0.253900   0.001907  -0.001441  -0.000027
    27  H   -0.000015   0.253900   0.671504   0.001033  -0.002611  -0.000016
    28  H   -0.000036   0.001907   0.001033   0.737057   0.195692   0.000006
    29  H   -0.000023  -0.001441  -0.002611   0.195692   0.712826  -0.000012
    30  H   -0.002911  -0.000027  -0.000016   0.000006  -0.000012   0.718823
    31  H    0.001186   0.000046  -0.000079  -0.000012   0.000011   0.199448
    32  H    0.001057  -0.002106  -0.000509  -0.000026  -0.000020   0.001817
    33  H    0.001443  -0.005902   0.003642  -0.000020  -0.000010  -0.001401
    34  H   -0.000004  -0.000000  -0.000005  -0.000005   0.000013   0.000660
    35  H    0.000000  -0.000000   0.000000   0.000001  -0.000002   0.000752
    36  H   -0.000001   0.001545  -0.000708  -0.000001   0.000003  -0.000043
    37  H   -0.000002  -0.002688   0.003942   0.000003  -0.000014   0.000189
    38  H   -0.000008   0.000002  -0.000006  -0.002239   0.001043  -0.000000
    39  H    0.000021  -0.000004   0.000016   0.007207  -0.003266   0.000000
    40  H    0.000000   0.000880  -0.002461   0.001622  -0.004341   0.000000
    41  H   -0.000000   0.000347   0.002563  -0.002322   0.005090  -0.000000
    42  H    0.001025   0.000000  -0.000000   0.000000  -0.000000   0.005263
    43  H   -0.001506  -0.000000   0.000000  -0.000000   0.000000  -0.002982
              31         32         33         34         35         36
     1  Be   0.020169  -0.006922  -0.007021  -0.008765  -0.003565  -0.000811
     2  Be   0.078365  -0.013543   0.043364   0.007184  -0.006955  -0.003877
     3  Be  -0.001443  -0.035580   0.035602  -0.003430  -0.002587  -0.003626
     4  Be   0.025214  -0.075513  -0.100422  -0.000231  -0.002243   0.005243
     5  Be  -0.098137  -0.004036   0.008429  -0.000513  -0.000783   0.000115
     6  Be  -0.001108   0.032214  -0.000451  -0.000928  -0.000405  -0.009211
     7  Be   0.001752  -0.003556  -0.007637  -0.002173  -0.000315  -0.000395
     8  Be  -0.001704   0.045079  -0.024423  -0.000295   0.000568  -0.001251
     9  Be  -0.016647   0.000304  -0.003279  -0.001707  -0.000366   0.000335
    10  Be  -0.012272  -0.009395   0.011145  -0.001787  -0.000056   0.000053
    11  Be   0.004295  -0.001478  -0.002916   0.002698  -0.001663  -0.004554
    12  H    0.001628  -0.000030  -0.000002  -0.000126   0.000029   0.000000
    13  H    0.002498  -0.000011  -0.000022  -0.000286  -0.000078   0.000000
    14  H    0.000009  -0.000042  -0.000026  -0.000060  -0.000002  -0.000025
    15  H    0.000023  -0.000005  -0.000035  -0.000408   0.000030   0.000002
    16  H   -0.000052  -0.000016  -0.000011  -0.000003   0.000000   0.000000
    17  H    0.000066  -0.000013  -0.000017   0.000015  -0.000003   0.000000
    18  H   -0.013069   0.002227  -0.000610   0.000955   0.000569  -0.003036
    19  H    0.011046  -0.000096  -0.001824   0.003071  -0.001608   0.002047
    20  H    0.001476  -0.000012  -0.000011   0.005328  -0.000403   0.000001
    21  H   -0.001682  -0.000011  -0.000004   0.004377  -0.000199  -0.000001
    22  H   -0.000015   0.000403   0.002747  -0.000000   0.000000  -0.000009
    23  H   -0.000042  -0.006210   0.000664  -0.000001   0.000000  -0.000013
    24  H    0.001956  -0.000473  -0.007355  -0.000000  -0.000000   0.000002
    25  H    0.001186   0.001057   0.001443  -0.000004   0.000000  -0.000001
    26  H    0.000046  -0.002106  -0.005902  -0.000000  -0.000000   0.001545
    27  H   -0.000079  -0.000509   0.003642  -0.000005   0.000000  -0.000708
    28  H   -0.000012  -0.000026  -0.000020  -0.000005   0.000001  -0.000001
    29  H    0.000011  -0.000020  -0.000010   0.000013  -0.000002   0.000003
    30  H    0.199448   0.001817  -0.001401   0.000660   0.000752  -0.000043
    31  H    0.727139   0.000695  -0.005231   0.004098  -0.002126   0.000065
    32  H    0.000695   0.676688   0.303916   0.000022  -0.000004  -0.000339
    33  H   -0.005231   0.303916   0.678293  -0.000010   0.000004  -0.001615
    34  H    0.004098   0.000022  -0.000010   0.629993   0.403176   0.000003
    35  H   -0.002126  -0.000004   0.000004   0.403176   0.609922  -0.000001
    36  H    0.000065  -0.000339  -0.001615   0.000003  -0.000001   0.597522
    37  H   -0.000418   0.002562   0.005507  -0.000002   0.000002   0.410418
    38  H    0.000000  -0.000000  -0.000000  -0.000000   0.000000   0.000000
    39  H   -0.000000   0.000005   0.000001   0.000000  -0.000000  -0.000000
    40  H   -0.000000   0.000001  -0.000001  -0.000000   0.000000  -0.000002
    41  H    0.000000   0.000001   0.000001   0.000000  -0.000000   0.000006
    42  H   -0.001930  -0.000008  -0.000033  -0.000014   0.000006  -0.000000
    43  H    0.001027   0.000001  -0.000008   0.000004  -0.000002   0.000000
              37         38         39         40         41         42
     1  Be   0.000563  -0.000534  -0.001794  -0.001513  -0.000747  -0.000924
     2  Be  -0.005446   0.000181  -0.000128  -0.001832   0.001159  -0.000498
     3  Be   0.000493   0.000182  -0.000045   0.000172  -0.000170  -0.009364
     4  Be  -0.013442  -0.000538  -0.000802   0.000014  -0.000541  -0.000911
     5  Be   0.000359   0.000223  -0.001237  -0.000055   0.000136   0.005743
     6  Be  -0.002504  -0.000993  -0.001352  -0.006837   0.005290   0.000119
     7  Be  -0.001316  -0.006155   0.009855  -0.000795  -0.005854  -0.000113
     8  Be  -0.004191  -0.001592  -0.003573   0.000667  -0.001712  -0.000453
     9  Be  -0.000246  -0.002662   0.004447  -0.000528  -0.000466   0.001202
    10  Be  -0.001880  -0.000443  -0.002553   0.000080   0.000118   0.006369
    11  Be   0.005932   0.000060  -0.000907  -0.006007   0.002878   0.000046
    12  H   -0.000000  -0.000001   0.000003   0.000000   0.000000   0.000029
    13  H   -0.000000  -0.000000   0.000002  -0.000000   0.000000  -0.000910
    14  H   -0.000170  -0.000001   0.000003  -0.001183   0.000853   0.000000
    15  H   -0.000027  -0.000000   0.000002   0.000831  -0.000935   0.000000
    16  H   -0.000000  -0.002664   0.007756   0.000006  -0.000000   0.000025
    17  H   -0.000000   0.001291  -0.003479  -0.000002   0.000005  -0.000079
    18  H    0.010775  -0.000000   0.000000   0.000017  -0.000071   0.000004
    19  H   -0.002935   0.000000  -0.000000  -0.000006   0.000022   0.000003
    20  H   -0.000010  -0.000001   0.000003   0.000013  -0.000001   0.000001
    21  H    0.000005  -0.000000   0.000002  -0.000006   0.000009   0.000006
    22  H    0.000040  -0.001364   0.004615  -0.000012  -0.000057   0.000000
    23  H    0.000026   0.000916  -0.003335   0.000006  -0.000033   0.000001
    24  H   -0.000011   0.000001   0.000010  -0.000000   0.000000  -0.000093
    25  H   -0.000002  -0.000008   0.000021   0.000000  -0.000000   0.001025
    26  H   -0.002688   0.000002  -0.000004   0.000880   0.000347   0.000000
    27  H    0.003942  -0.000006   0.000016  -0.002461   0.002563  -0.000000
    28  H    0.000003  -0.002239   0.007207   0.001622  -0.002322   0.000000
    29  H   -0.000014   0.001043  -0.003266  -0.004341   0.005090  -0.000000
    30  H    0.000189  -0.000000   0.000000   0.000000  -0.000000   0.005263
    31  H   -0.000418   0.000000  -0.000000  -0.000000   0.000000  -0.001930
    32  H    0.002562  -0.000000   0.000005   0.000001   0.000001  -0.000008
    33  H    0.005507  -0.000000   0.000001  -0.000001   0.000001  -0.000033
    34  H   -0.000002  -0.000000   0.000000  -0.000000   0.000000  -0.000014
    35  H    0.000002   0.000000  -0.000000   0.000000  -0.000000   0.000006
    36  H    0.410418   0.000000  -0.000000  -0.000002   0.000006  -0.000000
    37  H    0.624869  -0.000000   0.000000   0.000005  -0.000023   0.000000
    38  H   -0.000000   0.592713   0.404371  -0.000003   0.000000  -0.000000
    39  H    0.000000   0.404371   0.626838   0.000007  -0.000006   0.000000
    40  H    0.000005  -0.000003   0.000007   0.567241   0.434715   0.000000
    41  H   -0.000023   0.000000  -0.000006   0.434715   0.596632  -0.000000
    42  H    0.000000  -0.000000   0.000000   0.000000  -0.000000   0.590788
    43  H   -0.000000   0.000000  -0.000000  -0.000000   0.000000   0.434897
              43
     1  Be  -0.001369
     2  Be  -0.000418
     3  Be  -0.001305
     4  Be   0.000249
     5  Be  -0.005997
     6  Be   0.000036
     7  Be   0.000133
     8  Be   0.000170
     9  Be  -0.001402
    10  Be  -0.003325
    11  Be  -0.000025
    12  H   -0.000932
    13  H    0.000587
    14  H    0.000000
    15  H   -0.000000
    16  H   -0.000008
    17  H    0.000026
    18  H   -0.000001
    19  H    0.000003
    20  H   -0.000004
    21  H    0.000010
    22  H   -0.000000
    23  H    0.000000
    24  H    0.000694
    25  H   -0.001506
    26  H   -0.000000
    27  H    0.000000
    28  H   -0.000000
    29  H    0.000000
    30  H   -0.002982
    31  H    0.001027
    32  H    0.000001
    33  H   -0.000008
    34  H    0.000004
    35  H   -0.000002
    36  H    0.000000
    37  H   -0.000000
    38  H    0.000000
    39  H   -0.000000
    40  H   -0.000000
    41  H    0.000000
    42  H    0.434897
    43  H    0.565243
 Mulliken charges:
               1
     1  Be   1.030259
     2  Be   0.062175
     3  Be   0.000343
     4  Be  -0.266170
     5  Be  -1.084298
     6  Be   0.042447
     7  Be  -0.105529
     8  Be  -0.200135
     9  Be   0.027822
    10  Be  -0.068283
    11  Be  -1.092793
    12  H    0.144019
    13  H    0.094817
    14  H    0.141982
    15  H    0.094395
    16  H    0.071818
    17  H    0.063979
    18  H    0.080031
    19  H    0.079738
    20  H    0.023376
    21  H    0.026412
    22  H    0.071025
    23  H    0.088272
    24  H    0.057480
    25  H    0.090334
    26  H    0.072046
    27  H    0.087865
    28  H    0.073524
    29  H    0.076484
    30  H    0.081088
    31  H    0.073756
    32  H    0.092962
    33  H    0.075538
    34  H   -0.040845
    35  H    0.008310
    36  H    0.012155
    37  H   -0.030361
    38  H    0.018221
    39  H   -0.042683
    40  H    0.019307
    41  H   -0.036889
    42  H   -0.030195
    43  H    0.016202
 Sum of Mulliken charges =  -0.00000
 Mulliken charges with hydrogens summed into heavy atoms:
               1
     1  Be   1.047511
     2  Be   0.203738
     3  Be   0.155187
     4  Be  -0.097669
     5  Be  -0.859455
     6  Be   0.202357
     7  Be   0.044478
     8  Be  -0.040838
     9  Be   0.139157
    10  Be   0.079531
    11  Be  -0.873997
 Electronic spatial extent (au):  <R**2>=           2617.2019
 Charge=             -0.0000 electrons
 Dipole moment (field-independent basis, Debye):
    X=             -0.0746    Y=              0.1411    Z=             -0.1544  Tot=              0.2221
 Quadrupole moment (field-independent basis, Debye-Ang):
   XX=            -78.5163   YY=            -80.2123   ZZ=            -78.2412
   XY=             -0.9274   XZ=             -0.2229   YZ=              0.3945
 Traceless Quadrupole moment (field-independent basis, Debye-Ang):
   XX=              0.4736   YY=             -1.2223   ZZ=              0.7487
   XY=             -0.9274   XZ=             -0.2229   YZ=              0.3945
 Octapole moment (field-independent basis, Debye-Ang**2):
  XXX=             -8.7084  YYY=              0.8564  ZZZ=             12.6685  XYY=              3.4199
  XXY=              1.5145  XXZ=            -14.4876  XZZ=              4.1613  YZZ=              2.1161
  YYZ=             -2.1523  XYZ=              8.5633
 Hexadecapole moment (field-independent basis, Debye-Ang**3):
 XXXX=          -1817.4042 YYYY=          -1460.3485 ZZZZ=          -1055.3625 XXXY=            -16.0898
 XXXZ=             11.3314 YYYX=             40.0399 YYYZ=             -4.2486 ZZZX=             -6.8497
 ZZZY=             10.0672 XXYY=           -553.2111 XXZZ=           -452.3878 YYZZ=           -414.0599
 XXYZ=              3.1949 YYXZ=            -12.5633 ZZXY=            -20.4295
 N-N= 4.352805860012D+02 E-N=-1.279330425544D+03  KE= 1.791974104825D+02
   1 Symmetry operations used in ECPInt.
 ECPInt:  NShTT=   25878 NPrTT=   68179 LenC2=   24027 LenP2D=   50342.
 LDataN:  DoStor=T MaxTD1= 5 Len=  102
 Calling FoFJK, ICntrl=      2127 FMM=F ISym2X=0 I1Cent= 0 IOpClX= 0 NMat=1 NMatS=1 NMatT=0.
 ***** Axes restored to original set *****
 -------------------------------------------------------------------
 Center     Atomic                   Forces (Hartrees/Bohr)
 Number     Number              X              Y              Z
 -------------------------------------------------------------------
      1        4           0.000001035    0.000082735   -0.000091786
      2        4          -0.000008778    0.000126577    0.000084631
      3        4           0.000084556    0.000157463    0.000002204
      4        4          -0.000040900    0.000036875   -0.000014662
      5        4          -0.000070565   -0.000316794   -0.000168287
      6        4          -0.000057832    0.000183455   -0.000113351
      7        4          -0.000234416    0.000127700    0.000051288
      8        4           0.000047971   -0.000012550   -0.000071878
      9        4           0.000003701   -0.000075464    0.000013335
     10        4          -0.000062920   -0.000103423   -0.000010567
     11        4           0.000120570    0.000235957    0.000179506
     12        1           0.000062483   -0.000112793   -0.000185915
     13        1          -0.000036359    0.000111604    0.000201004
     14        1          -0.000054400    0.000106711    0.000091289
     15        1           0.000078881   -0.000121856   -0.000038552
     16        1           0.000033277   -0.000006072    0.000038746
     17        1          -0.000018503    0.000015687   -0.000012446
     18        1           0.000008725    0.000037670    0.000008451
     19        1          -0.000003159   -0.000030430    0.000009713
     20        1          -0.000012329   -0.000068026   -0.000002307
     21        1          -0.000003691    0.000030234    0.000052179
     22        1          -0.000026632   -0.000031353    0.000015741
     23        1           0.000014416    0.000035093   -0.000003587
     24        1          -0.000113179    0.000197592    0.000023879
     25        1           0.000043921   -0.000109432   -0.000047819
     26        1           0.000167141   -0.000099281   -0.000116890
     27        1          -0.000127896    0.000161855    0.000097586
     28        1          -0.000135184   -0.000308766   -0.000071847
     29        1           0.000098446    0.000349708    0.000118904
     30        1          -0.000003233   -0.000130185   -0.000094367
     31        1          -0.000004576    0.000029492    0.000048385
     32        1          -0.000027566    0.000009738   -0.000015719
     33        1           0.000023150   -0.000027618    0.000048000
     34        1          -0.000016284    0.000015411   -0.000038704
     35        1           0.000011890   -0.000013305    0.000009963
     36        1           0.000013761    0.000013729    0.000007298
     37        1           0.000002691   -0.000003062   -0.000003514
     38        1          -0.000012171    0.000006447   -0.000004106
     39        1           0.000020649    0.000006633    0.000000719
     40        1           0.049263279   -0.140829915   -0.084403979
     41        1          -0.049022475    0.140021148    0.084030348
     42        1          -0.013871107   -0.141284526   -0.094568399
     43        1           0.013863613    0.141585336    0.094945513
 -------------------------------------------------------------------
 Cartesian Forces:  Max     0.141585336 RMS     0.030091007

 GradGradGradGradGradGradGradGradGradGradGradGradGradGradGradGradGradGrad
 Berny optimization.
 FormGI is forming the generalized inverse of G from B-inverse, IUseBI=4.
 Internal  Forces:  Max     0.171417060 RMS     0.008080764
 Search for a local minimum.
 Step number   1 out of a maximum of  258
 All quantities printed in internal units (Hartrees-Bohrs-Radians)
 Mixed Optimization -- RFO/linear search
 Second derivative matrix not updated -- first step.
 ITU=  0
     Eigenvalues ---    0.00433   0.00486   0.00650   0.00840   0.00934
     Eigenvalues ---    0.01015   0.01140   0.01255   0.01275   0.01326
     Eigenvalues ---    0.01367   0.01382   0.01400   0.01422   0.01457
     Eigenvalues ---    0.01504   0.01572   0.01600   0.01641   0.01685
     Eigenvalues ---    0.01729   0.01815   0.01858   0.01888   0.01924
     Eigenvalues ---    0.01954   0.01991   0.02003   0.02071   0.02121
     Eigenvalues ---    0.02136   0.02168   0.02192   0.02234   0.02268
     Eigenvalues ---    0.02301   0.02331   0.02351   0.02419   0.02438
     Eigenvalues ---    0.02464   0.02483   0.02558   0.02587   0.02646
     Eigenvalues ---    0.02710   0.02718   0.02819   0.02844   0.02854
     Eigenvalues ---    0.02932   0.03071   0.03130   0.03262   0.03309
     Eigenvalues ---    0.03460   0.03516   0.03877   0.03929   0.04202
     Eigenvalues ---    0.04241   0.04573   0.04804   0.05033   0.05220
     Eigenvalues ---    0.05296   0.05694   0.05887   0.06052   0.06273
     Eigenvalues ---    0.06320   0.06649   0.06809   0.07009   0.07146
     Eigenvalues ---    0.07353   0.07482   0.07513   0.07646   0.07707
     Eigenvalues ---    0.07851   0.08029   0.08141   0.08258   0.08392
     Eigenvalues ---    0.08412   0.08587   0.08705   0.08824   0.08977
     Eigenvalues ---    0.09130   0.09182   0.09339   0.09384   0.09512
     Eigenvalues ---    0.09749   0.09906   0.10194   0.10328   0.10612
     Eigenvalues ---    0.10766   0.10823   0.10889   0.11216   0.11394
     Eigenvalues ---    0.11524   0.11673   0.15160   0.15741   0.15979
     Eigenvalues ---    0.16061   0.16653   0.16854   0.17380   0.17570
     Eigenvalues ---    0.18725   0.18924   0.19465   0.37739   0.37758
     Eigenvalues ---    0.37952   0.66291   0.66291
 RFO step:  Lambda=-7.90412937D-02 EMin= 4.33120088D-03
 Linear search not attempted -- first point.
 Maximum step size (   0.300) exceeded in Quadratic search.
    -- Step size scaled by   0.919
 Iteration  1 RMS(Cart)=  0.00969024 RMS(Int)=  0.00056965
 Iteration  2 RMS(Cart)=  0.00056898 RMS(Int)=  0.00000016
 Iteration  3 RMS(Cart)=  0.00000006 RMS(Int)=  0.00000013
 Variable       Old X    -DE/DX   Delta X   Delta X   Delta X     New X
                                 (Linear)    (Quad)   (Total)
    R1        4.29851  -0.00005   0.00000  -0.00022  -0.00022   4.29829
    R2        4.31543   0.00002   0.00000   0.00011   0.00011   4.31554
    R3        3.98279  -0.00003   0.00000  -0.00019  -0.00019   3.98260
    R4        4.31048   0.00006   0.00000   0.00034   0.00034   4.31083
    R5        4.30081  -0.00002   0.00000  -0.00007  -0.00007   4.30073
    R6        3.98387  -0.00006   0.00000  -0.00036  -0.00036   3.98351
    R7        2.89797  -0.00001   0.00000  -0.00010  -0.00010   2.89788
    R8        2.89751  -0.00002   0.00000  -0.00009  -0.00009   2.89741
    R9        3.81581   0.00000   0.00000  -0.00001  -0.00001   3.81579
   R10        4.04663  -0.00002   0.00000  -0.00014  -0.00014   4.04648
   R11        4.05123   0.00006   0.00000   0.00039   0.00039   4.05161
   R12        3.89379  -0.00002   0.00000  -0.00006  -0.00006   3.89372
   R13        2.90411  -0.00001   0.00000  -0.00005  -0.00005   2.90406
   R14        2.91761  -0.00000   0.00000  -0.00000  -0.00000   2.91761
   R15        4.01816  -0.00000   0.00000  -0.00001  -0.00001   4.01816
   R16        3.89245  -0.00009   0.00000  -0.00044  -0.00044   3.89201
   R17        4.06084  -0.00007   0.00000  -0.00041  -0.00041   4.06044
   R18        2.89133   0.00000   0.00000   0.00004   0.00004   2.89137
   R19        2.90210  -0.00000   0.00000   0.00004   0.00004   2.90214
   R20        4.06032   0.00007   0.00000   0.00037   0.00037   4.06069
   R21        3.84362  -0.00001   0.00000  -0.00001  -0.00001   3.84362
   R22        4.08480  -0.00004   0.00000  -0.00023  -0.00023   4.08457
   R23        2.99999  -0.00003   0.00000  -0.00011  -0.00011   2.99988
   R24        2.98997   0.00001   0.00000   0.00007   0.00007   2.99004
   R25        3.90520   0.00000   0.00000   0.00005   0.00005   3.90526
   R26        3.76818  -0.00007   0.00000  -0.00029  -0.00029   3.76790
   R27        2.90851   0.00005   0.00000   0.00032   0.00032   2.90883
   R28        2.91475  -0.00002   0.00000  -0.00002  -0.00002   2.91474
   R29        4.05844  -0.00014   0.00000  -0.00078  -0.00078   4.05766
   R30        4.08431  -0.00005   0.00000  -0.00021  -0.00021   4.08410
   R31        3.76859  -0.00009   0.00000  -0.00042  -0.00042   3.76817
   R32        2.94069   0.00001   0.00000   0.00007   0.00007   2.94076
   R33        2.92854   0.00011   0.00000   0.00087   0.00087   2.92941
   R34        4.02336  -0.00001   0.00000  -0.00004  -0.00004   4.02332
   R35        3.81327   0.00005   0.00000   0.00027   0.00027   3.81354
   R36        3.90146  -0.00011   0.00000  -0.00055  -0.00055   3.90091
   R37        2.89876   0.00000   0.00000   0.00001   0.00001   2.89877
   R38        2.88947   0.00019   0.00000   0.00132   0.00132   2.89079
   R39        4.04658  -0.00004   0.00000  -0.00020  -0.00020   4.04639
   R40        4.06042   0.00006   0.00000   0.00026   0.00026   4.06069
   R41        2.99016  -0.00000   0.00000   0.00001   0.00001   2.99017
   R42        2.99863  -0.00001   0.00000  -0.00001  -0.00001   2.99862
   R43        4.04673   0.00002   0.00000   0.00018   0.00018   4.04691
   R44        2.91536  -0.00001   0.00000  -0.00003  -0.00003   2.91533
   R45        2.90551  -0.00001   0.00000  -0.00003  -0.00003   2.90547
   R46        2.93874  -0.00002   0.00000  -0.00002  -0.00002   2.93873
   R47        2.92862   0.00004   0.00000   0.00040   0.00040   2.92902
   R48        2.91008  -0.00009   0.00000  -0.00044  -0.00044   2.90965
   R49        2.91543   0.00003   0.00000   0.00016   0.00016   2.91559
   R50        1.52567  -0.00005   0.00000  -0.00020  -0.00020   1.52548
   R51        5.24769   0.00021   0.00000   0.00192   0.00192   5.24961
   R52        1.52512  -0.00004   0.00000  -0.00014  -0.00014   1.52499
   R53        1.53787   0.00000   0.00000   0.00000   0.00000   1.53787
   R54        5.18694   0.00001   0.00000  -0.00004  -0.00004   5.18690
   R55        1.53823  -0.00000   0.00000  -0.00003  -0.00003   1.53820
   R56        5.20073  -0.00000   0.00000   0.00006   0.00006   5.20079
   R57        5.35663  -0.00001   0.00000  -0.00002  -0.00002   5.35661
   R58        1.56839   0.00002   0.00000   0.00009   0.00009   1.56848
   R59        5.21844   0.00000   0.00000   0.00001   0.00001   5.21845
   R60        5.19249  -0.00002   0.00000  -0.00010  -0.00010   5.19238
   R61        1.49851  -0.00002   0.00000  -0.00005  -0.00005   1.49846
   R62        4.95562  -0.00005   0.00000  -0.00023  -0.00023   4.95539
   R63        1.52252  -0.00005   0.00000  -0.00022  -0.00022   1.52230
   R64        5.42371   0.00010   0.00000   0.00077   0.00077   5.42448
   R65        1.52235   0.00002   0.00000  -0.00001  -0.00001   1.52234
   R66        5.33736   0.00008   0.00000   0.00054   0.00054   5.33790
   R67        5.11379   0.00042   0.00000   0.00361   0.00361   5.11740
   R68        1.54442  -0.00004   0.00000  -0.00030  -0.00030   1.54413
   R69        5.23983   0.00002   0.00000   0.00021   0.00021   5.24004
   R70        5.09332   0.00047   0.00000   0.00409   0.00409   5.09741
   R71        1.54344  -0.00000   0.00000  -0.00003  -0.00003   1.54341
   R72        5.36425   0.00017   0.00000   0.00152   0.00152   5.36577
   R73        5.25173   0.00003   0.00000   0.00021   0.00021   5.25194
   R74        1.49897  -0.00001   0.00000  -0.00006  -0.00006   1.49891
   R75        5.49605  -0.00004   0.00000  -0.00023  -0.00023   5.49583
   R76        5.26987  -0.00000   0.00000  -0.00003  -0.00003   5.26984
   R77        1.41818  -0.00002   0.00000  -0.00004  -0.00004   1.41814
   R78        1.41847  -0.00001   0.00000  -0.00002  -0.00002   1.41845
   R79        1.41535  -0.00001   0.00000  -0.00003  -0.00003   1.41532
   R80        1.13384   0.17142   0.00000   0.21230   0.21230   1.34614
   R81        1.13384   0.17104   0.00000   0.21183   0.21183   1.34567
    A1        1.87636  -0.00002   0.00000  -0.00011  -0.00011   1.87625
    A2        1.55377  -0.00001   0.00000  -0.00005  -0.00005   1.55373
    A3        1.96177  -0.00001   0.00000  -0.00005  -0.00005   1.96171
    A4        1.99149  -0.00000   0.00000  -0.00000  -0.00000   1.99148
    A5        2.28286  -0.00000   0.00000  -0.00002  -0.00002   2.28285
    A6        1.94840   0.00001   0.00000   0.00001   0.00001   1.94841
    A7        1.55302  -0.00000   0.00000  -0.00003  -0.00003   1.55299
    A8        1.87588   0.00001   0.00000   0.00005   0.00005   1.87593
    A9        2.28347  -0.00000   0.00000   0.00001   0.00001   2.28347
   A10        2.00355  -0.00001   0.00000  -0.00006  -0.00006   2.00350
   A11        1.87826   0.00001   0.00000   0.00007   0.00007   1.87833
   A12        2.67517  -0.00002   0.00000  -0.00011  -0.00011   2.67506
   A13        2.07800   0.00002   0.00000   0.00008   0.00008   2.07808
   A14        1.53001   0.00001   0.00000   0.00003   0.00003   1.53004
   A15        2.01292  -0.00001   0.00000  -0.00003  -0.00003   2.01289
   A16        2.29473   0.00001   0.00000   0.00006   0.00006   2.29479
   A17        1.87857  -0.00002   0.00000  -0.00012  -0.00012   1.87844
   A18        2.29504   0.00001   0.00000   0.00005   0.00005   2.29509
   A19        2.00173   0.00001   0.00000   0.00005   0.00005   2.00178
   A20        1.52994   0.00001   0.00000   0.00003   0.00003   1.52997
   A21        2.07799   0.00002   0.00000   0.00008   0.00008   2.07806
   A22        1.63750   0.00001   0.00000   0.00005   0.00005   1.63755
   A23        1.52591  -0.00001   0.00000  -0.00008  -0.00008   1.52583
   A24        2.27896  -0.00001   0.00000  -0.00002  -0.00002   2.27893
   A25        2.21339   0.00001   0.00000   0.00004   0.00004   2.21343
   A26        1.94373   0.00001   0.00000   0.00005   0.00005   1.94378
   A27        2.10384   0.00000   0.00000  -0.00001  -0.00001   2.10383
   A28        2.26439  -0.00001   0.00000  -0.00002  -0.00002   2.26436
   A29        1.73367  -0.00001   0.00000  -0.00002  -0.00002   1.73365
   A30        1.92194  -0.00002   0.00000  -0.00008  -0.00008   1.92186
   A31        2.36489   0.00000   0.00000  -0.00002  -0.00002   2.36487
   A32        2.15046  -0.00001   0.00000  -0.00004  -0.00004   2.15043
   A33        2.03478   0.00000   0.00000  -0.00001  -0.00001   2.03477
   A34        2.48267   0.00000   0.00000   0.00000   0.00000   2.48267
   A35        1.71692   0.00001   0.00000   0.00007   0.00007   1.71699
   A36        2.16968   0.00002   0.00000   0.00010   0.00010   2.16978
   A37        1.64013  -0.00002   0.00000  -0.00007  -0.00007   1.64006
   A38        1.52005   0.00000   0.00000   0.00004   0.00004   1.52009
   A39        2.27034   0.00001   0.00000   0.00007   0.00007   2.27041
   A40        2.20637   0.00001   0.00000   0.00005   0.00005   2.20642
   A41        2.09735  -0.00002   0.00000  -0.00011  -0.00011   2.09725
   A42        1.95571  -0.00001   0.00000  -0.00003  -0.00003   1.95568
   A43        2.25619   0.00002   0.00000   0.00006   0.00006   2.25625
   A44        1.72271   0.00002   0.00000   0.00008   0.00008   1.72279
   A45        1.93169  -0.00001   0.00000  -0.00004  -0.00004   1.93165
   A46        2.37051   0.00000   0.00000  -0.00000  -0.00000   2.37051
   A47        2.14812   0.00001   0.00000   0.00001   0.00001   2.14814
   A48        1.71049   0.00001   0.00000   0.00006   0.00006   1.71055
   A49        2.16606   0.00001   0.00000   0.00003   0.00003   2.16609
   A50        2.03924  -0.00001   0.00000  -0.00004  -0.00004   2.03920
   A51        2.49338  -0.00001   0.00000  -0.00007  -0.00007   2.49331
   A52        1.84764  -0.00000   0.00000  -0.00000  -0.00000   1.84764
   A53        1.86626  -0.00001   0.00000  -0.00005  -0.00005   1.86622
   A54        2.26674   0.00001   0.00000   0.00005   0.00005   2.26678
   A55        1.94465   0.00001   0.00000   0.00006   0.00006   1.94472
   A56        1.86960   0.00001   0.00000   0.00006   0.00006   1.86966
   A57        1.84735   0.00001   0.00000   0.00004   0.00004   1.84739
   A58        2.35731  -0.00001   0.00000  -0.00001  -0.00001   2.35730
   A59        1.87581  -0.00000   0.00000   0.00000   0.00000   1.87581
   A60        1.98333  -0.00000   0.00000  -0.00002  -0.00002   1.98331
   A61        1.94872   0.00001   0.00000   0.00002   0.00002   1.94874
   A62        2.20301   0.00002   0.00000   0.00008   0.00008   2.20309
   A63        1.95035  -0.00001   0.00000  -0.00005  -0.00005   1.95030
   A64        2.43523  -0.00001   0.00000  -0.00007  -0.00007   2.43516
   A65        2.08701  -0.00001   0.00000  -0.00002  -0.00002   2.08699
   A66        2.07747  -0.00002   0.00000  -0.00007  -0.00007   2.07740
   A67        1.68008   0.00002   0.00000   0.00011   0.00011   1.68019
   A68        2.49583  -0.00000   0.00000   0.00002   0.00002   2.49585
   A69        1.96789   0.00002   0.00000   0.00013   0.00013   1.96802
   A70        1.77141   0.00002   0.00000   0.00010   0.00010   1.77150
   A71        2.25820  -0.00002   0.00000  -0.00010  -0.00010   2.25811
   A72        2.20507  -0.00002   0.00000  -0.00014  -0.00014   2.20493
   A73        2.20869   0.00000   0.00000  -0.00003  -0.00003   2.20865
   A74        2.23819   0.00002   0.00000   0.00014   0.00014   2.23833
   A75        2.10637  -0.00002   0.00000  -0.00012  -0.00012   2.10624
   A76        2.63507  -0.00004   0.00000  -0.00024  -0.00024   2.63483
   A77        1.67876   0.00001   0.00000   0.00009   0.00009   1.67885
   A78        1.77025  -0.00002   0.00000  -0.00010  -0.00010   1.77015
   A79        2.29027   0.00003   0.00000   0.00016   0.00016   2.29043
   A80        2.13583   0.00004   0.00000   0.00026   0.00026   2.13609
   A81        1.76469   0.00002   0.00000   0.00011   0.00011   1.76480
   A82        1.96267  -0.00003   0.00000  -0.00015  -0.00015   1.96252
   A83        1.89320   0.00002   0.00000   0.00012   0.00012   1.89332
   A84        2.32867   0.00003   0.00000   0.00008   0.00008   2.32875
   A85        2.30425  -0.00004   0.00000  -0.00025  -0.00025   2.30400
   A86        2.14591  -0.00005   0.00000  -0.00024  -0.00024   2.14567
   A87        1.95633   0.00000   0.00000   0.00002   0.00002   1.95635
   A88        1.90265  -0.00002   0.00000  -0.00009  -0.00009   1.90257
   A89        2.33425  -0.00002   0.00000  -0.00017  -0.00017   2.33408
   A90        2.32419   0.00001   0.00000   0.00006   0.00006   2.32425
   A91        1.79946   0.00001   0.00000   0.00015   0.00015   1.79961
   A92        1.52149   0.00001   0.00000   0.00004   0.00004   1.52153
   A93        1.64177  -0.00002   0.00000  -0.00009  -0.00009   1.64167
   A94        2.20798   0.00003   0.00000   0.00018   0.00018   2.20816
   A95        2.28456   0.00004   0.00000   0.00030   0.00030   2.28486
   A96        1.95570  -0.00001   0.00000  -0.00003  -0.00003   1.95567
   A97        2.48828  -0.00004   0.00000  -0.00025  -0.00025   2.48803
   A98        2.02639  -0.00002   0.00000  -0.00010  -0.00010   2.02629
   A99        1.93054  -0.00000   0.00000  -0.00000  -0.00000   1.93054
   A100       2.15019   0.00000   0.00000   0.00001   0.00001   2.15020
   A101       2.35536  -0.00003   0.00000  -0.00022  -0.00022   2.35514
   A102       2.09864  -0.00004   0.00000  -0.00021  -0.00021   2.09843
   A103       1.72763   0.00005   0.00000   0.00027   0.00027   1.72790
   A104       2.26435   0.00002   0.00000   0.00006   0.00006   2.26441
   A105       2.16339  -0.00000   0.00000  -0.00001  -0.00001   2.16338
   A106       1.71404   0.00003   0.00000   0.00027   0.00027   1.71431
   A107       1.84404   0.00000   0.00000   0.00000   0.00000   1.84405
   A108       1.84541  -0.00001   0.00000  -0.00004  -0.00004   1.84536
   A109       2.42528  -0.00001   0.00000  -0.00003  -0.00003   2.42525
   A110       1.93634   0.00000   0.00000  -0.00001  -0.00001   1.93633
   A111       1.86474  -0.00001   0.00000  -0.00007  -0.00007   1.86467
   A112       1.98348   0.00000   0.00000   0.00001   0.00001   1.98349
   A113       2.07726  -0.00002   0.00000  -0.00008  -0.00008   2.07717
   A114       2.06683   0.00000   0.00000   0.00002   0.00002   2.06685
   A115       1.86669   0.00002   0.00000   0.00011   0.00011   1.86680
   A116       1.88858  -0.00000   0.00000  -0.00002  -0.00002   1.88857
   A117       2.36277  -0.00001   0.00000  -0.00004  -0.00004   2.36273
   A118       1.95530   0.00002   0.00000   0.00007   0.00007   1.95538
   A119       2.29010   0.00001   0.00000   0.00002   0.00002   2.29012
   A120       2.20079   0.00002   0.00000   0.00007   0.00007   2.20087
   A121       1.95823   0.00000   0.00000  -0.00000  -0.00000   1.95823
   A122       1.63852   0.00001   0.00000   0.00006   0.00006   1.63858
   A123       1.52661  -0.00000   0.00000  -0.00005  -0.00005   1.52656
   A124       2.20443   0.00001   0.00000   0.00006   0.00006   2.20449
   A125       2.29884  -0.00000   0.00000  -0.00002  -0.00002   2.29882
   A126       2.10026   0.00001   0.00000   0.00001   0.00001   2.10028
   A127       1.92062  -0.00000   0.00000  -0.00003  -0.00003   1.92059
   A128       2.16565   0.00002   0.00000   0.00008   0.00008   2.16573
   A129       1.72942   0.00001   0.00000   0.00004   0.00004   1.72946
   A130       1.94512   0.00001   0.00000   0.00004   0.00004   1.94515
   A131       1.73345  -0.00001   0.00000  -0.00001  -0.00001   1.73344
   A132       2.26704  -0.00000   0.00000  -0.00000  -0.00000   2.26704
   A133       2.15807  -0.00002   0.00000  -0.00008  -0.00008   2.15799
   A134       2.34421  -0.00001   0.00000  -0.00004  -0.00004   2.34417
   A135       2.48769  -0.00001   0.00000  -0.00003  -0.00003   2.48766
   A136       2.02476  -0.00001   0.00000  -0.00003  -0.00003   2.02473
   A137       1.76535   0.00001   0.00000   0.00008   0.00008   1.76543
   A138       1.68035   0.00001   0.00000   0.00004   0.00004   1.68039
   A139       2.30765  -0.00004   0.00000  -0.00022  -0.00022   2.30743
   A140       2.13186  -0.00002   0.00000  -0.00009  -0.00009   2.13177
   A141       1.95216  -0.00000   0.00000  -0.00001  -0.00001   1.95215
   A142       1.76937  -0.00002   0.00000  -0.00009  -0.00009   1.76929
   A143       1.90285   0.00000   0.00000   0.00000   0.00000   1.90285
   A144       2.32087  -0.00000   0.00000  -0.00001  -0.00001   2.32086
   A145       1.96565  -0.00001   0.00000  -0.00008  -0.00008   1.96558
   A146       2.32848  -0.00001   0.00000  -0.00006  -0.00006   2.32842
   A147       1.80393   0.00001   0.00000   0.00004   0.00004   1.80398
   A148       1.88683   0.00003   0.00000   0.00019   0.00019   1.88702
   A149       2.33595   0.00001   0.00000   0.00002   0.00002   2.33597
   A150       2.28609   0.00003   0.00000   0.00017   0.00017   2.28626
   A151       2.15305   0.00002   0.00000   0.00008   0.00008   2.15313
   A152       1.67935   0.00003   0.00000   0.00017   0.00017   1.67952
   A153       2.49652  -0.00001   0.00000  -0.00001  -0.00001   2.49652
   A154       1.96721   0.00000   0.00000   0.00003   0.00003   1.96724
   A155       1.77105   0.00003   0.00000   0.00017   0.00017   1.77122
   A156       2.22296  -0.00002   0.00000  -0.00017  -0.00017   2.22279
   A157       2.22936   0.00000   0.00000   0.00007   0.00007   2.22944
   A158       2.10715  -0.00003   0.00000  -0.00016  -0.00016   2.10699
   A159       2.63656  -0.00003   0.00000  -0.00020  -0.00020   2.63636
   A160       2.24490  -0.00002   0.00000  -0.00005  -0.00005   2.24485
   A161       2.21307  -0.00002   0.00000  -0.00015  -0.00015   2.21292
   A162       1.72849   0.00005   0.00000   0.00030   0.00030   1.72879
   A163       2.27106  -0.00001   0.00000  -0.00015  -0.00015   2.27091
   A164       1.81396   0.00001   0.00000   0.00004   0.00004   1.81400
   A165       2.19166   0.00002   0.00000   0.00010   0.00010   2.19176
   A166       1.48578  -0.00002   0.00000  -0.00005  -0.00005   1.48573
   A167       1.73790  -0.00000   0.00000   0.00002   0.00002   1.73793
   A168       1.60317  -0.00000   0.00000  -0.00002  -0.00002   1.60315
   A169       1.94823  -0.00002   0.00000  -0.00009  -0.00009   1.94813
   A170       1.57683   0.00000   0.00000   0.00001   0.00001   1.57684
   A171       1.58593   0.00001   0.00000   0.00005   0.00005   1.58598
   A172       1.92718  -0.00000   0.00000  -0.00001  -0.00001   1.92717
   A173       2.81216  -0.00002   0.00000  -0.00009  -0.00009   2.81207
   A174       1.84616   0.00006   0.00000   0.00041   0.00041   1.84656
   A175       2.44240  -0.00004   0.00000  -0.00031  -0.00031   2.44209
   A176       1.50082  -0.00004   0.00000  -0.00021  -0.00021   1.50061
   A177       1.59438   0.00003   0.00000   0.00017   0.00017   1.59454
   A178       1.81856   0.00018   0.00000   0.00125   0.00125   1.81981
   A179       2.30576  -0.00005   0.00000  -0.00053  -0.00053   2.30522
   A180       1.81891  -0.00002   0.00000  -0.00009  -0.00009   1.81882
   A181       2.26101  -0.00001   0.00000  -0.00015  -0.00015   2.26086
   A182       1.90737   0.00013   0.00000   0.00093   0.00093   1.90830
   A183       2.83362  -0.00005   0.00000  -0.00051  -0.00051   2.83311
   A184       1.93277   0.00005   0.00000   0.00030   0.00030   1.93308
   A185       1.61874  -0.00001   0.00000  -0.00007  -0.00007   1.61867
   A186       1.89462   0.00001   0.00000   0.00005   0.00005   1.89467
   A187       1.48040  -0.00001   0.00000  -0.00003  -0.00003   1.48037
   A188       1.55551  -0.00003   0.00000  -0.00012  -0.00012   1.55538
   A189       1.56437  -0.00001   0.00000  -0.00005  -0.00005   1.56432
   A190       1.70738  -0.00001   0.00000  -0.00004  -0.00004   1.70733
   A191       0.92370   0.00001   0.00000   0.00002   0.00002   0.92372
   A192       2.21131   0.00001   0.00000   0.00002   0.00002   2.21133
   A193       1.72284   0.00000   0.00000   0.00001   0.00001   1.72285
   A194       2.30843   0.00000   0.00000   0.00001   0.00001   2.30843
   A195       1.59657  -0.00000   0.00000  -0.00001  -0.00001   1.59656
   A196       2.30950   0.00000   0.00000   0.00002   0.00002   2.30952
   A197       2.21754  -0.00000   0.00000  -0.00001  -0.00001   2.21752
   A198       1.57960   0.00002   0.00000   0.00008   0.00008   1.57968
   A199       1.70253   0.00000   0.00000  -0.00002  -0.00002   1.70252
   A200       1.54382   0.00000   0.00000  -0.00001  -0.00001   1.54381
   A201       2.32245   0.00000   0.00000   0.00001   0.00001   2.32246
   A202       1.19606   0.00003   0.00000   0.00013   0.00013   1.19619
   A203       1.42077   0.00003   0.00000   0.00015   0.00015   1.42093
   A204       2.24094  -0.00002   0.00000  -0.00006  -0.00006   2.24088
   A205       2.07663  -0.00002   0.00000  -0.00009  -0.00009   2.07654
   A206       2.07450  -0.00002   0.00000  -0.00012  -0.00012   2.07438
   A207       1.47701  -0.00000   0.00000  -0.00001  -0.00001   1.47700
   A208       0.94341   0.00003   0.00000   0.00020   0.00020   0.94361
   A209       2.40672  -0.00002   0.00000  -0.00014  -0.00014   2.40659
   A210       1.41707  -0.00000   0.00000  -0.00003  -0.00003   1.41704
   A211       2.27581   0.00002   0.00000   0.00009   0.00009   2.27590
   A212       2.43651  -0.00002   0.00000  -0.00006  -0.00006   2.43645
   A213       1.49161  -0.00021   0.00000  -0.00155  -0.00155   1.49006
   A214       2.45807   0.00002   0.00000   0.00049   0.00049   2.45856
   A215       2.19517   0.00027   0.00000   0.00172   0.00172   2.19689
   A216       1.18033  -0.00005   0.00000  -0.00038  -0.00038   1.17994
   A217       1.24313  -0.00007   0.00000  -0.00053  -0.00053   1.24260
   A218       2.29356   0.00006   0.00000   0.00030   0.00030   2.29386
   A219       1.39503  -0.00007   0.00000  -0.00048  -0.00048   1.39455
   A220       2.24888   0.00009   0.00000   0.00064   0.00064   2.24952
   A221       2.55310  -0.00001   0.00000   0.00001   0.00001   2.55311
   A222       3.35190   0.00005   0.00000   0.00035   0.00035   3.35225
   A223       3.30138  -0.00001   0.00000  -0.00002  -0.00002   3.30136
    D1       -0.78770  -0.00000   0.00000  -0.00003  -0.00003  -0.78773
    D2       -1.83283  -0.00001   0.00000  -0.00008  -0.00008  -1.83291
    D3        2.29564   0.00000   0.00000   0.00002   0.00002   2.29566
    D4        1.60986   0.00000   0.00000   0.00001   0.00001   1.60987
    D5        1.10041   0.00001   0.00000   0.00002   0.00002   1.10043
    D6        0.05528  -0.00000   0.00000  -0.00003  -0.00003   0.05525
    D7       -2.09943   0.00001   0.00000   0.00007   0.00007  -2.09936
    D8       -2.78521   0.00001   0.00000   0.00006   0.00006  -2.78515
    D9        0.25649   0.00000   0.00000  -0.00001  -0.00001   0.25648
   D10       -0.78863  -0.00001   0.00000  -0.00007  -0.00007  -0.78870
   D11       -2.94335   0.00000   0.00000   0.00003   0.00003  -2.94332
   D12        2.65406   0.00000   0.00000   0.00003   0.00003   2.65408
   D13       -3.13265  -0.00000   0.00000  -0.00004  -0.00004  -3.13269
   D14        2.10541  -0.00002   0.00000  -0.00010  -0.00010   2.10531
   D15       -0.04931  -0.00000   0.00000   0.00001   0.00001  -0.04930
   D16       -0.73509  -0.00000   0.00000   0.00000   0.00000  -0.73509
   D17       -2.57600   0.00001   0.00000   0.00004   0.00004  -2.57596
   D18        2.66206  -0.00000   0.00000  -0.00002  -0.00002   2.66204
   D19        0.50734   0.00001   0.00000   0.00009   0.00009   0.50743
   D20       -0.17844   0.00001   0.00000   0.00008   0.00008  -0.17836
   D21       -0.25970   0.00001   0.00000   0.00004   0.00004  -0.25967
   D22        0.79429   0.00001   0.00000   0.00004   0.00004   0.79434
   D23        2.94519   0.00001   0.00000   0.00005   0.00005   2.94525
   D24       -2.65042   0.00001   0.00000   0.00006   0.00006  -2.65036
   D25       -1.10830   0.00000   0.00000   0.00001   0.00001  -1.10828
   D26       -0.05430   0.00000   0.00000   0.00002   0.00002  -0.05428
   D27        2.09660   0.00000   0.00000   0.00003   0.00003   2.09663
   D28        2.78417   0.00000   0.00000   0.00003   0.00003   2.78421
   D29        0.77985  -0.00002   0.00000  -0.00012  -0.00012   0.77973
   D30        1.83385  -0.00002   0.00000  -0.00012  -0.00012   1.83373
   D31       -2.29844  -0.00003   0.00000  -0.00011  -0.00011  -2.29854
   D32       -1.61086  -0.00002   0.00000  -0.00010  -0.00010  -1.61096
   D33        2.56790  -0.00000   0.00000  -0.00004  -0.00004   2.56787
   D34       -2.66128  -0.00000   0.00000  -0.00003  -0.00003  -2.66132
   D35       -0.51038  -0.00001   0.00000  -0.00002  -0.00002  -0.51041
   D36        0.17719  -0.00000   0.00000  -0.00002  -0.00002   0.17717
   D37        3.13509  -0.00000   0.00000  -0.00002  -0.00002   3.13507
   D38       -2.09409  -0.00000   0.00000  -0.00002  -0.00002  -2.09411
   D39        0.05681  -0.00000   0.00000  -0.00001  -0.00001   0.05680
   D40        0.74438   0.00000   0.00000   0.00000   0.00000   0.74438
   D41        0.84039  -0.00000   0.00000  -0.00003  -0.00003   0.84036
   D42       -2.35240   0.00000   0.00000  -0.00004  -0.00004  -2.35244
   D43       -2.28857   0.00002   0.00000   0.00014   0.00014  -2.28843
   D44       -0.81193   0.00001   0.00000   0.00004   0.00004  -0.81189
   D45        2.27846   0.00001   0.00000   0.00003   0.00003   2.27849
   D46        2.34229   0.00003   0.00000   0.00020   0.00020   2.34250
   D47        0.01699  -0.00001   0.00000  -0.00006  -0.00006   0.01692
   D48        3.10738  -0.00001   0.00000  -0.00007  -0.00007   3.10731
   D49       -3.11197   0.00001   0.00000   0.00010   0.00010  -3.11187
   D50        3.13894  -0.00001   0.00000  -0.00007  -0.00007   3.13887
   D51       -0.05385  -0.00001   0.00000  -0.00008  -0.00008  -0.05393
   D52        0.00998   0.00001   0.00000   0.00010   0.00010   0.01008
   D53       -3.13396  -0.00001   0.00000  -0.00006  -0.00006  -3.13402
   D54       -0.04357  -0.00000   0.00000  -0.00007  -0.00007  -0.04364
   D55        0.02026   0.00001   0.00000   0.00011   0.00011   0.02037
   D56       -0.05520  -0.00000   0.00000   0.00002   0.00002  -0.05518
   D57       -1.10866  -0.00001   0.00000  -0.00005  -0.00005  -1.10871
   D58        2.77730  -0.00002   0.00000  -0.00012  -0.00012   2.77718
   D59        2.08610  -0.00000   0.00000   0.00007   0.00007   2.08616
   D60        0.79420  -0.00000   0.00000  -0.00000  -0.00000   0.79420
   D61       -0.25926  -0.00001   0.00000  -0.00007  -0.00007  -0.25933
   D62       -2.65649  -0.00002   0.00000  -0.00014  -0.00014  -2.65663
   D63        2.93550  -0.00000   0.00000   0.00005   0.00005   2.93554
   D64        1.83108  -0.00002   0.00000  -0.00011  -0.00011   1.83097
   D65        0.77762  -0.00003   0.00000  -0.00018  -0.00018   0.77744
   D66       -1.61961  -0.00004   0.00000  -0.00025  -0.00025  -1.61985
   D67       -2.31081  -0.00002   0.00000  -0.00006  -0.00006  -2.31087
   D68       -2.08588   0.00001   0.00000   0.00005   0.00005  -2.08582
   D69       -3.13934  -0.00000   0.00000  -0.00002  -0.00002  -3.13935
   D70        0.74662  -0.00001   0.00000  -0.00008  -0.00008   0.74654
   D71        0.05542   0.00001   0.00000   0.00010   0.00010   0.05552
   D72       -2.65579   0.00001   0.00000   0.00004   0.00004  -2.65575
   D73        2.57393  -0.00000   0.00000  -0.00003  -0.00003   2.57390
   D74        0.17670  -0.00002   0.00000  -0.00009  -0.00009   0.17661
   D75       -0.51450   0.00000   0.00000   0.00009   0.00009  -0.51441
   D76        0.25637   0.00001   0.00000   0.00003   0.00003   0.25640
   D77       -0.78942  -0.00001   0.00000  -0.00004  -0.00004  -0.78946
   D78        2.65872  -0.00000   0.00000   0.00003   0.00003   2.65875
   D79       -2.94094   0.00001   0.00000   0.00007   0.00007  -2.94087
   D80        1.10026   0.00001   0.00000   0.00004   0.00004   1.10030
   D81        0.05447  -0.00001   0.00000  -0.00003  -0.00003   0.05445
   D82       -2.78058   0.00000   0.00000   0.00004   0.00004  -2.78054
   D83       -2.09705   0.00001   0.00000   0.00008   0.00008  -2.09697
   D84       -0.78529   0.00000   0.00000   0.00001   0.00001  -0.78528
   D85       -1.83108  -0.00001   0.00000  -0.00006  -0.00006  -1.83113
   D86        1.61706  -0.00000   0.00000   0.00001   0.00001   1.61707
   D87        2.30058   0.00001   0.00000   0.00005   0.00005   2.30063
   D88       -2.58197   0.00001   0.00000   0.00007   0.00007  -2.58190
   D89        2.65542  -0.00000   0.00000   0.00000   0.00000   2.65543
   D90       -0.17963   0.00001   0.00000   0.00007   0.00007  -0.17955
   D91        0.50390   0.00002   0.00000   0.00011   0.00011   0.50401
   D92       -3.14147  -0.00000   0.00000  -0.00002  -0.00002  -3.14150
   D93        2.09592  -0.00002   0.00000  -0.00009  -0.00009   2.09583
   D94       -0.73913  -0.00001   0.00000  -0.00002  -0.00002  -0.73915
   D95       -0.05560  -0.00000   0.00000   0.00001   0.00001  -0.05559
   D96       -0.81742  -0.00001   0.00000  -0.00005  -0.00005  -0.81747
   D97        2.30304  -0.00002   0.00000  -0.00020  -0.00020   2.30284
   D98        2.33197   0.00002   0.00000   0.00016   0.00016   2.33213
   D99       -0.00234  -0.00001   0.00000  -0.00008  -0.00008  -0.00243
   D100       3.11811  -0.00002   0.00000  -0.00023  -0.00023   3.11788
   D101      -3.13614   0.00001   0.00000   0.00012   0.00012  -3.13602
   D102       0.83401  -0.00002   0.00000  -0.00011  -0.00011   0.83390
   D103      -2.32872  -0.00003   0.00000  -0.00025  -0.00025  -2.32897
   D104      -2.29979   0.00001   0.00000   0.00010   0.00010  -2.29969
   D105      -3.12676  -0.00001   0.00000  -0.00008  -0.00008  -3.12683
   D106      -0.00630  -0.00002   0.00000  -0.00022  -0.00022  -0.00652
   D107       0.02263   0.00001   0.00000   0.00013   0.00013   0.02276
   D108      -3.13324  -0.00002   0.00000  -0.00009  -0.00009  -3.13333
   D109      -0.01279  -0.00002   0.00000  -0.00023  -0.00023  -0.01302
   D110       0.01615   0.00001   0.00000   0.00012   0.00012   0.01627
   D111       0.87155   0.00001   0.00000   0.00002   0.00002   0.87157
   D112      -0.18367   0.00000   0.00000   0.00001   0.00001  -0.18366
   D113      -1.37521   0.00002   0.00000   0.00011   0.00011  -1.37511
   D114       2.63469  -0.00001   0.00000  -0.00006  -0.00006   2.63463
   D115      -2.57731  -0.00000   0.00000  -0.00003  -0.00003  -2.57734
   D116       1.75754   0.00002   0.00000   0.00010   0.00010   1.75764
   D117       0.24379  -0.00001   0.00000  -0.00006  -0.00006   0.24374
   D118      -0.82028  -0.00000   0.00000  -0.00003  -0.00003  -0.82030
   D119      -1.69795   0.00001   0.00000   0.00006   0.00006  -1.69789
   D120       2.63736  -0.00001   0.00000  -0.00008  -0.00008   2.63727
   D121      -2.58308   0.00000   0.00000   0.00001   0.00001  -2.58307
   D122       1.43883   0.00001   0.00000   0.00006   0.00006   1.43889
   D123       1.11953  -0.00002   0.00000  -0.00010  -0.00010   1.11943
   D124       0.01895  -0.00001   0.00000  -0.00011  -0.00011   0.01883
   D125      -2.84056  -0.00001   0.00000  -0.00006  -0.00006  -2.84062
   D126      -2.75213  -0.00001   0.00000  -0.00006  -0.00006  -2.75219
   D127       0.02186   0.00001   0.00000   0.00007   0.00007   0.02193
   D128      -1.07872   0.00002   0.00000   0.00006   0.00006  -1.07866
   D129       2.34496   0.00002   0.00000   0.00011   0.00011   2.34507
   D130       2.43339   0.00002   0.00000   0.00011   0.00011   2.43350
   D131      -2.33898  -0.00000   0.00000  -0.00003  -0.00003  -2.33901
   D132       2.84362  -0.00000   0.00000  -0.00004  -0.00004   2.84358
   D133      -0.01589   0.00000   0.00000   0.00001   0.00001  -0.01587
   D134       0.07254   0.00000   0.00000   0.00001   0.00001   0.07255
   D135      -2.41265  -0.00001   0.00000  -0.00005  -0.00005  -2.41270
   D136       2.76995  -0.00001   0.00000  -0.00006  -0.00006   2.76989
   D137      -0.08955  -0.00000   0.00000  -0.00001  -0.00001  -0.08956
   D138      -0.00112  -0.00000   0.00000  -0.00001  -0.00001  -0.00114
   D139      -0.72103  -0.00001   0.00000   0.00001   0.00001  -0.72102
   D140       0.40345   0.00002   0.00000   0.00012   0.00012   0.40357
   D141      -3.12379   0.00000   0.00000   0.00005   0.00005  -3.12374
   D142       2.70080   0.00000   0.00000   0.00004   0.00004   2.70084
   D143       0.27689  -0.00001   0.00000  -0.00003  -0.00003   0.27686
   D144       1.40137   0.00002   0.00000   0.00009   0.00009   1.40146
   D145      -2.12587   0.00000   0.00000   0.00001   0.00001  -2.12585
   D146      -2.58446  -0.00000   0.00000   0.00000   0.00000  -2.58446
   D147       2.48369  -0.00001   0.00000  -0.00004  -0.00004   2.48365
   D148      -2.67501   0.00002   0.00000   0.00007   0.00007  -2.67494
   D149       0.08093   0.00000   0.00000  -0.00000  -0.00000   0.08093
   D150      -0.37766  -0.00000   0.00000  -0.00001  -0.00001  -0.37768
   D151       3.12556  -0.00002   0.00000  -0.00007  -0.00007   3.12549
   D152      -2.03314   0.00001   0.00000   0.00004   0.00004  -2.03310
   D153       0.72281  -0.00001   0.00000  -0.00003  -0.00003   0.72277
   D154       0.26421  -0.00001   0.00000  -0.00004  -0.00004   0.26417
   D155      -0.05906  -0.00000   0.00000   0.00002   0.00002  -0.05904
   D156       0.98440   0.00003   0.00000   0.00016   0.00016   0.98456
   D157      -3.06050   0.00001   0.00000   0.00005   0.00005  -3.06045
   D158      -2.42865   0.00002   0.00000   0.00007   0.00007  -2.42858
   D159      -1.11789  -0.00001   0.00000  -0.00001  -0.00001  -1.11790
   D160      -0.07443   0.00002   0.00000   0.00013   0.00014  -0.07430
   D161       2.16386   0.00000   0.00000   0.00002   0.00002   2.16388
   D162       2.79571   0.00002   0.00000   0.00004   0.00004   2.79575
   D163       2.29499  -0.00002   0.00000  -0.00007  -0.00007   2.29492
   D164      -2.94474   0.00001   0.00000   0.00008   0.00008  -2.94466
   D165      -0.70645  -0.00001   0.00000  -0.00004  -0.00004  -0.70649
   D166      -0.07460   0.00001   0.00000  -0.00002  -0.00002  -0.07462
   D167       2.68433  -0.00002   0.00000  -0.00010  -0.00010   2.68423
   D168      -2.55540   0.00001   0.00000   0.00004   0.00004  -2.55536
   D169      -0.31711  -0.00001   0.00000  -0.00007  -0.00007  -0.31719
   D170       0.31474   0.00001   0.00000  -0.00005  -0.00005   0.31469
   D171       0.76223   0.00001   0.00000   0.00010   0.00010   0.76232
   D172      -2.67578  -0.00001   0.00000  -0.00006  -0.00006  -2.67584
   D173      -2.00277  -0.00002   0.00000  -0.00012  -0.00012  -2.00289
   D174      -0.42303   0.00002   0.00000   0.00011   0.00011  -0.42292
   D175       2.42215  -0.00000   0.00000  -0.00005  -0.00005   2.42210
   D176       3.09515  -0.00002   0.00000  -0.00011  -0.00011   3.09505
   D177      -2.95817   0.00002   0.00000   0.00014   0.00014  -2.95803
   D178      -0.11300  -0.00000   0.00000  -0.00002  -0.00002  -0.11301
   D179       0.56001  -0.00002   0.00000  -0.00007  -0.00007   0.55994
   D180       3.01538   0.00003   0.00000   0.00019   0.00019   3.01557
   D181      -0.42263   0.00001   0.00000   0.00003   0.00003  -0.42260
   D182       0.25038  -0.00001   0.00000  -0.00003  -0.00003   0.25035
   D183       2.84247  -0.00002   0.00000  -0.00015  -0.00015   2.84232
   D184      -1.91031  -0.00001   0.00000  -0.00008  -0.00008  -1.91039
   D185      -0.38209  -0.00002   0.00000  -0.00008  -0.00008  -0.38217
   D186       0.90077   0.00000   0.00000   0.00000   0.00000   0.90077
   D187       1.89075  -0.00003   0.00000  -0.00015  -0.00015   1.89061
   D188      -0.04656  -0.00000   0.00000  -0.00002  -0.00002  -0.04658
   D189       1.07615   0.00001   0.00000   0.00005   0.00005   1.07620
   D190       2.15481   0.00001   0.00000   0.00007   0.00007   2.15488
   D191      -2.68306   0.00002   0.00000   0.00015   0.00015  -2.68291
   D192      -1.32124  -0.00001   0.00000  -0.00002  -0.00002  -1.32126
   D193      -0.40930   0.00002   0.00000   0.00015   0.00015  -0.40915
   D194       0.72740   0.00000   0.00000   0.00004   0.00004   0.72744
   D195      -3.00634  -0.00001   0.00000  -0.00002  -0.00002  -3.00635
   D196      -2.82098  -0.00000   0.00000  -0.00001  -0.00001  -2.82099
   D197      -1.40368   0.00003   0.00000   0.00020   0.00020  -1.40348
   D198      -0.26698   0.00001   0.00000   0.00008   0.00008  -0.26689
   D199       2.28247   0.00000   0.00000   0.00003   0.00003   2.28250
   D200       2.46783   0.00000   0.00000   0.00004   0.00004   2.46787
   D201       2.66278   0.00003   0.00000   0.00014   0.00014   2.66292
   D202      -2.48370   0.00001   0.00000   0.00003   0.00003  -2.48368
   D203       0.06575  -0.00000   0.00000  -0.00003  -0.00003   0.06572
   D204       0.25110   0.00000   0.00000  -0.00002  -0.00002   0.25108
   D205       2.01778   0.00003   0.00000   0.00015   0.00015   2.01793
   D206      -3.12871   0.00001   0.00000   0.00004   0.00004  -3.12867
   D207      -0.57926  -0.00000   0.00000  -0.00001  -0.00001  -0.57927
   D208      -0.39390  -0.00000   0.00000  -0.00001  -0.00001  -0.39391
   D209      -0.78454   0.00001   0.00000  -0.00001  -0.00001  -0.78454
   D210       2.66422   0.00001   0.00000   0.00010   0.00010   2.66432
   D211       1.99090   0.00005   0.00000   0.00030   0.00030   1.99120
   D212       0.41972  -0.00001   0.00000  -0.00009  -0.00009   0.41964
   D213      -2.41470  -0.00000   0.00000   0.00002   0.00002  -2.41468
   D214      -3.08802   0.00003   0.00000   0.00022   0.00022  -3.08781
   D215       2.96453  -0.00001   0.00000  -0.00006  -0.00006   2.96447
   D216       0.13010  -0.00000   0.00000   0.00005   0.00005   0.13015
   D217      -0.54321   0.00004   0.00000   0.00024   0.00024  -0.54297
   D218      -3.00518  -0.00001   0.00000  -0.00005  -0.00005  -3.00523
   D219       0.44358   0.00000   0.00000   0.00006   0.00006   0.44364
   D220      -0.22974   0.00004   0.00000   0.00025   0.00025  -0.22948
   D221      -0.99746   0.00002   0.00000   0.00009   0.00009  -0.99737
   D222       0.05805  -0.00000   0.00000  -0.00002  -0.00002   0.05803
   D223       3.06325  -0.00002   0.00000  -0.00012  -0.00012   3.06313
   D224       2.43629   0.00001   0.00000   0.00005   0.00005   2.43635
   D225       0.04629  -0.00000   0.00000   0.00003   0.00003   0.04632
   D226       1.10180  -0.00002   0.00000  -0.00009  -0.00009   1.10171
   D227      -2.17619  -0.00003   0.00000  -0.00018  -0.00018  -2.17637
   D228      -2.80314  -0.00001   0.00000  -0.00001  -0.00001  -2.80315
   D229       2.94395   0.00000   0.00000   0.00000   0.00000   2.94395
   D230      -2.28372  -0.00002   0.00000  -0.00011  -0.00011  -2.28384
   D231       0.72147  -0.00003   0.00000  -0.00021  -0.00021   0.72127
   D232       0.09452  -0.00000   0.00000  -0.00004  -0.00004   0.09448
   D233       2.55332   0.00001   0.00000   0.00001   0.00001   2.55333
   D234      -2.67436  -0.00001   0.00000  -0.00010  -0.00010  -2.67446
   D235       0.33084  -0.00003   0.00000  -0.00020  -0.00020   0.33064
   D236      -0.29612   0.00000   0.00000  -0.00002  -0.00002  -0.29614
   D237      -1.71889  -0.00002   0.00000  -0.00020  -0.00020  -1.71909
   D238       3.05936  -0.00002   0.00000  -0.00018  -0.00018   3.05917
   D239       1.51338  -0.00003   0.00000  -0.00018  -0.00018   1.51320
   D240      -0.77339  -0.00002   0.00000  -0.00021  -0.00021  -0.77360
   D241       0.21109  -0.00001   0.00000  -0.00013  -0.00013   0.21096
   D242      -0.00836   0.00000   0.00000   0.00001   0.00001  -0.00835
   D243      -1.11416   0.00001   0.00000   0.00006   0.00006  -1.11410
   D244      -2.20187   0.00001   0.00000   0.00006   0.00006  -2.20182
   D245       1.25713   0.00001   0.00000   0.00002   0.00002   1.25715
   D246       2.61683   0.00001   0.00000   0.00009   0.00009   2.61691
   D247       1.02072  -0.00001   0.00000  -0.00005  -0.00005   1.02067
   D248      -0.05413  -0.00001   0.00000  -0.00011  -0.00011  -0.05423
   D249      -2.78917  -0.00003   0.00000  -0.00019  -0.00019  -2.78936
   D250      -2.44149  -0.00004   0.00000  -0.00028  -0.00028  -2.44177
   D251      -0.10141   0.00000   0.00000   0.00003   0.00003  -0.10139
   D252      -1.17626  -0.00001   0.00000  -0.00004  -0.00004  -1.17630
   D253       2.37188  -0.00002   0.00000  -0.00011  -0.00011   2.37176
   D254       2.71956  -0.00003   0.00000  -0.00020  -0.00020   2.71935
   D255      -2.52550   0.00001   0.00000   0.00006   0.00006  -2.52544
   D256       2.68283   0.00000   0.00000  -0.00000  -0.00000   2.68283
   D257      -0.05222  -0.00001   0.00000  -0.00008  -0.00008  -0.05230
   D258       0.29546  -0.00002   0.00000  -0.00017  -0.00017   0.29530
   D259      -3.02910   0.00002   0.00000   0.00011   0.00011  -3.02899
   D260       2.17924   0.00001   0.00000   0.00004   0.00004   2.17929
   D261      -0.55581  -0.00001   0.00000  -0.00004  -0.00004  -0.55584
   D262      -0.20813  -0.00001   0.00000  -0.00012  -0.00012  -0.20825
   D263      -0.00430  -0.00002   0.00000  -0.00014  -0.00014  -0.00443
   D264       1.02177   0.00000   0.00000  -0.00003  -0.00003   1.02174
   D265      -2.52980   0.00000   0.00000  -0.00003  -0.00003  -2.52982
   D266      -2.69194  -0.00000   0.00000  -0.00006  -0.00006  -2.69199
   D267      -1.03271  -0.00002   0.00000  -0.00016  -0.00016  -1.03286
   D268      -0.00664  -0.00001   0.00000  -0.00005  -0.00005  -0.00670
   D269       2.72498  -0.00000   0.00000  -0.00005  -0.00005   2.72493
   D270       2.56284  -0.00001   0.00000  -0.00008  -0.00008   2.56276
   D271       2.54722  -0.00002   0.00000  -0.00013  -0.00013   2.54710
   D272      -2.70990   0.00000   0.00000  -0.00002  -0.00002  -2.70992
   D273       0.02172   0.00000   0.00000  -0.00002  -0.00002   0.02170
   D274      -0.14042  -0.00000   0.00000  -0.00005  -0.00005  -0.14047
   D275       2.72939  -0.00002   0.00000  -0.00014  -0.00014   2.72925
   D276      -2.52773  -0.00000   0.00000  -0.00003  -0.00003  -2.52777
   D277       0.20389  -0.00000   0.00000  -0.00003  -0.00003   0.20386
   D278       0.04175  -0.00001   0.00000  -0.00006  -0.00006   0.04169
   D279       0.07228  -0.00002   0.00000  -0.00014  -0.00014   0.07214
   D280      -1.00748  -0.00002   0.00000  -0.00013  -0.00013  -1.00762
   D281       2.81497  -0.00004   0.00000  -0.00028  -0.00028   2.81469
   D282       2.43802  -0.00001   0.00000  -0.00007  -0.00007   2.43795
   D283       1.18977  -0.00001   0.00000  -0.00007  -0.00007   1.18970
   D284       0.11001  -0.00001   0.00000  -0.00007  -0.00007   0.10994
   D285      -2.35072  -0.00003   0.00000  -0.00021  -0.00021  -2.35094
   D286      -2.72767  -0.00000   0.00000  -0.00001  -0.00001  -2.72768
   D287      -2.73096  -0.00001   0.00000  -0.00009  -0.00009  -2.73105
   D288       2.47246  -0.00001   0.00000  -0.00009  -0.00009   2.47238
   D289       0.01173  -0.00004   0.00000  -0.00023  -0.00023   0.01150
   D290      -0.36522  -0.00000   0.00000  -0.00003  -0.00003  -0.36524
   D291      -2.14895  -0.00002   0.00000  -0.00012  -0.00012  -2.14908
   D292       3.05447  -0.00002   0.00000  -0.00012  -0.00012   3.05435
   D293       0.59374  -0.00004   0.00000  -0.00027  -0.00027   0.59347
   D294       0.21679  -0.00001   0.00000  -0.00006  -0.00006   0.21673
   D295       0.27931   0.00002   0.00000   0.00010   0.00010   0.27941
   D296       1.66747   0.00003   0.00000   0.00016   0.00016   1.66763
   D297      -0.91237  -0.00000   0.00000  -0.00002  -0.00002  -0.91238
   D298      -2.09049   0.00003   0.00000   0.00012   0.00012  -2.09037
   D299       2.99430   0.00000   0.00000   0.00002   0.00002   2.99432
   D300       0.77767   0.00001   0.00000   0.00009   0.00009   0.77777
   D301       1.82664   0.00002   0.00000   0.00012   0.00012   1.82676
   D302      -0.40424  -0.00001   0.00000  -0.00005  -0.00005  -0.40429
   D303      -1.94157   0.00002   0.00000   0.00010   0.00010  -1.94147
   D304       2.96165   0.00000   0.00000   0.00002   0.00002   2.96167
   D305       0.76502  -0.00000   0.00000   0.00001   0.00001   0.76503
   D306      -0.42126   0.00000   0.00000   0.00003   0.00003  -0.42122
   D307       3.00773   0.00002   0.00000   0.00012   0.00012   3.00785
   D308      -2.93866   0.00001   0.00000   0.00007   0.00007  -2.93858
   D309      -2.67173  -0.00002   0.00000  -0.00011  -0.00011  -2.67185
   D310       2.42517  -0.00001   0.00000  -0.00008  -0.00008   2.42509
   D311      -0.42903   0.00000   0.00000   0.00000   0.00000  -0.42902
   D312      -0.09222  -0.00000   0.00000  -0.00005  -0.00005  -0.09227
   D313      -2.00061  -0.00004   0.00000  -0.00022  -0.00022  -2.00083
   D314       3.09630  -0.00003   0.00000  -0.00019  -0.00019   3.09611
   D315       0.24210  -0.00002   0.00000  -0.00011  -0.00011   0.24200
   D316       0.57890  -0.00003   0.00000  -0.00016  -0.00016   0.57875
   D317      -0.54775   0.00001   0.00000   0.00006   0.00006  -0.54768
   D318       0.52206   0.00000   0.00000   0.00004   0.00004   0.52209
   D319       3.12377   0.00004   0.00000   0.00023   0.00023   3.12400
   D320      -3.13471   0.00000   0.00000   0.00003   0.00003  -3.13467
   D321       2.62967   0.00001   0.00000   0.00007   0.00007   2.62973
   D322      -2.58372  -0.00000   0.00000   0.00004   0.00004  -2.58368
   D323       0.01800   0.00004   0.00000   0.00023   0.00023   0.01823
   D324       0.04271   0.00000   0.00000   0.00004   0.00004   0.04274
   D325       2.56983  -0.00003   0.00000  -0.00024  -0.00024   2.56959
   D326      -2.64355  -0.00004   0.00000  -0.00027  -0.00027  -2.64382
   D327      -0.04183  -0.00000   0.00000  -0.00008  -0.00008  -0.04191
   D328      -0.01713  -0.00003   0.00000  -0.00027  -0.00027  -0.01740
   D329       2.37270   0.00001   0.00000   0.00012   0.00012   2.37282
   D330       0.56950  -0.00000   0.00000  -0.00003  -0.00003   0.56947
   D331      -2.19435   0.00001   0.00000   0.00009   0.00009  -2.19426
   D332      -0.82808   0.00002   0.00000   0.00012   0.00012  -0.82796
   D333       0.05891  -0.00000   0.00000  -0.00003  -0.00003   0.05888
   D334       1.10546  -0.00002   0.00000  -0.00013  -0.00013   1.10534
   D335      -2.66869  -0.00001   0.00000  -0.00004  -0.00004  -2.66874
   D336      -2.29538  -0.00005   0.00000  -0.00037  -0.00037  -2.29575
   D337      -0.99571   0.00002   0.00000   0.00011   0.00011  -0.99560
   D338       0.05085   0.00000   0.00000   0.00001   0.00001   0.05085
   D339       2.55988   0.00002   0.00000   0.00009   0.00009   2.55997
   D340       2.93319  -0.00003   0.00000  -0.00024  -0.00024   2.93295
   D341       3.05858   0.00000   0.00000  -0.00000  -0.00000   3.05858
   D342      -2.17804  -0.00002   0.00000  -0.00010  -0.00010  -2.17815
   D343       0.33099  -0.00000   0.00000  -0.00002  -0.00002   0.33097
   D344       0.70430  -0.00005   0.00000  -0.00035  -0.00035   0.70395
   D345       2.42216   0.00003   0.00000   0.00024   0.00024   2.42240
   D346      -2.81446   0.00001   0.00000   0.00014   0.00014  -2.81433
   D347      -0.30543   0.00003   0.00000   0.00022   0.00022  -0.30521
   D348       0.06788  -0.00002   0.00000  -0.00011  -0.00011   0.06777
   D349      -1.00764  -0.00002   0.00000  -0.00015  -0.00015  -1.00780
   D350       0.10794  -0.00002   0.00000  -0.00013  -0.00013   0.10781
   D351       3.04097  -0.00002   0.00000  -0.00012  -0.00012   3.04085
   D352       2.46242  -0.00001   0.00000  -0.00009  -0.00009   2.46233
   D353       0.06798  -0.00003   0.00000  -0.00022  -0.00022   0.06777
   D354       1.18356  -0.00004   0.00000  -0.00019  -0.00019   1.18337
   D355      -2.16659  -0.00003   0.00000  -0.00018  -0.00018  -2.16677
   D356      -2.74514  -0.00002   0.00000  -0.00016  -0.00016  -2.74529
   D357       2.80884  -0.00004   0.00000  -0.00021  -0.00021   2.80863
   D358      -2.35876  -0.00004   0.00000  -0.00019  -0.00019  -2.35895
   D359       0.57427  -0.00003   0.00000  -0.00018  -0.00018   0.57409
   D360      -0.00428  -0.00002   0.00000  -0.00015  -0.00015  -0.00443
   D361       2.45278  -0.00003   0.00000  -0.00015  -0.00015   2.45263
   D362      -2.71483  -0.00004   0.00000  -0.00013  -0.00013  -2.71495
   D363       0.21821  -0.00003   0.00000  -0.00012  -0.00012   0.21809
   D364      -0.36034  -0.00002   0.00000  -0.00009  -0.00009  -0.36043
   D365       0.52846   0.00001   0.00000   0.00007   0.00007   0.52853
   D366      -2.59835   0.00001   0.00000   0.00017   0.00017  -2.59817
   D367      -2.62799  -0.00004   0.00000  -0.00031  -0.00031  -2.62831
   D368      -0.54178   0.00002   0.00000   0.00012   0.00012  -0.54166
   D369       2.61459   0.00003   0.00000   0.00023   0.00023   2.61482
   D370       2.58494  -0.00003   0.00000  -0.00026  -0.00026   2.58468
   D371       3.12995   0.00003   0.00000   0.00017   0.00017   3.13012
   D372       0.00314   0.00004   0.00000   0.00027   0.00027   0.00341
   D373      -0.02651  -0.00002   0.00000  -0.00021  -0.00021  -0.02672
   D374       3.13417   0.00004   0.00000   0.00020   0.00020   3.13437
   D375       0.00736   0.00004   0.00000   0.00030   0.00030   0.00766
   D376      -0.02229  -0.00002   0.00000  -0.00018  -0.00018  -0.02247
   D377      -0.13664   0.00000   0.00000   0.00001   0.00001  -0.13663
   D378       1.01023  -0.00001   0.00000  -0.00009  -0.00009   1.01014
   D379      -3.09017   0.00000   0.00000   0.00000   0.00000  -3.09017
   D380       2.05355  -0.00002   0.00000  -0.00011  -0.00011   2.05345
   D381      -1.60654  -0.00002   0.00000  -0.00013  -0.00013  -1.60667
   D382       1.95495   0.00008   0.00000   0.00084   0.00084   1.95580
   D383      -2.97800   0.00010   0.00000   0.00088   0.00088  -2.97712
   D384      -0.21384   0.00007   0.00000   0.00068   0.00068  -0.21317
   D385      -1.55896   0.00009   0.00000   0.00077   0.00077  -1.55819
   D386       0.87082   0.00009   0.00000   0.00081   0.00081   0.87163
   D387       0.72557   0.00001   0.00000   0.00008   0.00008   0.72565
   D388      -0.41010   0.00003   0.00000   0.00018   0.00018  -0.40992
   D389      -2.82691  -0.00000   0.00000   0.00000   0.00000  -2.82691
   D390      -3.03849  -0.00000   0.00000  -0.00001  -0.00001  -3.03849
   D391      -0.26973   0.00003   0.00000   0.00022   0.00022  -0.26951
   D392      -1.40539   0.00005   0.00000   0.00032   0.00032  -1.40507
   D393       2.46098   0.00002   0.00000   0.00014   0.00014   2.46112
   D394       2.24941   0.00002   0.00000   0.00013   0.00013   2.24954
   D395      -3.12463   0.00004   0.00000   0.00026   0.00026  -3.12437
   D396       2.02289   0.00006   0.00000   0.00035   0.00035   2.02325
   D397      -0.39392   0.00003   0.00000   0.00018   0.00018  -0.39374
   D398      -0.60549   0.00003   0.00000   0.00017   0.00017  -0.60533
   D399      -2.47281   0.00000   0.00000  -0.00002  -0.00002  -2.47284
   D400       2.67471   0.00002   0.00000   0.00008   0.00008   2.67478
   D401       0.25790  -0.00001   0.00000  -0.00010  -0.00010   0.25780
   D402       0.04632  -0.00001   0.00000  -0.00011  -0.00011   0.04621
   D403      -1.08142   0.00001   0.00000   0.00007   0.00007  -1.08135
   D404       0.01533  -0.00001   0.00000  -0.00005  -0.00005   0.01528
   D405       2.77684  -0.00001   0.00000  -0.00006  -0.00006   2.77678
   D406       2.81602  -0.00001   0.00000  -0.00004  -0.00004   2.81598
   D407       0.01859   0.00001   0.00000   0.00009   0.00009   0.01868
   D408       1.11533  -0.00001   0.00000  -0.00002  -0.00002   1.11531
   D409      -2.40634  -0.00001   0.00000  -0.00004  -0.00004  -2.40638
   D410      -2.36716  -0.00001   0.00000  -0.00001  -0.00001  -2.36718
   D411       2.43254   0.00003   0.00000   0.00017   0.00017   2.43271
   D412      -2.75391   0.00001   0.00000   0.00005   0.00005  -2.75385
   D413       0.00761   0.00001   0.00000   0.00004   0.00004   0.00765
   D414       0.04679   0.00001   0.00000   0.00006   0.00006   0.04685
   D415       2.36420   0.00005   0.00000   0.00039   0.00039   2.36459
   D416      -2.82224   0.00003   0.00000   0.00027   0.00027  -2.82197
   D417      -0.06072   0.00003   0.00000   0.00026   0.00026  -0.06047
   D418      -0.02155   0.00003   0.00000   0.00028   0.00028  -0.02127
   D419       0.42288  -0.00003   0.00000  -0.00019  -0.00019   0.42269
   D420      -2.41702  -0.00001   0.00000  -0.00001  -0.00001  -2.41702
   D421      -3.09044   0.00001   0.00000   0.00009   0.00009  -3.09035
   D422      -0.78047  -0.00000   0.00000  -0.00005  -0.00005  -0.78052
   D423       2.66282   0.00002   0.00000   0.00014   0.00014   2.66296
   D424       1.98940   0.00004   0.00000   0.00023   0.00023   1.98963
   D425      -3.00800  -0.00004   0.00000  -0.00022  -0.00022  -3.00823
   D426       0.43529  -0.00002   0.00000  -0.00004  -0.00004   0.43525
   D427      -0.23813   0.00001   0.00000   0.00005   0.00005  -0.23808
   D428       2.94967  -0.00004   0.00000  -0.00025  -0.00025   2.94943
   D429       0.10978  -0.00002   0.00000  -0.00006  -0.00006   0.10972
   D430      -0.56364   0.00001   0.00000   0.00003   0.00003  -0.56361
   D431       2.12739  -0.00003   0.00000  -0.00023  -0.00023   2.12716
   D432      -1.53765  -0.00004   0.00000  -0.00029  -0.00029  -1.53794
   D433      -0.07413  -0.00005   0.00000  -0.00031  -0.00031  -0.07444
   D434       1.01586  -0.00004   0.00000  -0.00025  -0.00025   1.01561
   D435      -2.89095  -0.00004   0.00000  -0.00028  -0.00028  -2.89123
   D436      -1.79822  -0.00009   0.00000  -0.00084  -0.00084  -1.79906
   D437       0.13202  -0.00006   0.00000  -0.00063  -0.00063   0.13139
   D438       1.41834  -0.00008   0.00000  -0.00069  -0.00069   1.41765
   D439       2.95950  -0.00010   0.00000  -0.00095  -0.00095   2.95855
   D440      -0.85554  -0.00010   0.00000  -0.00085  -0.00085  -0.85639
   D441      -0.71991  -0.00000   0.00000   0.00000   0.00000  -0.71991
   D442       0.27651  -0.00000   0.00000  -0.00002  -0.00002   0.27649
   D443       3.13221  -0.00001   0.00000  -0.00008  -0.00008   3.13213
   D444       2.47982  -0.00001   0.00000  -0.00004  -0.00004   2.47978
   D445       0.40393   0.00002   0.00000   0.00013   0.00013   0.40406
   D446       1.40034   0.00002   0.00000   0.00011   0.00011   1.40045
   D447      -2.02715   0.00001   0.00000   0.00005   0.00005  -2.02710
   D448      -2.67953   0.00002   0.00000   0.00009   0.00009  -2.67944
   D449       2.70790  -0.00000   0.00000   0.00002   0.00002   2.70792
   D450      -2.57887  -0.00000   0.00000  -0.00001  -0.00001  -2.57887
   D451       0.27683  -0.00001   0.00000  -0.00006  -0.00006   0.27677
   D452      -0.37556  -0.00000   0.00000  -0.00002  -0.00002  -0.37558
   D453      -3.12439   0.00000   0.00000   0.00006   0.00006  -3.12433
   D454      -2.12797   0.00000   0.00000   0.00003   0.00003  -2.12794
   D455       0.72772  -0.00001   0.00000  -0.00002  -0.00002   0.72770
   D456       0.07534   0.00000   0.00000   0.00002   0.00002   0.07536
   D457      -0.09741   0.00001   0.00000   0.00006   0.00006  -0.09736
   D458      -1.16925   0.00002   0.00000   0.00006   0.00006  -1.16920
   D459       2.37608  -0.00000   0.00000  -0.00003  -0.00003   2.37605
   D460       2.69928   0.00001   0.00000   0.00007   0.00007   2.69935
   D461       1.02229  -0.00002   0.00000  -0.00011  -0.00011   1.02218
   D462      -0.04955  -0.00001   0.00000  -0.00011  -0.00011  -0.04966
   D463      -2.78740  -0.00003   0.00000  -0.00019  -0.00019  -2.78760
   D464      -2.46420  -0.00002   0.00000  -0.00009  -0.00009  -2.46430
   D465      -3.01301   0.00001   0.00000   0.00007   0.00007  -3.01294
   D466       2.19834   0.00002   0.00000   0.00007   0.00007   2.19840
   D467      -0.53951  -0.00000   0.00000  -0.00002  -0.00002  -0.53953
   D468      -0.21631   0.00001   0.00000   0.00008   0.00008  -0.21623
   D469      -2.50100   0.00000   0.00000   0.00001   0.00001  -2.50099
   D470       2.71035   0.00000   0.00000   0.00001   0.00001   2.71036
   D471      -0.02750  -0.00001   0.00000  -0.00008  -0.00008  -0.02757
   D472       0.29570   0.00000   0.00000   0.00002   0.00002   0.29573
   D473      -3.13205   0.00000   0.00000   0.00004   0.00004  -3.13202
   D474       1.77468  -0.00002   0.00000  -0.00009  -0.00009   1.77460
   D475       0.63533   0.00002   0.00000   0.00014   0.00014   0.63547
   D476      -0.41716   0.00000   0.00000   0.00002   0.00002  -0.41714
   D477      -1.60385  -0.00002   0.00000  -0.00009  -0.00009  -1.60394
   D478      -0.05823   0.00000   0.00000   0.00002   0.00002  -0.05821
   D479       0.98358   0.00002   0.00000   0.00011   0.00011   0.98369
   D480      -3.06603   0.00003   0.00000   0.00016   0.00016  -3.06587
   D481      -2.42325   0.00001   0.00000   0.00005   0.00005  -2.42321
   D482      -1.11533  -0.00001   0.00000  -0.00004  -0.00004  -1.11536
   D483      -0.07352   0.00001   0.00000   0.00006   0.00006  -0.07346
   D484       2.16006   0.00001   0.00000   0.00010   0.00010   2.16016
   D485       2.80284  -0.00000   0.00000  -0.00001  -0.00001   2.80283
   D486       2.67208  -0.00000   0.00000  -0.00004  -0.00004   2.67204
   D487      -2.56930   0.00001   0.00000   0.00006   0.00006  -2.56924
   D488      -0.33572   0.00002   0.00000   0.00010   0.00010  -0.33562
   D489       0.30705   0.00000   0.00000  -0.00001  -0.00001   0.30704
   D490       2.31572  -0.00001   0.00000  -0.00005  -0.00005   2.31568
   D491      -2.92565   0.00001   0.00000   0.00005   0.00005  -2.92561
   D492      -0.69208   0.00001   0.00000   0.00009   0.00009  -0.69198
   D493      -0.04930  -0.00000   0.00000  -0.00002  -0.00002  -0.04932
   D494      -2.16613   0.00000   0.00000  -0.00003  -0.00003  -2.16616
   D495       2.85158  -0.00001   0.00000  -0.00004  -0.00004   2.85154
   D496      -1.04394   0.00001   0.00000   0.00006   0.00006  -1.04388
   D497       0.03559   0.00001   0.00000   0.00005   0.00005   0.03564
   D498       1.49399   0.00001   0.00000   0.00007   0.00007   1.49405
   D499      -0.32345   0.00001   0.00000   0.00011   0.00011  -0.32334
   D500      -1.64863   0.00000   0.00000   0.00006   0.00006  -1.64857
   D501       0.76133   0.00001   0.00000   0.00011   0.00011   0.76144
   D502      -3.06247   0.00001   0.00000   0.00006   0.00006  -3.06241
   D503       1.85187   0.00002   0.00000   0.00016   0.00016   1.85203
   D504       0.86083  -0.00002   0.00000  -0.00011  -0.00011   0.86071
   D505      -0.65012   0.00001   0.00000   0.00010   0.00010  -0.65002
   D506       3.00383   0.00006   0.00000   0.00046   0.00046   3.00429
   D507       2.22223  -0.00002   0.00000  -0.00008  -0.00008   2.22215
   D508       0.71128   0.00001   0.00000   0.00014   0.00014   0.71141
   D509      -1.91796   0.00006   0.00000   0.00050   0.00050  -1.91746
   D510      -0.19639  -0.00001   0.00000  -0.00003  -0.00003  -0.19642
   D511       1.25232  -0.00001   0.00000  -0.00006  -0.00006   1.25227
   D512      -2.81576  -0.00000   0.00000   0.00003   0.00003  -2.81574
   D513       1.20887   0.00000   0.00000   0.00001   0.00001   1.20888
   D514       2.65759  -0.00000   0.00000  -0.00002  -0.00002   2.65757
   D515      -1.41049   0.00000   0.00000   0.00006   0.00006  -1.41043
   D516       2.93132  -0.00001   0.00000  -0.00006  -0.00006   2.93127
   D517      -0.81843  -0.00001   0.00000  -0.00004  -0.00004  -0.81847
   D518       0.37543   0.00002   0.00000   0.00010   0.00010   0.37553
   D519       0.60204   0.00002   0.00000   0.00011   0.00011   0.60215
   D520       2.86176  -0.00001   0.00000  -0.00008  -0.00008   2.86168
   D521      -2.11066  -0.00001   0.00000  -0.00006  -0.00006  -2.11073
   D522      -0.91680   0.00002   0.00000   0.00008   0.00008  -0.91672
   D523      -0.69019   0.00002   0.00000   0.00009   0.00009  -0.69010
   D524       1.56953  -0.00002   0.00000  -0.00010  -0.00010   1.56942
   D525       0.39980   0.00000   0.00000   0.00001   0.00001   0.39980
   D526       0.13254  -0.00000   0.00000  -0.00001  -0.00001   0.13253
   D527      -1.36695  -0.00001   0.00000  -0.00004  -0.00004  -1.36699
   D528       2.95695  -0.00000   0.00000  -0.00002  -0.00002   2.95694
   D529      -0.88689   0.00001   0.00000   0.00004   0.00004  -0.88685
   D530      -1.15415   0.00000   0.00000   0.00002   0.00002  -1.15413
   D531      -2.65364  -0.00000   0.00000  -0.00001  -0.00001  -2.65365
   D532       1.67027   0.00000   0.00000   0.00001   0.00001   1.67028
   D533      -0.77752  -0.00000   0.00000  -0.00001  -0.00001  -0.77753
   D534       0.13608  -0.00000   0.00000  -0.00001  -0.00001   0.13607
   D535       3.00476  -0.00000   0.00000   0.00001   0.00001   3.00476
   D536      -0.20210   0.00000   0.00000   0.00004   0.00004  -0.20207
   D537       0.71868   0.00001   0.00000   0.00006   0.00006   0.71874
   D538      -2.99866   0.00001   0.00000   0.00004   0.00004  -2.99862
   D539       0.37155  -0.00000   0.00000  -0.00003  -0.00003   0.37153
   D540      -0.57795  -0.00004   0.00000  -0.00023  -0.00023  -0.57818
   D541       3.05851  -0.00003   0.00000  -0.00018  -0.00018   3.05833
   D542      -1.48414   0.00002   0.00000   0.00014   0.00014  -1.48400
   D543      -2.43365  -0.00001   0.00000  -0.00007  -0.00007  -2.43372
   D544       1.20281  -0.00000   0.00000  -0.00002  -0.00002   1.20279
   D545      -0.96937   0.00003   0.00000   0.00018   0.00018  -0.96918
   D546       0.31725  -0.00002   0.00000  -0.00019  -0.00019   0.31706
   D547       3.11574  -0.00001   0.00000   0.00001   0.00001   3.11575
   D548      -2.46714   0.00002   0.00000   0.00009   0.00009  -2.46706
   D549      -1.18053  -0.00003   0.00000  -0.00028  -0.00028  -1.18082
   D550       1.61797  -0.00002   0.00000  -0.00009  -0.00008   1.61788
   D551      -3.11428   0.00015   0.00000   0.00113   0.00113  -3.11315
   D552       0.47874   0.00000   0.00000  -0.00001  -0.00001   0.47873
   D553      -1.23019   0.00001   0.00000   0.00005   0.00005  -1.23014
   D554      -1.06344   0.00000   0.00000   0.00001   0.00001  -1.06342
   D555       3.12181   0.00001   0.00000   0.00006   0.00006   3.12187
   D556      -0.81950  -0.00006   0.00000  -0.00054  -0.00054  -0.82004
   D557      -2.52843  -0.00005   0.00000  -0.00048  -0.00048  -2.52892
   D558      -2.36168  -0.00006   0.00000  -0.00052  -0.00052  -2.36220
   D559       1.82356  -0.00005   0.00000  -0.00047  -0.00047   1.82309
   D560       0.21353  -0.00009   0.00000  -0.00088  -0.00088   0.21266
   D561       2.76553   0.00013   0.00000   0.00071   0.00071   2.76624
   D562      -1.23534  -0.00016   0.00000  -0.00127  -0.00127  -1.23660
   D563       1.31666   0.00006   0.00000   0.00032   0.00032   1.31698
   D564      -0.18423   0.00001   0.00000   0.00006   0.00006  -0.18416
   D565      -1.25463   0.00005   0.00000   0.00031   0.00031  -1.25432
   D566       0.31147   0.00005   0.00000   0.00029   0.00029   0.31176
   D567       2.86098   0.00006   0.00000   0.00033   0.00033   2.86131
   D568      -2.66956  -0.00010   0.00000  -0.00081  -0.00081  -2.67037
   D569      -1.10346  -0.00011   0.00000  -0.00083  -0.00083  -1.10429
   D570       1.44605  -0.00010   0.00000  -0.00079  -0.00079   1.44526
   D571      -0.19251   0.00010   0.00000   0.00092   0.00092  -0.19158
   D572      -2.88650   0.00002   0.00000   0.00009   0.00009  -2.88640
   D573       1.56633   0.00012   0.00000   0.00110   0.00109   1.56743
   D574      -1.12765   0.00004   0.00000   0.00027   0.00026  -1.12739
   D575      -0.70827  -0.00003   0.00000  -0.00017  -0.00017  -0.70844
   D576      -1.91870   0.00001   0.00000   0.00009   0.00009  -1.91861
   D577       1.77396  -0.00005   0.00000  -0.00048  -0.00048   1.77348
   D578       0.92819  -0.00001   0.00000  -0.00004  -0.00004   0.92815
   D579      -0.28724   0.00002   0.00000   0.00018   0.00018  -0.28706
   D580      -2.93733  -0.00004   0.00000  -0.00038  -0.00038  -2.93771
   D581       1.38175  -0.00001   0.00000  -0.00006  -0.00006   1.38169
   D582      -0.06480  -0.00000   0.00000   0.00000   0.00000  -0.06479
   D583      -0.34086  -0.00000   0.00000  -0.00001  -0.00001  -0.34088
   D584      -2.95376  -0.00000   0.00000  -0.00001  -0.00001  -2.95377
   D585       2.67700  -0.00001   0.00000  -0.00008  -0.00008   2.67692
   D586       1.23046   0.00000   0.00000  -0.00002  -0.00002   1.23044
   D587       0.95439  -0.00000   0.00000  -0.00004  -0.00004   0.95436
   D588      -1.65850  -0.00000   0.00000  -0.00004  -0.00004  -1.65854
   D589      -0.35897  -0.00002   0.00000  -0.00010  -0.00010  -0.35906
   D590       1.16924   0.00000   0.00000   0.00002   0.00002   1.16926
   D591      -2.96664  -0.00000   0.00000   0.00001   0.00001  -2.96663
   D592      -0.86179  -0.00001   0.00000  -0.00007  -0.00007  -0.86186
   D593       0.72199   0.00000   0.00000   0.00001   0.00001   0.72199
   D594       2.97940  -0.00000   0.00000  -0.00000  -0.00000   2.97940
         Item               Value     Threshold  Converged?
 Maximum Force            0.171417     0.000450     NO 
 RMS     Force            0.008081     0.000300     NO 
 Maximum Displacement     0.183401     0.001800     NO 
 RMS     Displacement     0.010259     0.001200     NO 
 Predicted change in Energy=-4.281868D-02
 GradGradGradGradGradGradGradGradGradGradGradGradGradGradGradGradGradGrad

                          Input orientation:                          
 ---------------------------------------------------------------------
 Center     Atomic      Atomic             Coordinates (Angstroms)
 Number     Number       Type             X           Y           Z
 ---------------------------------------------------------------------
      1          4           0       -0.304336    0.824251   -1.273420
      2          4           0       -1.813436   -0.339897   -0.032050
      3          4           0       -1.097353    1.354089    0.801576
      4          4           0       -0.512096   -0.500737    1.660830
      5          4           0        0.523519    2.312837   -0.032318
      6          4           0       -0.372032   -1.924562    0.057534
      7          4           0        1.086280   -0.982820   -1.206196
      8          4           0        1.333386   -0.904379    0.907011
      9          4           0        1.795518    0.726465   -0.401330
     10          4           0        0.916199    1.114768    1.512354
     11          4           0       -0.911506   -1.149122   -1.698548
     12          1           0        0.906027    3.803164    0.012578
     13          1           0        0.520990    3.707772   -0.690485
     14          1           0       -1.564765   -2.029439   -2.779764
     15          1           0       -1.504820   -1.297820   -3.114986
     16          1           0        3.117605    0.843135   -1.187760
     17          1           0        3.076133    1.512578   -0.726887
     18          1           0       -3.262811   -0.745354   -0.342794
     19          1           0       -3.326611   -0.057864    0.088310
     20          1           0       -0.808019    1.212950   -2.668702
     21          1           0       -0.506710    1.911042   -2.335855
     22          1           0        2.619712   -1.744375    1.285878
     23          1           0        2.223481   -1.677006    1.969423
     24          1           0        1.566624    1.346055    2.905843
     25          1           0        1.540578    2.072588    2.558841
     26          1           0       -0.458157   -3.356548    0.660614
     27          1           0       -0.768831   -3.416748   -0.080219
     28          1           0        2.235698   -1.286681   -2.175500
     29          1           0        1.661240   -1.846864   -2.330005
     30          1           0       -1.855773    2.594046    1.279432
     31          1           0       -2.434169    2.040187    1.118926
     32          1           0       -0.745063   -1.214542    3.059495
     33          1           0       -1.329815   -0.681574    3.003283
     34          1           0       -3.124431    2.234912   -1.566144
     35          1           0       -3.692545    2.627676   -1.859671
     36          1           0       -3.437363   -2.948959    2.121471
     37          1           0       -2.951470   -2.547924    1.713433
     38          1           0        5.177278   -1.710236   -0.569044
     39          1           0        4.473253   -1.455734   -0.546450
     40          1           0        0.516100   -4.763773   -2.794589
     41          1           0        0.310147   -4.178741   -2.444220
     42          1           0       -0.090334    4.434575    2.527678
     43          1           0       -0.031646    5.023622    2.923480
 ---------------------------------------------------------------------
                    Distance matrix (angstroms):
                    1          2          3          4          5
     1  Be   0.000000
     2  Be   2.274560   0.000000
     3  Be   2.283684   2.019231   0.000000
     4  Be   3.226234   2.141307   2.126317   0.000000
     5  Be   2.107503   3.535302   2.059565   3.443174   0.000000
     6  Be   3.054831   2.144022   3.439366   2.148826   4.331932
     7  Be   2.281192   3.193794   3.776314   3.317687   3.543451
     8  Be   3.228711   3.332111   3.319682   2.033955   3.448000
     9  Be   2.275849   3.781275   3.195246   3.329206   2.066574
    10  Be   3.055265   3.457186   2.148691   2.161464   1.993885
    11  Be   2.107983   2.060470   3.542771   3.444612   4.101315
    12  H    3.463047   4.956050   3.260985   4.821968   1.539287
    13  H    3.055433   4.718761   3.222593   4.930264   1.542412
    14  H    3.464289   3.235169   4.949013   4.812891   5.546598
    15  H    3.055440   3.243047   4.747432   4.942597   5.162737
    16  H    3.423065   5.200999   4.688753   4.805745   3.197554
    17  H    3.492860   5.274689   4.447394   4.757102   2.763816
    18  H    3.475960   1.536765   3.225903   3.411859   4.877010
    19  H    3.430245   1.543933   2.733487   3.254297   4.523083
    20  H    1.533491   3.220890   3.485178   4.665741   3.151709
    21  H    1.533244   3.475885   3.240761   4.667997   2.555209
    22  H    4.658101   4.833455   4.863291   3.390493   4.753171
    23  H    4.812710   4.700048   4.645357   2.993696   4.776576
    24  H    4.608580   4.785232   3.394816   3.046600   3.264280
    25  H    4.432638   4.876701   3.250062   3.412022   2.793963
    26  H    4.609038   3.378868   4.755896   3.026384   5.795323
    27  H    4.430075   3.249697   4.862754   3.405919   5.873722
    28  H    3.423676   4.678276   5.190942   4.783880   4.525629
    29  H    3.480621   4.430002   5.259538   4.739432   4.886398
    30  H    3.472202   3.214001   1.530046   3.395382   2.731446
    31  H    3.426077   2.715669   1.535746   3.231767   3.185533
    32  H    4.808854   3.385864   3.438048   1.587468   4.859116
    33  H    4.648582   3.092552   3.007570   1.582260   4.649325
    34  H    3.166794   3.271360   3.238980   4.972066   3.958060
    35  H    3.882781   3.959513   3.929285   5.682970   4.605816
    36  H    5.964751   3.752598   5.072867   3.842286   6.929205
    37  H    5.224957   3.035986   4.415307   3.185010   6.224965
    38  H    6.080121   7.143967   7.116157   6.229302   6.175003
    39  H    5.343423   6.405634   6.383097   5.535143   5.483325
    40  H    5.849195   5.712183   7.277628   6.251514   7.596618
    41  H    5.174775   5.006485   6.567227   5.572723   6.928448
    42  H    5.246769   5.684793   3.671908   5.028579   3.381149
    43  H    5.943320   6.377874   4.370776   5.687149   4.048865
                    6          7          8          9         10
     6  Be   0.000000
     7  Be   2.147223   0.000000
     8  Be   2.161212   2.129051   0.000000
     9  Be   3.454963   2.018039   2.141255   0.000000
    10  Be   3.607432   3.437923   2.148823   2.141534   0.000000
    11  Be   1.994032   2.064271   3.447953   3.539573   4.333082
    12  H    5.868756   4.942018   4.810780   3.229333   3.078459
    13  H    5.751540   4.752596   4.948123   3.255185   3.425254
    14  H    3.079590   3.255698   4.822588   4.954135   5.870562
    15  H    3.426499   3.233652   4.938287   4.727990   5.752755
    16  H    4.624767   2.731434   3.259648   1.542724   3.494365
    17  H    4.931439   3.227424   3.398304   1.537510   3.136522
    18  H    3.147602   4.440320   4.765746   5.268431   4.936167
    19  H    3.495003   4.690938   4.806499   5.204913   4.626489
    20  H    4.179285   3.247876   4.674871   3.486552   4.523693
    21  H    4.523086   3.491157   4.672122   3.232006   4.179406
    22  H    3.239110   3.023543   1.582330   3.103388   3.335857
    23  H    3.233155   3.443788   1.586802   3.402983   3.116392
    24  H    4.750598   4.750079   3.018970   3.372488   1.555107
    25  H    5.088401   4.870052   3.410836   3.261849   1.549969
    26  H    1.556184   3.391880   3.046880   4.783071   4.754680
    27  H    1.550176   3.260870   3.421395   4.883156   5.090211
    28  H    3.491932   1.533964   3.234532   2.719227   4.594378
    29  H    3.136969   1.529738   3.387335   3.218670   4.908164
    30  H    4.910432   5.256233   4.748517   4.432239   3.150611
    31  H    4.593277   5.190214   4.786423   4.682659   3.498021
    32  H    3.107258   4.647971   3.008212   4.711621   3.252556
    33  H    3.337635   4.862919   3.396564   4.831322   3.239490
    34  H    5.245308   5.311633   5.986967   5.276182   5.201785
    35  H    5.951836   6.024938   6.737205   5.988338   5.907619
    36  H    3.834772   5.949993   5.330597   6.874322   5.986517
    37  H    3.127951   5.222759   4.659565   6.142290   5.330535
    38  H    5.588683   4.203732   4.195670   4.171563   5.519933
    39  H    4.905240   3.482886   3.503613   3.457357   4.847555
    40  H    4.121226   4.140496   5.409688   6.124321   7.298430
    41  H    3.435909   3.514115   4.795750   5.517316   6.636491
    42  H    6.827853   6.683891   5.758295   5.087790   3.614569
    43  H    7.523747   7.374370   6.408639   5.732229   4.262491
                   11         12         13         14         15
    11  Be   0.000000
    12  H    5.545856   0.000000
    13  H    5.163106   0.807249   0.000000
    14  H    1.539718   6.922517   6.452213   0.000000
    15  H    1.542864   6.450883   5.919297   0.806990   0.000000
    16  H    4.523686   3.885056   3.898184   5.719331   5.446532
    17  H    4.891834   3.240826   3.368822   6.188548   5.881028
    18  H    2.744036   6.180171   5.853919   3.235901   3.328783
    19  H    3.196317   5.729616   5.439722   3.900905   3.888126
    20  H    2.555639   4.103222   3.450181   3.331378   2.643609
    21  H    3.151924   3.330329   2.644173   4.104135   3.449647
    22  H    4.661612   5.944173   6.167378   5.841281   6.048040
    23  H    4.853948   5.966338   6.242549   6.085211   6.316267
    24  H    5.793742   3.852889   4.427711   7.316125   7.257701
    25  H    5.875159   3.143406   3.777764   7.414208   7.268178
    26  H    3.262499   7.317270   7.258707   3.849935   4.425948
    27  H    2.789529   7.412213   7.266007   3.137783   3.773771
    28  H    3.186111   5.697564   5.485441   3.919228   3.856713
    29  H    2.739454   6.162862   5.902727   3.262320   3.307807
    30  H    4.875583   3.270233   3.281762   6.159413   5.880536
    31  H    4.519774   3.935607   3.845487   5.702411   5.471014
    32  H    4.761403   6.098129   6.316203   5.952555   6.221606
    33  H    4.743501   5.835768   6.027915   5.942691   6.151716
    34  H    4.045523   4.603951   4.028050   4.700012   4.183569
    35  H    4.693010   5.102348   4.504163   5.202186   4.665992
    36  H    4.920560   8.300821   8.239400   5.326748   5.820779
    37  H    4.214227   7.622959   7.547883   4.730813   5.193187
    38  H    6.218032   6.998532   7.144969   7.102417   7.162565
    39  H    5.515158   6.379155   6.504070   6.463319   6.508431
    40  H    4.037953   9.023561   8.728938   3.436103   4.024873
    41  H    3.350680   8.372679   8.081902   2.871827   3.470409
    42  H    7.050743   2.777975   3.355373   8.492724   8.167055
    43  H    7.761448   3.292734   3.885564   9.199082   8.865323
                   16         17         18         19         20
    16  H    0.000000
    17  H    0.813805   0.000000
    18  H    6.629251   6.740030   0.000000
    19  H    6.630843   6.642738   0.813980   0.000000
    20  H    4.211945   4.352823   3.907787   3.944539   0.000000
    21  H    3.948950   3.947698   4.315648   4.207732   0.830004
    22  H    3.614137   3.855812   6.185038   6.295812   6.011141
    23  H    4.137435   4.262693   6.026087   6.079780   6.249323
    24  H    4.406365   3.937394   6.184745   5.818352   6.060709
    25  H    4.246832   3.669816   6.279557   5.859341   5.795006
    26  H    5.817207   6.174525   3.961218   4.408727   5.664544
    27  H    5.871766   6.284918   3.664046   4.225251   5.304327
    28  H    2.507889   3.262003   5.821121   6.129773   3.969335
    29  H    3.265244   3.982181   5.422971   5.824726   3.946444
    30  H    5.821272   5.433101   3.970260   3.258030   4.311957
    31  H    6.129920   5.835137   3.253077   2.502087   4.204142
    32  H    6.098640   6.031204   4.258493   4.102467   6.221649
    33  H    6.298343   6.175829   3.864812   3.587935   6.002742
    34  H    6.406499   6.298660   3.224550   2.834594   2.761485
    35  H    7.072071   6.952816   3.723294   3.337763   3.313076
    36  H    8.264296   8.393097   3.310430   3.536162   6.868820
    37  H    7.533251   7.666475   2.752138   2.997024   6.159680
    38  H    3.338378   3.850488   8.498075   8.687841   6.984079
    39  H    2.744787   3.285632   7.771280   7.949518   6.286307
    40  H    6.386482   7.086731   6.036486   6.724814   6.122937
    41  H    5.888952   6.556755   5.382395   6.051558   5.510991
    42  H    6.082252   5.399701   6.718324   6.050290   6.155997
    43  H    6.655565   5.942298   7.374962   6.687039   6.811496
                   21         22         23         24         25
    21  H    0.000000
    22  H    6.021091   0.000000
    23  H    6.234055   0.792951   0.000000
    24  H    5.665096   3.644727   3.232219   0.000000
    25  H    5.308063   4.165834   3.856582   0.805568   0.000000
    26  H    6.060420   3.530346   3.424183   5.590641   6.088821
    27  H    5.791541   4.018119   4.022644   6.087299   6.513895
    28  H    4.215679   3.512562   4.163279   5.761858   5.846526
    29  H    4.338422   3.742163   4.339360   6.133334   6.267175
    30  H    3.918770   6.233130   5.946283   3.989423   3.666607
    31  H    3.958192   6.316051   6.019516   4.436354   4.227649
    32  H    6.239863   3.840332   3.195995   3.453138   4.034853
    33  H    5.992124   4.435966   3.832188   3.536967   4.002761
    34  H    2.747691   7.547446   7.510226   6.541768   6.229298
    35  H    3.299979   8.297825   8.257821   7.211902   6.871458
    36  H    7.216376   6.231965   5.803975   6.640953   7.084287
    37  H    6.500458   5.645048   5.253964   6.082605   6.499411
    38  H    6.967280   3.159596   3.894847   5.869632   6.108929
    39  H    6.271936   2.622280   3.382315   5.311952   5.540078
    40  H    6.768289   5.494740   5.927824   8.421908   8.743261
    41  H    6.145280   5.017357   5.422156   7.792643   8.100846
    42  H    5.495047   6.860454   6.558720   3.525262   2.870509
    43  H    6.129800   7.450988   7.134020   4.009897   3.363547
                   26         27         28         29         30
    26  H    0.000000
    27  H    0.805590   0.000000
    28  H    4.425466   4.237285   0.000000
    29  H    3.964189   3.664876   0.817116   0.000000
    30  H    6.143764   6.257775   6.613376   6.717075   0.000000
    31  H    5.765364   5.830047   6.612787   6.616394   0.816740
    32  H    3.228798   3.835111   6.024559   5.936062   4.348293
    33  H    3.661063   4.159792   6.316553   6.224812   3.738714
    34  H    6.582697   6.300642   6.442353   6.336168   3.136203
    35  H    7.254243   6.946195   7.110978   6.993264   3.637145
    36  H    3.343037   3.491035   7.308266   6.857551   5.825406
    37  H    2.824696   2.955665   6.604638   6.173975   5.275298
    38  H    5.998378   6.205429   3.378312   3.934739   8.450297
    39  H    5.421154   5.616261   2.772911   3.352829   7.732472
    40  H    3.855890   3.291402   3.928162   3.167892   8.738474
    41  H    3.302467   2.708012   3.484820   2.697434   8.026671
    42  H    8.020151   8.300889   7.762930   8.131517   2.839443
    43  H    8.690785   8.989188   8.423798   8.812976   3.454443
                   31         32         33         34         35
    31  H    0.000000
    32  H    4.148753   0.000000
    33  H    3.489754   0.793190   0.000000
    34  H    2.779205   6.241528   5.710184   0.000000
    35  H    3.286440   6.902788   6.338923   0.750450   0.000000
    36  H    5.186817   3.337149   3.218755   6.369376   6.856637
    37  H    4.655298   2.908267   2.788681   5.801816   6.332701
    38  H    8.651534   6.963198   7.494127   9.245365   9.957759
    39  H    7.918801   6.347585   6.846571   8.507963   9.223830
    40  H    8.385318   6.961169   7.327147   7.983993   8.556885
    41  H    7.674787   6.339624   6.677946   7.328185   7.917737
    42  H    3.634726   5.711744   5.285592   5.550103   5.957318
    43  H    4.234315   6.280299   5.851570   6.123639   6.482382
                   36         37         38         39         40
    36  H    0.000000
    37  H    0.750610   0.000000
    38  H    9.109629   8.484572   0.000000
    39  H    8.480882   7.837503   0.748955   0.000000
    40  H    6.564379   6.103793   6.000310   5.626394   0.000000
    41  H    6.033385   5.530262   5.770508   5.324261   0.712346
    42  H    8.116906   7.589755   8.665802   8.060541  10.644430
    43  H    8.706559   8.204748   9.201927   8.620706  11.348544
                   41         42         43
    41  H    0.000000
    42  H    9.953360   0.000000
    43  H   10.658918   0.712096   0.000000
 Stoichiometry    Be11H32
 Framework group  C1[X(Be11H32)]
 Deg. of freedom   123
 Full point group                 C1      NOp   1
 Largest Abelian subgroup         C1      NOp   1
 Largest concise Abelian subgroup C1      NOp   1
                         Standard orientation:                         
 ---------------------------------------------------------------------
 Center     Atomic      Atomic             Coordinates (Angstroms)
 Number     Number       Type             X           Y           Z
 ---------------------------------------------------------------------
      1          4           0       -0.297710   -0.277532   -1.492741
      2          4           0        0.208348   -1.841290    0.079578
      3          4           0       -1.621155   -0.998867    0.222888
      4          4           0       -0.189260   -0.526242    1.722063
      5          4           0       -2.082706    0.669192   -0.893515
      6          4           0        1.738434   -0.508943    0.772774
      7          4           0        1.442842    0.988761   -0.737217
      8          4           0        0.593758    1.275170    1.194075
      9          4           0       -0.390471    1.824918   -0.626376
     10          4           0       -1.528457    1.005288    0.992069
     11          4           0        1.644102   -1.023488   -1.151416
     12          1           0       -3.450717    1.152176   -1.407983
     13          1           0       -3.124999    0.750115   -2.027584
     14          1           0        2.818861   -1.752334   -1.829250
     15          1           0        2.272664   -1.648604   -2.414179
     16          1           0       -0.112090    3.138812   -1.385445
     17          1           0       -0.906750    3.150206   -1.210335
     18          1           0        0.600150   -3.319635   -0.070859
     19          1           0       -0.201546   -3.329785    0.069656
     20          1           0       -0.167625   -0.776588   -2.936907
     21          1           0       -0.917122   -0.423404   -2.887692
     22          1           0        1.316283    2.507850    1.873946
     23          1           0        0.970087    2.128319    2.477995
     24          1           0       -2.220808    1.692580    2.203117
     25          1           0       -2.763793    1.709990    1.608303
     26          1           0        2.829563   -0.681711    1.868810
     27          1           0        3.142051   -1.007830    1.201747
     28          1           0        2.166707    2.099004   -1.509502
     29          1           0        2.702990    1.485567   -1.448067
     30          1           0       -2.998782   -1.663874    0.192030
     31          1           0       -2.466360   -2.280911    0.245487
     32          1           0       -0.070776   -0.783960    3.283984
     33          1           0       -0.582466   -1.332219    3.025650
     34          1           0       -1.685466   -3.000315   -2.322906
     35          1           0       -1.977309   -3.545332   -2.748299
     36          1           0        1.699444   -3.602261    3.038903
     37          1           0        1.515418   -3.097136    2.515072
     38          1           0        2.157129    5.031165    0.168394
     39          1           0        1.865020    4.346403    0.086499
     40          1           0        5.494707    0.138563   -0.794279
     41          1           0        4.808255   -0.021638   -0.691535
     42          1           0       -5.047291    0.242055    0.675229
     43          1           0       -5.736324    0.346870    0.821273
 ---------------------------------------------------------------------
 Rotational constants (GHZ):           0.9903021           0.8303284           0.7349747
 Standard basis: def2TZVP (5D, 7F)
 There are   412 symmetry adapted cartesian basis functions of A   symmetry.
 There are   401 symmetry adapted basis functions of A   symmetry.
   401 basis functions,   575 primitive gaussians,   412 cartesian basis functions
    38 alpha electrons       38 beta electrons
       nuclear repulsion energy       434.7896750132 Hartrees.
 NAtoms=   43 NActive=   43 NUniq=   43 SFac= 1.00D+00 NAtFMM=   60 NAOKFM=F Big=F
 Integral buffers will be    131072 words long.
 Raffenetti 2 integral format.
 Two-electron integral symmetry is turned on.
 Nuclear repulsion after empirical dispersion term =      434.7329290010 Hartrees.
 One-electron integrals computed using PRISM.
   1 Symmetry operations used in ECPInt.
 ECPInt:  NShTT=   25878 NPrTT=   68179 LenC2=   24006 LenP2D=   50314.
 LDataN:  DoStor=T MaxTD1= 4 Len=   56
 NBasis=   401 RedAO= T EigKep=  1.28D-04  NBF=   401
 NBsUse=   401 1.00D-06 EigRej= -1.00D+00 NBFU=   401
 Initial guess from the checkpoint file:  "/home/super/YCY/BeH/Be11/2/H16-Be11.chk"
 B after Tr=     0.000000    0.000000    0.000000
         Rot=    0.999999    0.000005    0.001389    0.000306 Ang=   0.16 deg.
 ExpMin= 3.27D-02 ExpMax= 4.70D+03 ExpMxC= 1.60D+02 IAcc=3 IRadAn=         5 AccDes= 0.00D+00
 Harris functional with IExCor= 1009 and IRadAn=       5 diagonalized for initial guess.
 HarFok:  IExCor= 1009 AccDes= 0.00D+00 IRadAn=         5 IDoV= 1 UseB2=F ITyADJ=14
 ICtDFT=  3500011 ScaDFX=  1.000000  1.000000  1.000000  1.000000
 FoFCou: FMM=F IPFlag=           0 FMFlag=      100000 FMFlg1=           0
         NFxFlg=           0 DoJE=T BraDBF=F KetDBF=T FulRan=T
         wScrn=  0.000000 ICntrl=       500 IOpCl=  0 I1Cent=   200000004 NGrid=           0
         NMat0=    1 NMatS0=      1 NMatT0=    0 NMatD0=    1 NMtDS0=    0 NMtDT0=    0
 Petite list used in FoFCou.
 Requested convergence on RMS density matrix=1.00D-08 within 128 cycles.
 Requested convergence on MAX density matrix=1.00D-06.
 Requested convergence on             energy=1.00D-06.
 No special actions if energy rises.
 SCF Done:  E(RPBE1PBE) =  -180.709036311     A.U. after   11 cycles
            NFock= 11  Conv=0.36D-08     -V/T= 2.0099
   1 Symmetry operations used in ECPInt.
 ECPInt:  NShTT=   25878 NPrTT=   68179 LenC2=   24006 LenP2D=   50314.
 LDataN:  DoStor=T MaxTD1= 5 Len=  102
 Calling FoFJK, ICntrl=      2127 FMM=F ISym2X=0 I1Cent= 0 IOpClX= 0 NMat=1 NMatS=1 NMatT=0.
 ***** Axes restored to original set *****
 -------------------------------------------------------------------
 Center     Atomic                   Forces (Hartrees/Bohr)
 Number     Number              X              Y              Z
 -------------------------------------------------------------------
      1        4           0.000018957    0.000050560   -0.000045156
      2        4           0.000040166    0.000075151    0.000080387
      3        4          -0.000025727    0.000198221    0.000018726
      4        4          -0.000037535    0.000034952   -0.000029622
      5        4          -0.000010479   -0.000148004   -0.000167687
      6        4          -0.000146371   -0.000001053   -0.000080554
      7        4          -0.000106609    0.000103711   -0.000039238
      8        4           0.000050582   -0.000004908   -0.000074167
      9        4          -0.000040717   -0.000047330    0.000063372
     10        4           0.000031678   -0.000075392    0.000071317
     11        4           0.000017710    0.000133586    0.000038702
     12        1           0.000053695   -0.000099727   -0.000173225
     13        1          -0.000026791    0.000111642    0.000168220
     14        1          -0.000065073    0.000065567    0.000050717
     15        1           0.000077005   -0.000102438   -0.000019014
     16        1           0.000037881    0.000033764    0.000064965
     17        1          -0.000013839   -0.000013524   -0.000037488
     18        1          -0.000001230    0.000060126    0.000025094
     19        1          -0.000003851   -0.000063212   -0.000011824
     20        1           0.000011965    0.000002705    0.000021421
     21        1          -0.000029445   -0.000035383    0.000010529
     22        1          -0.000023373   -0.000020564    0.000027215
     23        1           0.000015456    0.000024615   -0.000012313
     24        1          -0.000105778    0.000181215    0.000038268
     25        1           0.000045321   -0.000096955   -0.000042802
     26        1           0.000147308   -0.000101338   -0.000104340
     27        1          -0.000099521    0.000173337    0.000130097
     28        1          -0.000114145   -0.000320290   -0.000096958
     29        1           0.000101173    0.000359032    0.000138225
     30        1          -0.000038964   -0.000106811   -0.000083946
     31        1           0.000004850    0.000025481    0.000046175
     32        1          -0.000028697    0.000019172    0.000000800
     33        1           0.000023834   -0.000048634    0.000036441
     34        1          -0.000015504    0.000015864   -0.000039724
     35        1           0.000009671   -0.000011729    0.000009486
     36        1           0.000015836    0.000015018    0.000006361
     37        1          -0.000002436   -0.000006011   -0.000001265
     38        1          -0.000013332    0.000007279   -0.000004595
     39        1           0.000023605    0.000005822    0.000002203
     40        1           0.007943717   -0.023779224   -0.014159009
     41        1          -0.007759966    0.023381980    0.013981289
     42        1          -0.002074308   -0.023739499   -0.015519620
     43        1           0.002113281    0.023743230    0.015712536
 -------------------------------------------------------------------
 Cartesian Forces:  Max     0.023779224 RMS     0.005024034

 GradGradGradGradGradGradGradGradGradGradGradGradGradGradGradGradGradGrad
 Berny optimization.
 Using GEDIIS/GDIIS optimizer.
 FormGI is forming the generalized inverse of G from B-inverse, IUseBI=4.
 Internal  Forces:  Max     0.028790116 RMS     0.001353171
 Search for a local minimum.
 Step number   2 out of a maximum of  258
 All quantities printed in internal units (Hartrees-Bohrs-Radians)
 Mixed Optimization -- RFO/linear search
 Update second derivatives using D2CorX and points    1    2
 DE= -3.88D-02 DEPred=-4.28D-02 R= 9.05D-01
 TightC=F SS=  1.41D+00  RLast= 3.00D-01 DXNew= 5.0454D-01 9.0012D-01
 Trust test= 9.05D-01 RLast= 3.00D-01 DXMaxT set to 5.05D-01
 ITU=  1  0
 Use linear search instead of GDIIS.
     Eigenvalues ---    0.00433   0.00486   0.00649   0.00840   0.00934
     Eigenvalues ---    0.01015   0.01140   0.01255   0.01274   0.01326
     Eigenvalues ---    0.01367   0.01382   0.01400   0.01422   0.01457
     Eigenvalues ---    0.01504   0.01572   0.01600   0.01641   0.01685
     Eigenvalues ---    0.01729   0.01814   0.01858   0.01887   0.01924
     Eigenvalues ---    0.01954   0.01991   0.02003   0.02071   0.02121
     Eigenvalues ---    0.02136   0.02167   0.02192   0.02234   0.02268
     Eigenvalues ---    0.02301   0.02331   0.02351   0.02418   0.02438
     Eigenvalues ---    0.02464   0.02483   0.02558   0.02587   0.02646
     Eigenvalues ---    0.02710   0.02718   0.02819   0.02844   0.02854
     Eigenvalues ---    0.02932   0.03071   0.03130   0.03262   0.03309
     Eigenvalues ---    0.03460   0.03516   0.03877   0.03929   0.04202
     Eigenvalues ---    0.04240   0.04573   0.04804   0.05033   0.05220
     Eigenvalues ---    0.05296   0.05694   0.05887   0.06051   0.06270
     Eigenvalues ---    0.06320   0.06649   0.06809   0.07010   0.07146
     Eigenvalues ---    0.07353   0.07482   0.07514   0.07646   0.07707
     Eigenvalues ---    0.07852   0.08030   0.08141   0.08258   0.08393
     Eigenvalues ---    0.08413   0.08588   0.08705   0.08824   0.08977
     Eigenvalues ---    0.09130   0.09182   0.09340   0.09383   0.09513
     Eigenvalues ---    0.09749   0.09907   0.10194   0.10328   0.10612
     Eigenvalues ---    0.10770   0.10823   0.10890   0.11217   0.11394
     Eigenvalues ---    0.11524   0.11673   0.15160   0.15741   0.15979
     Eigenvalues ---    0.16061   0.16653   0.16855   0.17380   0.17570
     Eigenvalues ---    0.18725   0.18923   0.19465   0.37739   0.37758
     Eigenvalues ---    0.37952   0.66289   0.67223
 RFO step:  Lambda=-6.50663753D-05 EMin= 4.33448419D-03
 Quartic linear search produced a step of  0.35865.
 Iteration  1 RMS(Cart)=  0.00544049 RMS(Int)=  0.00002455
 Iteration  2 RMS(Cart)=  0.00002143 RMS(Int)=  0.00000574
 Iteration  3 RMS(Cart)=  0.00000000 RMS(Int)=  0.00000574
 Variable       Old X    -DE/DX   Delta X   Delta X   Delta X     New X
                                 (Linear)    (Quad)   (Total)
    R1        4.29829  -0.00002  -0.00008   0.00031   0.00023   4.29852
    R2        4.31554   0.00002   0.00004   0.00068   0.00072   4.31626
    R3        3.98260  -0.00002  -0.00007  -0.00045  -0.00052   3.98208
    R4        4.31083   0.00003   0.00012   0.00063   0.00075   4.31158
    R5        4.30073  -0.00000  -0.00003   0.00035   0.00032   4.30105
    R6        3.98351  -0.00002  -0.00013   0.00002  -0.00011   3.98340
    R7        2.89788  -0.00002  -0.00003  -0.00022  -0.00026   2.89762
    R8        2.89741  -0.00002  -0.00003  -0.00023  -0.00027   2.89715
    R9        3.81579  -0.00001  -0.00001  -0.00034  -0.00034   3.81545
   R10        4.04648  -0.00001  -0.00005  -0.00055  -0.00060   4.04588
   R11        4.05161   0.00003   0.00014   0.00087   0.00101   4.05263
   R12        3.89372  -0.00000  -0.00002   0.00089   0.00087   3.89459
   R13        2.90406  -0.00001  -0.00002  -0.00007  -0.00009   2.90397
   R14        2.91761  -0.00000  -0.00000   0.00009   0.00009   2.91770
   R15        4.01816   0.00001  -0.00000   0.00057   0.00057   4.01872
   R16        3.89201  -0.00001  -0.00016  -0.00024  -0.00040   3.89161
   R17        4.06044   0.00001  -0.00015  -0.00011  -0.00025   4.06018
   R18        2.89137  -0.00004   0.00001  -0.00086  -0.00085   2.89052
   R19        2.90214  -0.00001   0.00002   0.00060   0.00061   2.90276
   R20        4.06069   0.00003   0.00013   0.00061   0.00074   4.06143
   R21        3.84362   0.00000  -0.00000   0.00084   0.00084   3.84446
   R22        4.08457  -0.00001  -0.00008  -0.00065  -0.00073   4.08384
   R23        2.99988  -0.00000  -0.00004   0.00021   0.00017   3.00005
   R24        2.99004   0.00001   0.00002   0.00059   0.00062   2.99066
   R25        3.90526  -0.00001   0.00002  -0.00031  -0.00028   3.90497
   R26        3.76790  -0.00000  -0.00010   0.00101   0.00091   3.76881
   R27        2.90883   0.00000   0.00011  -0.00043  -0.00032   2.90851
   R28        2.91474  -0.00001  -0.00001   0.00107   0.00106   2.91580
   R29        4.05766  -0.00004  -0.00028   0.00079   0.00048   4.05814
   R30        4.08410  -0.00001  -0.00008   0.00078   0.00070   4.08479
   R31        3.76817  -0.00003  -0.00015  -0.00015  -0.00030   3.76787
   R32        2.94076  -0.00001   0.00003   0.00065   0.00068   2.94144
   R33        2.92941  -0.00000   0.00031   0.00282   0.00310   2.93251
   R34        4.02332   0.00000  -0.00001   0.00031   0.00028   4.02361
   R35        3.81354   0.00002   0.00010   0.00063   0.00073   3.81427
   R36        3.90091  -0.00003  -0.00020   0.00017  -0.00004   3.90087
   R37        2.89877  -0.00001   0.00001   0.00061   0.00061   2.89938
   R38        2.89079   0.00006   0.00047   0.00391   0.00433   2.89512
   R39        4.04639  -0.00002  -0.00007  -0.00065  -0.00073   4.04566
   R40        4.06069   0.00002   0.00009   0.00010   0.00020   4.06088
   R41        2.99017  -0.00000   0.00000   0.00013   0.00014   2.99031
   R42        2.99862  -0.00001  -0.00000  -0.00017  -0.00018   2.99844
   R43        4.04691   0.00001   0.00006   0.00075   0.00081   4.04773
   R44        2.91533  -0.00000  -0.00001   0.00033   0.00032   2.91565
   R45        2.90547  -0.00000  -0.00001   0.00005   0.00004   2.90552
   R46        2.93873  -0.00001  -0.00001   0.00074   0.00074   2.93947
   R47        2.92902  -0.00000   0.00014   0.00159   0.00173   2.93074
   R48        2.90965  -0.00004  -0.00016  -0.00055  -0.00071   2.90894
   R49        2.91559   0.00001   0.00006   0.00022   0.00028   2.91587
   R50        1.52548  -0.00006  -0.00007  -0.00052  -0.00059   1.52489
   R51        5.24961   0.00010   0.00069   0.01640   0.01709   5.26670
   R52        1.52499  -0.00003  -0.00005  -0.00023  -0.00027   1.52472
   R53        1.53787  -0.00002   0.00000  -0.00025  -0.00025   1.53762
   R54        5.18690   0.00001  -0.00002  -0.00386  -0.00387   5.18302
   R55        1.53820  -0.00002  -0.00001  -0.00032  -0.00033   1.53787
   R56        5.20079  -0.00000   0.00002   0.00006   0.00008   5.20087
   R57        5.35661   0.00000  -0.00001  -0.00003  -0.00004   5.35656
   R58        1.56848  -0.00001   0.00003  -0.00005  -0.00002   1.56846
   R59        5.21845   0.00000   0.00000   0.00021   0.00021   5.21866
   R60        5.19238  -0.00001  -0.00004   0.00000  -0.00004   5.19235
   R61        1.49846  -0.00002  -0.00002  -0.00002  -0.00004   1.49842
   R62        4.95539  -0.00002  -0.00008   0.00246   0.00239   4.95778
   R63        1.52230  -0.00006  -0.00008  -0.00078  -0.00086   1.52144
   R64        5.42448  -0.00002   0.00028  -0.00314  -0.00287   5.42161
   R65        1.52234  -0.00002  -0.00000  -0.00060  -0.00060   1.52175
   R66        5.33790   0.00004   0.00019  -0.00008   0.00012   5.33802
   R67        5.11740   0.00020   0.00129   0.02194   0.02327   5.14067
   R68        1.54413  -0.00009  -0.00011  -0.00189  -0.00199   1.54213
   R69        5.24004   0.00002   0.00008   0.00280   0.00288   5.24292
   R70        5.09741   0.00024   0.00147   0.02489   0.02638   5.12379
   R71        1.54341  -0.00003  -0.00001  -0.00032  -0.00033   1.54308
   R72        5.36577   0.00004   0.00055   0.00846   0.00901   5.37478
   R73        5.25194   0.00002   0.00007   0.00190   0.00198   5.25391
   R74        1.49891  -0.00002  -0.00002  -0.00019  -0.00021   1.49870
   R75        5.49583  -0.00002  -0.00008  -0.00087  -0.00095   5.49488
   R76        5.26984  -0.00001  -0.00001  -0.00091  -0.00091   5.26893
   R77        1.41814  -0.00002  -0.00001  -0.00005  -0.00007   1.41808
   R78        1.41845  -0.00001  -0.00001  -0.00005  -0.00006   1.41839
   R79        1.41532  -0.00001  -0.00001  -0.00005  -0.00006   1.41526
   R80        1.34614   0.02879   0.07614   0.00011   0.07625   1.42239
   R81        1.34567   0.02855   0.07597  -0.00026   0.07571   1.42138
    A1        1.87625  -0.00001  -0.00004  -0.00034  -0.00038   1.87588
    A2        1.55373  -0.00000  -0.00002   0.00019   0.00017   1.55389
    A3        1.96171  -0.00001  -0.00002  -0.00024  -0.00026   1.96145
    A4        1.99148   0.00000  -0.00000   0.00013   0.00013   1.99161
    A5        2.28285  -0.00000  -0.00001  -0.00015  -0.00016   2.28269
    A6        1.94841   0.00001   0.00000   0.00016   0.00016   1.94857
    A7        1.55299  -0.00000  -0.00001  -0.00015  -0.00016   1.55283
    A8        1.87593   0.00000   0.00002  -0.00000   0.00002   1.87594
    A9        2.28347  -0.00000   0.00000   0.00007   0.00007   2.28355
   A10        2.00350  -0.00000  -0.00002  -0.00012  -0.00014   2.00336
   A11        1.87833   0.00000   0.00003   0.00001   0.00003   1.87836
   A12        2.67506  -0.00001  -0.00004  -0.00018  -0.00022   2.67484
   A13        2.07808   0.00000   0.00003   0.00022   0.00025   2.07833
   A14        1.53004   0.00001   0.00001   0.00019   0.00020   1.53024
   A15        2.01289  -0.00000  -0.00001  -0.00023  -0.00025   2.01264
   A16        2.29479   0.00000   0.00002   0.00000   0.00003   2.29481
   A17        1.87844  -0.00001  -0.00004  -0.00006  -0.00011   1.87834
   A18        2.29509   0.00001   0.00002   0.00014   0.00016   2.29524
   A19        2.00178   0.00001   0.00002   0.00030   0.00032   2.00210
   A20        1.52997   0.00000   0.00001  -0.00004  -0.00003   1.52994
   A21        2.07806   0.00000   0.00003  -0.00001   0.00002   2.07808
   A22        1.63755   0.00000   0.00002   0.00023   0.00025   1.63780
   A23        1.52583  -0.00000  -0.00003  -0.00005  -0.00008   1.52575
   A24        2.27893  -0.00000  -0.00001  -0.00008  -0.00009   2.27884
   A25        2.21343   0.00001   0.00001   0.00004   0.00006   2.21348
   A26        1.94378   0.00001   0.00002   0.00037   0.00039   1.94416
   A27        2.10383   0.00001  -0.00000   0.00005   0.00005   2.10388
   A28        2.26436  -0.00001  -0.00001  -0.00008  -0.00009   2.26428
   A29        1.73365  -0.00000  -0.00001   0.00004   0.00003   1.73368
   A30        1.92186  -0.00000  -0.00003  -0.00013  -0.00016   1.92170
   A31        2.36487  -0.00000  -0.00001  -0.00012  -0.00013   2.36474
   A32        2.15043  -0.00000  -0.00001   0.00011   0.00010   2.15052
   A33        2.03477   0.00000  -0.00000  -0.00024  -0.00024   2.03452
   A34        2.48267  -0.00001   0.00000  -0.00021  -0.00021   2.48246
   A35        1.71699   0.00000   0.00003   0.00002   0.00004   1.71703
   A36        2.16978   0.00000   0.00004  -0.00008  -0.00005   2.16973
   A37        1.64006  -0.00001  -0.00003  -0.00015  -0.00018   1.63989
   A38        1.52009  -0.00000   0.00001   0.00015   0.00016   1.52025
   A39        2.27041   0.00001   0.00003   0.00010   0.00012   2.27054
   A40        2.20642   0.00001   0.00002   0.00007   0.00009   2.20651
   A41        2.09725  -0.00002  -0.00004  -0.00022  -0.00026   2.09699
   A42        1.95568  -0.00001  -0.00001  -0.00024  -0.00025   1.95543
   A43        2.25625   0.00000   0.00002  -0.00026  -0.00024   2.25601
   A44        1.72279   0.00001   0.00003  -0.00017  -0.00014   1.72265
   A45        1.93165  -0.00001  -0.00001  -0.00012  -0.00013   1.93152
   A46        2.37051   0.00000  -0.00000   0.00002   0.00002   2.37053
   A47        2.14814   0.00000   0.00000  -0.00020  -0.00019   2.14794
   A48        1.71055   0.00002   0.00002   0.00051   0.00053   1.71108
   A49        2.16609   0.00001   0.00001   0.00043   0.00044   2.16653
   A50        2.03920   0.00000  -0.00002   0.00037   0.00035   2.03955
   A51        2.49331  -0.00000  -0.00003   0.00005   0.00003   2.49334
   A52        1.84764  -0.00000  -0.00000   0.00004   0.00004   1.84768
   A53        1.86622   0.00000  -0.00002   0.00003   0.00001   1.86623
   A54        2.26678   0.00001   0.00002   0.00003   0.00005   2.26684
   A55        1.94472   0.00001   0.00002   0.00014   0.00016   1.94488
   A56        1.86966   0.00000   0.00002   0.00014   0.00015   1.86981
   A57        1.84739   0.00001   0.00002  -0.00012  -0.00010   1.84729
   A58        2.35730  -0.00000  -0.00000   0.00010   0.00009   2.35739
   A59        1.87581   0.00000   0.00000   0.00021   0.00022   1.87603
   A60        1.98331  -0.00000  -0.00001   0.00020   0.00019   1.98350
   A61        1.94874   0.00000   0.00001  -0.00019  -0.00018   1.94856
   A62        2.20309   0.00000   0.00003  -0.00013  -0.00009   2.20300
   A63        1.95030  -0.00000  -0.00002   0.00000  -0.00002   1.95028
   A64        2.43516  -0.00001  -0.00002  -0.00015  -0.00018   2.43498
   A65        2.08699  -0.00001  -0.00001  -0.00011  -0.00012   2.08687
   A66        2.07740  -0.00001  -0.00003  -0.00015  -0.00017   2.07722
   A67        1.68019   0.00001   0.00004   0.00019   0.00022   1.68041
   A68        2.49585  -0.00001   0.00001   0.00034   0.00034   2.49619
   A69        1.96802   0.00002   0.00005   0.00070   0.00074   1.96876
   A70        1.77150   0.00001   0.00003   0.00028   0.00032   1.77182
   A71        2.25811  -0.00001  -0.00003   0.00021   0.00018   2.25828
   A72        2.20493  -0.00002  -0.00005  -0.00054  -0.00059   2.20434
   A73        2.20865  -0.00000  -0.00001  -0.00076  -0.00077   2.20788
   A74        2.23833   0.00002   0.00005   0.00077   0.00082   2.23915
   A75        2.10624  -0.00001  -0.00004  -0.00055  -0.00059   2.10565
   A76        2.63483  -0.00003  -0.00009  -0.00090  -0.00099   2.63384
   A77        1.67885   0.00001   0.00003  -0.00000   0.00003   1.67888
   A78        1.77015  -0.00001  -0.00004  -0.00037  -0.00041   1.76975
   A79        2.29043   0.00002   0.00006  -0.00028  -0.00022   2.29021
   A80        2.13609   0.00002   0.00009   0.00081   0.00091   2.13699
   A81        1.76480   0.00001   0.00004   0.00000   0.00005   1.76484
   A82        1.96252  -0.00001  -0.00005  -0.00019  -0.00024   1.96227
   A83        1.89332   0.00001   0.00004  -0.00070  -0.00066   1.89267
   A84        2.32875   0.00000   0.00003  -0.00082  -0.00079   2.32796
   A85        2.30400  -0.00003  -0.00009   0.00044   0.00035   2.30435
   A86        2.14567  -0.00002  -0.00009   0.00049   0.00039   2.14605
   A87        1.95635   0.00000   0.00001  -0.00029  -0.00028   1.95607
   A88        1.90257  -0.00001  -0.00003  -0.00019  -0.00022   1.90234
   A89        2.33408  -0.00001  -0.00006  -0.00078  -0.00084   2.33324
   A90        2.32425   0.00000   0.00002   0.00078   0.00080   2.32505
   A91        1.79961   0.00001   0.00005   0.00131   0.00135   1.80097
   A92        1.52153   0.00000   0.00002  -0.00011  -0.00009   1.52145
   A93        1.64167  -0.00001  -0.00003  -0.00017  -0.00021   1.64147
   A94        2.20816   0.00003   0.00007  -0.00040  -0.00033   2.20783
   A95        2.28486   0.00002   0.00011   0.00111   0.00122   2.28608
   A96        1.95567  -0.00001  -0.00001  -0.00030  -0.00030   1.95537
   A97        2.48803  -0.00003  -0.00009   0.00047   0.00037   2.48840
   A98        2.02629   0.00000  -0.00004   0.00081   0.00077   2.02706
   A99        1.93054  -0.00000  -0.00000  -0.00021  -0.00021   1.93033
   A100       2.15020   0.00000   0.00000   0.00028   0.00028   2.15047
   A101       2.35514  -0.00001  -0.00008  -0.00103  -0.00111   2.35403
   A102       2.09843  -0.00002  -0.00008  -0.00028  -0.00035   2.09808
   A103       1.72790   0.00004   0.00010   0.00001   0.00011   1.72801
   A104       2.26441  -0.00000   0.00002  -0.00091  -0.00089   2.26352
   A105       2.16338  -0.00000  -0.00000   0.00013   0.00012   2.16350
   A106       1.71431   0.00003   0.00010   0.00182   0.00191   1.71623
   A107       1.84405   0.00000   0.00000   0.00007   0.00007   1.84412
   A108       1.84536  -0.00000  -0.00002  -0.00002  -0.00004   1.84532
   A109       2.42525  -0.00001  -0.00001   0.00004   0.00003   2.42528
   A110       1.93633   0.00000  -0.00000  -0.00005  -0.00005   1.93628
   A111       1.86467  -0.00000  -0.00003   0.00017   0.00015   1.86482
   A112       1.98349   0.00000   0.00000  -0.00015  -0.00014   1.98335
   A113       2.07717  -0.00001  -0.00003   0.00033   0.00030   2.07747
   A114       2.06685   0.00000   0.00001  -0.00002  -0.00001   2.06684
   A115       1.86680   0.00001   0.00004   0.00042   0.00046   1.86726
   A116       1.88857  -0.00000  -0.00001   0.00005   0.00004   1.88861
   A117       2.36273  -0.00001  -0.00001  -0.00005  -0.00006   2.36267
   A118       1.95538   0.00001   0.00003  -0.00018  -0.00016   1.95522
   A119       2.29012   0.00000   0.00001  -0.00007  -0.00006   2.29006
   A120       2.20087   0.00000   0.00003  -0.00029  -0.00026   2.20061
   A121       1.95823  -0.00000  -0.00000  -0.00023  -0.00023   1.95800
   A122       1.63858   0.00001   0.00002   0.00014   0.00016   1.63874
   A123       1.52656   0.00000  -0.00002   0.00004   0.00002   1.52659
   A124       2.20449   0.00001   0.00002   0.00012   0.00014   2.20463
   A125       2.29882  -0.00000  -0.00001  -0.00027  -0.00028   2.29854
   A126       2.10028   0.00000   0.00001  -0.00006  -0.00005   2.10023
   A127       1.92059   0.00000  -0.00001   0.00021   0.00020   1.92080
   A128       2.16573   0.00000   0.00003  -0.00039  -0.00035   2.16538
   A129       1.72946   0.00000   0.00001  -0.00036  -0.00035   1.72911
   A130       1.94515   0.00001   0.00001   0.00009   0.00010   1.94525
   A131       1.73344  -0.00000  -0.00000   0.00031   0.00031   1.73375
   A132       2.26704  -0.00001  -0.00000   0.00016   0.00016   2.26721
   A133       2.15799  -0.00001  -0.00003   0.00011   0.00008   2.15808
   A134       2.34417  -0.00000  -0.00001   0.00015   0.00013   2.34431
   A135       2.48766  -0.00001  -0.00001  -0.00032  -0.00033   2.48733
   A136       2.02473  -0.00000  -0.00001  -0.00015  -0.00016   2.02457
   A137       1.76543   0.00000   0.00003   0.00033   0.00036   1.76579
   A138       1.68039  -0.00000   0.00001  -0.00008  -0.00006   1.68033
   A139       2.30743  -0.00003  -0.00008  -0.00020  -0.00027   2.30715
   A140       2.13177   0.00000  -0.00003  -0.00002  -0.00005   2.13172
   A141       1.95215  -0.00001  -0.00000  -0.00012  -0.00013   1.95202
   A142       1.76929  -0.00001  -0.00003   0.00000  -0.00003   1.76925
   A143       1.90285   0.00000   0.00000   0.00006   0.00007   1.90292
   A144       2.32086  -0.00000  -0.00000  -0.00023  -0.00023   2.32063
   A145       1.96558  -0.00001  -0.00003  -0.00056  -0.00059   1.96499
   A146       2.32842  -0.00000  -0.00002   0.00008   0.00006   2.32848
   A147       1.80398   0.00002   0.00002   0.00056   0.00058   1.80456
   A148       1.88702   0.00003   0.00007   0.00036   0.00043   1.88745
   A149       2.33597  -0.00001   0.00001  -0.00023  -0.00022   2.33575
   A150       2.28626   0.00003   0.00006   0.00020   0.00026   2.28652
   A151       2.15313   0.00001   0.00003   0.00015   0.00018   2.15332
   A152       1.67952   0.00001   0.00006   0.00029   0.00035   1.67987
   A153       2.49652   0.00000  -0.00000   0.00016   0.00015   2.49667
   A154       1.96724   0.00001   0.00001   0.00032   0.00033   1.96756
   A155       1.77122   0.00001   0.00006   0.00017   0.00023   1.77145
   A156       2.22279  -0.00001  -0.00006  -0.00143  -0.00148   2.22131
   A157       2.22944   0.00001   0.00003   0.00097   0.00100   2.23043
   A158       2.10699  -0.00001  -0.00006  -0.00048  -0.00054   2.10645
   A159       2.63636  -0.00002  -0.00007  -0.00062  -0.00069   2.63567
   A160       2.24485  -0.00000  -0.00002   0.00119   0.00117   2.24602
   A161       2.21292  -0.00001  -0.00005  -0.00097  -0.00102   2.21190
   A162       1.72879  -0.00001   0.00011  -0.00072  -0.00061   1.72819
   A163       2.27091  -0.00003  -0.00005  -0.00084  -0.00090   2.27002
   A164       1.81400   0.00000   0.00001   0.00064   0.00066   1.81467
   A165       2.19176   0.00002   0.00003   0.00005   0.00008   2.19184
   A166       1.48573  -0.00001  -0.00002   0.00012   0.00011   1.48583
   A167       1.73793  -0.00000   0.00001   0.00012   0.00013   1.73806
   A168       1.60315  -0.00000  -0.00001   0.00004   0.00003   1.60318
   A169       1.94813  -0.00001  -0.00003  -0.00039  -0.00043   1.94771
   A170       1.57684   0.00000   0.00000   0.00017   0.00018   1.57702
   A171       1.58598   0.00001   0.00002   0.00025   0.00027   1.58625
   A172       1.92717  -0.00000  -0.00000  -0.00035  -0.00035   1.92682
   A173       2.81207  -0.00001  -0.00003  -0.00036  -0.00039   2.81168
   A174       1.84656   0.00000   0.00015   0.00190   0.00204   1.84860
   A175       2.44209  -0.00006  -0.00011  -0.00197  -0.00208   2.44001
   A176       1.50061  -0.00003  -0.00008   0.00019   0.00011   1.50072
   A177       1.59454  -0.00001   0.00006   0.00091   0.00098   1.59553
   A178       1.81981   0.00008   0.00045   0.00450   0.00493   1.82473
   A179       2.30522  -0.00006  -0.00019  -0.00492  -0.00512   2.30011
   A180       1.81882  -0.00001  -0.00003  -0.00037  -0.00039   1.81843
   A181       2.26086   0.00001  -0.00005  -0.00155  -0.00161   2.25925
   A182       1.90830   0.00004   0.00033   0.00321   0.00353   1.91183
   A183       2.83311  -0.00005  -0.00018  -0.00417  -0.00435   2.82876
   A184       1.93308  -0.00000   0.00011  -0.00026  -0.00015   1.93293
   A185       1.61867  -0.00000  -0.00003  -0.00025  -0.00027   1.61840
   A186       1.89467   0.00000   0.00002  -0.00009  -0.00008   1.89459
   A187       1.48037  -0.00001  -0.00001   0.00012   0.00010   1.48048
   A188       1.55538  -0.00002  -0.00004   0.00006   0.00001   1.55539
   A189       1.56432  -0.00001  -0.00002   0.00012   0.00010   1.56442
   A190       1.70733  -0.00001  -0.00001  -0.00001  -0.00003   1.70730
   A191       0.92372  -0.00000   0.00001  -0.00030  -0.00029   0.92344
   A192       2.21133   0.00001   0.00001  -0.00001   0.00000   2.21134
   A193       1.72285  -0.00000   0.00000  -0.00010  -0.00010   1.72275
   A194       2.30843   0.00000   0.00000   0.00003   0.00003   2.30847
   A195       1.59656  -0.00000  -0.00000  -0.00014  -0.00014   1.59642
   A196       2.30952   0.00000   0.00001   0.00010   0.00011   2.30963
   A197       2.21752   0.00000  -0.00001   0.00009   0.00008   2.21760
   A198       1.57968   0.00001   0.00003   0.00018   0.00021   1.57989
   A199       1.70252   0.00000  -0.00001  -0.00001  -0.00001   1.70250
   A200       1.54381   0.00000  -0.00000   0.00010   0.00010   1.54390
   A201       2.32246  -0.00000   0.00000  -0.00005  -0.00005   2.32242
   A202       1.19619   0.00002   0.00005  -0.00024  -0.00019   1.19600
   A203       1.42093   0.00002   0.00006  -0.00012  -0.00007   1.42086
   A204       2.24088  -0.00001  -0.00002   0.00001  -0.00001   2.24087
   A205       2.07654  -0.00001  -0.00003   0.00000  -0.00002   2.07652
   A206       2.07438  -0.00001  -0.00004  -0.00016  -0.00020   2.07418
   A207       1.47700  -0.00000  -0.00000   0.00010   0.00009   1.47709
   A208       0.94361   0.00002   0.00007   0.00045   0.00053   0.94414
   A209       2.40659  -0.00001  -0.00005   0.00006   0.00002   2.40660
   A210       1.41704  -0.00000  -0.00001  -0.00049  -0.00050   1.41653
   A211       2.27590   0.00001   0.00003  -0.00004  -0.00001   2.27589
   A212       2.43645  -0.00001  -0.00002   0.00006   0.00004   2.43649
   A213       1.49006  -0.00009  -0.00056  -0.00650  -0.00705   1.48301
   A214       2.45856  -0.00006   0.00018   0.00305   0.00320   2.46176
   A215       2.19689   0.00021   0.00062   0.00719   0.00778   2.20468
   A216       1.17994  -0.00000  -0.00014  -0.00124  -0.00138   1.17856
   A217       1.24260  -0.00002  -0.00019  -0.00301  -0.00320   1.23940
   A218       2.29386   0.00002   0.00011  -0.00070  -0.00060   2.29326
   A219       1.39455   0.00000  -0.00017  -0.00052  -0.00069   1.39385
   A220       2.24952   0.00006   0.00023   0.00383   0.00406   2.25357
   A221       2.55311  -0.00005   0.00000  -0.00054  -0.00056   2.55255
   A222       3.35225   0.00002   0.00013   0.00242   0.00254   3.35479
   A223       3.30136   0.00001  -0.00001   0.00270   0.00269   3.30405
    D1       -0.78773   0.00000  -0.00001  -0.00020  -0.00021  -0.78794
    D2       -1.83291  -0.00000  -0.00003  -0.00030  -0.00033  -1.83324
    D3        2.29566   0.00000   0.00001   0.00013   0.00014   2.29580
    D4        1.60987   0.00001   0.00000   0.00028   0.00028   1.61016
    D5        1.10043   0.00000   0.00001  -0.00016  -0.00015   1.10028
    D6        0.05525  -0.00000  -0.00001  -0.00026  -0.00027   0.05498
    D7       -2.09936   0.00000   0.00003   0.00017   0.00020  -2.09916
    D8       -2.78515   0.00001   0.00002   0.00032   0.00034  -2.78481
    D9        0.25648  -0.00000  -0.00000  -0.00042  -0.00042   0.25606
   D10       -0.78870  -0.00001  -0.00003  -0.00052  -0.00055  -0.78925
   D11       -2.94332  -0.00000   0.00001  -0.00009  -0.00007  -2.94339
   D12        2.65408   0.00000   0.00001   0.00006   0.00007   2.65415
   D13       -3.13269  -0.00000  -0.00001  -0.00030  -0.00032  -3.13301
   D14        2.10531  -0.00001  -0.00003  -0.00040  -0.00044   2.10487
   D15       -0.04930  -0.00000   0.00000   0.00003   0.00004  -0.04927
   D16       -0.73509   0.00001   0.00000   0.00018   0.00018  -0.73491
   D17       -2.57596  -0.00000   0.00001  -0.00006  -0.00005  -2.57601
   D18        2.66204  -0.00001  -0.00001  -0.00017  -0.00017   2.66187
   D19        0.50743  -0.00000   0.00003   0.00027   0.00030   0.50773
   D20       -0.17836   0.00001   0.00003   0.00041   0.00044  -0.17791
   D21       -0.25967   0.00001   0.00001  -0.00013  -0.00011  -0.25978
   D22        0.79434   0.00000   0.00002  -0.00035  -0.00033   0.79401
   D23        2.94525   0.00001   0.00002   0.00036   0.00038   2.94563
   D24       -2.65036   0.00000   0.00002   0.00028   0.00031  -2.65005
   D25       -1.10828   0.00001   0.00000  -0.00004  -0.00004  -1.10832
   D26       -0.05428   0.00000   0.00001  -0.00027  -0.00026  -0.05454
   D27        2.09663   0.00001   0.00001   0.00045   0.00046   2.09708
   D28        2.78421   0.00000   0.00001   0.00037   0.00038   2.78459
   D29        0.77973  -0.00000  -0.00004  -0.00016  -0.00020   0.77953
   D30        1.83373  -0.00001  -0.00004  -0.00038  -0.00042   1.83331
   D31       -2.29854   0.00000  -0.00004   0.00033   0.00029  -2.29825
   D32       -1.61096  -0.00000  -0.00004   0.00025   0.00022  -1.61075
   D33        2.56787   0.00000  -0.00001  -0.00018  -0.00019   2.56768
   D34       -2.66132  -0.00000  -0.00001  -0.00040  -0.00041  -2.66173
   D35       -0.51041   0.00000  -0.00001   0.00031   0.00030  -0.51010
   D36        0.17717   0.00000  -0.00001   0.00023   0.00023   0.17740
   D37        3.13507  -0.00000  -0.00001  -0.00028  -0.00029   3.13479
   D38       -2.09411  -0.00001  -0.00001  -0.00050  -0.00051  -2.09462
   D39        0.05680   0.00000  -0.00000   0.00021   0.00021   0.05701
   D40        0.74438  -0.00000   0.00000   0.00013   0.00013   0.74451
   D41        0.84036  -0.00000  -0.00001  -0.00023  -0.00024   0.84012
   D42       -2.35244  -0.00001  -0.00001  -0.00100  -0.00101  -2.35345
   D43       -2.28843   0.00001   0.00005   0.00063   0.00068  -2.28776
   D44       -0.81189  -0.00000   0.00001  -0.00033  -0.00031  -0.81220
   D45        2.27849  -0.00001   0.00001  -0.00109  -0.00108   2.27741
   D46        2.34250   0.00002   0.00007   0.00053   0.00061   2.34311
   D47        0.01692  -0.00001  -0.00002  -0.00019  -0.00021   0.01671
   D48        3.10731  -0.00001  -0.00003  -0.00096  -0.00098   3.10632
   D49       -3.11187   0.00001   0.00004   0.00067   0.00071  -3.11116
   D50        3.13887  -0.00001  -0.00003  -0.00019  -0.00022   3.13865
   D51       -0.05393  -0.00001  -0.00003  -0.00096  -0.00098  -0.05492
   D52        0.01008   0.00001   0.00003   0.00067   0.00070   0.01078
   D53       -3.13402  -0.00001  -0.00002  -0.00040  -0.00042  -3.13445
   D54       -0.04364  -0.00001  -0.00003  -0.00117  -0.00119  -0.04483
   D55        0.02037   0.00001   0.00004   0.00046   0.00050   0.02086
   D56       -0.05518   0.00000   0.00001   0.00026   0.00027  -0.05491
   D57       -1.10871  -0.00000  -0.00002   0.00019   0.00017  -1.10854
   D58        2.77718  -0.00002  -0.00004   0.00033   0.00028   2.77746
   D59        2.08616   0.00002   0.00002   0.00186   0.00187   2.08804
   D60        0.79420  -0.00000  -0.00000   0.00007   0.00007   0.79427
   D61       -0.25933  -0.00001  -0.00003   0.00000  -0.00003  -0.25936
   D62       -2.65663  -0.00002  -0.00005   0.00014   0.00009  -2.65654
   D63        2.93554   0.00001   0.00002   0.00167   0.00168   2.93722
   D64        1.83097  -0.00000  -0.00004  -0.00003  -0.00007   1.83090
   D65        0.77744  -0.00001  -0.00006  -0.00010  -0.00017   0.77727
   D66       -1.61985  -0.00003  -0.00009   0.00004  -0.00005  -1.61991
   D67       -2.31087   0.00001  -0.00002   0.00156   0.00154  -2.30933
   D68       -2.08582   0.00000   0.00002   0.00007   0.00009  -2.08573
   D69       -3.13935  -0.00000  -0.00001  -0.00000  -0.00001  -3.13936
   D70        0.74654  -0.00002  -0.00003   0.00014   0.00011   0.74664
   D71        0.05552   0.00002   0.00004   0.00166   0.00170   0.05722
   D72       -2.65575   0.00001   0.00002   0.00024   0.00026  -2.65549
   D73        2.57390   0.00000  -0.00001   0.00017   0.00016   2.57407
   D74        0.17661  -0.00001  -0.00003   0.00031   0.00028   0.17689
   D75       -0.51441   0.00002   0.00003   0.00184   0.00187  -0.51254
   D76        0.25640   0.00001   0.00001   0.00048   0.00049   0.25690
   D77       -0.78946  -0.00000  -0.00001   0.00048   0.00046  -0.78899
   D78        2.65875   0.00001   0.00001   0.00092   0.00093   2.65968
   D79       -2.94087   0.00000   0.00002   0.00080   0.00082  -2.94005
   D80        1.10030   0.00001   0.00002   0.00026   0.00028   1.10058
   D81        0.05445  -0.00000  -0.00001   0.00026   0.00025   0.05469
   D82       -2.78054   0.00000   0.00002   0.00070   0.00072  -2.77982
   D83       -2.09697   0.00000   0.00003   0.00058   0.00060  -2.09637
   D84       -0.78528   0.00000   0.00000   0.00032   0.00032  -0.78495
   D85       -1.83113  -0.00000  -0.00002   0.00031   0.00029  -1.83084
   D86        1.61707   0.00000   0.00000   0.00076   0.00076   1.61783
   D87        2.30063  -0.00000   0.00002   0.00063   0.00065   2.30128
   D88       -2.58190   0.00001   0.00003   0.00036   0.00039  -2.58151
   D89        2.65543  -0.00000   0.00000   0.00035   0.00035   2.65578
   D90       -0.17955   0.00000   0.00003   0.00080   0.00082  -0.17873
   D91        0.50401   0.00000   0.00004   0.00067   0.00071   0.50472
   D92       -3.14150   0.00000  -0.00001   0.00012   0.00011  -3.14138
   D93        2.09583  -0.00000  -0.00003   0.00012   0.00008   2.09591
   D94       -0.73915   0.00000  -0.00001   0.00056   0.00055  -0.73860
   D95       -0.05559  -0.00000   0.00000   0.00044   0.00044  -0.05515
   D96       -0.81747  -0.00001  -0.00002  -0.00002  -0.00004  -0.81750
   D97        2.30284  -0.00002  -0.00007  -0.00248  -0.00255   2.30030
   D98        2.33213   0.00001   0.00006   0.00094   0.00100   2.33313
   D99       -0.00243  -0.00000  -0.00003  -0.00008  -0.00011  -0.00254
   D100       3.11788  -0.00001  -0.00008  -0.00254  -0.00262   3.11526
   D101      -3.13602   0.00002   0.00004   0.00088   0.00093  -3.13509
   D102       0.83390  -0.00001  -0.00004  -0.00020  -0.00024   0.83366
   D103      -2.32897  -0.00002  -0.00009  -0.00266  -0.00275  -2.33172
   D104      -2.29969   0.00001   0.00004   0.00076   0.00079  -2.29889
   D105      -3.12683  -0.00001  -0.00003  -0.00008  -0.00011  -3.12694
   D106      -0.00652  -0.00002  -0.00008  -0.00254  -0.00262  -0.00914
   D107       0.02276   0.00001   0.00005   0.00088   0.00093   0.02369
   D108      -3.13333  -0.00001  -0.00003   0.00017   0.00013  -3.13320
   D109      -0.01302  -0.00002  -0.00008  -0.00229  -0.00238  -0.01539
   D110       0.01627   0.00001   0.00004   0.00113   0.00117   0.01744
   D111       0.87157  -0.00000   0.00001  -0.00039  -0.00038   0.87119
   D112      -0.18366   0.00000   0.00000  -0.00022  -0.00021  -0.18387
   D113      -1.37511   0.00000   0.00004  -0.00023  -0.00019  -1.37530
   D114       2.63463  -0.00000  -0.00002  -0.00021  -0.00023   2.63439
   D115      -2.57734  -0.00000  -0.00001  -0.00031  -0.00032  -2.57767
   D116       1.75764   0.00000   0.00004  -0.00023  -0.00020   1.75745
   D117       0.24374  -0.00000  -0.00002  -0.00062  -0.00064   0.24310
   D118      -0.82030   0.00000  -0.00001  -0.00026  -0.00027  -0.82057
   D119      -1.69789   0.00000   0.00002  -0.00029  -0.00026  -1.69815
   D120       2.63727  -0.00001  -0.00003  -0.00047  -0.00050   2.63677
   D121      -2.58307   0.00000   0.00000  -0.00018  -0.00017  -2.58325
   D122       1.43889   0.00000   0.00002  -0.00040  -0.00037   1.43852
   D123       1.11943  -0.00001  -0.00004  -0.00028  -0.00032   1.11911
   D124       0.01883  -0.00001  -0.00004  -0.00053  -0.00057   0.01826
   D125      -2.84062  -0.00000  -0.00002  -0.00003  -0.00005  -2.84067
   D126      -2.75219  -0.00000  -0.00002  -0.00002  -0.00005  -2.75224
   D127       0.02193  -0.00000   0.00003  -0.00013  -0.00010   0.02183
   D128      -1.07866   0.00000   0.00002  -0.00038  -0.00036  -1.07902
   D129       2.34507   0.00001   0.00004   0.00013   0.00017   2.34524
   D130       2.43350   0.00001   0.00004   0.00013   0.00017   2.43366
   D131      -2.33901  -0.00001  -0.00001  -0.00012  -0.00013  -2.33914
   D132       2.84358  -0.00000  -0.00001  -0.00037  -0.00038   2.84320
   D133      -0.01587   0.00000   0.00001   0.00014   0.00014  -0.01573
   D134       0.07255   0.00000   0.00000   0.00014   0.00014   0.07270
   D135      -2.41270  -0.00001  -0.00002  -0.00010  -0.00011  -2.41281
   D136       2.76989  -0.00001  -0.00002  -0.00034  -0.00037   2.76953
   D137      -0.08956  -0.00000  -0.00000   0.00016   0.00016  -0.08941
   D138      -0.00114  -0.00000  -0.00000   0.00016   0.00016  -0.00098
   D139      -0.72102   0.00000   0.00000   0.00039   0.00039  -0.72063
   D140       0.40357   0.00001   0.00004   0.00042   0.00047   0.40404
   D141      -3.12374   0.00000   0.00002   0.00027   0.00028  -3.12346
   D142       2.70084   0.00001   0.00001   0.00035   0.00037   2.70121
   D143       0.27686  -0.00000  -0.00001   0.00034   0.00034   0.27720
   D144       1.40146   0.00001   0.00003   0.00038   0.00041   1.40187
   D145      -2.12585   0.00000   0.00000   0.00022   0.00023  -2.12563
   D146      -2.58446   0.00001   0.00000   0.00031   0.00031  -2.58415
   D147       2.48365   0.00000  -0.00002   0.00002   0.00001   2.48365
   D148      -2.67494   0.00001   0.00003   0.00006   0.00008  -2.67486
   D149       0.08093   0.00000  -0.00000  -0.00010  -0.00010   0.08083
   D150      -0.37768   0.00001  -0.00000  -0.00001  -0.00002  -0.37769
   D151       3.12549  -0.00001  -0.00003  -0.00002  -0.00004   3.12544
   D152      -2.03310  -0.00000   0.00001   0.00002   0.00003  -2.03307
   D153       0.72277  -0.00001  -0.00001  -0.00014  -0.00015   0.72262
   D154       0.26417  -0.00000  -0.00002  -0.00005  -0.00007   0.26410
   D155      -0.05904   0.00000   0.00001   0.00028   0.00029  -0.05875
   D156       0.98456   0.00001   0.00006   0.00014   0.00021   0.98477
   D157      -3.06045   0.00001   0.00002  -0.00091  -0.00089  -3.06134
   D158      -2.42858   0.00000   0.00003  -0.00107  -0.00104  -2.42961
   D159      -1.11790  -0.00000  -0.00000   0.00020   0.00019  -1.11770
   D160      -0.07430   0.00001   0.00005   0.00006   0.00011  -0.07419
   D161       2.16388  -0.00000   0.00001  -0.00099  -0.00098   2.16289
   D162       2.79575  -0.00000   0.00002  -0.00115  -0.00113   2.79462
   D163       2.29492  -0.00000  -0.00002   0.00004   0.00002   2.29494
   D164      -2.94466   0.00001   0.00003  -0.00009  -0.00007  -2.94473
   D165      -0.70649  -0.00000  -0.00001  -0.00114  -0.00116  -0.70765
   D166      -0.07462  -0.00000  -0.00001  -0.00131  -0.00131  -0.07592
   D167       2.68423  -0.00001  -0.00004  -0.00037  -0.00041   2.68382
   D168      -2.55536   0.00000   0.00002  -0.00051  -0.00050  -2.55585
   D169      -0.31719  -0.00001  -0.00003  -0.00156  -0.00159  -0.31877
   D170       0.31469  -0.00001  -0.00002  -0.00173  -0.00174   0.31295
   D171       0.76232   0.00001   0.00003   0.00005   0.00008   0.76241
   D172      -2.67584  -0.00000  -0.00002   0.00013   0.00011  -2.67573
   D173      -2.00289  -0.00001  -0.00004  -0.00009  -0.00014  -2.00303
   D174      -0.42292   0.00000   0.00004  -0.00026  -0.00022  -0.42314
   D175       2.42210  -0.00000  -0.00002  -0.00017  -0.00019   2.42191
   D176       3.09505  -0.00002  -0.00004  -0.00039  -0.00044   3.09461
   D177      -2.95803   0.00001   0.00005  -0.00000   0.00005  -2.95798
   D178      -0.11301  -0.00000  -0.00001   0.00008   0.00008  -0.11294
   D179       0.55994  -0.00001  -0.00003  -0.00014  -0.00017   0.55976
   D180       3.01557   0.00002   0.00007   0.00007   0.00014   3.01571
   D181      -0.42260   0.00001   0.00001   0.00016   0.00017  -0.42243
   D182       0.25035  -0.00000  -0.00001  -0.00007  -0.00008   0.25027
   D183       2.84232  -0.00001  -0.00006  -0.00021  -0.00027   2.84205
   D184      -1.91039  -0.00001  -0.00003  -0.00005  -0.00008  -1.91047
   D185      -0.38217  -0.00001  -0.00003   0.00028   0.00024  -0.38193
   D186       0.90077  -0.00000   0.00000   0.00021   0.00021   0.90099
   D187       1.89061  -0.00001  -0.00005  -0.00006  -0.00012   1.89049
   D188      -0.04658  -0.00000  -0.00001   0.00017   0.00016  -0.04642
   D189       1.07620   0.00001   0.00002   0.00042   0.00044   1.07665
   D190       2.15488   0.00001   0.00003   0.00080   0.00083   2.15571
   D191      -2.68291   0.00001   0.00005   0.00104   0.00110  -2.68181
   D192      -1.32126  -0.00000  -0.00001   0.00039   0.00038  -1.32088
   D193      -0.40915   0.00000   0.00005   0.00007   0.00013  -0.40903
   D194       0.72744  -0.00000   0.00001   0.00008   0.00009   0.72753
   D195      -3.00635  -0.00000  -0.00001   0.00002   0.00002  -3.00633
   D196      -2.82099  -0.00001  -0.00000  -0.00005  -0.00005  -2.82104
   D197      -1.40348   0.00001   0.00007   0.00033   0.00041  -1.40307
   D198      -0.26689   0.00001   0.00003   0.00035   0.00038  -0.26651
   D199       2.28250   0.00000   0.00001   0.00029   0.00030   2.28280
   D200       2.46787   0.00000   0.00001   0.00022   0.00023   2.46810
   D201       2.66292   0.00000   0.00005  -0.00047  -0.00041   2.66250
   D202      -2.48368  -0.00001   0.00001  -0.00045  -0.00044  -2.48412
   D203       0.06572  -0.00001  -0.00001  -0.00051  -0.00052   0.06520
   D204       0.25108  -0.00001  -0.00001  -0.00058  -0.00059   0.25049
   D205       2.01793   0.00001   0.00006  -0.00016  -0.00010   2.01783
   D206      -3.12867   0.00000   0.00002  -0.00015  -0.00013  -3.12880
   D207      -0.57927  -0.00000  -0.00000  -0.00020  -0.00021  -0.57948
   D208      -0.39391  -0.00000  -0.00000  -0.00028  -0.00028  -0.39419
   D209      -0.78454   0.00000  -0.00000  -0.00013  -0.00013  -0.78468
   D210       2.66432   0.00001   0.00004   0.00089   0.00092   2.66525
   D211       1.99120   0.00004   0.00011   0.00139   0.00150   1.99270
   D212       0.41964  -0.00001  -0.00003  -0.00047  -0.00051   0.41913
   D213      -2.41468  -0.00001   0.00001   0.00055   0.00055  -2.41413
   D214      -3.08781   0.00003   0.00008   0.00105   0.00113  -3.08668
   D215       2.96447  -0.00000  -0.00002  -0.00010  -0.00012   2.96435
   D216       0.13015  -0.00000   0.00002   0.00092   0.00094   0.13109
   D217      -0.54297   0.00003   0.00009   0.00142   0.00151  -0.54146
   D218      -3.00523  -0.00001  -0.00002  -0.00010  -0.00011  -3.00534
   D219       0.44364  -0.00000   0.00002   0.00092   0.00095   0.44459
   D220      -0.22948   0.00003   0.00009   0.00143   0.00152  -0.22796
   D221      -0.99737   0.00001   0.00003   0.00060   0.00063  -0.99673
   D222       0.05803  -0.00000  -0.00001   0.00028   0.00027   0.05830
   D223       3.06313  -0.00001  -0.00004  -0.00023  -0.00028   3.06286
   D224       2.43635   0.00001   0.00002   0.00041   0.00043   2.43678
   D225       0.04632   0.00000   0.00001   0.00076   0.00077   0.04708
   D226       1.10171  -0.00001  -0.00003   0.00044   0.00041   1.10212
   D227      -2.17637  -0.00002  -0.00006  -0.00007  -0.00014  -2.17651
   D228      -2.80315   0.00000  -0.00000   0.00057   0.00056  -2.80259
   D229       2.94395  -0.00000   0.00000   0.00022   0.00023   2.94418
   D230      -2.28384  -0.00001  -0.00004  -0.00009  -0.00014  -2.28397
   D231       0.72127  -0.00002  -0.00007  -0.00061  -0.00068   0.72058
   D232       0.09448  -0.00000  -0.00001   0.00003   0.00002   0.09450
   D233       2.55333   0.00000   0.00000  -0.00027  -0.00027   2.55306
   D234      -2.67446  -0.00001  -0.00004  -0.00059  -0.00063  -2.67509
   D235       0.33064  -0.00002  -0.00007  -0.00110  -0.00117   0.32946
   D236      -0.29614   0.00000  -0.00001  -0.00046  -0.00047  -0.29661
   D237      -1.71909  -0.00002  -0.00007  -0.00366  -0.00373  -1.72283
   D238       3.05917  -0.00002  -0.00007  -0.00355  -0.00361   3.05556
   D239       1.51320  -0.00002  -0.00006  -0.00296  -0.00302   1.51018
   D240      -0.77360  -0.00002  -0.00007  -0.00352  -0.00359  -0.77719
   D241       0.21096  -0.00001  -0.00005  -0.00294  -0.00298   0.20798
   D242      -0.00835  -0.00000   0.00000  -0.00005  -0.00005  -0.00840
   D243      -1.11410   0.00000   0.00002   0.00007   0.00009  -1.11401
   D244      -2.20182   0.00000   0.00002   0.00039   0.00042  -2.20140
   D245       1.25715  -0.00000   0.00001  -0.00006  -0.00005   1.25710
   D246       2.61691   0.00001   0.00003   0.00105   0.00108   2.61800
   D247       1.02067   0.00000  -0.00002  -0.00004  -0.00005   1.02062
   D248      -0.05423  -0.00000  -0.00004   0.00003  -0.00002  -0.05425
   D249      -2.78936  -0.00002  -0.00007   0.00001  -0.00006  -2.78942
   D250      -2.44177  -0.00001  -0.00010  -0.00107  -0.00117  -2.44294
   D251      -0.10139  -0.00000   0.00001  -0.00009  -0.00008  -0.10147
   D252      -1.17630  -0.00001  -0.00001  -0.00003  -0.00004  -1.17634
   D253       2.37176  -0.00002  -0.00004  -0.00004  -0.00009   2.37167
   D254       2.71935  -0.00002  -0.00007  -0.00112  -0.00120   2.71815
   D255      -2.52544   0.00001   0.00002   0.00007   0.00009  -2.52535
   D256       2.68283   0.00000  -0.00000   0.00013   0.00013   2.68296
   D257      -0.05230  -0.00001  -0.00003   0.00012   0.00009  -0.05221
   D258       0.29530  -0.00001  -0.00006  -0.00096  -0.00103   0.29427
   D259      -3.02899   0.00001   0.00004   0.00034   0.00038  -3.02862
   D260       2.17929   0.00001   0.00002   0.00040   0.00041   2.17970
   D261      -0.55584  -0.00001  -0.00001   0.00038   0.00037  -0.55547
   D262      -0.20825  -0.00000  -0.00004  -0.00070  -0.00074  -0.20899
   D263      -0.00443  -0.00001  -0.00005  -0.00037  -0.00042  -0.00485
   D264       1.02174  -0.00000  -0.00001  -0.00012  -0.00014   1.02160
   D265      -2.52982  -0.00000  -0.00001  -0.00076  -0.00077  -2.53059
   D266      -2.69199  -0.00000  -0.00002  -0.00032  -0.00034  -2.69233
   D267      -1.03286  -0.00001  -0.00006  -0.00026  -0.00032  -1.03318
   D268      -0.00670   0.00000  -0.00002  -0.00001  -0.00003  -0.00673
   D269       2.72493   0.00000  -0.00002  -0.00065  -0.00066   2.72426
   D270       2.56276  -0.00000  -0.00003  -0.00020  -0.00023   2.56253
   D271       2.54710  -0.00000  -0.00004  -0.00026  -0.00031   2.54679
   D272      -2.70992   0.00000  -0.00001  -0.00002  -0.00003  -2.70995
   D273       0.02170   0.00000  -0.00001  -0.00065  -0.00066   0.02105
   D274      -0.14047   0.00000  -0.00002  -0.00021  -0.00023  -0.14069
   D275       2.72925  -0.00001  -0.00005  -0.00022  -0.00027   2.72898
   D276      -2.52777  -0.00000  -0.00001   0.00003   0.00001  -2.52775
   D277       0.20386  -0.00000  -0.00001  -0.00061  -0.00062   0.20324
   D278       0.04169  -0.00001  -0.00002  -0.00016  -0.00019   0.04150
   D279       0.07214  -0.00001  -0.00005  -0.00058  -0.00063   0.07151
   D280      -1.00762  -0.00000  -0.00005  -0.00021  -0.00025  -1.00787
   D281       2.81469  -0.00003  -0.00010  -0.00051  -0.00061   2.81408
   D282       2.43795   0.00001  -0.00003   0.00002  -0.00001   2.43794
   D283       1.18970  -0.00001  -0.00003  -0.00028  -0.00031   1.18939
   D284       0.10994   0.00000  -0.00002   0.00009   0.00007   0.11001
   D285      -2.35094  -0.00003  -0.00008  -0.00021  -0.00029  -2.35123
   D286      -2.72768   0.00001  -0.00000   0.00031   0.00031  -2.72737
   D287      -2.73105  -0.00001  -0.00003  -0.00048  -0.00051  -2.73156
   D288       2.47238  -0.00000  -0.00003  -0.00010  -0.00013   2.47224
   D289       0.01150  -0.00003  -0.00008  -0.00041  -0.00049   0.01101
   D290      -0.36524   0.00001  -0.00001   0.00012   0.00011  -0.36513
   D291      -2.14908  -0.00002  -0.00004  -0.00068  -0.00072  -2.14980
   D292       3.05435  -0.00001  -0.00004  -0.00030  -0.00035   3.05400
   D293       0.59347  -0.00004  -0.00010  -0.00061  -0.00070   0.59277
   D294       0.21673   0.00000  -0.00002  -0.00008  -0.00010   0.21663
   D295       0.27941   0.00001   0.00004  -0.00011  -0.00007   0.27933
   D296       1.66763   0.00001   0.00006  -0.00017  -0.00011   1.66752
   D297      -0.91238   0.00000  -0.00001  -0.00029  -0.00030  -0.91268
   D298      -2.09037   0.00001   0.00004  -0.00025  -0.00021  -2.09057
   D299       2.99432   0.00001   0.00001  -0.00026  -0.00025   2.99407
   D300       0.77777   0.00000   0.00003  -0.00007  -0.00004   0.77773
   D301       1.82676   0.00000   0.00004  -0.00010  -0.00006   1.82671
   D302      -0.40429  -0.00001  -0.00002  -0.00044  -0.00046  -0.40476
   D303      -1.94147   0.00001   0.00004  -0.00021  -0.00017  -1.94164
   D304       2.96167   0.00001   0.00001  -0.00003  -0.00002   2.96165
   D305       0.76503   0.00001   0.00000   0.00059   0.00059   0.76562
   D306      -0.42122   0.00000   0.00001   0.00036   0.00038  -0.42085
   D307       3.00785   0.00001   0.00004   0.00056   0.00060   3.00846
   D308      -2.93858   0.00000   0.00003   0.00031   0.00033  -2.93825
   D309      -2.67185   0.00001  -0.00004  -0.00017  -0.00021  -2.67206
   D310       2.42509   0.00000  -0.00003  -0.00039  -0.00042   2.42467
   D311      -0.42902   0.00001   0.00000  -0.00020  -0.00019  -0.42922
   D312      -0.09227   0.00000  -0.00002  -0.00045  -0.00046  -0.09273
   D313      -2.00083  -0.00002  -0.00008  -0.00059  -0.00067  -2.00150
   D314       3.09611  -0.00002  -0.00007  -0.00081  -0.00088   3.09523
   D315       0.24200  -0.00001  -0.00004  -0.00061  -0.00065   0.24134
   D316       0.57875  -0.00002  -0.00006  -0.00087  -0.00092   0.57783
   D317      -0.54768   0.00001   0.00002   0.00027   0.00030  -0.54739
   D318       0.52209   0.00000   0.00001   0.00046   0.00047   0.52256
   D319       3.12400   0.00003   0.00008   0.00021   0.00029   3.12429
   D320      -3.13467  -0.00000   0.00001   0.00011   0.00012  -3.13455
   D321       2.62973   0.00001   0.00002   0.00078   0.00081   2.63054
   D322      -2.58368   0.00001   0.00002   0.00096   0.00098  -2.58270
   D323       0.01823   0.00004   0.00008   0.00072   0.00080   0.01903
   D324       0.04274   0.00000   0.00001   0.00062   0.00063   0.04338
   D325       2.56959  -0.00002  -0.00009  -0.00131  -0.00140   2.56820
   D326      -2.64382  -0.00003  -0.00010  -0.00113  -0.00123  -2.64504
   D327      -0.04191   0.00000  -0.00003  -0.00137  -0.00140  -0.04331
   D328      -0.01740  -0.00003  -0.00010  -0.00147  -0.00157  -0.01897
   D329       2.37282   0.00002   0.00004   0.00226   0.00231   2.37513
   D330       0.56947   0.00001  -0.00001   0.00089   0.00088   0.57035
   D331      -2.19426   0.00001   0.00003   0.00192   0.00195  -2.19231
   D332      -0.82796   0.00001   0.00004   0.00140   0.00144  -0.82652
   D333       0.05888  -0.00000  -0.00001  -0.00029  -0.00030   0.05858
   D334       1.10534  -0.00001  -0.00005  -0.00035  -0.00040   1.10494
   D335      -2.66874  -0.00000  -0.00002   0.00002   0.00000  -2.66873
   D336      -2.29575  -0.00003  -0.00013  -0.00188  -0.00202  -2.29776
   D337      -0.99560   0.00001   0.00004   0.00009   0.00013  -0.99548
   D338       0.05085   0.00000   0.00000   0.00002   0.00002   0.05088
   D339       2.55997   0.00001   0.00003   0.00039   0.00043   2.56039
   D340       2.93295  -0.00002  -0.00009  -0.00150  -0.00159   2.93136
   D341       3.05858   0.00000  -0.00000   0.00083   0.00082   3.05940
   D342      -2.17815  -0.00001  -0.00004   0.00076   0.00072  -2.17743
   D343       0.33097   0.00000  -0.00001   0.00113   0.00112   0.33209
   D344       0.70395  -0.00003  -0.00013  -0.00077  -0.00090   0.70306
   D345       2.42240   0.00002   0.00008   0.00128   0.00136   2.42377
   D346      -2.81433   0.00001   0.00005   0.00121   0.00126  -2.81307
   D347      -0.30521   0.00002   0.00008   0.00158   0.00166  -0.30355
   D348       0.06777  -0.00001  -0.00004  -0.00031  -0.00035   0.06742
   D349      -1.00780  -0.00001  -0.00005   0.00006  -0.00000  -1.00780
   D350       0.10781  -0.00000  -0.00005   0.00042   0.00037   0.10818
   D351       3.04085  -0.00001  -0.00004  -0.00012  -0.00016   3.04069
   D352       2.46233  -0.00000  -0.00003  -0.00016  -0.00019   2.46214
   D353       0.06777  -0.00001  -0.00008   0.00007  -0.00001   0.06776
   D354       1.18337  -0.00001  -0.00007   0.00043   0.00036   1.18373
   D355      -2.16677  -0.00002  -0.00007  -0.00010  -0.00016  -2.16694
   D356      -2.74529  -0.00001  -0.00006  -0.00014  -0.00019  -2.74549
   D357       2.80863  -0.00002  -0.00008   0.00086   0.00078   2.80941
   D358      -2.35895  -0.00002  -0.00007   0.00122   0.00115  -2.35780
   D359       0.57409  -0.00003  -0.00006   0.00068   0.00062   0.57471
   D360      -0.00443  -0.00002  -0.00005   0.00064   0.00059  -0.00384
   D361       2.45263  -0.00001  -0.00005   0.00108   0.00101   2.45364
   D362      -2.71495  -0.00000  -0.00005   0.00144   0.00138  -2.71357
   D363       0.21809  -0.00001  -0.00004   0.00090   0.00085   0.21894
   D364      -0.36043  -0.00000  -0.00003   0.00087   0.00082  -0.35961
   D365       0.52853   0.00001   0.00003  -0.00001   0.00002   0.52855
   D366      -2.59817   0.00001   0.00006   0.00170   0.00176  -2.59641
   D367      -2.62831  -0.00003  -0.00011  -0.00182  -0.00194  -2.63025
   D368      -0.54166   0.00001   0.00004   0.00005   0.00009  -0.54157
   D369       2.61482   0.00002   0.00008   0.00176   0.00184   2.61666
   D370       2.58468  -0.00003  -0.00009  -0.00176  -0.00186   2.58282
   D371       3.13012   0.00003   0.00006  -0.00057  -0.00051   3.12961
   D372       0.00341   0.00004   0.00010   0.00114   0.00124   0.00465
   D373      -0.02672  -0.00001  -0.00008  -0.00238  -0.00246  -0.02918
   D374       3.13437   0.00001   0.00007   0.00004   0.00012   3.13449
   D375       0.00766   0.00002   0.00011   0.00175   0.00186   0.00952
   D376      -0.02247  -0.00002  -0.00007  -0.00177  -0.00183  -0.02431
   D377      -0.13663  -0.00000   0.00000   0.00103   0.00103  -0.13560
   D378       1.01014  -0.00000  -0.00003  -0.00002  -0.00006   1.01008
   D379      -3.09017  -0.00000   0.00000  -0.00050  -0.00050  -3.09067
   D380       2.05345  -0.00001  -0.00004  -0.00014  -0.00018   2.05327
   D381      -1.60667  -0.00002  -0.00005   0.00043   0.00038  -1.60629
   D382       1.95580   0.00005   0.00030   0.00757   0.00789   1.96369
   D383      -2.97712   0.00005   0.00032   0.00735   0.00769  -2.96943
   D384      -0.21317   0.00004   0.00024   0.00600   0.00626  -0.20691
   D385      -1.55819   0.00005   0.00028   0.00613   0.00643  -1.55176
   D386       0.87163   0.00005   0.00029   0.00669   0.00699   0.87862
   D387       0.72565   0.00000   0.00003   0.00010   0.00013   0.72578
   D388      -0.40992   0.00001   0.00006   0.00036   0.00043  -0.40949
   D389      -2.82691  -0.00001   0.00000   0.00035   0.00035  -2.82655
   D390      -3.03849  -0.00000  -0.00000   0.00004   0.00004  -3.03845
   D391      -0.26951   0.00001   0.00008   0.00026   0.00034  -0.26917
   D392      -1.40507   0.00002   0.00011   0.00052   0.00063  -1.40444
   D393       2.46112   0.00001   0.00005   0.00051   0.00056   2.46168
   D394       2.24954   0.00001   0.00005   0.00020   0.00025   2.24978
   D395      -3.12437   0.00004   0.00009  -0.00044  -0.00034  -3.12472
   D396       2.02325   0.00004   0.00013  -0.00018  -0.00005   2.02320
   D397      -0.39374   0.00003   0.00006  -0.00019  -0.00012  -0.39386
   D398      -0.60533   0.00003   0.00006  -0.00049  -0.00043  -0.60576
   D399      -2.47284  -0.00001  -0.00001  -0.00157  -0.00156  -2.47440
   D400       2.67478  -0.00001   0.00003  -0.00131  -0.00127   2.67352
   D401       0.25780  -0.00002  -0.00004  -0.00131  -0.00134   0.25645
   D402       0.04621  -0.00002  -0.00004  -0.00162  -0.00165   0.04455
   D403      -1.08135  -0.00000   0.00002  -0.00027  -0.00025  -1.08160
   D404       0.01528   0.00000  -0.00002   0.00001  -0.00000   0.01528
   D405       2.77678  -0.00001  -0.00002   0.00002  -0.00001   2.77677
   D406       2.81598  -0.00000  -0.00001   0.00033   0.00031   2.81629
   D407       0.01868  -0.00001   0.00003  -0.00066  -0.00062   0.01807
   D408       1.11531  -0.00000  -0.00001  -0.00037  -0.00037   1.11494
   D409      -2.40638  -0.00001  -0.00001  -0.00037  -0.00038  -2.40675
   D410      -2.36718  -0.00001  -0.00000  -0.00006  -0.00006  -2.36723
   D411       2.43271   0.00001   0.00006  -0.00071  -0.00065   2.43206
   D412      -2.75385   0.00002   0.00002  -0.00042  -0.00040  -2.75425
   D413       0.00765   0.00001   0.00001  -0.00042  -0.00041   0.00724
   D414       0.04685   0.00001   0.00002  -0.00011  -0.00009   0.04676
   D415       2.36459   0.00002   0.00014   0.00117   0.00131   2.36591
   D416      -2.82197   0.00002   0.00010   0.00146   0.00156  -2.82041
   D417      -0.06047   0.00001   0.00009   0.00146   0.00155  -0.05891
   D418      -0.02127   0.00002   0.00010   0.00177   0.00187  -0.01939
   D419       0.42269  -0.00001  -0.00007  -0.00004  -0.00011   0.42258
   D420      -2.41702   0.00000  -0.00000   0.00051   0.00051  -2.41651
   D421      -3.09035   0.00002   0.00003   0.00068   0.00071  -3.08965
   D422      -0.78052   0.00000  -0.00002   0.00051   0.00049  -0.78003
   D423       2.66296   0.00002   0.00005   0.00105   0.00110   2.66406
   D424       1.98963   0.00003   0.00008   0.00122   0.00130   1.99093
   D425      -3.00823  -0.00003  -0.00008   0.00069   0.00061  -3.00762
   D426       0.43525  -0.00002  -0.00001   0.00124   0.00123   0.43648
   D427      -0.23808  -0.00000   0.00002   0.00140   0.00142  -0.23666
   D428       2.94943  -0.00001  -0.00009  -0.00000  -0.00010   2.94933
   D429       0.10972   0.00000  -0.00002   0.00054   0.00052   0.11024
   D430      -0.56361   0.00002   0.00001   0.00071   0.00071  -0.56290
   D431       2.12716  -0.00002  -0.00008  -0.00129  -0.00137   2.12578
   D432      -1.53794  -0.00003  -0.00010  -0.00151  -0.00162  -1.53956
   D433      -0.07444  -0.00004  -0.00011  -0.00082  -0.00093  -0.07537
   D434       1.01561  -0.00003  -0.00009  -0.00126  -0.00135   1.01426
   D435      -2.89123  -0.00001  -0.00010  -0.00155  -0.00165  -2.89288
   D436      -1.79906  -0.00005  -0.00030  -0.00770  -0.00802  -1.80708
   D437       0.13139  -0.00003  -0.00023  -0.00602  -0.00626   0.12513
   D438       1.41765  -0.00003  -0.00025  -0.00543  -0.00569   1.41196
   D439       2.95855  -0.00006  -0.00034  -0.00768  -0.00804   2.95051
   D440      -0.85639  -0.00005  -0.00030  -0.00660  -0.00692  -0.86330
   D441      -0.71991  -0.00000   0.00000  -0.00015  -0.00015  -0.72005
   D442       0.27649  -0.00000  -0.00001  -0.00028  -0.00029   0.27619
   D443       3.13213  -0.00001  -0.00003  -0.00058  -0.00060   3.13152
   D444       2.47978   0.00000  -0.00001  -0.00045  -0.00047   2.47931
   D445       0.40406   0.00001   0.00005  -0.00019  -0.00014   0.40392
   D446       1.40045   0.00000   0.00004  -0.00033  -0.00029   1.40016
   D447      -2.02710  -0.00000   0.00002  -0.00062  -0.00060  -2.02769
   D448      -2.67944   0.00001   0.00003  -0.00050  -0.00046  -2.67990
   D449       2.70792  -0.00000   0.00001   0.00025   0.00025   2.70817
   D450      -2.57887  -0.00000  -0.00000   0.00011   0.00011  -2.57876
   D451       0.27677  -0.00001  -0.00002  -0.00018  -0.00020   0.27656
   D452      -0.37558   0.00000  -0.00001  -0.00006  -0.00007  -0.37564
   D453      -3.12433   0.00000   0.00002   0.00009   0.00010  -3.12423
   D454      -2.12794  -0.00000   0.00001  -0.00005  -0.00004  -2.12798
   D455       0.72770  -0.00001  -0.00001  -0.00034  -0.00035   0.72735
   D456       0.07536   0.00001   0.00001  -0.00022  -0.00021   0.07514
   D457      -0.09736   0.00000   0.00002  -0.00074  -0.00072  -0.09807
   D458      -1.16920   0.00000   0.00002  -0.00066  -0.00064  -1.16983
   D459       2.37605  -0.00001  -0.00001  -0.00047  -0.00047   2.37558
   D460       2.69935   0.00000   0.00003  -0.00043  -0.00041   2.69895
   D461       1.02218  -0.00001  -0.00004  -0.00054  -0.00058   1.02159
   D462      -0.04966  -0.00000  -0.00004  -0.00046  -0.00050  -0.05017
   D463      -2.78760  -0.00002  -0.00007  -0.00027  -0.00034  -2.78794
   D464      -2.46430  -0.00000  -0.00003  -0.00024  -0.00027  -2.46457
   D465      -3.01294   0.00001   0.00002  -0.00025  -0.00022  -3.01317
   D466       2.19840   0.00001   0.00002  -0.00017  -0.00015   2.19826
   D467      -0.53953  -0.00000  -0.00001   0.00002   0.00002  -0.53952
   D468      -0.21623   0.00001   0.00003   0.00006   0.00008  -0.21615
   D469      -2.50099  -0.00000   0.00000  -0.00030  -0.00029  -2.50128
   D470       2.71036   0.00000   0.00000  -0.00022  -0.00021   2.71014
   D471      -0.02757  -0.00002  -0.00003  -0.00003  -0.00005  -0.02763
   D472       0.29573   0.00000   0.00001   0.00001   0.00001   0.29574
   D473      -3.13202   0.00000   0.00001   0.00147   0.00148  -3.13054
   D474       1.77460  -0.00001  -0.00003   0.00120   0.00117   1.77576
   D475       0.63547   0.00001   0.00005   0.00107   0.00112   0.63659
   D476      -0.41714  -0.00000   0.00001   0.00084   0.00084  -0.41630
   D477      -1.60394  -0.00001  -0.00003   0.00063   0.00059  -1.60334
   D478      -0.05821   0.00000   0.00001  -0.00028  -0.00028  -0.05849
   D479       0.98369   0.00000   0.00004  -0.00003   0.00002   0.98371
   D480      -3.06587   0.00002   0.00006   0.00027   0.00032  -3.06555
   D481      -2.42321  -0.00001   0.00002  -0.00030  -0.00029  -2.42349
   D482      -1.11536  -0.00000  -0.00001  -0.00032  -0.00034  -1.11570
   D483      -0.07346  -0.00000   0.00002  -0.00006  -0.00004  -0.07350
   D484       2.16016   0.00001   0.00004   0.00023   0.00026   2.16043
   D485       2.80283  -0.00002  -0.00000  -0.00034  -0.00035   2.80248
   D486       2.67204   0.00000  -0.00001  -0.00068  -0.00069   2.67135
   D487      -2.56924   0.00000   0.00002  -0.00042  -0.00040  -2.56964
   D488      -0.33562   0.00002   0.00004  -0.00013  -0.00009  -0.33571
   D489       0.30704  -0.00001  -0.00000  -0.00070  -0.00070   0.30634
   D490       2.31568  -0.00000  -0.00002  -0.00065  -0.00067   2.31501
   D491      -2.92561   0.00000   0.00002  -0.00039  -0.00037  -2.92598
   D492      -0.69198   0.00002   0.00003  -0.00010  -0.00007  -0.69205
   D493      -0.04932  -0.00001  -0.00001  -0.00067  -0.00068  -0.05000
   D494      -2.16616   0.00000  -0.00001  -0.00080  -0.00081  -2.16697
   D495       2.85154   0.00000  -0.00001  -0.00045  -0.00046   2.85108
   D496      -1.04388   0.00001   0.00002  -0.00055  -0.00052  -1.04441
   D497       0.03564   0.00001   0.00002  -0.00023  -0.00021   0.03543
   D498       1.49405   0.00001   0.00002  -0.00023  -0.00021   1.49385
   D499      -0.32334   0.00001   0.00004   0.00200   0.00204  -0.32129
   D500      -1.64857   0.00000   0.00002   0.00173   0.00176  -1.64681
   D501       0.76144   0.00001   0.00004   0.00211   0.00216   0.76359
   D502      -3.06241   0.00001   0.00002   0.00161   0.00164  -3.06078
   D503       1.85203   0.00002   0.00006   0.00204   0.00210   1.85412
   D504       0.86071  -0.00000  -0.00004   0.00001  -0.00003   0.86068
   D505      -0.65002  -0.00001   0.00003  -0.00098  -0.00095  -0.65097
   D506       3.00429   0.00008   0.00016   0.00409   0.00426   3.00854
   D507       2.22215  -0.00000  -0.00003   0.00083   0.00081   2.22296
   D508       0.71141  -0.00001   0.00005  -0.00016  -0.00011   0.71131
   D509      -1.91746   0.00008   0.00018   0.00492   0.00509  -1.91237
   D510      -0.19642  -0.00001  -0.00001   0.00046   0.00045  -0.19597
   D511       1.25227  -0.00001  -0.00002  -0.00022  -0.00024   1.25202
   D512      -2.81574  -0.00000   0.00001   0.00025   0.00026  -2.81548
   D513       1.20888  -0.00000   0.00000   0.00076   0.00077   1.20965
   D514       2.65757  -0.00000  -0.00001   0.00009   0.00008   2.65765
   D515      -1.41043   0.00000   0.00002   0.00056   0.00058  -1.40985
   D516       2.93127  -0.00001  -0.00002   0.00028   0.00026   2.93152
   D517      -0.81847  -0.00000  -0.00002   0.00003   0.00001  -0.81846
   D518       0.37553   0.00001   0.00004  -0.00018  -0.00015   0.37538
   D519       0.60215   0.00001   0.00004  -0.00010  -0.00006   0.60209
   D520       2.86168  -0.00000  -0.00003  -0.00026  -0.00028   2.86139
   D521      -2.11073  -0.00001  -0.00002  -0.00015  -0.00017  -2.11090
   D522      -0.91672   0.00001   0.00003  -0.00036  -0.00033  -0.91705
   D523      -0.69010   0.00001   0.00003  -0.00027  -0.00024  -0.69034
   D524       1.56942  -0.00001  -0.00004  -0.00043  -0.00047   1.56895
   D525       0.39980  -0.00000   0.00000  -0.00032  -0.00032   0.39948
   D526       0.13253   0.00000  -0.00000  -0.00037  -0.00038   0.13215
   D527      -1.36699  -0.00000  -0.00001  -0.00015  -0.00016  -1.36715
   D528       2.95694   0.00000  -0.00001  -0.00013  -0.00013   2.95681
   D529      -0.88685   0.00000   0.00001  -0.00032  -0.00030  -0.88716
   D530      -1.15413   0.00000   0.00001  -0.00037  -0.00036  -1.15449
   D531      -2.65365   0.00000  -0.00000  -0.00015  -0.00015  -2.65380
   D532       1.67028   0.00000   0.00001  -0.00012  -0.00011   1.67016
   D533      -0.77753   0.00000  -0.00001   0.00039   0.00038  -0.77715
   D534       0.13607  -0.00000  -0.00000   0.00012   0.00012   0.13619
   D535       3.00476  -0.00000   0.00000   0.00019   0.00019   3.00495
   D536      -0.20207   0.00000   0.00001   0.00050   0.00051  -0.20156
   D537       0.71874  -0.00000   0.00002   0.00018   0.00020   0.71894
   D538      -2.99862   0.00000   0.00001   0.00026   0.00027  -2.99834
   D539       0.37153   0.00000  -0.00001  -0.00067  -0.00067   0.37085
   D540      -0.57818  -0.00002  -0.00008  -0.00112  -0.00120  -0.57938
   D541       3.05833  -0.00001  -0.00007  -0.00044  -0.00050   3.05783
   D542      -1.48400   0.00001   0.00005   0.00153   0.00158  -1.48243
   D543      -2.43372  -0.00001  -0.00002   0.00108   0.00105  -2.43266
   D544       1.20279  -0.00000  -0.00001   0.00176   0.00175   1.20455
   D545      -0.96918   0.00001   0.00007   0.00023   0.00029  -0.96890
   D546       0.31706  -0.00001  -0.00007  -0.00276  -0.00283   0.31422
   D547       3.11575  -0.00002   0.00000   0.00170   0.00172   3.11747
   D548      -2.46706   0.00000   0.00003  -0.00115  -0.00113  -2.46818
   D549      -1.18082  -0.00002  -0.00010  -0.00414  -0.00424  -1.18506
   D550       1.61788  -0.00002  -0.00003   0.00032   0.00030   1.61818
   D551      -3.11315   0.00009   0.00041   0.00596   0.00633  -3.10682
   D552       0.47873  -0.00000  -0.00000  -0.00062  -0.00063   0.47811
   D553      -1.23014   0.00000   0.00002  -0.00055  -0.00053  -1.23068
   D554      -1.06342  -0.00001   0.00000  -0.00069  -0.00069  -1.06411
   D555       3.12187   0.00000   0.00002  -0.00039  -0.00037   3.12149
   D556      -0.82004  -0.00001  -0.00019  -0.00220  -0.00237  -0.82241
   D557      -2.52892  -0.00000  -0.00017  -0.00213  -0.00228  -2.53119
   D558      -2.36220  -0.00001  -0.00019  -0.00227  -0.00243  -2.36463
   D559       1.82309  -0.00000  -0.00017  -0.00197  -0.00212   1.82098
   D560       0.21266  -0.00005  -0.00031  -0.00759  -0.00789   0.20477
   D561       2.76624   0.00015   0.00025   0.00066   0.00090   2.76714
   D562      -1.23660  -0.00011  -0.00045  -0.00932  -0.00973  -1.24633
   D563       1.31698   0.00009   0.00011  -0.00106  -0.00093   1.31604
   D564      -0.18416  -0.00000   0.00002  -0.00144  -0.00142  -0.18558
   D565      -1.25432   0.00004   0.00011   0.00053   0.00065  -1.25367
   D566       0.31176   0.00003   0.00010   0.00094   0.00104   0.31280
   D567       2.86131   0.00003   0.00012   0.00002   0.00013   2.86144
   D568      -2.67037  -0.00004  -0.00029  -0.00237  -0.00262  -2.67299
   D569      -1.10429  -0.00004  -0.00030  -0.00197  -0.00223  -1.10651
   D570       1.44526  -0.00005  -0.00028  -0.00288  -0.00314   1.44212
   D571      -0.19158   0.00005   0.00033   0.00808   0.00839  -0.18320
   D572      -2.88640   0.00001   0.00003   0.00284   0.00288  -2.88353
   D573       1.56743   0.00007   0.00039   0.00942   0.00977   1.57720
   D574      -1.12739   0.00003   0.00009   0.00418   0.00426  -1.12313
   D575      -0.70844   0.00001  -0.00006   0.00144   0.00138  -0.70706
   D576      -1.91861   0.00001   0.00003   0.00244   0.00247  -1.91613
   D577       1.77348  -0.00005  -0.00017  -0.00536  -0.00553   1.76796
   D578       0.92815   0.00001  -0.00002   0.00216   0.00214   0.93029
   D579      -0.28706   0.00001   0.00007   0.00313   0.00319  -0.28386
   D580      -2.93771  -0.00005  -0.00014  -0.00565  -0.00578  -2.94349
   D581       1.38169  -0.00000  -0.00002   0.00014   0.00011   1.38180
   D582      -0.06479   0.00000   0.00000  -0.00002  -0.00002  -0.06481
   D583      -0.34088   0.00000  -0.00000   0.00002   0.00002  -0.34086
   D584      -2.95377   0.00000  -0.00000  -0.00007  -0.00007  -2.95385
   D585       2.67692  -0.00002  -0.00003  -0.00086  -0.00089   2.67603
   D586       1.23044  -0.00001  -0.00001  -0.00101  -0.00102   1.22942
   D587       0.95436  -0.00001  -0.00001  -0.00097  -0.00099   0.95337
   D588      -1.65854  -0.00001  -0.00001  -0.00106  -0.00108  -1.65962
   D589      -0.35906  -0.00001  -0.00004   0.00021   0.00017  -0.35889
   D590       1.16926  -0.00000   0.00001   0.00037   0.00038   1.16963
   D591      -2.96663  -0.00000   0.00000   0.00029   0.00030  -2.96633
   D592      -0.86186  -0.00000  -0.00002   0.00031   0.00029  -0.86158
   D593       0.72199   0.00000   0.00000   0.00048   0.00049   0.72248
   D594       2.97940   0.00000  -0.00000   0.00039   0.00039   2.97979
         Item               Value     Threshold  Converged?
 Maximum Force            0.028790     0.000450     NO 
 RMS     Force            0.001353     0.000300     NO 
 Maximum Displacement     0.110315     0.001800     NO 
 RMS     Displacement     0.005442     0.001200     NO 
 Predicted change in Energy=-4.649250D-04
 GradGradGradGradGradGradGradGradGradGradGradGradGradGradGradGradGradGrad

                          Input orientation:                          
 ---------------------------------------------------------------------
 Center     Atomic      Atomic             Coordinates (Angstroms)
 Number     Number       Type             X           Y           Z
 ---------------------------------------------------------------------
      1          4           0       -0.305519    0.825697   -1.274224
      2          4           0       -1.814828   -0.337568   -0.032057
      3          4           0       -1.097840    1.355921    0.801361
      4          4           0       -0.513242   -0.499693    1.660107
      5          4           0        0.523186    2.313430   -0.033132
      6          4           0       -0.374105   -1.923644    0.056316
      7          4           0        1.084523   -0.982347   -1.207813
      8          4           0        1.332254   -0.903989    0.905476
      9          4           0        1.794533    0.726766   -0.402295
     10          4           0        0.915431    1.114992    1.511986
     11          4           0       -0.913583   -1.147371   -1.699213
     12          1           0        0.907393    3.803131    0.012174
     13          1           0        0.520804    3.709629   -0.689932
     14          1           0       -1.569452   -2.026912   -2.778947
     15          1           0       -1.506207   -1.296592   -3.116045
     16          1           0        3.116848    0.843658   -1.188645
     17          1           0        3.075158    1.512936   -0.727782
     18          1           0       -3.264464   -0.742265   -0.342328
     19          1           0       -3.327903   -0.054920    0.088735
     20          1           0       -0.809321    1.214534   -2.669275
     21          1           0       -0.507945    1.912559   -2.336373
     22          1           0        2.618660   -1.744138    1.284036
     23          1           0        2.222315   -1.676977    1.967512
     24          1           0        1.565935    1.346087    2.905907
     25          1           0        1.540690    2.072479    2.559606
     26          1           0       -0.460833   -3.355596    0.660318
     27          1           0       -0.771264   -3.417559   -0.080126
     28          1           0        2.233646   -1.286158   -2.177995
     29          1           0        1.661960   -1.847630   -2.332523
     30          1           0       -1.855697    2.595590    1.279415
     31          1           0       -2.434657    2.042458    1.119328
     32          1           0       -0.746107   -1.213867    3.058702
     33          1           0       -1.330592   -0.680704    3.003148
     34          1           0       -3.125559    2.237133   -1.566664
     35          1           0       -3.693619    2.629915   -1.860178
     36          1           0       -3.439547   -2.946069    2.121720
     37          1           0       -2.953532   -2.545382    1.713541
     38          1           0        5.177297   -1.706773   -0.571412
     39          1           0        4.473120   -1.452787   -0.548741
     40          1           0        0.540019   -4.822149   -2.811258
     41          1           0        0.322078   -4.202176   -2.444264
     42          1           0       -0.087883    4.434339    2.537736
     43          1           0       -0.026473    5.057025    2.955155
 ---------------------------------------------------------------------
                    Distance matrix (angstroms):
                    1          2          3          4          5
     1  Be   0.000000
     2  Be   2.274681   0.000000
     3  Be   2.284066   2.019049   0.000000
     4  Be   3.226469   2.140988   2.126617   0.000000
     5  Be   2.107227   3.534699   2.059351   3.443094   0.000000
     6  Be   3.055146   2.144558   3.440120   2.149219   4.331965
     7  Be   2.281589   3.194429   3.777166   3.318248   3.543602
     8  Be   3.228808   3.332255   3.320149   2.034399   3.447805
     9  Be   2.276019   3.781186   3.195378   3.329193   2.066424
    10  Be   3.055712   3.456634   2.148557   2.161077   1.994367
    11  Be   2.107926   2.060930   3.543062   3.444530   4.100886
    12  H    3.462815   4.955586   3.260769   4.821637   1.539116
    13  H    3.056349   4.718874   3.222407   4.930550   1.542972
    14  H    3.463971   3.234114   4.948189   4.811774   5.545916
    15  H    3.055825   3.244373   4.748542   4.942940   5.162852
    16  H    3.423484   5.201386   4.688937   4.805989   3.197268
    17  H    3.492832   5.274501   4.447117   4.757027   2.763312
    18  H    3.475959   1.536715   3.225627   3.411424   4.876388
    19  H    3.430445   1.543981   2.733402   3.254128   4.522700
    20  H    1.533355   3.221021   3.485476   4.665810   3.151570
    21  H    1.533103   3.475756   3.240863   4.668065   2.555160
    22  H    4.658279   4.833876   4.863714   3.391000   4.752873
    23  H    4.812710   4.700087   4.645623   2.993955   4.776292
    24  H    4.609407   4.784964   3.394836   3.046621   3.265123
    25  H    4.434095   4.876940   3.250650   3.412302   2.795651
    26  H    4.609749   3.379523   4.756475   3.026302   5.795430
    27  H    4.432607   3.252335   4.865159   3.407188   5.875545
    28  H    3.424046   4.679210   5.191911   4.784866   4.525830
    29  H    3.483913   4.434015   5.263123   4.742313   4.888602
    30  H    3.472267   3.213260   1.529596   3.395274   2.731571
    31  H    3.426780   2.715584   1.536072   3.232152   3.185973
    32  H    4.809177   3.385685   3.438476   1.587558   4.859256
    33  H    4.649294   3.092685   3.008303   1.582589   4.649767
    34  H    3.167065   3.271409   3.239710   4.972571   3.958646
    35  H    3.883010   3.959525   3.930003   5.683454   4.606485
    36  H    5.964963   3.752699   5.072874   3.842018   6.928850
    37  H    5.225216   3.036149   4.415408   3.184763   6.224667
    38  H    6.080182   7.145308   7.116315   6.230485   6.173534
    39  H    5.343520   6.406947   6.383354   5.536353   5.481991
    40  H    5.914015   5.777606   7.341808   6.307622   7.657333
    41  H    5.200229   5.031928   6.591106   5.590349   6.950332
    42  H    5.253636   5.688345   3.675822   5.029496   3.388366
    43  H    5.989127   6.420536   4.414162   5.726361   4.093813
                    6          7          8          9         10
     6  Be   0.000000
     7  Be   2.147477   0.000000
     8  Be   2.161580   2.129202   0.000000
     9  Be   3.455139   2.018425   2.140871   0.000000
    10  Be   3.607657   3.438711   2.148926   2.141965   0.000000
    11  Be   1.993870   2.064251   3.447814   3.539530   4.333057
    12  H    5.868572   4.941715   4.809936   3.228441   3.078245
    13  H    5.752522   4.754010   4.948661   3.256162   3.425831
    14  H    3.078674   3.256249   4.822429   4.954554   5.870120
    15  H    3.426182   3.232952   4.937978   4.727927   5.753151
    16  H    4.625434   2.732216   3.259507   1.542896   3.494748
    17  H    4.931765   3.227924   3.398054   1.537533   3.136772
    18  H    3.147817   4.440765   4.765815   5.268311   4.935526
    19  H    3.495441   4.691552   4.806771   5.204949   4.626038
    20  H    4.179284   3.247891   4.674754   3.486713   4.524116
    21  H    4.523198   3.491430   4.672136   3.232362   4.179950
    22  H    3.239778   3.023775   1.582403   3.102945   3.335802
    23  H    3.233406   3.443802   1.586708   3.402494   3.116174
    24  H    4.751322   4.751426   3.019797   3.373428   1.555498
    25  H    5.089391   4.871704   3.411592   3.263164   1.550882
    26  H    1.556543   3.392691   3.047234   4.783461   4.754534
    27  H    1.551816   3.262803   3.422606   4.884929   5.091540
    28  H    3.492692   1.534287   3.235174   2.719888   4.595560
    29  H    3.139728   1.532032   3.388776   3.220383   4.910671
    30  H    4.910658   5.256694   4.748675   4.432249   3.150462
    31  H    4.594108   5.191306   4.787160   4.683207   3.498209
    32  H    3.107489   4.648436   3.008653   4.711625   3.252173
    33  H    3.338201   4.863740   3.397181   4.831607   3.239246
    34  H    5.245629   5.312119   5.987505   5.276767   5.202585
    35  H    5.952060   6.025334   6.737709   5.988924   5.908454
    36  H    3.835124   5.950563   5.330987   6.874297   5.985802
    37  H    3.128321   5.223339   4.659946   6.142298   5.329900
    38  H    5.590987   4.204830   4.196428   4.170588   5.519638
    39  H    4.907483   3.484004   3.504421   3.456404   4.847395
    40  H    4.178509   4.196618   5.458363   6.177974   7.353980
    41  H    3.453879   3.532341   4.808248   5.534639   6.654041
    42  H    6.831055   6.689107   5.760105   5.092482   3.616195
    43  H    7.566628   7.418802   6.448334   5.774053   4.302272
                   11         12         13         14         15
    11  Be   0.000000
    12  H    5.545473   0.000000
    13  H    5.163967   0.806936   0.000000
    14  H    1.539344   6.922031   6.452988   0.000000
    15  H    1.543011   6.451232   5.920899   0.806847   0.000000
    16  H    4.524295   3.883573   3.898968   5.721069   5.446850
    17  H    4.891928   3.239095   3.369217   6.189523   5.880999
    18  H    2.744430   6.179862   5.853926   3.234269   3.330504
    19  H    3.196741   5.729586   5.439733   3.899295   3.889852
    20  H    2.555481   4.103427   3.451453   3.331185   2.644051
    21  H    3.151774   3.330633   2.645478   4.103912   3.450082
    22  H    4.661828   5.942917   6.167749   5.841923   6.047771
    23  H    4.853783   5.965229   6.242810   6.085131   6.315783
    24  H    5.794175   3.852848   4.428170   7.316101   7.258492
    25  H    5.876089   3.144142   3.778878   7.414724   7.269610
    26  H    3.263224   7.317069   7.259765   3.850062   4.426423
    27  H    2.792034   7.413823   7.268982   3.139209   3.775638
    28  H    3.186462   5.697074   5.486897   3.920894   3.855716
    29  H    2.743149   6.164259   5.906223   3.267026   3.309808
    30  H    4.875403   3.270890   3.281336   6.157902   5.881436
    31  H    4.520270   3.936376   3.845469   5.701306   5.472628
    32  H    4.761326   6.098006   6.316497   5.951225   6.221904
    33  H    4.743825   5.836034   6.028394   5.941544   6.152616
    34  H    4.045401   4.605408   4.029003   4.698210   4.184507
    35  H    4.692803   5.104062   4.505177   5.200217   4.666844
    36  H    4.920908   8.300468   8.239422   5.325283   5.821748
    37  H    4.214584   7.622664   7.548036   4.729369   5.194143
    38  H    6.219620   6.995120   7.143835   7.105935   7.163283
    39  H    5.516650   6.376027   6.503174   6.466538   6.509055
    40  H    4.105314   9.083072   8.791566   3.502037   4.087724
    41  H    3.378431   8.394142   8.106407   2.902011   3.498047
    42  H    7.056132   2.787017   3.363561   8.497642   8.174378
    43  H    7.806704   3.332491   3.924493   9.243531   8.911651
                   16         17         18         19         20
    16  H    0.000000
    17  H    0.813674   0.000000
    18  H    6.629672   6.739831   0.000000
    19  H    6.631287   6.642595   0.813808   0.000000
    20  H    4.212436   4.352886   3.907873   3.944793   0.000000
    21  H    3.949552   3.947898   4.315403   4.207646   0.829994
    22  H    3.613728   3.855429   6.185464   6.296333   6.011111
    23  H    4.137042   4.262335   6.026093   6.079951   6.249116
    24  H    4.407166   3.938183   6.184254   5.817983   6.061501
    25  H    4.247782   3.670776   6.279611   5.859542   5.796534
    26  H    5.818264   6.175164   3.961710   4.409225   5.665132
    27  H    5.874027   6.286827   3.666333   4.227560   5.306733
    28  H    2.508979   3.262849   5.821916   6.130648   3.969189
    29  H    3.266219   3.983181   5.427004   5.828811   3.949365
    30  H    5.821236   5.432708   3.969377   3.257347   4.312119
    31  H    6.130503   5.835261   3.252645   2.501800   4.204840
    32  H    6.098835   6.031168   4.258114   4.102382   6.221804
    33  H    6.298772   6.175964   3.864694   3.588128   6.003335
    34  H    6.407208   6.298975   3.224144   2.834571   2.761597
    35  H    7.072774   6.953151   3.722854   3.337716   3.313173
    36  H    8.264796   8.393078   3.310428   3.536133   6.868940
    37  H    7.533776   7.666492   2.752182   2.997090   6.159844
    38  H    3.336333   3.848371   8.499770   8.689237   6.983885
    39  H    2.742737   3.283575   7.772880   7.950873   6.286131
    40  H    6.432285   7.134501   6.100423   6.789497   6.187279
    41  H    5.903199   6.571778   5.408549   6.077679   5.538180
    42  H    6.086806   5.403983   6.721805   6.053823   6.164461
    43  H    6.693580   5.978688   7.415507   6.726647   6.856515
                   21         22         23         24         25
    21  H    0.000000
    22  H    6.021167   0.000000
    23  H    6.233981   0.792931   0.000000
    24  H    5.665983   3.645296   3.232698   0.000000
    25  H    5.309716   4.166013   3.856632   0.805114   0.000000
    26  H    6.061009   3.531160   3.424295   5.590731   6.089120
    27  H    5.793974   4.019062   4.022929   6.088613   6.515661
    28  H    4.215827   3.513352   4.163905   5.763732   5.848546
    29  H    4.341374   3.742391   4.339749   6.135976   6.270159
    30  H    3.918786   6.233228   5.946301   3.989273   3.667149
    31  H    3.958656   6.316759   6.020050   4.436388   4.228320
    32  H    6.240040   3.840870   3.196357   3.452861   4.034677
    33  H    5.992683   4.436533   3.832526   3.536554   4.002626
    34  H    2.747672   7.548050   7.510687   6.542780   6.231139
    35  H    3.299982   8.298391   8.258257   7.212953   6.873370
    36  H    7.216311   6.232834   5.804399   6.640211   7.083808
    37  H    6.500456   5.645864   5.254333   6.082010   6.499115
    38  H    6.966823   3.160808   3.896016   5.869722   6.108267
    39  H    6.271538   2.623544   3.383477   5.312251   5.539717
    40  H    6.832279   5.528683   5.963126   8.472639   8.796785
    41  H    6.171755   5.021599   5.426905   7.807351   8.117575
    42  H    5.503886   6.860810   6.558228   3.522494   2.868991
    43  H    6.174119   7.486333   7.167934   4.038472   3.394109
                   26         27         28         29         30
    26  H    0.000000
    27  H    0.805273   0.000000
    28  H    4.427055   4.239506   0.000000
    29  H    3.967028   3.668589   0.816061   0.000000
    30  H    6.143739   6.259577   6.613953   6.720284   0.000000
    31  H    5.765904   5.832439   6.614006   6.620448   0.816564
    32  H    3.228099   3.835248   6.025542   5.938497   4.348450
    33  H    3.660652   4.160505   6.317802   6.227879   3.739130
    34  H    6.583223   6.303018   6.442700   6.339730   3.137069
    35  H    7.254664   6.948430   7.111196   6.996696   3.638156
    36  H    3.343074   3.491441   7.309444   6.860920   5.824778
    37  H    2.824760   2.956387   6.605794   6.177399   5.274779
    38  H    6.002023   6.209148   3.379809   3.934329   8.449786
    39  H    5.424610   5.619919   2.774433   3.352671   7.732104
    40  H    3.899273   3.339374   3.971477   3.214918   8.803176
    41  H    3.311809   2.720325   3.496878   2.711393   8.050969
    42  H    8.021650   8.304969   7.768636   8.139073   2.844211
    43  H    8.730815   9.032509   8.467192   8.859154   3.494686
                   31         32         33         34         35
    31  H    0.000000
    32  H    4.149220   0.000000
    33  H    3.490466   0.793078   0.000000
    34  H    2.780250   6.242211   5.711292   0.000000
    35  H    3.287483   6.903468   6.340035   0.750414   0.000000
    36  H    5.186520   3.336626   3.218149   6.369328   6.856505
    37  H    4.655168   2.907767   2.788196   5.801878   6.332685
    38  H    8.652004   6.964725   7.495527   9.245666   9.957958
    39  H    7.919380   6.349099   6.848000   8.508325   9.224096
    40  H    8.451097   7.009297   7.379571   8.051021   8.623312
    41  H    7.700274   6.352452   6.693757   7.356703   7.946348
    42  H    3.638726   5.710245   5.284373   5.558893   5.966484
    43  H    4.272848   6.312899   5.884265   6.164655   6.521216
                   36         37         38         39         40
    36  H    0.000000
    37  H    0.750580   0.000000
    38  H    9.112563   8.487322   0.000000
    39  H    8.483605   7.840079   0.748924   0.000000
    40  H    6.609909   6.153241   6.018872   5.651625   0.000000
    41  H    6.047796   5.546344   5.771287   5.327598   0.752695
    42  H    8.116473   7.589976   8.666151   8.061473  10.709275
    43  H    8.740320   8.240501   9.233898   8.654553  11.452970
                   41         42         43
    41  H    0.000000
    42  H    9.978867   0.000000
    43  H   10.724179   0.752162   0.000000
 Stoichiometry    Be11H32
 Framework group  C1[X(Be11H32)]
 Deg. of freedom   123
 Full point group                 C1      NOp   1
 Largest Abelian subgroup         C1      NOp   1
 Largest concise Abelian subgroup C1      NOp   1
                         Standard orientation:                         
 ---------------------------------------------------------------------
 Center     Atomic      Atomic             Coordinates (Angstroms)
 Number     Number       Type             X           Y           Z
 ---------------------------------------------------------------------
      1          4           0       -0.296908   -0.276840   -1.494100
      2          4           0        0.203552   -1.842372    0.078422
      3          4           0       -1.624278   -0.996425    0.219740
      4          4           0       -0.192832   -0.527508    1.720933
      5          4           0       -2.080440    0.673007   -0.896431
      6          4           0        1.736405   -0.513506    0.773838
      7          4           0        1.445681    0.985766   -0.735905
      8          4           0        0.594508    1.272980    1.194513
      9          4           0       -0.386558    1.825375   -0.626392
     10          4           0       -1.528096    1.006764    0.990636
     11          4           0        1.642926   -1.026765   -1.150569
     12          1           0       -3.446486    1.159988   -1.411840
     13          1           0       -3.122749    0.756386   -2.031070
     14          1           0        2.816049   -1.759514   -1.826174
     15          1           0        2.272937   -1.651467   -2.412994
     16          1           0       -0.105403    3.139521   -1.384350
     17          1           0       -0.900140    3.151777   -1.210257
     18          1           0        0.592445   -3.321419   -0.072169
     19          1           0       -0.209280   -3.330097    0.067277
     20          1           0       -0.165840   -0.775385   -2.938209
     21          1           0       -0.914828   -0.421044   -2.889731
     22          1           0        1.318221    2.504258    1.875829
     23          1           0        0.970851    2.124779    2.479210
     24          1           0       -2.221032    1.694484    2.201608
     25          1           0       -2.763264    1.713842    1.606782
     26          1           0        2.825370   -0.689107    1.872085
     27          1           0        3.139769   -1.015192    1.206288
     28          1           0        2.172515    2.095051   -1.507421
     29          1           0        2.709190    1.483452   -1.445112
     30          1           0       -3.002625   -1.658805    0.186946
     31          1           0       -2.472070   -2.277174    0.240882
     32          1           0       -0.076470   -0.786204    3.282944
     33          1           0       -0.589039   -1.333260    3.024149
     34          1           0       -1.688434   -2.996962   -2.327700
     35          1           0       -1.980535   -3.541247   -2.753790
     36          1           0        1.687339   -3.607984    3.038783
     37          1           0        1.505160   -3.102194    2.514991
     38          1           0        2.162442    5.028551    0.171145
     39          1           0        1.869856    4.344088    0.088734
     40          1           0        5.558172    0.150825   -0.779450
     41          1           0        4.831963   -0.017675   -0.675628
     42          1           0       -5.050915    0.252331    0.678478
     43          1           0       -5.779009    0.363492    0.831020
 ---------------------------------------------------------------------
 Rotational constants (GHZ):           0.9899292           0.8283802           0.7333324
 Standard basis: def2TZVP (5D, 7F)
 There are   412 symmetry adapted cartesian basis functions of A   symmetry.
 There are   401 symmetry adapted basis functions of A   symmetry.
   401 basis functions,   575 primitive gaussians,   412 cartesian basis functions
    38 alpha electrons       38 beta electrons
       nuclear repulsion energy       434.5172352162 Hartrees.
 NAtoms=   43 NActive=   43 NUniq=   43 SFac= 1.00D+00 NAtFMM=   60 NAOKFM=F Big=F
 Integral buffers will be    131072 words long.
 Raffenetti 2 integral format.
 Two-electron integral symmetry is turned on.
 Nuclear repulsion after empirical dispersion term =      434.4605304254 Hartrees.
 One-electron integrals computed using PRISM.
   1 Symmetry operations used in ECPInt.
 ECPInt:  NShTT=   25878 NPrTT=   68179 LenC2=   24004 LenP2D=   50301.
 LDataN:  DoStor=T MaxTD1= 4 Len=   56
 NBasis=   401 RedAO= T EigKep=  1.29D-04  NBF=   401
 NBsUse=   401 1.00D-06 EigRej= -1.00D+00 NBFU=   401
 Initial guess from the checkpoint file:  "/home/super/YCY/BeH/Be11/2/H16-Be11.chk"
 B after Tr=     0.000000   -0.000000   -0.000000
         Rot=    0.999999   -0.000276    0.000661    0.000792 Ang=  -0.12 deg.
 ExpMin= 3.27D-02 ExpMax= 4.70D+03 ExpMxC= 1.60D+02 IAcc=3 IRadAn=         5 AccDes= 0.00D+00
 Harris functional with IExCor= 1009 and IRadAn=       5 diagonalized for initial guess.
 HarFok:  IExCor= 1009 AccDes= 0.00D+00 IRadAn=         5 IDoV= 1 UseB2=F ITyADJ=14
 ICtDFT=  3500011 ScaDFX=  1.000000  1.000000  1.000000  1.000000
 FoFCou: FMM=F IPFlag=           0 FMFlag=      100000 FMFlg1=           0
         NFxFlg=           0 DoJE=T BraDBF=F KetDBF=T FulRan=T
         wScrn=  0.000000 ICntrl=       500 IOpCl=  0 I1Cent=   200000004 NGrid=           0
         NMat0=    1 NMatS0=      1 NMatT0=    0 NMatD0=    1 NMtDS0=    0 NMtDT0=    0
 Petite list used in FoFCou.
 Requested convergence on RMS density matrix=1.00D-08 within 128 cycles.
 Requested convergence on MAX density matrix=1.00D-06.
 Requested convergence on             energy=1.00D-06.
 No special actions if energy rises.
 SCF Done:  E(RPBE1PBE) =  -180.710982731     A.U. after   10 cycles
            NFock= 10  Conv=0.63D-08     -V/T= 2.0104
   1 Symmetry operations used in ECPInt.
 ECPInt:  NShTT=   25878 NPrTT=   68179 LenC2=   24004 LenP2D=   50301.
 LDataN:  DoStor=T MaxTD1= 5 Len=  102
 Calling FoFJK, ICntrl=      2127 FMM=F ISym2X=0 I1Cent= 0 IOpClX= 0 NMat=1 NMatS=1 NMatT=0.
 ***** Axes restored to original set *****
 -------------------------------------------------------------------
 Center     Atomic                   Forces (Hartrees/Bohr)
 Number     Number              X              Y              Z
 -------------------------------------------------------------------
      1        4           0.000029704    0.000006568   -0.000009376
      2        4           0.000085364   -0.000009982    0.000008417
      3        4          -0.000084751    0.000153469    0.000036948
      4        4           0.000005019    0.000013759   -0.000039709
      5        4           0.000016022   -0.000067601   -0.000130666
      6        4          -0.000186803   -0.000121930   -0.000088081
      7        4          -0.000074205    0.000010156   -0.000085390
      8        4          -0.000001236   -0.000025469   -0.000051649
      9        4          -0.000058803   -0.000031056    0.000054700
     10        4           0.000094745    0.000032263    0.000057450
     11        4          -0.000058025    0.000104869   -0.000013877
     12        1           0.000098692   -0.000022795   -0.000070073
     13        1          -0.000055505    0.000040179    0.000088577
     14        1          -0.000065158   -0.000038667    0.000029106
     15        1           0.000064358   -0.000024812   -0.000010322
     16        1           0.000031693    0.000002231    0.000056347
     17        1          -0.000014314    0.000021142   -0.000022973
     18        1          -0.000013160    0.000004388   -0.000013210
     19        1           0.000000235   -0.000021795    0.000012532
     20        1           0.000004381    0.000015649    0.000023272
     21        1          -0.000020309   -0.000040322   -0.000005400
     22        1          -0.000028660   -0.000011313    0.000021874
     23        1           0.000015291    0.000013031    0.000002491
     24        1          -0.000091517    0.000042046    0.000105961
     25        1           0.000022938    0.000004142   -0.000143447
     26        1           0.000168844   -0.000118279    0.000009519
     27        1          -0.000088072    0.000285481    0.000053747
     28        1           0.000185792   -0.000131947   -0.000090514
     29        1          -0.000189069    0.000258444    0.000205026
     30        1          -0.000026459    0.000022382   -0.000037970
     31        1           0.000012918   -0.000056533    0.000014017
     32        1          -0.000001932   -0.000005779    0.000015299
     33        1           0.000009006   -0.000032138    0.000010311
     34        1          -0.000001976    0.000006952   -0.000032581
     35        1          -0.000003396   -0.000001978    0.000002967
     36        1           0.000005844    0.000006203    0.000014573
     37        1           0.000005524    0.000001813   -0.000009470
     38        1           0.000000531    0.000002524   -0.000006716
     39        1           0.000008204    0.000009793    0.000005624
     40        1          -0.000921860    0.001490168    0.000955294
     41        1           0.001063956   -0.001658705   -0.001024707
     42        1           0.000452699    0.001425158    0.001371956
     43        1          -0.000396546   -0.001551709   -0.001269879
 -------------------------------------------------------------------
 Cartesian Forces:  Max     0.001658705 RMS     0.000371746

 GradGradGradGradGradGradGradGradGradGradGradGradGradGradGradGradGradGrad
 Berny optimization.
 Using GEDIIS/GDIIS optimizer.
 FormGI is forming the generalized inverse of G from B-inverse, IUseBI=4.
 Internal  Forces:  Max     0.002021797 RMS     0.000095327
 Search for a local minimum.
 Step number   3 out of a maximum of  258
 All quantities printed in internal units (Hartrees-Bohrs-Radians)
 Mixed Optimization -- En-DIIS/RFO-DIIS
 Update second derivatives using D2CorX and points    1    2    3
 DE= -1.95D-03 DEPred=-4.65D-04 R= 4.19D+00
 TightC=F SS=  1.41D+00  RLast= 1.22D-01 DXNew= 8.4853D-01 3.6732D-01
 Trust test= 4.19D+00 RLast= 1.22D-01 DXMaxT set to 5.05D-01
 ITU=  1  1  0
 Use linear search instead of GDIIS.
     Eigenvalues ---    0.00437   0.00487   0.00644   0.00840   0.00934
     Eigenvalues ---    0.01015   0.01140   0.01252   0.01273   0.01326
     Eigenvalues ---    0.01366   0.01382   0.01401   0.01422   0.01457
     Eigenvalues ---    0.01504   0.01572   0.01601   0.01643   0.01684
     Eigenvalues ---    0.01726   0.01811   0.01855   0.01887   0.01923
     Eigenvalues ---    0.01953   0.01988   0.02002   0.02070   0.02119
     Eigenvalues ---    0.02135   0.02162   0.02192   0.02232   0.02268
     Eigenvalues ---    0.02301   0.02330   0.02350   0.02418   0.02436
     Eigenvalues ---    0.02463   0.02483   0.02558   0.02586   0.02646
     Eigenvalues ---    0.02710   0.02717   0.02819   0.02843   0.02853
     Eigenvalues ---    0.02932   0.03070   0.03129   0.03262   0.03308
     Eigenvalues ---    0.03456   0.03511   0.03877   0.03929   0.04198
     Eigenvalues ---    0.04238   0.04573   0.04801   0.05033   0.05219
     Eigenvalues ---    0.05296   0.05693   0.05889   0.06045   0.06263
     Eigenvalues ---    0.06321   0.06647   0.06809   0.07013   0.07146
     Eigenvalues ---    0.07353   0.07482   0.07516   0.07647   0.07708
     Eigenvalues ---    0.07857   0.08033   0.08142   0.08259   0.08397
     Eigenvalues ---    0.08413   0.08590   0.08708   0.08826   0.08979
     Eigenvalues ---    0.09131   0.09182   0.09343   0.09383   0.09515
     Eigenvalues ---    0.09751   0.09909   0.10195   0.10328   0.10613
     Eigenvalues ---    0.10802   0.10823   0.10891   0.11219   0.11394
     Eigenvalues ---    0.11525   0.11674   0.15160   0.15741   0.15979
     Eigenvalues ---    0.16061   0.16652   0.16857   0.17381   0.17570
     Eigenvalues ---    0.18724   0.18923   0.19462   0.37739   0.37758
     Eigenvalues ---    0.37952   0.40875   0.66292
 RFO step:  Lambda=-5.39246108D-06 EMin= 4.36558390D-03
 Quartic linear search produced a step of -0.07027.
 Iteration  1 RMS(Cart)=  0.00073918 RMS(Int)=  0.00000281
 Iteration  2 RMS(Cart)=  0.00000257 RMS(Int)=  0.00000094
 Iteration  3 RMS(Cart)=  0.00000000 RMS(Int)=  0.00000094
 Variable       Old X    -DE/DX   Delta X   Delta X   Delta X     New X
                                 (Linear)    (Quad)   (Total)
    R1        4.29852  -0.00001  -0.00002   0.00012   0.00011   4.29863
    R2        4.31626   0.00001  -0.00005   0.00014   0.00009   4.31635
    R3        3.98208  -0.00000   0.00004  -0.00004  -0.00000   3.98208
    R4        4.31158  -0.00001  -0.00005  -0.00018  -0.00023   4.31135
    R5        4.30105   0.00001  -0.00002   0.00016   0.00014   4.30119
    R6        3.98340  -0.00000   0.00001  -0.00006  -0.00005   3.98335
    R7        2.89762  -0.00001   0.00002  -0.00005  -0.00003   2.89759
    R8        2.89715  -0.00001   0.00002  -0.00009  -0.00007   2.89707
    R9        3.81545   0.00001   0.00002   0.00018   0.00020   3.81565
   R10        4.04588   0.00000   0.00004  -0.00003   0.00001   4.04589
   R11        4.05263  -0.00001  -0.00007  -0.00028  -0.00035   4.05228
   R12        3.89459  -0.00002  -0.00006  -0.00017  -0.00024   3.89436
   R13        2.90397  -0.00000   0.00001   0.00012   0.00013   2.90410
   R14        2.91770   0.00000  -0.00001  -0.00002  -0.00003   2.91767
   R15        4.01872   0.00001  -0.00004   0.00017   0.00013   4.01886
   R16        3.89161   0.00002   0.00003   0.00008   0.00011   3.89172
   R17        4.06018   0.00003   0.00002   0.00009   0.00011   4.06029
   R18        2.89052  -0.00002   0.00006  -0.00042  -0.00036   2.89016
   R19        2.90276  -0.00002  -0.00004  -0.00041  -0.00045   2.90231
   R20        4.06143  -0.00000  -0.00005  -0.00007  -0.00012   4.06132
   R21        3.84446  -0.00001  -0.00006  -0.00026  -0.00032   3.84414
   R22        4.08384   0.00001   0.00005   0.00002   0.00007   4.08391
   R23        3.00005   0.00002  -0.00001   0.00018   0.00017   3.00022
   R24        2.99066   0.00001  -0.00004   0.00008   0.00004   2.99070
   R25        3.90497  -0.00003   0.00002  -0.00033  -0.00031   3.90466
   R26        3.76881   0.00001  -0.00006  -0.00001  -0.00007   3.76874
   R27        2.90851   0.00000   0.00002  -0.00019  -0.00017   2.90834
   R28        2.91580  -0.00001  -0.00007  -0.00009  -0.00017   2.91563
   R29        4.05814  -0.00001  -0.00003   0.00012   0.00009   4.05823
   R30        4.08479   0.00000  -0.00005  -0.00001  -0.00006   4.08473
   R31        3.76787  -0.00000   0.00002  -0.00006  -0.00003   3.76783
   R32        2.94144  -0.00003  -0.00005   0.00063   0.00058   2.94202
   R33        2.93251  -0.00010  -0.00022  -0.00181  -0.00202   2.93049
   R34        4.02361  -0.00000  -0.00002  -0.00000  -0.00002   4.02359
   R35        3.81427  -0.00000  -0.00005  -0.00007  -0.00012   3.81415
   R36        3.90087   0.00001   0.00000   0.00027   0.00028   3.90115
   R37        2.89938   0.00000  -0.00004   0.00101   0.00096   2.90035
   R38        2.89512  -0.00002  -0.00030  -0.00106  -0.00137   2.89376
   R39        4.04566  -0.00001   0.00005  -0.00013  -0.00008   4.04558
   R40        4.06088  -0.00000  -0.00001  -0.00000  -0.00002   4.06086
   R41        2.99031  -0.00000  -0.00001  -0.00007  -0.00008   2.99023
   R42        2.99844   0.00000   0.00001   0.00016   0.00017   2.99861
   R43        4.04773  -0.00001  -0.00006  -0.00022  -0.00028   4.04745
   R44        2.91565   0.00001  -0.00002   0.00005   0.00003   2.91568
   R45        2.90552   0.00000  -0.00000   0.00005   0.00005   2.90557
   R46        2.93947   0.00000  -0.00005   0.00028   0.00023   2.93969
   R47        2.93074  -0.00002  -0.00012  -0.00046  -0.00058   2.93017
   R48        2.90894   0.00003   0.00005   0.00022   0.00027   2.90921
   R49        2.91587  -0.00002  -0.00002  -0.00016  -0.00018   2.91569
   R50        1.52489  -0.00002   0.00004  -0.00005  -0.00001   1.52488
   R51        5.26670   0.00003  -0.00120   0.00023  -0.00097   5.26573
   R52        1.52472   0.00001   0.00002   0.00004   0.00006   1.52478
   R53        1.53762  -0.00000   0.00002  -0.00003  -0.00002   1.53761
   R54        5.18302   0.00000   0.00027   0.00094   0.00121   5.18424
   R55        1.53787  -0.00000   0.00002  -0.00002   0.00000   1.53788
   R56        5.20087  -0.00000  -0.00001   0.00113   0.00112   5.20199
   R57        5.35656   0.00001   0.00000   0.00052   0.00052   5.35709
   R58        1.56846  -0.00001   0.00000  -0.00010  -0.00009   1.56837
   R59        5.21866  -0.00000  -0.00001  -0.00022  -0.00024   5.21842
   R60        5.19235  -0.00000   0.00000  -0.00017  -0.00017   5.19218
   R61        1.49842  -0.00001   0.00000  -0.00007  -0.00006   1.49836
   R62        4.95778   0.00000  -0.00017  -0.00044  -0.00061   4.95717
   R63        1.52144  -0.00001   0.00006  -0.00002   0.00004   1.52149
   R64        5.42161  -0.00008   0.00020  -0.00433  -0.00413   5.41748
   R65        1.52175  -0.00001   0.00004   0.00001   0.00006   1.52180
   R66        5.33802   0.00001  -0.00001   0.00046   0.00046   5.33848
   R67        5.14067   0.00006  -0.00164  -0.00135  -0.00298   5.13769
   R68        1.54213  -0.00000   0.00014  -0.00003   0.00011   1.54224
   R69        5.24292   0.00000  -0.00020  -0.00024  -0.00044   5.24248
   R70        5.12379   0.00009  -0.00185  -0.00075  -0.00260   5.12119
   R71        1.54308  -0.00000   0.00002   0.00009   0.00012   1.54320
   R72        5.37478  -0.00001  -0.00063  -0.00075  -0.00138   5.37340
   R73        5.25391   0.00002  -0.00014   0.00064   0.00050   5.25441
   R74        1.49870  -0.00000   0.00001  -0.00004  -0.00002   1.49868
   R75        5.49488  -0.00001   0.00007  -0.00074  -0.00067   5.49421
   R76        5.26893  -0.00001   0.00006  -0.00074  -0.00068   5.26825
   R77        1.41808   0.00000   0.00000  -0.00000   0.00000   1.41808
   R78        1.41839   0.00000   0.00000   0.00000   0.00000   1.41840
   R79        1.41526  -0.00000   0.00000  -0.00000   0.00000   1.41526
   R80        1.42239  -0.00196  -0.00536   0.00008  -0.00528   1.41711
   R81        1.42138  -0.00202  -0.00532  -0.00003  -0.00535   1.41603
    A1        1.87588   0.00000   0.00003   0.00000   0.00003   1.87591
    A2        1.55389  -0.00000  -0.00001  -0.00000  -0.00002   1.55388
    A3        1.96145  -0.00000   0.00002  -0.00010  -0.00008   1.96137
    A4        1.99161  -0.00000  -0.00001   0.00001   0.00000   1.99161
    A5        2.28269  -0.00000   0.00001   0.00001   0.00002   2.28271
    A6        1.94857   0.00000  -0.00001   0.00000  -0.00001   1.94856
    A7        1.55283  -0.00000   0.00001  -0.00009  -0.00008   1.55275
    A8        1.87594  -0.00000  -0.00000  -0.00003  -0.00003   1.87592
    A9        2.28355  -0.00000  -0.00001   0.00000  -0.00000   2.28354
   A10        2.00336  -0.00000   0.00001   0.00001   0.00002   2.00338
   A11        1.87836  -0.00001  -0.00000  -0.00011  -0.00011   1.87826
   A12        2.67484  -0.00000   0.00002  -0.00003  -0.00001   2.67483
   A13        2.07833   0.00000  -0.00002   0.00007   0.00005   2.07838
   A14        1.53024   0.00001  -0.00001   0.00009   0.00007   1.53031
   A15        2.01264   0.00000   0.00002   0.00001   0.00002   2.01267
   A16        2.29481   0.00000  -0.00000  -0.00002  -0.00002   2.29480
   A17        1.87834   0.00000   0.00001   0.00007   0.00008   1.87841
   A18        2.29524   0.00001  -0.00001   0.00009   0.00008   2.29533
   A19        2.00210   0.00000  -0.00002   0.00008   0.00006   2.00216
   A20        1.52994  -0.00000   0.00000  -0.00004  -0.00004   1.52990
   A21        2.07808  -0.00000  -0.00000  -0.00006  -0.00006   2.07802
   A22        1.63780   0.00000  -0.00002  -0.00000  -0.00002   1.63778
   A23        1.52575   0.00000   0.00001   0.00000   0.00001   1.52575
   A24        2.27884  -0.00000   0.00001   0.00009   0.00010   2.27894
   A25        2.21348   0.00000  -0.00000   0.00006   0.00006   2.21354
   A26        1.94416   0.00001  -0.00003   0.00005   0.00003   1.94419
   A27        2.10388   0.00001  -0.00000   0.00000  -0.00000   2.10388
   A28        2.26428  -0.00000   0.00001  -0.00001  -0.00001   2.26427
   A29        1.73368  -0.00000  -0.00000  -0.00000  -0.00000   1.73368
   A30        1.92170   0.00000   0.00001   0.00006   0.00007   1.92177
   A31        2.36474  -0.00000   0.00001  -0.00009  -0.00008   2.36466
   A32        2.15052  -0.00000  -0.00001  -0.00004  -0.00005   2.15048
   A33        2.03452  -0.00000   0.00002  -0.00006  -0.00005   2.03448
   A34        2.48246  -0.00001   0.00001  -0.00007  -0.00005   2.48241
   A35        1.71703  -0.00001  -0.00000   0.00001   0.00001   1.71704
   A36        2.16973  -0.00001   0.00000  -0.00003  -0.00002   2.16971
   A37        1.63989  -0.00001   0.00001  -0.00006  -0.00004   1.63984
   A38        1.52025  -0.00000  -0.00001   0.00001  -0.00001   1.52025
   A39        2.27054   0.00000  -0.00001   0.00005   0.00004   2.27058
   A40        2.20651   0.00000  -0.00001   0.00007   0.00007   2.20658
   A41        2.09699  -0.00001   0.00002  -0.00008  -0.00006   2.09693
   A42        1.95543  -0.00001   0.00002  -0.00006  -0.00004   1.95539
   A43        2.25601   0.00000   0.00002   0.00015   0.00017   2.25618
   A44        1.72265   0.00000   0.00001   0.00004   0.00005   1.72270
   A45        1.93152  -0.00001   0.00001  -0.00011  -0.00010   1.93142
   A46        2.37053   0.00000  -0.00000   0.00002   0.00001   2.37055
   A47        2.14794   0.00000   0.00001  -0.00003  -0.00001   2.14793
   A48        1.71108   0.00001  -0.00004   0.00002  -0.00002   1.71106
   A49        2.16653   0.00001  -0.00003   0.00014   0.00010   2.16664
   A50        2.03955   0.00000  -0.00002  -0.00010  -0.00013   2.03942
   A51        2.49334   0.00000  -0.00000  -0.00004  -0.00004   2.49330
   A52        1.84768  -0.00000  -0.00000   0.00001   0.00001   1.84769
   A53        1.86623   0.00000  -0.00000   0.00004   0.00004   1.86627
   A54        2.26684   0.00000  -0.00000   0.00012   0.00011   2.26695
   A55        1.94488   0.00001  -0.00001   0.00011   0.00010   1.94498
   A56        1.86981   0.00000  -0.00001  -0.00002  -0.00003   1.86978
   A57        1.84729   0.00000   0.00001   0.00002   0.00003   1.84732
   A58        2.35739  -0.00000  -0.00001   0.00005   0.00005   2.35744
   A59        1.87603   0.00000  -0.00002   0.00012   0.00010   1.87613
   A60        1.98350   0.00000  -0.00001   0.00005   0.00004   1.98354
   A61        1.94856   0.00000   0.00001   0.00003   0.00004   1.94860
   A62        2.20300  -0.00000   0.00001  -0.00004  -0.00003   2.20297
   A63        1.95028  -0.00000   0.00000  -0.00014  -0.00014   1.95015
   A64        2.43498  -0.00001   0.00001  -0.00015  -0.00014   2.43484
   A65        2.08687  -0.00001   0.00001  -0.00013  -0.00012   2.08675
   A66        2.07722  -0.00000   0.00001  -0.00004  -0.00002   2.07720
   A67        1.68041   0.00001  -0.00002   0.00008   0.00007   1.68048
   A68        2.49619   0.00000  -0.00002   0.00019   0.00017   2.49635
   A69        1.96876   0.00001  -0.00005   0.00021   0.00016   1.96892
   A70        1.77182   0.00000  -0.00002   0.00005   0.00003   1.77185
   A71        2.25828   0.00000  -0.00001   0.00001   0.00000   2.25828
   A72        2.20434  -0.00001   0.00004  -0.00020  -0.00016   2.20418
   A73        2.20788  -0.00001   0.00005  -0.00018  -0.00013   2.20776
   A74        2.23915   0.00001  -0.00006   0.00030   0.00024   2.23939
   A75        2.10565  -0.00001   0.00004  -0.00028  -0.00024   2.10541
   A76        2.63384  -0.00001   0.00007  -0.00031  -0.00024   2.63360
   A77        1.67888  -0.00000  -0.00000   0.00003   0.00002   1.67890
   A78        1.76975  -0.00000   0.00003   0.00001   0.00004   1.76978
   A79        2.29021   0.00002   0.00002   0.00037   0.00039   2.29059
   A80        2.13699  -0.00000  -0.00006   0.00001  -0.00005   2.13694
   A81        1.76484  -0.00000  -0.00000  -0.00005  -0.00006   1.76478
   A82        1.96227   0.00000   0.00002   0.00003   0.00005   1.96232
   A83        1.89267   0.00000   0.00005   0.00007   0.00012   1.89278
   A84        2.32796  -0.00000   0.00006   0.00001   0.00006   2.32803
   A85        2.30435  -0.00002  -0.00002  -0.00037  -0.00039   2.30395
   A86        2.14605   0.00001  -0.00003   0.00001  -0.00002   2.14604
   A87        1.95607   0.00000   0.00002   0.00005   0.00007   1.95615
   A88        1.90234  -0.00002   0.00002  -0.00031  -0.00029   1.90205
   A89        2.33324   0.00000   0.00006  -0.00003   0.00003   2.33327
   A90        2.32505   0.00001  -0.00006   0.00010   0.00005   2.32510
   A91        1.80097   0.00000  -0.00010  -0.00001  -0.00010   1.80086
   A92        1.52145   0.00000   0.00001  -0.00002  -0.00001   1.52144
   A93        1.64147   0.00000   0.00001   0.00004   0.00006   1.64152
   A94        2.20783   0.00001   0.00002   0.00033   0.00035   2.20817
   A95        2.28608  -0.00000  -0.00009   0.00005  -0.00004   2.28604
   A96        1.95537  -0.00000   0.00002  -0.00003  -0.00001   1.95536
   A97        2.48840  -0.00001  -0.00003  -0.00023  -0.00025   2.48815
   A98        2.02706   0.00000  -0.00005  -0.00004  -0.00009   2.02696
   A99        1.93033   0.00000   0.00001  -0.00007  -0.00006   1.93027
   A100       2.15047  -0.00002  -0.00002  -0.00027  -0.00029   2.15018
   A101       2.35403  -0.00000   0.00008  -0.00009  -0.00001   2.35402
   A102       2.09808   0.00000   0.00002   0.00004   0.00006   2.09815
   A103       1.72801   0.00000  -0.00001   0.00006   0.00005   1.72806
   A104       2.26352  -0.00000   0.00006   0.00003   0.00010   2.26362
   A105       2.16350   0.00001  -0.00001   0.00024   0.00024   2.16373
   A106       1.71623   0.00000  -0.00013   0.00006  -0.00007   1.71615
   A107       1.84412  -0.00000  -0.00001   0.00005   0.00004   1.84416
   A108       1.84532  -0.00000   0.00000   0.00003   0.00003   1.84535
   A109       2.42528  -0.00001  -0.00000  -0.00015  -0.00015   2.42513
   A110       1.93628  -0.00000   0.00000  -0.00011  -0.00011   1.93617
   A111       1.86482   0.00000  -0.00001   0.00004   0.00003   1.86485
   A112       1.98335   0.00001   0.00001   0.00004   0.00005   1.98340
   A113       2.07747  -0.00000  -0.00002  -0.00002  -0.00004   2.07743
   A114       2.06684   0.00000   0.00000   0.00001   0.00001   2.06685
   A115       1.86726   0.00000  -0.00003  -0.00002  -0.00006   1.86720
   A116       1.88861   0.00001  -0.00000   0.00010   0.00010   1.88871
   A117       2.36267   0.00000   0.00000   0.00010   0.00010   2.36277
   A118       1.95522   0.00000   0.00001   0.00009   0.00010   1.95532
   A119       2.29006  -0.00000   0.00000  -0.00000   0.00000   2.29006
   A120       2.20061  -0.00001   0.00002  -0.00005  -0.00003   2.20058
   A121       1.95800  -0.00001   0.00002  -0.00009  -0.00007   1.95793
   A122       1.63874   0.00000  -0.00001  -0.00001  -0.00002   1.63871
   A123       1.52659   0.00001  -0.00000   0.00007   0.00007   1.52666
   A124       2.20463   0.00001  -0.00001   0.00014   0.00013   2.20476
   A125       2.29854  -0.00000   0.00002   0.00003   0.00005   2.29859
   A126       2.10023  -0.00000   0.00000  -0.00005  -0.00004   2.10018
   A127       1.92080   0.00001  -0.00001   0.00007   0.00006   1.92085
   A128       2.16538  -0.00000   0.00002   0.00002   0.00005   2.16542
   A129       1.72911  -0.00001   0.00002  -0.00002   0.00000   1.72911
   A130       1.94525   0.00001  -0.00001   0.00008   0.00007   1.94532
   A131       1.73375   0.00000  -0.00002   0.00004   0.00002   1.73376
   A132       2.26721   0.00000  -0.00001   0.00001  -0.00000   2.26720
   A133       2.15808  -0.00001  -0.00001  -0.00012  -0.00012   2.15795
   A134       2.34431   0.00000  -0.00001  -0.00002  -0.00003   2.34428
   A135       2.48733  -0.00001   0.00002  -0.00018  -0.00016   2.48717
   A136       2.02457  -0.00001   0.00001  -0.00008  -0.00007   2.02450
   A137       1.76579  -0.00000  -0.00003  -0.00003  -0.00006   1.76573
   A138       1.68033  -0.00000   0.00000   0.00001   0.00002   1.68034
   A139       2.30715  -0.00002   0.00002  -0.00024  -0.00022   2.30693
   A140       2.13172   0.00001   0.00000  -0.00002  -0.00002   2.13170
   A141       1.95202  -0.00001   0.00001  -0.00002  -0.00001   1.95202
   A142       1.76925  -0.00001   0.00000  -0.00004  -0.00003   1.76922
   A143       1.90292  -0.00001  -0.00000  -0.00009  -0.00010   1.90282
   A144       2.32063   0.00001   0.00002   0.00006   0.00007   2.32070
   A145       1.96499  -0.00001   0.00004  -0.00009  -0.00005   1.96493
   A146       2.32848   0.00001  -0.00000   0.00004   0.00004   2.32851
   A147       1.80456   0.00001  -0.00004   0.00002  -0.00002   1.80454
   A148       1.88745   0.00001  -0.00003   0.00017   0.00014   1.88758
   A149       2.33575  -0.00000   0.00002   0.00006   0.00008   2.33583
   A150       2.28652   0.00002  -0.00002   0.00023   0.00021   2.28673
   A151       2.15332  -0.00000  -0.00001  -0.00002  -0.00004   2.15328
   A152       1.67987  -0.00000  -0.00002  -0.00000  -0.00003   1.67984
   A153       2.49667   0.00001  -0.00001   0.00017   0.00016   2.49683
   A154       1.96756   0.00001  -0.00002   0.00018   0.00016   1.96772
   A155       1.77145  -0.00001  -0.00002  -0.00005  -0.00007   1.77138
   A156       2.22131  -0.00001   0.00010  -0.00022  -0.00011   2.22120
   A157       2.23043   0.00001  -0.00007   0.00033   0.00026   2.23069
   A158       2.10645  -0.00001   0.00004  -0.00017  -0.00013   2.10632
   A159       2.63567  -0.00001   0.00005  -0.00018  -0.00013   2.63554
   A160       2.24602   0.00001  -0.00008   0.00020   0.00012   2.24613
   A161       2.21190  -0.00000   0.00007  -0.00019  -0.00012   2.21178
   A162       1.72819  -0.00002   0.00004  -0.00054  -0.00049   1.72769
   A163       2.27002  -0.00003   0.00006  -0.00029  -0.00023   2.26979
   A164       1.81467   0.00001  -0.00005  -0.00003  -0.00008   1.81459
   A165       2.19184   0.00002  -0.00001   0.00029   0.00029   2.19213
   A166       1.48583  -0.00001  -0.00001  -0.00009  -0.00010   1.48573
   A167       1.73806  -0.00001  -0.00001  -0.00004  -0.00005   1.73801
   A168       1.60318  -0.00000  -0.00000  -0.00010  -0.00011   1.60308
   A169       1.94771  -0.00001   0.00003  -0.00003   0.00000   1.94771
   A170       1.57702   0.00000  -0.00001   0.00006   0.00004   1.57706
   A171       1.58625   0.00000  -0.00002   0.00005   0.00003   1.58628
   A172       1.92682   0.00000   0.00002   0.00015   0.00018   1.92699
   A173       2.81168  -0.00001   0.00003  -0.00011  -0.00008   2.81160
   A174       1.84860  -0.00001  -0.00014   0.00024   0.00010   1.84871
   A175       2.44001  -0.00007   0.00015  -0.00087  -0.00072   2.43929
   A176       1.50072  -0.00001  -0.00001  -0.00027  -0.00028   1.50045
   A177       1.59553  -0.00005  -0.00007  -0.00057  -0.00064   1.59489
   A178       1.82473   0.00003  -0.00035   0.00002  -0.00032   1.82441
   A179       2.30011  -0.00006   0.00036  -0.00034   0.00002   2.30013
   A180       1.81843   0.00001   0.00003   0.00001   0.00004   1.81847
   A181       2.25925   0.00003   0.00011   0.00040   0.00052   2.25976
   A182       1.91183   0.00001  -0.00025  -0.00023  -0.00047   1.91135
   A183       2.82876  -0.00005   0.00031  -0.00025   0.00006   2.82882
   A184       1.93293  -0.00002   0.00001  -0.00049  -0.00048   1.93245
   A185       1.61840  -0.00000   0.00002  -0.00005  -0.00003   1.61837
   A186       1.89459  -0.00000   0.00001  -0.00002  -0.00001   1.89458
   A187       1.48048  -0.00001  -0.00001   0.00009   0.00008   1.48055
   A188       1.55539  -0.00001  -0.00000   0.00010   0.00010   1.55550
   A189       1.56442  -0.00000  -0.00001   0.00001   0.00001   1.56443
   A190       1.70730  -0.00000   0.00000  -0.00001  -0.00001   1.70730
   A191       0.92344  -0.00000   0.00002  -0.00006  -0.00004   0.92339
   A192       2.21134   0.00000  -0.00000   0.00003   0.00003   2.21136
   A193       1.72275  -0.00000   0.00001  -0.00008  -0.00008   1.72268
   A194       2.30847   0.00000  -0.00000   0.00004   0.00004   2.30851
   A195       1.59642  -0.00000   0.00001  -0.00008  -0.00007   1.59635
   A196       2.30963   0.00000  -0.00001   0.00003   0.00002   2.30965
   A197       2.21760   0.00000  -0.00001   0.00002   0.00002   2.21762
   A198       1.57989   0.00000  -0.00001  -0.00008  -0.00009   1.57980
   A199       1.70250   0.00001   0.00000  -0.00000  -0.00000   1.70250
   A200       1.54390   0.00001  -0.00001  -0.00003  -0.00003   1.54387
   A201       2.32242  -0.00000   0.00000   0.00004   0.00004   2.32246
   A202       1.19600   0.00000   0.00001   0.00015   0.00016   1.19617
   A203       1.42086  -0.00000   0.00000   0.00016   0.00017   1.42103
   A204       2.24087   0.00000   0.00000   0.00001   0.00001   2.24089
   A205       2.07652  -0.00000   0.00000  -0.00007  -0.00007   2.07645
   A206       2.07418  -0.00000   0.00001  -0.00007  -0.00006   2.07412
   A207       1.47709  -0.00001  -0.00001  -0.00015  -0.00016   1.47694
   A208       0.94414   0.00000  -0.00004   0.00002  -0.00002   0.94412
   A209       2.40660   0.00000  -0.00000  -0.00003  -0.00004   2.40657
   A210       1.41653  -0.00001   0.00004   0.00012   0.00016   1.41669
   A211       2.27589   0.00000   0.00000   0.00006   0.00006   2.27595
   A212       2.43649   0.00000  -0.00000  -0.00003  -0.00003   2.43646
   A213       1.48301  -0.00004   0.00050   0.00000   0.00050   1.48351
   A214       2.46176  -0.00009  -0.00022   0.00109   0.00084   2.46260
   A215       2.20468   0.00018  -0.00055   0.00354   0.00298   2.20766
   A216       1.17856   0.00001   0.00010   0.00033   0.00043   1.17899
   A217       1.23940   0.00001   0.00022   0.00007   0.00030   1.23969
   A218       2.29326  -0.00000   0.00004  -0.00051  -0.00047   2.29280
   A219       1.39385   0.00002   0.00005   0.00063   0.00068   1.39453
   A220       2.25357   0.00006  -0.00028   0.00108   0.00080   2.25437
   A221       2.55255  -0.00007   0.00004  -0.00120  -0.00116   2.55139
   A222       3.35479  -0.00001  -0.00018  -0.00011  -0.00029   3.35450
   A223       3.30405   0.00002  -0.00019   0.00089   0.00070   3.30475
    D1       -0.78794   0.00001   0.00001   0.00007   0.00009  -0.78785
    D2       -1.83324   0.00001   0.00002   0.00005   0.00007  -1.83317
    D3        2.29580   0.00001  -0.00001   0.00009   0.00008   2.29588
    D4        1.61016   0.00001  -0.00002   0.00007   0.00005   1.61021
    D5        1.10028  -0.00000   0.00001  -0.00004  -0.00003   1.10026
    D6        0.05498  -0.00000   0.00002  -0.00006  -0.00004   0.05493
    D7       -2.09916  -0.00000  -0.00001  -0.00002  -0.00004  -2.09920
    D8       -2.78481  -0.00000  -0.00002  -0.00004  -0.00007  -2.78488
    D9        0.25606  -0.00000   0.00003  -0.00006  -0.00003   0.25603
   D10       -0.78925  -0.00000   0.00004  -0.00008  -0.00004  -0.78929
   D11       -2.94339  -0.00000   0.00001  -0.00004  -0.00004  -2.94343
   D12        2.65415  -0.00000  -0.00000  -0.00006  -0.00007   2.65408
   D13       -3.13301  -0.00000   0.00002  -0.00003  -0.00001  -3.13301
   D14        2.10487  -0.00000   0.00003  -0.00006  -0.00003   2.10485
   D15       -0.04927   0.00000  -0.00000  -0.00002  -0.00002  -0.04928
   D16       -0.73491   0.00000  -0.00001  -0.00004  -0.00005  -0.73496
   D17       -2.57601  -0.00000   0.00000  -0.00006  -0.00005  -2.57606
   D18        2.66187  -0.00000   0.00001  -0.00008  -0.00007   2.66180
   D19        0.50773  -0.00000  -0.00002  -0.00004  -0.00007   0.50767
   D20       -0.17791  -0.00000  -0.00003  -0.00006  -0.00010  -0.17801
   D21       -0.25978   0.00000   0.00001  -0.00005  -0.00004  -0.25982
   D22        0.79401  -0.00000   0.00002  -0.00008  -0.00005   0.79395
   D23        2.94563   0.00000  -0.00003  -0.00019  -0.00022   2.94541
   D24       -2.65005   0.00001  -0.00002  -0.00000  -0.00003  -2.65008
   D25       -1.10832   0.00000   0.00000   0.00002   0.00002  -1.10830
   D26       -0.05454   0.00000   0.00002  -0.00001   0.00001  -0.05453
   D27        2.09708   0.00000  -0.00003  -0.00012  -0.00016   2.09693
   D28        2.78459   0.00001  -0.00003   0.00006   0.00003   2.78462
   D29        0.77953   0.00001   0.00001   0.00006   0.00008   0.77960
   D30        1.83331   0.00000   0.00003   0.00003   0.00006   1.83337
   D31       -2.29825   0.00001  -0.00002  -0.00008  -0.00010  -2.29835
   D32       -1.61075   0.00001  -0.00002   0.00010   0.00009  -1.61066
   D33        2.56768   0.00000   0.00001  -0.00002  -0.00000   2.56767
   D34       -2.66173  -0.00000   0.00003  -0.00004  -0.00001  -2.66174
   D35       -0.51010   0.00000  -0.00002  -0.00016  -0.00018  -0.51028
   D36        0.17740   0.00001  -0.00002   0.00003   0.00001   0.17741
   D37        3.13479   0.00000   0.00002  -0.00004  -0.00001   3.13477
   D38       -2.09462  -0.00000   0.00004  -0.00006  -0.00003  -2.09464
   D39        0.05701  -0.00000  -0.00001  -0.00018  -0.00019   0.05682
   D40        0.74451   0.00000  -0.00001   0.00001  -0.00000   0.74451
   D41        0.84012  -0.00001   0.00002  -0.00012  -0.00010   0.84001
   D42       -2.35345  -0.00001   0.00007  -0.00026  -0.00019  -2.35364
   D43       -2.28776   0.00001  -0.00005   0.00016   0.00012  -2.28764
   D44       -0.81220  -0.00000   0.00002  -0.00008  -0.00006  -0.81227
   D45        2.27741  -0.00001   0.00008  -0.00022  -0.00014   2.27727
   D46        2.34311   0.00001  -0.00004   0.00020   0.00016   2.34327
   D47        0.01671  -0.00000   0.00002  -0.00001   0.00000   0.01671
   D48        3.10632  -0.00001   0.00007  -0.00015  -0.00008   3.10625
   D49       -3.11116   0.00001  -0.00005   0.00027   0.00022  -3.11094
   D50        3.13865  -0.00000   0.00002  -0.00004  -0.00003   3.13863
   D51       -0.05492  -0.00001   0.00007  -0.00018  -0.00011  -0.05502
   D52        0.01078   0.00001  -0.00005   0.00024   0.00019   0.01097
   D53       -3.13445  -0.00000   0.00003  -0.00007  -0.00004  -3.13449
   D54       -0.04483  -0.00001   0.00008  -0.00021  -0.00012  -0.04496
   D55        0.02086   0.00001  -0.00003   0.00021   0.00018   0.02104
   D56       -0.05491   0.00000  -0.00002   0.00007   0.00005  -0.05486
   D57       -1.10854  -0.00000  -0.00001   0.00010   0.00008  -1.10846
   D58        2.77746   0.00001  -0.00002   0.00017   0.00015   2.77761
   D59        2.08804   0.00000  -0.00013   0.00002  -0.00011   2.08793
   D60        0.79427   0.00000  -0.00001   0.00008   0.00008   0.79435
   D61       -0.25936  -0.00000   0.00000   0.00011   0.00011  -0.25925
   D62       -2.65654   0.00001  -0.00001   0.00018   0.00017  -2.65636
   D63        2.93722   0.00000  -0.00012   0.00003  -0.00008   2.93714
   D64        1.83090   0.00000   0.00000   0.00006   0.00007   1.83097
   D65        0.77727   0.00000   0.00001   0.00009   0.00010   0.77737
   D66       -1.61991   0.00001   0.00000   0.00016   0.00016  -1.61974
   D67       -2.30933   0.00000  -0.00011   0.00001  -0.00010  -2.30943
   D68       -2.08573   0.00000  -0.00001   0.00006   0.00005  -2.08568
   D69       -3.13936   0.00000   0.00000   0.00009   0.00009  -3.13928
   D70        0.74664   0.00001  -0.00001   0.00016   0.00015   0.74679
   D71        0.05722   0.00000  -0.00012   0.00001  -0.00011   0.05711
   D72       -2.65549   0.00001  -0.00002   0.00007   0.00006  -2.65543
   D73        2.57407   0.00000  -0.00001   0.00010   0.00009   2.57415
   D74        0.17689   0.00001  -0.00002   0.00017   0.00015   0.17704
   D75       -0.51254   0.00001  -0.00013   0.00002  -0.00011  -0.51264
   D76        0.25690   0.00000  -0.00003   0.00006   0.00003   0.25693
   D77       -0.78899  -0.00000  -0.00003   0.00001  -0.00003  -0.78902
   D78        2.65968   0.00000  -0.00007  -0.00001  -0.00007   2.65961
   D79       -2.94005   0.00000  -0.00006   0.00004  -0.00002  -2.94008
   D80        1.10058   0.00000  -0.00002   0.00007   0.00005   1.10063
   D81        0.05469   0.00000  -0.00002   0.00001  -0.00000   0.05469
   D82       -2.77982   0.00000  -0.00005  -0.00000  -0.00005  -2.77987
   D83       -2.09637   0.00000  -0.00004   0.00004   0.00000  -2.09637
   D84       -0.78495   0.00001  -0.00002   0.00012   0.00010  -0.78486
   D85       -1.83084   0.00000  -0.00002   0.00006   0.00004  -1.83080
   D86        1.61783   0.00000  -0.00005   0.00005  -0.00000   1.61783
   D87        2.30128   0.00000  -0.00005   0.00009   0.00005   2.30133
   D88       -2.58151   0.00000  -0.00003   0.00006   0.00003  -2.58149
   D89        2.65578  -0.00000  -0.00002  -0.00000  -0.00003   2.65576
   D90       -0.17873  -0.00000  -0.00006  -0.00002  -0.00007  -0.17880
   D91        0.50472  -0.00000  -0.00005   0.00003  -0.00002   0.50470
   D92       -3.14138   0.00000  -0.00001   0.00006   0.00005  -3.14133
   D93        2.09591  -0.00000  -0.00001   0.00000  -0.00001   2.09591
   D94       -0.73860   0.00000  -0.00004  -0.00001  -0.00005  -0.73865
   D95       -0.05515   0.00000  -0.00003   0.00003  -0.00000  -0.05515
   D96       -0.81750  -0.00001   0.00000  -0.00007  -0.00007  -0.81757
   D97        2.30030  -0.00001   0.00018  -0.00032  -0.00014   2.30016
   D98        2.33313   0.00000  -0.00007   0.00024   0.00017   2.33330
   D99       -0.00254  -0.00000   0.00001  -0.00007  -0.00007  -0.00260
   D100       3.11526  -0.00001   0.00018  -0.00032  -0.00014   3.11513
   D101      -3.13509   0.00001  -0.00007   0.00024   0.00017  -3.13492
   D102       0.83366  -0.00001   0.00002  -0.00015  -0.00013   0.83353
   D103      -2.33172  -0.00002   0.00019  -0.00040  -0.00020  -2.33193
   D104      -2.29889   0.00000  -0.00006   0.00016   0.00010  -2.29879
   D105      -3.12694  -0.00000   0.00001  -0.00005  -0.00004  -3.12698
   D106      -0.00914  -0.00001   0.00018  -0.00030  -0.00011  -0.00925
   D107       0.02369   0.00001  -0.00007   0.00026   0.00020   0.02388
   D108      -3.13320  -0.00000  -0.00001  -0.00000  -0.00001  -3.13321
   D109      -0.01539  -0.00001   0.00017  -0.00025  -0.00008  -0.01548
   D110       0.01744   0.00001  -0.00008   0.00031   0.00022   0.01766
   D111       0.87119  -0.00000   0.00003   0.00001   0.00003   0.87122
   D112      -0.18387  -0.00000   0.00001  -0.00002  -0.00001  -0.18388
   D113      -1.37530  -0.00001   0.00001  -0.00008  -0.00006  -1.37536
   D114       2.63439  -0.00000   0.00002   0.00001   0.00003   2.63442
   D115      -2.57767   0.00000   0.00002  -0.00000   0.00002  -2.57764
   D116       1.75745  -0.00001   0.00001  -0.00009  -0.00008   1.75737
   D117       0.24310   0.00000   0.00004  -0.00001   0.00004   0.24314
   D118      -0.82057   0.00000   0.00002  -0.00004  -0.00002  -0.82059
   D119      -1.69815  -0.00001   0.00002  -0.00009  -0.00007  -1.69823
   D120       2.63677  -0.00000   0.00004  -0.00003   0.00001   2.63678
   D121      -2.58325   0.00000   0.00001   0.00002   0.00003  -2.58322
   D122       1.43852  -0.00001   0.00003  -0.00012  -0.00010   1.43842
   D123       1.11911  -0.00001   0.00002  -0.00014  -0.00012   1.11899
   D124       0.01826   0.00000   0.00004  -0.00007  -0.00003   0.01823
   D125      -2.84067   0.00000   0.00000   0.00001   0.00002  -2.84065
   D126      -2.75224   0.00000   0.00000   0.00003   0.00003  -2.75221
   D127       0.02183  -0.00001   0.00001  -0.00022  -0.00021   0.02161
   D128      -1.07902  -0.00000   0.00003  -0.00015  -0.00013  -1.07914
   D129       2.34524  -0.00000  -0.00001  -0.00007  -0.00008   2.34516
   D130       2.43366  -0.00000  -0.00001  -0.00005  -0.00006   2.43360
   D131      -2.33914  -0.00001   0.00001  -0.00023  -0.00022  -2.33936
   D132       2.84320   0.00000   0.00003  -0.00016  -0.00013   2.84307
   D133      -0.01573  -0.00000  -0.00001  -0.00007  -0.00008  -0.01582
   D134       0.07270   0.00000  -0.00001  -0.00006  -0.00007   0.07263
   D135      -2.41281  -0.00001   0.00001  -0.00018  -0.00017  -2.41299
   D136       2.76953  -0.00000   0.00003  -0.00011  -0.00009   2.76944
   D137      -0.08941  -0.00000  -0.00001  -0.00003  -0.00004  -0.08945
   D138      -0.00098  -0.00000  -0.00001  -0.00001  -0.00002  -0.00100
   D139      -0.72063  -0.00000  -0.00003  -0.00002  -0.00004  -0.72068
   D140       0.40404   0.00000  -0.00003   0.00003  -0.00001   0.40403
   D141      -3.12346   0.00000  -0.00002   0.00007   0.00005  -3.12341
   D142       2.70121   0.00000  -0.00003   0.00009   0.00007   2.70128
   D143       0.27720   0.00000  -0.00002  -0.00004  -0.00007   0.27713
   D144       1.40187   0.00000  -0.00003  -0.00000  -0.00003   1.40184
   D145      -2.12563   0.00000  -0.00002   0.00004   0.00002  -2.12560
   D146      -2.58415   0.00001  -0.00002   0.00007   0.00005  -2.58410
   D147       2.48365  -0.00000  -0.00000  -0.00004  -0.00004   2.48361
   D148      -2.67486  -0.00000  -0.00001   0.00000  -0.00000  -2.67486
   D149       0.08083   0.00000   0.00001   0.00004   0.00005   0.08088
   D150      -0.37769   0.00000   0.00000   0.00007   0.00007  -0.37762
   D151       3.12544  -0.00000   0.00000  -0.00007  -0.00007   3.12537
   D152      -2.03307  -0.00000  -0.00000  -0.00003  -0.00003  -2.03310
   D153       0.72262  -0.00000   0.00001   0.00001   0.00002   0.72264
   D154       0.26410  -0.00000   0.00000   0.00004   0.00004   0.26414
   D155      -0.05875   0.00000  -0.00002   0.00007   0.00005  -0.05870
   D156       0.98477   0.00000  -0.00001   0.00006   0.00005   0.98481
   D157      -3.06134  -0.00001   0.00006  -0.00009  -0.00002  -3.06136
   D158      -2.42961  -0.00000   0.00007   0.00002   0.00009  -2.42952
   D159      -1.11770  -0.00000  -0.00001   0.00009   0.00008  -1.11762
   D160      -0.07419  -0.00000  -0.00001   0.00008   0.00007  -0.07412
   D161       2.16289  -0.00001   0.00007  -0.00007   0.00000   2.16289
   D162       2.79462  -0.00001   0.00008   0.00004   0.00012   2.79474
   D163       2.29494   0.00000  -0.00000   0.00016   0.00016   2.29510
   D164      -2.94473   0.00000   0.00000   0.00015   0.00015  -2.94458
   D165      -0.70765  -0.00001   0.00008  -0.00000   0.00008  -0.70757
   D166      -0.07592  -0.00000   0.00009   0.00010   0.00020  -0.07573
   D167       2.68382   0.00000   0.00003   0.00010   0.00013   2.68395
   D168      -2.55585   0.00000   0.00003   0.00009   0.00013  -2.55573
   D169      -0.31877  -0.00001   0.00011  -0.00006   0.00005  -0.31872
   D170       0.31295  -0.00000   0.00012   0.00005   0.00017   0.31312
   D171       0.76241   0.00001  -0.00001   0.00008   0.00008   0.76249
   D172      -2.67573  -0.00000  -0.00001  -0.00010  -0.00011  -2.67584
   D173      -2.00303   0.00000   0.00001  -0.00007  -0.00006  -2.00309
   D174      -0.42314   0.00000   0.00002   0.00002   0.00003  -0.42310
   D175       2.42191  -0.00001   0.00001  -0.00017  -0.00016   2.42175
   D176       3.09461  -0.00001   0.00003  -0.00014  -0.00011   3.09450
   D177      -2.95798   0.00000  -0.00000   0.00008   0.00008  -2.95791
   D178      -0.11294  -0.00001  -0.00001  -0.00011  -0.00011  -0.11305
   D179       0.55976  -0.00000   0.00001  -0.00008  -0.00006   0.55970
   D180       3.01571   0.00001  -0.00001   0.00005   0.00004   3.01575
   D181      -0.42243  -0.00000  -0.00001  -0.00014  -0.00015  -0.42258
   D182       0.25027   0.00000   0.00001  -0.00011  -0.00010   0.25017
   D183       2.84205  -0.00000   0.00002   0.00003   0.00005   2.84210
   D184      -1.91047   0.00000   0.00001   0.00009   0.00009  -1.91038
   D185      -0.38193  -0.00000  -0.00002   0.00005   0.00004  -0.38189
   D186       0.90099  -0.00000  -0.00001   0.00001  -0.00000   0.90098
   D187       1.89049  -0.00000   0.00001   0.00008   0.00009   1.89058
   D188      -0.04642   0.00000  -0.00001   0.00009   0.00008  -0.04635
   D189       1.07665   0.00000  -0.00003   0.00007   0.00004   1.07669
   D190       2.15571   0.00000  -0.00006   0.00012   0.00006   2.15576
   D191      -2.68181   0.00000  -0.00008   0.00008  -0.00000  -2.68181
   D192      -1.32088  -0.00000  -0.00003   0.00009   0.00007  -1.32081
   D193      -0.40903  -0.00001  -0.00001  -0.00004  -0.00005  -0.40908
   D194       0.72753  -0.00000  -0.00001   0.00001   0.00000   0.72754
   D195      -3.00633  -0.00000  -0.00000  -0.00018  -0.00018  -3.00651
   D196      -2.82104  -0.00000   0.00000  -0.00007  -0.00006  -2.82110
   D197      -1.40307   0.00000  -0.00003   0.00001  -0.00002  -1.40309
   D198      -0.26651   0.00000  -0.00003   0.00006   0.00003  -0.26648
   D199       2.28280   0.00000  -0.00002  -0.00013  -0.00015   2.28266
   D200       2.46810   0.00000  -0.00002  -0.00002  -0.00003   2.46806
   D201       2.66250  -0.00000   0.00003   0.00012   0.00015   2.66265
   D202      -2.48412   0.00000   0.00003   0.00017   0.00020  -2.48392
   D203       0.06520  -0.00000   0.00004  -0.00002   0.00002   0.06521
   D204       0.25049  -0.00000   0.00004   0.00009   0.00013   0.25062
   D205       2.01783  -0.00001   0.00001  -0.00002  -0.00001   2.01782
   D206      -3.12880  -0.00000   0.00001   0.00003   0.00004  -3.12876
   D207      -0.57948  -0.00001   0.00001  -0.00016  -0.00014  -0.57962
   D208      -0.39419  -0.00000   0.00002  -0.00004  -0.00003  -0.39421
   D209      -0.78468   0.00000   0.00001   0.00001   0.00001  -0.78467
   D210       2.66525   0.00001  -0.00006   0.00041   0.00034   2.66559
   D211       1.99270   0.00002  -0.00011   0.00048   0.00037   1.99307
   D212       0.41913  -0.00001   0.00004  -0.00013  -0.00010   0.41903
   D213      -2.41413   0.00000  -0.00004   0.00027   0.00023  -2.41390
   D214      -3.08668   0.00001  -0.00008   0.00034   0.00026  -3.08642
   D215       2.96435  -0.00000   0.00001  -0.00018  -0.00017   2.96418
   D216       0.13109   0.00000  -0.00007   0.00022   0.00016   0.13125
   D217      -0.54146   0.00001  -0.00011   0.00029   0.00019  -0.54128
   D218      -3.00534  -0.00000   0.00001  -0.00014  -0.00013  -3.00547
   D219       0.44459   0.00000  -0.00007   0.00027   0.00020   0.44479
   D220      -0.22796   0.00002  -0.00011   0.00034   0.00023  -0.22773
   D221      -0.99673   0.00000  -0.00004   0.00002  -0.00002  -0.99676
   D222       0.05830  -0.00000  -0.00002   0.00002  -0.00000   0.05829
   D223       3.06286   0.00001   0.00002   0.00002   0.00004   3.06289
   D224       2.43678  -0.00000  -0.00003  -0.00002  -0.00005   2.43672
   D225       0.04708  -0.00000  -0.00005   0.00003  -0.00003   0.04706
   D226       1.10212  -0.00001  -0.00003   0.00002  -0.00000   1.10211
   D227      -2.17651   0.00000   0.00001   0.00003   0.00004  -2.17647
   D228      -2.80259  -0.00001  -0.00004  -0.00001  -0.00005  -2.80264
   D229       2.94418  -0.00000  -0.00002   0.00000  -0.00002   2.94416
   D230      -2.28397  -0.00000   0.00001  -0.00000   0.00001  -2.28397
   D231       0.72058   0.00000   0.00005  -0.00000   0.00005   0.72063
   D232       0.09450  -0.00000  -0.00000  -0.00004  -0.00004   0.09446
   D233       2.55306  -0.00001   0.00002  -0.00012  -0.00010   2.55296
   D234      -2.67509  -0.00001   0.00004  -0.00013  -0.00008  -2.67517
   D235       0.32946  -0.00000   0.00008  -0.00012  -0.00004   0.32942
   D236      -0.29661  -0.00001   0.00003  -0.00017  -0.00013  -0.29675
   D237      -1.72283  -0.00001   0.00026  -0.00054  -0.00028  -1.72311
   D238       3.05556  -0.00001   0.00025  -0.00068  -0.00043   3.05513
   D239       1.51018  -0.00002   0.00021  -0.00074  -0.00053   1.50965
   D240      -0.77719  -0.00001   0.00025  -0.00060  -0.00035  -0.77754
   D241       0.20798  -0.00001   0.00021  -0.00060  -0.00039   0.20758
   D242      -0.00840  -0.00000   0.00000  -0.00001  -0.00001  -0.00841
   D243      -1.11401   0.00000  -0.00001  -0.00002  -0.00002  -1.11403
   D244      -2.20140   0.00000  -0.00003   0.00003  -0.00000  -2.20140
   D245       1.25710  -0.00000   0.00000   0.00004   0.00004   1.25714
   D246       2.61800   0.00001  -0.00008   0.00014   0.00007   2.61806
   D247       1.02062   0.00001   0.00000   0.00007   0.00007   1.02069
   D248      -0.05425   0.00000   0.00000   0.00002   0.00002  -0.05423
   D249      -2.78942  -0.00002   0.00000  -0.00039  -0.00039  -2.78981
   D250      -2.44294   0.00001   0.00008  -0.00005   0.00004  -2.44291
   D251      -0.10147  -0.00000   0.00001   0.00007   0.00008  -0.10139
   D252      -1.17634  -0.00001   0.00000   0.00002   0.00002  -1.17632
   D253       2.37167  -0.00003   0.00001  -0.00039  -0.00038   2.37129
   D254       2.71815  -0.00000   0.00008  -0.00004   0.00004   2.71819
   D255      -2.52535   0.00001  -0.00001   0.00019   0.00018  -2.52517
   D256       2.68296   0.00000  -0.00001   0.00013   0.00012   2.68309
   D257      -0.05221  -0.00002  -0.00001  -0.00027  -0.00028  -0.05249
   D258       0.29427   0.00000   0.00007   0.00007   0.00014   0.29441
   D259      -3.02862   0.00001  -0.00003   0.00019   0.00017  -3.02845
   D260       2.17970   0.00000  -0.00003   0.00014   0.00011   2.17981
   D261      -0.55547  -0.00002  -0.00003  -0.00027  -0.00029  -0.55577
   D262      -0.20899   0.00001   0.00005   0.00008   0.00013  -0.20886
   D263      -0.00485   0.00000   0.00003   0.00009   0.00012  -0.00473
   D264       1.02160   0.00000   0.00001   0.00010   0.00011   1.02171
   D265      -2.53059  -0.00000   0.00005   0.00003   0.00008  -2.53051
   D266      -2.69233  -0.00000   0.00002   0.00000   0.00003  -2.69230
   D267      -1.03318  -0.00000   0.00002   0.00005   0.00007  -1.03311
   D268      -0.00673   0.00000   0.00000   0.00006   0.00006  -0.00667
   D269       2.72426  -0.00000   0.00005  -0.00001   0.00004   2.72430
   D270       2.56253  -0.00000   0.00002  -0.00003  -0.00002   2.56251
   D271       2.54679   0.00000   0.00002   0.00013   0.00015   2.54694
   D272      -2.70995   0.00000   0.00000   0.00014   0.00014  -2.70980
   D273       0.02105   0.00000   0.00005   0.00007   0.00011   0.02116
   D274      -0.14069   0.00000   0.00002   0.00005   0.00006  -0.14063
   D275       2.72898  -0.00000   0.00002   0.00002   0.00004   2.72902
   D276      -2.52775   0.00000  -0.00000   0.00003   0.00003  -2.52772
   D277       0.20324  -0.00000   0.00004  -0.00004   0.00000   0.20324
   D278       0.04150  -0.00000   0.00001  -0.00006  -0.00005   0.04145
   D279       0.07151  -0.00001   0.00004  -0.00012  -0.00008   0.07143
   D280      -1.00787   0.00000   0.00002  -0.00005  -0.00003  -1.00790
   D281       2.81408  -0.00001   0.00004  -0.00024  -0.00020   2.81388
   D282       2.43794   0.00001   0.00000  -0.00003  -0.00002   2.43791
   D283       1.18939  -0.00001   0.00002  -0.00017  -0.00015   1.18924
   D284       0.11001   0.00000  -0.00000  -0.00010  -0.00010   0.10991
   D285      -2.35123  -0.00002   0.00002  -0.00029  -0.00027  -2.35150
   D286      -2.72737   0.00001  -0.00002  -0.00008  -0.00010  -2.72746
   D287      -2.73156  -0.00001   0.00004  -0.00022  -0.00018  -2.73175
   D288       2.47224  -0.00000   0.00001  -0.00014  -0.00013   2.47211
   D289       0.01101  -0.00002   0.00003  -0.00034  -0.00030   0.01070
   D290      -0.36513   0.00001  -0.00001  -0.00012  -0.00013  -0.36526
   D291      -2.14980  -0.00002   0.00005  -0.00029  -0.00024  -2.15004
   D292       3.05400  -0.00001   0.00002  -0.00021  -0.00019   3.05382
   D293       0.59277  -0.00002   0.00005  -0.00041  -0.00036   0.59241
   D294       0.21663   0.00000   0.00001  -0.00019  -0.00018   0.21644
   D295       0.27933   0.00000   0.00001   0.00002   0.00002   0.27935
   D296       1.66752   0.00000   0.00001   0.00020   0.00021   1.66773
   D297      -0.91268   0.00000   0.00002   0.00007   0.00009  -0.91259
   D298      -2.09057   0.00000   0.00001   0.00005   0.00006  -2.09051
   D299       2.99407   0.00001   0.00002   0.00010   0.00012   2.99419
   D300       0.77773  -0.00000   0.00000   0.00013   0.00013   0.77786
   D301       1.82671  -0.00000   0.00000   0.00021   0.00021   1.82692
   D302      -0.40476  -0.00000   0.00003   0.00014   0.00018  -0.40458
   D303      -1.94164   0.00000   0.00001   0.00022   0.00023  -1.94141
   D304       2.96165   0.00001   0.00000   0.00026   0.00026   2.96191
   D305       0.76562   0.00001  -0.00004   0.00019   0.00015   0.76577
   D306      -0.42085   0.00000  -0.00003   0.00013   0.00011  -0.42074
   D307       3.00846   0.00001  -0.00004   0.00023   0.00019   3.00865
   D308      -2.93825   0.00000  -0.00002   0.00012   0.00010  -2.93815
   D309      -2.67206   0.00000   0.00001  -0.00015  -0.00013  -2.67219
   D310       2.42467  -0.00000   0.00003  -0.00021  -0.00018   2.42449
   D311      -0.42922   0.00001   0.00001  -0.00011  -0.00010  -0.42931
   D312      -0.09273  -0.00000   0.00003  -0.00022  -0.00019  -0.09292
   D313      -2.00150  -0.00000   0.00005  -0.00014  -0.00009  -2.00159
   D314       3.09523  -0.00001   0.00006  -0.00020  -0.00014   3.09508
   D315       0.24134  -0.00000   0.00005  -0.00010  -0.00006   0.24129
   D316       0.57783  -0.00001   0.00006  -0.00022  -0.00015   0.57767
   D317      -0.54739   0.00001  -0.00002   0.00013   0.00011  -0.54728
   D318       0.52256   0.00000  -0.00003   0.00002  -0.00001   0.52255
   D319       3.12429   0.00003  -0.00002   0.00034   0.00031   3.12461
   D320      -3.13455  -0.00001  -0.00001   0.00004   0.00003  -3.13452
   D321       2.63054   0.00001  -0.00006   0.00021   0.00015   2.63069
   D322      -2.58270   0.00001  -0.00007   0.00010   0.00003  -2.58267
   D323       0.01903   0.00003  -0.00006   0.00041   0.00036   0.01939
   D324       0.04338  -0.00000  -0.00004   0.00012   0.00007   0.04345
   D325       2.56820  -0.00001   0.00010  -0.00040  -0.00030   2.56790
   D326      -2.64504  -0.00002   0.00009  -0.00050  -0.00042  -2.64546
   D327      -0.04331   0.00000   0.00010  -0.00019  -0.00009  -0.04340
   D328      -0.01897  -0.00003   0.00011  -0.00049  -0.00038  -0.01934
   D329       2.37513   0.00001  -0.00016   0.00057   0.00041   2.37554
   D330       0.57035   0.00001  -0.00006   0.00025   0.00019   0.57054
   D331      -2.19231   0.00001  -0.00014   0.00070   0.00056  -2.19175
   D332      -0.82652   0.00000  -0.00010   0.00042   0.00032  -0.82620
   D333       0.05858  -0.00000   0.00002  -0.00007  -0.00005   0.05854
   D334       1.10494   0.00000   0.00003   0.00003   0.00006   1.10500
   D335      -2.66873  -0.00002  -0.00000  -0.00044  -0.00044  -2.66917
   D336      -2.29776  -0.00000   0.00014  -0.00010   0.00004  -2.29772
   D337      -0.99548  -0.00001  -0.00001  -0.00011  -0.00012  -0.99560
   D338       0.05088  -0.00000  -0.00000  -0.00001  -0.00001   0.05086
   D339       2.56039  -0.00002  -0.00003  -0.00048  -0.00051   2.55988
   D340       2.93136  -0.00000   0.00011  -0.00014  -0.00003   2.93133
   D341       3.05940   0.00001  -0.00006   0.00019   0.00013   3.05953
   D342      -2.17743   0.00002  -0.00005   0.00028   0.00023  -2.17719
   D343       0.33209  -0.00000  -0.00008  -0.00018  -0.00026   0.33183
   D344       0.70306   0.00002   0.00006   0.00016   0.00022   0.70328
   D345       2.42377  -0.00000  -0.00010  -0.00001  -0.00011   2.42366
   D346      -2.81307   0.00000  -0.00009   0.00009  -0.00000  -2.81307
   D347      -0.30355  -0.00002  -0.00012  -0.00038  -0.00050  -0.30405
   D348       0.06742   0.00000   0.00002  -0.00004  -0.00002   0.06740
   D349      -1.00780   0.00000   0.00000  -0.00003  -0.00003  -1.00783
   D350       0.10818   0.00000  -0.00003  -0.00006  -0.00008   0.10809
   D351       3.04069  -0.00001   0.00001  -0.00018  -0.00017   3.04052
   D352       2.46214  -0.00000   0.00001  -0.00014  -0.00013   2.46201
   D353       0.06776  -0.00000   0.00000  -0.00003  -0.00002   0.06774
   D354       1.18373  -0.00000  -0.00003  -0.00005  -0.00008   1.18365
   D355      -2.16694  -0.00001   0.00001  -0.00018  -0.00017  -2.16710
   D356      -2.74549  -0.00001   0.00001  -0.00014  -0.00013  -2.74561
   D357       2.80941  -0.00001  -0.00005  -0.00028  -0.00034   2.80907
   D358      -2.35780  -0.00001  -0.00008  -0.00031  -0.00039  -2.35820
   D359       0.57471  -0.00002  -0.00004  -0.00043  -0.00048   0.57423
   D360      -0.00384  -0.00001  -0.00004  -0.00040  -0.00044  -0.00428
   D361       2.45364   0.00001  -0.00007   0.00001  -0.00006   2.45357
   D362      -2.71357   0.00001  -0.00010  -0.00002  -0.00012  -2.71369
   D363       0.21894   0.00000  -0.00006  -0.00014  -0.00020   0.21874
   D364      -0.35961   0.00001  -0.00006  -0.00011  -0.00017  -0.35977
   D365       0.52855   0.00000  -0.00000   0.00005   0.00004   0.52859
   D366      -2.59641   0.00001  -0.00012   0.00021   0.00009  -2.59632
   D367      -2.63025  -0.00002   0.00014  -0.00054  -0.00040  -2.63065
   D368      -0.54157   0.00001  -0.00001   0.00009   0.00009  -0.54148
   D369       2.61666   0.00001  -0.00013   0.00026   0.00013   2.61679
   D370       2.58282  -0.00002   0.00013  -0.00049  -0.00036   2.58247
   D371       3.12961   0.00003   0.00004   0.00057   0.00060   3.13022
   D372       0.00465   0.00003  -0.00009   0.00074   0.00065   0.00530
   D373      -0.02918   0.00000   0.00017  -0.00001   0.00016  -0.02902
   D374       3.13449  -0.00000  -0.00001   0.00009   0.00008   3.13457
   D375       0.00952   0.00000  -0.00013   0.00026   0.00013   0.00965
   D376      -0.02431  -0.00003   0.00013  -0.00049  -0.00036  -0.02467
   D377      -0.13560   0.00001  -0.00007  -0.00015  -0.00022  -0.13582
   D378       1.01008   0.00001   0.00000  -0.00005  -0.00004   1.01004
   D379      -3.09067  -0.00001   0.00003  -0.00043  -0.00039  -3.09106
   D380       2.05327   0.00000   0.00001  -0.00016  -0.00015   2.05312
   D381      -1.60629  -0.00001  -0.00003  -0.00055  -0.00058  -1.60686
   D382       1.96369   0.00002  -0.00055  -0.00052  -0.00108   1.96261
   D383      -2.96943   0.00002  -0.00054  -0.00045  -0.00099  -2.97042
   D384      -0.20691   0.00002  -0.00044  -0.00059  -0.00103  -0.20794
   D385      -1.55176   0.00001  -0.00045  -0.00057  -0.00102  -1.55278
   D386       0.87862   0.00002  -0.00049  -0.00052  -0.00101   0.87762
   D387       0.72578   0.00000  -0.00001  -0.00006  -0.00007   0.72571
   D388      -0.40949  -0.00000  -0.00003  -0.00011  -0.00014  -0.40963
   D389      -2.82655  -0.00000  -0.00002  -0.00011  -0.00014  -2.82669
   D390      -3.03845   0.00000  -0.00000  -0.00004  -0.00004  -3.03849
   D391      -0.26917   0.00000  -0.00002  -0.00006  -0.00009  -0.26926
   D392      -1.40444  -0.00000  -0.00004  -0.00012  -0.00016  -1.40460
   D393       2.46168  -0.00000  -0.00004  -0.00012  -0.00016   2.46152
   D394       2.24978   0.00000  -0.00002  -0.00004  -0.00006   2.24972
   D395      -3.12472   0.00001   0.00002   0.00024   0.00026  -3.12446
   D396       2.02320   0.00000   0.00000   0.00018   0.00019   2.02339
   D397      -0.39386   0.00000   0.00001   0.00018   0.00019  -0.39367
   D398      -0.60576   0.00001   0.00003   0.00026   0.00029  -0.60548
   D399      -2.47440  -0.00000   0.00011   0.00003   0.00014  -2.47426
   D400       2.67352  -0.00001   0.00009  -0.00002   0.00007   2.67359
   D401       0.25645  -0.00001   0.00009  -0.00002   0.00007   0.25653
   D402       0.04455  -0.00000   0.00012   0.00005   0.00017   0.04472
   D403      -1.08160  -0.00001   0.00002  -0.00016  -0.00014  -1.08174
   D404       0.01528   0.00000   0.00000  -0.00005  -0.00005   0.01523
   D405       2.77677  -0.00001   0.00000  -0.00020  -0.00020   2.77657
   D406       2.81629   0.00000  -0.00002  -0.00004  -0.00006   2.81623
   D407       0.01807  -0.00001   0.00004  -0.00025  -0.00020   0.01786
   D408       1.11494   0.00000   0.00003  -0.00014  -0.00011   1.11483
   D409      -2.40675  -0.00001   0.00003  -0.00028  -0.00026  -2.40701
   D410      -2.36723   0.00000   0.00000  -0.00013  -0.00012  -2.36735
   D411       2.43206   0.00001   0.00005   0.00021   0.00025   2.43232
   D412      -2.75425   0.00002   0.00003   0.00032   0.00035  -2.75390
   D413       0.00724   0.00001   0.00003   0.00017   0.00020   0.00744
   D414       0.04676   0.00002   0.00001   0.00033   0.00034   0.04710
   D415       2.36591  -0.00001  -0.00009   0.00001  -0.00009   2.36582
   D416      -2.82041   0.00000  -0.00011   0.00012   0.00001  -2.82040
   D417      -0.05891  -0.00001  -0.00011  -0.00003  -0.00014  -0.05905
   D418      -0.01939   0.00000  -0.00013   0.00013  -0.00000  -0.01940
   D419       0.42258  -0.00000   0.00001   0.00002   0.00002   0.42260
   D420      -2.41651   0.00001  -0.00004   0.00031   0.00027  -2.41624
   D421      -3.08965   0.00001  -0.00005   0.00032   0.00027  -3.08937
   D422      -0.78003   0.00000  -0.00003   0.00008   0.00004  -0.77999
   D423       2.66406   0.00002  -0.00008   0.00037   0.00029   2.66435
   D424       1.99093   0.00001  -0.00009   0.00038   0.00029   1.99122
   D425      -3.00762  -0.00001  -0.00004  -0.00039  -0.00043  -3.00805
   D426       0.43648   0.00000  -0.00009  -0.00010  -0.00018   0.43629
   D427      -0.23666  -0.00000  -0.00010  -0.00008  -0.00018  -0.23684
   D428       2.94933   0.00000   0.00001  -0.00010  -0.00009   2.94923
   D429       0.11024   0.00002  -0.00004   0.00019   0.00016   0.11039
   D430      -0.56290   0.00001  -0.00005   0.00021   0.00016  -0.56274
   D431       2.12578  -0.00001   0.00010   0.00011   0.00021   2.12600
   D432      -1.53956   0.00001   0.00011   0.00046   0.00058  -1.53898
   D433      -0.07537  -0.00001   0.00007  -0.00003   0.00004  -0.07533
   D434       1.01426  -0.00001   0.00009   0.00002   0.00012   1.01438
   D435      -2.89288   0.00000   0.00012   0.00038   0.00050  -2.89239
   D436      -1.80708  -0.00002   0.00056   0.00068   0.00124  -1.80584
   D437       0.12513  -0.00002   0.00044   0.00065   0.00109   0.12622
   D438       1.41196  -0.00002   0.00040   0.00056   0.00096   1.41292
   D439       2.95051  -0.00002   0.00056   0.00048   0.00104   2.95155
   D440      -0.86330  -0.00002   0.00049   0.00069   0.00117  -0.86213
   D441      -0.72005  -0.00000   0.00001  -0.00010  -0.00009  -0.72015
   D442       0.27619  -0.00000   0.00002  -0.00012  -0.00010   0.27610
   D443       3.13152  -0.00001   0.00004  -0.00019  -0.00015   3.13137
   D444       2.47931  -0.00000   0.00003  -0.00008  -0.00004   2.47927
   D445       0.40392  -0.00000   0.00001  -0.00007  -0.00006   0.40385
   D446       1.40016  -0.00000   0.00002  -0.00009  -0.00007   1.40010
   D447      -2.02769  -0.00001   0.00004  -0.00016  -0.00012  -2.02781
   D448      -2.67990  -0.00000   0.00003  -0.00004  -0.00001  -2.67991
   D449       2.70817  -0.00000  -0.00002   0.00001  -0.00001   2.70816
   D450      -2.57876   0.00000  -0.00001  -0.00001  -0.00002  -2.57878
   D451       0.27656  -0.00001   0.00001  -0.00008  -0.00007   0.27650
   D452      -0.37564   0.00000   0.00000   0.00003   0.00004  -0.37561
   D453      -3.12423   0.00000  -0.00001   0.00007   0.00006  -3.12416
   D454      -2.12798   0.00000   0.00000   0.00005   0.00006  -2.12792
   D455       0.72735  -0.00000   0.00002  -0.00002   0.00000   0.72735
   D456       0.07514   0.00000   0.00002   0.00009   0.00011   0.07525
   D457      -0.09807   0.00000   0.00005   0.00002   0.00007  -0.09800
   D458      -1.16983   0.00000   0.00004   0.00002   0.00007  -1.16976
   D459       2.37558  -0.00002   0.00003  -0.00019  -0.00016   2.37542
   D460       2.69895   0.00001   0.00003   0.00005   0.00008   2.69902
   D461       1.02159   0.00000   0.00004   0.00006   0.00010   1.02169
   D462      -0.05017   0.00000   0.00004   0.00006   0.00010  -0.05007
   D463      -2.78794  -0.00002   0.00002  -0.00016  -0.00013  -2.78807
   D464      -2.46457   0.00001   0.00002   0.00009   0.00010  -2.46447
   D465      -3.01317   0.00001   0.00002   0.00015   0.00017  -3.01300
   D466       2.19826   0.00001   0.00001   0.00015   0.00016   2.19842
   D467      -0.53952  -0.00001  -0.00000  -0.00007  -0.00007  -0.53958
   D468      -0.21615   0.00001  -0.00001   0.00018   0.00017  -0.21598
   D469      -2.50128  -0.00000   0.00002   0.00006   0.00008  -2.50120
   D470       2.71014   0.00000   0.00002   0.00007   0.00008   2.71023
   D471      -0.02763  -0.00002   0.00000  -0.00015  -0.00015  -0.02778
   D472       0.29574   0.00001  -0.00000   0.00009   0.00009   0.29583
   D473      -3.13054   0.00000  -0.00010  -0.00007  -0.00018  -3.13072
   D474       1.77576   0.00000  -0.00008  -0.00003  -0.00011   1.77565
   D475       0.63659   0.00000  -0.00008  -0.00012  -0.00020   0.63639
   D476      -0.41630   0.00000  -0.00006  -0.00016  -0.00022  -0.41652
   D477      -1.60334  -0.00000  -0.00004  -0.00016  -0.00020  -1.60354
   D478      -0.05849   0.00000   0.00002  -0.00002   0.00000  -0.05848
   D479       0.98371  -0.00000  -0.00000   0.00002   0.00002   0.98373
   D480      -3.06555  -0.00000  -0.00002   0.00004   0.00001  -3.06553
   D481      -2.42349  -0.00001   0.00002   0.00002   0.00004  -2.42345
   D482      -1.11570   0.00000   0.00002   0.00005   0.00008  -1.11562
   D483      -0.07350  -0.00000   0.00000   0.00009   0.00009  -0.07341
   D484       2.16043  -0.00000  -0.00002   0.00011   0.00009   2.16051
   D485       2.80248  -0.00001   0.00002   0.00009   0.00011   2.80259
   D486       2.67135   0.00001   0.00005   0.00015   0.00020   2.67155
   D487      -2.56964   0.00000   0.00003   0.00019   0.00021  -2.56942
   D488      -0.33571   0.00000   0.00001   0.00020   0.00021  -0.33550
   D489       0.30634  -0.00000   0.00005   0.00019   0.00024   0.30658
   D490       2.31501  -0.00000   0.00005   0.00003   0.00008   2.31509
   D491      -2.92598  -0.00000   0.00003   0.00007   0.00009  -2.92589
   D492      -0.69205  -0.00000   0.00000   0.00008   0.00009  -0.69196
   D493      -0.05000  -0.00001   0.00005   0.00007   0.00011  -0.04988
   D494      -2.16697   0.00000   0.00006   0.00016   0.00021  -2.16676
   D495       2.85108  -0.00000   0.00003   0.00008   0.00011   2.85119
   D496      -1.04441   0.00000   0.00004   0.00007   0.00011  -1.04430
   D497       0.03543   0.00001   0.00001   0.00016   0.00017   0.03560
   D498       1.49385  -0.00000   0.00001  -0.00000   0.00001   1.49386
   D499      -0.32129   0.00001  -0.00014   0.00040   0.00026  -0.32104
   D500      -1.64681   0.00001  -0.00012   0.00035   0.00022  -1.64659
   D501       0.76359   0.00002  -0.00015   0.00043   0.00028   0.76387
   D502      -3.06078   0.00001  -0.00011   0.00037   0.00026  -3.06052
   D503       1.85412   0.00002  -0.00015   0.00037   0.00022   1.85435
   D504       0.86068   0.00001   0.00000   0.00015   0.00015   0.86084
   D505      -0.65097  -0.00001   0.00007  -0.00043  -0.00036  -0.65133
   D506       3.00854   0.00009  -0.00030   0.00182   0.00152   3.01006
   D507       2.22296  -0.00002  -0.00006  -0.00021  -0.00026   2.22269
   D508       0.71131  -0.00003   0.00001  -0.00079  -0.00078   0.71053
   D509      -1.91237   0.00006  -0.00036   0.00146   0.00110  -1.91126
   D510      -0.19597  -0.00000  -0.00003  -0.00015  -0.00018  -0.19616
   D511       1.25202  -0.00001   0.00002   0.00011   0.00013   1.25215
   D512      -2.81548  -0.00001  -0.00002   0.00008   0.00006  -2.81541
   D513       1.20965   0.00000  -0.00005  -0.00012  -0.00018   1.20947
   D514       2.65765  -0.00000  -0.00001   0.00014   0.00013   2.65778
   D515      -1.40985   0.00000  -0.00004   0.00011   0.00007  -1.40978
   D516       2.93152  -0.00000  -0.00002  -0.00017  -0.00019   2.93133
   D517      -0.81846   0.00000  -0.00000  -0.00013  -0.00013  -0.81859
   D518       0.37538   0.00000   0.00001   0.00001   0.00002   0.37540
   D519       0.60209   0.00000   0.00000   0.00003   0.00004   0.60213
   D520       2.86139   0.00000   0.00002  -0.00008  -0.00006   2.86133
   D521      -2.11090   0.00000   0.00001  -0.00003  -0.00002  -2.11092
   D522      -0.91705   0.00000   0.00002   0.00011   0.00013  -0.91692
   D523      -0.69034   0.00000   0.00002   0.00013   0.00015  -0.69020
   D524       1.56895   0.00000   0.00003   0.00002   0.00005   1.56901
   D525       0.39948  -0.00000   0.00002  -0.00008  -0.00005   0.39943
   D526       0.13215  -0.00000   0.00003  -0.00008  -0.00005   0.13210
   D527      -1.36715   0.00000   0.00001   0.00003   0.00004  -1.36711
   D528       2.95681  -0.00000   0.00001   0.00005   0.00005   2.95686
   D529      -0.88716  -0.00000   0.00002  -0.00014  -0.00012  -0.88728
   D530      -1.15449   0.00000   0.00003  -0.00015  -0.00012  -1.15461
   D531      -2.65380   0.00000   0.00001  -0.00004  -0.00003  -2.65382
   D532       1.67016   0.00000   0.00001  -0.00002  -0.00002   1.67015
   D533      -0.77715   0.00000  -0.00003   0.00005   0.00002  -0.77713
   D534       0.13619  -0.00000  -0.00001   0.00000  -0.00001   0.13618
   D535       3.00495   0.00000  -0.00001  -0.00007  -0.00008   3.00487
   D536      -0.20156  -0.00000  -0.00004   0.00005   0.00001  -0.20155
   D537       0.71894  -0.00000  -0.00001  -0.00003  -0.00004   0.71890
   D538      -2.99834   0.00000  -0.00002  -0.00009  -0.00011  -2.99845
   D539       0.37085   0.00000   0.00005   0.00013   0.00018   0.37104
   D540      -0.57938  -0.00000   0.00008   0.00010   0.00018  -0.57920
   D541       3.05783   0.00000   0.00004  -0.00011  -0.00007   3.05775
   D542      -1.48243   0.00000  -0.00011  -0.00075  -0.00086  -1.48329
   D543      -2.43266  -0.00000  -0.00007  -0.00079  -0.00086  -2.43353
   D544       1.20455   0.00000  -0.00012  -0.00100  -0.00112   1.20343
   D545      -0.96890  -0.00002  -0.00002  -0.00026  -0.00028  -0.96918
   D546       0.31422  -0.00001   0.00020  -0.00045  -0.00025   0.31398
   D547       3.11747  -0.00002  -0.00012   0.00007  -0.00005   3.11742
   D548      -2.46818  -0.00002   0.00008  -0.00109  -0.00101  -2.46920
   D549      -1.18506  -0.00002   0.00030  -0.00128  -0.00098  -1.18604
   D550       1.61818  -0.00003  -0.00002  -0.00076  -0.00078   1.61740
   D551      -3.10682   0.00008  -0.00044   0.00119   0.00075  -3.10607
   D552       0.47811  -0.00001   0.00004   0.00005   0.00009   0.47820
   D553      -1.23068  -0.00002   0.00004   0.00003   0.00007  -1.23061
   D554      -1.06411  -0.00001   0.00005   0.00006   0.00011  -1.06400
   D555       3.12149  -0.00001   0.00003   0.00002   0.00004   3.12154
   D556      -0.82241   0.00004   0.00017   0.00162   0.00179  -0.82062
   D557      -2.53119   0.00003   0.00016   0.00160   0.00176  -2.52943
   D558      -2.36463   0.00003   0.00017   0.00164   0.00180  -2.36282
   D559       1.82098   0.00003   0.00015   0.00159   0.00174   1.82272
   D560       0.20477  -0.00002   0.00055   0.00072   0.00127   0.20604
   D561       2.76714   0.00016  -0.00006   0.01093   0.01087   2.77801
   D562      -1.24633  -0.00009   0.00068  -0.00127  -0.00059  -1.24692
   D563       1.31604   0.00009   0.00007   0.00895   0.00901   1.32505
   D564      -0.18558  -0.00003   0.00010  -0.00427  -0.00417  -0.18976
   D565      -1.25367   0.00001  -0.00005   0.00023   0.00018  -1.25349
   D566       0.31280   0.00001  -0.00007  -0.00005  -0.00013   0.31268
   D567       2.86144   0.00000  -0.00001   0.00026   0.00025   2.86169
   D568      -2.67299   0.00001   0.00018   0.00185   0.00203  -2.67096
   D569      -1.10651   0.00001   0.00016   0.00157   0.00172  -1.10479
   D570       1.44212   0.00000   0.00022   0.00188   0.00210   1.44422
   D571      -0.18320   0.00003  -0.00059  -0.00076  -0.00134  -0.18454
   D572      -2.88353   0.00001  -0.00020  -0.00754  -0.00775  -2.89128
   D573       1.57720   0.00004  -0.00069   0.00267   0.00199   1.57919
   D574      -1.12313   0.00002  -0.00030  -0.00411  -0.00442  -1.12755
[truncated: 14,499,816 more chars]
