# Supplementary material for: A DFT Study on Ben(n = 10–12) Clusters with Hydrogen Storage Capacity
Source: Molecules. 2026 Feb 6;31(3):566. doi: 10.3390/molecules31030566 (PMC12899933; doi:10.3390/molecules31030566)
Supplement: Supplementary file 1 [file molecules-31-00566-s001.zip › Supplementary Information/Be11/H18-Be11.gjf]

%chk=C:\Users\18823\Desktop\BeH\BeH11\out\2\H18-Be11.chk
# opt freq def2tzvp em=gd3bj pbe1pbe

Title Card Required

0 1
 Be                -0.46516700    0.16059400   -1.59115200
 Be                -1.13100700   -1.47414400   -0.14916000
 Be                -1.90359300    0.36553900    0.16092200
 Be                -0.50813800   -0.40315700    1.58472800
 Be                -1.10870700    2.00531600   -0.80222800
 Be                 0.91715100   -1.60032100    0.48683400
 Be                 1.68074100   -0.16921900   -0.91239000
 Be                 1.28649600    0.42541800    1.10829700
 Be                 0.91758700    1.66892900   -0.58039000
 Be                -0.46811800    1.68211800    1.05712900
 Be                 0.44664800   -1.73565000   -1.44569000
 H                 -1.82093900    3.31905700   -1.17303400
 H                 -1.79591300    2.89438200   -1.85898400
 H                  0.83859600   -2.98030300   -2.26480000
 H                  0.41672100   -2.51972900   -2.77511300
 H                  2.00749000    2.51022900   -1.26209500
 H                  1.42587500    3.03795800   -1.04049900
 H                 -1.84777500   -2.79815400   -0.42012800
 H                 -2.43931100   -2.27849500   -0.20374000
 H                 -0.72420600   -0.14978900   -3.06998400
 H                 -1.04532000    0.60423200   -2.93877800
 H                  2.59644200    0.93981600    1.83326000
 H                  2.23620900    0.49144400    2.37844000
 H                 -0.51975500    2.52018100    2.36493900
 H                 -0.87990200    2.97428100    1.80484700
 H                  1.64840400   -2.55437100    1.47569800
 H                  1.61689000   -2.95282000    0.77638400
 H                  2.96456400    0.22077200   -1.67034300
 H                  2.93595200   -0.59307600   -1.68726000
 H                 -3.37147100    0.81684700    0.20768700
 H                 -3.40442300    0.00449700    0.17386900
 H                 -0.63959200   -0.67138300    3.14581500
 H                 -1.28250200   -1.00675900    2.82596700
 H                 -3.31151000   -0.91304500   -2.48842900
 H                 -3.89618300   -1.09134600   -2.92374300
 H                 -1.11843700   -4.11589800    2.57556600
 H                 -0.93280500   -3.57380200    2.09104200
 H                  4.98449200    2.22640400    0.20301400
 H                  4.30808000    1.92089600    0.10385400
 H                  4.72167500   -1.26987300    0.98718600
 H                  4.01623700   -1.15988200    0.75584900
 H                 -2.94182800    1.18195100    2.90907500
 H                 -3.40132600    1.26408700    3.49683900
 H                  3.02594326   -3.23228029   -1.81903843
 H                  3.42022745   -3.57408142   -2.11520049
 H                 -3.58281644    3.89737154    0.53880859
 H                 -3.14627108    3.51693587    0.38165628
