# Supplementary material for: A DFT Study on Ben(n = 10–12) Clusters with Hydrogen Storage Capacity
Source: Molecules. 2026 Feb 6;31(3):566. doi: 10.3390/molecules31030566 (PMC12899933; doi:10.3390/molecules31030566)
Supplement: Supplementary file 1 [file molecules-31-00566-s001.zip › Supplementary Information/Be11/H18-Be11.out]

 Entering Gaussian System, Link 0=g16
 Initial command:
 /home/super/DK/Gaussian/g16/l1.exe "/home/super/DK/Gaussian/g16scratch/Gau-44695.inp" -scrdir="/home/super/DK/Gaussian/g16scratch/"
 Default is to use a total of  14 processors:
                               14 via shared-memory
                                1 via Linda
 Entering Link 1 = /home/super/DK/Gaussian/g16/l1.exe PID=     44697.
  
 Copyright (c) 1988,1990,1992,1993,1995,1998,2003,2009,2016,
            Gaussian, Inc.  All Rights Reserved.
  
 This is part of the Gaussian(R) 16 program.  It is based on
 the Gaussian(R) 09 system (copyright 2009, Gaussian, Inc.),
 the Gaussian(R) 03 system (copyright 2003, Gaussian, Inc.),
 the Gaussian(R) 98 system (copyright 1998, Gaussian, Inc.),
 the Gaussian(R) 94 system (copyright 1995, Gaussian, Inc.),
 the Gaussian 92(TM) system (copyright 1992, Gaussian, Inc.),
 the Gaussian 90(TM) system (copyright 1990, Gaussian, Inc.),
 the Gaussian 88(TM) system (copyright 1988, Gaussian, Inc.),
 the Gaussian 86(TM) system (copyright 1986, Carnegie Mellon
 University), and the Gaussian 82(TM) system (copyright 1983,
 Carnegie Mellon University). Gaussian is a federally registered
 trademark of Gaussian, Inc.
  
 This software contains proprietary and confidential information,
 including trade secrets, belonging to Gaussian, Inc.
  
 This software is provided under written license and may be
 used, copied, transmitted, or stored only in accord with that
 written license.
  
 The following legend is applicable only to US Government
 contracts under FAR:
  
                    RESTRICTED RIGHTS LEGEND
  
 Use, reproduction and disclosure by the US Government is
 subject to restrictions as set forth in subparagraphs (a)
 and (c) of the Commercial Computer Software - Restricted
 Rights clause in FAR 52.227-19.
  
 Gaussian, Inc.
 340 Quinnipiac St., Bldg. 40, Wallingford CT 06492
  
  
 ---------------------------------------------------------------
 Warning -- This program may not be used in any manner that
 competes with the business of Gaussian, Inc. or will provide
 assistance to any competitor of Gaussian, Inc.  The licensee
 of this program is prohibited from giving any competitor of
 Gaussian, Inc. access to this program.  By using this program,
 the user acknowledges that Gaussian, Inc. is engaged in the
 business of creating and licensing software in the field of
 computational chemistry and represents and warrants to the
 licensee that it is not a competitor of Gaussian, Inc. and that
 it will not use this program in any manner prohibited above.
 ---------------------------------------------------------------
  

 Cite this work as:
 Gaussian 16, Revision A.03,
 M. J. Frisch, G. W. Trucks, H. B. Schlegel, G. E. Scuseria, 
 M. A. Robb, J. R. Cheeseman, G. Scalmani, V. Barone, 
 G. A. Petersson, H. Nakatsuji, X. Li, M. Caricato, A. V. Marenich, 
 J. Bloino, B. G. Janesko, R. Gomperts, B. Mennucci, H. P. Hratchian, 
 J. V. Ortiz, A. F. Izmaylov, J. L. Sonnenberg, D. Williams-Young, 
 F. Ding, F. Lipparini, F. Egidi, J. Goings, B. Peng, A. Petrone, 
 T. Henderson, D. Ranasinghe, V. G. Zakrzewski, J. Gao, N. Rega, 
 G. Zheng, W. Liang, M. Hada, M. Ehara, K. Toyota, R. Fukuda, 
 J. Hasegawa, M. Ishida, T. Nakajima, Y. Honda, O. Kitao, H. Nakai, 
 T. Vreven, K. Throssell, J. A. Montgomery, Jr., J. E. Peralta, 
 F. Ogliaro, M. J. Bearpark, J. J. Heyd, E. N. Brothers, K. N. Kudin, 
 V. N. Staroverov, T. A. Keith, R. Kobayashi, J. Normand, 
 K. Raghavachari, A. P. Rendell, J. C. Burant, S. S. Iyengar, 
 J. Tomasi, M. Cossi, J. M. Millam, M. Klene, C. Adamo, R. Cammi, 
 J. W. Ochterski, R. L. Martin, K. Morokuma, O. Farkas, 
 J. B. Foresman, and D. J. Fox, Gaussian, Inc., Wallingford CT, 2016.
 
 ******************************************
 Gaussian 16:  ES64L-G16RevA.03 25-Dec-2016
                 5-Sep-2024 
 ******************************************
 %chk=/home/super/YCY/BeH/Be11/2/H18-Be11.chk
 ------------------------------------
 # opt freq def2tzvp em=gd3bj pbe1pbe
 ------------------------------------
 1/18=20,19=15,26=3,38=1/1,3;
 2/9=110,12=2,17=6,18=5,40=1/2;
 3/5=44,7=101,11=2,25=1,30=1,71=1,74=-13,124=41/1,2,3;
 4//1;
 5/5=2,38=5/2;
 6/7=2,8=2,9=2,10=2,28=1/1;
 7//1,2,3,16;
 1/18=20,19=15,26=3/3(2);
 2/9=110/2;
 99//99;
 2/9=110/2;
 3/5=44,7=101,11=2,25=1,30=1,71=1,74=-13,124=41/1,2,3;
 4/5=5,16=3,69=1/1;
 5/5=2,38=5/2;
 7//1,2,3,16;
 1/18=20,19=15,26=3/3(-5);
 2/9=110/2;
 6/7=2,8=2,9=2,10=2,19=2,28=1/1;
 99/9=1/99;
 -------------------
 Title Card Required
 -------------------
 Symbolic Z-matrix:
 Charge =  0 Multiplicity = 1
 Be                   -0.46517   0.16059  -1.59115 
 Be                   -1.13101  -1.47414  -0.14916 
 Be                   -1.90359   0.36554   0.16092 
 Be                   -0.50814  -0.40316   1.58473 
 Be                   -1.10871   2.00532  -0.80223 
 Be                    0.91715  -1.60032   0.48683 
 Be                    1.68074  -0.16922  -0.91239 
 Be                    1.2865    0.42542   1.1083 
 Be                    0.91759   1.66893  -0.58039 
 Be                   -0.46812   1.68212   1.05713 
 Be                    0.44665  -1.73565  -1.44569 
 H                    -1.82094   3.31906  -1.17303 
 H                    -1.79591   2.89438  -1.85898 
 H                     0.8386   -2.9803   -2.2648 
 H                     0.41672  -2.51973  -2.77511 
 H                     2.00749   2.51023  -1.2621 
 H                     1.42588   3.03796  -1.0405 
 H                    -1.84778  -2.79815  -0.42013 
 H                    -2.43931  -2.2785   -0.20374 
 H                    -0.72421  -0.14979  -3.06998 
 H                    -1.04532   0.60423  -2.93878 
 H                     2.59644   0.93982   1.83326 
 H                     2.23621   0.49144   2.37844 
 H                    -0.51976   2.52018   2.36494 
 H                    -0.8799    2.97428   1.80485 
 H                     1.6484   -2.55437   1.4757 
 H                     1.61689  -2.95282   0.77638 
 H                     2.96456   0.22077  -1.67034 
 H                     2.93595  -0.59308  -1.68726 
 H                    -3.37147   0.81685   0.20769 
 H                    -3.40442   0.0045    0.17387 
 H                    -0.63959  -0.67138   3.14582 
 H                    -1.2825   -1.00676   2.82597 
 H                    -3.31151  -0.91305  -2.48843 
 H                    -3.89618  -1.09135  -2.92374 
 H                    -1.11844  -4.1159    2.57557 
 H                    -0.93281  -3.5738    2.09104 
 H                     4.98449   2.2264    0.20301 
 H                     4.30808   1.9209    0.10385 
 H                     4.72168  -1.26987   0.98719 
 H                     4.01624  -1.15988   0.75585 
 H                    -2.94183   1.18195   2.90908 
 H                    -3.40133   1.26409   3.49684 
 H                     3.02594  -3.23228  -1.81904 
 H                     3.42023  -3.57408  -2.1152 
 H                    -3.58282   3.89737   0.53881 
 H                    -3.14627   3.51694   0.38166 
 
 Add virtual bond connecting atoms H47        and H12        Dist= 3.88D+00.
 Add virtual bond connecting atoms H44        and H14        Dist= 4.25D+00.
 Add virtual bond connecting atoms H39        and H16        Dist= 5.18D+00.
 Add virtual bond connecting atoms H39        and H22        Dist= 4.96D+00.
 Add virtual bond connecting atoms H37        and H18        Dist= 5.26D+00.
 Add virtual bond connecting atoms H37        and H26        Dist= 5.37D+00.
 Add virtual bond connecting atoms H37        and H33        Dist= 5.09D+00.
 Add virtual bond connecting atoms H41        and H22        Dist= 5.20D+00.
 Add virtual bond connecting atoms H41        and H26        Dist= 5.37D+00.
 Add virtual bond connecting atoms H41        and H29        Dist= 5.16D+00.
 Add virtual bond connecting atoms H42        and H24        Dist= 5.33D+00.
 Add virtual bond connecting atoms H42        and H30        Dist= 5.21D+00.
 Add virtual bond connecting atoms H42        and H33        Dist= 5.19D+00.
 Add virtual bond connecting atoms H34        and H19        Dist= 5.29D+00.
 Add virtual bond connecting atoms H34        and H20        Dist= 5.21D+00.
 Add virtual bond connecting atoms H34        and H21        Dist= 5.22D+00.
 Add virtual bond connecting atoms H34        and H31        Dist= 5.32D+00.

 GradGradGradGradGradGradGradGradGradGradGradGradGradGradGradGradGradGrad
 Berny optimization.
 Initialization pass.
                           ----------------------------
                           !    Initial Parameters    !
                           ! (Angstroms and Degrees)  !
 --------------------------                            --------------------------
 ! Name  Definition              Value          Derivative Info.                !
 --------------------------------------------------------------------------------
 ! R1    R(1,2)                  2.2793         estimate D2E/DX2                !
 ! R2    R(1,3)                  2.2761         estimate D2E/DX2                !
 ! R3    R(1,5)                  2.107          estimate D2E/DX2                !
 ! R4    R(1,7)                  2.2747         estimate D2E/DX2                !
 ! R5    R(1,9)                  2.2823         estimate D2E/DX2                !
 ! R6    R(1,11)                 2.1091         estimate D2E/DX2                !
 ! R7    R(1,20)                 1.5331         estimate D2E/DX2                !
 ! R8    R(1,21)                 1.5328         estimate D2E/DX2                !
 ! R9    R(2,3)                  2.0193         estimate D2E/DX2                !
 ! R10   R(2,4)                  2.131          estimate D2E/DX2                !
 ! R11   R(2,6)                  2.1483         estimate D2E/DX2                !
 ! R12   R(2,11)                 2.0587         estimate D2E/DX2                !
 ! R13   R(2,18)                 1.5298         estimate D2E/DX2                !
 ! R14   R(2,19)                 1.5368         estimate D2E/DX2                !
 ! R15   R(3,4)                  2.1367         estimate D2E/DX2                !
 ! R16   R(3,5)                  2.0612         estimate D2E/DX2                !
 ! R17   R(3,10)                 2.1441         estimate D2E/DX2                !
 ! R18   R(3,30)                 1.5364         estimate D2E/DX2                !
 ! R19   R(3,31)                 1.5437         estimate D2E/DX2                !
 ! R20   R(4,6)                  2.161          estimate D2E/DX2                !
 ! R21   R(4,8)                  2.0333         estimate D2E/DX2                !
 ! R22   R(4,10)                 2.1514         estimate D2E/DX2                !
 ! R23   R(4,32)                 1.5894         estimate D2E/DX2                !
 ! R24   R(4,33)                 1.5826         estimate D2E/DX2                !
 ! R25   R(5,9)                  2.066          estimate D2E/DX2                !
 ! R26   R(5,10)                 1.993          estimate D2E/DX2                !
 ! R27   R(5,12)                 1.5397         estimate D2E/DX2                !
 ! R28   R(5,13)                 1.5425         estimate D2E/DX2                !
 ! R29   R(6,7)                  2.1422         estimate D2E/DX2                !
 ! R30   R(6,8)                  2.1509         estimate D2E/DX2                !
 ! R31   R(6,11)                 1.9936         estimate D2E/DX2                !
 ! R32   R(6,26)                 1.5565         estimate D2E/DX2                !
 ! R33   R(6,27)                 1.5501         estimate D2E/DX2                !
 ! R34   R(7,8)                  2.1429         estimate D2E/DX2                !
 ! R35   R(7,9)                  2.0178         estimate D2E/DX2                !
 ! R36   R(7,11)                 2.0642         estimate D2E/DX2                !
 ! R37   R(7,28)                 1.541          estimate D2E/DX2                !
 ! R38   R(7,29)                 1.5348         estimate D2E/DX2                !
 ! R39   R(8,9)                  2.1293         estimate D2E/DX2                !
 ! R40   R(8,10)                 2.1588         estimate D2E/DX2                !
 ! R41   R(8,22)                 1.5831         estimate D2E/DX2                !
 ! R42   R(8,23)                 1.5873         estimate D2E/DX2                !
 ! R43   R(9,10)                 2.1452         estimate D2E/DX2                !
 ! R44   R(9,16)                 1.5364         estimate D2E/DX2                !
 ! R45   R(9,17)                 1.5311         estimate D2E/DX2                !
 ! R46   R(10,24)                1.5542         estimate D2E/DX2                !
 ! R47   R(10,25)                1.5487         estimate D2E/DX2                !
 ! R48   R(11,14)                1.5407         estimate D2E/DX2                !
 ! R49   R(11,15)                1.5437         estimate D2E/DX2                !
 ! R50   R(12,13)                0.8072         estimate D2E/DX2                !
 ! R51   R(12,47)                2.0525         estimate D2E/DX2                !
 ! R52   R(14,15)                0.8066         estimate D2E/DX2                !
 ! R53   R(14,44)                2.2465         estimate D2E/DX2                !
 ! R54   R(16,17)                0.816          estimate D2E/DX2                !
 ! R55   R(16,39)                2.7397         estimate D2E/DX2                !
 ! R56   R(18,19)                0.8166         estimate D2E/DX2                !
 ! R57   R(18,37)                2.7829         estimate D2E/DX2                !
 ! R58   R(19,34)                2.8009         estimate D2E/DX2                !
 ! R59   R(20,21)                0.83           estimate D2E/DX2                !
 ! R60   R(20,34)                2.7595         estimate D2E/DX2                !
 ! R61   R(21,34)                2.7642         estimate D2E/DX2                !
 ! R62   R(22,23)                0.7925         estimate D2E/DX2                !
 ! R63   R(22,39)                2.6236         estimate D2E/DX2                !
 ! R64   R(22,41)                2.7542         estimate D2E/DX2                !
 ! R65   R(24,25)                0.806          estimate D2E/DX2                !
 ! R66   R(24,42)                2.8202         estimate D2E/DX2                !
 ! R67   R(26,27)                0.8055         estimate D2E/DX2                !
 ! R68   R(26,37)                2.8426         estimate D2E/DX2                !
 ! R69   R(26,41)                2.8407         estimate D2E/DX2                !
 ! R70   R(28,29)                0.8145         estimate D2E/DX2                !
 ! R71   R(29,41)                2.7308         estimate D2E/DX2                !
 ! R72   R(30,31)                0.8137         estimate D2E/DX2                !
 ! R73   R(30,42)                2.7596         estimate D2E/DX2                !
 ! R74   R(31,34)                2.8175         estimate D2E/DX2                !
 ! R75   R(32,33)                0.7925         estimate D2E/DX2                !
 ! R76   R(33,37)                2.693          estimate D2E/DX2                !
 ! R77   R(33,42)                2.7479         estimate D2E/DX2                !
 ! R78   R(34,35)                0.7504         estimate D2E/DX2                !
 ! R79   R(36,37)                0.7504         estimate D2E/DX2                !
 ! R80   R(38,39)                0.7488         estimate D2E/DX2                !
 ! R81   R(40,41)                0.7505         estimate D2E/DX2                !
 ! R82   R(42,43)                0.7506         estimate D2E/DX2                !
 ! R83   R(44,45)                0.6            estimate D2E/DX2                !
 ! R84   R(46,47)                0.6            estimate D2E/DX2                !
 ! A1    A(2,1,5)              107.5675         estimate D2E/DX2                !
 ! A2    A(2,1,7)               89.0154         estimate D2E/DX2                !
 ! A3    A(2,1,9)              111.7656         estimate D2E/DX2                !
 ! A4    A(2,1,20)             114.5633         estimate D2E/DX2                !
 ! A5    A(2,1,21)             130.7864         estimate D2E/DX2                !
 ! A6    A(3,1,7)              112.3048         estimate D2E/DX2                !
 ! A7    A(3,1,9)               88.9955         estimate D2E/DX2                !
 ! A8    A(3,1,11)             107.5222         estimate D2E/DX2                !
 ! A9    A(3,1,20)             130.8409         estimate D2E/DX2                !
 ! A10   A(3,1,21)             114.2998         estimate D2E/DX2                !
 ! A11   A(5,1,7)              107.6585         estimate D2E/DX2                !
 ! A12   A(5,1,11)             153.3            estimate D2E/DX2                !
 ! A13   A(5,1,20)             119.1317         estimate D2E/DX2                !
 ! A14   A(5,1,21)              87.7186         estimate D2E/DX2                !
 ! A15   A(7,1,20)             114.7003         estimate D2E/DX2                !
 ! A16   A(7,1,21)             131.4039         estimate D2E/DX2                !
 ! A17   A(9,1,11)             107.5608         estimate D2E/DX2                !
 ! A18   A(9,1,20)             131.5577         estimate D2E/DX2                !
 ! A19   A(9,1,21)             115.3031         estimate D2E/DX2                !
 ! A20   A(11,1,20)             87.5672         estimate D2E/DX2                !
 ! A21   A(11,1,21)            118.9788         estimate D2E/DX2                !
 ! A22   A(1,2,4)               93.9517         estimate D2E/DX2                !
 ! A23   A(1,2,6)               87.1862         estimate D2E/DX2                !
 ! A24   A(1,2,18)             130.2083         estimate D2E/DX2                !
 ! A25   A(1,2,19)             126.9868         estimate D2E/DX2                !
 ! A26   A(3,2,6)              111.8892         estimate D2E/DX2                !
 ! A27   A(3,2,11)             120.3734         estimate D2E/DX2                !
 ! A28   A(3,2,18)             129.5279         estimate D2E/DX2                !
 ! A29   A(3,2,19)              99.0086         estimate D2E/DX2                !
 ! A30   A(4,2,11)             110.6254         estimate D2E/DX2                !
 ! A31   A(4,2,18)             135.7282         estimate D2E/DX2                !
 ! A32   A(4,2,19)             122.7365         estimate D2E/DX2                !
 ! A33   A(6,2,18)             116.6349         estimate D2E/DX2                !
 ! A34   A(6,2,19)             142.318          estimate D2E/DX2                !
 ! A35   A(11,2,18)             97.9072         estimate D2E/DX2                !
 ! A36   A(11,2,19)            124.3018         estimate D2E/DX2                !
 ! A37   A(1,3,4)               93.8885         estimate D2E/DX2                !
 ! A38   A(1,3,10)              87.3601         estimate D2E/DX2                !
 ! A39   A(1,3,30)             130.8174         estimate D2E/DX2                !
 ! A40   A(1,3,31)             126.8559         estimate D2E/DX2                !
 ! A41   A(2,3,5)              120.3643         estimate D2E/DX2                !
 ! A42   A(2,3,10)             111.5595         estimate D2E/DX2                !
 ! A43   A(2,3,30)             129.6305         estimate D2E/DX2                !
 ! A44   A(2,3,31)              99.2178         estimate D2E/DX2                !
 ! A45   A(4,3,5)              110.2263         estimate D2E/DX2                !
 ! A46   A(4,3,30)             135.1829         estimate D2E/DX2                !
 ! A47   A(4,3,31)             123.0402         estimate D2E/DX2                !
 ! A48   A(5,3,30)              98.568          estimate D2E/DX2                !
 ! A49   A(5,3,31)             124.3972         estimate D2E/DX2                !
 ! A50   A(10,3,30)            116.5223         estimate D2E/DX2                !
 ! A51   A(10,3,31)            142.2806         estimate D2E/DX2                !
 ! A52   A(2,4,8)              105.791          estimate D2E/DX2                !
 ! A53   A(2,4,10)             107.0394         estimate D2E/DX2                !
 ! A54   A(2,4,32)             133.642          estimate D2E/DX2                !
 ! A55   A(2,4,33)             107.6645         estimate D2E/DX2                !
 ! A56   A(3,4,6)              106.948          estimate D2E/DX2                !
 ! A57   A(3,4,8)              105.8843         estimate D2E/DX2                !
 ! A58   A(3,4,32)             131.3905         estimate D2E/DX2                !
 ! A59   A(3,4,33)             109.8942         estimate D2E/DX2                !
 ! A60   A(6,4,10)             113.5846         estimate D2E/DX2                !
 ! A61   A(6,4,32)             117.3904         estimate D2E/DX2                !
 ! A62   A(6,4,33)             120.6561         estimate D2E/DX2                !
 ! A63   A(8,4,32)             111.8335         estimate D2E/DX2                !
 ! A64   A(8,4,33)             140.4494         estimate D2E/DX2                !
 ! A65   A(10,4,32)            113.9528         estimate D2E/DX2                !
 ! A66   A(10,4,33)            124.8288         estimate D2E/DX2                !
 ! A67   A(1,5,10)              96.2675         estimate D2E/DX2                !
 ! A68   A(1,5,12)             142.9523         estimate D2E/DX2                !
 ! A69   A(1,5,13)             112.5924         estimate D2E/DX2                !
 ! A70   A(3,5,9)              101.4512         estimate D2E/DX2                !
 ! A71   A(3,5,12)             127.8031         estimate D2E/DX2                !
 ! A72   A(3,5,13)             127.3622         estimate D2E/DX2                !
 ! A73   A(9,5,12)             128.2053         estimate D2E/DX2                !
 ! A74   A(9,5,13)             127.1824         estimate D2E/DX2                !
 ! A75   A(10,5,12)            120.7792         estimate D2E/DX2                !
 ! A76   A(10,5,13)            151.14           estimate D2E/DX2                !
 ! A77   A(2,6,7)               96.1556         estimate D2E/DX2                !
 ! A78   A(2,6,8)              101.1823         estimate D2E/DX2                !
 ! A79   A(2,6,26)             132.2186         estimate D2E/DX2                !
 ! A80   A(2,6,27)             122.4741         estimate D2E/DX2                !
 ! A81   A(4,6,7)              101.3527         estimate D2E/DX2                !
 ! A82   A(4,6,11)             111.9892         estimate D2E/DX2                !
 ! A83   A(4,6,26)             109.0652         estimate D2E/DX2                !
 ! A84   A(4,6,27)             133.3301         estimate D2E/DX2                !
 ! A85   A(7,6,26)             131.0697         estimate D2E/DX2                !
 ! A86   A(7,6,27)             122.9568         estimate D2E/DX2                !
 ! A87   A(8,6,11)             112.6157         estimate D2E/DX2                !
 ! A88   A(8,6,26)             108.2426         estimate D2E/DX2                !
 ! A89   A(8,6,27)             133.6528         estimate D2E/DX2                !
 ! A90   A(11,6,26)            133.2445         estimate D2E/DX2                !
 ! A91   A(11,6,27)            103.2021         estimate D2E/DX2                !
 ! A92   A(1,7,6)               87.4493         estimate D2E/DX2                !
 ! A93   A(1,7,8)               93.8751         estimate D2E/DX2                !
 ! A94   A(1,7,28)             127.0459         estimate D2E/DX2                !
 ! A95   A(1,7,29)             131.369          estimate D2E/DX2                !
 ! A96   A(6,7,9)              111.4874         estimate D2E/DX2                !
 ! A97   A(6,7,28)             141.9328         estimate D2E/DX2                !
 ! A98   A(6,7,29)             115.8994         estimate D2E/DX2                !
 ! A99   A(8,7,11)             110.1325         estimate D2E/DX2                !
 ! A100  A(8,7,28)             123.1498         estimate D2E/DX2                !
 ! A101  A(8,7,29)             134.6805         estimate D2E/DX2                !
 ! A102  A(9,7,11)             120.5095         estimate D2E/DX2                !
 ! A103  A(9,7,28)              99.5248         estimate D2E/DX2                !
 ! A104  A(9,7,29)             130.088          estimate D2E/DX2                !
 ! A105  A(11,7,28)            124.2655         estimate D2E/DX2                !
 ! A106  A(11,7,29)             98.5654         estimate D2E/DX2                !
 ! A107  A(4,8,7)              105.6793         estimate D2E/DX2                !
 ! A108  A(4,8,9)              105.7172         estimate D2E/DX2                !
 ! A109  A(4,8,22)             139.0653         estimate D2E/DX2                !
 ! A110  A(4,8,23)             110.9494         estimate D2E/DX2                !
 ! A111  A(6,8,9)              106.9251         estimate D2E/DX2                !
 ! A112  A(6,8,10)             113.6931         estimate D2E/DX2                !
 ! A113  A(6,8,22)             125.4815         estimate D2E/DX2                !
 ! A114  A(6,8,23)             111.9081         estimate D2E/DX2                !
 ! A115  A(7,8,10)             106.7805         estimate D2E/DX2                !
 ! A116  A(7,8,22)             111.7003         estimate D2E/DX2                !
 ! A117  A(7,8,23)             130.9955         estimate D2E/DX2                !
 ! A118  A(9,8,22)             108.4681         estimate D2E/DX2                !
 ! A119  A(9,8,23)             135.5578         estimate D2E/DX2                !
 ! A120  A(10,8,22)            119.6193         estimate D2E/DX2                !
 ! A121  A(10,8,23)            118.7531         estimate D2E/DX2                !
 ! A122  A(1,9,8)               94.0277         estimate D2E/DX2                !
 ! A123  A(1,9,10)              87.1778         estimate D2E/DX2                !
 ! A124  A(1,9,16)             126.5268         estimate D2E/DX2                !
 ! A125  A(1,9,17)             131.222          estimate D2E/DX2                !
 ! A126  A(5,9,7)              120.1067         estimate D2E/DX2                !
 ! A127  A(5,9,8)              110.4975         estimate D2E/DX2                !
 ! A128  A(5,9,16)             123.9851         estimate D2E/DX2                !
 ! A129  A(5,9,17)              98.4962         estimate D2E/DX2                !
 ! A130  A(7,9,10)             112.056          estimate D2E/DX2                !
 ! A131  A(7,9,16)              99.0635         estimate D2E/DX2                !
 ! A132  A(7,9,17)             129.7576         estimate D2E/DX2                !
 ! A133  A(8,9,16)             123.283          estimate D2E/DX2                !
 ! A134  A(8,9,17)             134.6661         estimate D2E/DX2                !
 ! A135  A(10,9,16)            142.5223         estimate D2E/DX2                !
 ! A136  A(10,9,17)            115.9977         estimate D2E/DX2                !
 ! A137  A(3,10,8)             101.3382         estimate D2E/DX2                !
 ! A138  A(3,10,9)              96.2938         estimate D2E/DX2                !
 ! A139  A(3,10,24)            131.3465         estimate D2E/DX2                !
 ! A140  A(3,10,25)            122.4213         estimate D2E/DX2                !
 ! A141  A(4,10,5)             112.3339         estimate D2E/DX2                !
 ! A142  A(4,10,9)             101.1431         estimate D2E/DX2                !
 ! A143  A(4,10,24)            108.4026         estimate D2E/DX2                !
 ! A144  A(4,10,25)            133.2668         estimate D2E/DX2                !
 ! A145  A(5,10,8)             112.1944         estimate D2E/DX2                !
 ! A146  A(5,10,24)            133.3887         estimate D2E/DX2                !
 ! A147  A(5,10,25)            103.2776         estimate D2E/DX2                !
 ! A148  A(8,10,24)            108.7211         estimate D2E/DX2                !
 ! A149  A(8,10,25)            133.6597         estimate D2E/DX2                !
 ! A150  A(9,10,24)            131.8459         estimate D2E/DX2                !
 ! A151  A(9,10,25)            123.0552         estimate D2E/DX2                !
 ! A152  A(1,11,6)              96.1918         estimate D2E/DX2                !
 ! A153  A(1,11,14)            143.0956         estimate D2E/DX2                !
 ! A154  A(1,11,15)            112.8849         estimate D2E/DX2                !
 ! A155  A(2,11,7)             101.4814         estimate D2E/DX2                !
 ! A156  A(2,11,14)            129.2264         estimate D2E/DX2                !
 ! A157  A(2,11,15)            126.2999         estimate D2E/DX2                !
 ! A158  A(6,11,14)            120.6751         estimate D2E/DX2                !
 ! A159  A(6,11,15)            150.9114         estimate D2E/DX2                !
 ! A160  A(7,11,14)            126.7479         estimate D2E/DX2                !
 ! A161  A(7,11,15)            128.2802         estimate D2E/DX2                !
 ! A162  A(5,12,47)            101.4513         estimate D2E/DX2                !
 ! A163  A(13,12,47)           135.5993         estimate D2E/DX2                !
 ! A164  A(11,14,44)           103.4632         estimate D2E/DX2                !
 ! A165  A(15,14,44)           134.3379         estimate D2E/DX2                !
 ! A166  A(9,16,39)            104.8737         estimate D2E/DX2                !
 ! A167  A(17,16,39)           127.0305         estimate D2E/DX2                !
 ! A168  A(2,18,37)             85.8336         estimate D2E/DX2                !
 ! A169  A(19,18,37)           100.1617         estimate D2E/DX2                !
 ! A170  A(2,19,34)             92.2302         estimate D2E/DX2                !
 ! A171  A(18,19,34)           108.643          estimate D2E/DX2                !
 ! A172  A(1,20,34)             90.6378         estimate D2E/DX2                !
 ! A173  A(1,21,34)             90.4694         estimate D2E/DX2                !
 ! A174  A(8,22,39)            111.0688         estimate D2E/DX2                !
 ! A175  A(8,22,41)             89.9828         estimate D2E/DX2                !
 ! A176  A(23,22,39)           164.0736         estimate D2E/DX2                !
 ! A177  A(23,22,41)            94.1353         estimate D2E/DX2                !
 ! A178  A(39,22,41)            71.9948         estimate D2E/DX2                !
 ! A179  A(10,24,42)            86.274          estimate D2E/DX2                !
 ! A180  A(25,24,42)            91.0122         estimate D2E/DX2                !
 ! A181  A(6,26,37)             86.0287         estimate D2E/DX2                !
 ! A182  A(6,26,41)             85.9698         estimate D2E/DX2                !
 ! A183  A(27,26,37)            88.5681         estimate D2E/DX2                !
 ! A184  A(27,26,41)            93.1781         estimate D2E/DX2                !
 ! A185  A(7,29,41)             85.9383         estimate D2E/DX2                !
 ! A186  A(28,29,41)           100.0736         estimate D2E/DX2                !
 ! A187  A(3,30,42)             85.4064         estimate D2E/DX2                !
 ! A188  A(31,30,42)           100.3155         estimate D2E/DX2                !
 ! A189  A(3,31,34)             92.0733         estimate D2E/DX2                !
 ! A190  A(30,31,34)           111.2872         estimate D2E/DX2                !
 ! A191  A(4,33,37)             94.9327         estimate D2E/DX2                !
 ! A192  A(4,33,42)             90.8824         estimate D2E/DX2                !
 ! A193  A(32,33,37)           114.0904         estimate D2E/DX2                !
 ! A194  A(32,33,42)            98.082          estimate D2E/DX2                !
 ! A195  A(37,33,42)           147.7724         estimate D2E/DX2                !
 ! A196  A(19,34,20)            90.8467         estimate D2E/DX2                !
 ! A197  A(19,34,21)            98.3485         estimate D2E/DX2                !
 ! A198  A(19,34,31)            53.0056         estimate D2E/DX2                !
 ! A199  A(19,34,35)           126.8678         estimate D2E/DX2                !
 ! A200  A(20,34,31)            98.0468         estimate D2E/DX2                !
 ! A201  A(20,34,35)           132.3743         estimate D2E/DX2                !
 ! A202  A(21,34,31)            90.1277         estimate D2E/DX2                !
 ! A203  A(21,34,35)           132.429          estimate D2E/DX2                !
 ! A204  A(31,34,35)           126.857          estimate D2E/DX2                !
 ! A205  A(18,37,26)            90.1867         estimate D2E/DX2                !
 ! A206  A(18,37,33)            86.4384         estimate D2E/DX2                !
 ! A207  A(18,37,36)           134.6401         estimate D2E/DX2                !
 ! A208  A(26,37,33)            80.5107         estimate D2E/DX2                !
 ! A209  A(26,37,36)           128.5705         estimate D2E/DX2                !
 ! A210  A(33,37,36)           118.7048         estimate D2E/DX2                !
 ! A211  A(16,39,22)            82.0243         estimate D2E/DX2                !
 ! A212  A(16,39,38)           137.4605         estimate D2E/DX2                !
 ! A213  A(22,39,38)           130.8907         estimate D2E/DX2                !
 ! A214  A(22,41,26)            81.1074         estimate D2E/DX2                !
 ! A215  A(22,41,29)            89.3016         estimate D2E/DX2                !
 ! A216  A(22,41,40)           118.4051         estimate D2E/DX2                !
 ! A217  A(26,41,29)            89.9346         estimate D2E/DX2                !
 ! A218  A(26,41,40)           129.3042         estimate D2E/DX2                !
 ! A219  A(29,41,40)           132.6903         estimate D2E/DX2                !
 ! A220  A(24,42,30)            90.4366         estimate D2E/DX2                !
 ! A221  A(24,42,33)            81.5763         estimate D2E/DX2                !
 ! A222  A(24,42,43)           128.6783         estimate D2E/DX2                !
 ! A223  A(30,42,33)            87.6518         estimate D2E/DX2                !
 ! A224  A(30,42,43)           133.2937         estimate D2E/DX2                !
 ! A225  A(33,42,43)           118.7202         estimate D2E/DX2                !
 ! A226  A(14,44,45)           127.2861         estimate D2E/DX2                !
 ! A227  A(12,47,46)           136.8306         estimate D2E/DX2                !
 ! A228  L(37,26,41,27,-1)     181.7462         estimate D2E/DX2                !
 ! A229  L(37,26,41,27,-2)     171.2033         estimate D2E/DX2                !
 ! D1    D(5,1,2,4)            -44.6882         estimate D2E/DX2                !
 ! D2    D(5,1,2,6)           -105.0078         estimate D2E/DX2                !
 ! D3    D(5,1,2,18)           131.8872         estimate D2E/DX2                !
 ! D4    D(5,1,2,19)            92.253          estimate D2E/DX2                !
 ! D5    D(7,1,2,4)             63.5392         estimate D2E/DX2                !
 ! D6    D(7,1,2,6)              3.2195         estimate D2E/DX2                !
 ! D7    D(7,1,2,18)          -119.8854         estimate D2E/DX2                !
 ! D8    D(7,1,2,19)          -159.5197         estimate D2E/DX2                !
 ! D9    D(9,1,2,4)             14.9541         estimate D2E/DX2                !
 ! D10   D(9,1,2,6)            -45.3655         estimate D2E/DX2                !
 ! D11   D(9,1,2,18)          -168.4704         estimate D2E/DX2                !
 ! D12   D(9,1,2,19)           151.8953         estimate D2E/DX2                !
 ! D13   D(20,1,2,4)          -179.6104         estimate D2E/DX2                !
 ! D14   D(20,1,2,6)           120.07           estimate D2E/DX2                !
 ! D15   D(20,1,2,18)           -3.0349         estimate D2E/DX2                !
 ! D16   D(20,1,2,19)          -42.6692         estimate D2E/DX2                !
 ! D17   D(21,1,2,4)          -147.2796         estimate D2E/DX2                !
 ! D18   D(21,1,2,6)           152.4007         estimate D2E/DX2                !
 ! D19   D(21,1,2,18)           29.2958         estimate D2E/DX2                !
 ! D20   D(21,1,2,19)          -10.3385         estimate D2E/DX2                !
 ! D21   D(7,1,3,4)            -14.6976         estimate D2E/DX2                !
 ! D22   D(7,1,3,10)            45.3242         estimate D2E/DX2                !
 ! D23   D(7,1,3,30)           168.7496         estimate D2E/DX2                !
 ! D24   D(7,1,3,31)          -151.9148         estimate D2E/DX2                !
 ! D25   D(9,1,3,4)            -63.0659         estimate D2E/DX2                !
 ! D26   D(9,1,3,10)            -3.0441         estimate D2E/DX2                !
 ! D27   D(9,1,3,30)           120.3813         estimate D2E/DX2                !
 ! D28   D(9,1,3,31)           159.7169         estimate D2E/DX2                !
 ! D29   D(11,1,3,4)            45.0483         estimate D2E/DX2                !
 ! D30   D(11,1,3,10)          105.0701         estimate D2E/DX2                !
 ! D31   D(11,1,3,30)         -131.5045         estimate D2E/DX2                !
 ! D32   D(11,1,3,31)          -92.1689         estimate D2E/DX2                !
 ! D33   D(20,1,3,4)           147.4099         estimate D2E/DX2                !
 ! D34   D(20,1,3,10)         -152.5683         estimate D2E/DX2                !
 ! D35   D(20,1,3,30)          -29.1429         estimate D2E/DX2                !
 ! D36   D(20,1,3,31)           10.1927         estimate D2E/DX2                !
 ! D37   D(21,1,3,4)           179.4754         estimate D2E/DX2                !
 ! D38   D(21,1,3,10)         -120.5029         estimate D2E/DX2                !
 ! D39   D(21,1,3,30)            2.9225         estimate D2E/DX2                !
 ! D40   D(21,1,3,31)           42.2581         estimate D2E/DX2                !
 ! D41   D(2,1,5,10)            47.0584         estimate D2E/DX2                !
 ! D42   D(2,1,5,12)          -132.5335         estimate D2E/DX2                !
 ! D43   D(2,1,5,13)          -133.036          estimate D2E/DX2                !
 ! D44   D(7,1,5,10)           -47.6377         estimate D2E/DX2                !
 ! D45   D(7,1,5,12)           132.7704         estimate D2E/DX2                !
 ! D46   D(7,1,5,13)           132.268          estimate D2E/DX2                !
 ! D47   D(11,1,5,10)            0.1293         estimate D2E/DX2                !
 ! D48   D(11,1,5,12)         -179.4626         estimate D2E/DX2                !
 ! D49   D(11,1,5,13)         -179.965          estimate D2E/DX2                !
 ! D50   D(20,1,5,10)          179.5609         estimate D2E/DX2                !
 ! D51   D(20,1,5,12)           -0.031          estimate D2E/DX2                !
 ! D52   D(20,1,5,13)           -0.5335         estimate D2E/DX2                !
 ! D53   D(21,1,5,10)          179.3673         estimate D2E/DX2                !
 ! D54   D(21,1,5,12)           -0.2246         estimate D2E/DX2                !
 ! D55   D(21,1,5,13)           -0.727          estimate D2E/DX2                !
 ! D56   D(2,1,7,6)             -3.2281         estimate D2E/DX2                !
 ! D57   D(2,1,7,8)            -63.1777         estimate D2E/DX2                !
 ! D58   D(2,1,7,28)           159.2765         estimate D2E/DX2                !
 ! D59   D(2,1,7,29)           119.6854         estimate D2E/DX2                !
 ! D60   D(3,1,7,6)             45.2226         estimate D2E/DX2                !
 ! D61   D(3,1,7,8)            -14.727          estimate D2E/DX2                !
 ! D62   D(3,1,7,28)          -152.2728         estimate D2E/DX2                !
 ! D63   D(3,1,7,29)           168.1361         estimate D2E/DX2                !
 ! D64   D(5,1,7,6)            104.9112         estimate D2E/DX2                !
 ! D65   D(5,1,7,8)             44.9617         estimate D2E/DX2                !
 ! D66   D(5,1,7,28)           -92.5842         estimate D2E/DX2                !
 ! D67   D(5,1,7,29)          -132.1753         estimate D2E/DX2                !
 ! D68   D(20,1,7,6)          -119.9542         estimate D2E/DX2                !
 ! D69   D(20,1,7,8)          -179.9038         estimate D2E/DX2                !
 ! D70   D(20,1,7,28)           42.5504         estimate D2E/DX2                !
 ! D71   D(20,1,7,29)            2.9593         estimate D2E/DX2                !
 ! D72   D(21,1,7,6)          -152.0859         estimate D2E/DX2                !
 ! D73   D(21,1,7,8)           147.9645         estimate D2E/DX2                !
 ! D74   D(21,1,7,28)           10.4186         estimate D2E/DX2                !
 ! D75   D(21,1,7,29)          -29.1724         estimate D2E/DX2                !
 ! D76   D(2,1,9,8)             14.7182         estimate D2E/DX2                !
 ! D77   D(2,1,9,10)           -45.6019         estimate D2E/DX2                !
 ! D78   D(2,1,9,16)           152.1742         estimate D2E/DX2                !
 ! D79   D(2,1,9,17)          -168.305          estimate D2E/DX2                !
 ! D80   D(3,1,9,8)             63.3631         estimate D2E/DX2                !
 ! D81   D(3,1,9,10)             3.043          estimate D2E/DX2                !
 ! D82   D(3,1,9,16)          -159.1809         estimate D2E/DX2                !
 ! D83   D(3,1,9,17)          -119.6601         estimate D2E/DX2                !
 ! D84   D(11,1,9,8)           -44.7137         estimate D2E/DX2                !
 ! D85   D(11,1,9,10)         -105.0338         estimate D2E/DX2                !
 ! D86   D(11,1,9,16)           92.7424         estimate D2E/DX2                !
 ! D87   D(11,1,9,17)          132.2631         estimate D2E/DX2                !
 ! D88   D(20,1,9,8)          -147.4847         estimate D2E/DX2                !
 ! D89   D(20,1,9,10)          152.1952         estimate D2E/DX2                !
 ! D90   D(20,1,9,16)          -10.0287         estimate D2E/DX2                !
 ! D91   D(20,1,9,17)           29.4921         estimate D2E/DX2                !
 ! D92   D(21,1,9,8)           179.912          estimate D2E/DX2                !
 ! D93   D(21,1,9,10)          119.5919         estimate D2E/DX2                !
 ! D94   D(21,1,9,16)          -42.6319         estimate D2E/DX2                !
 ! D95   D(21,1,9,17)           -3.1112         estimate D2E/DX2                !
 ! D96   D(3,1,11,6)           -47.8975         estimate D2E/DX2                !
 ! D97   D(3,1,11,14)          134.5904         estimate D2E/DX2                !
 ! D98   D(3,1,11,15)          131.2535         estimate D2E/DX2                !
 ! D99   D(5,1,11,6)            -0.6924         estimate D2E/DX2                !
 ! D100  D(5,1,11,14)         -178.2045         estimate D2E/DX2                !
 ! D101  D(5,1,11,15)          178.4586         estimate D2E/DX2                !
 ! D102  D(9,1,11,6)            46.7275         estimate D2E/DX2                !
 ! D103  D(9,1,11,14)         -130.7846         estimate D2E/DX2                !
 ! D104  D(9,1,11,15)         -134.1215         estimate D2E/DX2                !
 ! D105  D(20,1,11,6)          179.8046         estimate D2E/DX2                !
 ! D106  D(20,1,11,14)           2.2925         estimate D2E/DX2                !
 ! D107  D(20,1,11,15)          -1.0444         estimate D2E/DX2                !
 ! D108  D(21,1,11,6)         -179.822          estimate D2E/DX2                !
 ! D109  D(21,1,11,14)           2.6659         estimate D2E/DX2                !
 ! D110  D(21,1,11,15)          -0.671          estimate D2E/DX2                !
 ! D111  D(2,1,20,34)           47.8562         estimate D2E/DX2                !
 ! D112  D(3,1,20,34)          -12.992          estimate D2E/DX2                !
 ! D113  D(5,1,20,34)          -81.5377         estimate D2E/DX2                !
 ! D114  D(7,1,20,34)          148.7758         estimate D2E/DX2                !
 ! D115  D(9,1,20,34)         -150.3298         estimate D2E/DX2                !
 ! D116  D(11,1,20,34)          98.2066         estimate D2E/DX2                !
 ! D117  D(2,1,21,34)           11.6151         estimate D2E/DX2                !
 ! D118  D(3,1,21,34)          -49.0372         estimate D2E/DX2                !
 ! D119  D(5,1,21,34)          -99.7668         estimate D2E/DX2                !
 ! D120  D(7,1,21,34)          148.5414         estimate D2E/DX2                !
 ! D121  D(9,1,21,34)         -150.1175         estimate D2E/DX2                !
 ! D122  D(11,1,21,34)          79.8419         estimate D2E/DX2                !
 ! D123  D(6,2,3,5)             62.3891         estimate D2E/DX2                !
 ! D124  D(6,2,3,10)            -0.5049         estimate D2E/DX2                !
 ! D125  D(6,2,3,30)          -162.4263         estimate D2E/DX2                !
 ! D126  D(6,2,3,31)          -158.2895         estimate D2E/DX2                !
 ! D127  D(11,2,3,5)            -0.638          estimate D2E/DX2                !
 ! D128  D(11,2,3,10)          -63.5319         estimate D2E/DX2                !
 ! D129  D(11,2,3,30)          134.5467         estimate D2E/DX2                !
 ! D130  D(11,2,3,31)          138.6835         estimate D2E/DX2                !
 ! D131  D(18,2,3,5)          -134.2944         estimate D2E/DX2                !
 ! D132  D(18,2,3,10)          162.8117         estimate D2E/DX2                !
 ! D133  D(18,2,3,30)            0.8903         estimate D2E/DX2                !
 ! D134  D(18,2,3,31)            5.0271         estimate D2E/DX2                !
 ! D135  D(19,2,3,5)          -139.6003         estimate D2E/DX2                !
 ! D136  D(19,2,3,10)          157.5057         estimate D2E/DX2                !
 ! D137  D(19,2,3,30)           -4.4157         estimate D2E/DX2                !
 ! D138  D(19,2,3,31)           -0.2789         estimate D2E/DX2                !
 ! D139  D(1,2,4,8)            -41.668          estimate D2E/DX2                !
 ! D140  D(1,2,4,10)            23.3106         estimate D2E/DX2                !
 ! D141  D(1,2,4,32)           174.8391         estimate D2E/DX2                !
 ! D142  D(1,2,4,33)           159.7385         estimate D2E/DX2                !
 ! D143  D(11,2,4,8)            15.4492         estimate D2E/DX2                !
 ! D144  D(11,2,4,10)           80.4277         estimate D2E/DX2                !
 ! D145  D(11,2,4,32)         -128.0438         estimate D2E/DX2                !
 ! D146  D(11,2,4,33)         -143.1443         estimate D2E/DX2                !
 ! D147  D(18,2,4,8)           142.0791         estimate D2E/DX2                !
 ! D148  D(18,2,4,10)         -152.9424         estimate D2E/DX2                !
 ! D149  D(18,2,4,32)           -1.4139         estimate D2E/DX2                !
 ! D150  D(18,2,4,33)          -16.5145         estimate D2E/DX2                !
 ! D151  D(19,2,4,8)           178.7486         estimate D2E/DX2                !
 ! D152  D(19,2,4,10)         -116.2728         estimate D2E/DX2                !
 ! D153  D(19,2,4,32)           35.2557         estimate D2E/DX2                !
 ! D154  D(19,2,4,33)           20.1551         estimate D2E/DX2                !
 ! D155  D(1,2,6,7)             -3.4383         estimate D2E/DX2                !
 ! D156  D(1,2,6,8)             57.0218         estimate D2E/DX2                !
 ! D157  D(1,2,6,26)          -175.3713         estimate D2E/DX2                !
 ! D158  D(1,2,6,27)          -139.2634         estimate D2E/DX2                !
 ! D159  D(3,2,6,7)            -63.4798         estimate D2E/DX2                !
 ! D160  D(3,2,6,8)             -3.0197         estimate D2E/DX2                !
 ! D161  D(3,2,6,26)           124.5872         estimate D2E/DX2                !
 ! D162  D(3,2,6,27)           160.6951         estimate D2E/DX2                !
 ! D163  D(18,2,6,7)           130.8628         estimate D2E/DX2                !
 ! D164  D(18,2,6,8)          -168.6771         estimate D2E/DX2                !
 ! D165  D(18,2,6,26)          -41.0702         estimate D2E/DX2                !
 ! D166  D(18,2,6,27)           -4.9623         estimate D2E/DX2                !
 ! D167  D(19,2,6,7)           153.7481         estimate D2E/DX2                !
 ! D168  D(19,2,6,8)          -145.7917         estimate D2E/DX2                !
 ! D169  D(19,2,6,26)          -18.1849         estimate D2E/DX2                !
 ! D170  D(19,2,6,27)           17.923          estimate D2E/DX2                !
 ! D171  D(3,2,11,7)            44.5108         estimate D2E/DX2                !
 ! D172  D(3,2,11,14)         -152.9503         estimate D2E/DX2                !
 ! D173  D(3,2,11,15)         -114.4899         estimate D2E/DX2                !
 ! D174  D(4,2,11,7)           -24.2227         estimate D2E/DX2                !
 ! D175  D(4,2,11,14)          138.3162         estimate D2E/DX2                !
 ! D176  D(4,2,11,15)          176.7766         estimate D2E/DX2                !
 ! D177  D(18,2,11,7)         -169.7803         estimate D2E/DX2                !
 ! D178  D(18,2,11,14)          -7.2414         estimate D2E/DX2                !
 ! D179  D(18,2,11,15)          31.219          estimate D2E/DX2                !
 ! D180  D(19,2,11,7)          172.7921         estimate D2E/DX2                !
 ! D181  D(19,2,11,14)         -24.669          estimate D2E/DX2                !
 ! D182  D(19,2,11,15)          13.7914         estimate D2E/DX2                !
 ! D183  D(1,2,18,37)          161.3364         estimate D2E/DX2                !
 ! D184  D(3,2,18,37)         -111.9372         estimate D2E/DX2                !
 ! D185  D(4,2,18,37)          -23.5608         estimate D2E/DX2                !
 ! D186  D(6,2,18,37)           50.7246         estimate D2E/DX2                !
 ! D187  D(11,2,18,37)         107.1265         estimate D2E/DX2                !
 ! D188  D(1,2,19,34)           -0.3831         estimate D2E/DX2                !
 ! D189  D(3,2,19,34)           63.2555         estimate D2E/DX2                !
 ! D190  D(4,2,19,34)          125.5464         estimate D2E/DX2                !
 ! D191  D(6,2,19,34)         -151.382          estimate D2E/DX2                !
 ! D192  D(11,2,19,34)         -73.454          estimate D2E/DX2                !
 ! D193  D(1,3,4,6)            -23.1499         estimate D2E/DX2                !
 ! D194  D(1,3,4,8)             41.381          estimate D2E/DX2                !
 ! D195  D(1,3,4,32)          -178.6047         estimate D2E/DX2                !
 ! D196  D(1,3,4,33)          -155.7705         estimate D2E/DX2                !
 ! D197  D(5,3,4,6)            -80.2626         estimate D2E/DX2                !
 ! D198  D(5,3,4,8)            -15.7317         estimate D2E/DX2                !
 ! D199  D(5,3,4,32)           124.2826         estimate D2E/DX2                !
 ! D200  D(5,3,4,33)           147.1168         estimate D2E/DX2                !
 ! D201  D(30,3,4,6)           153.1485         estimate D2E/DX2                !
 ! D202  D(30,3,4,8)          -142.3206         estimate D2E/DX2                !
 ! D203  D(30,3,4,32)           -2.3063         estimate D2E/DX2                !
 ! D204  D(30,3,4,33)           20.5279         estimate D2E/DX2                !
 ! D205  D(31,3,4,6)           116.4353         estimate D2E/DX2                !
 ! D206  D(31,3,4,8)          -179.0338         estimate D2E/DX2                !
 ! D207  D(31,3,4,32)          -39.0195         estimate D2E/DX2                !
 ! D208  D(31,3,4,33)          -16.1853         estimate D2E/DX2                !
 ! D209  D(2,3,5,9)            -44.0823         estimate D2E/DX2                !
 ! D210  D(2,3,5,12)           153.0149         estimate D2E/DX2                !
 ! D211  D(2,3,5,13)           114.4267         estimate D2E/DX2                !
 ! D212  D(4,3,5,9)             24.1266         estimate D2E/DX2                !
 ! D213  D(4,3,5,12)          -138.7762         estimate D2E/DX2                !
 ! D214  D(4,3,5,13)          -177.3643         estimate D2E/DX2                !
 ! D215  D(30,3,5,9)           169.2136         estimate D2E/DX2                !
 ! D216  D(30,3,5,12)            6.3109         estimate D2E/DX2                !
 ! D217  D(30,3,5,13)          -32.2773         estimate D2E/DX2                !
 ! D218  D(31,3,5,9)          -172.8454         estimate D2E/DX2                !
 ! D219  D(31,3,5,12)           24.2519         estimate D2E/DX2                !
 ! D220  D(31,3,5,13)          -14.3363         estimate D2E/DX2                !
 ! D221  D(1,3,10,8)           -56.6295         estimate D2E/DX2                !
 ! D222  D(1,3,10,9)             3.258          estimate D2E/DX2                !
 ! D223  D(1,3,10,24)          175.6008         estimate D2E/DX2                !
 ! D224  D(1,3,10,25)          139.3235         estimate D2E/DX2                !
 ! D225  D(2,3,10,8)             3.7665         estimate D2E/DX2                !
 ! D226  D(2,3,10,9)            63.654          estimate D2E/DX2                !
 ! D227  D(2,3,10,24)         -124.0031         estimate D2E/DX2                !
 ! D228  D(2,3,10,25)         -160.2805         estimate D2E/DX2                !
 ! D229  D(30,3,10,8)          168.274          estimate D2E/DX2                !
 ! D230  D(30,3,10,9)         -131.8385         estimate D2E/DX2                !
 ! D231  D(30,3,10,24)          40.5044         estimate D2E/DX2                !
 ! D232  D(30,3,10,25)           4.227          estimate D2E/DX2                !
 ! D233  D(31,3,10,8)          146.1756         estimate D2E/DX2                !
 ! D234  D(31,3,10,9)         -153.9369         estimate D2E/DX2                !
 ! D235  D(31,3,10,24)          18.4059         estimate D2E/DX2                !
 ! D236  D(31,3,10,25)         -17.8714         estimate D2E/DX2                !
 ! D237  D(1,3,30,42)         -162.4844         estimate D2E/DX2                !
 ! D238  D(2,3,30,42)          109.9844         estimate D2E/DX2                !
 ! D239  D(4,3,30,42)           22.398          estimate D2E/DX2                !
 ! D240  D(5,3,30,42)         -107.968          estimate D2E/DX2                !
 ! D241  D(10,3,30,42)         -51.198          estimate D2E/DX2                !
 ! D242  D(1,3,31,34)            1.8327         estimate D2E/DX2                !
 ! D243  D(2,3,31,34)          -62.1904         estimate D2E/DX2                !
 ! D244  D(4,3,31,34)         -124.2292         estimate D2E/DX2                !
 ! D245  D(5,3,31,34)           74.8419         estimate D2E/DX2                !
 ! D246  D(10,3,31,34)         152.8926         estimate D2E/DX2                !
 ! D247  D(3,4,6,7)             57.7698         estimate D2E/DX2                !
 ! D248  D(3,4,6,11)            -4.0023         estimate D2E/DX2                !
 ! D249  D(3,4,6,26)          -161.1191         estimate D2E/DX2                !
 ! D250  D(3,4,6,27)          -140.0184         estimate D2E/DX2                !
 ! D251  D(10,4,6,7)            -6.2997         estimate D2E/DX2                !
 ! D252  D(10,4,6,11)          -68.0718         estimate D2E/DX2                !
 ! D253  D(10,4,6,26)          134.8114         estimate D2E/DX2                !
 ! D254  D(10,4,6,27)          155.9121         estimate D2E/DX2                !
 ! D255  D(32,4,6,7)          -142.7786         estimate D2E/DX2                !
 ! D256  D(32,4,6,11)          155.4493         estimate D2E/DX2                !
 ! D257  D(32,4,6,26)           -1.6675         estimate D2E/DX2                !
 ! D258  D(32,4,6,27)           19.4332         estimate D2E/DX2                !
 ! D259  D(33,4,6,7)          -175.778          estimate D2E/DX2                !
 ! D260  D(33,4,6,11)          122.4499         estimate D2E/DX2                !
 ! D261  D(33,4,6,26)          -34.6669         estimate D2E/DX2                !
 ! D262  D(33,4,6,27)          -13.5662         estimate D2E/DX2                !
 ! D263  D(2,4,8,7)              0.3104         estimate D2E/DX2                !
 ! D264  D(2,4,8,9)             59.0685         estimate D2E/DX2                !
 ! D265  D(2,4,8,22)          -155.1667         estimate D2E/DX2                !
 ! D266  D(2,4,8,23)          -146.5191         estimate D2E/DX2                !
 ! D267  D(3,4,8,7)            -58.6099         estimate D2E/DX2                !
 ! D268  D(3,4,8,9)              0.1482         estimate D2E/DX2                !
 ! D269  D(3,4,8,22)           145.913          estimate D2E/DX2                !
 ! D270  D(3,4,8,23)           154.5606         estimate D2E/DX2                !
 ! D271  D(32,4,8,7)           152.6783         estimate D2E/DX2                !
 ! D272  D(32,4,8,9)          -148.5636         estimate D2E/DX2                !
 ! D273  D(32,4,8,22)           -2.7988         estimate D2E/DX2                !
 ! D274  D(32,4,8,23)            5.8487         estimate D2E/DX2                !
 ! D275  D(33,4,8,7)           147.2065         estimate D2E/DX2                !
 ! D276  D(33,4,8,9)          -154.0354         estimate D2E/DX2                !
 ! D277  D(33,4,8,22)           -8.2706         estimate D2E/DX2                !
 ! D278  D(33,4,8,23)            0.3769         estimate D2E/DX2                !
 ! D279  D(2,4,10,5)             3.3443         estimate D2E/DX2                !
 ! D280  D(2,4,10,9)           -58.3669         estimate D2E/DX2                !
 ! D281  D(2,4,10,24)          160.1772         estimate D2E/DX2                !
 ! D282  D(2,4,10,25)          140.036          estimate D2E/DX2                !
 ! D283  D(6,4,10,5)            67.516          estimate D2E/DX2                !
 ! D284  D(6,4,10,9)             5.8048         estimate D2E/DX2                !
 ! D285  D(6,4,10,24)         -135.651          estimate D2E/DX2                !
 ! D286  D(6,4,10,25)         -155.7923         estimate D2E/DX2                !
 ! D287  D(32,4,10,5)         -154.4769         estimate D2E/DX2                !
 ! D288  D(32,4,10,9)          143.8118         estimate D2E/DX2                !
 ! D289  D(32,4,10,24)           2.356          estimate D2E/DX2                !
 ! D290  D(32,4,10,25)         -17.7852         estimate D2E/DX2                !
 ! D291  D(33,4,10,5)         -123.5166         estimate D2E/DX2                !
 ! D292  D(33,4,10,9)          174.7722         estimate D2E/DX2                !
 ! D293  D(33,4,10,24)          33.3164         estimate D2E/DX2                !
 ! D294  D(33,4,10,25)          13.1751         estimate D2E/DX2                !
 ! D295  D(2,4,33,37)           43.4446         estimate D2E/DX2                !
 ! D296  D(2,4,33,42)         -104.8226         estimate D2E/DX2                !
 ! D297  D(3,4,33,37)          103.37           estimate D2E/DX2                !
 ! D298  D(3,4,33,42)          -44.8973         estimate D2E/DX2                !
 ! D299  D(6,4,33,37)          -21.7199         estimate D2E/DX2                !
 ! D300  D(6,4,33,42)         -169.9872         estimate D2E/DX2                !
 ! D301  D(8,4,33,37)         -103.0817         estimate D2E/DX2                !
 ! D302  D(8,4,33,42)          108.6511         estimate D2E/DX2                !
 ! D303  D(10,4,33,37)         170.0438         estimate D2E/DX2                !
 ! D304  D(10,4,33,42)          21.7765         estimate D2E/DX2                !
 ! D305  D(3,5,9,7)             44.8044         estimate D2E/DX2                !
 ! D306  D(3,5,9,8)            -24.12           estimate D2E/DX2                !
 ! D307  D(3,5,9,16)           172.4295         estimate D2E/DX2                !
 ! D308  D(3,5,9,17)          -168.6739         estimate D2E/DX2                !
 ! D309  D(12,5,9,7)          -152.3898         estimate D2E/DX2                !
 ! D310  D(12,5,9,8)           138.6859         estimate D2E/DX2                !
 ! D311  D(12,5,9,16)          -24.7647         estimate D2E/DX2                !
 ! D312  D(12,5,9,17)           -5.8681         estimate D2E/DX2                !
 ! D313  D(13,5,9,7)          -113.7585         estimate D2E/DX2                !
 ! D314  D(13,5,9,8)           177.3171         estimate D2E/DX2                !
 ! D315  D(13,5,9,16)           13.8666         estimate D2E/DX2                !
 ! D316  D(13,5,9,17)           32.7632         estimate D2E/DX2                !
 ! D317  D(1,5,10,4)           -30.4549         estimate D2E/DX2                !
 ! D318  D(1,5,10,8)            30.8377         estimate D2E/DX2                !
 ! D319  D(1,5,10,24)         -179.5457         estimate D2E/DX2                !
 ! D320  D(1,5,10,25)         -179.5785         estimate D2E/DX2                !
 ! D321  D(12,5,10,4)          149.259          estimate D2E/DX2                !
 ! D322  D(12,5,10,8)         -149.4485         estimate D2E/DX2                !
 ! D323  D(12,5,10,24)           0.1681         estimate D2E/DX2                !
 ! D324  D(12,5,10,25)           0.1354         estimate D2E/DX2                !
 ! D325  D(13,5,10,4)          149.7256         estimate D2E/DX2                !
 ! D326  D(13,5,10,8)         -148.9819         estimate D2E/DX2                !
 ! D327  D(13,5,10,24)           0.6347         estimate D2E/DX2                !
 ! D328  D(13,5,10,25)           0.602          estimate D2E/DX2                !
 ! D329  D(1,5,12,47)          133.5427         estimate D2E/DX2                !
 ! D330  D(3,5,12,47)           33.2024         estimate D2E/DX2                !
 ! D331  D(9,5,12,47)         -125.2862         estimate D2E/DX2                !
 ! D332  D(10,5,12,47)         -45.9851         estimate D2E/DX2                !
 ! D333  D(2,6,7,1)              3.4444         estimate D2E/DX2                !
 ! D334  D(2,6,7,9)             64.0621         estimate D2E/DX2                !
 ! D335  D(2,6,7,28)          -153.6535         estimate D2E/DX2                !
 ! D336  D(2,6,7,29)          -132.1002         estimate D2E/DX2                !
 ! D337  D(4,6,7,1)            -56.3909         estimate D2E/DX2                !
 ! D338  D(4,6,7,9)              4.2268         estimate D2E/DX2                !
 ! D339  D(4,6,7,28)           146.5112         estimate D2E/DX2                !
 ! D340  D(4,6,7,29)           168.0645         estimate D2E/DX2                !
 ! D341  D(26,6,7,1)           175.5209         estimate D2E/DX2                !
 ! D342  D(26,6,7,9)          -123.8614         estimate D2E/DX2                !
 ! D343  D(26,6,7,28)           18.423          estimate D2E/DX2                !
 ! D344  D(26,6,7,29)           39.9763         estimate D2E/DX2                !
 ! D345  D(27,6,7,1)           138.9667         estimate D2E/DX2                !
 ! D346  D(27,6,7,9)          -160.4157         estimate D2E/DX2                !
 ! D347  D(27,6,7,28)          -18.1312         estimate D2E/DX2                !
 ! D348  D(27,6,7,29)            3.4221         estimate D2E/DX2                !
 ! D349  D(2,6,8,9)            -58.4765         estimate D2E/DX2                !
 ! D350  D(2,6,8,10)             5.6296         estimate D2E/DX2                !
 ! D351  D(2,6,8,22)           172.9486         estimate D2E/DX2                !
 ! D352  D(2,6,8,23)           143.59           estimate D2E/DX2                !
 ! D353  D(11,6,8,9)             2.9291         estimate D2E/DX2                !
 ! D354  D(11,6,8,10)           67.0353         estimate D2E/DX2                !
 ! D355  D(11,6,8,22)         -125.6458         estimate D2E/DX2                !
 ! D356  D(11,6,8,23)         -155.0043         estimate D2E/DX2                !
 ! D357  D(26,6,8,9)           159.6757         estimate D2E/DX2                !
 ! D358  D(26,6,8,10)         -136.2182         estimate D2E/DX2                !
 ! D359  D(26,6,8,22)           31.1008         estimate D2E/DX2                !
 ! D360  D(26,6,8,23)            1.7422         estimate D2E/DX2                !
 ! D361  D(27,6,8,9)           140.6082         estimate D2E/DX2                !
 ! D362  D(27,6,8,10)         -155.2857         estimate D2E/DX2                !
 ! D363  D(27,6,8,22)           12.0333         estimate D2E/DX2                !
 ! D364  D(27,6,8,23)          -17.3253         estimate D2E/DX2                !
 ! D365  D(4,6,11,1)            31.1952         estimate D2E/DX2                !
 ! D366  D(4,6,11,14)         -150.5416         estimate D2E/DX2                !
 ! D367  D(4,6,11,15)         -147.1959         estimate D2E/DX2                !
 ! D368  D(8,6,11,1)           -30.0857         estimate D2E/DX2                !
 ! D369  D(8,6,11,14)          148.1775         estimate D2E/DX2                !
 ! D370  D(8,6,11,15)          151.5232         estimate D2E/DX2                !
 ! D371  D(26,6,11,1)         -179.1056         estimate D2E/DX2                !
 ! D372  D(26,6,11,14)          -0.8423         estimate D2E/DX2                !
 ! D373  D(26,6,11,15)           2.5034         estimate D2E/DX2                !
 ! D374  D(27,6,11,1)          179.9387         estimate D2E/DX2                !
 ! D375  D(27,6,11,14)          -1.798          estimate D2E/DX2                !
 ! D376  D(27,6,11,15)           1.5477         estimate D2E/DX2                !
 ! D377  D(2,6,26,37)           -6.5342         estimate D2E/DX2                !
 ! D378  D(2,6,26,41)          177.5033         estimate D2E/DX2                !
 ! D379  D(4,6,26,37)           58.8613         estimate D2E/DX2                !
 ! D380  D(4,6,26,41)         -117.1012         estimate D2E/DX2                !
 ! D381  D(7,6,26,37)         -175.8694         estimate D2E/DX2                !
 ! D382  D(7,6,26,41)            8.1681         estimate D2E/DX2                !
 ! D383  D(8,6,26,37)          118.5504         estimate D2E/DX2                !
 ! D384  D(8,6,26,41)          -57.4121         estimate D2E/DX2                !
 ! D385  D(11,6,26,37)         -91.4699         estimate D2E/DX2                !
 ! D386  D(11,6,26,41)          92.5676         estimate D2E/DX2                !
 ! D387  D(1,7,8,4)             41.2775         estimate D2E/DX2                !
 ! D388  D(1,7,8,10)           -23.2412         estimate D2E/DX2                !
 ! D389  D(1,7,8,22)          -155.7414         estimate D2E/DX2                !
 ! D390  D(1,7,8,23)           178.6687         estimate D2E/DX2                !
 ! D391  D(11,7,8,4)           -15.8975         estimate D2E/DX2                !
 ! D392  D(11,7,8,10)          -80.4162         estimate D2E/DX2                !
 ! D393  D(11,7,8,22)          147.0836         estimate D2E/DX2                !
 ! D394  D(11,7,8,23)          121.4937         estimate D2E/DX2                !
 ! D395  D(28,7,8,4)          -178.7746         estimate D2E/DX2                !
 ! D396  D(28,7,8,10)          116.7067         estimate D2E/DX2                !
 ! D397  D(28,7,8,22)          -15.7936         estimate D2E/DX2                !
 ! D398  D(28,7,8,23)          -41.3834         estimate D2E/DX2                !
 ! D399  D(29,7,8,4)          -141.7445         estimate D2E/DX2                !
 ! D400  D(29,7,8,10)          153.7368         estimate D2E/DX2                !
 ! D401  D(29,7,8,22)           21.2366         estimate D2E/DX2                !
 ! D402  D(29,7,8,23)           -4.3533         estimate D2E/DX2                !
 ! D403  D(6,7,9,5)            -63.8762         estimate D2E/DX2                !
 ! D404  D(6,7,9,10)            -0.8944         estimate D2E/DX2                !
 ! D405  D(6,7,9,16)           157.8087         estimate D2E/DX2                !
 ! D406  D(6,7,9,17)           161.3321         estimate D2E/DX2                !
 ! D407  D(11,7,9,5)            -0.988          estimate D2E/DX2                !
 ! D408  D(11,7,9,10)           61.9938         estimate D2E/DX2                !
 ! D409  D(11,7,9,16)         -139.3031         estimate D2E/DX2                !
 ! D410  D(11,7,9,17)         -135.7796         estimate D2E/DX2                !
 ! D411  D(28,7,9,5)           138.6102         estimate D2E/DX2                !
 ! D412  D(28,7,9,10)         -158.408          estimate D2E/DX2                !
 ! D413  D(28,7,9,16)            0.2951         estimate D2E/DX2                !
 ! D414  D(28,7,9,17)            3.8185         estimate D2E/DX2                !
 ! D415  D(29,7,9,5)           135.2286         estimate D2E/DX2                !
 ! D416  D(29,7,9,10)         -161.7896         estimate D2E/DX2                !
 ! D417  D(29,7,9,16)           -3.0865         estimate D2E/DX2                !
 ! D418  D(29,7,9,17)            0.437          estimate D2E/DX2                !
 ! D419  D(8,7,11,2)            24.3011         estimate D2E/DX2                !
 ! D420  D(8,7,11,14)         -138.8357         estimate D2E/DX2                !
 ! D421  D(8,7,11,15)         -177.286          estimate D2E/DX2                !
 ! D422  D(9,7,11,2)           -43.7176         estimate D2E/DX2                !
 ! D423  D(9,7,11,14)          153.1456         estimate D2E/DX2                !
 ! D424  D(9,7,11,15)          114.6953         estimate D2E/DX2                !
 ! D425  D(28,7,11,2)         -173.0527         estimate D2E/DX2                !
 ! D426  D(28,7,11,14)          23.8105         estimate D2E/DX2                !
 ! D427  D(28,7,11,15)         -14.6398         estimate D2E/DX2                !
 ! D428  D(29,7,11,2)          168.6493         estimate D2E/DX2                !
 ! D429  D(29,7,11,14)           5.5126         estimate D2E/DX2                !
 ! D430  D(29,7,11,15)         -32.9378         estimate D2E/DX2                !
 ! D431  D(1,7,29,41)         -163.3134         estimate D2E/DX2                !
 ! D432  D(6,7,29,41)          -52.1093         estimate D2E/DX2                !
 ! D433  D(8,7,29,41)           20.7057         estimate D2E/DX2                !
 ! D434  D(9,7,29,41)          108.102          estimate D2E/DX2                !
 ! D435  D(11,7,29,41)        -108.9727         estimate D2E/DX2                !
 ! D436  D(4,8,9,1)            -41.4857         estimate D2E/DX2                !
 ! D437  D(4,8,9,5)             15.464          estimate D2E/DX2                !
 ! D438  D(4,8,9,16)           179.0526         estimate D2E/DX2                !
 ! D439  D(4,8,9,17)           141.7117         estimate D2E/DX2                !
 ! D440  D(6,8,9,1)             23.5416         estimate D2E/DX2                !
 ! D441  D(6,8,9,5)             80.4912         estimate D2E/DX2                !
 ! D442  D(6,8,9,16)          -115.9201         estimate D2E/DX2                !
 ! D443  D(6,8,9,17)          -153.261          estimate D2E/DX2                !
 ! D444  D(22,8,9,1)           161.3832         estimate D2E/DX2                !
 ! D445  D(22,8,9,5)          -141.6672         estimate D2E/DX2                !
 ! D446  D(22,8,9,16)           21.9215         estimate D2E/DX2                !
 ! D447  D(22,8,9,17)          -15.4194         estimate D2E/DX2                !
 ! D448  D(23,8,9,1)           173.6872         estimate D2E/DX2                !
 ! D449  D(23,8,9,5)          -129.3631         estimate D2E/DX2                !
 ! D450  D(23,8,9,16)           34.2256         estimate D2E/DX2                !
 ! D451  D(23,8,9,17)           -3.1153         estimate D2E/DX2                !
 ! D452  D(6,8,10,3)            -5.9127         estimate D2E/DX2                !
 ! D453  D(6,8,10,5)           -67.5472         estimate D2E/DX2                !
 ! D454  D(6,8,10,24)          135.2885         estimate D2E/DX2                !
 ! D455  D(6,8,10,25)          155.3824         estimate D2E/DX2                !
 ! D456  D(7,8,10,3)            57.9519         estimate D2E/DX2                !
 ! D457  D(7,8,10,5)            -3.6827         estimate D2E/DX2                !
 ! D458  D(7,8,10,24)         -160.8469         estimate D2E/DX2                !
 ! D459  D(7,8,10,25)         -140.7531         estimate D2E/DX2                !
 ! D460  D(22,8,10,3)         -174.0464         estimate D2E/DX2                !
 ! D461  D(22,8,10,5)          124.319          estimate D2E/DX2                !
 ! D462  D(22,8,10,24)         -32.8452         estimate D2E/DX2                !
 ! D463  D(22,8,10,25)         -12.7513         estimate D2E/DX2                !
 ! D464  D(23,8,10,3)         -140.7865         estimate D2E/DX2                !
 ! D465  D(23,8,10,5)          157.5789         estimate D2E/DX2                !
 ! D466  D(23,8,10,24)           0.4147         estimate D2E/DX2                !
 ! D467  D(23,8,10,25)          20.5085         estimate D2E/DX2                !
 ! D468  D(4,8,22,39)         -178.2185         estimate D2E/DX2                !
 ! D469  D(4,8,22,41)          111.1331         estimate D2E/DX2                !
 ! D470  D(6,8,22,39)           94.9149         estimate D2E/DX2                !
 ! D471  D(6,8,22,41)           24.2665         estimate D2E/DX2                !
 ! D472  D(7,8,22,39)           27.255          estimate D2E/DX2                !
 ! D473  D(7,8,22,41)          -43.3935         estimate D2E/DX2                !
 ! D474  D(9,8,22,39)          -33.0357         estimate D2E/DX2                !
 ! D475  D(9,8,22,41)         -103.6842         estimate D2E/DX2                !
 ! D476  D(10,8,22,39)         -98.4549         estimate D2E/DX2                !
 ! D477  D(10,8,22,41)        -169.1034         estimate D2E/DX2                !
 ! D478  D(1,9,10,3)            -3.2497         estimate D2E/DX2                !
 ! D479  D(1,9,10,4)            56.9989         estimate D2E/DX2                !
 ! D480  D(1,9,10,24)         -175.5327         estimate D2E/DX2                !
 ! D481  D(1,9,10,25)         -138.9198         estimate D2E/DX2                !
 ! D482  D(7,9,10,3)           -63.148          estimate D2E/DX2                !
 ! D483  D(7,9,10,4)            -2.8993         estimate D2E/DX2                !
 ! D484  D(7,9,10,24)          124.569          estimate D2E/DX2                !
 ! D485  D(7,9,10,25)          161.1819         estimate D2E/DX2                !
 ! D486  D(16,9,10,3)          152.9716         estimate D2E/DX2                !
 ! D487  D(16,9,10,4)         -146.7798         estimate D2E/DX2                !
 ! D488  D(16,9,10,24)         -19.3115         estimate D2E/DX2                !
 ! D489  D(16,9,10,25)          17.3014         estimate D2E/DX2                !
 ! D490  D(17,9,10,3)          131.9865         estimate D2E/DX2                !
 ! D491  D(17,9,10,4)         -167.7648         estimate D2E/DX2                !
 ! D492  D(17,9,10,24)         -40.2965         estimate D2E/DX2                !
 ! D493  D(17,9,10,25)          -3.6836         estimate D2E/DX2                !
 ! D494  D(1,9,16,39)         -124.0294         estimate D2E/DX2                !
 ! D495  D(5,9,16,39)          163.571          estimate D2E/DX2                !
 ! D496  D(7,9,16,39)          -60.3635         estimate D2E/DX2                !
 ! D497  D(8,9,16,39)            2.1832         estimate D2E/DX2                !
 ! D498  D(10,9,16,39)          86.0469         estimate D2E/DX2                !
 ! D499  D(3,10,24,42)           7.4644         estimate D2E/DX2                !
 ! D500  D(4,10,24,42)         -57.931          estimate D2E/DX2                !
 ! D501  D(5,10,24,42)          92.0192         estimate D2E/DX2                !
 ! D502  D(8,10,24,42)        -117.6156         estimate D2E/DX2                !
 ! D503  D(9,10,24,42)         177.2235         estimate D2E/DX2                !
 ! D504  D(1,11,14,44)         126.7368         estimate D2E/DX2                !
 ! D505  D(2,11,14,44)        -130.3932         estimate D2E/DX2                !
 ! D506  D(6,11,14,44)         -50.3871         estimate D2E/DX2                !
 ! D507  D(7,11,14,44)          28.0772         estimate D2E/DX2                !
 ! D508  D(5,12,47,46)        -177.1163         estimate D2E/DX2                !
 ! D509  D(13,12,47,46)        -96.9191         estimate D2E/DX2                !
 ! D510  D(11,14,44,45)       -165.3988         estimate D2E/DX2                !
 ! D511  D(15,14,44,45)        -83.2725         estimate D2E/DX2                !
 ! D512  D(9,16,39,22)         -15.0141         estimate D2E/DX2                !
 ! D513  D(9,16,39,38)        -160.6024         estimate D2E/DX2                !
 ! D514  D(17,16,39,22)         66.2339         estimate D2E/DX2                !
 ! D515  D(17,16,39,38)        -79.3544         estimate D2E/DX2                !
 ! D516  D(37,18,19,34)        169.7914         estimate D2E/DX2                !
 ! D517  D(2,18,37,26)         -45.6438         estimate D2E/DX2                !
 ! D518  D(2,18,37,33)          34.8365         estimate D2E/DX2                !
 ! D519  D(2,18,37,36)         162.7781         estimate D2E/DX2                !
 ! D520  D(19,18,37,26)       -119.6113         estimate D2E/DX2                !
 ! D521  D(19,18,37,33)        -39.131          estimate D2E/DX2                !
 ! D522  D(19,18,37,36)         88.8106         estimate D2E/DX2                !
 ! D523  D(2,19,34,20)          20.4651         estimate D2E/DX2                !
 ! D524  D(2,19,34,21)           4.8323         estimate D2E/DX2                !
 ! D525  D(2,19,34,31)         -78.9826         estimate D2E/DX2                !
 ! D526  D(2,19,34,35)         169.0723         estimate D2E/DX2                !
 ! D527  D(18,19,34,20)        -53.4842         estimate D2E/DX2                !
 ! D528  D(18,19,34,21)        -69.117          estimate D2E/DX2                !
 ! D529  D(18,19,34,31)       -152.9319         estimate D2E/DX2                !
 ! D530  D(18,19,34,35)         95.123          estimate D2E/DX2                !
 ! D531  D(1,20,34,19)         -42.1801         estimate D2E/DX2                !
 ! D532  D(1,20,34,31)          10.5409         estimate D2E/DX2                !
 ! D533  D(1,20,34,35)         172.1598         estimate D2E/DX2                !
 ! D534  D(1,21,34,19)          -8.9565         estimate D2E/DX2                !
 ! D535  D(1,21,34,31)          43.6088         estimate D2E/DX2                !
 ! D536  D(1,21,34,35)        -171.8356         estimate D2E/DX2                !
 ! D537  D(8,22,39,16)          29.6158         estimate D2E/DX2                !
 ! D538  D(8,22,39,38)         179.2557         estimate D2E/DX2                !
 ! D539  D(23,22,39,16)        142.7859         estimate D2E/DX2                !
 ! D540  D(23,22,39,38)        -67.5743         estimate D2E/DX2                !
 ! D541  D(41,22,39,16)        112.4033         estimate D2E/DX2                !
 ! D542  D(41,22,39,38)        -97.9568         estimate D2E/DX2                !
 ! D543  D(8,22,41,26)         -42.0838         estimate D2E/DX2                !
 ! D544  D(8,22,41,29)          47.9592         estimate D2E/DX2                !
 ! D545  D(8,22,41,40)        -172.1957         estimate D2E/DX2                !
 ! D546  D(23,22,41,26)         33.6988         estimate D2E/DX2                !
 ! D547  D(23,22,41,29)        123.7418         estimate D2E/DX2                !
 ! D548  D(23,22,41,40)        -96.4131         estimate D2E/DX2                !
 ! D549  D(39,22,41,26)       -154.2997         estimate D2E/DX2                !
 ! D550  D(39,22,41,29)        -64.2567         estimate D2E/DX2                !
 ! D551  D(39,22,41,40)         75.5884         estimate D2E/DX2                !
 ! D552  D(10,24,42,30)        -26.9592         estimate D2E/DX2                !
 ! D553  D(10,24,42,33)         60.6022         estimate D2E/DX2                !
 ! D554  D(10,24,42,43)       -179.1524         estimate D2E/DX2                !
 ! D555  D(25,24,42,30)         47.5037         estimate D2E/DX2                !
 ! D556  D(25,24,42,33)        135.0651         estimate D2E/DX2                !
 ! D557  D(25,24,42,43)       -104.6896         estimate D2E/DX2                !
 ! D558  D(6,26,37,18)          25.7773         estimate D2E/DX2                !
 ! D559  D(6,26,37,33)         -60.5804         estimate D2E/DX2                !
 ! D560  D(6,26,37,36)        -179.891          estimate D2E/DX2                !
 ! D561  D(27,26,37,18)        -48.8121         estimate D2E/DX2                !
 ! D562  D(27,26,37,33)       -135.1698         estimate D2E/DX2                !
 ! D563  D(27,26,37,36)        105.5196         estimate D2E/DX2                !
 ! D564  D(18,37,41,22)         87.731          estimate D2E/DX2                !
 ! D565  D(18,37,41,29)         -2.1447         estimate D2E/DX2                !
 ! D566  D(18,37,41,40)       -154.9092         estimate D2E/DX2                !
 ! D567  D(33,37,41,22)          0.7973         estimate D2E/DX2                !
 ! D568  D(33,37,41,29)        -89.0785         estimate D2E/DX2                !
 ! D569  D(33,37,41,40)        118.1571         estimate D2E/DX2                !
 ! D570  D(36,37,41,22)       -116.2215         estimate D2E/DX2                !
 ! D571  D(36,37,41,29)        153.9028         estimate D2E/DX2                !
 ! D572  D(36,37,41,40)          1.1384         estimate D2E/DX2                !
 ! D573  D(6,26,41,22)          61.3974         estimate D2E/DX2                !
 ! D574  D(6,26,41,29)         -27.906          estimate D2E/DX2                !
 ! D575  D(6,26,41,40)        -178.9881         estimate D2E/DX2                !
 ! D576  D(27,26,41,22)        135.6302         estimate D2E/DX2                !
 ! D577  D(27,26,41,29)         46.3268         estimate D2E/DX2                !
 ! D578  D(27,26,41,40)       -104.7552         estimate D2E/DX2                !
 ! D579  D(7,29,41,22)         -33.6274         estimate D2E/DX2                !
 ! D580  D(7,29,41,26)          47.4801         estimate D2E/DX2                !
 ! D581  D(7,29,41,40)        -163.121          estimate D2E/DX2                !
 ! D582  D(28,29,41,22)         40.4106         estimate D2E/DX2                !
 ! D583  D(28,29,41,26)        121.5181         estimate D2E/DX2                !
 ! D584  D(28,29,41,40)        -89.0829         estimate D2E/DX2                !
 ! D585  D(42,30,31,34)       -168.3795         estimate D2E/DX2                !
 ! D586  D(3,30,42,24)          46.4774         estimate D2E/DX2                !
 ! D587  D(3,30,42,33)         -35.0734         estimate D2E/DX2                !
 ! D588  D(3,30,42,43)        -163.5454         estimate D2E/DX2                !
 ! D589  D(31,30,42,24)        120.4862         estimate D2E/DX2                !
 ! D590  D(31,30,42,33)         38.9354         estimate D2E/DX2                !
 ! D591  D(31,30,42,43)        -89.5365         estimate D2E/DX2                !
 ! D592  D(3,31,34,19)          78.4272         estimate D2E/DX2                !
 ! D593  D(3,31,34,20)          -6.5343         estimate D2E/DX2                !
 ! D594  D(3,31,34,21)         -21.949          estimate D2E/DX2                !
 ! D595  D(3,31,34,35)        -169.6076         estimate D2E/DX2                !
 ! D596  D(30,31,34,19)        152.2536         estimate D2E/DX2                !
 ! D597  D(30,31,34,20)         67.2921         estimate D2E/DX2                !
 ! D598  D(30,31,34,21)         51.8774         estimate D2E/DX2                !
 ! D599  D(30,31,34,35)        -95.7813         estimate D2E/DX2                !
 ! D600  D(4,33,37,18)         -49.348          estimate D2E/DX2                !
 ! D601  D(4,33,37,26)          41.4378         estimate D2E/DX2                !
 ! D602  D(4,33,37,36)         170.4264         estimate D2E/DX2                !
 ! D603  D(32,33,37,18)       -126.2124         estimate D2E/DX2                !
 ! D604  D(32,33,37,26)        -35.4267         estimate D2E/DX2                !
 ! D605  D(32,33,37,36)         93.562          estimate D2E/DX2                !
 ! D606  D(42,33,37,18)         50.2008         estimate D2E/DX2                !
 ! D607  D(42,33,37,26)        140.9866         estimate D2E/DX2                !
 ! D608  D(42,33,37,36)        -90.0248         estimate D2E/DX2                !
 ! D609  D(4,33,42,24)         -40.6635         estimate D2E/DX2                !
 ! D610  D(4,33,42,30)          50.1261         estimate D2E/DX2                !
 ! D611  D(4,33,42,43)        -170.3989         estimate D2E/DX2                !
 ! D612  D(32,33,42,24)         35.3284         estimate D2E/DX2                !
 ! D613  D(32,33,42,30)        126.118          estimate D2E/DX2                !
 ! D614  D(32,33,42,43)        -94.407          estimate D2E/DX2                !
 ! D615  D(37,33,42,24)       -141.3647         estimate D2E/DX2                !
 ! D616  D(37,33,42,30)        -50.5751         estimate D2E/DX2                !
 ! D617  D(37,33,42,43)         88.8999         estimate D2E/DX2                !
 --------------------------------------------------------------------------------
 Trust Radius=3.00D-01 FncErr=1.00D-07 GrdErr=1.00D-06 EigMax=2.50D+02 EigMin=1.00D-04
 Number of steps in this run=    282 maximum allowed number of steps=    282.
 GradGradGradGradGradGradGradGradGradGradGradGradGradGradGradGradGradGrad

                          Input orientation:                          
 ---------------------------------------------------------------------
 Center     Atomic      Atomic             Coordinates (Angstroms)
 Number     Number       Type             X           Y           Z
 ---------------------------------------------------------------------
      1          4           0       -0.465167    0.160594   -1.591152
      2          4           0       -1.131007   -1.474144   -0.149160
      3          4           0       -1.903593    0.365539    0.160922
      4          4           0       -0.508138   -0.403157    1.584728
      5          4           0       -1.108707    2.005316   -0.802228
      6          4           0        0.917151   -1.600321    0.486834
      7          4           0        1.680741   -0.169219   -0.912390
      8          4           0        1.286496    0.425418    1.108297
      9          4           0        0.917587    1.668929   -0.580390
     10          4           0       -0.468118    1.682118    1.057129
     11          4           0        0.446648   -1.735650   -1.445690
     12          1           0       -1.820939    3.319057   -1.173034
     13          1           0       -1.795913    2.894382   -1.858984
     14          1           0        0.838596   -2.980303   -2.264800
     15          1           0        0.416721   -2.519729   -2.775113
     16          1           0        2.007490    2.510229   -1.262095
     17          1           0        1.425875    3.037958   -1.040499
     18          1           0       -1.847775   -2.798154   -0.420128
     19          1           0       -2.439311   -2.278495   -0.203740
     20          1           0       -0.724206   -0.149789   -3.069984
     21          1           0       -1.045320    0.604232   -2.938778
     22          1           0        2.596442    0.939816    1.833260
     23          1           0        2.236209    0.491444    2.378440
     24          1           0       -0.519755    2.520181    2.364939
     25          1           0       -0.879902    2.974281    1.804847
     26          1           0        1.648404   -2.554371    1.475698
     27          1           0        1.616890   -2.952820    0.776384
     28          1           0        2.964564    0.220772   -1.670343
     29          1           0        2.935952   -0.593076   -1.687260
     30          1           0       -3.371471    0.816847    0.207687
     31          1           0       -3.404423    0.004497    0.173869
     32          1           0       -0.639592   -0.671383    3.145815
     33          1           0       -1.282502   -1.006759    2.825967
     34          1           0       -3.311510   -0.913045   -2.488429
     35          1           0       -3.896183   -1.091346   -2.923743
     36          1           0       -1.118437   -4.115898    2.575566
     37          1           0       -0.932805   -3.573802    2.091042
     38          1           0        4.984492    2.226404    0.203014
     39          1           0        4.308080    1.920896    0.103854
     40          1           0        4.721675   -1.269873    0.987186
     41          1           0        4.016237   -1.159882    0.755849
     42          1           0       -2.941828    1.181951    2.909075
     43          1           0       -3.401326    1.264087    3.496839
     44          1           0        3.025943   -3.232280   -1.819038
     45          1           0        3.420227   -3.574081   -2.115200
     46          1           0       -3.582816    3.897372    0.538809
     47          1           0       -3.146271    3.516936    0.381656
 ---------------------------------------------------------------------
                    Distance matrix (angstroms):
                    1          2          3          4          5
     1  Be   0.000000
     2  Be   2.279266   0.000000
     3  Be   2.276145   2.019275   0.000000
     4  Be   3.225814   2.131044   2.136682   0.000000
     5  Be   2.107023   3.540288   2.061158   3.443688   0.000000
     6  Be   3.054448   2.148339   3.453610   2.161023   4.332020
     7  Be   2.274734   3.192378   3.779605   3.328891   3.538610
     8  Be   3.228851   3.321725   3.328329   2.033282   3.447199
     9  Be   2.282263   3.776454   3.194906   3.318730   2.065971
    10  Be   3.054249   3.443333   2.144098   2.151356   1.992993
    11  Be   2.109101   2.058730   3.538337   3.445372   4.102194
    12  H    3.462489   4.949657   3.241842   4.814932   1.539704
    13  H    3.052248   4.738103   3.238312   4.938753   1.542538
    14  H    3.466819   3.259415   4.959676   4.824338   5.548649
    15  H    3.060004   3.222474   4.725350   4.933909   5.166743
    16  H    3.426820   5.192689   4.682013   4.787547   3.190157
    17  H    3.486902   5.262242   4.435154   4.740622   2.747222
    18  H    3.469451   1.529766   3.217093   3.398542   4.874992
    19  H    3.430935   1.536756   2.722295   3.231863   4.525454
    20  H    1.533096   3.232741   3.477826   4.666607   3.151989
    21  H    1.532804   3.479793   3.225174   4.665351   2.555758
    22  H    4.659102   4.863236   4.834958   3.391720   4.670034
    23  H    4.812957   4.646552   4.697999   2.993615   4.857666
    24  H    4.606657   4.759092   3.378636   3.025685   3.262345
    25  H    4.429633   4.865150   3.248995   3.404959   2.790714
    26  H    4.609098   3.395906   4.782384   3.047996   5.794942
    27  H    4.430974   3.254851   4.876895   3.416130   5.874011
    28  H    3.431173   4.686197   5.203215   4.800462   4.530978
    29  H    3.484948   4.436461   5.268388   4.754338   4.888168
    30  H    3.480387   3.224230   1.536402   3.403429   2.748179
    31  H    3.432039   2.731144   1.543700   3.247333   3.197867
    32  H    4.812636   3.426773   3.403306   1.589408   4.792894
    33  H    4.641303   3.015424   3.061278   1.582608   4.718750
    34  H    3.171668   3.246784   3.261299   4.970864   4.026468
    35  H    3.887804   3.935866   3.950707   5.681440   4.675485
    36  H    6.006387   3.795149   5.150753   3.890844   6.991341
    37  H    5.265259   3.076744   4.492906   3.238778   6.287170
    38  H    6.097982   7.156634   7.135146   6.244414   6.179520
    39  H    5.362424   6.416695   6.403692   5.548889   5.492694
    40  H    5.966355   5.965475   6.873970   5.334716   6.922588
    41  H    5.228293   5.235640   6.142087   4.661506   6.221827
    42  H    5.237276   4.436971   3.049066   3.192070   4.220430
    43  H    5.977155   5.093679   3.765493   3.847910   4.928235
    44  H    4.873539   4.812460   6.415986   5.663859   6.749937
    45  H    5.414676   5.384124   7.003171   6.259096   7.305123
    46  H    5.312248   5.944565   3.928922   5.389076   3.391087
    47  H    4.727084   5.408691   3.394742   4.875885   2.799686
                    6          7          8          9         10
     6  Be   0.000000
     7  Be   2.142184   0.000000
     8  Be   2.150872   2.142941   0.000000
     9  Be   3.439035   2.017775   2.129337   0.000000
    10  Be   3.608131   3.453122   2.158838   2.145185   0.000000
    11  Be   1.993574   2.064243   3.449407   3.544247   4.333825
    12  H    5.869632   4.949522   4.820142   3.251719   3.079500
    13  H    5.750299   4.729568   4.939816   3.240312   3.425834
    14  H    3.079287   3.231163   4.814284   4.945587   5.872043
    15  H    3.425790   3.254594   4.950886   4.755264   5.755392
    16  H    4.598284   2.721856   3.238059   1.536358   3.491877
    17  H    4.909702   3.219837   3.385575   1.531110   3.134574
    18  H    3.146776   4.427646   4.748806   5.256210   4.915138
    19  H    3.493229   4.682527   4.786880   5.195458   4.600201
    20  H    4.177206   3.231000   4.672453   3.493036   4.522668
    21  H    4.521743   3.483659   4.674201   3.247857   4.178788
    22  H    3.329441   3.099526   1.583078   3.029169   3.247294
    23  H    3.113450   3.402144   1.587318   3.446725   3.236812
    24  H    4.750844   4.776603   3.038046   3.386081   1.554150
    25  H    5.088570   4.880764   3.416894   3.259489   1.548655
    26  H    1.556533   3.375346   3.024087   4.753720   4.754230
    27  H    1.550073   3.256450   3.410545   4.867281   5.090062
    28  H    3.487362   1.541034   3.252481   2.734094   4.621465
    29  H    3.133175   1.534807   3.401937   3.227325   4.929084
    30  H    4.930812   5.267992   4.760354   4.443324   3.146380
    31  H    4.620540   5.202790   4.801568   4.692442   3.495203
    32  H    3.218160   4.701611   3.010692   4.667598   3.151346
    33  H    3.265323   4.843304   3.406064   4.858288   3.319950
    34  H    5.215948   5.287698   5.989122   5.309658   5.233615
    35  H    5.921087   5.999828   6.739294   6.023521   5.940629
    36  H    3.851564   5.964689   5.344168   6.897077   6.028727
    37  H    3.144908   5.238551   4.678124   6.168203   5.376765
    38  H    5.591748   4.230592   4.211682   4.179021   5.545874
    39  H    4.903472   3.507740   3.517859   3.468014   4.876250
    40  H    3.851487   3.750614   3.832641   5.056178   5.971021
    41  H    3.141765   3.036277   3.176300   4.403333   5.317629
    42  H    5.338540   6.147959   4.657668   5.225763   3.130353
    43  H    5.992846   6.879177   5.327680   5.953209   3.838052
    44  H    3.525244   3.466111   4.997372   5.477341   6.680727
    45  H    4.114815   4.008198   5.562350   6.008994   7.267086
    46  H    7.104719   6.807949   6.007411   5.145113   3.857117
    47  H    6.535195   6.209858   5.452973   4.566794   3.315920
                   11         12         13         14         15
    11  Be   0.000000
    12  H    5.546743   0.000000
    13  H    5.161113   0.807157   0.000000
    14  H    1.540690   6.924378   6.451143   0.000000
    15  H    1.543710   6.454859   5.920105   0.806552   0.000000
    16  H    4.527408   3.913950   3.869073   5.702427   5.488192
    17  H    4.889826   3.261653   3.327229   6.169544   5.908905
    18  H    2.728565   6.163429   5.871794   3.263829   3.278935
    19  H    3.188398   5.714412   5.469228   3.935121   3.850594
    20  H    2.554248   4.102942   3.447036   3.332039   2.646749
    21  H    3.151242   3.330122   2.640858   4.105152   3.453040
    22  H    4.746709   5.849089   6.061829   5.937293   6.160904
    23  H    4.773515   6.088416   6.323597   5.963726   6.239937
    24  H    5.793697   3.853380   4.428333   7.316756   7.259326
    25  H    5.874451   3.142005   3.777449   7.414333   7.269210
    26  H    3.263285   7.317737   7.257571   3.850783   4.425792
    27  H    2.790803   7.413187   7.265133   3.139315   3.773739
    28  H    3.196554   5.722563   5.463142   3.888444   3.901585
    29  H    2.749630   6.180390   5.880680   3.229753   3.352900
    30  H    4.881284   3.251399   3.327110   6.185160   5.863466
    31  H    4.525686   3.912528   3.882168   5.732307   5.446958
    32  H    4.836786   5.997637   6.252981   6.065551   6.292024
    33  H    4.665651   5.915624   6.118109   5.857460   6.045538
    34  H    3.985942   4.675762   4.146051   4.641869   4.069807
    35  H    4.632488   5.179119   4.629349   5.140087   4.545713
    36  H    4.928039   8.356080   8.322754   5.343098   5.790875
    37  H    4.217839   7.678182   7.627914   4.739563   5.158658
    38  H    6.245648   7.028605   7.118421   7.098476   7.229077
    39  H    5.539140   6.414840   6.485302   6.455199   6.568887
    40  H    4.940819   8.278323   8.241399   5.345960   5.852321
    41  H    4.233231   7.606189   7.553509   4.747173   5.222393
    42  H    6.241646   4.742070   5.194221   7.641004   7.569166
    43  H    6.945064   5.341183   5.824092   8.317949   8.260274
    44  H    3.005338   8.174938   7.796659   2.246483   2.868771
    45  H    3.559529   8.710503   8.313530   2.653257   3.250876
    46  H    7.204565   2.523701   3.154112   8.643582   8.255759
    47  H    6.621021   2.052492   2.689147   8.068272   7.687745
                   16         17         18         19         20
    16  H    0.000000
    17  H    0.816014   0.000000
    18  H    6.614447   6.720257   0.000000
    19  H    6.620123   6.626047   0.816568   0.000000
    20  H    4.219754   4.347803   3.911263   3.960850   0.000000
    21  H    3.970358   3.953896   4.308568   4.211147   0.829986
    22  H    3.520552   3.745787   6.229064   6.313929   6.021274
    23  H    4.169089   4.339415   5.944103   6.016702   6.233824
    24  H    4.420683   3.956081   6.148571   5.771490   6.058789
    25  H    4.237748   3.662875   6.261653   5.835909   5.792066
    26  H    5.768416   6.136360   3.984577   4.427870   5.663437
    27  H    5.844046   6.263144   3.668715   4.227070   5.303985
    28  H    2.514810   3.271208   5.816834   6.131813   3.962743
    29  H    3.267003   3.985353   5.417752   5.825369   3.937662
    30  H    5.827609   5.431927   3.972912   3.258732   4.322676
    31  H    6.134288   5.831668   3.260497   2.507206   4.210695
    32  H    6.046434   5.962432   4.324212   4.128113   6.238219
    33  H    6.317080   6.216478   3.750435   3.483482   5.984006
    34  H    6.443172   6.336382   3.158168   2.800891   2.759512
    35  H    7.112367   6.994431   3.657493   3.306088   3.312002
    36  H    8.270709   8.409941   3.352994   3.584034   6.910693
    37  H    7.543494   7.686696   2.782944   3.035359   6.197061
    38  H    3.330111   3.855995   8.503785   8.693240   6.996288
    39  H    2.739680   3.296131   7.774223   7.953413   6.299594
    40  H    5.168678   5.790614   6.890127   7.329075   6.882793
    41  H    4.645092   5.249638   6.201088   6.621647   6.174875
    42  H    6.607475   6.174198   5.302997   4.681541   6.514639
    43  H    7.311335   6.858274   5.853029   5.212451   7.231126
    44  H    5.858656   6.517839   5.089061   5.778226   5.013007
    45  H    6.304161   6.989384   5.588129   6.298128   5.460194
    46  H    6.034811   5.321635   6.982835   6.324580   6.129808
    47  H    5.502420   4.812117   6.496869   5.867666   5.587942
                   21         22         23         24         25
    21  H    0.000000
    22  H    6.012270   0.000000
    23  H    6.249317   0.792481   0.000000
    24  H    5.663611   3.534250   3.422177   0.000000
    25  H    5.305325   4.028005   4.025374   0.805987   0.000000
    26  H    6.059746   3.638127   3.230704   5.589521   6.088240
    27  H    5.791581   4.150798   3.848778   6.086255   6.513235
    28  H    4.223167   3.595521   4.122670   5.806140   5.868448
    29  H    4.341701   3.854748   4.265647   6.168841   6.283438
    30  H    3.918728   6.186566   6.021971   3.960728   3.662425
    31  H    3.951407   6.295934   6.075688   4.410302   4.225271
    32  H    6.230095   3.845865   3.195507   3.287888   3.891890
    33  H    5.990312   4.452059   3.850483   3.637806   4.129583
    34  H    2.764156   7.550761   7.512402   6.567809   6.281420
    35  H    3.317021   8.301137   8.259818   7.239720   6.927253
    36  H    7.258992   6.317562   5.702641   6.666358   7.135933
    37  H    6.539703   5.735397   5.162506   6.114103   6.554548
    38  H    6.990059   3.164774   3.910962   5.920892   6.125056
    39  H    6.296833   2.623560   3.392598   5.364666   5.560410
    40  H    7.223828   3.180437   3.348935   6.613267   7.075244
    41  H    6.510125   2.754154   2.920305   6.058651   6.493372
    42  H    6.174778   5.646985   5.250756   2.820174   2.946745
    43  H    6.885008   6.232645   5.799103   3.341021   3.484993
    44  H    5.705070   5.561487   5.666448   7.947858   8.179827
    45  H    6.170713   6.053448   6.174399   8.528490   8.760076
    46  H    5.420080   6.971798   6.988966   3.822794   3.124211
    47  H    4.891127   6.459679   6.489363   3.438825   2.730636
                   26         27         28         29         30
    26  H    0.000000
    27  H    0.805478   0.000000
    28  H    4.396734   4.227811   0.000000
    29  H    3.938116   3.657575   0.814526   0.000000
    30  H    6.178358   6.278340   6.635333   6.735153   0.000000
    31  H    5.811508   5.858526   6.634146   6.634851   0.813721
    32  H    3.401450   3.988843   6.081222   6.012426   4.279087
    33  H    3.578902   4.049002   6.305649   6.191583   3.813754
    34  H    6.558125   6.253704   6.429923   6.306745   3.203929
    35  H    7.227584   6.895651   7.096655   6.960979   3.704373
    36  H    3.362066   3.474452   7.314735   6.857115   5.917346
    37  H    2.842627   2.935113   6.613342   6.174753   5.363946
    38  H    5.966994   6.204342   3.407658   3.964734   8.474019
    39  H    5.383665   5.607843   2.800577   3.377999   7.759202
    40  H    3.366537   3.537858   3.517374   3.286263   8.394107
    41  H    2.840672   2.995315   2.983057   2.730763   7.667214
    42  H    6.089737   6.513571   7.535277   7.669766   2.759600
    43  H    6.645706   7.096878   8.265158   8.395536   3.319554
    44  H    3.634895   2.966437   3.456797   2.644024   7.837727
    45  H    4.132036   3.463994   3.847914   3.050254   8.414465
    46  H    8.358733   8.603401   7.827255   8.222764   3.105469
    47  H    7.813233   8.043709   7.240007   7.626667   2.715043
                   31         32         33         34         35
    31  H    0.000000
    32  H    4.115042   0.000000
    33  H    3.543841   0.792536   0.000000
    34  H    2.817507   6.240373   5.689329   0.000000
    35  H    3.322333   6.900818   6.316459   0.750421   0.000000
    36  H    5.288812   3.524083   3.123518   6.380586   6.863395
    37  H    4.752754   3.102024   2.692975   5.805981   6.331845
    38  H    8.678226   6.977648   7.523858   9.269501   9.982508
    39  H    7.947339   6.360259   6.872821   8.532837   9.249318
    40  H    8.265529   5.810426   6.284941   8.760096   9.465448
    41  H    7.533968   5.256169   5.690823   8.017615   8.726425
    42  H    3.013593   2.964993   2.747858   5.801614   6.332491
    43  H    3.553689   3.390640   3.177456   6.369569   6.856881
    44  H    7.469807   6.681625   6.715037   6.781611   7.329379
    45  H    8.038776   7.251626   7.288480   7.248221   7.768370
    46  H    3.914010   6.027651   5.879884   5.690157   6.080688
    47  H    3.528037   5.609459   5.469196   5.281044   5.720515
                   36         37         38         39         40
    36  H    0.000000
    37  H    0.750394   0.000000
    38  H    9.115895   8.498320   0.000000
    39  H    8.485242   7.849044   0.748800   0.000000
    40  H    6.688028   6.204815   3.592764   3.336517   0.000000
    41  H    6.197925   5.665930   3.565120   3.162509   0.750505
    42  H    5.612770   5.227097   8.440391   7.808743   8.272507
    43  H    5.916466   5.610261   9.060755   8.448591   8.871441
    44  H    6.104852   5.574680   6.141811   5.647709   3.821184
    45  H    6.549529   6.053211   6.439462   5.992267   4.077738
    46  H    8.627516   8.077773   8.735197   8.146281   9.791120
    47  H    8.196676   7.622335   8.234482   7.628359   9.229560
                   41         42         43         44         45
    41  H    0.000000
    42  H    7.650832   0.000000
    43  H    8.270967   0.750567   0.000000
    44  H    3.450444   8.800840   9.475530   0.000000
    45  H    3.798225   9.398880  10.071567   0.600000   0.000000
    46  H    9.130637   3.660948   3.964476  10.003354  10.578705
    47  H    8.562369   3.446998   3.852888   9.406976   9.981770
                   46         47
    46  H    0.000000
    47  H    0.600000   0.000000
 Stoichiometry    Be11H36
 Framework group  C1[X(Be11H36)]
 Deg. of freedom   135
 Full point group                 C1      NOp   1
 Largest Abelian subgroup         C1      NOp   1
 Largest concise Abelian subgroup C1      NOp   1
                         Standard orientation:                         
 ---------------------------------------------------------------------
 Center     Atomic      Atomic             Coordinates (Angstroms)
 Number     Number       Type             X           Y           Z
 ---------------------------------------------------------------------
      1          4           0       -0.249288   -0.284748   -1.583220
      2          4           0       -0.134402   -1.859420    0.060636
      3          4           0       -1.803687   -0.723926    0.020463
      4          4           0       -0.428834   -0.451759    1.633261
      5          4           0       -1.880629    0.974589   -1.144653
      6          4           0        1.552387   -0.776635    0.833734
      7          4           0        1.621690    0.686930   -0.728995
      8          4           0        0.692815    1.170997    1.140515
      9          4           0       -0.041975    1.828559   -0.746751
     10          4           0       -1.434068    1.247380    0.778414
     11          4           0        1.502559   -1.344337   -1.076650
     12          1           0       -3.123702    1.636963   -1.766519
     13          1           0       -2.780275    1.228031   -2.371775
     14          1           0        2.608133   -2.246493   -1.657637
     15          1           0        2.081933   -2.147508   -2.260830
     16          1           0        0.513758    3.054659   -1.487181
     17          1           0       -0.283944    3.196638   -1.390263
     18          1           0        0.011956   -3.379098   -0.036015
     19          1           0       -0.788987   -3.249787    0.056469
     20          1           0       -0.092826   -0.835512   -3.005388
     21          1           0       -0.781302   -0.372136   -3.018076
     22          1           0        1.409636    2.390062    1.851980
     23          1           0        1.272048    1.876118    2.439311
     24          1           0       -2.107254    2.048456    1.927536
     25          1           0       -2.571543    2.170811    1.280172
     26          1           0        2.532944   -1.066821    2.007231
     27          1           0        2.817087   -1.486335    1.381079
     28          1           0        2.590618    1.636859   -1.459476
     29          1           0        3.003290    0.943821   -1.346104
     30          1           0       -3.275433   -1.148991   -0.097077
     31          1           0       -2.864815   -1.844891   -0.000861
     32          1           0       -0.613862   -0.586949    3.206063
     33          1           0       -0.926470   -1.250413    2.905723
     34          1           0       -1.925243   -2.827741   -2.468563
     35          1           0       -2.256910   -3.340689   -2.904469
     36          1           0        0.904091   -3.767180    3.172731
     37          1           0        0.837547   -3.264925    2.619195
     38          1           0        2.943417    4.600371    0.185293
     39          1           0        2.556044    3.965893    0.095400
     40          1           0        4.479639    1.633978    1.507596
     41          1           0        3.864891    1.315017    1.218448
     42          1           0       -3.489869   -0.334362    2.530810
     43          1           0       -3.999234   -0.457950    3.068047
     44          1           0        4.504761   -1.211298   -1.042937
     45          1           0        5.057446   -1.309218   -1.254954
     46          1           0       -5.141465    1.326357   -0.282868
     47          1           0       -4.552371    1.233732   -0.349115
 ---------------------------------------------------------------------
 Rotational constants (GHZ):           0.9220108           0.7515190           0.6810653
 Standard basis: def2TZVP (5D, 7F)
 There are   436 symmetry adapted cartesian basis functions of A   symmetry.
 There are   425 symmetry adapted basis functions of A   symmetry.
   425 basis functions,   607 primitive gaussians,   436 cartesian basis functions
    40 alpha electrons       40 beta electrons
       nuclear repulsion energy       471.3899848130 Hartrees.
 NAtoms=   47 NActive=   47 NUniq=   47 SFac= 1.00D+00 NAtFMM=   60 NAOKFM=F Big=F
 Integral buffers will be    131072 words long.
 Raffenetti 2 integral format.
 Two-electron integral symmetry is turned on.
 Nuclear repulsion after empirical dispersion term =      471.3292771663 Hartrees.
 One-electron integrals computed using PRISM.
   1 Symmetry operations used in ECPInt.
 ECPInt:  NShTT=   29646 NPrTT=   77323 LenC2=   27362 LenP2D=   56421.
 LDataN:  DoStor=T MaxTD1= 4 Len=   56
 NBasis=   425 RedAO= T EigKep=  1.25D-04  NBF=   425
 NBsUse=   425 1.00D-06 EigRej= -1.00D+00 NBFU=   425
 ExpMin= 3.27D-02 ExpMax= 4.70D+03 ExpMxC= 1.60D+02 IAcc=3 IRadAn=         5 AccDes= 0.00D+00
 Harris functional with IExCor= 1009 and IRadAn=       5 diagonalized for initial guess.
 HarFok:  IExCor= 1009 AccDes= 0.00D+00 IRadAn=         5 IDoV= 1 UseB2=F ITyADJ=14
 ICtDFT=  3500011 ScaDFX=  1.000000  1.000000  1.000000  1.000000
 FoFCou: FMM=F IPFlag=           0 FMFlag=      100000 FMFlg1=           0
         NFxFlg=           0 DoJE=T BraDBF=F KetDBF=T FulRan=T
         wScrn=  0.000000 ICntrl=       500 IOpCl=  0 I1Cent=   200000004 NGrid=           0
         NMat0=    1 NMatS0=      1 NMatT0=    0 NMatD0=    1 NMtDS0=    0 NMtDT0=    0
 Petite list used in FoFCou.
 Requested convergence on RMS density matrix=1.00D-08 within 128 cycles.
 Requested convergence on MAX density matrix=1.00D-06.
 Requested convergence on             energy=1.00D-06.
 No special actions if energy rises.
 SCF Done:  E(RPBE1PBE) =  -183.009011053     A.U. after   15 cycles
            NFock= 15  Conv=0.30D-08     -V/T= 2.0084

 **********************************************************************

            Population analysis using the SCF density.

 **********************************************************************

 Orbital symmetries:
       Occupied  (A) (A) (A) (A) (A) (A) (A) (A) (A) (A) (A) (A)
                 (A) (A) (A) (A) (A) (A) (A) (A) (A) (A) (A) (A)
                 (A) (A) (A) (A) (A) (A) (A) (A) (A) (A) (A) (A)
                 (A) (A) (A) (A)
       Virtual   (A) (A) (A) (A) (A) (A) (A) (A) (A) (A) (A) (A)
                 (A) (A) (A) (A) (A) (A) (A) (A) (A) (A) (A) (A)
                 (A) (A) (A) (A) (A) (A) (A) (A) (A) (A) (A) (A)
                 (A) (A) (A) (A) (A) (A) (A) (A) (A) (A) (A) (A)
                 (A) (A) (A) (A) (A) (A) (A) (A) (A) (A) (A) (A)
                 (A) (A) (A) (A) (A) (A) (A) (A) (A) (A) (A) (A)
                 (A) (A) (A) (A) (A) (A) (A) (A) (A) (A) (A) (A)
                 (A) (A) (A) (A) (A) (A) (A) (A) (A) (A) (A) (A)
                 (A) (A) (A) (A) (A) (A) (A) (A) (A) (A) (A) (A)
                 (A) (A) (A) (A) (A) (A) (A) (A) (A) (A) (A) (A)
                 (A) (A) (A) (A) (A) (A) (A) (A) (A) (A) (A) (A)
                 (A) (A) (A) (A) (A) (A) (A) (A) (A) (A) (A) (A)
                 (A) (A) (A) (A) (A) (A) (A) (A) (A) (A) (A) (A)
                 (A) (A) (A) (A) (A) (A) (A) (A) (A) (A) (A) (A)
                 (A) (A) (A) (A) (A) (A) (A) (A) (A) (A) (A) (A)
                 (A) (A) (A) (A) (A) (A) (A) (A) (A) (A) (A) (A)
                 (A) (A) (A) (A) (A) (A) (A) (A) (A) (A) (A) (A)
                 (A) (A) (A) (A) (A) (A) (A) (A) (A) (A) (A) (A)
                 (A) (A) (A) (A) (A) (A) (A) (A) (A) (A) (A) (A)
                 (A) (A) (A) (A) (A) (A) (A) (A) (A) (A) (A) (A)
                 (A) (A) (A) (A) (A) (A) (A) (A) (A) (A) (A) (A)
                 (A) (A) (A) (A) (A) (A) (A) (A) (A) (A) (A) (A)
                 (A) (A) (A) (A) (A) (A) (A) (A) (A) (A) (A) (A)
                 (A) (A) (A) (A) (A) (A) (A) (A) (A) (A) (A) (A)
                 (A) (A) (A) (A) (A) (A) (A) (A) (A) (A) (A) (A)
                 (A) (A) (A) (A) (A) (A) (A) (A) (A) (A) (A) (A)
                 (A) (A) (A) (A) (A) (A) (A) (A) (A) (A) (A) (A)
                 (A) (A) (A) (A) (A) (A) (A) (A) (A) (A) (A) (A)
                 (A) (A) (A) (A) (A) (A) (A) (A) (A) (A) (A) (A)
                 (A) (A) (A) (A) (A) (A) (A) (A) (A) (A) (A) (A)
                 (A) (A) (A) (A) (A) (A) (A) (A) (A) (A) (A) (A)
                 (A) (A) (A) (A) (A) (A) (A) (A) (A) (A) (A) (A)
                 (A)
 The electronic state is 1-A.
 Alpha  occ. eigenvalues --   -3.98521  -3.98478  -3.97597  -3.97515  -3.97035
 Alpha  occ. eigenvalues --   -3.97012  -3.96988  -3.96945  -3.96932  -3.96817
 Alpha  occ. eigenvalues --   -3.96698  -0.54898  -0.54219  -0.53210  -0.52987
 Alpha  occ. eigenvalues --   -0.52086  -0.51493  -0.51388  -0.50888  -0.50764
 Alpha  occ. eigenvalues --   -0.50420  -0.49922  -0.46876  -0.46683  -0.43564
 Alpha  occ. eigenvalues --   -0.42964  -0.42858  -0.42672  -0.42555  -0.41346
 Alpha  occ. eigenvalues --   -0.31982  -0.27587  -0.26769  -0.21775  -0.19947
 Alpha  occ. eigenvalues --   -0.18723  -0.18539  -0.17707  -0.16752  -0.16642
 Alpha virt. eigenvalues --   -0.06039  -0.04197  -0.00477   0.01528   0.01617
 Alpha virt. eigenvalues --    0.02017   0.02159   0.02772   0.03156   0.03314
 Alpha virt. eigenvalues --    0.03558   0.04016   0.04500   0.04701   0.05103
 Alpha virt. eigenvalues --    0.05179   0.05267   0.05960   0.06294   0.06544
 Alpha virt. eigenvalues --    0.06808   0.07160   0.07651   0.08526   0.08620
 Alpha virt. eigenvalues --    0.08991   0.09395   0.10408   0.10733   0.11246
 Alpha virt. eigenvalues --    0.11941   0.12516   0.12866   0.13010   0.13380
 Alpha virt. eigenvalues --    0.13618   0.13751   0.14745   0.14804   0.14976
 Alpha virt. eigenvalues --    0.15610   0.16410   0.16975   0.17542   0.17812
 Alpha virt. eigenvalues --    0.18189   0.18457   0.18548   0.19212   0.19397
 Alpha virt. eigenvalues --    0.20356   0.21190   0.21520   0.22134   0.22332
 Alpha virt. eigenvalues --    0.22934   0.24131   0.24752   0.24869   0.26034
 Alpha virt. eigenvalues --    0.26217   0.26753   0.27484   0.27524   0.28023
 Alpha virt. eigenvalues --    0.29155   0.29457   0.30284   0.30710   0.30782
 Alpha virt. eigenvalues --    0.31203   0.31567   0.32339   0.32662   0.33170
 Alpha virt. eigenvalues --    0.33547   0.34248   0.34372   0.34502   0.35263
 Alpha virt. eigenvalues --    0.35645   0.36160   0.37049   0.37321   0.37383
 Alpha virt. eigenvalues --    0.37924   0.38109   0.39225   0.39620   0.40342
 Alpha virt. eigenvalues --    0.40609   0.41304   0.41745   0.42888   0.43797
 Alpha virt. eigenvalues --    0.44286   0.44711   0.44961   0.45694   0.45903
 Alpha virt. eigenvalues --    0.46879   0.46955   0.47469   0.48065   0.48772
 Alpha virt. eigenvalues --    0.49847   0.49940   0.50461   0.51969   0.52249
 Alpha virt. eigenvalues --    0.52876   0.53516   0.53658   0.54024   0.54902
 Alpha virt. eigenvalues --    0.55169   0.55771   0.56113   0.56524   0.57157
 Alpha virt. eigenvalues --    0.57713   0.58197   0.58470   0.59380   0.59499
 Alpha virt. eigenvalues --    0.60236   0.60460   0.60982   0.61593   0.61965
 Alpha virt. eigenvalues --    0.62470   0.63167   0.63505   0.63802   0.64638
 Alpha virt. eigenvalues --    0.65106   0.65718   0.66335   0.66751   0.67212
 Alpha virt. eigenvalues --    0.68274   0.68716   0.69746   0.71531   0.71903
 Alpha virt. eigenvalues --    0.72109   0.73398   0.73905   0.74885   0.75407
 Alpha virt. eigenvalues --    0.75716   0.75883   0.76222   0.76427   0.77397
 Alpha virt. eigenvalues --    0.78647   0.79470   0.80445   0.81090   0.81470
 Alpha virt. eigenvalues --    0.82454   0.82847   0.82940   0.83236   0.83605
 Alpha virt. eigenvalues --    0.84129   0.85444   0.85770   0.88137   0.88178
 Alpha virt. eigenvalues --    0.89343   0.90056   0.90721   0.92249   0.92770
 Alpha virt. eigenvalues --    0.95186   0.96249   0.97059   0.97471   1.00436
 Alpha virt. eigenvalues --    1.01462   1.02457   1.05724   1.07223   1.08851
 Alpha virt. eigenvalues --    1.09420   1.10376   1.11822   1.13043   1.16429
 Alpha virt. eigenvalues --    1.17102   1.18253   1.20141   1.21434   1.22313
 Alpha virt. eigenvalues --    1.23191   1.24298   1.25333   1.27108   1.28042
 Alpha virt. eigenvalues --    1.29183   1.29841   1.30644   1.31891   1.32479
 Alpha virt. eigenvalues --    1.33482   1.34037   1.34832   1.35328   1.36301
 Alpha virt. eigenvalues --    1.37233   1.47846   1.51842   1.56153   1.56443
 Alpha virt. eigenvalues --    1.59710   1.60262   1.60794   1.63076   1.63531
 Alpha virt. eigenvalues --    1.64429   1.64918   1.68315   1.68447   1.70048
 Alpha virt. eigenvalues --    1.70546   1.71525   1.71636   1.72661   1.73963
 Alpha virt. eigenvalues --    1.75741   1.76327   1.77069   1.78652   1.78954
 Alpha virt. eigenvalues --    1.80274   1.80940   1.81958   1.82182   1.83039
 Alpha virt. eigenvalues --    1.83800   1.84388   1.86027   1.86560   1.86576
 Alpha virt. eigenvalues --    1.88316   1.88907   1.90431   1.92767   1.93711
 Alpha virt. eigenvalues --    1.94804   1.95499   1.97177   1.97601   1.97802
 Alpha virt. eigenvalues --    1.98334   1.98715   1.99432   1.99583   1.99892
 Alpha virt. eigenvalues --    1.99910   2.00338   2.00645   2.01283   2.01636
 Alpha virt. eigenvalues --    2.02025   2.02497   2.02908   2.04063   2.04475
 Alpha virt. eigenvalues --    2.05113   2.06984   2.07912   2.08277   2.09658
 Alpha virt. eigenvalues --    2.10366   2.10865   2.11511   2.11921   2.12072
 Alpha virt. eigenvalues --    2.13303   2.14446   2.15352   2.16447   2.16569
 Alpha virt. eigenvalues --    2.17395   2.17657   2.18415   2.18968   2.19720
 Alpha virt. eigenvalues --    2.19994   2.21013   2.22400   2.25859   2.52586
 Alpha virt. eigenvalues --    2.55162   2.56362   2.57423   2.62533   2.63979
 Alpha virt. eigenvalues --    2.64868   2.65506   2.66713   2.67890   2.68814
 Alpha virt. eigenvalues --    2.69630   2.70063   2.71099   2.72750   2.73574
 Alpha virt. eigenvalues --    2.74302   2.80882   2.90492   2.92971   2.94056
 Alpha virt. eigenvalues --    2.95588   3.01411   3.08077   3.08531   3.10731
 Alpha virt. eigenvalues --    3.11334   3.12127   3.13013   3.13182   3.13983
 Alpha virt. eigenvalues --    3.14530   3.14699   3.15011   3.15969   3.17676
 Alpha virt. eigenvalues --    3.18106   3.18817   3.22017   3.22724   3.44695
 Alpha virt. eigenvalues --    3.44868   3.45005   3.45256   3.45463   4.51550
 Alpha virt. eigenvalues --    4.52072   5.48032   5.57362   5.59258   5.62886
 Alpha virt. eigenvalues --    5.64189   5.65645   5.72035   5.72828   5.73950
 Alpha virt. eigenvalues --    5.76481   5.86762   5.88687   5.90242   5.94063
 Alpha virt. eigenvalues --    5.98893   5.99630   6.02273   6.08695   6.08924
 Alpha virt. eigenvalues --    6.15437   6.16567   6.17728   6.17966   6.21840
 Alpha virt. eigenvalues --    6.27390   6.27623   6.27984   6.32527   6.36244
 Alpha virt. eigenvalues --    6.37803   6.38457   6.41113   6.43733   7.94217
 Alpha virt. eigenvalues --    8.00296   8.00759   8.02070   8.03207   8.06476
 Alpha virt. eigenvalues --    8.15000   8.16146   8.17615   8.22673   8.28762
          Condensed to atoms (all electrons):
               1          2          3          4          5          6
     1  Be   3.708669   0.146517   0.037895  -0.120947  -0.555100   0.084997
     2  Be   0.146517   3.607731  -0.115151   0.014214   0.091219   0.003676
     3  Be   0.037895  -0.115151   3.523235   0.016453   0.072755   0.069941
     4  Be  -0.120947   0.014214   0.016453   3.817420   0.190067  -0.058585
     5  Be  -0.555100   0.091219   0.072755   0.190067   5.071066   0.009078
     6  Be   0.084997   0.003676   0.069941  -0.058585   0.009078   3.601311
     7  Be  -0.123410   0.169714  -0.062183  -0.009996   0.170681  -0.008223
     8  Be  -0.080257   0.123050   0.042378   0.340837   0.183250  -0.035482
     9  Be   0.110246  -0.060944   0.178443   0.125247   0.113029   0.049307
    10  Be   0.140448  -0.002465   0.012529   0.010659   0.216744   0.100662
    11  Be  -0.451152   0.014930   0.139002   0.244381  -0.319181   0.165122
    12  H    0.095127  -0.001141   0.012851  -0.010077  -0.075765   0.002276
    13  H   -0.009054  -0.002491   0.017866  -0.004320  -0.041172   0.003688
    14  H    0.091974   0.012077   0.000955  -0.007650   0.002425  -0.004353
    15  H   -0.005644   0.025715  -0.001777  -0.001225  -0.002728   0.010794
    16  H   -0.002293   0.000429  -0.012482  -0.004727  -0.078038  -0.001914
    17  H    0.033741   0.001420   0.001386  -0.007464   0.046295  -0.007983
    18  H    0.037361  -0.107881  -0.004848  -0.007618   0.000493   0.038665
    19  H    0.011130   0.014077   0.068978   0.040023  -0.003389  -0.018425
    20  H   -0.036747   0.033934  -0.033091  -0.008928  -0.231227   0.008559
    21  H   -0.028328  -0.036096   0.030389  -0.010642   0.309105  -0.006656
    22  H   -0.016917  -0.007529  -0.005980   0.008752   0.011225   0.017416
    23  H   -0.014714  -0.004847  -0.002277   0.039889   0.001339   0.030015
    24  H   -0.019676  -0.002831  -0.002229   0.060224  -0.064827   0.007090
    25  H    0.004406  -0.016924   0.066261  -0.038689   0.023641  -0.010044
    26  H   -0.020493  -0.009063  -0.001421   0.051406   0.000523  -0.066369
    27  H   -0.001028   0.052283  -0.011717  -0.069206   0.008590  -0.067495
    28  H    0.000397  -0.013301   0.002422  -0.010472   0.004825  -0.022686
    29  H    0.005734  -0.001931   0.002027  -0.010788  -0.007524   0.038641
    30  H    0.010533   0.015444  -0.085573  -0.013363   0.049969  -0.005810
    31  H    0.023173   0.052145   0.033753   0.013721  -0.095932  -0.002514
    32  H   -0.008169  -0.022554  -0.022755  -0.053063  -0.002512   0.002865
    33  H   -0.011911   0.025741   0.032969  -0.105846   0.001769   0.014883
    34  H   -0.009957   0.001807  -0.000895  -0.000112  -0.004013  -0.002326
    35  H   -0.003325  -0.004306  -0.005261  -0.002555  -0.000131  -0.000046
    36  H   -0.000580  -0.003370  -0.003114   0.004423   0.000051  -0.008739
    37  H    0.000530  -0.005009  -0.000815  -0.013355   0.000353   0.000507
    38  H   -0.000375   0.000183   0.000210  -0.000589   0.000042  -0.000694
    39  H   -0.002298  -0.000248  -0.000119  -0.000873  -0.000847  -0.001747
    40  H   -0.000481  -0.000739   0.000345  -0.001630   0.000233  -0.007863
    41  H   -0.002596  -0.001008  -0.000479  -0.004098   0.000575  -0.003439
    42  H   -0.000425   0.000085  -0.007864  -0.009517   0.002971  -0.001307
    43  H   -0.000823  -0.003557  -0.002873   0.003190  -0.002746  -0.000153
    44  H   -0.001164   0.002143  -0.000239  -0.001102   0.000333  -0.003524
    45  H   -0.003426  -0.002211   0.000244   0.000498  -0.000134  -0.002107
    46  H   -0.005379  -0.000581  -0.005226   0.000334  -0.019747   0.000119
    47  H   -0.002947  -0.001314  -0.017397  -0.001722   0.010726   0.000030
               7          8          9         10         11         12
     1  Be  -0.123410  -0.080257   0.110246   0.140448  -0.451152   0.095127
     2  Be   0.169714   0.123050  -0.060944  -0.002465   0.014930  -0.001141
     3  Be  -0.062183   0.042378   0.178443   0.012529   0.139002   0.012851
     4  Be  -0.009996   0.340837   0.125247   0.010659   0.244381  -0.010077
     5  Be   0.170681   0.183250   0.113029   0.216744  -0.319181  -0.075765
     6  Be  -0.008223  -0.035482   0.049307   0.100662   0.165122   0.002276
     7  Be   3.527062   0.093149  -0.080272   0.080302   0.161660   0.000096
     8  Be   0.093149   3.774675   0.009939  -0.123776   0.092764  -0.005764
     9  Be  -0.080272   0.009939   3.600109  -0.007276   0.078788   0.004294
    10  Be   0.080302  -0.123776  -0.007276   3.670784  -0.017299  -0.012020
    11  Be   0.161660   0.092764   0.078788  -0.017299   5.049819   0.003012
    12  H    0.000096  -0.005764   0.004294  -0.012020   0.003012   0.567141
    13  H    0.000793  -0.004570   0.029885   0.013267  -0.002083   0.292074
    14  H    0.000554  -0.009497  -0.000867   0.003364  -0.076431  -0.000001
    15  H    0.028577  -0.003600  -0.000364   0.003172  -0.044712  -0.000002
    16  H    0.096649   0.045144  -0.024115  -0.037819   0.001277   0.001053
    17  H   -0.006171   0.027465  -0.088836   0.049152  -0.002990  -0.000502
    18  H   -0.013143  -0.007482  -0.001029  -0.006467   0.056498  -0.000033
    19  H   -0.015532  -0.006926   0.001277   0.002630  -0.093016   0.000009
    20  H    0.018157  -0.004164  -0.039799  -0.008731   0.318742   0.004391
    21  H   -0.047024  -0.005480   0.023116   0.016402  -0.220104  -0.009455
    22  H    0.026361  -0.118929   0.027474   0.016333   0.002332  -0.000001
    23  H   -0.008881  -0.058141  -0.039213  -0.010267   0.000878  -0.000025
    24  H    0.002211   0.066396  -0.005299  -0.065290  -0.000061   0.000073
    25  H   -0.008172  -0.069455   0.053200  -0.054280   0.008247   0.001173
    26  H    0.017034   0.067879  -0.003425   0.008301  -0.076392   0.000001
    27  H    0.059820  -0.040570  -0.011628  -0.011291   0.039209  -0.000000
    28  H    0.054068   0.020335   0.037996  -0.002851  -0.077886  -0.000004
    29  H   -0.079243   0.004776   0.018575  -0.008795   0.041503  -0.000010
    30  H   -0.002537  -0.009436  -0.007005   0.036591  -0.004233  -0.003811
    31  H    0.001705  -0.007263  -0.014400  -0.004911   0.003793   0.001988
    32  H   -0.003516   0.019941  -0.000305   0.021505  -0.001741  -0.000042
    33  H   -0.006835  -0.014260  -0.004429  -0.000269   0.007631  -0.000025
    34  H   -0.003756  -0.000871  -0.000966  -0.000593   0.006416  -0.000096
    35  H   -0.000106   0.000745  -0.000501  -0.000514  -0.002114   0.000010
    36  H   -0.000796  -0.001467   0.000405  -0.000032  -0.004017   0.000000
    37  H   -0.000263  -0.002799  -0.000343  -0.001710   0.004091  -0.000000
    38  H   -0.004941  -0.001469  -0.002610  -0.000602  -0.000018  -0.000001
    39  H    0.004234  -0.003524   0.006128  -0.002149  -0.000504   0.000003
    40  H   -0.000122   0.003719  -0.004078   0.000108  -0.001748   0.000000
    41  H   -0.011919  -0.012000  -0.001440  -0.002229   0.004307  -0.000000
    42  H   -0.000500  -0.006385  -0.000564  -0.001907   0.000518  -0.000081
    43  H    0.000384  -0.001202  -0.000610  -0.007215   0.000176  -0.000036
    44  H   -0.012091  -0.001757  -0.000604  -0.000052   0.015713   0.000000
    45  H   -0.001554   0.000040  -0.000628   0.000133  -0.013459   0.000000
    46  H    0.000384   0.001012  -0.003342   0.001298  -0.000173  -0.003343
    47  H   -0.000115  -0.001922   0.002237  -0.002809   0.000451   0.002305
              13         14         15         16         17         18
     1  Be  -0.009054   0.091974  -0.005644  -0.002293   0.033741   0.037361
     2  Be  -0.002491   0.012077   0.025715   0.000429   0.001420  -0.107881
     3  Be   0.017866   0.000955  -0.001777  -0.012482   0.001386  -0.004848
     4  Be  -0.004320  -0.007650  -0.001225  -0.004727  -0.007464  -0.007618
     5  Be  -0.041172   0.002425  -0.002728  -0.078038   0.046295   0.000493
     6  Be   0.003688  -0.004353   0.010794  -0.001914  -0.007983   0.038665
     7  Be   0.000793   0.000554   0.028577   0.096649  -0.006171  -0.013143
     8  Be  -0.004570  -0.009497  -0.003600   0.045144   0.027465  -0.007482
     9  Be   0.029885  -0.000867  -0.000364  -0.024115  -0.088836  -0.001029
    10  Be   0.013267   0.003364   0.003172  -0.037819   0.049152  -0.006467
    11  Be  -0.002083  -0.076431  -0.044712   0.001277  -0.002990   0.056498
    12  H    0.292074  -0.000001  -0.000002   0.001053  -0.000502  -0.000033
    13  H    0.605614   0.000003  -0.000030   0.004256  -0.007589  -0.000026
    14  H    0.000003   0.567962   0.290240   0.000017  -0.000022  -0.002082
    15  H   -0.000030   0.290240   0.605323   0.000053  -0.000036  -0.006248
    16  H    0.004256   0.000017   0.000053   0.767055   0.171115   0.000007
    17  H   -0.007589  -0.000022  -0.000036   0.171115   0.739543  -0.000012
    18  H   -0.000026  -0.002082  -0.006248   0.000007  -0.000012   0.746566
    19  H    0.000005   0.001841   0.002761  -0.000011   0.000008   0.195130
    20  H   -0.004948  -0.009386   0.004464  -0.000410   0.001891  -0.001094
    21  H    0.005993   0.004325  -0.004346  -0.000855  -0.000503   0.001940
    22  H   -0.000023  -0.000032  -0.000019  -0.005480  -0.000731  -0.000014
    23  H   -0.000004  -0.000042   0.000002   0.001007   0.001665  -0.000022
    24  H    0.002384   0.000002  -0.000000   0.002201  -0.002509  -0.000018
    25  H   -0.001398  -0.000000   0.000002   0.001104  -0.002714  -0.000027
    26  H   -0.000000   0.000170   0.002306   0.000019  -0.000029  -0.001995
    27  H    0.000001   0.000019  -0.001570  -0.000035  -0.000021  -0.001857
    28  H    0.000067   0.001131   0.003305   0.017303  -0.012401   0.000026
    29  H   -0.000065  -0.003330  -0.003881  -0.013161   0.009161  -0.000209
    30  H   -0.003322  -0.000020  -0.000048   0.000035  -0.000191   0.009576
    31  H    0.002109   0.000010  -0.000004  -0.000050   0.000064  -0.012680
    32  H   -0.000006  -0.000034  -0.000007  -0.000015  -0.000030   0.002402
    33  H   -0.000028  -0.000031  -0.000026  -0.000020  -0.000008  -0.000662
    34  H   -0.000299  -0.000039  -0.000480  -0.000003   0.000013   0.001440
    35  H   -0.000005   0.000015  -0.000044   0.000000  -0.000002   0.000605
    36  H    0.000000  -0.000038   0.000005   0.000000   0.000000  -0.002693
    37  H   -0.000000  -0.000138  -0.000030  -0.000000  -0.000000   0.009289
    38  H   -0.000000  -0.000000  -0.000000  -0.002612   0.001158  -0.000000
    39  H    0.000002   0.000002   0.000002   0.007320  -0.002808  -0.000000
    40  H    0.000000  -0.000026   0.000002   0.000050  -0.000042   0.000003
    41  H   -0.000000  -0.000122   0.000023  -0.000233   0.000166  -0.000016
    42  H    0.000012  -0.000000  -0.000000   0.000004  -0.000014   0.000153
    43  H   -0.000002   0.000000   0.000000  -0.000001   0.000003  -0.000034
    44  H    0.000000   0.001731  -0.004847  -0.000001   0.000006  -0.000181
    45  H   -0.000000  -0.001456   0.001250   0.000007  -0.000003   0.000038
    46  H    0.000403   0.000000  -0.000000  -0.000030   0.000102  -0.000003
    47  H   -0.003620   0.000000   0.000000   0.000114  -0.000427   0.000006
              19         20         21         22         23         24
     1  Be   0.011130  -0.036747  -0.028328  -0.016917  -0.014714  -0.019676
     2  Be   0.014077   0.033934  -0.036096  -0.007529  -0.004847  -0.002831
     3  Be   0.068978  -0.033091   0.030389  -0.005980  -0.002277  -0.002229
     4  Be   0.040023  -0.008928  -0.010642   0.008752   0.039889   0.060224
     5  Be  -0.003389  -0.231227   0.309105   0.011225   0.001339  -0.064827
     6  Be  -0.018425   0.008559  -0.006656   0.017416   0.030015   0.007090
     7  Be  -0.015532   0.018157  -0.047024   0.026361  -0.008881   0.002211
     8  Be  -0.006926  -0.004164  -0.005480  -0.118929  -0.058141   0.066396
     9  Be   0.001277  -0.039799   0.023116   0.027474  -0.039213  -0.005299
    10  Be   0.002630  -0.008731   0.016402   0.016333  -0.010267  -0.065290
    11  Be  -0.093016   0.318742  -0.220104   0.002332   0.000878  -0.000061
    12  H    0.000009   0.004391  -0.009455  -0.000001  -0.000025   0.000073
    13  H    0.000005  -0.004948   0.005993  -0.000023  -0.000004   0.002384
    14  H    0.001841  -0.009386   0.004325  -0.000032  -0.000042   0.000002
    15  H    0.002761   0.004464  -0.004346  -0.000019   0.000002  -0.000000
    16  H   -0.000011  -0.000410  -0.000855  -0.005480   0.001007   0.002201
    17  H    0.000008   0.001891  -0.000503  -0.000731   0.001665  -0.002509
    18  H    0.195130  -0.001094   0.001940  -0.000014  -0.000022  -0.000018
    19  H    0.720750  -0.000253   0.000691  -0.000019  -0.000037   0.000022
    20  H   -0.000253   0.875021   0.081894  -0.000006  -0.000019  -0.000087
    21  H    0.000691   0.081894   0.861438  -0.000015  -0.000018   0.000159
    22  H   -0.000019  -0.000006  -0.000015   0.654615   0.303447  -0.006374
    23  H   -0.000037  -0.000019  -0.000018   0.303447   0.665985  -0.000615
    24  H    0.000022  -0.000087   0.000159  -0.006374  -0.000615   0.716409
    25  H   -0.000040   0.000081  -0.000419   0.001937   0.000917   0.253345
    26  H    0.002207   0.000137  -0.000082  -0.004416  -0.001581  -0.000033
    27  H    0.000516  -0.000437   0.000079   0.003434   0.000363   0.000010
    28  H   -0.000043  -0.002711   0.000340  -0.002037   0.000319   0.000038
    29  H    0.000040   0.001594   0.000748  -0.000078   0.002040  -0.000022
    30  H   -0.010883   0.000822   0.001048  -0.000016  -0.000015  -0.001406
    31  H    0.013678   0.001640  -0.002133  -0.000015  -0.000034   0.001944
    32  H    0.000136  -0.000012  -0.000013   0.000025  -0.005578  -0.001370
    33  H   -0.004334  -0.000016  -0.000004   0.002872   0.000382  -0.005523
    34  H    0.003745   0.005669   0.004453  -0.000000  -0.000001   0.000001
    35  H   -0.001835  -0.000465   0.000005   0.000000   0.000000  -0.000001
    36  H    0.002115   0.000001  -0.000001  -0.000006  -0.000007   0.000002
    37  H   -0.003182  -0.000011   0.000005   0.000034  -0.000003  -0.000009
    38  H    0.000000  -0.000000  -0.000001  -0.001374   0.000760   0.000000
    39  H   -0.000000   0.000001   0.000003   0.004347  -0.002803   0.000006
    40  H   -0.000001  -0.000000  -0.000001  -0.002207  -0.000689   0.000003
    41  H    0.000001  -0.000005   0.000002   0.005837   0.003395  -0.000011
    42  H   -0.000288   0.000003  -0.000005   0.000028  -0.000002  -0.000842
    43  H    0.000032  -0.000001   0.000000  -0.000007  -0.000007   0.000641
    44  H    0.000033  -0.000034   0.000021   0.000034   0.000010   0.000000
    45  H   -0.000011   0.000073  -0.000023  -0.000014  -0.000005  -0.000000
    46  H    0.000008  -0.000027   0.000095  -0.000001   0.000000   0.001754
    47  H   -0.000005   0.000004  -0.000010   0.000003   0.000001  -0.000276
              25         26         27         28         29         30
     1  Be   0.004406  -0.020493  -0.001028   0.000397   0.005734   0.010533
     2  Be  -0.016924  -0.009063   0.052283  -0.013301  -0.001931   0.015444
     3  Be   0.066261  -0.001421  -0.011717   0.002422   0.002027  -0.085573
     4  Be  -0.038689   0.051406  -0.069206  -0.010472  -0.010788  -0.013363
     5  Be   0.023641   0.000523   0.008590   0.004825  -0.007524   0.049969
     6  Be  -0.010044  -0.066369  -0.067495  -0.022686   0.038641  -0.005810
     7  Be  -0.008172   0.017034   0.059820   0.054068  -0.079243  -0.002537
     8  Be  -0.069455   0.067879  -0.040570   0.020335   0.004776  -0.009436
     9  Be   0.053200  -0.003425  -0.011628   0.037996   0.018575  -0.007005
    10  Be  -0.054280   0.008301  -0.011291  -0.002851  -0.008795   0.036591
    11  Be   0.008247  -0.076392   0.039209  -0.077886   0.041503  -0.004233
    12  H    0.001173   0.000001  -0.000000  -0.000004  -0.000010  -0.003811
    13  H   -0.001398  -0.000000   0.000001   0.000067  -0.000065  -0.003322
    14  H   -0.000000   0.000170   0.000019   0.001131  -0.003330  -0.000020
    15  H    0.000002   0.002306  -0.001570   0.003305  -0.003881  -0.000048
    16  H    0.001104   0.000019  -0.000035   0.017303  -0.013161   0.000035
    17  H   -0.002714  -0.000029  -0.000021  -0.012401   0.009161  -0.000191
    18  H   -0.000027  -0.001995  -0.001857   0.000026  -0.000209   0.009576
    19  H   -0.000040   0.002207   0.000516  -0.000043   0.000040  -0.010883
    20  H    0.000081   0.000137  -0.000437  -0.002711   0.001594   0.000822
    21  H   -0.000419  -0.000082   0.000079   0.000340   0.000748   0.001048
    22  H    0.001937  -0.004416   0.003434  -0.002037  -0.000078  -0.000016
    23  H    0.000917  -0.001581   0.000363   0.000319   0.002040  -0.000015
    24  H    0.253345  -0.000033   0.000010   0.000038  -0.000022  -0.001406
    25  H    0.682796   0.000010  -0.000018  -0.000022  -0.000025  -0.001565
    26  H    0.000010   0.707670   0.255847   0.002095  -0.002077  -0.000019
    27  H   -0.000018   0.255847   0.690706   0.001092  -0.001381  -0.000025
    28  H   -0.000022   0.002095   0.001092   0.708775   0.203504   0.000004
    29  H   -0.000025  -0.002077  -0.001381   0.203504   0.705827  -0.000010
    30  H   -0.001565  -0.000019  -0.000025   0.000004  -0.000010   0.707914
    31  H    0.000902   0.000032  -0.000049  -0.000008   0.000008   0.209510
    32  H    0.000178  -0.000447   0.000505  -0.000012  -0.000028   0.002345
    33  H    0.002701  -0.006691   0.002890  -0.000018  -0.000007  -0.000360
    34  H   -0.000005  -0.000001  -0.000009  -0.000006   0.000012   0.001142
    35  H    0.000000  -0.000000   0.000001   0.000000  -0.000002   0.000425
    36  H   -0.000000   0.000895  -0.000551  -0.000001   0.000002  -0.000033
    37  H   -0.000002  -0.000921   0.003987   0.000003  -0.000009   0.000128
    38  H   -0.000007   0.000001  -0.000008  -0.002093   0.000847  -0.000000
    39  H    0.000015   0.000011   0.000036   0.006280  -0.002236  -0.000000
    40  H   -0.000000   0.000582  -0.000592   0.001701  -0.002861   0.000000
    41  H   -0.000001  -0.000420   0.005363  -0.001838   0.008581  -0.000000
    42  H    0.004180  -0.000010  -0.000002  -0.000000  -0.000000   0.008501
    43  H   -0.000583   0.000002  -0.000001   0.000000   0.000000  -0.002353
    44  H   -0.000000  -0.000800   0.004838  -0.002341   0.006067  -0.000000
    45  H    0.000000   0.000960  -0.002604   0.001701  -0.004449   0.000000
    46  H   -0.004926  -0.000000   0.000000  -0.000000   0.000000  -0.004034
    47  H    0.005351   0.000000  -0.000000   0.000000  -0.000001   0.006132
              31         32         33         34         35         36
     1  Be   0.023173  -0.008169  -0.011911  -0.009957  -0.003325  -0.000580
     2  Be   0.052145  -0.022554   0.025741   0.001807  -0.004306  -0.003370
     3  Be   0.033753  -0.022755   0.032969  -0.000895  -0.005261  -0.003114
     4  Be   0.013721  -0.053063  -0.105846  -0.000112  -0.002555   0.004423
     5  Be  -0.095932  -0.002512   0.001769  -0.004013  -0.000131   0.000051
     6  Be  -0.002514   0.002865   0.014883  -0.002326  -0.000046  -0.008739
     7  Be   0.001705  -0.003516  -0.006835  -0.003756  -0.000106  -0.000796
     8  Be  -0.007263   0.019941  -0.014260  -0.000871   0.000745  -0.001467
     9  Be  -0.014400  -0.000305  -0.004429  -0.000966  -0.000501   0.000405
    10  Be  -0.004911   0.021505  -0.000269  -0.000593  -0.000514  -0.000032
    11  Be   0.003793  -0.001741   0.007631   0.006416  -0.002114  -0.004017
    12  H    0.001988  -0.000042  -0.000025  -0.000096   0.000010   0.000000
    13  H    0.002109  -0.000006  -0.000028  -0.000299  -0.000005   0.000000
    14  H    0.000010  -0.000034  -0.000031  -0.000039   0.000015  -0.000038
    15  H   -0.000004  -0.000007  -0.000026  -0.000480  -0.000044   0.000005
    16  H   -0.000050  -0.000015  -0.000020  -0.000003   0.000000   0.000000
    17  H    0.000064  -0.000030  -0.000008   0.000013  -0.000002   0.000000
    18  H   -0.012680   0.002402  -0.000662   0.001440   0.000605  -0.002693
    19  H    0.013678   0.000136  -0.004334   0.003745  -0.001835   0.002115
    20  H    0.001640  -0.000012  -0.000016   0.005669  -0.000465   0.000001
    21  H   -0.002133  -0.000013  -0.000004   0.004453   0.000005  -0.000001
    22  H   -0.000015   0.000025   0.002872  -0.000000   0.000000  -0.000006
    23  H   -0.000034  -0.005578   0.000382  -0.000001   0.000000  -0.000007
    24  H    0.001944  -0.001370  -0.005523   0.000001  -0.000001   0.000002
    25  H    0.000902   0.000178   0.002701  -0.000005   0.000000  -0.000000
    26  H    0.000032  -0.000447  -0.006691  -0.000001  -0.000000   0.000895
    27  H   -0.000049   0.000505   0.002890  -0.000009   0.000001  -0.000551
    28  H   -0.000008  -0.000012  -0.000018  -0.000006   0.000000  -0.000001
    29  H    0.000008  -0.000028  -0.000007   0.000012  -0.000002   0.000002
    30  H    0.209510   0.002345  -0.000360   0.001142   0.000425  -0.000033
    31  H    0.704826  -0.000205  -0.002556   0.004486  -0.002060   0.000046
    32  H   -0.000205   0.662672   0.311365   0.000020  -0.000003  -0.000028
    33  H   -0.002556   0.311365   0.655210  -0.000012   0.000004  -0.002047
    34  H    0.004486   0.000020  -0.000012   0.634586   0.403609   0.000003
    35  H   -0.002060  -0.000003   0.000004   0.403609   0.607459  -0.000001
    36  H    0.000046  -0.000028  -0.002047   0.000003  -0.000001   0.594155
    37  H   -0.000272   0.000926   0.005055  -0.000004   0.000002   0.411862
    38  H    0.000000  -0.000000  -0.000000  -0.000000   0.000000   0.000000
    39  H   -0.000000   0.000003   0.000001   0.000000  -0.000000  -0.000000
    40  H    0.000000  -0.000001  -0.000008  -0.000000   0.000000  -0.000001
    41  H   -0.000000  -0.000038   0.000045  -0.000000  -0.000000   0.000002
    42  H   -0.002422   0.002040   0.005212  -0.000002   0.000001  -0.000015
    43  H    0.001834  -0.000198  -0.001801   0.000002  -0.000001   0.000006
    44  H   -0.000000  -0.000000   0.000002   0.000000  -0.000000   0.000004
    45  H   -0.000000   0.000000  -0.000001  -0.000000   0.000000  -0.000001
    46  H    0.001637  -0.000004  -0.000020   0.000009  -0.000004   0.000000
    47  H   -0.002456   0.000002   0.000033  -0.000035   0.000011  -0.000000
              37         38         39         40         41         42
     1  Be   0.000530  -0.000375  -0.002298  -0.000481  -0.002596  -0.000425
     2  Be  -0.005009   0.000183  -0.000248  -0.000739  -0.001008   0.000085
     3  Be  -0.000815   0.000210  -0.000119   0.000345  -0.000479  -0.007864
     4  Be  -0.013355  -0.000589  -0.000873  -0.001630  -0.004098  -0.009517
     5  Be   0.000353   0.000042  -0.000847   0.000233   0.000575   0.002971
     6  Be   0.000507  -0.000694  -0.001747  -0.007863  -0.003439  -0.001307
     7  Be  -0.000263  -0.004941   0.004234  -0.000122  -0.011919  -0.000500
     8  Be  -0.002799  -0.001469  -0.003524   0.003719  -0.012000  -0.006385
     9  Be  -0.000343  -0.002610   0.006128  -0.004078  -0.001440  -0.000564
    10  Be  -0.001710  -0.000602  -0.002149   0.000108  -0.002229  -0.001907
    11  Be   0.004091  -0.000018  -0.000504  -0.001748   0.004307   0.000518
    12  H   -0.000000  -0.000001   0.000003   0.000000  -0.000000  -0.000081
    13  H   -0.000000  -0.000000   0.000002   0.000000  -0.000000   0.000012
    14  H   -0.000138  -0.000000   0.000002  -0.000026  -0.000122  -0.000000
    15  H   -0.000030  -0.000000   0.000002   0.000002   0.000023  -0.000000
    16  H   -0.000000  -0.002612   0.007320   0.000050  -0.000233   0.000004
    17  H   -0.000000   0.001158  -0.002808  -0.000042   0.000166  -0.000014
    18  H    0.009289  -0.000000  -0.000000   0.000003  -0.000016   0.000153
    19  H   -0.003182   0.000000  -0.000000  -0.000001   0.000001  -0.000288
    20  H   -0.000011  -0.000000   0.000001  -0.000000  -0.000005   0.000003
    21  H    0.000005  -0.000001   0.000003  -0.000001   0.000002  -0.000005
    22  H    0.000034  -0.001374   0.004347  -0.002207   0.005837   0.000028
    23  H   -0.000003   0.000760  -0.002803  -0.000689   0.003395  -0.000002
    24  H   -0.000009   0.000000   0.000006   0.000003  -0.000011  -0.000842
    25  H   -0.000002  -0.000007   0.000015  -0.000000  -0.000001   0.004180
    26  H   -0.000921   0.000001   0.000011   0.000582  -0.000420  -0.000010
    27  H    0.003987  -0.000008   0.000036  -0.000592   0.005363  -0.000002
    28  H    0.000003  -0.002093   0.006280   0.001701  -0.001838  -0.000000
    29  H   -0.000009   0.000847  -0.002236  -0.002861   0.008581  -0.000000
    30  H    0.000128  -0.000000  -0.000000   0.000000  -0.000000   0.008501
    31  H   -0.000272   0.000000  -0.000000   0.000000  -0.000000  -0.002422
    32  H    0.000926  -0.000000   0.000003  -0.000001  -0.000038   0.002040
    33  H    0.005055  -0.000000   0.000001  -0.000008   0.000045   0.005212
    34  H   -0.000004  -0.000000   0.000000  -0.000000  -0.000000  -0.000002
    35  H    0.000002   0.000000  -0.000000   0.000000  -0.000000   0.000001
    36  H    0.411862   0.000000  -0.000000  -0.000001   0.000002  -0.000015
    37  H    0.623955  -0.000000   0.000000   0.000002   0.000002   0.000018
    38  H   -0.000000   0.590424   0.405935  -0.000063  -0.000249  -0.000000
    39  H    0.000000   0.405935   0.625030  -0.000463   0.000202   0.000000
    40  H    0.000002  -0.000063  -0.000463   0.592501   0.411084   0.000000
    41  H    0.000002  -0.000249   0.000202   0.411084   0.626283  -0.000000
    42  H    0.000018  -0.000000   0.000000   0.000000  -0.000000   0.622995
    43  H   -0.000012   0.000000  -0.000000  -0.000000   0.000000   0.411885
    44  H   -0.000017  -0.000000   0.000004  -0.000411   0.001502  -0.000000
    45  H    0.000002  -0.000001   0.000001   0.000257  -0.000651   0.000000
    46  H   -0.000000   0.000000  -0.000000  -0.000000   0.000000  -0.000778
    47  H    0.000000  -0.000000   0.000000   0.000000  -0.000000   0.001485
              43         44         45         46         47
     1  Be  -0.000823  -0.001164  -0.003426  -0.005379  -0.002947
     2  Be  -0.003557   0.002143  -0.002211  -0.000581  -0.001314
     3  Be  -0.002873  -0.000239   0.000244  -0.005226  -0.017397
     4  Be   0.003190  -0.001102   0.000498   0.000334  -0.001722
     5  Be  -0.002746   0.000333  -0.000134  -0.019747   0.010726
     6  Be  -0.000153  -0.003524  -0.002107   0.000119   0.000030
     7  Be   0.000384  -0.012091  -0.001554   0.000384  -0.000115
     8  Be  -0.001202  -0.001757   0.000040   0.001012  -0.001922
     9  Be  -0.000610  -0.000604  -0.000628  -0.003342   0.002237
    10  Be  -0.007215  -0.000052   0.000133   0.001298  -0.002809
    11  Be   0.000176   0.015713  -0.013459  -0.000173   0.000451
    12  H   -0.000036   0.000000   0.000000  -0.003343   0.002305
    13  H   -0.000002   0.000000  -0.000000   0.000403  -0.003620
    14  H    0.000000   0.001731  -0.001456   0.000000   0.000000
    15  H    0.000000  -0.004847   0.001250  -0.000000   0.000000
    16  H   -0.000001  -0.000001   0.000007  -0.000030   0.000114
    17  H    0.000003   0.000006  -0.000003   0.000102  -0.000427
    18  H   -0.000034  -0.000181   0.000038  -0.000003   0.000006
    19  H    0.000032   0.000033  -0.000011   0.000008  -0.000005
    20  H   -0.000001  -0.000034   0.000073  -0.000027   0.000004
    21  H    0.000000   0.000021  -0.000023   0.000095  -0.000010
    22  H   -0.000007   0.000034  -0.000014  -0.000001   0.000003
    23  H   -0.000007   0.000010  -0.000005   0.000000   0.000001
    24  H    0.000641   0.000000  -0.000000   0.001754  -0.000276
    25  H   -0.000583  -0.000000   0.000000  -0.004926   0.005351
    26  H    0.000002  -0.000800   0.000960  -0.000000   0.000000
    27  H   -0.000001   0.004838  -0.002604   0.000000  -0.000000
    28  H    0.000000  -0.002341   0.001701  -0.000000   0.000000
    29  H    0.000000   0.006067  -0.004449   0.000000  -0.000001
    30  H   -0.002353  -0.000000   0.000000  -0.004034   0.006132
    31  H    0.001834  -0.000000  -0.000000   0.001637  -0.002456
    32  H   -0.000198  -0.000000   0.000000  -0.000004   0.000002
    33  H   -0.001801   0.000002  -0.000001  -0.000020   0.000033
    34  H    0.000002   0.000000  -0.000000   0.000009  -0.000035
    35  H   -0.000001  -0.000000   0.000000  -0.000004   0.000011
    36  H    0.000006   0.000004  -0.000001   0.000000  -0.000000
    37  H   -0.000012  -0.000017   0.000002  -0.000000   0.000000
    38  H    0.000000  -0.000000  -0.000001   0.000000  -0.000000
    39  H   -0.000000   0.000004   0.000001  -0.000000   0.000000
    40  H   -0.000000  -0.000411   0.000257  -0.000000   0.000000
    41  H    0.000000   0.001502  -0.000651   0.000000  -0.000000
    42  H    0.411885  -0.000000   0.000000  -0.000778   0.001485
    43  H    0.593797   0.000000  -0.000000   0.000431  -0.000563
    44  H    0.000000   0.610607   0.431704   0.000000   0.000000
    45  H   -0.000000   0.431704   0.567064  -0.000000   0.000000
    46  H    0.000431   0.000000  -0.000000   0.561135   0.432567
    47  H   -0.000563   0.000000   0.000000   0.432567   0.643249
 Mulliken charges:
               1
     1  Be   0.996738
     2  Be   0.018963
     3  Be   0.042481
     4  Be  -0.392581
     5  Be  -1.088358
     6  Be   0.088839
     7  Be  -0.002295
     8  Be  -0.279047
     9  Be  -0.064803
    10  Be  -0.010766
    11  Be  -1.051945
    12  H    0.134357
    13  H    0.106632
    14  H    0.136782
    15  H    0.103670
    16  H    0.068086
    17  H    0.059685
    18  H    0.078174
    19  H    0.076386
    20  H    0.025532
    21  H    0.029963
    22  H    0.085733
    23  H    0.097434
    24  H    0.064394
    25  H    0.098869
    26  H    0.078597
    27  H    0.092504
    28  H    0.083005
    29  H    0.092434
    30  H    0.095949
    31  H    0.076957
    32  H    0.095757
    33  H    0.098984
    34  H   -0.042932
    35  H    0.010390
    36  H    0.013560
    37  H   -0.031845
    38  H    0.018147
    39  H   -0.038945
    40  H    0.013438
    41  H   -0.024578
    42  H   -0.027161
    43  H    0.012394
    44  H   -0.045586
    45  H    0.028763
    46  H    0.046330
    47  H   -0.069088
 Sum of Mulliken charges =  -0.00000
 Mulliken charges with hydrogens summed into heavy atoms:
               1
     1  Be   1.019691
     2  Be   0.155239
     3  Be   0.200620
     4  Be  -0.197840
     5  Be  -0.870127
     6  Be   0.259940
     7  Be   0.162005
     8  Be  -0.095880
     9  Be   0.042170
    10  Be   0.152497
    11  Be  -0.828316
 Electronic spatial extent (au):  <R**2>=           2911.6764
 Charge=             -0.0000 electrons
 Dipole moment (field-independent basis, Debye):
    X=             -0.1071    Y=              0.0760    Z=             -0.3417  Tot=              0.3661
 Quadrupole moment (field-independent basis, Debye-Ang):
   XX=            -83.1112   YY=            -83.8675   ZZ=            -82.5535
   XY=             -1.5245   XZ=             -0.0868   YZ=              0.2799
 Traceless Quadrupole moment (field-independent basis, Debye-Ang):
   XX=              0.0662   YY=             -0.6901   ZZ=              0.6239
   XY=             -1.5245   XZ=             -0.0868   YZ=              0.2799
 Octapole moment (field-independent basis, Debye-Ang**2):
  XXX=             -5.5808  YYY=             -1.1142  ZZZ=             12.2454  XYY=              4.1184
  XXY=              0.5331  XXZ=            -13.4486  XZZ=              1.3866  YZZ=              2.9426
  YYZ=             -4.8553  XYZ=             10.6797
 Hexadecapole moment (field-independent basis, Debye-Ang**3):
 XXXX=          -2117.8701 YYYY=          -1544.2237 ZZZZ=          -1203.2855 XXXY=            -16.7361
 XXXZ=              5.3908 YYYX=             29.0049 YYYZ=              6.8387 ZZZX=             -0.0522
 ZZZY=              0.8310 XXYY=           -590.4589 XXZZ=           -521.3169 YYZZ=           -441.4146
 XXYZ=              2.0077 YYXZ=            -13.2247 ZZXY=            -25.1915
 N-N= 4.713292771663D+02 E-N=-1.355828274685D+03  KE= 1.814880658066D+02
   1 Symmetry operations used in ECPInt.
 ECPInt:  NShTT=   29646 NPrTT=   77323 LenC2=   27362 LenP2D=   56421.
 LDataN:  DoStor=T MaxTD1= 5 Len=  102
 Calling FoFJK, ICntrl=      2127 FMM=F ISym2X=0 I1Cent= 0 IOpClX= 0 NMat=1 NMatS=1 NMatT=0.
 ***** Axes restored to original set *****
 -------------------------------------------------------------------
 Center     Atomic                   Forces (Hartrees/Bohr)
 Number     Number              X              Y              Z
 -------------------------------------------------------------------
      1        4          -0.000026419   -0.000030777   -0.000294040
      2        4          -0.000241974    0.000272725   -0.000129728
      3        4           0.000298565    0.000288297   -0.000030493
      4        4           0.000046538    0.000086795    0.000008513
      5        4           0.001277147   -0.001318428   -0.000450135
      6        4           0.000211786    0.000067792   -0.000189128
      7        4          -0.000058341   -0.000209486    0.000281389
      8        4           0.000067412   -0.000036808   -0.000014484
      9        4          -0.000058858   -0.000112304   -0.000236329
     10        4          -0.000072006   -0.000391039   -0.000155927
     11        4          -0.000691741    0.000596406    0.000161878
     12        1           0.001639702   -0.000767364   -0.001893667
     13        1          -0.000314225    0.000416265    0.000655149
     14        1          -0.001254978    0.000480656   -0.000183875
     15        1           0.000450181   -0.000266610    0.000230515
     16        1           0.000018735    0.000004292    0.000061206
     17        1          -0.000027424   -0.000011539   -0.000038700
     18        1           0.000032485    0.000007252   -0.000040337
     19        1           0.000010354    0.000022760    0.000026539
     20        1           0.000102453   -0.000246456    0.000029263
     21        1          -0.000044872    0.000202053    0.000162049
     22        1          -0.000015134   -0.000056996    0.000009024
     23        1          -0.000007637    0.000046176   -0.000013941
     24        1          -0.000245847    0.000123903   -0.000041498
     25        1           0.000254385   -0.000181157   -0.000043386
     26        1           0.000075242    0.000032534    0.000017327
     27        1          -0.000151344    0.000009687   -0.000054254
     28        1           0.000119961   -0.000285801   -0.000051658
     29        1          -0.000140725    0.000401028    0.000127484
     30        1           0.000205093   -0.000367112    0.000004360
     31        1          -0.000120207    0.000204240    0.000044199
     32        1           0.000019348   -0.000045290   -0.000011658
     33        1           0.000012928    0.000028068    0.000006768
     34        1           0.000014571   -0.000012217   -0.000017855
     35        1           0.000008289    0.000002742    0.000006552
     36        1          -0.000002519    0.000012247   -0.000007213
     37        1           0.000011472   -0.000018618    0.000010087
     38        1           0.000004792   -0.000005915   -0.000002663
     39        1          -0.000010649    0.000010241    0.000009087
     40        1           0.000026078   -0.000056305   -0.000060023
     41        1          -0.000085509    0.000020212   -0.000030857
     42        1           0.000053126    0.000004161   -0.000068229
     43        1          -0.000044700    0.000057367   -0.000041440
     44        1          -0.110947801    0.097135882    0.084658675
     45        1           0.113021370   -0.098140108   -0.084824871
     46        1          -0.125931981    0.109943781    0.044505496
     47        1           0.122512876   -0.107917231   -0.042089170
 -------------------------------------------------------------------
 Cartesian Forces:  Max     0.125931981 RMS     0.028791586

 GradGradGradGradGradGradGradGradGradGradGradGradGradGradGradGradGradGrad
 Berny optimization.
 FormGI is forming the generalized inverse of G from B-inverse, IUseBI=4.
 Internal  Forces:  Max     0.172993090 RMS     0.008007371
 Search for a local minimum.
 Step number   1 out of a maximum of  282
 All quantities printed in internal units (Hartrees-Bohrs-Radians)
 Mixed Optimization -- RFO/linear search
 Second derivative matrix not updated -- first step.
 ITU=  0
     Eigenvalues ---    0.00230   0.00230   0.00527   0.00661   0.00869
     Eigenvalues ---    0.00952   0.00956   0.00987   0.01117   0.01187
     Eigenvalues ---    0.01280   0.01323   0.01340   0.01375   0.01385
     Eigenvalues ---    0.01416   0.01453   0.01522   0.01558   0.01595
     Eigenvalues ---    0.01644   0.01709   0.01746   0.01750   0.01809
     Eigenvalues ---    0.01871   0.01917   0.01936   0.01940   0.01990
     Eigenvalues ---    0.02007   0.02050   0.02103   0.02151   0.02157
     Eigenvalues ---    0.02206   0.02231   0.02252   0.02293   0.02328
     Eigenvalues ---    0.02421   0.02475   0.02477   0.02523   0.02553
     Eigenvalues ---    0.02614   0.02638   0.02695   0.02735   0.02810
     Eigenvalues ---    0.02898   0.02922   0.02944   0.03016   0.03096
     Eigenvalues ---    0.03111   0.03289   0.03335   0.03422   0.03539
     Eigenvalues ---    0.03779   0.03916   0.04129   0.04300   0.04477
     Eigenvalues ---    0.04528   0.04730   0.04939   0.05090   0.05124
     Eigenvalues ---    0.05164   0.05194   0.05321   0.05533   0.05616
     Eigenvalues ---    0.06052   0.06231   0.06274   0.06440   0.06529
     Eigenvalues ---    0.06940   0.07063   0.07214   0.07380   0.07437
     Eigenvalues ---    0.07628   0.07709   0.07814   0.08019   0.08087
     Eigenvalues ---    0.08235   0.08302   0.08375   0.08418   0.08560
     Eigenvalues ---    0.08730   0.08844   0.08923   0.09072   0.09100
     Eigenvalues ---    0.09152   0.09403   0.09621   0.09779   0.10005
     Eigenvalues ---    0.10082   0.10665   0.10832   0.10900   0.11067
     Eigenvalues ---    0.11395   0.11517   0.11728   0.14247   0.14292
     Eigenvalues ---    0.15165   0.15668   0.15882   0.16000   0.16000
     Eigenvalues ---    0.16692   0.16832   0.16987   0.17456   0.17931
     Eigenvalues ---    0.18391   0.19202   0.19284   0.37746   0.37754
     Eigenvalues ---    0.37765   0.37768   0.37974   0.66291   0.66291
 RFO step:  Lambda=-8.06469686D-02 EMin= 2.30000000D-03
 Linear search not attempted -- first point.
 Maximum step size (   0.300) exceeded in Quadratic search.
    -- Step size scaled by   0.899
 Iteration  1 RMS(Cart)=  0.01475700 RMS(Int)=  0.00044941
 Iteration  2 RMS(Cart)=  0.00050916 RMS(Int)=  0.00000283
 Iteration  3 RMS(Cart)=  0.00000164 RMS(Int)=  0.00000244
 Iteration  4 RMS(Cart)=  0.00000000 RMS(Int)=  0.00000244
 Variable       Old X    -DE/DX   Delta X   Delta X   Delta X     New X
                                 (Linear)    (Quad)   (Total)
    R1        4.30719  -0.00006   0.00000  -0.00047  -0.00047   4.30671
    R2        4.30129  -0.00005   0.00000  -0.00019  -0.00019   4.30110
    R3        3.98170   0.00018   0.00000   0.00103   0.00103   3.98272
    R4        4.29862   0.00001   0.00000   0.00011   0.00011   4.29874
    R5        4.31285  -0.00004   0.00000  -0.00035  -0.00035   4.31250
    R6        3.98562   0.00012   0.00000   0.00069   0.00069   3.98632
    R7        2.89713  -0.00002   0.00000  -0.00018  -0.00018   2.89696
    R8        2.89658  -0.00008   0.00000  -0.00048  -0.00048   2.89610
    R9        3.81588  -0.00003   0.00000  -0.00016  -0.00016   3.81572
   R10        4.02709  -0.00002   0.00000  -0.00007  -0.00007   4.02702
   R11        4.05977   0.00001   0.00000   0.00016   0.00016   4.05993
   R12        3.89044   0.00008   0.00000   0.00049   0.00049   3.89092
   R13        2.89084  -0.00002   0.00000  -0.00009  -0.00009   2.89075
   R14        2.90405  -0.00001   0.00000  -0.00005  -0.00005   2.90400
   R15        4.03774  -0.00003   0.00000  -0.00014  -0.00014   4.03761
   R16        3.89502  -0.00005   0.00000  -0.00060  -0.00060   3.89442
   R17        4.05176  -0.00011   0.00000  -0.00064  -0.00064   4.05111
   R18        2.90338  -0.00011   0.00000  -0.00062  -0.00062   2.90276
   R19        2.91717  -0.00004   0.00000   0.00000   0.00000   2.91717
   R20        4.08374   0.00000   0.00000   0.00015   0.00015   4.08390
   R21        3.84235  -0.00006   0.00000  -0.00025  -0.00025   3.84209
   R22        4.06547  -0.00007   0.00000  -0.00043  -0.00043   4.06504
   R23        3.00355  -0.00000   0.00000  -0.00001  -0.00001   3.00353
   R24        2.99070  -0.00001   0.00000  -0.00008  -0.00008   2.99062
   R25        3.90412   0.00012   0.00000   0.00068   0.00068   3.90480
   R26        3.76621  -0.00004   0.00000  -0.00049  -0.00048   3.76573
   R27        2.90962   0.00317   0.00000   0.01275   0.01273   2.92235
   R28        2.91497  -0.00139   0.00000  -0.00319  -0.00319   2.91178
   R29        4.04814  -0.00009   0.00000  -0.00060  -0.00060   4.04754
   R30        4.06456  -0.00002   0.00000  -0.00016  -0.00017   4.06439
   R31        3.76731  -0.00004   0.00000  -0.00047  -0.00047   3.76684
   R32        2.94142  -0.00002   0.00000  -0.00008  -0.00008   2.94134
   R33        2.92921  -0.00005   0.00000  -0.00031  -0.00031   2.92891
   R34        4.04957  -0.00005   0.00000  -0.00038  -0.00038   4.04920
   R35        3.81304   0.00002   0.00000   0.00014   0.00014   3.81318
   R36        3.90085  -0.00003   0.00000  -0.00032  -0.00032   3.90054
   R37        2.91213  -0.00002   0.00000   0.00019   0.00019   2.91233
   R38        2.90037  -0.00010   0.00000  -0.00060  -0.00059   2.89977
   R39        4.02386  -0.00001   0.00000  -0.00003  -0.00004   4.02383
   R40        4.07961  -0.00001   0.00000   0.00009   0.00009   4.07970
   R41        2.99158  -0.00001   0.00000  -0.00005  -0.00005   2.99154
   R42        2.99960  -0.00001   0.00000  -0.00004  -0.00004   2.99956
   R43        4.05381  -0.00007   0.00000  -0.00021  -0.00021   4.05361
   R44        2.90330  -0.00001   0.00000  -0.00005  -0.00005   2.90324
   R45        2.89338  -0.00001   0.00000  -0.00005  -0.00005   2.89333
   R46        2.93692  -0.00001   0.00000   0.00012   0.00012   2.93703
   R47        2.92653  -0.00013   0.00000  -0.00070  -0.00070   2.92584
   R48        2.91148   0.00144   0.00000   0.00563   0.00563   2.91711
   R49        2.91719  -0.00064   0.00000  -0.00122  -0.00123   2.91596
   R50        1.52531  -0.00016   0.00000  -0.00112  -0.00109   1.52422
   R51        3.87865   0.00424   0.00000   0.03615   0.03615   3.91479
   R52        1.52416  -0.00011   0.00000  -0.00068  -0.00068   1.52349
   R53        4.24524   0.00210   0.00000   0.01889   0.01889   4.26413
   R54        1.54204   0.00001   0.00000   0.00002   0.00002   1.54206
   R55        5.17724  -0.00000   0.00000  -0.00001  -0.00001   5.17724
   R56        1.54309   0.00001   0.00000   0.00003   0.00003   1.54312
   R57        5.25900   0.00001   0.00000   0.00012   0.00012   5.25913
   R58        5.29292  -0.00003   0.00000  -0.00032  -0.00032   5.29260
   R59        1.56845   0.00008   0.00000   0.00040   0.00040   1.56884
   R60        5.21472  -0.00001   0.00000  -0.00013  -0.00013   5.21459
   R61        5.22350  -0.00002   0.00000  -0.00017  -0.00017   5.22333
   R62        1.49757  -0.00003   0.00000  -0.00007  -0.00007   1.49750
   R63        4.95781  -0.00001   0.00000  -0.00006  -0.00006   4.95775
   R64        5.20460   0.00001   0.00000   0.00019   0.00019   5.20478
   R65        1.52310  -0.00010   0.00000  -0.00037  -0.00037   1.52273
   R66        5.32936  -0.00008   0.00000  -0.00063  -0.00063   5.32872
   R67        1.52213   0.00001   0.00000   0.00004   0.00004   1.52217
   R68        5.37179   0.00000   0.00000   0.00005   0.00005   5.37184
   R69        5.36809  -0.00006   0.00000  -0.00047  -0.00047   5.36762
   R70        1.53923  -0.00015   0.00000  -0.00057  -0.00057   1.53866
   R71        5.16039  -0.00010   0.00000  -0.00088  -0.00088   5.15951
   R72        1.53771  -0.00012   0.00000  -0.00047  -0.00047   1.53724
   R73        5.21489  -0.00008   0.00000  -0.00069  -0.00069   5.21419
   R74        5.32432   0.00000   0.00000   0.00002   0.00002   5.32433
   R75        1.49768  -0.00001   0.00000  -0.00002  -0.00002   1.49765
   R76        5.08898   0.00001   0.00000   0.00003   0.00003   5.08901
   R77        5.19270   0.00004   0.00000   0.00035   0.00035   5.19304
   R78        1.41809  -0.00001   0.00000  -0.00002  -0.00002   1.41807
   R79        1.41804  -0.00001   0.00000  -0.00002  -0.00002   1.41801
   R80        1.41503   0.00000   0.00000   0.00000   0.00000   1.41503
   R81        1.41825   0.00001   0.00000   0.00003   0.00003   1.41828
   R82        1.41837   0.00000   0.00000   0.00000   0.00000   1.41837
   R83        1.13384   0.17205   0.00000   0.20811   0.20811   1.34195
   R84        1.13384   0.17299   0.00000   0.20926   0.20926   1.34309
    A1        1.87741  -0.00002   0.00000  -0.00019  -0.00019   1.87722
    A2        1.55361  -0.00001   0.00000  -0.00005  -0.00005   1.55356
    A3        1.95068  -0.00001   0.00000   0.00000   0.00000   1.95068
    A4        1.99951  -0.00000   0.00000  -0.00003  -0.00003   1.99947
    A5        2.28265   0.00001   0.00000   0.00006   0.00006   2.28272
    A6        1.96009  -0.00002   0.00000  -0.00006  -0.00006   1.96003
    A7        1.55327  -0.00002   0.00000  -0.00009  -0.00009   1.55318
    A8        1.87662   0.00002   0.00000   0.00013   0.00013   1.87675
    A9        2.28360   0.00002   0.00000   0.00012   0.00012   2.28372
   A10        1.99491  -0.00000   0.00000  -0.00003  -0.00003   1.99488
   A11        1.87900   0.00003   0.00000   0.00015   0.00015   1.87915
   A12        2.67559   0.00001   0.00000  -0.00006  -0.00006   2.67553
   A13        2.07924   0.00002   0.00000   0.00014   0.00014   2.07938
   A14        1.53098  -0.00002   0.00000  -0.00006  -0.00006   1.53091
   A15        2.00190  -0.00001   0.00000  -0.00008  -0.00008   2.00182
   A16        2.29343   0.00001   0.00000   0.00005   0.00005   2.29348
   A17        1.87729  -0.00001   0.00000  -0.00010  -0.00010   1.87719
   A18        2.29611   0.00001   0.00000   0.00001   0.00001   2.29613
   A19        2.01242  -0.00001   0.00000  -0.00010  -0.00010   2.01232
   A20        1.52834  -0.00002   0.00000  -0.00008  -0.00008   1.52825
   A21        2.07657   0.00002   0.00000   0.00012   0.00012   2.07670
   A22        1.63977   0.00001   0.00000   0.00004   0.00004   1.63980
   A23        1.52169   0.00001   0.00000   0.00003   0.00003   1.52171
   A24        2.27256  -0.00001   0.00000  -0.00005  -0.00005   2.27251
   A25        2.21634  -0.00001   0.00000  -0.00001  -0.00001   2.21632
   A26        1.95283   0.00000   0.00000   0.00004   0.00004   1.95288
   A27        2.10091   0.00003   0.00000   0.00022   0.00022   2.10114
   A28        2.26069   0.00001   0.00000   0.00001   0.00001   2.26070
   A29        1.72803   0.00000   0.00000  -0.00001  -0.00001   1.72801
   A30        1.93078  -0.00001   0.00000  -0.00009  -0.00009   1.93069
   A31        2.36890   0.00001   0.00000   0.00001   0.00001   2.36892
   A32        2.14216   0.00000   0.00000  -0.00001  -0.00001   2.14215
   A33        2.03566  -0.00001   0.00000  -0.00005  -0.00005   2.03561
   A34        2.48392  -0.00000   0.00000  -0.00003  -0.00003   2.48389
   A35        1.70880  -0.00002   0.00000  -0.00009  -0.00009   1.70871
   A36        2.16948  -0.00001   0.00000   0.00002   0.00002   2.16949
   A37        1.63866   0.00000   0.00000  -0.00002  -0.00002   1.63864
   A38        1.52472   0.00001   0.00000   0.00007   0.00007   1.52479
   A39        2.28319  -0.00001   0.00000  -0.00006  -0.00007   2.28313
   A40        2.21405  -0.00001   0.00000  -0.00006  -0.00006   2.21399
   A41        2.10075   0.00006   0.00000   0.00032   0.00032   2.10108
   A42        1.94708   0.00000   0.00000   0.00002   0.00002   1.94710
   A43        2.26248  -0.00003   0.00000  -0.00016  -0.00016   2.26232
   A44        1.73168   0.00000   0.00000  -0.00004  -0.00004   1.73164
   A45        1.92381   0.00004   0.00000   0.00017   0.00017   1.92398
   A46        2.35939   0.00001   0.00000   0.00007   0.00007   2.35946
   A47        2.14746   0.00000   0.00000   0.00001   0.00001   2.14746
   A48        1.72034  -0.00004   0.00000  -0.00024  -0.00024   1.72010
   A49        2.17114  -0.00006   0.00000  -0.00024  -0.00024   2.17090
   A50        2.03370   0.00003   0.00000   0.00016   0.00016   2.03386
   A51        2.48327  -0.00000   0.00000   0.00002   0.00002   2.48329
   A52        1.84640   0.00000   0.00000  -0.00002  -0.00002   1.84638
   A53        1.86819  -0.00001   0.00000  -0.00009  -0.00009   1.86810
   A54        2.33249  -0.00000   0.00000   0.00000   0.00000   2.33250
   A55        1.87910   0.00000   0.00000   0.00002   0.00002   1.87912
   A56        1.86659   0.00000   0.00000   0.00003   0.00003   1.86663
   A57        1.84803   0.00000   0.00000   0.00003   0.00003   1.84806
   A58        2.29320   0.00001   0.00000   0.00000   0.00000   2.29320
   A59        1.91801   0.00000   0.00000  -0.00002  -0.00002   1.91799
   A60        1.98242   0.00001   0.00000   0.00006   0.00006   1.98248
   A61        2.04885  -0.00001   0.00000  -0.00004  -0.00004   2.04881
   A62        2.10585  -0.00000   0.00000  -0.00000  -0.00000   2.10585
   A63        1.95186  -0.00000   0.00000  -0.00000  -0.00000   1.95186
   A64        2.45130  -0.00001   0.00000  -0.00000  -0.00000   2.45130
   A65        1.98885   0.00001   0.00000   0.00005   0.00005   1.98890
   A66        2.17867  -0.00000   0.00000  -0.00004  -0.00004   2.17863
   A67        1.68018  -0.00007   0.00000  -0.00030  -0.00030   1.67988
   A68        2.49499  -0.00013   0.00000  -0.00092  -0.00093   2.49406
   A69        1.96511   0.00009   0.00000   0.00033   0.00034   1.96544
   A70        1.77066  -0.00007   0.00000  -0.00028  -0.00028   1.77037
   A71        2.23059   0.00021   0.00000   0.00141   0.00141   2.23199
   A72        2.22289  -0.00003   0.00000  -0.00025  -0.00025   2.22264
   A73        2.23760  -0.00008   0.00000  -0.00066  -0.00066   2.23695
   A74        2.21975   0.00011   0.00000   0.00051   0.00051   2.22026
   A75        2.10799   0.00020   0.00000   0.00123   0.00124   2.10923
   A76        2.63789  -0.00002   0.00000  -0.00003  -0.00003   2.63786
   A77        1.67823  -0.00000   0.00000  -0.00003  -0.00003   1.67821
   A78        1.76597  -0.00002   0.00000  -0.00011  -0.00011   1.76585
   A79        2.30765   0.00001   0.00000   0.00003   0.00003   2.30768
   A80        2.13758  -0.00001   0.00000  -0.00005  -0.00005   2.13753
   A81        1.76894  -0.00001   0.00000  -0.00005  -0.00005   1.76889
   A82        1.95458   0.00003   0.00000   0.00018   0.00018   1.95476
   A83        1.90355   0.00001   0.00000   0.00002   0.00002   1.90357
   A84        2.32705   0.00000   0.00000  -0.00000  -0.00000   2.32705
   A85        2.28760   0.00000   0.00000   0.00001   0.00001   2.28761
   A86        2.14600   0.00001   0.00000   0.00008   0.00008   2.14608
   A87        1.96551   0.00003   0.00000   0.00014   0.00014   1.96565
   A88        1.88919   0.00000   0.00000   0.00003   0.00003   1.88922
   A89        2.33268   0.00002   0.00000   0.00014   0.00014   2.33282
   A90        2.32556  -0.00004   0.00000  -0.00019  -0.00019   2.32536
   A91        1.80122  -0.00004   0.00000  -0.00024  -0.00024   1.80098
   A92        1.52628   0.00001   0.00000   0.00006   0.00006   1.52633
   A93        1.63843   0.00000   0.00000   0.00000  -0.00000   1.63843
   A94        2.21737   0.00001   0.00000   0.00002   0.00002   2.21739
   A95        2.29282  -0.00001   0.00000  -0.00008  -0.00008   2.29274
   A96        1.94582   0.00001   0.00000   0.00006   0.00006   1.94588
   A97        2.47719  -0.00003   0.00000  -0.00010  -0.00010   2.47709
   A98        2.02283   0.00001   0.00000   0.00008   0.00008   2.02291
   A99        1.92218   0.00003   0.00000   0.00015   0.00015   1.92232
   A100       2.14937   0.00000   0.00000  -0.00002  -0.00002   2.14935
   A101       2.35062   0.00000   0.00000   0.00007   0.00007   2.35068
   A102       2.10329   0.00002   0.00000   0.00009   0.00009   2.10338
   A103       1.73703   0.00003   0.00000   0.00010   0.00010   1.73714
   A104       2.27046  -0.00002   0.00000  -0.00009  -0.00009   2.27038
   A105       2.16884  -0.00004   0.00000  -0.00019  -0.00019   2.16866
   A106       1.72029  -0.00002   0.00000  -0.00014  -0.00014   1.72015
   A107       1.84445  -0.00000   0.00000   0.00001   0.00001   1.84446
   A108       1.84511  -0.00002   0.00000  -0.00012  -0.00012   1.84499
   A109       2.42715   0.00000   0.00000   0.00003   0.00003   2.42718
   A110       1.93643   0.00001   0.00000   0.00005   0.00005   1.93648
   A111       1.86620  -0.00000   0.00000  -0.00004  -0.00004   1.86616
   A112       1.98432  -0.00000   0.00000  -0.00002  -0.00002   1.98430
   A113       2.19006  -0.00001   0.00000  -0.00006  -0.00006   2.19000
   A114       1.95316   0.00000   0.00000   0.00001   0.00001   1.95317
   A115       1.86367  -0.00000   0.00000   0.00003   0.00003   1.86370
   A116       1.94954  -0.00000   0.00000  -0.00005  -0.00005   1.94949
   A117       2.28630  -0.00001   0.00000  -0.00006  -0.00006   2.28624
   A118       1.89313   0.00001   0.00000   0.00007   0.00007   1.89320
   A119       2.36593   0.00000   0.00000   0.00003   0.00003   2.36596
   A120       2.08775   0.00002   0.00000   0.00010   0.00010   2.08785
   A121       2.07263   0.00001   0.00000   0.00006   0.00006   2.07269
   A122       1.64109   0.00001   0.00000   0.00004   0.00004   1.64113
   A123       1.52154  -0.00000   0.00000   0.00001   0.00001   1.52155
   A124       2.20831  -0.00001   0.00000  -0.00008  -0.00008   2.20823
   A125       2.29026  -0.00002   0.00000  -0.00011  -0.00011   2.29015
   A126       2.09626   0.00004   0.00000   0.00029   0.00029   2.09655
   A127       1.92855   0.00001   0.00000  -0.00001  -0.00001   1.92854
   A128       2.16395  -0.00001   0.00000   0.00001   0.00001   2.16396
   A129       1.71908  -0.00003   0.00000  -0.00011  -0.00011   1.71897
   A130       1.95575  -0.00001   0.00000  -0.00005  -0.00005   1.95570
   A131       1.72898  -0.00001   0.00000  -0.00006  -0.00006   1.72893
   A132       2.26470  -0.00000   0.00000  -0.00004  -0.00004   2.26465
   A133       2.15169  -0.00001   0.00000  -0.00005  -0.00005   2.15164
   A134       2.35037   0.00001   0.00000   0.00006   0.00006   2.35043
   A135       2.48748   0.00002   0.00000   0.00008   0.00008   2.48756
   A136       2.02454   0.00001   0.00000   0.00009   0.00008   2.02463
   A137       1.76869   0.00001   0.00000   0.00008   0.00008   1.76876
   A138       1.68064   0.00001   0.00000  -0.00000  -0.00000   1.68064
   A139       2.29243  -0.00001   0.00000  -0.00004  -0.00003   2.29239
   A140       2.13666   0.00002   0.00000   0.00013   0.00013   2.13678
   A141       1.96060   0.00005   0.00000   0.00025   0.00025   1.96085
   A142       1.76528   0.00001   0.00000  -0.00001  -0.00001   1.76527
   A143       1.89198   0.00001   0.00000   0.00002   0.00002   1.89200
   A144       2.32594   0.00000   0.00000   0.00010   0.00010   2.32605
   A145       1.95816   0.00008   0.00000   0.00038   0.00038   1.95854
   A146       2.32807  -0.00008   0.00000  -0.00040  -0.00040   2.32767
   A147       1.80253  -0.00006   0.00000  -0.00032  -0.00032   1.80221
   A148       1.89754   0.00001   0.00000   0.00005   0.00005   1.89759
   A149       2.33280  -0.00003   0.00000  -0.00015  -0.00015   2.33265
   A150       2.30115  -0.00000   0.00000   0.00002   0.00002   2.30116
   A151       2.14772  -0.00002   0.00000  -0.00016  -0.00016   2.14756
   A152       1.67886  -0.00003   0.00000  -0.00013  -0.00013   1.67873
   A153       2.49749  -0.00003   0.00000  -0.00022  -0.00022   2.49727
   A154       1.97021   0.00007   0.00000   0.00033   0.00033   1.97054
   A155       1.77118  -0.00005   0.00000  -0.00021  -0.00021   1.77097
   A156       2.25543  -0.00004   0.00000  -0.00043  -0.00043   2.25500
   A157       2.20435   0.00007   0.00000   0.00037   0.00037   2.20472
   A158       2.10618   0.00007   0.00000   0.00039   0.00039   2.10657
   A159       2.63390  -0.00003   0.00000  -0.00019  -0.00019   2.63371
   A160       2.21217   0.00012   0.00000   0.00081   0.00081   2.21298
   A161       2.23891  -0.00001   0.00000  -0.00013  -0.00013   2.23879
   A162       1.77066   0.00673   0.00000   0.02810   0.02812   1.79878
   A163       2.36666   0.00057   0.00000   0.00075   0.00072   2.36737
   A164       1.80577   0.00343   0.00000   0.01434   0.01434   1.82011
   A165       2.34464   0.00026   0.00000   0.00037   0.00036   2.34500
   A166       1.83039   0.00000   0.00000   0.00002   0.00002   1.83041
   A167       2.21710   0.00003   0.00000   0.00015   0.00015   2.21725
   A168       1.49808   0.00000   0.00000   0.00001   0.00001   1.49809
   A169       1.74815  -0.00001   0.00000  -0.00003  -0.00003   1.74812
   A170       1.60972   0.00001   0.00000   0.00003   0.00003   1.60975
   A171       1.89618  -0.00001   0.00000  -0.00009  -0.00009   1.89608
   A172       1.58193  -0.00001   0.00000  -0.00001  -0.00001   1.58191
   A173       1.57899   0.00001   0.00000   0.00006   0.00006   1.57905
   A174       1.93852  -0.00001   0.00000  -0.00005  -0.00005   1.93847
   A175       1.57050  -0.00000   0.00000  -0.00007  -0.00007   1.57043
   A176       2.86362   0.00001   0.00000   0.00008   0.00008   2.86371
   A177       1.64297   0.00001   0.00000   0.00008   0.00008   1.64305
   A178       1.25655  -0.00000   0.00000   0.00000   0.00000   1.25655
   A179       1.50577   0.00000   0.00000  -0.00004  -0.00004   1.50573
   A180       1.58846   0.00003   0.00000   0.00019   0.00019   1.58866
   A181       1.50148  -0.00000   0.00000  -0.00000  -0.00000   1.50148
   A182       1.50046  -0.00000   0.00000  -0.00007  -0.00007   1.50039
   A183       1.54580  -0.00002   0.00000  -0.00015  -0.00015   1.54566
   A184       1.62626   0.00001   0.00000   0.00003   0.00003   1.62630
   A185       1.49991   0.00002   0.00000   0.00010   0.00010   1.50001
   A186       1.74661  -0.00000   0.00000   0.00001   0.00001   1.74662
   A187       1.49062   0.00002   0.00000   0.00008   0.00008   1.49071
   A188       1.75084   0.00001   0.00000   0.00010   0.00010   1.75093
   A189       1.60698   0.00001   0.00000   0.00002   0.00002   1.60700
   A190       1.94233  -0.00001   0.00000  -0.00013  -0.00013   1.94220
   A191       1.65689   0.00000   0.00000   0.00000   0.00000   1.65689
   A192       1.58620  -0.00001   0.00000  -0.00008  -0.00008   1.58612
   A193       1.99125  -0.00002   0.00000  -0.00008  -0.00008   1.99117
   A194       1.71185   0.00003   0.00000   0.00017   0.00017   1.71203
   A195       2.57911  -0.00002   0.00000  -0.00010  -0.00010   2.57902
   A196       1.58557  -0.00001   0.00000  -0.00008  -0.00008   1.58549
   A197       1.71651  -0.00002   0.00000  -0.00010  -0.00010   1.71640
   A198       0.92512  -0.00001   0.00000  -0.00004  -0.00004   0.92509
   A199       2.21426   0.00001   0.00000   0.00008   0.00008   2.21434
   A200       1.71124  -0.00001   0.00000  -0.00003  -0.00003   1.71121
   A201       2.31037   0.00000   0.00000   0.00001   0.00001   2.31038
   A202       1.57302  -0.00003   0.00000  -0.00011  -0.00011   1.57291
   A203       2.31132   0.00001   0.00000   0.00005   0.00005   2.31138
   A204       2.21407   0.00001   0.00000   0.00002   0.00002   2.21410
   A205       1.57405  -0.00001   0.00000  -0.00003  -0.00003   1.57403
   A206       1.50863  -0.00001   0.00000  -0.00005  -0.00005   1.50859
   A207       2.34991  -0.00000   0.00000  -0.00003  -0.00003   2.34989
   A208       1.40518  -0.00000   0.00000   0.00002   0.00002   1.40519
   A209       2.24398   0.00001   0.00000   0.00003   0.00003   2.24401
   A210       2.07179   0.00001   0.00000   0.00006   0.00006   2.07185
   A211       1.43159  -0.00000   0.00000   0.00001   0.00001   1.43161
   A212       2.39914   0.00000   0.00000   0.00001   0.00001   2.39915
   A213       2.28447   0.00000   0.00000   0.00002   0.00002   2.28449
   A214       1.41559  -0.00000   0.00000  -0.00001  -0.00002   1.41558
   A215       1.55861  -0.00002   0.00000  -0.00009  -0.00009   1.55851
   A216       2.06656   0.00002   0.00000   0.00012   0.00012   2.06668
   A217       1.56965  -0.00000   0.00000   0.00006   0.00006   1.56972
   A218       2.25678  -0.00000   0.00000  -0.00005  -0.00005   2.25673
   A219       2.31588   0.00001   0.00000  -0.00003  -0.00003   2.31585
   A220       1.57842  -0.00001   0.00000   0.00008   0.00008   1.57850
   A221       1.42377  -0.00001   0.00000  -0.00006  -0.00006   1.42371
   A222       2.24586   0.00000   0.00000  -0.00003  -0.00003   2.24583
   A223       1.52981  -0.00002   0.00000  -0.00008  -0.00008   1.52973
   A224       2.32641  -0.00001   0.00000  -0.00013  -0.00013   2.32628
   A225       2.07206   0.00004   0.00000   0.00025   0.00025   2.07231
   A226       2.22156  -0.00001   0.00000  -0.00002  -0.00002   2.22154
   A227       2.38814  -0.00090   0.00000  -0.00335  -0.00335   2.38479
   A228       3.17207  -0.00001   0.00000  -0.00011  -0.00011   3.17196
   A229       2.98806  -0.00000   0.00000  -0.00005  -0.00005   2.98801
    D1       -0.77996  -0.00003   0.00000  -0.00017  -0.00017  -0.78013
    D2       -1.83273  -0.00003   0.00000  -0.00020  -0.00020  -1.83293
    D3        2.30187  -0.00002   0.00000  -0.00013  -0.00013   2.30174
    D4        1.61012  -0.00003   0.00000  -0.00015  -0.00015   1.60997
    D5        1.10897  -0.00001   0.00000  -0.00004  -0.00004   1.10892
    D6        0.05619  -0.00001   0.00000  -0.00007  -0.00007   0.05612
    D7       -2.09239  -0.00000   0.00000  -0.00000  -0.00000  -2.09240
    D8       -2.78414  -0.00001   0.00000  -0.00002  -0.00002  -2.78416
    D9        0.26100  -0.00001   0.00000  -0.00009  -0.00009   0.26091
   D10       -0.79178  -0.00002   0.00000  -0.00012  -0.00012  -0.79190
   D11       -2.94036  -0.00001   0.00000  -0.00005  -0.00005  -2.94041
   D12        2.65107  -0.00001   0.00000  -0.00007  -0.00007   2.65101
   D13       -3.13479  -0.00003   0.00000  -0.00016  -0.00016  -3.13495
   D14        2.09562  -0.00003   0.00000  -0.00019  -0.00019   2.09543
   D15       -0.05297  -0.00002   0.00000  -0.00012  -0.00012  -0.05309
   D16       -0.74472  -0.00003   0.00000  -0.00014  -0.00014  -0.74486
   D17       -2.57051   0.00002   0.00000   0.00007   0.00007  -2.57045
   D18        2.65989   0.00001   0.00000   0.00004   0.00004   2.65993
   D19        0.51131   0.00002   0.00000   0.00011   0.00011   0.51142
   D20       -0.18044   0.00002   0.00000   0.00009   0.00009  -0.18035
   D21       -0.25652   0.00000   0.00000  -0.00001  -0.00001  -0.25653
   D22        0.79106   0.00000   0.00000  -0.00001  -0.00001   0.79105
   D23        2.94524   0.00004   0.00000   0.00025   0.00025   2.94549
   D24       -2.65141  -0.00000   0.00000   0.00007   0.00007  -2.65135
   D25       -1.10071  -0.00001   0.00000  -0.00005  -0.00005  -1.10076
   D26       -0.05313  -0.00000   0.00000  -0.00006  -0.00006  -0.05319
   D27        2.10105   0.00004   0.00000   0.00020   0.00020   2.10125
   D28        2.78759  -0.00001   0.00000   0.00002   0.00002   2.78760
   D29        0.78624  -0.00002   0.00000  -0.00017  -0.00017   0.78607
   D30        1.83382  -0.00002   0.00000  -0.00018  -0.00018   1.83364
   D31       -2.29519   0.00002   0.00000   0.00009   0.00009  -2.29510
   D32       -1.60865  -0.00002   0.00000  -0.00010  -0.00010  -1.60875
   D33        2.57279  -0.00002   0.00000  -0.00010  -0.00010   2.57269
   D34       -2.66282  -0.00002   0.00000  -0.00011  -0.00011  -2.66292
   D35       -0.50864   0.00002   0.00000   0.00016   0.00016  -0.50848
   D36        0.17790  -0.00002   0.00000  -0.00003  -0.00003   0.17787
   D37        3.13244   0.00002   0.00000   0.00010   0.00010   3.13254
   D38       -2.10317   0.00002   0.00000   0.00010   0.00010  -2.10307
   D39        0.05101   0.00006   0.00000   0.00036   0.00036   0.05137
   D40        0.73754   0.00002   0.00000   0.00018   0.00018   0.73772
   D41        0.82132   0.00003   0.00000   0.00024   0.00024   0.82156
   D42       -2.31315  -0.00024   0.00000  -0.00178  -0.00178  -2.31493
   D43       -2.32192   0.00009   0.00000   0.00053   0.00053  -2.32139
   D44       -0.83143   0.00004   0.00000   0.00030   0.00030  -0.83113
   D45        2.31728  -0.00023   0.00000  -0.00172  -0.00171   2.31557
   D46        2.30851   0.00011   0.00000   0.00060   0.00060   2.30911
   D47        0.00226   0.00003   0.00000   0.00028   0.00028   0.00254
   D48       -3.13221  -0.00024   0.00000  -0.00174  -0.00174  -3.13395
   D49       -3.14098   0.00010   0.00000   0.00057   0.00057  -3.14041
   D50        3.13393   0.00002   0.00000   0.00012   0.00012   3.13405
   D51       -0.00054  -0.00025   0.00000  -0.00190  -0.00189  -0.00244
   D52       -0.00931   0.00008   0.00000   0.00042   0.00041  -0.00890
   D53        3.13055   0.00003   0.00000   0.00024   0.00024   3.13079
   D54       -0.00392  -0.00024   0.00000  -0.00179  -0.00178  -0.00570
   D55       -0.01269   0.00010   0.00000   0.00053   0.00053  -0.01216
   D56       -0.05634   0.00001   0.00000   0.00006   0.00006  -0.05628
   D57       -1.10266  -0.00001   0.00000  -0.00004  -0.00004  -1.10269
   D58        2.77990  -0.00002   0.00000  -0.00003  -0.00003   2.77987
   D59        2.08890   0.00004   0.00000   0.00020   0.00020   2.08910
   D60        0.78928   0.00001   0.00000   0.00010   0.00010   0.78938
   D61       -0.25703  -0.00000   0.00000   0.00000   0.00000  -0.25703
   D62       -2.65766  -0.00001   0.00000   0.00001   0.00001  -2.65765
   D63        2.93453   0.00004   0.00000   0.00024   0.00024   2.93477
   D64        1.83105  -0.00001   0.00000  -0.00014  -0.00014   1.83091
   D65        0.78473  -0.00003   0.00000  -0.00024  -0.00024   0.78449
   D66       -1.61590  -0.00004   0.00000  -0.00023  -0.00023  -1.61613
   D67       -2.30689   0.00002   0.00000  -0.00000  -0.00000  -2.30690
   D68       -2.09360   0.00002   0.00000   0.00014   0.00014  -2.09345
   D69       -3.13991   0.00001   0.00000   0.00004   0.00004  -3.13987
   D70        0.74264  -0.00000   0.00000   0.00005   0.00005   0.74270
   D71        0.05165   0.00005   0.00000   0.00028   0.00028   0.05193
   D72       -2.65440  -0.00001   0.00000  -0.00005  -0.00005  -2.65445
   D73        2.58247  -0.00003   0.00000  -0.00015  -0.00015   2.58231
   D74        0.18184  -0.00004   0.00000  -0.00014  -0.00014   0.18170
   D75       -0.50915   0.00001   0.00000   0.00008   0.00008  -0.50907
   D76        0.25688   0.00002   0.00000   0.00012   0.00012   0.25700
   D77       -0.79590   0.00001   0.00000   0.00006   0.00006  -0.79584
   D78        2.65594  -0.00000   0.00000   0.00001   0.00001   2.65595
   D79       -2.93748  -0.00000   0.00000  -0.00002  -0.00002  -2.93750
   D80        1.10589   0.00001   0.00000   0.00011   0.00011   1.10600
   D81        0.05311   0.00000   0.00000   0.00005   0.00005   0.05316
   D82       -2.77823  -0.00000   0.00000  -0.00000  -0.00000  -2.77823
   D83       -2.08846  -0.00001   0.00000  -0.00003  -0.00003  -2.08849
   D84       -0.78040  -0.00000   0.00000   0.00001   0.00001  -0.78039
   D85       -1.83319  -0.00001   0.00000  -0.00005  -0.00005  -1.83324
   D86        1.61866  -0.00002   0.00000  -0.00010  -0.00010   1.61856
   D87        2.30843  -0.00002   0.00000  -0.00013  -0.00013   2.30830
   D88       -2.57409   0.00004   0.00000   0.00021   0.00021  -2.57388
   D89        2.65631   0.00003   0.00000   0.00016   0.00016   2.65646
   D90       -0.17503   0.00002   0.00000   0.00010   0.00010  -0.17493
   D91        0.51473   0.00002   0.00000   0.00008   0.00008   0.51481
   D92        3.14006  -0.00000   0.00000   0.00001   0.00001   3.14007
   D93        2.08727  -0.00001   0.00000  -0.00004  -0.00004   2.08723
   D94       -0.74407  -0.00002   0.00000  -0.00010  -0.00010  -0.74416
   D95       -0.05430  -0.00002   0.00000  -0.00012  -0.00012  -0.05442
   D96       -0.83597   0.00003   0.00000   0.00018   0.00018  -0.83579
   D97        2.34905  -0.00014   0.00000  -0.00110  -0.00109   2.34795
   D98        2.29081   0.00007   0.00000   0.00041   0.00041   2.29122
   D99       -0.01208  -0.00001   0.00000  -0.00008  -0.00008  -0.01217
   D100      -3.11025  -0.00017   0.00000  -0.00136  -0.00136  -3.11161
   D101       3.11469   0.00004   0.00000   0.00015   0.00015   3.11484
   D102       0.81555   0.00001   0.00000   0.00009   0.00009   0.81564
   D103      -2.28262  -0.00016   0.00000  -0.00118  -0.00118  -2.28380
   D104      -2.34086   0.00005   0.00000   0.00033   0.00033  -2.34053
   D105       3.13818   0.00001   0.00000   0.00005   0.00005   3.13823
   D106       0.04001  -0.00016   0.00000  -0.00122  -0.00122   0.03879
   D107      -0.01823   0.00005   0.00000   0.00029   0.00028  -0.01794
   D108      -3.13849  -0.00000   0.00000  -0.00004  -0.00004  -3.13852
   D109       0.04653  -0.00017   0.00000  -0.00131  -0.00131   0.04522
   D110      -0.01171   0.00004   0.00000   0.00020   0.00020  -0.01151
   D111       0.83525   0.00003   0.00000   0.00012   0.00012   0.83537
   D112      -0.22675   0.00002   0.00000   0.00009   0.00009  -0.22666
   D113      -1.42310   0.00004   0.00000   0.00030   0.00030  -1.42280
   D114       2.59663  -0.00000   0.00000  -0.00000  -0.00000   2.59663
   D115      -2.62375   0.00000   0.00000   0.00003   0.00003  -2.62372
   D116       1.71403   0.00003   0.00000   0.00023   0.00023   1.71426
   D117       0.20272  -0.00002   0.00000  -0.00014  -0.00014   0.20259
   D118      -0.85586  -0.00003   0.00000  -0.00016  -0.00016  -0.85603
   D119      -1.74126   0.00002   0.00000   0.00016   0.00016  -1.74110
   D120       2.59254   0.00000   0.00000  -0.00000  -0.00000   2.59253
   D121      -2.62004   0.00000   0.00000   0.00001   0.00001  -2.62003
   D122       1.39350   0.00002   0.00000   0.00014   0.00014   1.39364
   D123       1.08889   0.00002   0.00000   0.00009   0.00009   1.08899
   D124      -0.00881  -0.00000   0.00000   0.00000   0.00000  -0.00881
   D125      -2.83487  -0.00001   0.00000  -0.00010  -0.00010  -2.83497
   D126      -2.76267  -0.00000   0.00000  -0.00001  -0.00001  -2.76268
   D127      -0.01113   0.00004   0.00000   0.00030   0.00030  -0.01084
   D128      -1.10884   0.00002   0.00000   0.00021   0.00021  -1.10864
   D129       2.34828   0.00001   0.00000   0.00010   0.00010   2.34839
   D130       2.42048   0.00002   0.00000   0.00020   0.00019   2.42068
   D131      -2.34388   0.00003   0.00000   0.00009   0.00009  -2.34379
   D132       2.84160   0.00000   0.00000  -0.00000  -0.00000   2.84160
   D133       0.01554  -0.00001   0.00000  -0.00010  -0.00010   0.01544
   D134       0.08774   0.00000   0.00000  -0.00001  -0.00001   0.08773
   D135      -2.43649   0.00002   0.00000   0.00008   0.00008  -2.43641
   D136       2.74899  -0.00000   0.00000  -0.00001  -0.00001   2.74898
   D137      -0.07707  -0.00001   0.00000  -0.00011  -0.00011  -0.07718
   D138      -0.00487  -0.00000   0.00000  -0.00002  -0.00002  -0.00489
   D139      -0.72724  -0.00001   0.00000  -0.00002  -0.00002  -0.72726
   D140       0.40685   0.00001   0.00000   0.00010   0.00010   0.40695
   D141       3.05152   0.00000   0.00000   0.00002   0.00002   3.05154
   D142       2.78796  -0.00000   0.00000  -0.00001  -0.00001   2.78796
   D143       0.26964   0.00004   0.00000   0.00024   0.00024   0.26988
   D144       1.40373   0.00005   0.00000   0.00037   0.00037   1.40409
   D145      -2.23479   0.00005   0.00000   0.00028   0.00028  -2.23450
   D146      -2.49834   0.00004   0.00000   0.00025   0.00025  -2.49809
   D147       2.47975  -0.00001   0.00000  -0.00006  -0.00006   2.47969
   D148      -2.66935   0.00001   0.00000   0.00006   0.00006  -2.66929
   D149      -0.02468  -0.00000   0.00000  -0.00002  -0.00002  -0.02470
   D150      -0.28823  -0.00001   0.00000  -0.00005  -0.00005  -0.28828
   D151       3.11975  -0.00000   0.00000  -0.00003  -0.00003   3.11972
   D152      -2.02934   0.00001   0.00000   0.00009   0.00009  -2.02925
   D153       0.61533   0.00001   0.00000   0.00001   0.00001   0.61534
   D154       0.35177   0.00000   0.00000  -0.00002  -0.00002   0.35175
   D155      -0.06001   0.00001   0.00000   0.00007   0.00007  -0.05994
   D156       0.99522   0.00001   0.00000   0.00006   0.00006   0.99528
   D157      -3.06081  -0.00000   0.00000  -0.00002  -0.00002  -3.06082
   D158      -2.43061   0.00001   0.00000   0.00001   0.00001  -2.43059
   D159      -1.10793   0.00001   0.00000   0.00001   0.00001  -1.10792
   D160      -0.05270   0.00001   0.00000   0.00001   0.00001  -0.05270
   D161       2.17446  -0.00000   0.00000  -0.00007  -0.00007   2.17438
   D162       2.80466   0.00000   0.00000  -0.00004  -0.00004   2.80462
   D163       2.28399  -0.00000   0.00000   0.00000   0.00000   2.28399
   D164      -2.94397   0.00000   0.00000  -0.00000  -0.00000  -2.94397
   D165      -0.71681  -0.00001   0.00000  -0.00008  -0.00008  -0.71689
   D166      -0.08661  -0.00001   0.00000  -0.00005  -0.00005  -0.08666
   D167       2.68341   0.00000   0.00000   0.00001   0.00001   2.68342
   D168      -2.54455   0.00000   0.00000   0.00001   0.00001  -2.54454
   D169      -0.31739  -0.00001   0.00000  -0.00007  -0.00007  -0.31746
   D170       0.31282  -0.00000   0.00000  -0.00004  -0.00004   0.31277
   D171       0.77686  -0.00004   0.00000  -0.00030  -0.00030   0.77656
   D172      -2.66949   0.00007   0.00000   0.00045   0.00045  -2.66904
   D173      -1.99823  -0.00005   0.00000  -0.00031  -0.00031  -1.99854
   D174      -0.42277  -0.00004   0.00000  -0.00029  -0.00029  -0.42305
   D175       2.41407   0.00007   0.00000   0.00046   0.00046   2.41454
   D176       3.08533  -0.00005   0.00000  -0.00030  -0.00030   3.08503
   D177      -2.96323  -0.00002   0.00000  -0.00015  -0.00015  -2.96338
   D178      -0.12639   0.00009   0.00000   0.00060   0.00060  -0.12579
   D179       0.54487  -0.00004   0.00000  -0.00016  -0.00017   0.54471
   D180       3.01579  -0.00000   0.00000  -0.00000  -0.00000   3.01579
   D181      -0.43056   0.00011   0.00000   0.00075   0.00075  -0.42981
   D182       0.24070  -0.00002   0.00000  -0.00001  -0.00002   0.24069
   D183       2.81585  -0.00000   0.00000  -0.00003  -0.00003   2.81582
   D184      -1.95367  -0.00000   0.00000   0.00002   0.00002  -1.95366
   D185      -0.41121   0.00001   0.00000   0.00003   0.00003  -0.41119
   D186       0.88531   0.00000   0.00000   0.00003   0.00003   0.88534
   D187       1.86971  -0.00003   0.00000  -0.00026  -0.00026   1.86945
   D188      -0.00669   0.00001   0.00000   0.00004   0.00004  -0.00665
   D189       1.10402   0.00001   0.00000   0.00009   0.00010   1.10411
   D190       2.19120   0.00001   0.00000   0.00008   0.00008   2.19128
   D191      -2.64211   0.00001   0.00000   0.00011   0.00011  -2.64201
   D192      -1.28201  -0.00003   0.00000  -0.00025  -0.00025  -1.28227
   D193      -0.40404   0.00001   0.00000   0.00006   0.00006  -0.40398
   D194       0.72223   0.00001   0.00000   0.00003   0.00003   0.72226
   D195      -3.11724   0.00002   0.00000   0.00008   0.00008  -3.11716
   D196      -2.71871   0.00001   0.00000   0.00005   0.00005  -2.71866
   D197      -1.40085  -0.00006   0.00000  -0.00032  -0.00032  -1.40117
   D198      -0.27457  -0.00006   0.00000  -0.00035  -0.00035  -0.27492
   D199       2.16914  -0.00005   0.00000  -0.00030  -0.00030   2.16884
   D200       2.56767  -0.00006   0.00000  -0.00033  -0.00033   2.56734
   D201       2.67295  -0.00004   0.00000  -0.00023  -0.00023   2.67272
   D202      -2.48396  -0.00004   0.00000  -0.00026  -0.00026  -2.48422
   D203      -0.04025  -0.00003   0.00000  -0.00020  -0.00020  -0.04046
   D204       0.35828  -0.00004   0.00000  -0.00024  -0.00024   0.35804
   D205       2.03218  -0.00000   0.00000  -0.00005  -0.00005   2.03213
   D206      -3.12473   0.00000   0.00000  -0.00008  -0.00008  -3.12481
   D207      -0.68102   0.00001   0.00000  -0.00003  -0.00003  -0.68105
   D208      -0.28249   0.00000   0.00000  -0.00006  -0.00006  -0.28255
   D209      -0.76938   0.00002   0.00000   0.00023   0.00022  -0.76916
   D210       2.67061  -0.00016   0.00000  -0.00108  -0.00109   2.66952
   D211       1.99712   0.00007   0.00000   0.00028   0.00028   1.99741
   D212       0.42109   0.00006   0.00000   0.00039   0.00039   0.42148
   D213      -2.42210  -0.00013   0.00000  -0.00092  -0.00093  -2.42303
   D214      -3.09559   0.00010   0.00000   0.00044   0.00045  -3.09514
   D215       2.95334   0.00006   0.00000   0.00042   0.00042   2.95375
   D216       0.11015  -0.00013   0.00000  -0.00089  -0.00090   0.10924
   D217      -0.56334   0.00011   0.00000   0.00047   0.00047  -0.56287
   D218      -3.01672   0.00001   0.00000   0.00017   0.00017  -3.01655
   D219       0.42327  -0.00018   0.00000  -0.00114  -0.00115   0.42213
   D220      -0.25022   0.00006   0.00000   0.00022   0.00023  -0.24999
   D221      -0.98837  -0.00000   0.00000   0.00005   0.00005  -0.98832
   D222       0.05686   0.00001   0.00000   0.00006   0.00006   0.05692
   D223       3.06481  -0.00002   0.00000  -0.00009  -0.00009   3.06473
   D224       2.43165  -0.00000   0.00000  -0.00007  -0.00007   2.43159
   D225       0.06574  -0.00000   0.00000  -0.00001  -0.00001   0.06573
   D226       1.11097   0.00000   0.00000  -0.00001  -0.00001   1.11097
   D227      -2.16426  -0.00003   0.00000  -0.00015  -0.00015  -2.16442
   D228      -2.79742  -0.00001   0.00000  -0.00013  -0.00013  -2.79755
   D229       2.93694  -0.00001   0.00000   0.00001   0.00001   2.93695
   D230      -2.30102   0.00000   0.00000   0.00002   0.00002  -2.30099
   D231       0.70694  -0.00003   0.00000  -0.00013  -0.00013   0.70681
   D232       0.07378  -0.00001   0.00000  -0.00010  -0.00010   0.07367
   D233       2.55125   0.00000   0.00000  -0.00002  -0.00002   2.55123
   D234      -2.68671   0.00001   0.00000  -0.00001  -0.00001  -2.68672
   D235       0.32124  -0.00002   0.00000  -0.00016  -0.00016   0.32109
   D236      -0.31192   0.00000   0.00000  -0.00014  -0.00014  -0.31205
   D237      -2.83589  -0.00002   0.00000  -0.00010  -0.00010  -2.83598
   D238       1.91959   0.00002   0.00000   0.00022   0.00022   1.91981
   D239       0.39092   0.00004   0.00000   0.00028   0.00028   0.39120
   D240      -1.88440   0.00003   0.00000   0.00024   0.00024  -1.88415
   D241      -0.89357   0.00002   0.00000   0.00014   0.00014  -0.89344
   D242       0.03199   0.00000   0.00000  -0.00006  -0.00006   0.03192
   D243      -1.08543   0.00001   0.00000   0.00006   0.00006  -1.08537
   D244      -2.16821   0.00000   0.00000   0.00006   0.00006  -2.16815
   D245       1.30624   0.00005   0.00000   0.00028   0.00028   1.30652
   D246       2.66848   0.00000   0.00000   0.00006   0.00006   2.66854
   D247       1.00827   0.00000   0.00000   0.00002   0.00002   1.00830
   D248      -0.06985  -0.00001   0.00000  -0.00003  -0.00003  -0.06988
   D249      -2.81206  -0.00000   0.00000   0.00001   0.00001  -2.81204
   D250      -2.44378   0.00002   0.00000   0.00016   0.00016  -2.44363
   D251      -0.10995   0.00002   0.00000   0.00012   0.00012  -0.10983
   D252      -1.18808   0.00001   0.00000   0.00006   0.00006  -1.18802
   D253       2.35290   0.00002   0.00000   0.00011   0.00011   2.35301
   D254       2.72118   0.00004   0.00000   0.00025   0.00025   2.72143
   D255      -2.49196  -0.00000   0.00000   0.00001   0.00001  -2.49194
   D256       2.71310  -0.00001   0.00000  -0.00004  -0.00004   2.71306
   D257      -0.02910  -0.00000   0.00000   0.00000   0.00000  -0.02910
   D258       0.33917   0.00002   0.00000   0.00014   0.00014   0.33932
   D259      -3.06791   0.00000   0.00000   0.00002   0.00002  -3.06788
   D260       2.13715  -0.00001   0.00000  -0.00003  -0.00003   2.13712
   D261      -0.60505   0.00000   0.00000   0.00002   0.00002  -0.60504
   D262      -0.23678   0.00002   0.00000   0.00016   0.00016  -0.23662
   D263       0.00542  -0.00001   0.00000  -0.00008  -0.00008   0.00534
   D264       1.03094   0.00000   0.00000   0.00000   0.00000   1.03094
   D265      -2.70817   0.00000   0.00000  -0.00004  -0.00004  -2.70821
   D266      -2.55724  -0.00000   0.00000  -0.00005  -0.00005  -2.55729
   D267      -1.02294  -0.00001   0.00000  -0.00006  -0.00006  -1.02300
   D268       0.00259   0.00000   0.00000   0.00002   0.00002   0.00261
   D269       2.54666   0.00000   0.00000  -0.00003  -0.00003   2.54664
   D270       2.69759  -0.00000   0.00000  -0.00003  -0.00003   2.69756
   D271       2.66474  -0.00002   0.00000  -0.00010  -0.00010   2.66463
   D272      -2.59292  -0.00000   0.00000  -0.00002  -0.00002  -2.59295
   D273      -0.04885  -0.00001   0.00000  -0.00007  -0.00007  -0.04892
   D274       0.10208  -0.00001   0.00000  -0.00007  -0.00007   0.10201
   D275       2.56924  -0.00001   0.00000  -0.00009  -0.00009   2.56915
   D276      -2.68843   0.00000   0.00000  -0.00001  -0.00001  -2.68843
   D277      -0.14435  -0.00000   0.00000  -0.00005  -0.00005  -0.14440
   D278       0.00658  -0.00001   0.00000  -0.00006  -0.00006   0.00652
   D279       0.05837   0.00005   0.00000   0.00026   0.00026   0.05863
   D280      -1.01870  -0.00002   0.00000  -0.00006  -0.00006  -1.01876
   D281       2.79562  -0.00002   0.00000  -0.00009  -0.00009   2.79553
   D282       2.44409   0.00003   0.00000   0.00020   0.00020   2.44429
   D283       1.17838   0.00005   0.00000   0.00027   0.00027   1.17865
   D284       0.10131  -0.00001   0.00000  -0.00005  -0.00005   0.10126
   D285      -2.36756  -0.00002   0.00000  -0.00008  -0.00008  -2.36764
   D286      -2.71909   0.00003   0.00000   0.00021   0.00021  -2.71887
   D287      -2.69613   0.00005   0.00000   0.00033   0.00033  -2.69580
   D288       2.50999  -0.00001   0.00000   0.00001   0.00001   2.51000
   D289       0.04112  -0.00001   0.00000  -0.00002  -0.00002   0.04110
   D290      -0.31041   0.00004   0.00000   0.00027   0.00027  -0.31014
   D291      -2.15577   0.00006   0.00000   0.00037   0.00037  -2.15540
   D292       3.05035   0.00000   0.00000   0.00005   0.00005   3.05040
   D293       0.58148  -0.00000   0.00000   0.00002   0.00002   0.58150
   D294       0.22995   0.00005   0.00000   0.00031   0.00031   0.23026
   D295       0.75825   0.00000   0.00000   0.00004   0.00004   0.75829
   D296      -1.82950   0.00002   0.00000   0.00015   0.00015  -1.82935
   D297       1.80415   0.00000   0.00000   0.00002   0.00002   1.80417
   D298      -0.78361   0.00002   0.00000   0.00013   0.00013  -0.78347
   D299      -0.37908  -0.00000   0.00000  -0.00001  -0.00001  -0.37909
   D300      -2.96684   0.00002   0.00000   0.00011   0.00011  -2.96673
   D301      -1.79911   0.00000   0.00000   0.00006   0.00006  -1.79906
   D302       1.89632   0.00002   0.00000   0.00017   0.00017   1.89649
   D303       2.96782  -0.00002   0.00000  -0.00012  -0.00012   2.96770
   D304       0.38007  -0.00000   0.00000  -0.00001  -0.00001   0.38006
   D305       0.78198  -0.00005   0.00000  -0.00046  -0.00046   0.78153
   D306      -0.42097  -0.00005   0.00000  -0.00036  -0.00036  -0.42133
   D307       3.00946  -0.00002   0.00000  -0.00017  -0.00017   3.00930
   D308      -2.94391  -0.00005   0.00000  -0.00034  -0.00034  -2.94425
   D309      -2.65970   0.00020   0.00000   0.00136   0.00136  -2.65834
   D310       2.42052   0.00021   0.00000   0.00146   0.00146   2.42199
   D311      -0.43222   0.00023   0.00000   0.00165   0.00165  -0.43057
   D312      -0.10242   0.00021   0.00000   0.00148   0.00149  -0.10093
   D313      -1.98546  -0.00006   0.00000  -0.00028  -0.00029  -1.98575
   D314       3.09477  -0.00005   0.00000  -0.00018  -0.00019   3.09458
   D315       0.24202  -0.00003   0.00000   0.00001  -0.00000   0.24202
   D316       0.57183  -0.00005   0.00000  -0.00016  -0.00017   0.57166
   D317      -0.53154  -0.00004   0.00000  -0.00028  -0.00028  -0.53182
   D318       0.53822  -0.00002   0.00000  -0.00016  -0.00016   0.53806
   D319      -3.13366  -0.00000   0.00000  -0.00002  -0.00002  -3.13368
   D320      -3.13424  -0.00004   0.00000  -0.00035  -0.00035  -3.13458
   D321       2.60506   0.00015   0.00000   0.00113   0.00113   2.60619
   D322      -2.60837   0.00018   0.00000   0.00125   0.00125  -2.60712
   D323       0.00293   0.00019   0.00000   0.00139   0.00139   0.00432
   D324       0.00236   0.00015   0.00000   0.00106   0.00106   0.00342
   D325       2.61320  -0.00016   0.00000  -0.00085  -0.00084   2.61236
   D326      -2.60022  -0.00014   0.00000  -0.00072  -0.00071  -2.60094
   D327       0.01108  -0.00012   0.00000  -0.00058  -0.00058   0.01050
   D328       0.01051  -0.00016   0.00000  -0.00091  -0.00091   0.00960
   D329       2.33076  -0.00005   0.00000  -0.00017  -0.00017   2.33059
   D330       0.57949  -0.00016   0.00000  -0.00105  -0.00104   0.57845
   D331      -2.18666  -0.00042   0.00000  -0.00291  -0.00291  -2.18956
   D332      -0.80259  -0.00036   0.00000  -0.00250  -0.00250  -0.80509
   D333       0.06012  -0.00001   0.00000  -0.00008  -0.00008   0.06004
   D334       1.11809  -0.00003   0.00000  -0.00022  -0.00022   1.11787
   D335      -2.68176   0.00001   0.00000  -0.00002  -0.00002  -2.68178
   D336      -2.30558  -0.00001   0.00000  -0.00005  -0.00005  -2.30564
   D337      -0.98421  -0.00000   0.00000  -0.00001  -0.00001  -0.98421
   D338       0.07377  -0.00002   0.00000  -0.00015  -0.00015   0.07362
   D339       2.55710   0.00002   0.00000   0.00005   0.00005   2.55715
   D340       2.93328  -0.00000   0.00000   0.00001   0.00001   2.93329
   D341       3.06342  -0.00000   0.00000   0.00001   0.00001   3.06343
   D342      -2.16179  -0.00001   0.00000  -0.00014  -0.00014  -2.16193
   D343       0.32154   0.00002   0.00000   0.00006   0.00006   0.32161
   D344       0.69772  -0.00000   0.00000   0.00003   0.00003   0.69775
   D345       2.42543  -0.00002   0.00000  -0.00011  -0.00011   2.42532
   D346      -2.79978  -0.00003   0.00000  -0.00025  -0.00025  -2.80003
   D347      -0.31645   0.00000   0.00000  -0.00005  -0.00005  -0.31650
   D348       0.05973  -0.00002   0.00000  -0.00008  -0.00008   0.05964
   D349      -1.02061   0.00001   0.00000   0.00006   0.00006  -1.02054
   D350       0.09826  -0.00001   0.00000  -0.00002  -0.00002   0.09823
   D351       3.01852   0.00000   0.00000   0.00006   0.00006   3.01858
   D352       2.50612   0.00001   0.00000   0.00005   0.00005   2.50617
   D353       0.05112   0.00003   0.00000   0.00021   0.00021   0.05134
   D354       1.16999   0.00001   0.00000   0.00013   0.00013   1.17011
   D355      -2.19293   0.00003   0.00000   0.00021   0.00021  -2.19272
   D356      -2.70534   0.00003   0.00000   0.00020   0.00020  -2.70514
   D357       2.78687   0.00001   0.00000   0.00010   0.00010   2.78696
   D358      -2.37746  -0.00001   0.00000   0.00001   0.00001  -2.37745
   D359       0.54281   0.00001   0.00000   0.00010   0.00010   0.54291
   D360       0.03041   0.00001   0.00000   0.00008   0.00008   0.03049
   D361       2.45408   0.00002   0.00000   0.00018   0.00018   2.45425
   D362      -2.71025   0.00000   0.00000   0.00009   0.00009  -2.71016
   D363       0.21002   0.00002   0.00000   0.00017   0.00017   0.21019
   D364      -0.30238   0.00002   0.00000   0.00016   0.00016  -0.30222
   D365       0.54446  -0.00002   0.00000  -0.00016  -0.00016   0.54430
   D366      -2.62745   0.00009   0.00000   0.00071   0.00071  -2.62673
   D367      -2.56905  -0.00011   0.00000  -0.00062  -0.00061  -2.56967
   D368      -0.52509  -0.00002   0.00000  -0.00016  -0.00016  -0.52525
   D369       2.58619   0.00009   0.00000   0.00071   0.00071   2.58690
   D370       2.64458  -0.00011   0.00000  -0.00062  -0.00061   2.64397
   D371      -3.12598  -0.00001   0.00000  -0.00011  -0.00011  -3.12609
   D372      -0.01470   0.00010   0.00000   0.00076   0.00076  -0.01394
   D373       0.04369  -0.00010   0.00000  -0.00057  -0.00057   0.04313
   D374       3.14052  -0.00003   0.00000  -0.00024  -0.00024   3.14028
   D375      -0.03138   0.00008   0.00000   0.00063   0.00063  -0.03075
   D376       0.02701  -0.00011   0.00000  -0.00070  -0.00070   0.02631
   D377      -0.11404   0.00001   0.00000   0.00003   0.00003  -0.11401
   D378       3.09802   0.00000   0.00000  -0.00004  -0.00004   3.09798
   D379       1.02732   0.00000   0.00000  -0.00003  -0.00003   1.02729
   D380      -2.04380  -0.00001   0.00000  -0.00010  -0.00010  -2.04391
   D381      -3.06950  -0.00001   0.00000  -0.00007  -0.00007  -3.06957
   D382       0.14256  -0.00001   0.00000  -0.00014  -0.00014   0.14242
   D383       2.06909  -0.00001   0.00000  -0.00010  -0.00010   2.06900
   D384      -1.00203  -0.00002   0.00000  -0.00017  -0.00017  -1.00220
   D385      -1.59645  -0.00002   0.00000  -0.00011  -0.00011  -1.59656
   D386       1.61561  -0.00002   0.00000  -0.00019  -0.00019   1.61542
   D387       0.72043   0.00001   0.00000   0.00002   0.00002   0.72045
   D388      -0.40564   0.00002   0.00000   0.00012   0.00013  -0.40551
   D389      -2.71820   0.00000   0.00000   0.00001   0.00001  -2.71819
   D390       3.11836   0.00001   0.00000   0.00004   0.00004   3.11840
   D391      -0.27746  -0.00003   0.00000  -0.00019  -0.00019  -0.27765
   D392      -1.40353  -0.00002   0.00000  -0.00008  -0.00008  -1.40361
   D393       2.56709  -0.00003   0.00000  -0.00019  -0.00019   2.56690
   D394       2.12047  -0.00003   0.00000  -0.00016  -0.00016   2.12030
   D395      -3.12021   0.00002   0.00000   0.00003   0.00003  -3.12017
   D396       2.03692   0.00003   0.00000   0.00014   0.00014   2.03705
   D397      -0.27565   0.00002   0.00000   0.00002   0.00002  -0.27562
   D398      -0.72228   0.00002   0.00000   0.00006   0.00006  -0.72222
   D399      -2.47391  -0.00004   0.00000  -0.00024  -0.00024  -2.47414
   D400       2.68321  -0.00003   0.00000  -0.00013  -0.00013   2.68308
   D401       0.37065  -0.00004   0.00000  -0.00024  -0.00024   0.37040
   D402      -0.07598  -0.00004   0.00000  -0.00021  -0.00021  -0.07619
   D403      -1.11485   0.00003   0.00000   0.00033   0.00033  -1.11452
   D404      -0.01561   0.00001   0.00000   0.00013   0.00013  -0.01548
   D405       2.75428   0.00001   0.00000   0.00012   0.00012   2.75440
   D406       2.81578   0.00002   0.00000   0.00013   0.00013   2.81590
   D407      -0.01724   0.00004   0.00000   0.00036   0.00036  -0.01688
   D408       1.08200   0.00002   0.00000   0.00016   0.00016   1.08216
   D409      -2.43130   0.00002   0.00000   0.00015   0.00015  -2.43115
   D410      -2.36980   0.00003   0.00000   0.00016   0.00016  -2.36964
   D411       2.41920   0.00002   0.00000   0.00028   0.00028   2.41949
   D412      -2.76474   0.00001   0.00000   0.00008   0.00008  -2.76466
   D413       0.00515   0.00001   0.00000   0.00007   0.00007   0.00522
   D414       0.06665   0.00002   0.00000   0.00008   0.00008   0.06673
   D415       2.36018   0.00000   0.00000   0.00009   0.00009   2.36028
   D416      -2.82376  -0.00001   0.00000  -0.00011  -0.00011  -2.82387
   D417      -0.05387  -0.00001   0.00000  -0.00012  -0.00012  -0.05399
   D418       0.00763  -0.00001   0.00000  -0.00011  -0.00011   0.00751
   D419       0.42413   0.00004   0.00000   0.00028   0.00028   0.42442
   D420      -2.42314  -0.00003   0.00000  -0.00015  -0.00015  -2.42329
   D421      -3.09422   0.00008   0.00000   0.00044   0.00044  -3.09378
   D422      -0.76302   0.00002   0.00000   0.00016   0.00016  -0.76286
   D423       2.67290  -0.00005   0.00000  -0.00027  -0.00028   2.67262
   D424       2.00181   0.00006   0.00000   0.00032   0.00032   2.00213
   D425      -3.02034  -0.00000   0.00000   0.00010   0.00010  -3.02024
   D426       0.41557  -0.00007   0.00000  -0.00033  -0.00034   0.41524
   D427      -0.25551   0.00004   0.00000   0.00026   0.00026  -0.25526
   D428       2.94349   0.00005   0.00000   0.00037   0.00037   2.94386
   D429       0.09621  -0.00002   0.00000  -0.00006  -0.00006   0.09615
   D430      -0.57487   0.00009   0.00000   0.00053   0.00053  -0.57434
   D431      -2.85036  -0.00002   0.00000  -0.00005  -0.00005  -2.85041
   D432      -0.90948   0.00001   0.00000   0.00007   0.00007  -0.90941
   D433       0.36138   0.00004   0.00000   0.00029   0.00029   0.36167
   D434       1.88674   0.00003   0.00000   0.00031   0.00031   1.88704
   D435      -1.90193   0.00002   0.00000   0.00015   0.00015  -1.90178
   D436      -0.72406  -0.00001   0.00000  -0.00010  -0.00010  -0.72416
   D437       0.26990   0.00003   0.00000   0.00021   0.00021   0.27010
   D438       3.12506   0.00001   0.00000   0.00003   0.00003   3.12509
   D439       2.47334   0.00001   0.00000   0.00006   0.00006   2.47339
   D440       0.41088  -0.00000   0.00000  -0.00001  -0.00001   0.41087
   D441       1.40484   0.00004   0.00000   0.00029   0.00029   1.40513
   D442      -2.02319   0.00002   0.00000   0.00011   0.00011  -2.02307
   D443      -2.67491   0.00002   0.00000   0.00014   0.00014  -2.67477
   D444       2.81667  -0.00001   0.00000  -0.00007  -0.00007   2.81659
   D445      -2.47256   0.00004   0.00000   0.00023   0.00023  -2.47233
   D446       0.38260   0.00001   0.00000   0.00005   0.00005   0.38265
   D447      -0.26912   0.00001   0.00000   0.00008   0.00008  -0.26904
   D448       3.03141  -0.00000   0.00000  -0.00001  -0.00001   3.03141
   D449      -2.25781   0.00004   0.00000   0.00029   0.00029  -2.25752
   D450       0.59735   0.00002   0.00000   0.00012   0.00012   0.59747
   D451      -0.05437   0.00002   0.00000   0.00015   0.00015  -0.05423
   D452      -0.10320   0.00001   0.00000   0.00001   0.00001  -0.10318
   D453      -1.17892  -0.00001   0.00000  -0.00001  -0.00001  -1.17893
   D454       2.36123   0.00002   0.00000   0.00006   0.00006   2.36129
   D455       2.71193   0.00002   0.00000   0.00023   0.00023   2.71217
   D456       1.01145  -0.00001   0.00000  -0.00008  -0.00008   1.01137
   D457      -0.06428  -0.00002   0.00000  -0.00010  -0.00010  -0.06438
   D458      -2.80731  -0.00000   0.00000  -0.00003  -0.00003  -2.80734
   D459      -2.45660   0.00000   0.00000   0.00014   0.00014  -2.45647
   D460      -3.03768  -0.00000   0.00000  -0.00005  -0.00005  -3.03773
   D461       2.16978  -0.00002   0.00000  -0.00006  -0.00006   2.16971
   D462      -0.57326   0.00001   0.00000   0.00000   0.00000  -0.57325
   D463      -0.22255   0.00001   0.00000   0.00017   0.00017  -0.22238
   D464      -2.45719  -0.00001   0.00000  -0.00004  -0.00004  -2.45723
   D465       2.75027  -0.00002   0.00000  -0.00006  -0.00006   2.75021
   D466       0.00724   0.00000   0.00000   0.00001   0.00001   0.00725
   D467       0.35794   0.00001   0.00000   0.00018   0.00018   0.35812
   D468      -3.11050   0.00000   0.00000   0.00007   0.00007  -3.11043
   D469       1.93964   0.00001   0.00000   0.00009   0.00009   1.93973
   D470       1.65658  -0.00001   0.00000  -0.00006  -0.00006   1.65652
   D471       0.42353  -0.00000   0.00000  -0.00004  -0.00004   0.42349
   D472       0.47569   0.00002   0.00000   0.00010   0.00010   0.47579
   D473      -0.75736   0.00002   0.00000   0.00012   0.00012  -0.75724
   D474      -0.57658  -0.00000   0.00000  -0.00002  -0.00001  -0.57660
   D475      -1.80963  -0.00000   0.00000   0.00000   0.00000  -1.80963
   D476      -1.71836   0.00001   0.00000   0.00002   0.00002  -1.71834
   D477      -2.95141   0.00001   0.00000   0.00004   0.00004  -2.95137
   D478      -0.05672  -0.00001   0.00000  -0.00006  -0.00006  -0.05678
   D479       0.99482   0.00001   0.00000   0.00005   0.00005   0.99487
   D480      -3.06362   0.00003   0.00000   0.00009   0.00009  -3.06353
   D481      -2.42461  -0.00002   0.00000  -0.00011  -0.00011  -2.42472
   D482      -1.10214  -0.00002   0.00000  -0.00017  -0.00017  -1.10231
   D483      -0.05060   0.00000   0.00000  -0.00005  -0.00005  -0.05066
   D484       2.17414   0.00001   0.00000  -0.00001  -0.00001   2.17413
   D485       2.81315  -0.00003   0.00000  -0.00022  -0.00022   2.81293
   D486       2.66986  -0.00001   0.00000  -0.00006  -0.00006   2.66980
   D487      -2.56179   0.00001   0.00000   0.00005   0.00005  -2.56174
   D488      -0.33705   0.00002   0.00000   0.00009   0.00009  -0.33695
   D489       0.30197  -0.00002   0.00000  -0.00011  -0.00011   0.30185
   D490       2.30360  -0.00002   0.00000  -0.00014  -0.00014   2.30346
   D491      -2.92805  -0.00000   0.00000  -0.00003  -0.00003  -2.92808
   D492      -0.70331   0.00001   0.00000   0.00001   0.00001  -0.70330
   D493      -0.06429  -0.00004   0.00000  -0.00020  -0.00020  -0.06449
   D494      -2.16472   0.00001   0.00000   0.00007   0.00007  -2.16465
   D495       2.85485  -0.00003   0.00000  -0.00025  -0.00025   2.85460
   D496      -1.05354   0.00002   0.00000   0.00014   0.00014  -1.05340
   D497       0.03810  -0.00001   0.00000  -0.00004  -0.00004   0.03806
   D498       1.50180   0.00001   0.00000   0.00004   0.00004   1.50184
   D499       0.13028   0.00001   0.00000  -0.00002  -0.00002   0.13026
   D500      -1.01109  -0.00002   0.00000  -0.00019  -0.00019  -1.01128
   D501       1.60604  -0.00005   0.00000  -0.00039  -0.00039   1.60565
   D502      -2.05278  -0.00002   0.00000  -0.00018  -0.00018  -2.05296
   D503       3.09313  -0.00003   0.00000  -0.00022  -0.00022   3.09291
   D504       2.21197   0.00005   0.00000   0.00069   0.00070   2.21267
   D505      -2.27579  -0.00016   0.00000  -0.00091  -0.00091  -2.27670
   D506      -0.87942  -0.00014   0.00000  -0.00077  -0.00076  -0.88018
   D507       0.49004  -0.00006   0.00000  -0.00022  -0.00022   0.48982
   D508      -3.09126  -0.00128   0.00000  -0.00607  -0.00606  -3.09732
   D509      -1.69156   0.00151   0.00000   0.00859   0.00858  -1.68298
   D510      -2.88675  -0.00084   0.00000  -0.00485  -0.00485  -2.89160
   D511      -1.45338   0.00069   0.00000   0.00322   0.00322  -1.45016
   D512      -0.26205   0.00000   0.00000   0.00003   0.00003  -0.26202
   D513      -2.80304  -0.00000   0.00000  -0.00004  -0.00004  -2.80308
   D514       1.15600   0.00001   0.00000   0.00006   0.00006   1.15605
   D515      -1.38500  -0.00000   0.00000  -0.00001  -0.00001  -1.38500
   D516       2.96342   0.00001   0.00000   0.00006   0.00006   2.96348
   D517      -0.79663  -0.00001   0.00000  -0.00004  -0.00004  -0.79668
   D518       0.60801  -0.00001   0.00000  -0.00002  -0.00002   0.60799
   D519       2.84101  -0.00000   0.00000  -0.00001  -0.00001   2.84101
   D520      -2.08761  -0.00000   0.00000  -0.00006  -0.00006  -2.08767
   D521      -0.68297  -0.00001   0.00000  -0.00004  -0.00004  -0.68301
   D522       1.55004   0.00000   0.00000  -0.00002  -0.00002   1.55001
   D523       0.35718   0.00000   0.00000   0.00000   0.00000   0.35719
   D524       0.08434  -0.00002   0.00000  -0.00010  -0.00010   0.08424
   D525      -1.37851   0.00001   0.00000  -0.00003  -0.00003  -1.37853
   D526       2.95087   0.00000   0.00000  -0.00000  -0.00000   2.95087
   D527      -0.93348   0.00001   0.00000   0.00003   0.00003  -0.93345
   D528      -1.20632  -0.00002   0.00000  -0.00008  -0.00008  -1.20639
   D529      -2.66917   0.00001   0.00000  -0.00000  -0.00000  -2.66917
   D530       1.66021   0.00000   0.00000   0.00002   0.00002   1.66023
   D531      -0.73618  -0.00001   0.00000  -0.00007  -0.00007  -0.73625
   D532       0.18397  -0.00002   0.00000  -0.00012  -0.00012   0.18385
   D533       3.00475  -0.00002   0.00000  -0.00010  -0.00010   3.00465
   D534      -0.15632   0.00002   0.00000   0.00013   0.00013  -0.15619
   D535       0.76112   0.00002   0.00000   0.00009   0.00009   0.76120
   D536      -2.99910   0.00000   0.00000   0.00002   0.00002  -2.99908
   D537       0.51689  -0.00000   0.00000  -0.00003  -0.00003   0.51687
   D538       3.12860   0.00000   0.00000   0.00002   0.00002   3.12863
   D539       2.49208   0.00000   0.00000   0.00000   0.00000   2.49209
   D540      -1.17939   0.00000   0.00000   0.00005   0.00005  -1.17934
   D541       1.96181  -0.00000   0.00000  -0.00008  -0.00008   1.96172
   D542      -1.70967  -0.00000   0.00000  -0.00004  -0.00004  -1.70970
   D543      -0.73450  -0.00001   0.00000  -0.00006  -0.00006  -0.73456
   D544       0.83705  -0.00001   0.00000   0.00002   0.00002   0.83706
   D545      -3.00538  -0.00000   0.00000  -0.00002  -0.00002  -3.00540
   D546       0.58815  -0.00000   0.00000  -0.00005  -0.00005   0.58810
   D547       2.15970  -0.00000   0.00000   0.00002   0.00002   2.15973
   D548      -1.68273  -0.00000   0.00000  -0.00001  -0.00001  -1.68274
   D549      -2.69304   0.00000   0.00000  -0.00004  -0.00004  -2.69307
   D550      -1.12149   0.00000   0.00000   0.00004   0.00004  -1.12145
   D551       1.31927   0.00000   0.00000   0.00000   0.00000   1.31927
   D552      -0.47053   0.00001   0.00000   0.00013   0.00013  -0.47040
   D553       1.05771  -0.00000   0.00000   0.00004   0.00004   1.05774
   D554      -3.12680   0.00004   0.00000   0.00030   0.00030  -3.12650
   D555       0.82910  -0.00005   0.00000  -0.00037  -0.00037   0.82873
   D556       2.35733  -0.00007   0.00000  -0.00046  -0.00046   2.35687
   D557      -1.82718  -0.00002   0.00000  -0.00019  -0.00019  -1.82737
   D558       0.44990  -0.00000   0.00000  -0.00002  -0.00002   0.44988
   D559      -1.05733   0.00000   0.00000   0.00002   0.00002  -1.05731
   D560      -3.13969  -0.00001   0.00000  -0.00008  -0.00008  -3.13977
   D561      -0.85193   0.00002   0.00000   0.00013   0.00013  -0.85180
   D562      -2.35916   0.00002   0.00000   0.00018   0.00018  -2.35898
   D563       1.84166   0.00001   0.00000   0.00008   0.00008   1.84174
   D564       1.53120   0.00000   0.00000   0.00006   0.00006   1.53125
   D565      -0.03743   0.00002   0.00000   0.00015   0.00015  -0.03728
   D566      -2.70367   0.00003   0.00000   0.00023   0.00023  -2.70345
   D567       0.01391   0.00001   0.00000   0.00009   0.00009   0.01400
   D568      -1.55471   0.00003   0.00000   0.00019   0.00019  -1.55453
   D569       2.06223   0.00003   0.00000   0.00026   0.00026   2.06249
   D570      -2.02845  -0.00001   0.00000  -0.00004  -0.00004  -2.02848
   D571       2.68611   0.00001   0.00000   0.00006   0.00006   2.68617
   D572       0.01987   0.00001   0.00000   0.00014   0.00014   0.02000
   D573       1.07159   0.00001   0.00000   0.00007   0.00007   1.07165
   D574      -0.48705   0.00003   0.00000   0.00017   0.00017  -0.48688
   D575      -3.12393   0.00003   0.00000   0.00020   0.00020  -3.12373
   D576       2.36719  -0.00002   0.00000  -0.00011  -0.00011   2.36709
   D577       0.80856   0.00000   0.00000  -0.00000  -0.00000   0.80855
   D578      -1.82832   0.00000   0.00000   0.00003   0.00003  -1.82829
   D579      -0.58691  -0.00002   0.00000  -0.00013  -0.00013  -0.58704
   D580       0.82868  -0.00002   0.00000  -0.00015  -0.00015   0.82854
   D581      -2.84700  -0.00003   0.00000  -0.00019  -0.00019  -2.84719
   D582       0.70530   0.00006   0.00000   0.00048   0.00048   0.70578
   D583       2.12089   0.00006   0.00000   0.00047   0.00047   2.12136
   D584      -1.55479   0.00005   0.00000   0.00042   0.00042  -1.55437
   D585      -2.93878  -0.00003   0.00000  -0.00008  -0.00008  -2.93886
   D586       0.81118  -0.00003   0.00000  -0.00017  -0.00017   0.81101
   D587      -0.61215  -0.00002   0.00000  -0.00011  -0.00011  -0.61225
   D588      -2.85441  -0.00005   0.00000  -0.00031  -0.00031  -2.85471
   D589       2.10288   0.00004   0.00000   0.00029   0.00029   2.10317
   D590       0.67955   0.00005   0.00000   0.00036   0.00036   0.67991
   D591      -1.56271   0.00002   0.00000   0.00016   0.00016  -1.56255
   D592       1.36881  -0.00000   0.00000   0.00001   0.00001   1.36882
   D593      -0.11404   0.00001   0.00000   0.00010   0.00010  -0.11395
   D594      -0.38308  -0.00000   0.00000   0.00005   0.00005  -0.38303
   D595      -2.96021   0.00001   0.00000   0.00008   0.00008  -2.96013
   D596       2.65733  -0.00003   0.00000  -0.00034  -0.00034   2.65699
   D597       1.17447  -0.00002   0.00000  -0.00025  -0.00025   1.17422
   D598       0.90543  -0.00003   0.00000  -0.00030  -0.00030   0.90513
   D599      -1.67170  -0.00003   0.00000  -0.00026  -0.00026  -1.67196
   D600      -0.86128   0.00000   0.00000   0.00001   0.00001  -0.86128
   D601       0.72323  -0.00000   0.00000  -0.00001  -0.00001   0.72321
   D602       2.97450   0.00001   0.00000   0.00005   0.00005   2.97455
   D603      -2.20282  -0.00000   0.00000  -0.00004  -0.00004  -2.20286
   D604      -0.61831  -0.00001   0.00000  -0.00006  -0.00006  -0.61837
   D605       1.63296   0.00000   0.00000  -0.00000  -0.00000   1.63296
   D606       0.87617  -0.00002   0.00000  -0.00017  -0.00017   0.87600
   D607       2.46068  -0.00002   0.00000  -0.00019  -0.00019   2.46049
   D608      -1.57123  -0.00001   0.00000  -0.00013  -0.00013  -1.57136
   D609      -0.70971  -0.00001   0.00000  -0.00010  -0.00010  -0.70982
   D610       0.87487  -0.00001   0.00000  -0.00001  -0.00001   0.87486
   D611      -2.97402  -0.00001   0.00000  -0.00010  -0.00010  -2.97412
   D612       0.61660  -0.00000   0.00000  -0.00008  -0.00008   0.61652
   D613       2.20118  -0.00000   0.00000   0.00002   0.00002   2.20119
   D614      -1.64771  -0.00001   0.00000  -0.00007  -0.00007  -1.64778
   D615      -2.46728   0.00001   0.00000   0.00005   0.00005  -2.46723
   D616      -0.88270   0.00001   0.00000   0.00014   0.00014  -0.88256
   D617       1.55160   0.00000   0.00000   0.00006   0.00006   1.55165
         Item               Value     Threshold  Converged?
 Maximum Force            0.172993     0.000450     NO 
 RMS     Force            0.008007     0.000300     NO 
 Maximum Displacement     0.261671     0.001800     NO 
 RMS     Displacement     0.015208     0.001200     NO 
 Predicted change in Energy=-4.355384D-02
 GradGradGradGradGradGradGradGradGradGradGradGradGradGradGradGradGradGrad

                          Input orientation:                          
 ---------------------------------------------------------------------
 Center     Atomic      Atomic             Coordinates (Angstroms)
 Number     Number       Type             X           Y           Z
 ---------------------------------------------------------------------
      1          4           0       -0.463828    0.159199   -1.588446
      2          4           0       -1.128831   -1.476043   -0.147035
      3          4           0       -1.902309    0.363083    0.163579
      4          4           0       -0.506537   -0.405271    1.587149
      5          4           0       -1.108891    2.003669   -0.798723
      6          4           0        0.919457   -1.601485    0.488975
      7          4           0        1.682241   -0.169772   -0.909579
      8          4           0        1.287610    0.424201    1.111017
      9          4           0        0.917924    1.667928   -0.577318
     10          4           0       -0.467766    1.679924    1.060080
     11          4           0        0.449414   -1.736799   -1.443408
     12          1           0       -1.823787    3.323022   -1.172504
     13          1           0       -1.796564    2.891734   -1.853548
     14          1           0        0.841873   -2.983699   -2.264465
     15          1           0        0.420705   -2.520441   -2.772362
     16          1           0        2.007375    2.509906   -1.258845
     17          1           0        1.425438    3.037284   -1.037218
     18          1           0       -1.844893   -2.800294   -0.418418
     19          1           0       -2.436718   -2.281001   -0.201871
     20          1           0       -0.722499   -0.151058   -3.067272
     21          1           0       -1.044057    0.602943   -2.935717
     22          1           0        2.597284    0.939046    1.836100
     23          1           0        2.237278    0.490414    2.381159
     24          1           0       -0.519994    2.517719    2.368111
     25          1           0       -0.879937    2.971470    1.807885
     26          1           0        1.651135   -2.555413    1.477571
     27          1           0        1.619663   -2.953646    0.778108
     28          1           0        2.966041    0.221000   -1.667377
     29          1           0        2.937438   -0.592542   -1.684441
     30          1           0       -3.370170    0.813340    0.210276
     31          1           0       -3.402948    0.001238    0.176356
     32          1           0       -0.637886   -0.674012    3.148150
     33          1           0       -1.280627   -1.009559    2.828173
     34          1           0       -3.309454   -0.915596   -2.486176
     35          1           0       -3.893999   -1.094051   -2.921579
     36          1           0       -1.115010   -4.118589    2.576948
     37          1           0       -0.929617   -3.576259    2.092616
     38          1           0        4.984582    2.227251    0.206071
     39          1           0        4.308312    1.921435    0.106880
     40          1           0        4.723558   -1.269548    0.989119
     41          1           0        4.018031   -1.159741    0.757918
     42          1           0       -2.941255    1.178387    2.911412
     43          1           0       -3.400978    1.260314    3.499031
     44          1           0        3.039943   -3.262446   -1.837271
     45          1           0        3.498363   -3.672998   -2.191647
     46          1           0       -3.695428    4.035842    0.538208
     47          1           0       -3.184278    3.571592    0.369859
 ---------------------------------------------------------------------
                    Distance matrix (angstroms):
                    1          2          3          4          5
     1  Be   0.000000
     2  Be   2.279015   0.000000
     3  Be   2.276047   2.019191   0.000000
     4  Be   3.225656   2.131008   2.136609   0.000000
     5  Be   2.107567   3.540266   2.060839   3.443574   0.000000
     6  Be   3.054367   2.148424   3.453661   2.161105   4.332377
     7  Be   2.274795   3.192169   3.779497   3.328643   3.539286
     8  Be   3.228755   3.321567   3.328206   2.033148   3.447469
     9  Be   2.282079   3.776096   3.194568   3.318458   2.066331
    10  Be   3.054064   3.443001   2.143757   2.151126   1.992737
    11  Be   2.109468   2.058988   3.538716   3.445444   4.103051
    12  H    3.468757   4.956367   3.248464   4.821930   1.546442
    13  H    3.051756   4.736616   3.236365   4.936883   1.540848
    14  H    3.469821   3.261933   4.962548   4.827155   5.552271
    15  H    3.060151   3.222448   4.725553   4.933463   5.167445
    16  H    3.426558   5.192272   4.681641   4.787243   3.190470
    17  H    3.486625   5.261828   4.434768   4.740361   2.747374
    18  H    3.469136   1.529717   3.216982   3.398474   4.874873
    19  H    3.430665   1.536729   2.722192   3.231803   4.525235
    20  H    1.533003   3.232410   3.477742   4.666358   3.152533
    21  H    1.532551   3.479384   3.224866   4.664948   2.555969
    22  H    4.658979   4.863066   4.834811   3.391589   4.670272
    23  H    4.812841   4.646440   4.697877   2.993530   4.857822
    24  H    4.606529   4.758863   3.378344   3.025550   3.261883
    25  H    4.429117   4.864569   3.248487   3.404487   2.789886
    26  H    4.608975   3.395968   4.782380   3.048060   5.795212
    27  H    4.430724   3.254753   4.876743   3.416063   5.874212
    28  H    3.431333   4.686083   5.203212   4.800308   4.531836
    29  H    3.484672   4.436072   5.267974   4.753876   4.888516
    30  H    3.479961   3.223747   1.536075   3.403114   2.747425
    31  H    3.431896   2.731035   1.543702   3.247273   3.197375
    32  H    4.812471   3.426737   3.403233   1.589401   4.792663
    33  H    4.641086   3.015379   3.061160   1.582567   4.718411
    34  H    3.171544   3.246659   3.261331   4.970790   4.026423
    35  H    3.887667   3.935755   3.950730   5.681368   4.675384
    36  H    6.006165   3.795172   5.150688   3.890845   6.991225
    37  H    5.265056   3.076789   4.492853   3.238773   6.287095
    38  H    6.097729   7.156318   7.134857   6.244193   6.179807
    39  H    5.362175   6.416374   6.403397   5.548652   5.492993
    40  H    5.966082   5.965228   6.873799   5.334652   6.922990
    41  H    5.228010   5.235377   6.141878   4.661391   6.222188
    42  H    5.236900   4.436776   3.048724   3.192100   4.219449
    43  H    5.976766   5.093536   3.765140   3.848020   4.927163
    44  H    4.903670   4.840125   6.447768   5.698037   6.784053
    45  H    5.545137   5.515249   7.141729   6.402856   7.442552
    46  H    5.476701   6.118648   4.104239   5.567117   3.550674
    47  H    4.783329   5.474547   3.461289   4.946467   2.851526
                    6          7          8          9         10
     6  Be   0.000000
     7  Be   2.141867   0.000000
     8  Be   2.150785   2.142743   0.000000
     9  Be   3.438901   2.017849   2.129319   0.000000
    10  Be   3.608073   3.453036   2.158884   2.145077   0.000000
    11  Be   1.993327   2.064076   3.449287   3.544260   4.333897
    12  H    5.876791   4.955902   4.826844   3.257386   3.085935
    13  H    5.749191   4.729268   4.938573   3.239586   3.423948
    14  H    3.081877   3.234211   4.817296   4.948725   5.875128
    15  H    3.424843   3.253779   4.950058   4.754775   5.755003
    16  H    4.598040   2.721832   3.237974   1.536329   3.491791
    17  H    4.909527   3.219852   3.385575   1.531083   3.134535
    18  H    3.146766   4.427365   4.748590   5.255798   4.914751
    19  H    3.493268   4.682303   4.786691   5.195058   4.599807
    20  H    4.176918   3.230907   4.672212   3.492789   4.522435
    21  H    4.521438   3.483535   4.673828   3.247400   4.178324
    22  H    3.329286   3.099280   1.583053   3.029208   3.247405
    23  H    3.113367   3.401892   1.587298   3.446711   3.236888
    24  H    4.750896   4.776578   3.038179   3.386045   1.554211
    25  H    5.088149   4.880242   3.416499   3.258945   1.548286
    26  H    1.556488   3.375017   3.024006   4.753607   4.754169
    27  H    1.549912   3.256096   3.410416   4.867089   5.089876
    28  H    3.487092   1.541137   3.252368   2.734339   4.621527
    29  H    3.132723   1.534492   3.401513   3.227055   4.928683
    30  H    4.930512   5.267584   4.760008   4.442789   3.145962
    31  H    4.620567   5.202658   4.801440   4.692102   3.494889
    32  H    3.218188   4.701320   3.010567   4.667369   3.151188
    33  H    3.265362   4.842997   3.405896   4.857976   3.319671
    34  H    5.215904   5.287620   5.988977   5.309338   5.233340
    35  H    5.921041   5.999741   6.739139   6.023180   5.940338
    36  H    3.851559   5.964365   5.344013   6.896811   6.028480
    37  H    3.144912   5.238237   4.677960   6.167937   5.376513
    38  H    5.591466   4.230349   4.211594   4.179024   5.545899
    39  H    4.903193   3.507504   3.517761   3.468014   4.876253
    40  H    3.851170   3.750223   3.832674   5.056217   5.971120
    41  H    3.141438   3.035870   3.176280   4.403320   5.317648
    42  H    5.338632   6.147701   4.657630   5.225338   3.130035
    43  H    5.993037   6.878961   5.327716   5.952788   3.837745
    44  H    3.559027   3.502657   5.035319   5.513532   6.717566
    45  H    4.257659   4.149047   5.708070   6.147375   7.413345
    46  H    7.285536   6.978724   6.180835   5.304190   4.029950
    47  H    6.604207   6.270388   5.518439   4.620514   3.381457
                   11         12         13         14         15
    11  Be   0.000000
    12  H    5.553613   0.000000
    13  H    5.161003   0.806580   0.000000
    14  H    1.543670   6.933459   6.453752   0.000000
    15  H    1.543061   6.460910   5.920485   0.806195   0.000000
    16  H    4.527229   3.917450   3.869033   5.705204   5.487499
    17  H    4.889732   3.264569   3.326993   6.172432   5.908344
    18  H    2.728639   6.169610   5.870359   3.265002   3.279071
    19  H    3.188625   5.720393   5.467635   3.936653   3.850925
    20  H    2.554386   4.107581   3.447511   3.334008   2.647236
    21  H    3.151481   3.334026   2.641197   4.107470   3.453656
    22  H    4.746437   5.854990   6.060726   5.940036   6.159827
    23  H    4.773285   6.094624   6.322260   5.966443   6.238907
    24  H    5.793820   3.858023   4.426276   7.319907   7.258955
    25  H    5.874170   3.145975   3.775269   7.417054   7.268522
    26  H    3.262879   7.324888   7.256336   3.852424   4.424603
    27  H    2.790221   7.420161   7.263931   3.140559   3.772400
    28  H    3.196334   5.727992   5.463505   3.890848   3.900670
    29  H    2.749124   6.185708   5.880438   3.231943   3.351762
    30  H    4.881301   3.256054   3.324955   6.187338   5.863528
    31  H    4.526047   3.917579   3.880200   5.734628   5.447396
    32  H    4.836749   6.004223   6.250925   6.068009   6.291453
    33  H    4.665653   5.922137   6.115946   5.859794   6.045104
    34  H    3.986330   4.679618   4.145458   4.643244   4.070813
    35  H    4.632856   5.182237   4.628867   5.141114   4.546815
    36  H    4.927841   8.362915   8.320965   5.343842   5.790304
    37  H    4.217677   7.685091   7.626188   4.740618   5.158113
    38  H    6.245176   7.032430   7.118112   7.100675   7.227767
    39  H    5.538697   6.419027   6.484927   6.457540   6.567632
    40  H    4.940022   8.284446   8.240693   5.347112   5.850472
    41  H    4.232477   7.612394   7.552730   4.748643   5.220646
    42  H    6.241747   4.746216   5.191409   7.643607   7.568976
    43  H    6.945208   5.344674   5.821150   8.320536   8.260130
    44  H    3.032090   8.213780   7.827260   2.256481   2.878433
    45  H    3.688471   8.849194   8.440751   2.745429   3.337304
    46  H    7.377662   2.633949   3.261160   8.815669   8.419458
    47  H    6.683612   2.071619   2.707674   8.131506   7.744826
                   16         17         18         19         20
    16  H    0.000000
    17  H    0.816025   0.000000
    18  H    6.613963   6.719769   0.000000
    19  H    6.619663   6.625573   0.816586   0.000000
    20  H    4.219401   4.347446   3.910837   3.960521   0.000000
    21  H    3.969841   3.953318   4.308150   4.210767   0.830196
    22  H    3.520551   3.745902   6.228840   6.313732   6.020992
    23  H    4.169033   4.339463   5.943947   6.016562   6.233552
    24  H    4.420686   3.956124   6.148281   5.771166   6.058611
    25  H    4.237269   3.662472   6.261055   5.835335   5.791557
    26  H    5.768218   6.136234   3.984590   4.427908   5.663096
    27  H    5.843791   6.262937   3.668561   4.226941   5.303505
    28  H    2.514961   3.271393   5.816632   6.131682   3.962759
    29  H    3.266700   3.985057   5.417350   5.824986   3.937292
    30  H    5.827061   5.431393   3.972414   3.258243   4.322332
    31  H    6.133907   5.831266   3.260348   2.507044   4.210597
    32  H    6.046183   5.962242   4.324158   4.128057   6.237957
    33  H    6.316748   6.216187   3.750397   3.483429   5.983712
    34  H    6.442753   6.335925   3.157950   2.800723   2.759444
    35  H    7.111920   6.993938   3.657310   3.305954   3.311930
    36  H    8.270402   8.409673   3.353036   3.584059   6.910325
    37  H    7.543183   7.686423   2.783009   3.035410   6.196720
    38  H    3.330111   3.856089   8.503406   8.692897   6.995849
    39  H    2.739675   3.296216   7.773840   7.953064   6.299169
    40  H    5.168681   5.790720   6.889768   7.328783   6.882214
    41  H    4.645038   5.249674   6.200731   6.621345   6.174313
    42  H    6.607036   6.173750   5.302799   4.681288   6.514213
    43  H    7.310893   6.857804   5.852892   5.212235   7.230669
    44  H    5.892438   6.552352   5.107676   5.799274   5.034839
    45  H    6.428177   7.117416   5.697047   6.412648   5.566548
    46  H    6.170886   5.449987   7.146493   6.483408   6.274387
    47  H    5.543745   4.849210   6.558678   5.927780   5.633148
                   21         22         23         24         25
    21  H    0.000000
    22  H    6.011869   0.000000
    23  H    6.248919   0.792443   0.000000
    24  H    5.663179   3.534497   3.422380   0.000000
    25  H    5.304584   4.027730   4.025085   0.805792   0.000000
    26  H    6.059405   3.637992   3.230650   5.589592   6.087846
    27  H    5.791133   4.150680   3.848736   6.086220   6.512714
    28  H    4.223204   3.595264   4.122418   5.806248   5.868056
    29  H    4.341333   3.854306   4.265223   6.168528   6.282585
    30  H    3.918206   6.186244   6.021668   3.960386   3.662122
    31  H    3.951128   6.295794   6.075574   4.409977   4.224897
    32  H    6.229689   3.845745   3.195422   3.287781   3.891585
    33  H    5.989871   4.451906   3.850375   3.637570   4.129180
    34  H    2.764069   7.550584   7.512260   6.567560   6.280987
    35  H    3.316951   8.300949   8.259668   7.239448   6.926822
    36  H    7.258607   6.317409   5.702550   6.666202   7.135521
    37  H    6.539339   5.735226   5.162393   6.113939   6.554104
    38  H    6.989542   3.164752   3.910920   5.921076   6.124725
    39  H    6.296322   2.623529   3.392543   5.364817   5.560029
    40  H    7.223291   3.180614   3.349154   6.613611   7.075010
    41  H    6.509587   2.754252   2.920446   6.058887   6.493029
    42  H    6.174093   5.647035   5.250874   2.819839   2.946515
    43  H    6.884272   6.232793   5.799337   3.340677   3.484778
    44  H    5.729474   5.598405   5.702928   7.985530   8.216711
    45  H    6.282586   6.189155   6.311489   8.675457   8.905881
    46  H    5.557222   7.132524   7.152868   3.966941   3.266796
    47  H    4.931557   6.519710   6.552271   3.493146   2.781735
                   26         27         28         29         30
    26  H    0.000000
    27  H    0.805499   0.000000
    28  H    4.396379   4.227471   0.000000
    29  H    3.937736   3.657252   0.814224   0.000000
    30  H    6.178029   6.277822   6.635060   6.734417   0.000000
    31  H    5.811488   5.858333   6.634130   6.634429   0.813471
    32  H    3.401488   3.988779   6.081006   6.011948   4.278866
    33  H    3.578969   4.048940   6.305429   6.191095   3.813468
    34  H    6.558028   6.253430   6.429939   6.306410   3.203711
    35  H    7.227490   6.895378   7.096657   6.960644   3.704194
    36  H    3.362099   3.474385   7.314459   6.856733   5.916993
    37  H    2.842655   2.935031   6.613084   6.174370   5.363588
    38  H    5.966779   6.204160   3.407251   3.964349   8.473549
    39  H    5.383452   5.607655   2.800207   3.377604   7.758715
    40  H    3.366277   3.537638   3.516756   3.285801   8.393655
    41  H    2.840423   2.995109   2.982480   2.730296   7.666712
    42  H    6.089928   6.513575   7.535121   7.669231   2.759232
    43  H    6.646046   7.097022   8.265040   8.395057   3.319133
    44  H    3.662903   2.992116   3.488370   2.676239   7.867276
    45  H    4.257277   3.586980   3.965028   3.171924   8.548287
    46  H    8.538898   8.784115   7.987039   8.387909   3.255434
    47  H    7.883428   8.113153   7.294054   7.683461   2.769111
                   31         32         33         34         35
    31  H    0.000000
    32  H    4.114984   0.000000
    33  H    3.543740   0.792524   0.000000
    34  H    2.817517   6.240294   5.689224   0.000000
    35  H    3.322347   6.900747   6.316368   0.750410   0.000000
    36  H    5.288713   3.524065   3.123557   6.380437   6.863265
    37  H    4.752673   3.101983   2.692990   5.805866   6.331750
    38  H    8.677942   6.977485   7.523643   9.269127   9.982106
    39  H    7.947045   6.360073   6.872583   8.532470   9.248926
    40  H    8.265325   5.810435   6.284899   8.759694   9.465023
    41  H    7.533726   5.256111   5.690719   8.017219   8.726010
    42  H    3.013200   2.965289   2.748041   5.801232   6.332099
    43  H    3.553231   3.391079   3.177777   6.369119   6.856409
    44  H    7.497811   6.714226   6.746050   6.800266   7.345558
    45  H    8.169183   7.390257   7.425041   7.350945   7.863256
    46  H    4.061344   6.192179   6.044111   5.814861   6.190748
    47  H    3.582275   5.676985   5.536618   5.320476   5.753737
                   36         37         38         39         40
    36  H    0.000000
    37  H    0.750381   0.000000
    38  H    9.115688   8.498090   0.000000
    39  H    8.485019   7.848802   0.748801   0.000000
    40  H    6.687834   6.204596   3.592895   3.336637   0.000000
    41  H    6.197723   5.665704   3.565174   3.162556   0.750520
    42  H    5.612931   5.227215   8.440254   7.808569   8.272664
    43  H    5.916797   5.610532   9.060694   8.448487   8.871750
    44  H    6.122250   5.594631   6.172005   5.679887   3.846386
    45  H    6.649907   6.162084   6.539941   6.102207   4.170725
    46  H    8.792598   8.246816   8.872648   8.289549   9.961416
    47  H    8.263897   7.690459   8.280360   7.676658   9.292685
                   41         42         43         44         45
    41  H    0.000000
    42  H    7.650886   0.000000
    43  H    8.271159   0.750569   0.000000
    44  H    3.480379   8.834349   9.508783   0.000000
    45  H    3.909789   9.541794  10.213829   0.710130   0.000000
    46  H    9.302677   3.790241   4.068997  10.211422  10.891692
    47  H    8.626086   3.499426   3.896240   9.503496  10.183472
                   46         47
    46  H    0.000000
    47  H    0.710735   0.000000
 Stoichiometry    Be11H36
 Framework group  C1[X(Be11H36)]
 Deg. of freedom   135
 Full point group                 C1      NOp   1
 Largest Abelian subgroup         C1      NOp   1
 Largest concise Abelian subgroup C1      NOp   1
                         Standard orientation:                         
 ---------------------------------------------------------------------
 Center     Atomic      Atomic             Coordinates (Angstroms)
 Number     Number       Type             X           Y           Z
 ---------------------------------------------------------------------
      1          4           0       -0.243395   -0.289722   -1.581356
      2          4           0       -0.111488   -1.860774    0.064338
      3          4           0       -1.794006   -0.745239    0.021298
      4          4           0       -0.424056   -0.454886    1.634999
      5          4           0       -1.890646    0.950651   -1.145609
      6          4           0        1.561739   -0.757207    0.837758
      7          4           0        1.615131    0.705058   -0.726379
      8          4           0        0.678750    1.180316    1.141418
      9          4           0       -0.062106    1.826732   -0.747305
     10          4           0       -1.448581    1.230880    0.777162
     11          4           0        1.520882   -1.327736   -1.071739
     12          1           0       -3.145268    1.600880   -1.773789
     13          1           0       -2.791827    1.191328   -2.372051
     14          1           0        2.639194   -2.219847   -1.651768
     15          1           0        2.111380   -2.124800   -2.253704
     16          1           0        0.479765    3.058376   -1.488747
     17          1           0       -0.319685    3.190968   -1.392851
     18          1           0        0.052975   -3.378671   -0.030399
     19          1           0       -0.749550   -3.258773    0.061206
     20          1           0       -0.078842   -0.840289   -3.002586
     21          1           0       -0.772919   -0.384996   -3.016361
     22          1           0        1.380407    2.408622    1.852053
     23          1           0        1.248331    1.893844    2.439867
     24          1           0       -2.132491    2.025296    1.924656
     25          1           0       -2.597022    2.141314    1.276542
     26          1           0        2.544509   -1.034359    2.012494
     27          1           0        2.834042   -1.451283    1.387056
     28          1           0        2.573593    1.665572   -1.457042
     29          1           0        2.993830    0.977653   -1.342454
     30          1           0       -3.260108   -1.187988   -0.097211
     31          1           0       -2.841712   -1.878766    0.000286
     32          1           0       -0.608953   -0.590412    3.207781
     33          1           0       -0.913425   -1.257844    2.907907
     34          1           0       -1.888114   -2.853351   -2.465324
     35          1           0       -2.213245   -3.370680   -2.900956
     36          1           0        0.946592   -3.752456    3.179676
     37          1           0        0.874635   -3.251658    2.625515
     38          1           0        2.889397    4.634860    0.183979
     39          1           0        2.509635    3.995732    0.094545
     40          1           0        4.459573    1.688324    1.511146
     41          1           0        3.848818    1.361834    1.221901
     42          1           0       -3.487299   -0.372770    2.529035
     43          1           0       -3.995894   -0.501712    3.065745
     44          1           0        4.549306   -1.180349   -1.049586
     45          1           0        5.201988   -1.299094   -1.302943
     46          1           0       -5.324766    1.318913   -0.321903
     47          1           0       -4.625749    1.204291   -0.380053
 ---------------------------------------------------------------------
 Rotational constants (GHZ):           0.9215575           0.7465955           0.6770911
 Standard basis: def2TZVP (5D, 7F)
 There are   436 symmetry adapted cartesian basis functions of A   symmetry.
 There are   425 symmetry adapted basis functions of A   symmetry.
   425 basis functions,   607 primitive gaussians,   436 cartesian basis functions
    40 alpha electrons       40 beta electrons
       nuclear repulsion energy       470.5152868697 Hartrees.
 NAtoms=   47 NActive=   47 NUniq=   47 SFac= 1.00D+00 NAtFMM=   60 NAOKFM=F Big=F
 Integral buffers will be    131072 words long.
 Raffenetti 2 integral format.
 Two-electron integral symmetry is turned on.
 Nuclear repulsion after empirical dispersion term =      470.4547688798 Hartrees.
 One-electron integrals computed using PRISM.
   1 Symmetry operations used in ECPInt.
 ECPInt:  NShTT=   29646 NPrTT=   77323 LenC2=   27333 LenP2D=   56362.
 LDataN:  DoStor=T MaxTD1= 4 Len=   56
 NBasis=   425 RedAO= T EigKep=  1.25D-04  NBF=   425
 NBsUse=   425 1.00D-06 EigRej= -1.00D+00 NBFU=   425
 Initial guess from the checkpoint file:  "/home/super/YCY/BeH/Be11/2/H18-Be11.chk"
 B after Tr=     0.000000   -0.000000   -0.000000
         Rot=    0.999983    0.000658    0.000548   -0.005715 Ang=   0.66 deg.
 ExpMin= 3.27D-02 ExpMax= 4.70D+03 ExpMxC= 1.60D+02 IAcc=3 IRadAn=         5 AccDes= 0.00D+00
 Harris functional with IExCor= 1009 and IRadAn=       5 diagonalized for initial guess.
 HarFok:  IExCor= 1009 AccDes= 0.00D+00 IRadAn=         5 IDoV= 1 UseB2=F ITyADJ=14
 ICtDFT=  3500011 ScaDFX=  1.000000  1.000000  1.000000  1.000000
 FoFCou: FMM=F IPFlag=           0 FMFlag=      100000 FMFlg1=           0
         NFxFlg=           0 DoJE=T BraDBF=F KetDBF=T FulRan=T
         wScrn=  0.000000 ICntrl=       500 IOpCl=  0 I1Cent=   200000004 NGrid=           0
         NMat0=    1 NMatS0=      1 NMatT0=    0 NMatD0=    1 NMtDS0=    0 NMtDT0=    0
 Petite list used in FoFCou.
 Requested convergence on RMS density matrix=1.00D-08 within 128 cycles.
 Requested convergence on MAX density matrix=1.00D-06.
 Requested convergence on             energy=1.00D-06.
 No special actions if energy rises.
 SCF Done:  E(RPBE1PBE) =  -183.048513295     A.U. after   11 cycles
            NFock= 11  Conv=0.90D-08     -V/T= 2.0101
   1 Symmetry operations used in ECPInt.
 ECPInt:  NShTT=   29646 NPrTT=   77323 LenC2=   27333 LenP2D=   56362.
 LDataN:  DoStor=T MaxTD1= 5 Len=  102
 Calling FoFJK, ICntrl=      2127 FMM=F ISym2X=0 I1Cent= 0 IOpClX= 0 NMat=1 NMatS=1 NMatT=0.
 ***** Axes restored to original set *****
 -------------------------------------------------------------------
 Center     Atomic                   Forces (Hartrees/Bohr)
 Number     Number              X              Y              Z
 -------------------------------------------------------------------
      1        4          -0.000009805   -0.000018015   -0.000184542
      2        4          -0.000080491    0.000238658   -0.000105013
      3        4           0.000070027    0.000188503   -0.000057147
      4        4           0.000024759    0.000045602   -0.000014390
      5        4           0.000753829   -0.000368668   -0.000265334
      6        4           0.000182232   -0.000087507   -0.000049117
      7        4           0.000063551   -0.000118165    0.000145392
      8        4           0.000062421   -0.000019019   -0.000021140
      9        4          -0.000134078   -0.000086938   -0.000175361
     10        4          -0.000050794   -0.000149158    0.000026419
     11        4          -0.000451416    0.000148301    0.000003700
     12        1           0.001699778   -0.001317073   -0.001259230
     13        1          -0.000348279    0.000500199   -0.000110990
     14        1          -0.001133942    0.000688916    0.000035726
     15        1           0.000256904   -0.000278763   -0.000051897
     16        1          -0.000018975    0.000039091    0.000067267
     17        1           0.000011540   -0.000040408   -0.000038157
     18        1          -0.000024092    0.000040111   -0.000014103
     19        1           0.000057898   -0.000038432    0.000000618
     20        1           0.000020621   -0.000035515    0.000051577
     21        1           0.000008858    0.000021336    0.000078826
     22        1          -0.000011044   -0.000037121   -0.000003272
     23        1          -0.000013069    0.000033065   -0.000006055
     24        1          -0.000196899    0.000060990   -0.000023653
     25        1           0.000149058   -0.000049532   -0.000041809
     26        1           0.000067461    0.000018107   -0.000014094
     27        1          -0.000119989   -0.000006130   -0.000007471
     28        1           0.000087926   -0.000190155   -0.000034436
     29        1          -0.000043687    0.000228869    0.000060813
     30        1           0.000061848   -0.000186227   -0.000004821
     31        1          -0.000094629    0.000142989    0.000046245
     32        1           0.000008201   -0.000037778   -0.000019471
     33        1           0.000017160    0.000020860    0.000004279
     34        1           0.000006453   -0.000013689   -0.000027460
     35        1           0.000013888    0.000005755    0.000014175
     36        1           0.000000216    0.000016774   -0.000008793
     37        1           0.000006068   -0.000026516    0.000014843
     38        1          -0.000008693   -0.000010192   -0.000005104
     39        1           0.000003585    0.000015062    0.000010430
     40        1          -0.000002491   -0.000043866   -0.000062629
     41        1          -0.000049558    0.000009993   -0.000019926
     42        1           0.000025358    0.000017704   -0.000036562
     43        1          -0.000022334    0.000040398   -0.000055091
     44        1          -0.018641929    0.017647909    0.015657947
     45        1           0.020150615   -0.018198107   -0.015578766
     46        1          -0.022837632    0.020874876    0.006778257
     47        1           0.020483571   -0.019687095   -0.004700679
 -------------------------------------------------------------------
 Cartesian Forces:  Max     0.022837632 RMS     0.005141071

 GradGradGradGradGradGradGradGradGradGradGradGradGradGradGradGradGradGrad
 Berny optimization.
 Using GEDIIS/GDIIS optimizer.
 FormGI is forming the generalized inverse of G from B-inverse, IUseBI=4.
 Internal  Forces:  Max     0.031665821 RMS     0.001471245
 Search for a local minimum.
 Step number   2 out of a maximum of  282
 All quantities printed in internal units (Hartrees-Bohrs-Radians)
 Mixed Optimization -- RFO/linear search
 Update second derivatives using D2CorX and points    1    2
 DE= -3.95D-02 DEPred=-4.36D-02 R= 9.07D-01
 TightC=F SS=  1.41D+00  RLast= 3.00D-01 DXNew= 5.0454D-01 9.0113D-01
 Trust test= 9.07D-01 RLast= 3.00D-01 DXMaxT set to 5.05D-01
 ITU=  1  0
 Use linear search instead of GDIIS.
     Eigenvalues ---    0.00230   0.00230   0.00527   0.00661   0.00869
     Eigenvalues ---    0.00951   0.00954   0.00987   0.01117   0.01187
     Eigenvalues ---    0.01280   0.01323   0.01340   0.01375   0.01385
     Eigenvalues ---    0.01416   0.01453   0.01523   0.01558   0.01595
     Eigenvalues ---    0.01644   0.01709   0.01746   0.01751   0.01809
     Eigenvalues ---    0.01871   0.01917   0.01936   0.01940   0.01991
     Eigenvalues ---    0.02008   0.02051   0.02103   0.02151   0.02157
     Eigenvalues ---    0.02206   0.02231   0.02252   0.02293   0.02328
     Eigenvalues ---    0.02421   0.02475   0.02477   0.02523   0.02553
     Eigenvalues ---    0.02613   0.02637   0.02695   0.02734   0.02810
     Eigenvalues ---    0.02898   0.02921   0.02944   0.03016   0.03095
     Eigenvalues ---    0.03111   0.03289   0.03335   0.03422   0.03539
     Eigenvalues ---    0.03779   0.03916   0.04129   0.04301   0.04477
     Eigenvalues ---    0.04528   0.04730   0.04938   0.05101   0.05123
     Eigenvalues ---    0.05150   0.05173   0.05321   0.05533   0.05617
     Eigenvalues ---    0.06053   0.06226   0.06282   0.06449   0.06536
     Eigenvalues ---    0.06940   0.07063   0.07214   0.07380   0.07437
     Eigenvalues ---    0.07627   0.07709   0.07814   0.08019   0.08087
     Eigenvalues ---    0.08235   0.08303   0.08375   0.08418   0.08560
     Eigenvalues ---    0.08731   0.08845   0.08923   0.09072   0.09101
     Eigenvalues ---    0.09153   0.09403   0.09622   0.09779   0.10005
     Eigenvalues ---    0.10081   0.10665   0.10832   0.10900   0.11067
     Eigenvalues ---    0.11395   0.11516   0.11727   0.14228   0.14284
     Eigenvalues ---    0.15165   0.15668   0.15880   0.15999   0.16000
     Eigenvalues ---    0.16692   0.16832   0.16986   0.17454   0.17931
     Eigenvalues ---    0.18390   0.19206   0.19288   0.37746   0.37754
     Eigenvalues ---    0.37765   0.37768   0.37974   0.66290   0.67581
 RFO step:  Lambda=-2.90415495D-03 EMin= 2.29999525D-03
 Quartic linear search produced a step of  0.40984.
 Iteration  1 RMS(Cart)=  0.02034950 RMS(Int)=  0.00230539
 Iteration  2 RMS(Cart)=  0.00308626 RMS(Int)=  0.00004308
 Iteration  3 RMS(Cart)=  0.00001164 RMS(Int)=  0.00004288
 Iteration  4 RMS(Cart)=  0.00000000 RMS(Int)=  0.00004288
 Variable       Old X    -DE/DX   Delta X   Delta X   Delta X     New X
                                 (Linear)    (Quad)   (Total)
    R1        4.30671  -0.00005  -0.00019  -0.00289  -0.00309   4.30363
    R2        4.30110  -0.00001  -0.00008   0.00038   0.00032   4.30142
    R3        3.98272   0.00005   0.00042   0.00270   0.00312   3.98584
    R4        4.29874   0.00003   0.00005   0.00108   0.00112   4.29986
    R5        4.31250  -0.00004  -0.00014  -0.00286  -0.00302   4.30948
    R6        3.98632   0.00004   0.00028   0.00161   0.00190   3.98821
    R7        2.89696  -0.00004  -0.00007  -0.00087  -0.00095   2.89601
    R8        2.89610  -0.00006  -0.00020  -0.00117  -0.00137   2.89474
    R9        3.81572  -0.00001  -0.00007  -0.00017  -0.00023   3.81549
   R10        4.02702  -0.00002  -0.00003   0.00034   0.00031   4.02733
   R11        4.05993   0.00002   0.00007   0.00141   0.00148   4.06141
   R12        3.89092   0.00002   0.00020   0.00143   0.00164   3.89256
   R13        2.89075  -0.00001  -0.00004  -0.00005  -0.00009   2.89066
   R14        2.90400  -0.00001  -0.00002  -0.00007  -0.00009   2.90391
   R15        4.03761   0.00000  -0.00006   0.00025   0.00018   4.03779
   R16        3.89442  -0.00009  -0.00025  -0.00468  -0.00492   3.88950
   R17        4.05111  -0.00004  -0.00026  -0.00169  -0.00198   4.04913
   R18        2.90276  -0.00003  -0.00025  -0.00183  -0.00209   2.90068
   R19        2.91717  -0.00000   0.00000   0.00145   0.00146   2.91863
   R20        4.08390   0.00002   0.00006   0.00133   0.00140   4.08530
   R21        3.84209  -0.00002  -0.00010   0.00012   0.00002   3.84211
   R22        4.06504  -0.00003  -0.00018  -0.00153  -0.00172   4.06332
   R23        3.00353  -0.00001  -0.00001  -0.00016  -0.00016   3.00337
   R24        2.99062  -0.00001  -0.00003  -0.00034  -0.00037   2.99025
   R25        3.90480   0.00002   0.00028   0.00153   0.00180   3.90660
   R26        3.76573  -0.00008  -0.00020  -0.00262  -0.00281   3.76291
   R27        2.92235   0.00098   0.00522   0.00366   0.00884   2.93119
   R28        2.91178  -0.00048  -0.00131   0.00983   0.00854   2.92032
   R29        4.04754  -0.00002  -0.00025  -0.00171  -0.00196   4.04558
   R30        4.06439   0.00000  -0.00007  -0.00055  -0.00063   4.06377
   R31        3.76684  -0.00004  -0.00019  -0.00244  -0.00263   3.76421
   R32        2.94134  -0.00002  -0.00003  -0.00040  -0.00043   2.94090
   R33        2.92891  -0.00003  -0.00013  -0.00095  -0.00107   2.92784
   R34        4.04920  -0.00002  -0.00015  -0.00176  -0.00191   4.04729
   R35        3.81318   0.00003   0.00006   0.00070   0.00075   3.81394
   R36        3.90054  -0.00004  -0.00013  -0.00201  -0.00214   3.89840
   R37        2.91233   0.00001   0.00008   0.00193   0.00200   2.91433
   R38        2.89977  -0.00004  -0.00024  -0.00194  -0.00219   2.89758
   R39        4.02383  -0.00001  -0.00001   0.00052   0.00051   4.02434
   R40        4.07970   0.00003   0.00004   0.00154   0.00159   4.08129
   R41        2.99154  -0.00001  -0.00002  -0.00045  -0.00047   2.99107
   R42        2.99956  -0.00001  -0.00002  -0.00013  -0.00014   2.99941
   R43        4.05361  -0.00002  -0.00008   0.00078   0.00072   4.05433
   R44        2.90324  -0.00001  -0.00002  -0.00020  -0.00022   2.90302
   R45        2.89333  -0.00002  -0.00002  -0.00001  -0.00003   2.89329
   R46        2.93703  -0.00000   0.00005   0.00071   0.00075   2.93779
   R47        2.92584  -0.00005  -0.00029  -0.00171  -0.00200   2.92384
   R48        2.91711   0.00031   0.00231  -0.00087   0.00145   2.91856
   R49        2.91596  -0.00017  -0.00050   0.00619   0.00566   2.92162
   R50        1.52422   0.00001  -0.00045  -0.00203  -0.00245   1.52176
   R51        3.91479   0.00324   0.01481   0.25848   0.27330   4.18809
   R52        1.52349  -0.00006  -0.00028  -0.00143  -0.00167   1.52182
   R53        4.26413   0.00155   0.00774   0.16239   0.17013   4.43426
   R54        1.54206  -0.00002   0.00001  -0.00026  -0.00025   1.54181
   R55        5.17724  -0.00000  -0.00000   0.00027   0.00026   5.17750
   R56        1.54312  -0.00002   0.00001  -0.00026  -0.00025   1.54288
   R57        5.25913   0.00001   0.00005   0.00258   0.00263   5.26175
   R58        5.29260  -0.00002  -0.00013  -0.00396  -0.00409   5.28851
   R59        1.56884   0.00000   0.00016   0.00027   0.00043   1.56927
   R60        5.21459  -0.00001  -0.00005  -0.00098  -0.00103   5.21356
   R61        5.22333  -0.00002  -0.00007  -0.00009  -0.00016   5.22318
   R62        1.49750  -0.00001  -0.00003  -0.00002  -0.00005   1.49745
   R63        4.95775  -0.00000  -0.00002  -0.00042  -0.00045   4.95731
   R64        5.20478   0.00003   0.00008   0.00453   0.00460   5.20939
   R65        1.52273  -0.00005  -0.00015  -0.00043  -0.00058   1.52215
   R66        5.32872  -0.00006  -0.00026  -0.00510  -0.00536   5.32336
   R67        1.52217  -0.00001   0.00002   0.00000   0.00002   1.52219
   R68        5.37184   0.00001   0.00002   0.00023   0.00026   5.37210
   R69        5.36762  -0.00004  -0.00019  -0.00240  -0.00260   5.36502
   R70        1.53866  -0.00009  -0.00023  -0.00093  -0.00116   1.53750
   R71        5.15951  -0.00008  -0.00036  -0.00832  -0.00868   5.15083
   R72        1.53724  -0.00007  -0.00019  -0.00065  -0.00084   1.53640
   R73        5.21419  -0.00006  -0.00028  -0.00655  -0.00684   5.20736
   R74        5.32433   0.00001   0.00001   0.00154   0.00154   5.32588
   R75        1.49765  -0.00001  -0.00001  -0.00003  -0.00005   1.49761
   R76        5.08901   0.00001   0.00001  -0.00050  -0.00048   5.08853
   R77        5.19304   0.00005   0.00014   0.00613   0.00627   5.19931
   R78        1.41807  -0.00002  -0.00001  -0.00007  -0.00008   1.41799
   R79        1.41801  -0.00002  -0.00001  -0.00006  -0.00007   1.41794
   R80        1.41503  -0.00001   0.00000  -0.00005  -0.00005   1.41498
   R81        1.41828  -0.00002   0.00001  -0.00006  -0.00005   1.41822
   R82        1.41837  -0.00002   0.00000  -0.00009  -0.00009   1.41828
   R83        1.34195   0.03130   0.08529  -0.00238   0.08292   1.42487
   R84        1.34309   0.03167   0.08576  -0.00199   0.08378   1.42687
    A1        1.87722  -0.00002  -0.00008  -0.00131  -0.00139   1.87583
    A2        1.55356  -0.00000  -0.00002   0.00013   0.00011   1.55368
    A3        1.95068  -0.00000   0.00000   0.00039   0.00039   1.95107
    A4        1.99947   0.00000  -0.00001  -0.00026  -0.00028   1.99920
    A5        2.28272   0.00000   0.00003  -0.00012  -0.00009   2.28262
    A6        1.96003   0.00001  -0.00002   0.00016   0.00014   1.96017
    A7        1.55318  -0.00001  -0.00004  -0.00012  -0.00016   1.55302
    A8        1.87675   0.00001   0.00005   0.00073   0.00078   1.87753
    A9        2.28372   0.00000   0.00005  -0.00005  -0.00000   2.28372
   A10        1.99488  -0.00001  -0.00001  -0.00028  -0.00029   1.99459
   A11        1.87915   0.00001   0.00006   0.00068   0.00074   1.87989
   A12        2.67553  -0.00002  -0.00002  -0.00076  -0.00078   2.67475
   A13        2.07938   0.00002   0.00006   0.00067   0.00072   2.08010
   A14        1.53091   0.00001  -0.00003   0.00037   0.00034   1.53125
   A15        2.00182  -0.00001  -0.00003  -0.00010  -0.00013   2.00169
   A16        2.29348   0.00000   0.00002   0.00005   0.00007   2.29355
   A17        1.87719  -0.00001  -0.00004  -0.00042  -0.00046   1.87674
   A18        2.29613   0.00000   0.00000  -0.00005  -0.00004   2.29609
   A19        2.01232  -0.00000  -0.00004  -0.00039  -0.00043   2.01189
   A20        1.52825  -0.00000  -0.00003   0.00008   0.00005   1.52830
   A21        2.07670   0.00001   0.00005   0.00038   0.00043   2.07713
   A22        1.63980   0.00001   0.00002   0.00032   0.00034   1.64014
   A23        1.52171   0.00001   0.00001   0.00019   0.00020   1.52191
   A24        2.27251  -0.00001  -0.00002  -0.00002  -0.00004   2.27247
   A25        2.21632   0.00000  -0.00001   0.00017   0.00017   2.21649
   A26        1.95288   0.00002   0.00002   0.00046   0.00048   1.95336
   A27        2.10114   0.00002   0.00009   0.00118   0.00128   2.10242
   A28        2.26070  -0.00001   0.00000  -0.00008  -0.00007   2.26063
   A29        1.72801  -0.00000  -0.00001  -0.00004  -0.00004   1.72797
   A30        1.93069  -0.00001  -0.00004  -0.00061  -0.00064   1.93005
   A31        2.36892  -0.00000   0.00001  -0.00027  -0.00026   2.36866
   A32        2.14215  -0.00000  -0.00000  -0.00002  -0.00003   2.14212
   A33        2.03561  -0.00001  -0.00002  -0.00054  -0.00056   2.03505
   A34        2.48389  -0.00002  -0.00001  -0.00057  -0.00058   2.48331
   A35        1.70871  -0.00001  -0.00004  -0.00015  -0.00019   1.70852
   A36        2.16949   0.00000   0.00001   0.00016   0.00016   2.16966
   A37        1.63864  -0.00001  -0.00001  -0.00052  -0.00053   1.63811
   A38        1.52479   0.00000   0.00003   0.00018   0.00021   1.52501
   A39        2.28313  -0.00000  -0.00003  -0.00007  -0.00009   2.28304
   A40        2.21399   0.00000  -0.00003   0.00014   0.00011   2.21410
   A41        2.10108   0.00001   0.00013   0.00040   0.00053   2.10161
   A42        1.94710  -0.00001   0.00001  -0.00022  -0.00021   1.94689
   A43        2.26232  -0.00001  -0.00007  -0.00025  -0.00032   2.26200
   A44        1.73164   0.00002  -0.00001   0.00006   0.00005   1.73169
   A45        1.92398  -0.00000   0.00007   0.00018   0.00026   1.92424
   A46        2.35946   0.00001   0.00003   0.00053   0.00056   2.36002
   A47        2.14746   0.00001   0.00000  -0.00012  -0.00012   2.14734
   A48        1.72010  -0.00001  -0.00010  -0.00054  -0.00064   1.71946
   A49        2.17090  -0.00002  -0.00010  -0.00023  -0.00033   2.17056
   A50        2.03386   0.00001   0.00006   0.00064   0.00071   2.03456
   A51        2.48329  -0.00001   0.00001   0.00003   0.00004   2.48333
   A52        1.84638  -0.00000  -0.00001  -0.00049  -0.00050   1.84588
   A53        1.86810  -0.00001  -0.00004  -0.00045  -0.00049   1.86761
   A54        2.33250  -0.00000   0.00000   0.00039   0.00039   2.33289
   A55        1.87912   0.00000   0.00001   0.00031   0.00032   1.87944
   A56        1.86663   0.00001   0.00001   0.00033   0.00034   1.86697
   A57        1.84806   0.00001   0.00001   0.00020   0.00021   1.84827
   A58        2.29320  -0.00000   0.00000  -0.00033  -0.00033   2.29287
   A59        1.91799  -0.00001  -0.00001  -0.00033  -0.00034   1.91766
   A60        1.98248   0.00002   0.00002   0.00036   0.00039   1.98287
   A61        2.04881  -0.00001  -0.00002   0.00003   0.00001   2.04882
   A62        2.10585  -0.00000  -0.00000   0.00010   0.00010   2.10595
   A63        1.95186  -0.00000  -0.00000   0.00018   0.00018   1.95204
   A64        2.45130  -0.00000  -0.00000   0.00019   0.00019   2.45150
   A65        1.98890   0.00000   0.00002  -0.00017  -0.00015   1.98875
   A66        2.17863  -0.00001  -0.00002  -0.00041  -0.00043   2.17820
   A67        1.67988  -0.00000  -0.00012  -0.00017  -0.00030   1.67958
   A68        2.49406  -0.00003  -0.00038  -0.00232  -0.00272   2.49134
   A69        1.96544   0.00001   0.00014  -0.00041  -0.00027   1.96518
   A70        1.77037  -0.00000  -0.00012   0.00013   0.00001   1.77038
   A71        2.23199   0.00006   0.00058   0.00418   0.00469   2.23668
   A72        2.22264  -0.00004  -0.00010  -0.00078  -0.00081   2.22184
   A73        2.23695  -0.00003  -0.00027  -0.00301  -0.00322   2.23373
   A74        2.22026   0.00004   0.00021  -0.00006   0.00007   2.22033
   A75        2.10923   0.00003   0.00051   0.00252   0.00303   2.11226
   A76        2.63786  -0.00001  -0.00001   0.00058   0.00057   2.63842
   A77        1.67821  -0.00001  -0.00001  -0.00024  -0.00025   1.67796
   A78        1.76585  -0.00002  -0.00005  -0.00056  -0.00061   1.76524
   A79        2.30768   0.00001   0.00001   0.00045   0.00046   2.30814
   A80        2.13753   0.00000  -0.00002  -0.00031  -0.00033   2.13720
   A81        1.76889  -0.00001  -0.00002  -0.00009  -0.00011   1.76878
   A82        1.95476  -0.00000   0.00007   0.00043   0.00050   1.95526
   A83        1.90357   0.00001   0.00001   0.00023   0.00023   1.90381
   A84        2.32705   0.00001  -0.00000  -0.00025  -0.00025   2.32680
   A85        2.28761  -0.00000   0.00000  -0.00018  -0.00017   2.28743
   A86        2.14608   0.00001   0.00003   0.00055   0.00058   2.14667
   A87        1.96565  -0.00000   0.00006   0.00000   0.00006   1.96571
   A88        1.88922   0.00001   0.00001   0.00022   0.00023   1.88945
   A89        2.33282   0.00002   0.00006   0.00080   0.00086   2.33368
   A90        2.32536  -0.00001  -0.00008  -0.00049  -0.00057   2.32479
   A91        1.80098  -0.00001  -0.00010  -0.00059  -0.00069   1.80029
   A92        1.52633   0.00000   0.00002  -0.00006  -0.00003   1.52630
   A93        1.63843  -0.00001  -0.00000  -0.00021  -0.00021   1.63822
   A94        2.21739   0.00001   0.00001   0.00030   0.00031   2.21770
   A95        2.29274  -0.00000  -0.00003  -0.00040  -0.00043   2.29232
   A96        1.94588  -0.00000   0.00002   0.00007   0.00010   1.94598
   A97        2.47709  -0.00002  -0.00004  -0.00017  -0.00022   2.47687
   A98        2.02291   0.00001   0.00003   0.00050   0.00054   2.02345
   A99        1.92232   0.00000   0.00006   0.00028   0.00034   1.92266
   A100       2.14935   0.00001  -0.00001  -0.00031  -0.00031   2.14904
   A101       2.35068   0.00001   0.00003   0.00056   0.00059   2.35127
   A102       2.10338  -0.00001   0.00004  -0.00050  -0.00047   2.10291
   A103       1.73714   0.00003   0.00004   0.00042   0.00046   1.73760
   A104       2.27038   0.00000  -0.00004  -0.00006  -0.00010   2.27028
   A105       2.16866  -0.00002  -0.00008  -0.00008  -0.00016   2.16850
   A106       1.72015   0.00000  -0.00006  -0.00032  -0.00038   1.71978
   A107       1.84446   0.00000   0.00001   0.00033   0.00034   1.84481
   A108       1.84499  -0.00002  -0.00005  -0.00083  -0.00088   1.84412
   A109       2.42718   0.00001   0.00001   0.00024   0.00025   2.42743
   A110       1.93648   0.00001   0.00002   0.00024   0.00025   1.93673
   A111       1.86616  -0.00000  -0.00002  -0.00028  -0.00030   1.86586
   A112       1.98430   0.00000  -0.00001  -0.00009  -0.00010   1.98420
   A113       2.19000  -0.00001  -0.00003  -0.00013  -0.00016   2.18984
   A114       1.95317  -0.00000   0.00000   0.00000   0.00001   1.95318
   A115       1.86370   0.00001   0.00001   0.00059   0.00060   1.86430
   A116       1.94949  -0.00001  -0.00002  -0.00050  -0.00052   1.94896
   A117       2.28624  -0.00001  -0.00003  -0.00049  -0.00052   2.28572
   A118       1.89320   0.00001   0.00003   0.00041   0.00044   1.89363
   A119       2.36596   0.00001   0.00001   0.00039   0.00040   2.36636
   A120       2.08785   0.00001   0.00004   0.00021   0.00025   2.08810
   A121       2.07269   0.00000   0.00002  -0.00001   0.00001   2.07270
   A122       1.64113   0.00001   0.00002   0.00026   0.00028   1.64141
   A123       1.52155   0.00001   0.00000   0.00040   0.00041   1.52196
   A124       2.20823  -0.00000  -0.00003  -0.00009  -0.00012   2.20811
   A125       2.29015  -0.00001  -0.00004  -0.00025  -0.00030   2.28986
   A126       2.09655   0.00003   0.00012   0.00142   0.00155   2.09810
   A127       1.92854  -0.00000  -0.00000  -0.00046  -0.00047   1.92807
   A128       2.16396   0.00001   0.00000   0.00039   0.00039   2.16435
   A129       1.71897  -0.00000  -0.00005  -0.00008  -0.00013   1.71884
   A130       1.95570   0.00001  -0.00002   0.00002  -0.00000   1.95570
   A131       1.72893  -0.00001  -0.00002  -0.00011  -0.00014   1.72879
   A132       2.26465  -0.00001  -0.00002  -0.00015  -0.00017   2.26448
   A133       2.15164  -0.00001  -0.00002  -0.00028  -0.00030   2.15134
   A134       2.35043   0.00000   0.00002  -0.00003  -0.00001   2.35042
   A135       2.48756  -0.00000   0.00003  -0.00031  -0.00028   2.48728
   A136       2.02463   0.00000   0.00003  -0.00013  -0.00009   2.02454
   A137       1.76876   0.00001   0.00003   0.00034   0.00037   1.76913
   A138       1.68064  -0.00000  -0.00000  -0.00053  -0.00053   1.68011
   A139       2.29239  -0.00001  -0.00001  -0.00041  -0.00042   2.29197
   A140       2.13678   0.00001   0.00005   0.00063   0.00068   2.13747
   A141       1.96085   0.00001   0.00010   0.00012   0.00022   1.96107
   A142       1.76527  -0.00001  -0.00000  -0.00034  -0.00034   1.76493
   A143       1.89200   0.00001   0.00001   0.00021   0.00022   1.89222
   A144       2.32605   0.00001   0.00004   0.00112   0.00117   2.32721
   A145       1.95854   0.00002   0.00016   0.00067   0.00082   1.95936
   A146       2.32767  -0.00003  -0.00016  -0.00101  -0.00117   2.32650
   A147       1.80221  -0.00002  -0.00013  -0.00094  -0.00107   1.80114
   A148       1.89759   0.00002   0.00002   0.00073   0.00075   1.89833
   A149       2.33265  -0.00001  -0.00006  -0.00041  -0.00047   2.33217
   A150       2.30116   0.00001   0.00001   0.00081   0.00081   2.30197
   A151       2.14756  -0.00001  -0.00007  -0.00089  -0.00096   2.14660
   A152       1.67873   0.00000  -0.00005   0.00000  -0.00005   1.67868
   A153       2.49727   0.00001  -0.00009   0.00040   0.00028   2.49755
   A154       1.97054   0.00003   0.00014   0.00086   0.00101   1.97156
   A155       1.77097  -0.00001  -0.00009  -0.00017  -0.00026   1.77071
   A156       2.25500  -0.00002  -0.00017  -0.00340  -0.00355   2.25145
   A157       2.20472   0.00003   0.00015   0.00147   0.00161   2.20632
   A158       2.10657  -0.00001   0.00016  -0.00019  -0.00002   2.10655
   A159       2.63371  -0.00004  -0.00008  -0.00083  -0.00092   2.63278
   A160       2.21298   0.00003   0.00033   0.00379   0.00411   2.21709
   A161       2.23879  -0.00002  -0.00005  -0.00130  -0.00133   2.23745
   A162       1.79878   0.00322   0.01152   0.04179   0.05354   1.85232
   A163       2.36737   0.00031   0.00029  -0.00262  -0.00331   2.36406
   A164       1.82011   0.00143   0.00588   0.01898   0.02489   1.84501
   A165       2.34500   0.00012   0.00015   0.00042   0.00027   2.34527
   A166       1.83041   0.00001   0.00001   0.00000   0.00001   1.83042
   A167       2.21725   0.00002   0.00006   0.00050   0.00056   2.21781
   A168       1.49809   0.00000   0.00000  -0.00006  -0.00006   1.49802
   A169       1.74812  -0.00001  -0.00001  -0.00007  -0.00008   1.74804
   A170       1.60975   0.00000   0.00001   0.00021   0.00023   1.60997
   A171       1.89608  -0.00001  -0.00004  -0.00032  -0.00036   1.89573
   A172       1.58191   0.00000  -0.00001   0.00027   0.00026   1.58218
   A173       1.57905   0.00001   0.00002   0.00002   0.00004   1.57909
   A174       1.93847  -0.00000  -0.00002  -0.00011  -0.00013   1.93834
   A175       1.57043  -0.00000  -0.00003  -0.00108  -0.00110   1.56932
   A176       2.86371   0.00001   0.00003   0.00041   0.00045   2.86415
   A177       1.64305   0.00001   0.00003   0.00032   0.00036   1.64341
   A178       1.25655   0.00000   0.00000   0.00033   0.00033   1.25688
   A179       1.50573   0.00000  -0.00002  -0.00030  -0.00032   1.50541
   A180       1.58866   0.00003   0.00008   0.00083   0.00091   1.58956
   A181       1.50148  -0.00001  -0.00000   0.00002   0.00002   1.50150
   A182       1.50039  -0.00000  -0.00003  -0.00070  -0.00073   1.49966
   A183       1.54566  -0.00002  -0.00006  -0.00108  -0.00114   1.54452
   A184       1.62630   0.00001   0.00001  -0.00021  -0.00020   1.62610
   A185       1.50001   0.00000   0.00004   0.00056   0.00060   1.50061
   A186       1.74662  -0.00001   0.00000   0.00008   0.00008   1.74670
   A187       1.49071   0.00000   0.00003   0.00053   0.00056   1.49127
   A188       1.75093  -0.00000   0.00004   0.00074   0.00078   1.75171
   A189       1.60700  -0.00001   0.00001  -0.00064  -0.00063   1.60637
   A190       1.94220  -0.00001  -0.00005  -0.00079  -0.00085   1.94136
   A191       1.65689  -0.00000   0.00000   0.00002   0.00002   1.65691
   A192       1.58612  -0.00000  -0.00003  -0.00111  -0.00115   1.58497
   A193       1.99117  -0.00002  -0.00003  -0.00035  -0.00038   1.99079
   A194       1.71203   0.00003   0.00007   0.00050   0.00057   1.71260
   A195       2.57902  -0.00001  -0.00004  -0.00022  -0.00026   2.57876
   A196       1.58549  -0.00002  -0.00003  -0.00005  -0.00008   1.58541
   A197       1.71640  -0.00002  -0.00004  -0.00015  -0.00020   1.71621
   A198       0.92509   0.00001  -0.00001   0.00025   0.00023   0.92532
   A199       2.21434   0.00001   0.00003   0.00008   0.00012   2.21445
   A200       1.71121  -0.00001  -0.00001   0.00016   0.00015   1.71136
   A201       2.31038   0.00001   0.00000  -0.00006  -0.00005   2.31032
   A202       1.57291  -0.00001  -0.00005  -0.00008  -0.00013   1.57278
   A203       2.31138   0.00001   0.00002   0.00009   0.00011   2.31149
   A204       2.21410  -0.00000   0.00001  -0.00017  -0.00016   2.21394
   A205       1.57403  -0.00000  -0.00001  -0.00032  -0.00033   1.57370
   A206       1.50859  -0.00001  -0.00002  -0.00024  -0.00026   1.50832
   A207       2.34989  -0.00000  -0.00001   0.00009   0.00008   2.34997
   A208       1.40519   0.00001   0.00001   0.00048   0.00049   1.40569
   A209       2.24401  -0.00000   0.00001   0.00011   0.00012   2.24413
   A210       2.07185   0.00001   0.00002  -0.00001   0.00001   2.07186
   A211       1.43161  -0.00000   0.00000   0.00016   0.00017   1.43178
   A212       2.39915   0.00000   0.00000   0.00006   0.00007   2.39921
   A213       2.28449   0.00000   0.00001   0.00013   0.00013   2.28462
   A214       1.41558  -0.00000  -0.00001  -0.00044  -0.00045   1.41513
   A215       1.55851  -0.00000  -0.00004  -0.00024  -0.00028   1.55824
   A216       2.06668   0.00001   0.00005   0.00060   0.00065   2.06734
   A217       1.56972   0.00001   0.00003   0.00147   0.00150   1.57122
   A218       2.25673  -0.00001  -0.00002  -0.00041  -0.00043   2.25630
   A219       2.31585  -0.00001  -0.00001  -0.00087  -0.00089   2.31497
   A220       1.57850   0.00001   0.00003   0.00173   0.00176   1.58025
   A221       1.42371  -0.00001  -0.00003  -0.00062  -0.00065   1.42306
   A222       2.24583  -0.00000  -0.00001  -0.00051  -0.00052   2.24531
   A223       1.52973  -0.00000  -0.00003  -0.00019  -0.00023   1.52950
   A224       2.32628  -0.00002  -0.00005  -0.00086  -0.00091   2.32538
   A225       2.07231   0.00003   0.00010   0.00049   0.00059   2.07290
   A226       2.22154  -0.00006  -0.00001  -0.00053  -0.00054   2.22100
   A227       2.38479  -0.00092  -0.00137  -0.00817  -0.00955   2.37525
   A228       3.17196  -0.00001  -0.00005  -0.00129  -0.00134   3.17062
   A229       2.98801  -0.00001  -0.00002  -0.00039  -0.00041   2.98760
    D1       -0.78013  -0.00001  -0.00007  -0.00077  -0.00084  -0.78097
    D2       -1.83293  -0.00001  -0.00008  -0.00088  -0.00097  -1.83390
    D3        2.30174  -0.00001  -0.00005  -0.00031  -0.00036   2.30138
    D4        1.60997  -0.00000  -0.00006  -0.00027  -0.00033   1.60964
    D5        1.10892   0.00000  -0.00002  -0.00012  -0.00014   1.10879
    D6        0.05612  -0.00000  -0.00003  -0.00024  -0.00027   0.05585
    D7       -2.09240   0.00000  -0.00000   0.00034   0.00034  -2.09206
    D8       -2.78416   0.00001  -0.00001   0.00038   0.00037  -2.78380
    D9        0.26091  -0.00001  -0.00004  -0.00049  -0.00053   0.26038
   D10       -0.79190  -0.00001  -0.00005  -0.00061  -0.00066  -0.79256
   D11       -2.94041  -0.00001  -0.00002  -0.00003  -0.00005  -2.94046
   D12        2.65101  -0.00000  -0.00003   0.00001  -0.00002   2.65099
   D13       -3.13495  -0.00001  -0.00007  -0.00022  -0.00028  -3.13524
   D14        2.09543  -0.00002  -0.00008  -0.00034  -0.00042   2.09501
   D15       -0.05309  -0.00001  -0.00005   0.00024   0.00019  -0.05290
   D16       -0.74486  -0.00000  -0.00006   0.00028   0.00022  -0.74463
   D17       -2.57045   0.00001   0.00003   0.00002   0.00005  -2.57040
   D18        2.65993  -0.00000   0.00002  -0.00010  -0.00008   2.65985
   D19        0.51142   0.00000   0.00005   0.00048   0.00053   0.51195
   D20       -0.18035   0.00001   0.00004   0.00052   0.00056  -0.17979
   D21       -0.25653   0.00000  -0.00000  -0.00014  -0.00015  -0.25668
   D22        0.79105  -0.00000  -0.00000  -0.00031  -0.00031   0.79074
   D23        2.94549   0.00002   0.00010   0.00075   0.00086   2.94635
   D24       -2.65135  -0.00001   0.00003   0.00053   0.00056  -2.65079
   D25       -1.10076  -0.00000  -0.00002  -0.00046  -0.00048  -1.10124
   D26       -0.05319  -0.00000  -0.00002  -0.00062  -0.00064  -0.05383
   D27        2.10125   0.00002   0.00008   0.00044   0.00052   2.10178
   D28        2.78760  -0.00001   0.00001   0.00022   0.00023   2.78783
   D29        0.78607  -0.00002  -0.00007  -0.00088  -0.00095   0.78512
   D30        1.83364  -0.00002  -0.00007  -0.00104  -0.00111   1.83253
   D31       -2.29510   0.00000   0.00004   0.00002   0.00006  -2.29504
   D32       -1.60875  -0.00002  -0.00004  -0.00020  -0.00024  -1.60899
   D33        2.57269  -0.00000  -0.00004  -0.00009  -0.00013   2.57255
   D34       -2.66292  -0.00000  -0.00004  -0.00025  -0.00030  -2.66322
   D35       -0.50848   0.00002   0.00006   0.00081   0.00087  -0.50761
   D36        0.17787  -0.00001  -0.00001   0.00059   0.00057   0.17844
   D37        3.13254   0.00001   0.00004   0.00010   0.00014   3.13268
   D38       -2.10307   0.00000   0.00004  -0.00007  -0.00003  -2.10310
   D39        0.05137   0.00003   0.00015   0.00099   0.00114   0.05251
   D40        0.73772   0.00000   0.00007   0.00077   0.00085   0.73857
   D41        0.82156   0.00002   0.00010   0.00144   0.00154   0.82310
   D42       -2.31493  -0.00009  -0.00073  -0.00649  -0.00708  -2.32201
   D43       -2.32139   0.00005   0.00022   0.00106   0.00119  -2.32019
   D44       -0.83113   0.00002   0.00012   0.00152   0.00164  -0.82950
   D45        2.31557  -0.00008  -0.00070  -0.00641  -0.00698   2.30859
   D46        2.30911   0.00005   0.00024   0.00113   0.00129   2.31040
   D47        0.00254   0.00002   0.00011   0.00186   0.00196   0.00450
   D48       -3.13395  -0.00008  -0.00071  -0.00607  -0.00665  -3.14060
   D49       -3.14041   0.00005   0.00023   0.00147   0.00162  -3.13879
   D50        3.13405   0.00001   0.00005   0.00031   0.00036   3.13441
   D51       -0.00244  -0.00010  -0.00078  -0.00762  -0.00826  -0.01070
   D52       -0.00890   0.00004   0.00017  -0.00007   0.00001  -0.00889
   D53        3.13079   0.00002   0.00010   0.00116   0.00124   3.13203
   D54       -0.00570  -0.00009  -0.00073  -0.00677  -0.00737  -0.01307
   D55       -0.01216   0.00005   0.00022   0.00077   0.00090  -0.01126
   D56       -0.05628   0.00000   0.00003   0.00020   0.00022  -0.05606
   D57       -1.10269  -0.00000  -0.00001  -0.00016  -0.00017  -1.10287
   D58        2.77987  -0.00002  -0.00001   0.00029   0.00028   2.78016
   D59        2.08910   0.00002   0.00008   0.00065   0.00074   2.08984
   D60        0.78938   0.00001   0.00004   0.00049   0.00053   0.78991
   D61       -0.25703   0.00000   0.00000   0.00013   0.00013  -0.25690
   D62       -2.65765  -0.00001   0.00000   0.00059   0.00059  -2.65706
   D63        2.93477   0.00002   0.00010   0.00095   0.00104   2.93581
   D64        1.83091  -0.00002  -0.00006  -0.00108  -0.00113   1.82977
   D65        0.78449  -0.00003  -0.00010  -0.00143  -0.00153   0.78296
   D66       -1.61613  -0.00004  -0.00009  -0.00098  -0.00107  -1.61720
   D67       -2.30690  -0.00000  -0.00000  -0.00062  -0.00062  -2.30752
   D68       -2.09345   0.00001   0.00006   0.00045   0.00050  -2.09295
   D69       -3.13987   0.00000   0.00002   0.00009   0.00011  -3.13976
   D70        0.74270  -0.00001   0.00002   0.00054   0.00056   0.74326
   D71        0.05193   0.00002   0.00011   0.00090   0.00102   0.05295
   D72       -2.65445  -0.00000  -0.00002   0.00014   0.00012  -2.65434
   D73        2.58231  -0.00001  -0.00006  -0.00022  -0.00028   2.58204
   D74        0.18170  -0.00002  -0.00006   0.00023   0.00018   0.18187
   D75       -0.50907   0.00001   0.00003   0.00060   0.00063  -0.50844
   D76        0.25700   0.00001   0.00005   0.00080   0.00084   0.25784
   D77       -0.79584   0.00000   0.00002   0.00052   0.00055  -0.79530
   D78        2.65595   0.00001   0.00000   0.00059   0.00059   2.65654
   D79       -2.93750  -0.00000  -0.00001   0.00042   0.00042  -2.93708
   D80        1.10600   0.00002   0.00004   0.00086   0.00091   1.10691
   D81        0.05316   0.00000   0.00002   0.00059   0.00061   0.05377
   D82       -2.77823   0.00001  -0.00000   0.00065   0.00065  -2.77758
   D83       -2.08849   0.00000  -0.00001   0.00049   0.00048  -2.08801
   D84       -0.78039   0.00000   0.00000   0.00017   0.00017  -0.78022
   D85       -1.83324  -0.00001  -0.00002  -0.00010  -0.00012  -1.83336
   D86        1.61856  -0.00000  -0.00004  -0.00004  -0.00008   1.61848
   D87        2.30830  -0.00001  -0.00005  -0.00020  -0.00025   2.30804
   D88       -2.57388   0.00002   0.00009   0.00049   0.00057  -2.57331
   D89        2.65646   0.00000   0.00006   0.00021   0.00028   2.65674
   D90       -0.17493   0.00001   0.00004   0.00028   0.00032  -0.17461
   D91        0.51481   0.00000   0.00003   0.00011   0.00015   0.51496
   D92        3.14007   0.00000   0.00001   0.00040   0.00040   3.14047
   D93        2.08723  -0.00001  -0.00002   0.00012   0.00010   2.08733
   D94       -0.74416  -0.00000  -0.00004   0.00019   0.00015  -0.74402
   D95       -0.05442  -0.00001  -0.00005   0.00002  -0.00003  -0.05445
   D96       -0.83579   0.00001   0.00007   0.00075   0.00082  -0.83497
   D97        2.34795  -0.00005  -0.00045  -0.00660  -0.00702   2.34094
   D98        2.29122   0.00003   0.00017   0.00196   0.00211   2.29333
   D99       -0.01217  -0.00000  -0.00003  -0.00074  -0.00078  -0.01295
   D100      -3.11161  -0.00007  -0.00056  -0.00809  -0.00861  -3.12023
   D101       3.11484   0.00002   0.00006   0.00047   0.00051   3.11535
   D102       0.81564   0.00001   0.00004   0.00072   0.00076   0.81640
   D103      -2.28380  -0.00006  -0.00048  -0.00663  -0.00708  -2.29088
   D104      -2.34053   0.00003   0.00013   0.00193   0.00205  -2.33849
   D105       3.13823   0.00001   0.00002   0.00060   0.00063   3.13886
   D106       0.03879  -0.00006  -0.00050  -0.00675  -0.00721   0.03158
   D107      -0.01794   0.00003   0.00012   0.00182   0.00191  -0.01603
   D108      -3.13852   0.00000  -0.00001   0.00006   0.00005  -3.13847
   D109       0.04522  -0.00006  -0.00054  -0.00729  -0.00779   0.03744
   D110      -0.01151   0.00002   0.00008   0.00128   0.00134  -0.01017
   D111       0.83537   0.00001   0.00005  -0.00045  -0.00040   0.83497
   D112      -0.22666   0.00000   0.00004  -0.00058  -0.00054  -0.22720
   D113      -1.42280   0.00003   0.00012   0.00117   0.00130  -1.42150
   D114       2.59663   0.00000  -0.00000  -0.00048  -0.00049   2.59614
   D115      -2.62372   0.00000   0.00001  -0.00004  -0.00003  -2.62375
   D116       1.71426   0.00002   0.00009   0.00047   0.00056   1.71482
   D117       0.20259  -0.00001  -0.00006  -0.00068  -0.00074   0.20185
   D118      -0.85603  -0.00001  -0.00007  -0.00079  -0.00086  -0.85688
   D119      -1.74110   0.00002   0.00007   0.00079   0.00085  -1.74024
   D120       2.59253  -0.00000  -0.00000  -0.00050  -0.00050   2.59203
   D121      -2.62003   0.00000   0.00000  -0.00027  -0.00026  -2.62029
   D122       1.39364   0.00001   0.00006   0.00041   0.00047   1.39411
   D123       1.08899  -0.00000   0.00004   0.00048   0.00052   1.08951
   D124      -0.00881   0.00001   0.00000   0.00042   0.00042  -0.00839
   D125      -2.83497  -0.00001  -0.00004  -0.00036  -0.00041  -2.83538
   D126      -2.76268   0.00001  -0.00000   0.00058   0.00058  -2.76210
   D127      -0.01084   0.00001   0.00012   0.00135   0.00148  -0.00936
   D128      -1.10864   0.00001   0.00008   0.00129   0.00138  -1.10726
   D129       2.34839   0.00000   0.00004   0.00051   0.00055   2.34894
   D130       2.42068   0.00001   0.00008   0.00145   0.00153   2.42221
   D131      -2.34379  -0.00001   0.00004  -0.00023  -0.00019  -2.34398
   D132       2.84160  -0.00000  -0.00000  -0.00029  -0.00029   2.84131
   D133       0.01544  -0.00001  -0.00004  -0.00107  -0.00112   0.01432
   D134       0.08773   0.00000  -0.00000  -0.00013  -0.00014   0.08759
   D135      -2.43641  -0.00001   0.00003   0.00007   0.00011  -2.43630
   D136       2.74898  -0.00000  -0.00000   0.00001   0.00001   2.74899
   D137      -0.07718  -0.00001  -0.00005  -0.00077  -0.00082  -0.07800
   D138      -0.00489  -0.00000  -0.00001   0.00018   0.00016  -0.00473
   D139      -0.72726  -0.00000  -0.00001   0.00006   0.00006  -0.72720
   D140       0.40695   0.00001   0.00004   0.00062   0.00067   0.40762
   D141       3.05154   0.00000   0.00001  -0.00007  -0.00006   3.05148
   D142       2.78796  -0.00000  -0.00000  -0.00003  -0.00003   2.78793
   D143       0.26988   0.00002   0.00010   0.00110   0.00120   0.27108
   D144       1.40409   0.00003   0.00015   0.00165   0.00181   1.40590
   D145      -2.23450   0.00002   0.00012   0.00096   0.00108  -2.23342
   D146      -2.49809   0.00002   0.00010   0.00101   0.00111  -2.49698
   D147       2.47969  -0.00000  -0.00002  -0.00046  -0.00048   2.47921
   D148      -2.66929   0.00001   0.00003   0.00010   0.00013  -2.66916
   D149      -0.02470   0.00000  -0.00001  -0.00059  -0.00060  -0.02530
   D150      -0.28828  -0.00000  -0.00002  -0.00055  -0.00057  -0.28885
   D151       3.11972  -0.00001  -0.00001  -0.00052  -0.00053   3.11919
   D152      -2.02925   0.00000   0.00004   0.00004   0.00008  -2.02917
   D153       0.61534  -0.00001   0.00000  -0.00065  -0.00065   0.61469
   D154       0.35175  -0.00001  -0.00001  -0.00061  -0.00062   0.35114
   D155      -0.05994   0.00000   0.00003   0.00022   0.00025  -0.05970
   D156       0.99528   0.00000   0.00003  -0.00001   0.00002   0.99530
   D157      -3.06082   0.00000  -0.00001   0.00004   0.00003  -3.06079
   D158      -2.43059   0.00000   0.00001  -0.00007  -0.00007  -2.43066
   D159      -1.10792  -0.00000   0.00000  -0.00046  -0.00046  -1.10838
   D160      -0.05270  -0.00001   0.00000  -0.00069  -0.00069  -0.05339
   D161       2.17438  -0.00001  -0.00003  -0.00064  -0.00067   2.17371
   D162       2.80462  -0.00001  -0.00002  -0.00076  -0.00078   2.80384
   D163       2.28399   0.00000   0.00000   0.00009   0.00009   2.28408
   D164      -2.94397  -0.00000  -0.00000  -0.00014  -0.00014  -2.94411
   D165      -0.71689  -0.00000  -0.00003  -0.00009  -0.00012  -0.71701
   D166      -0.08666  -0.00000  -0.00002  -0.00020  -0.00022  -0.08688
   D167       2.68342  -0.00000   0.00000  -0.00025  -0.00025   2.68317
   D168      -2.54454  -0.00001   0.00000  -0.00048  -0.00048  -2.54502
   D169      -0.31746  -0.00001  -0.00003  -0.00043  -0.00046  -0.31792
   D170       0.31277  -0.00001  -0.00002  -0.00055  -0.00056   0.31221
   D171       0.77656  -0.00002  -0.00012  -0.00137  -0.00150   0.77506
   D172      -2.66904   0.00000   0.00018   0.00028   0.00046  -2.66857
   D173      -1.99854  -0.00003  -0.00013  -0.00097  -0.00112  -1.99966
   D174      -0.42305  -0.00002  -0.00012  -0.00134  -0.00146  -0.42451
   D175       2.41454  -0.00000   0.00019   0.00032   0.00051   2.41504
   D176       3.08503  -0.00004  -0.00012  -0.00094  -0.00108   3.08396
   D177      -2.96338  -0.00001  -0.00006  -0.00037  -0.00044  -2.96381
   D178      -0.12579   0.00001   0.00025   0.00128   0.00153  -0.12426
   D179       0.54471  -0.00003  -0.00007   0.00003  -0.00005   0.54465
   D180       3.01579   0.00001  -0.00000   0.00034   0.00034   3.01613
   D181      -0.42981   0.00003   0.00031   0.00200   0.00231  -0.42750
   D182       0.24069  -0.00000  -0.00001   0.00075   0.00072   0.24141
   D183       2.81582  -0.00000  -0.00001  -0.00028  -0.00029   2.81553
   D184      -1.95366  -0.00000   0.00001   0.00063   0.00064  -1.95302
   D185      -0.41119  -0.00000   0.00001   0.00041   0.00042  -0.41077
   D186       0.88534  -0.00000   0.00001   0.00003   0.00004   0.88538
   D187       1.86945  -0.00002  -0.00011  -0.00118  -0.00128   1.86817
   D188      -0.00665  -0.00000   0.00002   0.00007   0.00008  -0.00657
   D189       1.10411   0.00000   0.00004   0.00083   0.00087   1.10498
   D190       2.19128   0.00001   0.00003   0.00086   0.00089   2.19217
   D191      -2.64201   0.00001   0.00004   0.00077   0.00081  -2.64119
   D192      -1.28227  -0.00003  -0.00010  -0.00111  -0.00121  -1.28348
   D193      -0.40398   0.00000   0.00002   0.00027   0.00030  -0.40368
   D194       0.72226   0.00000   0.00001  -0.00005  -0.00004   0.72222
   D195      -3.11716   0.00001   0.00003   0.00016   0.00019  -3.11697
   D196      -2.71866   0.00000   0.00002   0.00013   0.00015  -2.71851
   D197      -1.40117  -0.00002  -0.00013  -0.00082  -0.00094  -1.40211
   D198      -0.27492  -0.00002  -0.00014  -0.00114  -0.00128  -0.27620
   D199       2.16884  -0.00002  -0.00012  -0.00093  -0.00105   2.16779
   D200       2.56734  -0.00002  -0.00014  -0.00095  -0.00109   2.56625
   D201       2.67272  -0.00002  -0.00009  -0.00073  -0.00082   2.67189
   D202      -2.48422  -0.00002  -0.00011  -0.00105  -0.00116  -2.48538
   D203      -0.04046  -0.00001  -0.00008  -0.00084  -0.00093  -0.04139
   D204       0.35804  -0.00002  -0.00010  -0.00087  -0.00097   0.35707
   D205       2.03213   0.00000  -0.00002  -0.00019  -0.00021   2.03191
   D206      -3.12481   0.00001  -0.00003  -0.00051  -0.00055  -3.12537
   D207      -0.68105   0.00001  -0.00001  -0.00031  -0.00032  -0.68137
   D208      -0.28255   0.00001  -0.00003  -0.00033  -0.00036  -0.28291
   D209      -0.76916   0.00003   0.00009   0.00130   0.00139  -0.76777
   D210       2.66952  -0.00002  -0.00045  -0.00221  -0.00269   2.66683
   D211       1.99741   0.00004   0.00012  -0.00049  -0.00038   1.99702
   D212       0.42148   0.00003   0.00016   0.00155   0.00171   0.42319
   D213      -2.42303  -0.00003  -0.00038  -0.00195  -0.00237  -2.42540
   D214      -3.09514   0.00003   0.00018  -0.00023  -0.00006  -3.09521
   D215       2.95375   0.00004   0.00017   0.00194   0.00211   2.95586
   D216       0.10924  -0.00002  -0.00037  -0.00157  -0.00197   0.10727
   D217      -0.56287   0.00004   0.00019   0.00015   0.00034  -0.56253
   D218      -3.01655   0.00000   0.00007   0.00094   0.00102  -3.01553
   D219       0.42213  -0.00005  -0.00047  -0.00256  -0.00306   0.41907
   D220      -0.24999   0.00001   0.00009  -0.00084  -0.00076  -0.25074
   D221      -0.98832   0.00001   0.00002   0.00088   0.00091  -0.98741
   D222       0.05692   0.00000   0.00002   0.00061   0.00064   0.05756
   D223       3.06473  -0.00002  -0.00004  -0.00035  -0.00038   3.06434
   D224       2.43159  -0.00001  -0.00003  -0.00070  -0.00073   2.43086
   D225       0.06573  -0.00000  -0.00001   0.00004   0.00004   0.06576
   D226       1.11097  -0.00001  -0.00000  -0.00023  -0.00023   1.11073
   D227      -2.16442  -0.00003  -0.00006  -0.00119  -0.00125  -2.16567
   D228      -2.79755  -0.00002  -0.00005  -0.00154  -0.00160  -2.79915
   D229       2.93695   0.00001   0.00001   0.00056   0.00057   2.93752
   D230      -2.30099   0.00000   0.00001   0.00029   0.00030  -2.30070
   D231       0.70681  -0.00002  -0.00005  -0.00067  -0.00072   0.70609
   D232       0.07367  -0.00001  -0.00004  -0.00102  -0.00107   0.07260
   D233       2.55123   0.00001  -0.00001  -0.00029  -0.00029   2.55094
   D234      -2.68672   0.00000  -0.00000  -0.00055  -0.00056  -2.68728
   D235       0.32109  -0.00002  -0.00007  -0.00151  -0.00158   0.31951
   D236      -0.31205  -0.00001  -0.00006  -0.00187  -0.00192  -0.31398
   D237      -2.83598  -0.00001  -0.00004   0.00058   0.00054  -2.83545
   D238       1.91981   0.00002   0.00009   0.00221   0.00230   1.92211
   D239       0.39120   0.00002   0.00011   0.00190   0.00202   0.39321
   D240      -1.88415   0.00002   0.00010   0.00180   0.00189  -1.88226
   D241      -0.89344   0.00001   0.00006   0.00153   0.00159  -0.89185
   D242       0.03192   0.00001  -0.00003  -0.00011  -0.00014   0.03179
   D243      -1.08537   0.00001   0.00002   0.00099   0.00102  -1.08434
   D244      -2.16815   0.00001   0.00002   0.00083   0.00086  -2.16729
   D245       1.30652   0.00004   0.00012   0.00147   0.00158   1.30810
   D246       2.66854   0.00001   0.00002   0.00136   0.00138   2.66992
   D247       1.00830   0.00000   0.00001   0.00022   0.00023   1.00853
   D248      -0.06988   0.00001  -0.00001   0.00025   0.00023  -0.06966
   D249      -2.81204   0.00000   0.00001   0.00009   0.00009  -2.81195
   D250      -2.44363   0.00002   0.00006   0.00109   0.00116  -2.44247
   D251      -0.10983   0.00000   0.00005   0.00039   0.00044  -0.10939
   D252      -1.18802   0.00001   0.00002   0.00041   0.00044  -1.18757
   D253       2.35301   0.00000   0.00004   0.00026   0.00030   2.35331
   D254       2.72143   0.00002   0.00010   0.00126   0.00137   2.72280
   D255      -2.49194  -0.00000   0.00000   0.00020   0.00021  -2.49174
   D256       2.71306   0.00000  -0.00002   0.00022   0.00021   2.71327
   D257      -0.02910  -0.00001   0.00000   0.00007   0.00007  -0.02903
   D258       0.33932   0.00001   0.00006   0.00107   0.00113   0.34045
   D259      -3.06788   0.00000   0.00001   0.00015   0.00017  -3.06772
   D260       2.13712   0.00001  -0.00001   0.00018   0.00017   2.13729
   D261      -0.60504  -0.00000   0.00001   0.00002   0.00003  -0.60501
   D262      -0.23662   0.00002   0.00006   0.00102   0.00109  -0.23553
   D263       0.00534  -0.00001  -0.00003  -0.00053  -0.00056   0.00477
   D264       1.03094   0.00000   0.00000  -0.00023  -0.00023   1.03072
   D265      -2.70821  -0.00000  -0.00002  -0.00065  -0.00067  -2.70888
   D266      -2.55729  -0.00000  -0.00002  -0.00041  -0.00043  -2.55772
   D267      -1.02300  -0.00001  -0.00003  -0.00035  -0.00038  -1.02338
   D268       0.00261  -0.00000   0.00001  -0.00005  -0.00004   0.00256
   D269       2.54664  -0.00000  -0.00001  -0.00047  -0.00048   2.54615
   D270       2.69756  -0.00000  -0.00001  -0.00023  -0.00024   2.69731
   D271       2.66463  -0.00001  -0.00004  -0.00028  -0.00032   2.66431
   D272      -2.59295  -0.00000  -0.00001   0.00002   0.00001  -2.59293
   D273      -0.04892  -0.00001  -0.00003  -0.00040  -0.00043  -0.04934
   D274       0.10201  -0.00001  -0.00003  -0.00016  -0.00019   0.10182
   D275       2.56915  -0.00001  -0.00004  -0.00047  -0.00051   2.56864
   D276      -2.68843   0.00000  -0.00000  -0.00016  -0.00017  -2.68861
   D277      -0.14440  -0.00000  -0.00002  -0.00059  -0.00061  -0.14502
   D278       0.00652  -0.00000  -0.00002  -0.00034  -0.00037   0.00614
   D279       0.05863   0.00001   0.00011   0.00095   0.00105   0.05968
   D280      -1.01876  -0.00000  -0.00002   0.00035   0.00033  -1.01843
   D281       2.79553  -0.00002  -0.00004  -0.00058  -0.00061   2.79492
   D282       2.44429   0.00001   0.00008   0.00098   0.00107   2.44536
   D283       1.17865   0.00002   0.00011   0.00102   0.00113   1.17978
   D284       0.10126   0.00000  -0.00002   0.00042   0.00040   0.10167
   D285      -2.36764  -0.00001  -0.00003  -0.00050  -0.00053  -2.36817
   D286      -2.71887   0.00002   0.00009   0.00105   0.00114  -2.71773
   D287      -2.69580   0.00002   0.00014   0.00129   0.00142  -2.69438
   D288       2.51000   0.00000   0.00000   0.00069   0.00069   2.51069
   D289       0.04110  -0.00001  -0.00001  -0.00024  -0.00024   0.04085
   D290      -0.31014   0.00002   0.00011   0.00131   0.00143  -0.30871
   D291      -2.15540   0.00002   0.00015   0.00134   0.00149  -2.15391
   D292       3.05040   0.00001   0.00002   0.00074   0.00076   3.05116
   D293       0.58150  -0.00001   0.00001  -0.00019  -0.00017   0.58133
   D294       0.23026   0.00002   0.00013   0.00137   0.00150   0.23177
   D295       0.75829   0.00001   0.00002   0.00062   0.00063   0.75892
   D296      -1.82935   0.00002   0.00006   0.00105   0.00111  -1.82824
   D297       1.80417   0.00001   0.00001   0.00050   0.00051   1.80468
   D298      -0.78347   0.00002   0.00005   0.00093   0.00099  -0.78248
   D299      -0.37909  -0.00000  -0.00000   0.00026   0.00026  -0.37883
   D300      -2.96673   0.00001   0.00004   0.00069   0.00073  -2.96600
   D301      -1.79906   0.00001   0.00002   0.00071   0.00074  -1.79832
   D302       1.89649   0.00002   0.00007   0.00114   0.00121   1.89770
   D303       2.96770  -0.00001  -0.00005  -0.00010  -0.00015   2.96755
   D304       0.38006   0.00000  -0.00000   0.00033   0.00033   0.38039
   D305       0.78153  -0.00004  -0.00019  -0.00235  -0.00254   0.77899
   D306      -0.42133  -0.00003  -0.00015  -0.00155  -0.00170  -0.42303
   D307       3.00930  -0.00001  -0.00007  -0.00021  -0.00027   3.00903
   D308      -2.94425  -0.00003  -0.00014  -0.00107  -0.00121  -2.94546
   D309      -2.65834   0.00004   0.00056   0.00289   0.00343  -2.65491
   D310       2.42199   0.00005   0.00060   0.00369   0.00427   2.42626
   D311      -0.43057   0.00007   0.00068   0.00503   0.00569  -0.42488
   D312      -0.10093   0.00005   0.00061   0.00417   0.00476  -0.09617
   D313      -1.98575  -0.00002  -0.00012  -0.00035  -0.00050  -1.98626
   D314       3.09458  -0.00001  -0.00008   0.00045   0.00034   3.09491
   D315       0.24202   0.00001  -0.00000   0.00179   0.00176   0.24378
   D316       0.57166  -0.00001  -0.00007   0.00092   0.00083   0.57248
   D317      -0.53182  -0.00002  -0.00012  -0.00139  -0.00150  -0.53332
   D318       0.53806  -0.00002  -0.00006  -0.00116  -0.00122   0.53684
   D319      -3.13368   0.00001  -0.00001   0.00013   0.00011  -3.13357
   D320      -3.13458  -0.00003  -0.00014  -0.00217  -0.00232  -3.13690
   D321       2.60619   0.00006   0.00046   0.00417   0.00457   2.61075
   D322      -2.60712   0.00006   0.00051   0.00439   0.00484  -2.60227
   D323       0.00432   0.00008   0.00057   0.00569   0.00618   0.01050
   D324       0.00342   0.00005   0.00043   0.00339   0.00375   0.00717
   D325       2.61236  -0.00008  -0.00034  -0.00065  -0.00084   2.61153
   D326      -2.60094  -0.00008  -0.00029  -0.00043  -0.00056  -2.60150
   D327       0.01050  -0.00005  -0.00024   0.00087   0.00078   0.01127
   D328       0.00960  -0.00009  -0.00037  -0.00143  -0.00165   0.00795
   D329       2.33059  -0.00000  -0.00007   0.00454   0.00461   2.33520
   D330       0.57845  -0.00005  -0.00043  -0.00008  -0.00023   0.57822
   D331      -2.18956  -0.00014  -0.00119  -0.00550  -0.00643  -2.19599
   D332      -0.80509  -0.00012  -0.00102  -0.00463  -0.00537  -0.81046
   D333       0.06004  -0.00001  -0.00003  -0.00027  -0.00030   0.05974
   D334       1.11787  -0.00003  -0.00009  -0.00156  -0.00166   1.11622
   D335      -2.68178   0.00000  -0.00001  -0.00059  -0.00060  -2.68238
   D336      -2.30564  -0.00001  -0.00002   0.00002  -0.00000  -2.30564
   D337      -0.98421   0.00001  -0.00000   0.00006   0.00006  -0.98415
   D338       0.07362  -0.00001  -0.00006  -0.00123  -0.00129   0.07233
   D339       2.55715   0.00002   0.00002  -0.00026  -0.00024   2.55692
   D340       2.93329   0.00000   0.00001   0.00035   0.00036   2.93365
   D341       3.06343  -0.00000   0.00000  -0.00002  -0.00002   3.06341
   D342      -2.16193  -0.00002  -0.00006  -0.00131  -0.00137  -2.16330
   D343       0.32161   0.00001   0.00003  -0.00034  -0.00031   0.32129
   D344       0.69775  -0.00000   0.00001   0.00027   0.00028   0.69803
   D345       2.42532  -0.00001  -0.00004  -0.00052  -0.00056   2.42476
   D346      -2.80003  -0.00003  -0.00010  -0.00181  -0.00192  -2.80195
   D347      -0.31650   0.00000  -0.00002  -0.00084  -0.00086  -0.31736
   D348       0.05964  -0.00001  -0.00003  -0.00023  -0.00026   0.05938
   D349      -1.02054   0.00001   0.00003   0.00088   0.00090  -1.01964
   D350       0.09823   0.00001  -0.00001   0.00069   0.00068   0.09891
   D351       3.01858   0.00001   0.00003   0.00069   0.00072   3.01930
   D352       2.50617   0.00001   0.00002   0.00058   0.00060   2.50676
   D353       0.05134   0.00002   0.00009   0.00122   0.00131   0.05265
   D354       1.17011   0.00001   0.00005   0.00103   0.00109   1.17120
   D355      -2.19272   0.00001   0.00009   0.00104   0.00112  -2.19160
   D356      -2.70514   0.00001   0.00008   0.00092   0.00100  -2.70413
   D357       2.78696   0.00001   0.00004   0.00059   0.00063   2.78759
   D358      -2.37745  -0.00000   0.00000   0.00040   0.00040  -2.37704
   D359       0.54291   0.00000   0.00004   0.00040   0.00044   0.54335
   D360       0.03049   0.00000   0.00003   0.00028   0.00032   0.03081
   D361       2.45425   0.00002   0.00007   0.00129   0.00136   2.45561
   D362      -2.71016   0.00001   0.00004   0.00110   0.00114  -2.70902
   D363       0.21019   0.00001   0.00007   0.00110   0.00118   0.21137
   D364      -0.30222   0.00001   0.00007   0.00098   0.00105  -0.30117
   D365       0.54430  -0.00002  -0.00006  -0.00089  -0.00095   0.54335
   D366      -2.62673   0.00002   0.00029   0.00426   0.00453  -2.62220
   D367      -2.56967  -0.00006  -0.00025  -0.00324  -0.00344  -2.57311
   D368      -0.52525  -0.00001  -0.00006  -0.00092  -0.00098  -0.52623
   D369       2.58690   0.00003   0.00029   0.00423   0.00450   2.59140
   D370       2.64397  -0.00005  -0.00025  -0.00327  -0.00348   2.64049
   D371      -3.12609  -0.00000  -0.00005  -0.00035  -0.00040  -3.12649
   D372      -0.01394   0.00004   0.00031   0.00480   0.00508  -0.00886
   D373       0.04313  -0.00004  -0.00023  -0.00271  -0.00289   0.04023
   D374       3.14028  -0.00002  -0.00010  -0.00148  -0.00158   3.13870
   D375      -0.03075   0.00002   0.00026   0.00367   0.00390  -0.02685
   D376       0.02631  -0.00006  -0.00029  -0.00383  -0.00407   0.02224
   D377      -0.11401   0.00000   0.00001  -0.00030  -0.00029  -0.11430
   D378       3.09798  -0.00000  -0.00002  -0.00139  -0.00140   3.09658
   D379       1.02729  -0.00000  -0.00001  -0.00051  -0.00053   1.02676
   D380      -2.04391  -0.00001  -0.00004  -0.00160  -0.00165  -2.04555
   D381      -3.06957  -0.00000  -0.00003  -0.00056  -0.00059  -3.07016
   D382       0.14242  -0.00001  -0.00006  -0.00165  -0.00171   0.14071
   D383       2.06900  -0.00001  -0.00004  -0.00050  -0.00055   2.06845
   D384      -1.00220  -0.00001  -0.00007  -0.00159  -0.00166  -1.00386
   D385      -1.59656  -0.00002  -0.00005  -0.00109  -0.00114  -1.59770
   D386       1.61542  -0.00002  -0.00008  -0.00218  -0.00225   1.61317
   D387       0.72045  -0.00000   0.00001  -0.00008  -0.00007   0.72038
   D388      -0.40551   0.00001   0.00005   0.00052   0.00058  -0.40493
   D389      -2.71819  -0.00000   0.00000   0.00015   0.00015  -2.71804
   D390       3.11840   0.00000   0.00002   0.00023   0.00025   3.11865
   D391      -0.27765  -0.00001  -0.00008  -0.00050  -0.00058  -0.27823
   D392      -1.40361   0.00000  -0.00003   0.00010   0.00006  -1.40354
   D393       2.56690  -0.00001  -0.00008  -0.00028  -0.00036   2.56654
   D394       2.12030  -0.00000  -0.00007  -0.00020  -0.00026   2.12004
   D395      -3.12017   0.00002   0.00001  -0.00013  -0.00012  -3.12029
   D396       2.03705   0.00003   0.00006   0.00047   0.00053   2.03758
   D397      -0.27562   0.00002   0.00001   0.00009   0.00010  -0.27552
   D398      -0.72222   0.00002   0.00002   0.00017   0.00020  -0.72202
   D399      -2.47414  -0.00002  -0.00010  -0.00098  -0.00108  -2.47523
   D400       2.68308  -0.00001  -0.00005  -0.00038  -0.00044   2.68265
   D401       0.37040  -0.00002  -0.00010  -0.00076  -0.00086   0.36955
   D402      -0.07619  -0.00002  -0.00009  -0.00068  -0.00076  -0.07696
   D403      -1.11452   0.00003   0.00014   0.00260   0.00274  -1.11178
   D404      -0.01548   0.00001   0.00005   0.00160   0.00166  -0.01382
   D405       2.75440   0.00001   0.00005   0.00088   0.00092   2.75532
   D406       2.81590   0.00001   0.00005   0.00054   0.00059   2.81649
   D407      -0.01688   0.00003   0.00015   0.00233   0.00248  -0.01440
   D408       1.08216   0.00001   0.00007   0.00134   0.00140   1.08356
   D409      -2.43115   0.00000   0.00006   0.00061   0.00067  -2.43048
   D410      -2.36964   0.00000   0.00007   0.00027   0.00033  -2.36931
   D411       2.41949   0.00003   0.00012   0.00220   0.00232   2.42181
   D412      -2.76466   0.00001   0.00003   0.00121   0.00124  -2.76342
   D413       0.00522   0.00001   0.00003   0.00048   0.00051   0.00573
   D414       0.06673   0.00001   0.00003   0.00014   0.00017   0.06689
   D415       2.36028   0.00001   0.00004   0.00061   0.00065   2.36092
   D416      -2.82387  -0.00001  -0.00004  -0.00039  -0.00043  -2.82431
   D417      -0.05399  -0.00001  -0.00005  -0.00111  -0.00117  -0.05516
   D418       0.00751  -0.00001  -0.00005  -0.00145  -0.00150   0.00601
   D419       0.42442   0.00002   0.00012   0.00115   0.00127   0.42568
   D420      -2.42329   0.00001  -0.00006   0.00125   0.00117  -2.42212
   D421      -3.09378   0.00005   0.00018   0.00157   0.00176  -3.09203
   D422      -0.76286   0.00002   0.00007   0.00069   0.00075  -0.76210
   D423       2.67262   0.00002  -0.00011   0.00079   0.00066   2.67328
   D424       2.00213   0.00005   0.00013   0.00111   0.00124   2.00337
   D425      -3.02024  -0.00000   0.00004   0.00073   0.00077  -3.01948
   D426       0.41524  -0.00001  -0.00014   0.00083   0.00067   0.41591
   D427      -0.25526   0.00003   0.00011   0.00115   0.00126  -0.25400
   D428       2.94386   0.00003   0.00015   0.00183   0.00198   2.94584
   D429       0.09615   0.00002  -0.00003   0.00193   0.00189   0.09804
   D430      -0.57434   0.00006   0.00022   0.00225   0.00247  -0.57187
   D431      -2.85041  -0.00000  -0.00002   0.00061   0.00059  -2.84981
   D432      -0.90941   0.00001   0.00003   0.00075   0.00078  -0.90863
   D433       0.36167   0.00003   0.00012   0.00179   0.00191   0.36358
   D434       1.88704   0.00003   0.00013   0.00274   0.00287   1.88992
   D435      -1.90178   0.00001   0.00006   0.00119   0.00126  -1.90052
   D436      -0.72416  -0.00001  -0.00004  -0.00059  -0.00063  -0.72479
   D437       0.27010   0.00001   0.00008   0.00070   0.00079   0.27089
   D438       3.12509  -0.00001   0.00001  -0.00049  -0.00049   3.12460
   D439       2.47339   0.00001   0.00002  -0.00018  -0.00016   2.47323
   D440       0.41087  -0.00000  -0.00001  -0.00031  -0.00031   0.41055
   D441       1.40513   0.00002   0.00012   0.00098   0.00110   1.40623
   D442      -2.02307   0.00000   0.00005  -0.00022  -0.00017  -2.02325
   D443      -2.67477   0.00001   0.00006   0.00009   0.00015  -2.67462
   D444       2.81659  -0.00001  -0.00003  -0.00038  -0.00041   2.81618
   D445      -2.47233   0.00001   0.00009   0.00091   0.00100  -2.47133
   D446       0.38265  -0.00001   0.00002  -0.00029  -0.00027   0.38238
   D447      -0.26904   0.00001   0.00003   0.00002   0.00005  -0.26899
   D448       3.03141  -0.00000  -0.00000  -0.00011  -0.00011   3.03129
   D449      -2.25752   0.00002   0.00012   0.00118   0.00131  -2.25621
   D450       0.59747   0.00000   0.00005  -0.00001   0.00003   0.59749
   D451      -0.05423   0.00001   0.00006   0.00030   0.00035  -0.05388
   D452      -0.10318  -0.00001   0.00001  -0.00054  -0.00053  -0.10371
   D453      -1.17893   0.00000  -0.00000   0.00017   0.00016  -1.17877
   D454       2.36129  -0.00000   0.00003  -0.00026  -0.00023   2.36106
   D455       2.71217   0.00002   0.00010   0.00160   0.00170   2.71387
   D456       1.01137  -0.00001  -0.00003  -0.00053  -0.00056   1.01081
   D457      -0.06438   0.00000  -0.00004   0.00018   0.00013  -0.06424
   D458      -2.80734  -0.00000  -0.00001  -0.00025  -0.00026  -2.80760
   D459      -2.45647   0.00002   0.00006   0.00161   0.00168  -2.45479
   D460      -3.03773  -0.00001  -0.00002  -0.00050  -0.00051  -3.03824
   D461       2.16971   0.00000  -0.00003   0.00021   0.00018   2.16989
   D462      -0.57325  -0.00000   0.00000  -0.00022  -0.00021  -0.57347
   D463      -0.22238   0.00002   0.00007   0.00164   0.00172  -0.22066
   D464      -2.45723  -0.00001  -0.00002  -0.00042  -0.00044  -2.45767
   D465       2.75021   0.00000  -0.00003   0.00028   0.00025   2.75046
   D466       0.00725  -0.00000   0.00000  -0.00015  -0.00014   0.00711
   D467       0.35812   0.00002   0.00007   0.00172   0.00180   0.35992
   D468      -3.11043   0.00001   0.00003   0.00097   0.00100  -3.10943
   D469       1.93973   0.00001   0.00004   0.00104   0.00108   1.94081
   D470       1.65652   0.00000  -0.00002   0.00018   0.00016   1.65668
   D471       0.42349   0.00000  -0.00002   0.00025   0.00024   0.42373
   D472       0.47579   0.00001   0.00004   0.00070   0.00074   0.47653
   D473      -0.75724   0.00001   0.00005   0.00077   0.00082  -0.75642
   D474      -0.57660   0.00000  -0.00001   0.00028   0.00027  -0.57632
   D475      -1.80963   0.00000   0.00000   0.00035   0.00035  -1.80927
   D476      -1.71834   0.00001   0.00001   0.00015   0.00015  -1.71819
   D477      -2.95137   0.00000   0.00002   0.00022   0.00023  -2.95114
   D478      -0.05678  -0.00001  -0.00003  -0.00065  -0.00068  -0.05746
   D479       0.99487   0.00000   0.00002  -0.00021  -0.00018   0.99469
   D480      -3.06353   0.00002   0.00004   0.00046   0.00050  -3.06303
   D481      -2.42472  -0.00000  -0.00005  -0.00028  -0.00033  -2.42505
   D482      -1.10231  -0.00002  -0.00007  -0.00167  -0.00174  -1.10404
   D483      -0.05066  -0.00001  -0.00002  -0.00122  -0.00124  -0.05190
   D484       2.17413   0.00001  -0.00001  -0.00055  -0.00056   2.17357
   D485       2.81293  -0.00002  -0.00009  -0.00129  -0.00139   2.81155
   D486       2.66980  -0.00001  -0.00002  -0.00060  -0.00062   2.66918
   D487      -2.56174  -0.00000   0.00002  -0.00015  -0.00012  -2.56186
   D488      -0.33695   0.00002   0.00004   0.00052   0.00056  -0.33640
   D489       0.30185  -0.00001  -0.00005  -0.00022  -0.00027   0.30158
   D490       2.30346  -0.00001  -0.00006  -0.00075  -0.00081   2.30265
   D491      -2.92808  -0.00000  -0.00001  -0.00031  -0.00031  -2.92839
   D492      -0.70330   0.00001   0.00000   0.00036   0.00037  -0.70293
   D493      -0.06449  -0.00001  -0.00008  -0.00037  -0.00046  -0.06495
   D494      -2.16465   0.00001   0.00003   0.00017   0.00020  -2.16445
   D495       2.85460  -0.00002  -0.00010  -0.00137  -0.00148   2.85312
   D496      -1.05340   0.00002   0.00006   0.00103   0.00109  -1.05231
   D497       0.03806   0.00001  -0.00002   0.00014   0.00013   0.03819
   D498       1.50184   0.00001   0.00002   0.00007   0.00008   1.50192
   D499       0.13026   0.00001  -0.00001  -0.00103  -0.00104   0.12921
   D500      -1.01128  -0.00001  -0.00008  -0.00192  -0.00201  -1.01329
   D501       1.60565  -0.00004  -0.00016  -0.00341  -0.00355   1.60210
   D502      -2.05296  -0.00001  -0.00007  -0.00213  -0.00221  -2.05517
   D503       3.09291  -0.00002  -0.00009  -0.00246  -0.00256   3.09035
   D504       2.21267   0.00006   0.00028   0.01393   0.01426   2.22693
   D505      -2.27670  -0.00001  -0.00037   0.00634   0.00604  -2.27066
   D506      -0.88018  -0.00001  -0.00031   0.00543   0.00520  -0.87498
   D507       0.48982   0.00000  -0.00009   0.00728   0.00727   0.49709
   D508      -3.09732  -0.00084  -0.00248   0.03272   0.03036  -3.06696
   D509      -1.68298   0.00111   0.00352   0.08126   0.08465  -1.59832
   D510      -2.89160  -0.00055  -0.00199  -0.04180  -0.04378  -2.93539
   D511      -1.45016   0.00043   0.00132  -0.01667  -0.01535  -1.46552
   D512      -0.26202  -0.00000   0.00001   0.00003   0.00004  -0.26198
   D513      -2.80308  -0.00001  -0.00001  -0.00059  -0.00060  -2.80368
   D514       1.15605   0.00000   0.00002   0.00030   0.00032   1.15638
   D515      -1.38500   0.00000  -0.00000  -0.00032  -0.00032  -1.38532
   D516       2.96348   0.00001   0.00003   0.00031   0.00034   2.96382
   D517      -0.79668  -0.00001  -0.00002  -0.00053  -0.00055  -0.79723
   D518       0.60799   0.00000  -0.00001  -0.00003  -0.00004   0.60795
   D519       2.84101  -0.00000  -0.00000  -0.00028  -0.00028   2.84072
   D520      -2.08767  -0.00001  -0.00002  -0.00056  -0.00059  -2.08826
   D521      -0.68301  -0.00000  -0.00002  -0.00006  -0.00008  -0.68308
   D522       1.55001  -0.00001  -0.00001  -0.00031  -0.00032   1.54969
   D523       0.35719   0.00000   0.00000  -0.00019  -0.00019   0.35700
   D524       0.08424  -0.00000  -0.00004  -0.00033  -0.00037   0.08387
   D525      -1.37853  -0.00000  -0.00001  -0.00040  -0.00041  -1.37895
   D526       2.95087   0.00000  -0.00000  -0.00025  -0.00025   2.95061
   D527      -0.93345  -0.00000   0.00001  -0.00033  -0.00032  -0.93377
   D528      -1.20639  -0.00000  -0.00003  -0.00047  -0.00050  -1.20690
   D529      -2.66917  -0.00000  -0.00000  -0.00054  -0.00055  -2.66971
   D530       1.66023  -0.00000   0.00001  -0.00040  -0.00039   1.65985
   D531      -0.73625  -0.00000  -0.00003   0.00018   0.00015  -0.73610
   D532       0.18385   0.00000  -0.00005   0.00041   0.00036   0.18422
   D533       3.00465  -0.00001  -0.00004   0.00018   0.00014   3.00479
   D534      -0.15619   0.00001   0.00005   0.00051   0.00057  -0.15562
   D535       0.76120   0.00001   0.00004   0.00077   0.00080   0.76200
   D536      -2.99908   0.00000   0.00001   0.00044   0.00045  -2.99863
   D537       0.51687  -0.00000  -0.00001  -0.00028  -0.00029   0.51658
   D538       3.12863  -0.00000   0.00001   0.00023   0.00024   3.12886
   D539       2.49209   0.00000   0.00000   0.00085   0.00085   2.49294
   D540      -1.17934   0.00000   0.00002   0.00136   0.00138  -1.17796
   D541       1.96172  -0.00000  -0.00003  -0.00132  -0.00135   1.96037
   D542      -1.70970  -0.00000  -0.00001  -0.00081  -0.00083  -1.71053
   D543      -0.73456  -0.00001  -0.00003  -0.00084  -0.00087  -0.73543
   D544       0.83706   0.00001   0.00001   0.00069   0.00070   0.83776
   D545      -3.00540  -0.00000  -0.00001  -0.00026  -0.00027  -3.00567
   D546       0.58810  -0.00001  -0.00002  -0.00074  -0.00077   0.58733
   D547       2.15973   0.00000   0.00001   0.00079   0.00080   2.16053
   D548      -1.68274  -0.00000  -0.00001  -0.00016  -0.00017  -1.68291
   D549      -2.69307  -0.00000  -0.00001  -0.00106  -0.00108  -2.69415
   D550      -1.12145   0.00001   0.00002   0.00047   0.00049  -1.12096
   D551       1.31927   0.00000   0.00000  -0.00048  -0.00048   1.31879
   D552      -0.47040  -0.00000   0.00005   0.00111   0.00117  -0.46923
   D553       1.05774  -0.00001   0.00002   0.00065   0.00066   1.05841
   D554      -3.12650   0.00002   0.00012   0.00062   0.00074  -3.12575
   D555       0.82873  -0.00003  -0.00015  -0.00047  -0.00061   0.82812
   D556       2.35687  -0.00003  -0.00019  -0.00093  -0.00112   2.35576
   D557      -1.82737  -0.00000  -0.00008  -0.00096  -0.00104  -1.82841
   D558       0.44988  -0.00000  -0.00001   0.00019   0.00018   0.45006
   D559      -1.05731   0.00001   0.00001   0.00038   0.00039  -1.05692
   D560      -3.13977  -0.00001  -0.00003  -0.00003  -0.00006  -3.13983
   D561      -0.85180   0.00001   0.00005   0.00053   0.00059  -0.85121
   D562      -2.35898   0.00001   0.00007   0.00072   0.00079  -2.35819
   D563       1.84174   0.00000   0.00003   0.00031   0.00034   1.84208
   D564       1.53125   0.00000   0.00002   0.00110   0.00112   1.53237
   D565      -0.03728   0.00001   0.00006   0.00152   0.00158  -0.03570
   D566      -2.70345   0.00002   0.00009   0.00184   0.00193  -2.70152
   D567       0.01400   0.00001   0.00004   0.00118   0.00122   0.01522
   D568      -1.55453   0.00002   0.00008   0.00160   0.00168  -1.55285
   D569       2.06249   0.00003   0.00011   0.00192   0.00202   2.06452
   D570      -2.02848  -0.00000  -0.00001   0.00038   0.00037  -2.02812
   D571       2.68617   0.00000   0.00003   0.00080   0.00083   2.68700
   D572       0.02000   0.00001   0.00006   0.00112   0.00117   0.02118
   D573       1.07165   0.00000   0.00003   0.00077   0.00080   1.07245
   D574      -0.48688   0.00001   0.00007   0.00124   0.00131  -0.48556
   D575      -3.12373   0.00002   0.00008   0.00107   0.00116  -3.12257
   D576       2.36709  -0.00001  -0.00004   0.00033   0.00028   2.36737
   D577       0.80855  -0.00000  -0.00000   0.00079   0.00080   0.80935
   D578      -1.82829   0.00000   0.00001   0.00063   0.00064  -1.82765
   D579      -0.58704  -0.00001  -0.00005  -0.00076  -0.00082  -0.58786
   D580       0.82854  -0.00001  -0.00006  -0.00122  -0.00128   0.82725
   D581      -2.84719  -0.00002  -0.00008  -0.00077  -0.00084  -2.84803
   D582       0.70578   0.00004   0.00020   0.00200   0.00220   0.70799
   D583       2.12136   0.00003   0.00019   0.00154   0.00173   2.12309
   D584      -1.55437   0.00003   0.00017   0.00200   0.00218  -1.55219
   D585      -2.93886  -0.00000  -0.00003   0.00046   0.00042  -2.93843
   D586       0.81101  -0.00001  -0.00007  -0.00138  -0.00145   0.80956
   D587      -0.61225  -0.00000  -0.00004  -0.00068  -0.00072  -0.61298
   D588      -2.85471  -0.00003  -0.00013  -0.00061  -0.00074  -2.85545
   D589       2.10317   0.00002   0.00012   0.00086   0.00098   2.10415
   D590       0.67991   0.00003   0.00015   0.00156   0.00170   0.68161
   D591      -1.56255   0.00000   0.00006   0.00163   0.00169  -1.56086
   D592       1.36882  -0.00002   0.00000  -0.00024  -0.00024   1.36858
   D593      -0.11395  -0.00000   0.00004  -0.00011  -0.00007  -0.11402
   D594      -0.38303  -0.00000   0.00002  -0.00008  -0.00006  -0.38309
   D595      -2.96013   0.00000   0.00003   0.00008   0.00012  -2.96001
   D596       2.65699  -0.00003  -0.00014  -0.00255  -0.00269   2.65430
   D597       1.17422  -0.00001  -0.00010  -0.00242  -0.00252   1.17170
   D598       0.90513  -0.00001  -0.00012  -0.00238  -0.00251   0.90263
   D599      -1.67196  -0.00001  -0.00011  -0.00222  -0.00233  -1.67429
   D600      -0.86128  -0.00000   0.00000  -0.00006  -0.00006  -0.86134
   D601       0.72321  -0.00000  -0.00001  -0.00038  -0.00038   0.72283
   D602       2.97455   0.00000   0.00002   0.00002   0.00004   2.97458
   D603      -2.20286  -0.00000  -0.00002  -0.00019  -0.00021  -2.20307
   D604      -0.61837  -0.00000  -0.00003  -0.00051  -0.00053  -0.61891
   D605       1.63296   0.00000  -0.00000  -0.00011  -0.00011   1.63285
   D606       0.87600  -0.00001  -0.00007  -0.00223  -0.00230   0.87370
   D607       2.46049  -0.00001  -0.00008  -0.00254  -0.00262   2.45786
   D608      -1.57136  -0.00001  -0.00005  -0.00215  -0.00220  -1.57357
   D609      -0.70982  -0.00001  -0.00004  -0.00125  -0.00129  -0.71111
   D610       0.87486   0.00000  -0.00000   0.00055   0.00055   0.87540
   D611      -2.97412  -0.00001  -0.00004  -0.00041  -0.00045  -2.97457
   D612       0.61652  -0.00001  -0.00003  -0.00131  -0.00134   0.61518
   D613       2.20119   0.00000   0.00001   0.00049   0.00049   2.20169
   D614      -1.64778  -0.00001  -0.00003  -0.00048  -0.00051  -1.64829
   D615      -2.46723   0.00000   0.00002   0.00058   0.00060  -2.46663
   D616      -0.88256   0.00001   0.00006   0.00238   0.00244  -0.88012
   D617       1.55165  -0.00000   0.00002   0.00141   0.00144   1.55309
         Item               Value     Threshold  Converged?
 Maximum Force            0.031666     0.000450     NO 
 RMS     Force            0.001471     0.000300     NO 
 Maximum Displacement     0.323356     0.001800     NO 
 RMS     Displacement     0.022607     0.001200     NO 
 Predicted change in Energy=-4.831165D-04
 GradGradGradGradGradGradGradGradGradGradGradGradGradGradGradGradGradGrad

                          Input orientation:                          
 ---------------------------------------------------------------------
 Center     Atomic      Atomic             Coordinates (Angstroms)
 Number     Number       Type             X           Y           Z
 ---------------------------------------------------------------------
      1          4           0       -0.461253    0.158551   -1.587708
      2          4           0       -1.125746   -1.476760   -0.148724
      3          4           0       -1.899359    0.361656    0.164935
      4          4           0       -0.502677   -0.408374    1.586851
      5          4           0       -1.108607    2.002325   -0.793839
      6          4           0        0.923424   -1.604004    0.486723
      7          4           0        1.685562   -0.171429   -0.909710
      8          4           0        1.291532    0.420823    1.110438
      9          4           0        0.919530    1.665868   -0.576756
     10          4           0       -0.464989    1.676495    1.062139
     11          4           0        0.454083   -1.737693   -1.444508
     12          1           0       -1.821412    3.327107   -1.171776
     13          1           0       -1.800435    2.893440   -1.849989
     14          1           0        0.841645   -2.987178   -2.265400
     15          1           0        0.428516   -2.521918   -2.776657
     16          1           0        2.008115    2.508747   -1.258290
     17          1           0        1.426147    3.035690   -1.036197
     18          1           0       -1.841792   -2.800723   -0.421287
     19          1           0       -2.433505   -2.281806   -0.204033
     20          1           0       -0.720282   -0.150590   -3.066185
     21          1           0       -1.041703    0.603547   -2.933648
     22          1           0        2.601583    0.934950    1.834809
     23          1           0        2.242079    0.485973    2.379882
     24          1           0       -0.517635    2.513429    2.371178
     25          1           0       -0.875289    2.967316    1.810038
     26          1           0        1.655431   -2.558922    1.473759
     27          1           0        1.622300   -2.956590    0.774039
     28          1           0        2.970300    0.220294   -1.667586
     29          1           0        2.939315   -0.592529   -1.685529
     30          1           0       -3.366345    0.810963    0.211976
     31          1           0       -3.400679   -0.000637    0.178231
     32          1           0       -0.633517   -0.678526    3.147564
     33          1           0       -1.276386   -1.013598    2.827406
     34          1           0       -3.306417   -0.916285   -2.485546
     35          1           0       -3.890876   -1.094628   -2.921037
     36          1           0       -1.110568   -4.122165    2.573909
     37          1           0       -0.925302   -3.579482    2.089980
     38          1           0        4.986791    2.225343    0.203821
     39          1           0        4.310437    1.919623    0.105097
     40          1           0        4.726390   -1.275863    0.979682
     41          1           0        4.020500   -1.164965    0.750205
     42          1           0       -2.938550    1.177395    2.909405
     43          1           0       -3.398902    1.259770    3.496407
     44          1           0        3.123114   -3.340614   -1.845760
     45          1           0        3.588055   -3.806481   -2.213626
     46          1           0       -3.859469    4.206955    0.550217
     47          1           0       -3.317750    3.697178    0.420627
 ---------------------------------------------------------------------
                    Distance matrix (angstroms):
                    1          2          3          4          5
     1  Be   0.000000
     2  Be   2.277382   0.000000
     3  Be   2.276215   2.019068   0.000000
     4  Be   3.225049   2.131170   2.136706   0.000000
     5  Be   2.109217   3.538433   2.058235   3.441847   0.000000
     6  Be   3.054046   2.149205   3.454775   2.161846   4.332967
     7  Be   2.275386   3.191621   3.780304   3.328266   3.542036
     8  Be   3.228163   3.321077   3.328553   2.033156   3.447911
     9  Be   2.280480   3.773920   3.193307   3.317581   2.067285
    10  Be   3.053827   3.441774   2.142707   2.150215   1.991247
    11  Be   2.110472   2.059855   3.540659   3.445521   4.105254
    12  H    3.473151   4.960618   3.253732   4.827308   1.551120
    13  H    3.056438   4.737948   3.237226   4.939435   1.545368
    14  H    3.471660   3.260722   4.963297   4.826724   5.555548
    15  H    3.064345   3.227092   4.731487   4.937043   5.173306
    16  H    3.424867   5.190037   4.680162   4.786282   3.191572
    17  H    3.484877   5.259465   4.433076   4.739443   2.748010
    18  H    3.467525   1.529669   3.216770   3.398408   4.872948
    19  H    3.429238   1.536681   2.722010   3.231889   4.522942
    20  H    1.532502   3.230280   3.477464   4.665250   3.154267
    21  H    1.531829   3.477146   3.224174   4.663630   2.557311
    22  H    4.658045   4.862482   4.834835   3.391524   4.670610
    23  H    4.812170   4.646334   4.698187   2.993734   4.857873
    24  H    4.606669   4.758289   3.377395   3.025281   3.260032
    25  H    4.427783   4.863054   3.247237   3.403518   2.786722
    26  H    4.608426   3.396833   4.783234   3.048783   5.795419
    27  H    4.429802   3.254712   4.876869   3.416079   5.874261
    28  H    3.433038   4.686633   5.204968   4.800850   4.536138
    29  H    3.483900   4.434902   5.267586   4.752862   4.890200
    30  H    3.479089   3.222432   1.534972   3.402596   2.743791
    31  H    3.432798   2.731512   1.544472   3.247903   3.195367
    32  H    4.811774   3.427096   3.403001   1.589316   4.790338
    33  H    4.640216   3.015719   3.060747   1.582371   4.715650
    34  H    3.171174   3.245025   3.261593   4.970246   4.026230
    35  H    3.887228   3.934170   3.950965   5.680836   4.675159
    36  H    6.005431   3.796199   5.150728   3.890509   6.989357
    37  H    5.264373   3.077891   4.493012   3.238468   6.285427
    38  H    6.096096   7.154926   7.133996   6.243676   6.180529
    39  H    5.360596   6.414977   6.402532   5.548084   5.493721
    40  H    5.963277   5.963317   6.873560   5.335198   6.923806
    41  H    5.225289   5.233464   6.141486   4.661710   6.222824
    42  H    5.234412   4.436547   3.045893   3.193319   4.212270
    43  H    5.974168   5.093409   3.762173   3.849315   4.919660
    44  H    5.015819   4.940313   6.555527   5.790269   6.896449
    45  H    5.701767   5.649013   7.289900   6.536425   7.603727
    46  H    5.701593   6.345579   4.333220   5.800338   3.772813
    47  H    4.971404   5.647891   3.633581   5.112756   3.037724
                    6          7          8          9         10
     6  Be   0.000000
     7  Be   2.140829   0.000000
     8  Be   2.150454   2.141734   0.000000
     9  Be   3.438468   2.018248   2.129588   0.000000
    10  Be   3.608389   3.453677   2.159725   2.145457   0.000000
    11  Be   1.991935   2.062942   3.447936   3.543142   4.334127
    12  H    5.882228   4.960575   4.831709   3.259836   3.091081
    13  H    5.753836   4.736002   4.943503   3.244420   3.427078
    14  H    3.081239   3.237055   4.818003   4.950597   5.876194
    15  H    3.425953   3.254298   4.951166   4.755861   5.758593
    16  H    4.597428   2.721928   3.237868   1.536213   3.491887
    17  H    4.909051   3.220079   3.385807   1.531065   3.134776
    18  H    3.146909   4.426507   4.747869   5.253522   4.913412
    19  H    3.493641   4.681707   4.786224   5.192869   4.598520
    20  H    4.175804   3.230929   4.670985   3.490811   4.521779
    21  H    4.520392   3.483517   4.672474   3.244981   4.177336
    22  H    3.328639   3.097669   1.582805   3.029718   3.248196
    23  H    3.113022   3.400486   1.587221   3.447172   3.237593
    24  H    4.751955   4.777736   3.039991   3.387346   1.554609
    25  H    5.087583   4.879212   3.416018   3.257596   1.547229
    26  H    1.556259   3.373715   3.023790   4.753420   4.754405
    27  H    1.549344   3.255170   3.410204   4.866790   5.089721
    28  H    3.486949   1.542198   3.252060   2.735919   4.623109
    29  H    3.131386   1.533335   3.399927   3.226339   4.928229
    30  H    4.930484   5.267356   4.759755   4.440911   3.144804
    31  H    4.622101   5.204097   4.802445   4.691636   3.494615
    32  H    3.218797   4.700718   3.010692   4.666765   3.150162
    33  H    3.265966   4.842357   3.405840   4.856943   3.318302
    34  H    5.215255   5.287525   5.988330   5.307506   5.232809
    35  H    5.920286   5.999533   6.738453   6.021296   5.939825
    36  H    3.851572   5.963410   5.343274   6.895601   6.027162
    37  H    3.144954   5.237325   4.677211   6.166732   5.375281
    38  H    5.590606   4.228780   4.211078   4.179105   5.546156
    39  H    4.902392   3.506038   3.517229   3.468078   4.876447
    40  H    3.848796   3.746493   3.833287   5.056526   5.972741
    41  H    3.139118   3.032222   3.176753   4.403459   5.318911
    42  H    5.340450   6.147144   4.658570   5.222710   3.127298
    43  H    5.995157   6.878516   5.328870   5.950162   3.834992
    44  H    3.646221   3.603676   5.122715   5.615248   6.819219
    45  H    4.386690   4.305029   5.847523   6.304520   7.564446
    46  H    7.526443   7.214500   6.417278   5.528655   4.264714
    47  H    6.789290   6.462898   5.697001   4.803700   3.554285
                   11         12         13         14         15
    11  Be   0.000000
    12  H    5.559178   0.000000
    13  H    5.166687   0.805283   0.000000
    14  H    1.544435   6.939602   6.460249   0.000000
    15  H    1.546055   6.469074   5.929000   0.805311   0.000000
    16  H    4.525698   3.916947   3.873389   5.707898   5.487091
    17  H    4.888437   3.263425   3.330664   6.174748   5.908594
    18  H    2.729113   6.173650   5.870808   3.261342   3.283261
    19  H    3.189514   5.724604   5.467460   3.933623   3.855803
    20  H    2.554969   4.110433   3.451374   3.335731   2.650804
    21  H    3.152193   3.336154   2.644542   4.109363   3.457560
    22  H    4.744333   5.858742   6.065574   5.940722   6.159365
    23  H    4.771538   6.099039   6.326897   5.966794   6.239096
    24  H    5.794457   3.861920   4.428118   7.321350   7.262929
    25  H    5.873365   3.148938   3.775864   7.417078   7.271133
    26  H    3.260971   7.330254   7.260754   3.850578   4.424107
    27  H    2.787900   7.424971   7.267977   3.138239   3.771141
    28  H    3.196063   5.732244   5.471644   3.895693   3.900055
    29  H    2.746975   6.188054   5.885937   3.235863   3.349211
    30  H    4.882137   3.260762   3.322723   6.186311   5.868646
    31  H    4.528779   3.923071   3.879451   5.734812   5.454444
    32  H    4.836511   6.009400   6.252693   6.066808   6.294634
    33  H    4.665628   5.927245   6.116992   5.858134   6.048739
    34  H    3.987459   4.683760   4.145590   4.641495   4.075847
    35  H    4.633827   5.185976   4.628366   5.138907   4.551390
    36  H    4.927628   8.368220   8.322590   5.340247   5.792938
    37  H    4.217522   7.690451   7.628101   4.737326   5.160952
    38  H    6.242441   7.032622   7.122564   7.102792   7.224791
    39  H    5.536127   6.419579   6.489487   6.459757   6.565143
    40  H    4.933820   8.287932   8.245578   5.343256   5.842470
    41  H    4.226596   7.615817   7.557443   4.745466   5.213677
    42  H    6.242135   4.746083   5.185745   7.642784   7.573200
    43  H    6.945712   5.343622   5.814459   8.319689   8.264480
    44  H    3.139121   8.328331   7.943852   2.346511   2.966090
    45  H    3.833172   9.013094   8.605637   2.866480   3.456847
    46  H    7.610815   2.809460   3.424315   9.043435   8.644805
    47  H    6.873374   2.216241   2.846741   8.318408   7.933114
                   16         17         18         19         20
    16  H    0.000000
    17  H    0.815893   0.000000
    18  H    6.611567   6.717235   0.000000
    19  H    6.617313   6.623078   0.816455   0.000000
    20  H    4.217192   4.345158   3.908513   3.958425   0.000000
    21  H    3.967115   3.950434   4.305944   4.208702   0.830422
    22  H    3.520839   3.746657   6.228065   6.313201   6.019380
    23  H    4.169250   4.340092   5.943645   6.016502   6.232211
    24  H    4.421817   3.957429   6.147475   5.770315   6.058299
    25  H    4.235439   3.660920   6.259649   5.834192   5.789898
    26  H    5.767992   6.136133   3.985001   4.428451   5.661728
    27  H    5.843725   6.262815   3.667837   4.226288   5.301759
    28  H    2.516017   3.272540   5.816874   6.132177   3.964092
    29  H    3.266126   3.984380   5.416033   5.823717   3.936264
    30  H    5.824858   5.429119   3.971090   3.257065   4.321178
    31  H    6.133159   5.830297   3.260373   2.507047   4.211087
    32  H    6.045534   5.961667   4.324389   4.128397   6.236740
    33  H    6.315676   6.215130   3.750667   3.483804   5.982345
    34  H    6.440594   6.333710   3.155534   2.798557   2.758899
    35  H    7.109651   6.991630   3.654895   3.303852   3.311336
    36  H    8.269276   8.408488   3.354415   3.585254   6.909153
    37  H    7.542041   7.685233   2.784399   3.036632   6.195593
    38  H    3.330255   3.856487   8.501860   8.691462   6.993474
    39  H    2.739814   3.296557   7.772301   7.951623   6.296900
    40  H    5.169217   5.791793   6.886866   7.326472   6.877610
    41  H    4.645418   5.250467   6.197948   6.619070   6.169993
    42  H    6.603913   6.170220   5.302999   4.681307   6.510909
    43  H    7.307730   6.854159   5.853248   5.212293   7.227153
    44  H    5.983592   6.647733   5.193351   5.890021   5.141730
    45  H    6.579588   7.271553   5.805796   6.528575   5.714382
    46  H    6.370490   5.641481   7.356792   6.686275   6.474647
    47  H    5.709288   5.006442   6.716396   6.076210   5.806033
                   21         22         23         24         25
    21  H    0.000000
    22  H    6.010121   0.000000
    23  H    6.247452   0.792419   0.000000
    24  H    5.662462   3.536780   3.424423   0.000000
    25  H    5.302609   4.027378   4.024894   0.805486   0.000000
    26  H    6.058133   3.637677   3.230573   5.590735   6.087441
    27  H    5.789510   4.150700   3.848909   6.086976   6.511829
    28  H    4.224448   3.593530   4.121030   5.808251   5.867585
    29  H    4.340150   3.852277   4.263435   6.168821   6.280342
    30  H    3.916878   6.185882   6.021616   3.959254   3.661833
    31  H    3.951405   6.296564   6.076576   4.409249   4.224823
    32  H    6.228280   3.846103   3.196005   3.287062   3.890963
    33  H    5.988320   4.452048   3.850791   3.636450   4.128389
    34  H    2.763985   7.549636   7.511626   6.567191   6.280508
    35  H    3.316888   8.299958   8.259007   7.239086   6.926488
    36  H    7.257430   6.316704   5.702002   6.665116   7.134396
    37  H    6.538205   5.734469   5.161810   6.113005   6.552972
    38  H    6.986893   3.164561   3.910765   5.922764   6.123270
    39  H    6.293762   2.623293   3.392359   5.366378   5.558439
    40  H    7.219226   3.183353   3.352078   6.617763   7.076219
    41  H    6.505714   2.756689   2.923051   6.062409   6.493670
    42  H    6.169976   5.648594   5.253320   2.817003   2.944397
    43  H    6.879871   6.234761   5.802246   3.337589   3.482554
    44  H    5.838288   5.665600   5.768453   8.081302   8.315171
    45  H    6.434395   6.312219   6.429396   8.821473   9.055145
    46  H    5.749928   7.355365   7.377145   4.165547   3.468311
    47  H    5.099225   6.683437   6.712840   3.612002   2.903236
                   26         27         28         29         30
    26  H    0.000000
    27  H    0.805509   0.000000
    28  H    4.395562   4.227437   0.000000
    29  H    3.936516   3.656882   0.813611   0.000000
    30  H    6.177901   6.276699   6.635866   6.732880   0.000000
    31  H    5.812698   5.858580   6.636657   6.634717   0.813026
    32  H    3.402470   3.988974   6.081205   6.010933   4.278388
    33  H    3.579935   4.048940   6.305694   6.189993   3.812798
    34  H    6.557002   6.251399   6.431022   6.305078   3.203686
    35  H    7.226335   6.893157   7.097598   6.959174   3.704346
    36  H    3.362263   3.473711   7.314418   6.855852   5.916334
    37  H    2.842791   2.934276   6.613117   6.173462   5.362984
    38  H    5.966563   6.204625   3.404207   3.962600   8.472037
    39  H    5.383275   5.608120   2.797516   3.375978   7.757161
    40  H    3.364690   3.535888   3.511462   3.280843   8.392650
    41  H    2.839048   2.993635   2.977848   2.725701   7.665473
    42  H    6.093095   6.515441   7.535211   7.667813   2.755614
    43  H    6.649797   7.099398   8.265233   8.393836   3.315113
    44  H    3.712726   3.043561   3.568636   2.758882   7.973892
    45  H    4.346061   3.675956   4.110316   3.321029   8.692987
    46  H    8.777479   9.023096   8.213273   8.617255   3.448237
    47  H    8.061042   8.294674   7.482575   7.873268   2.894155
                   31         32         33         34         35
    31  H    0.000000
    32  H    4.115052   0.000000
    33  H    3.543563   0.792499   0.000000
    34  H    2.818334   6.239619   5.688404   0.000000
    35  H    3.323037   6.900105   6.315594   0.750368   0.000000
    36  H    5.288750   3.523536   3.123291   6.379459   6.862254
    37  H    4.752936   3.101479   2.692734   5.804977   6.330831
    38  H    8.677861   6.977531   7.523384   9.267136   9.979976
    39  H    7.946952   6.360005   6.872215   8.530549   9.246877
    40  H    8.265456   5.812498   6.286190   8.755745   9.460747
    41  H    7.533705   5.257740   5.691632   8.013466   8.721975
    42  H    3.010088   2.968894   2.751356   5.798648   6.329540
    43  H    3.549495   3.395001   3.181327   6.366123   6.853380
    44  H    7.603411   6.792075   6.827084   6.901127   7.442898
    45  H    8.309503   7.506540   7.541550   7.480703   7.986801
    46  H    4.248846   6.404756   6.253965   5.980745   6.336984
    47  H    3.706678   5.812751   5.670199   5.452523   5.869974
                   36         37         38         39         40
    36  H    0.000000
    37  H    0.750344   0.000000
    38  H    9.115150   8.497437   0.000000
    39  H    8.484429   7.848113   0.748776   0.000000
    40  H    6.686783   6.203309   3.595582   3.339018   0.000000
    41  H    6.196676   5.664438   3.567413   3.164634   0.750492
    42  H    5.615996   5.229962   8.439751   7.807872   8.276086
    43  H    5.920532   5.613830   9.060535   8.448095   8.876019
    44  H    6.169956   5.651263   6.217230   5.734603   3.849261
    45  H    6.715446   6.240429   6.647060   6.219853   4.230490
    46  H    9.001446   8.462199   9.072105   8.495728  10.196211
    47  H    8.405379   7.839664   8.436747   7.838910   9.473746
                   41         42         43         44         45
    41  H    0.000000
    42  H    7.653572   0.000000
    43  H    8.274570   0.750521   0.000000
    44  H    3.503967   8.931280   9.604112   0.000000
    45  H    3.993608   9.678897  10.348379   0.754008   0.000000
    46  H    9.538943   3.948683   4.192620  10.557602  11.283599
    47  H    8.809028   3.561898   3.925299   9.805700  10.532537
                   46         47
    46  H    0.000000
    47  H    0.755067   0.000000
 Stoichiometry    Be11H36
 Framework group  C1[X(Be11H36)]
 Deg. of freedom   135
 Full point group                 C1      NOp   1
 Largest Abelian subgroup         C1      NOp   1
 Largest concise Abelian subgroup C1      NOp   1
                         Standard orientation:                         
 ---------------------------------------------------------------------
 Center     Atomic      Atomic             Coordinates (Angstroms)
 Number     Number       Type             X           Y           Z
 ---------------------------------------------------------------------
      1          4           0       -0.236998   -0.293367   -1.580686
      2          4           0       -0.081022   -1.861306    0.063609
      3          4           0       -1.780709   -0.772284    0.022046
      4          4           0       -0.414479   -0.460926    1.635114
      5          4           0       -1.905578    0.920176   -1.142564
      6          4           0        1.576282   -0.732612    0.837221
      7          4           0        1.606708    0.729999   -0.725787
      8          4           0        0.663467    1.190640    1.141063
      9          4           0       -0.088935    1.824367   -0.747701
     10          4           0       -1.465461    1.207689    0.778035
     11          4           0        1.544918   -1.302902   -1.071075
     12          1           0       -3.170417    1.555796   -1.776710
     13          1           0       -2.814527    1.146211   -2.371743
     14          1           0        2.674639   -2.182821   -1.649653
     15          1           0        2.151743   -2.090391   -2.255098
     16          1           0        0.433079    3.064077   -1.489706
     17          1           0       -0.368234    3.184022   -1.393836
     18          1           0        0.106964   -3.376405   -0.031397
     19          1           0       -0.697176   -3.269047    0.060424
     20          1           0       -0.064053   -0.841359   -3.001375
     21          1           0       -0.765180   -0.396568   -3.014866
     22          1           0        1.346433    2.429588    1.850880
     23          1           0        1.222571    1.913158    2.439000
     24          1           0       -2.162276    1.991224    1.925786
     25          1           0       -2.626219    2.101022    1.276548
     26          1           0        2.563547   -0.994676    2.011347
     27          1           0        2.858235   -1.407927    1.385866
     28          1           0        2.550906    1.706117   -1.456581
     29          1           0        2.979431    1.023979   -1.342491
     30          1           0       -3.238527   -1.237946   -0.096549
     31          1           0       -2.811142   -1.922581    0.001576
     32          1           0       -0.596976   -0.599327    3.207839
     33          1           0       -0.891256   -1.271252    2.907887
     34          1           0       -1.840941   -2.882372   -2.464295
     35          1           0       -2.157751   -3.404770   -2.899936
     36          1           0        1.007164   -3.736405    3.179855
     37          1           0        0.927456   -3.236825    2.625705
     38          1           0        2.819061    4.678471    0.181048
     39          1           0        2.449088    4.033578    0.092178
     40          1           0        4.437776    1.753320    1.504476
     41          1           0        3.831165    1.418128    1.216540
     42          1           0       -3.481040   -0.424788    2.525162
     43          1           0       -3.988585   -0.561339    3.060917
     44          1           0        4.678959   -1.127680   -1.036878
     45          1           0        5.371554   -1.279190   -1.293557
     46          1           0       -5.576856    1.283355   -0.352668
     47          1           0       -4.831395    1.163723   -0.362795
 ---------------------------------------------------------------------
 Rotational constants (GHZ):           0.9221657           0.7385337           0.6703347
 Standard basis: def2TZVP (5D, 7F)
 There are   436 symmetry adapted cartesian basis functions of A   symmetry.
 There are   425 symmetry adapted basis functions of A   symmetry.
   425 basis functions,   607 primitive gaussians,   436 cartesian basis functions
    40 alpha electrons       40 beta electrons
       nuclear repulsion energy       469.4801462885 Hartrees.
 NAtoms=   47 NActive=   47 NUniq=   47 SFac= 1.00D+00 NAtFMM=   60 NAOKFM=F Big=F
 Integral buffers will be    131072 words long.
 Raffenetti 2 integral format.
 Two-electron integral symmetry is turned on.
 Nuclear repulsion after empirical dispersion term =      469.4199054669 Hartrees.
 One-electron integrals computed using PRISM.
   1 Symmetry operations used in ECPInt.
 ECPInt:  NShTT=   29646 NPrTT=   77323 LenC2=   27290 LenP2D=   56269.
 LDataN:  DoStor=T MaxTD1= 4 Len=   56
 NBasis=   425 RedAO= T EigKep=  1.25D-04  NBF=   425
 NBsUse=   425 1.00D-06 EigRej= -1.00D+00 NBFU=   425
 Initial guess from the checkpoint file:  "/home/super/YCY/BeH/Be11/2/H18-Be11.chk"
 B after Tr=    -0.000000    0.000000   -0.000000
         Rot=    0.999970    0.000211    0.000229   -0.007744 Ang=   0.89 deg.
 ExpMin= 3.27D-02 ExpMax= 4.70D+03 ExpMxC= 1.60D+02 IAcc=3 IRadAn=         5 AccDes= 0.00D+00
 Harris functional with IExCor= 1009 and IRadAn=       5 diagonalized for initial guess.
 HarFok:  IExCor= 1009 AccDes= 0.00D+00 IRadAn=         5 IDoV= 1 UseB2=F ITyADJ=14
 ICtDFT=  3500011 ScaDFX=  1.000000  1.000000  1.000000  1.000000
 FoFCou: FMM=F IPFlag=           0 FMFlag=      100000 FMFlg1=           0
         NFxFlg=           0 DoJE=T BraDBF=F KetDBF=T FulRan=T
         wScrn=  0.000000 ICntrl=       500 IOpCl=  0 I1Cent=   200000004 NGrid=           0
         NMat0=    1 NMatS0=      1 NMatT0=    0 NMatD0=    1 NMtDS0=    0 NMtDT0=    0
 Petite list used in FoFCou.
 Requested convergence on RMS density matrix=1.00D-08 within 128 cycles.
 Requested convergence on MAX density matrix=1.00D-06.
 Requested convergence on             energy=1.00D-06.
 No special actions if energy rises.
 SCF Done:  E(RPBE1PBE) =  -183.051765015     A.U. after   11 cycles
            NFock= 11  Conv=0.73D-08     -V/T= 2.0106
   1 Symmetry operations used in ECPInt.
 ECPInt:  NShTT=   29646 NPrTT=   77323 LenC2=   27290 LenP2D=   56269.
 LDataN:  DoStor=T MaxTD1= 5 Len=  102
 Calling FoFJK, ICntrl=      2127 FMM=F ISym2X=0 I1Cent= 0 IOpClX= 0 NMat=1 NMatS=1 NMatT=0.
 ***** Axes restored to original set *****
 -------------------------------------------------------------------
 Center     Atomic                   Forces (Hartrees/Bohr)
 Number     Number              X              Y              Z
 -------------------------------------------------------------------
      1        4           0.000008793    0.000014863   -0.000027609
      2        4           0.000169995    0.000130259   -0.000076453
      3        4          -0.000212191   -0.000192949    0.000033570
      4        4           0.000014379   -0.000037427   -0.000058536
      5        4           0.000298626    0.000540245   -0.000723335
      6        4           0.000102523   -0.000173547    0.000222844
      7        4           0.000145530    0.000147395   -0.000019782
      8        4          -0.000016539    0.000045920    0.000032156
      9        4          -0.000224252   -0.000057821   -0.000081075
     10        4           0.000081911    0.000085878    0.000355990
     11        4          -0.000524932   -0.000094625   -0.000432861
     12        1           0.001191618   -0.001120153   -0.000225702
     13        1          -0.000120914    0.000073837   -0.000402945
     14        1          -0.000604729    0.000367758    0.000212119
     15        1           0.000003077    0.000054593   -0.000036155
     16        1          -0.000004991    0.000048620    0.000037952
     17        1           0.000029314   -0.000025919   -0.000009733
     18        1          -0.000049694    0.000019137   -0.000001312
     19        1           0.000061337   -0.000075023   -0.000008609
     20        1          -0.000071270    0.000117770    0.000055902
     21        1           0.000047836   -0.000092916   -0.000042550
     22        1           0.000009720   -0.000010769   -0.000018755
     23        1          -0.000027926    0.000022697    0.000015900
     24        1          -0.000011441   -0.000121725    0.000048100
     25        1          -0.000053597    0.000186735   -0.000085100
     26        1           0.000042407    0.000015676    0.000019081
     27        1          -0.000073664   -0.000028440   -0.000009209
     28        1          -0.000072836    0.000081625    0.000040474
     29        1           0.000136694   -0.000151711   -0.000056072
     30        1          -0.000139328    0.000176958    0.000014355
     31        1           0.000052239   -0.000079291    0.000021400
     32        1           0.000016967   -0.000025210   -0.000016464
     33        1          -0.000004551    0.000007051   -0.000002763
     34        1           0.000024154   -0.000004830   -0.000017435
     35        1          -0.000008490    0.000002083    0.000002508
     36        1          -0.000001356    0.000003201    0.000002737
     37        1           0.000002967   -0.000016836    0.000004622
     38        1           0.000003119   -0.000003594   -0.000002857
     39        1          -0.000006123    0.000006366    0.000006614
     40        1           0.000017836   -0.000038660   -0.000045933
     41        1          -0.000056791    0.000007897   -0.000019072
     42        1           0.000030616    0.000020231   -0.000034964
     43        1          -0.000032610    0.000028074   -0.000020749
     44        1           0.002470045   -0.001810004   -0.001075419
     45        1          -0.001671105    0.001632038    0.001284076
     46        1           0.002173674   -0.001957017   -0.000972086
     47        1          -0.003146044    0.002281556    0.002113138
 -------------------------------------------------------------------
 Cartesian Forces:  Max     0.003146044 RMS     0.000608919

 GradGradGradGradGradGradGradGradGradGradGradGradGradGradGradGradGradGrad
 Berny optimization.
 Using GEDIIS/GDIIS optimizer.
 FormGI is forming the generalized inverse of G from B-inverse, IUseBI=4.
 Internal  Forces:  Max     0.003047214 RMS     0.000150558
 Search for a local minimum.
 Step number   3 out of a maximum of  282
 All quantities printed in internal units (Hartrees-Bohrs-Radians)
 Mixed Optimization -- En-DIIS/RFO-DIIS
 Update second derivatives using D2CorX and points    1    2    3
 DE= -3.25D-03 DEPred=-4.83D-04 R= 6.73D+00
 TightC=F SS=  1.41D+00  RLast= 3.66D-01 DXNew= 8.4853D-01 1.0978D+00
 Trust test= 6.73D+00 RLast= 3.66D-01 DXMaxT set to 8.49D-01
 ITU=  1  1  0
 Use linear search instead of GDIIS.
     Eigenvalues ---    0.00230   0.00230   0.00527   0.00661   0.00868
     Eigenvalues ---    0.00946   0.00950   0.00987   0.01118   0.01187
     Eigenvalues ---    0.01279   0.01323   0.01340   0.01375   0.01385
     Eigenvalues ---    0.01417   0.01452   0.01523   0.01558   0.01596
     Eigenvalues ---    0.01617   0.01645   0.01709   0.01746   0.01751
     Eigenvalues ---    0.01809   0.01871   0.01936   0.01940   0.01992
     Eigenvalues ---    0.02008   0.02052   0.02103   0.02149   0.02152
     Eigenvalues ---    0.02158   0.02207   0.02231   0.02253   0.02293
     Eigenvalues ---    0.02328   0.02421   0.02476   0.02523   0.02552
     Eigenvalues ---    0.02613   0.02637   0.02693   0.02733   0.02810
     Eigenvalues ---    0.02898   0.02921   0.02944   0.03015   0.03094
     Eigenvalues ---    0.03109   0.03287   0.03333   0.03421   0.03537
     Eigenvalues ---    0.03778   0.03917   0.04130   0.04301   0.04476
     Eigenvalues ---    0.04527   0.04727   0.04903   0.04932   0.05025
     Eigenvalues ---    0.05122   0.05171   0.05320   0.05539   0.05619
     Eigenvalues ---    0.06059   0.06309   0.06325   0.06563   0.06619
     Eigenvalues ---    0.06951   0.07063   0.07213   0.07381   0.07437
     Eigenvalues ---    0.07625   0.07709   0.07815   0.08020   0.08085
     Eigenvalues ---    0.08234   0.08304   0.08374   0.08419   0.08560
     Eigenvalues ---    0.08733   0.08845   0.08923   0.09075   0.09115
     Eigenvalues ---    0.09164   0.09403   0.09626   0.09780   0.10004
     Eigenvalues ---    0.10082   0.10664   0.10832   0.10901   0.11066
     Eigenvalues ---    0.11396   0.11515   0.11727   0.13842   0.14257
     Eigenvalues ---    0.15166   0.15669   0.15876   0.15978   0.16000
     Eigenvalues ---    0.16693   0.16831   0.16984   0.17449   0.17931
     Eigenvalues ---    0.18390   0.19224   0.19304   0.37746   0.37754
     Eigenvalues ---    0.37765   0.37768   0.37974   0.53601   0.66296
 RFO step:  Lambda=-1.93484111D-04 EMin= 2.29646524D-03
 Quartic linear search produced a step of  0.02199.
 Iteration  1 RMS(Cart)=  0.00429146 RMS(Int)=  0.00002105
 Iteration  2 RMS(Cart)=  0.00001924 RMS(Int)=  0.00000353
 Iteration  3 RMS(Cart)=  0.00000001 RMS(Int)=  0.00000353
 Variable       Old X    -DE/DX   Delta X   Delta X   Delta X     New X
                                 (Linear)    (Quad)   (Total)
    R1        4.30363  -0.00001  -0.00007  -0.00002  -0.00009   4.30354
    R2        4.30142   0.00003   0.00001   0.00045   0.00046   4.30188
    R3        3.98584  -0.00008   0.00007  -0.00096  -0.00089   3.98495
    R4        4.29986   0.00001   0.00002   0.00033   0.00035   4.30021
    R5        4.30948  -0.00002  -0.00007  -0.00022  -0.00029   4.30919
    R6        3.98821  -0.00005   0.00004  -0.00065  -0.00061   3.98760
    R7        2.89601  -0.00005  -0.00002  -0.00027  -0.00029   2.89572
    R8        2.89474   0.00001  -0.00003   0.00014   0.00011   2.89484
    R9        3.81549   0.00000  -0.00001  -0.00019  -0.00019   3.81529
   R10        4.02733   0.00000   0.00001   0.00024   0.00025   4.02758
   R11        4.06141   0.00001   0.00003  -0.00012  -0.00009   4.06132
   R12        3.89256  -0.00006   0.00004  -0.00077  -0.00074   3.89183
   R13        2.89066   0.00001  -0.00000   0.00027   0.00027   2.89092
   R14        2.90391   0.00000  -0.00000  -0.00001  -0.00001   2.90389
   R15        4.03779   0.00002   0.00000   0.00019   0.00019   4.03798
   R16        3.88950   0.00001  -0.00011   0.00060   0.00049   3.88999
   R17        4.04913   0.00008  -0.00004   0.00085   0.00081   4.04994
   R18        2.90068   0.00007  -0.00005   0.00114   0.00110   2.90177
   R19        2.91863   0.00002   0.00003  -0.00049  -0.00046   2.91817
   R20        4.08530   0.00001   0.00003  -0.00052  -0.00049   4.08481
   R21        3.84211   0.00001   0.00000   0.00020   0.00020   3.84231
   R22        4.06332   0.00003  -0.00004   0.00004   0.00000   4.06332
   R23        3.00337  -0.00001  -0.00000  -0.00014  -0.00015   3.00323
   R24        2.99025  -0.00001  -0.00001  -0.00008  -0.00009   2.99015
   R25        3.90660  -0.00010   0.00004  -0.00139  -0.00135   3.90526
   R26        3.76291   0.00001  -0.00006   0.00080   0.00074   3.76365
   R27        2.93119  -0.00066   0.00019  -0.00947  -0.00927   2.92192
   R28        2.92032  -0.00005   0.00019   0.00235   0.00252   2.92284
   R29        4.04558   0.00007  -0.00004   0.00086   0.00082   4.04640
   R30        4.06377   0.00003  -0.00001   0.00033   0.00032   4.06409
   R31        3.76421   0.00003  -0.00006   0.00078   0.00072   3.76493
   R32        2.94090  -0.00001  -0.00001  -0.00010  -0.00011   2.94080
   R33        2.92784  -0.00000  -0.00002  -0.00008  -0.00011   2.92773
   R34        4.04729   0.00003  -0.00004   0.00028   0.00023   4.04752
   R35        3.81394  -0.00001   0.00002  -0.00008  -0.00006   3.81387
   R36        3.89840   0.00001  -0.00005   0.00035   0.00030   3.89870
   R37        2.91433   0.00001   0.00004  -0.00076  -0.00072   2.91361
   R38        2.89758   0.00007  -0.00005   0.00112   0.00107   2.89865
   R39        4.02434   0.00002   0.00001   0.00046   0.00047   4.02481
   R40        4.08129   0.00001   0.00003  -0.00049  -0.00046   4.08083
   R41        2.99107  -0.00001  -0.00001  -0.00013  -0.00014   2.99093
   R42        2.99941  -0.00001  -0.00000  -0.00006  -0.00007   2.99935
   R43        4.05433   0.00003   0.00002   0.00035   0.00037   4.05469
   R44        2.90302   0.00000  -0.00000   0.00012   0.00011   2.90314
   R45        2.89329   0.00000  -0.00000   0.00003   0.00003   2.89332
   R46        2.93779   0.00000   0.00002  -0.00059  -0.00057   2.93722
   R47        2.92384   0.00006  -0.00004   0.00087   0.00082   2.92466
   R48        2.91856  -0.00028   0.00003  -0.00370  -0.00366   2.91489
   R49        2.92162  -0.00008   0.00012  -0.00009   0.00003   2.92165
   R50        1.52176   0.00014  -0.00005   0.00084   0.00080   1.52257
   R51        4.18809   0.00154   0.00601   0.06786   0.07387   4.26196
   R52        1.52182   0.00007  -0.00004   0.00049   0.00046   1.52228
   R53        4.43426   0.00084   0.00374   0.04779   0.05153   4.48579
   R54        1.54181  -0.00002  -0.00001  -0.00013  -0.00014   1.54168
   R55        5.17750  -0.00001   0.00001  -0.00032  -0.00032   5.17718
   R56        1.54288  -0.00003  -0.00001  -0.00022  -0.00023   1.54265
   R57        5.26175   0.00002   0.00006   0.00099   0.00105   5.26280
   R58        5.28851   0.00000  -0.00009  -0.00031  -0.00040   5.28811
   R59        1.56927  -0.00005   0.00001  -0.00037  -0.00036   1.56891
   R60        5.21356  -0.00001  -0.00002  -0.00040  -0.00042   5.21314
   R61        5.22318   0.00001  -0.00000   0.00020   0.00020   5.22337
   R62        1.49745   0.00001  -0.00000   0.00006   0.00006   1.49751
   R63        4.95731   0.00000  -0.00001   0.00019   0.00018   4.95749
   R64        5.20939   0.00004   0.00010   0.00306   0.00316   5.21254
   R65        1.52215   0.00007  -0.00001   0.00039   0.00037   1.52252
   R66        5.32336  -0.00001  -0.00012  -0.00135  -0.00146   5.32190
   R67        1.52219   0.00000   0.00000   0.00002   0.00002   1.52221
   R68        5.37210  -0.00000   0.00001  -0.00021  -0.00021   5.37189
   R69        5.36502   0.00000  -0.00006  -0.00017  -0.00023   5.36479
   R70        1.53750   0.00005  -0.00003   0.00034   0.00031   1.53781
   R71        5.15083  -0.00004  -0.00019  -0.00264  -0.00283   5.14800
   R72        1.53640   0.00006  -0.00002   0.00038   0.00036   1.53676
   R73        5.20736  -0.00002  -0.00015  -0.00199  -0.00214   5.20521
   R74        5.32588   0.00001   0.00003   0.00091   0.00095   5.32682
   R75        1.49761   0.00001  -0.00000   0.00000  -0.00000   1.49761
   R76        5.08853   0.00001  -0.00001  -0.00007  -0.00008   5.08845
   R77        5.19931   0.00004   0.00014   0.00324   0.00338   5.20269
   R78        1.41799   0.00000  -0.00000   0.00001   0.00001   1.41800
   R79        1.41794  -0.00000  -0.00000  -0.00000  -0.00000   1.41794
   R80        1.41498   0.00000  -0.00000   0.00000   0.00000   1.41498
   R81        1.41822   0.00001  -0.00000   0.00002   0.00002   1.41825
   R82        1.41828   0.00001  -0.00000   0.00002   0.00002   1.41830
   R83        1.42487  -0.00266   0.00182  -0.00205  -0.00022   1.42465
   R84        1.42687  -0.00305   0.00184  -0.00262  -0.00077   1.42610
    A1        1.87583  -0.00000  -0.00003   0.00007   0.00004   1.87587
    A2        1.55368   0.00000   0.00000  -0.00004  -0.00004   1.55364
    A3        1.95107  -0.00000   0.00001  -0.00002  -0.00001   1.95106
    A4        1.99920   0.00000  -0.00001   0.00001  -0.00000   1.99920
    A5        2.28262   0.00000  -0.00000   0.00002   0.00002   2.28264
    A6        1.96017   0.00001   0.00000  -0.00011  -0.00011   1.96006
    A7        1.55302   0.00001  -0.00000   0.00002   0.00002   1.55304
    A8        1.87753  -0.00001   0.00002  -0.00022  -0.00020   1.87732
    A9        2.28372  -0.00001  -0.00000  -0.00012  -0.00012   2.28360
   A10        1.99459   0.00000  -0.00001   0.00008   0.00007   1.99466
   A11        1.87989  -0.00002   0.00002  -0.00028  -0.00026   1.87963
   A12        2.67475  -0.00002  -0.00002  -0.00015  -0.00017   2.67458
   A13        2.08010   0.00000   0.00002   0.00001   0.00002   2.08013
   A14        1.53125   0.00002   0.00001   0.00013   0.00013   1.53139
   A15        2.00169   0.00001  -0.00000   0.00021   0.00021   2.00190
   A16        2.29355  -0.00001   0.00000   0.00004   0.00004   2.29360
   A17        1.87674   0.00000  -0.00001   0.00008   0.00007   1.87680
   A18        2.29609   0.00000  -0.00000   0.00006   0.00006   2.29615
   A19        2.01189   0.00000  -0.00001   0.00000  -0.00001   2.01189
   A20        1.52830   0.00001   0.00000   0.00014   0.00015   1.52845
   A21        2.07713  -0.00000   0.00001   0.00002   0.00003   2.07716
   A22        1.64014   0.00001   0.00001   0.00015   0.00016   1.64030
   A23        1.52191   0.00002   0.00000   0.00025   0.00026   1.52217
   A24        2.27247  -0.00000  -0.00000   0.00000   0.00000   2.27247
   A25        2.21649   0.00001   0.00000   0.00007   0.00008   2.21657
   A26        1.95336   0.00002   0.00001   0.00005   0.00006   1.95342
   A27        2.10242   0.00001   0.00003   0.00008   0.00010   2.10252
   A28        2.26063  -0.00001  -0.00000   0.00002   0.00002   2.26064
   A29        1.72797  -0.00000  -0.00000   0.00011   0.00011   1.72808
   A30        1.93005   0.00001  -0.00001   0.00010   0.00009   1.93013
   A31        2.36866  -0.00001  -0.00001  -0.00014  -0.00015   2.36851
   A32        2.14212  -0.00000  -0.00000   0.00001   0.00001   2.14213
   A33        2.03505  -0.00001  -0.00001  -0.00018  -0.00019   2.03486
   A34        2.48331  -0.00003  -0.00001  -0.00034  -0.00035   2.48295
   A35        1.70852   0.00000  -0.00000  -0.00005  -0.00006   1.70846
   A36        2.16966  -0.00001   0.00000  -0.00017  -0.00016   2.16949
   A37        1.63811  -0.00001  -0.00001   0.00004   0.00003   1.63814
   A38        1.52501  -0.00000   0.00000  -0.00003  -0.00002   1.52498
   A39        2.28304   0.00000  -0.00000  -0.00018  -0.00019   2.28285
   A40        2.21410   0.00001   0.00000   0.00014   0.00014   2.21424
   A41        2.10161  -0.00004   0.00001  -0.00050  -0.00049   2.10112
   A42        1.94689  -0.00001  -0.00000  -0.00013  -0.00014   1.94675
   A43        2.26200   0.00002  -0.00001   0.00035   0.00034   2.26234
   A44        1.73169   0.00001   0.00000   0.00030   0.00030   1.73199
   A45        1.92424  -0.00003   0.00001  -0.00026  -0.00025   1.92399
   A46        2.36002   0.00001   0.00001   0.00017   0.00018   2.36020
   A47        2.14734   0.00000  -0.00000   0.00008   0.00008   2.14743
   A48        1.71946   0.00002  -0.00001   0.00006   0.00004   1.71951
   A49        2.17056   0.00003  -0.00001   0.00018   0.00018   2.17074
   A50        2.03456  -0.00001   0.00002  -0.00013  -0.00011   2.03445
   A51        2.48333  -0.00000   0.00000  -0.00016  -0.00016   2.48317
   A52        1.84588  -0.00000  -0.00001  -0.00003  -0.00004   1.84584
   A53        1.86761   0.00001  -0.00001   0.00002   0.00001   1.86762
   A54        2.33289   0.00000   0.00001   0.00009   0.00010   2.33299
   A55        1.87944   0.00000   0.00001   0.00009   0.00009   1.87953
   A56        1.86697   0.00001   0.00001   0.00005   0.00006   1.86703
   A57        1.84827   0.00001   0.00000   0.00002   0.00002   1.84829
   A58        2.29287  -0.00000  -0.00001  -0.00007  -0.00008   2.29279
   A59        1.91766  -0.00001  -0.00001  -0.00015  -0.00016   1.91750
   A60        1.98287   0.00002   0.00001   0.00008   0.00009   1.98295
   A61        2.04882  -0.00001   0.00000  -0.00004  -0.00004   2.04878
   A62        2.10595  -0.00001   0.00000  -0.00000   0.00000   2.10595
   A63        1.95204  -0.00000   0.00000   0.00003   0.00003   1.95208
   A64        2.45150   0.00000   0.00000   0.00007   0.00008   2.45157
   A65        1.98875  -0.00001  -0.00000  -0.00009  -0.00010   1.98865
   A66        2.17820  -0.00001  -0.00001  -0.00009  -0.00010   2.17810
   A67        1.67958   0.00004  -0.00001   0.00037   0.00036   1.67994
   A68        2.49134   0.00006  -0.00006   0.00108   0.00101   2.49235
   A69        1.96518  -0.00006  -0.00001   0.00010   0.00009   1.96527
   A70        1.77038   0.00004   0.00000   0.00034   0.00034   1.77072
   A71        2.23668  -0.00006   0.00010  -0.00091  -0.00081   2.23587
   A72        2.22184  -0.00004  -0.00002  -0.00063  -0.00064   2.22119
   A73        2.23373  -0.00001  -0.00007   0.00007   0.00001   2.23374
   A74        2.22033  -0.00002   0.00000   0.00051   0.00050   2.22083
   A75        2.11226  -0.00011   0.00007  -0.00144  -0.00137   2.11089
   A76        2.63842   0.00001   0.00001  -0.00046  -0.00045   2.63797
   A77        1.67796  -0.00002  -0.00001  -0.00017  -0.00018   1.67778
   A78        1.76524  -0.00001  -0.00001   0.00005   0.00004   1.76527
   A79        2.30814   0.00002   0.00001   0.00026   0.00027   2.30840
   A80        2.13720   0.00000  -0.00001  -0.00025  -0.00026   2.13694
   A81        1.76878  -0.00001  -0.00000   0.00001   0.00001   1.76878
   A82        1.95526  -0.00003   0.00001  -0.00018  -0.00017   1.95509
   A83        1.90381   0.00001   0.00001   0.00024   0.00024   1.90405
   A84        2.32680   0.00001  -0.00001   0.00003   0.00003   2.32682
   A85        2.28743  -0.00000  -0.00000  -0.00014  -0.00015   2.28729
   A86        2.14667   0.00001   0.00001   0.00007   0.00008   2.14675
   A87        1.96571  -0.00003   0.00000  -0.00028  -0.00028   1.96543
   A88        1.88945   0.00001   0.00001   0.00016   0.00016   1.88961
   A89        2.33368   0.00002   0.00002   0.00031   0.00033   2.33400
   A90        2.32479   0.00002  -0.00001   0.00002   0.00001   2.32480
   A91        1.80029   0.00002  -0.00002   0.00001  -0.00001   1.80028
   A92        1.52630  -0.00000  -0.00000  -0.00005  -0.00005   1.52626
   A93        1.63822  -0.00000  -0.00000   0.00005   0.00005   1.63827
   A94        2.21770   0.00000   0.00001   0.00005   0.00006   2.21776
   A95        2.29232  -0.00000  -0.00001  -0.00017  -0.00018   2.29214
   A96        1.94598  -0.00000   0.00000  -0.00008  -0.00008   1.94590
   A97        2.47687  -0.00000  -0.00000  -0.00003  -0.00003   2.47684
   A98        2.02345  -0.00001   0.00001  -0.00004  -0.00003   2.02342
   A99        1.92266  -0.00002   0.00001  -0.00009  -0.00008   1.92258
   A100       2.14904   0.00000  -0.00001   0.00002   0.00001   2.14905
   A101       2.35127   0.00001   0.00001   0.00013   0.00014   2.35142
   A102       2.10291  -0.00003  -0.00001  -0.00039  -0.00040   2.10252
   A103       1.73760   0.00001   0.00001   0.00016   0.00017   1.73777
   A104       2.27028   0.00002  -0.00000   0.00023   0.00022   2.27051
   A105       2.16850   0.00002  -0.00000   0.00010   0.00010   2.16860
   A106       1.71978   0.00001  -0.00001  -0.00001  -0.00002   1.71976
   A107       1.84481   0.00000   0.00001  -0.00004  -0.00003   1.84478
   A108       1.84412  -0.00001  -0.00002  -0.00006  -0.00007   1.84404
   A109       2.42743   0.00001   0.00001   0.00022   0.00022   2.42765
   A110       1.93673   0.00000   0.00001   0.00014   0.00015   1.93688
   A111       1.86586   0.00000  -0.00001  -0.00007  -0.00007   1.86578
   A112       1.98420   0.00001  -0.00000  -0.00004  -0.00004   1.98416
   A113       2.18984  -0.00001  -0.00000  -0.00001  -0.00001   2.18983
   A114       1.95318  -0.00001   0.00000   0.00001   0.00001   1.95319
   A115       1.86430   0.00001   0.00001   0.00010   0.00012   1.86442
   A116       1.94896  -0.00001  -0.00001  -0.00022  -0.00023   1.94873
   A117       2.28572   0.00000  -0.00001  -0.00011  -0.00012   2.28560
   A118       1.89363   0.00000   0.00001   0.00001   0.00002   1.89365
   A119       2.36636   0.00001   0.00001   0.00004   0.00005   2.36641
   A120       2.08810  -0.00001   0.00001   0.00004   0.00005   2.08815
   A121       2.07270  -0.00001   0.00000  -0.00004  -0.00004   2.07266
   A122       1.64141   0.00001   0.00001   0.00015   0.00016   1.64157
   A123       1.52196   0.00002   0.00001   0.00024   0.00025   1.52221
   A124       2.20811   0.00000  -0.00000   0.00006   0.00006   2.20817
   A125       2.28986  -0.00000  -0.00001   0.00002   0.00001   2.28987
   A126       2.09810  -0.00000   0.00003   0.00006   0.00009   2.09819
   A127       1.92807  -0.00000  -0.00001   0.00005   0.00004   1.92811
   A128       2.16435   0.00000   0.00001  -0.00004  -0.00004   2.16432
   A129       1.71884   0.00001  -0.00000   0.00002   0.00001   1.71885
   A130       1.95570   0.00001  -0.00000  -0.00007  -0.00007   1.95562
   A131       1.72879  -0.00000  -0.00000   0.00006   0.00006   1.72884
   A132       2.26448  -0.00001  -0.00000   0.00001   0.00000   2.26449
   A133       2.15134  -0.00000  -0.00001  -0.00006  -0.00006   2.15128
   A134       2.35042  -0.00000  -0.00000  -0.00016  -0.00016   2.35026
   A135       2.48728  -0.00002  -0.00001  -0.00023  -0.00024   2.48704
   A136       2.02454  -0.00001  -0.00000  -0.00007  -0.00007   2.02446
   A137       1.76913  -0.00001   0.00001   0.00003   0.00004   1.76917
   A138       1.68011  -0.00002  -0.00001  -0.00025  -0.00026   1.67985
   A139       2.29197  -0.00001  -0.00001  -0.00026  -0.00027   2.29170
   A140       2.13747   0.00000   0.00002  -0.00002  -0.00001   2.13746
   A141       1.96107  -0.00004   0.00000  -0.00029  -0.00029   1.96079
   A142       1.76493  -0.00001  -0.00001   0.00004   0.00003   1.76496
   A143       1.89222   0.00000   0.00000   0.00019   0.00019   1.89242
   A144       2.32721   0.00003   0.00003   0.00046   0.00048   2.32770
   A145       1.95936  -0.00004   0.00002  -0.00040  -0.00038   1.95898
   A146       2.32650   0.00004  -0.00003   0.00004   0.00001   2.32651
   A147       1.80114   0.00002  -0.00002  -0.00008  -0.00010   1.80104
   A148       1.89833   0.00001   0.00002   0.00039   0.00041   1.89875
   A149       2.33217   0.00002  -0.00001   0.00018   0.00017   2.33235
   A150       2.30197   0.00003   0.00002   0.00043   0.00044   2.30241
   A151       2.14660  -0.00000  -0.00002  -0.00031  -0.00033   2.14627
   A152       1.67868   0.00003  -0.00000   0.00023   0.00023   1.67891
   A153       2.49755   0.00005   0.00001   0.00118   0.00119   2.49874
   A154       1.97156  -0.00001   0.00002   0.00056   0.00058   1.97214
   A155       1.77071   0.00002  -0.00001   0.00017   0.00016   1.77087
   A156       2.25145  -0.00001  -0.00008  -0.00080  -0.00088   2.25057
   A157       2.20632   0.00000   0.00004   0.00121   0.00125   2.20757
   A158       2.10655  -0.00008  -0.00000  -0.00140  -0.00140   2.10515
   A159       2.63278  -0.00002  -0.00002  -0.00076  -0.00078   2.63200
   A160       2.21709  -0.00003   0.00009   0.00011   0.00019   2.21728
   A161       2.23745  -0.00002  -0.00003  -0.00099  -0.00102   2.23644
   A162       1.85232   0.00022   0.00118   0.00428   0.00546   1.85778
   A163       2.36406   0.00003  -0.00007   0.00113   0.00097   2.36504
   A164       1.84501   0.00000   0.00055   0.00076   0.00131   1.84632
   A165       2.34527   0.00004   0.00001   0.00172   0.00172   2.34699
   A166       1.83042  -0.00000   0.00000   0.00004   0.00004   1.83047
   A167       2.21781   0.00001   0.00001   0.00015   0.00017   2.21798
   A168       1.49802   0.00000  -0.00000   0.00002   0.00002   1.49804
   A169       1.74804  -0.00001  -0.00000  -0.00013  -0.00013   1.74791
   A170       1.60997  -0.00001   0.00000  -0.00005  -0.00004   1.60993
   A171       1.89573  -0.00000  -0.00001   0.00000  -0.00000   1.89572
   A172       1.58218   0.00001   0.00001   0.00016   0.00017   1.58235
   A173       1.57909  -0.00000   0.00000  -0.00013  -0.00012   1.57897
   A174       1.93834  -0.00000  -0.00000   0.00002   0.00001   1.93836
   A175       1.56932  -0.00001  -0.00002  -0.00042  -0.00044   1.56888
   A176       2.86415   0.00002   0.00001   0.00019   0.00020   2.86435
   A177       1.64341   0.00001   0.00001   0.00022   0.00023   1.64364
   A178       1.25688   0.00000   0.00001   0.00007   0.00008   1.25695
   A179       1.50541  -0.00000  -0.00001   0.00018   0.00018   1.50558
   A180       1.58956   0.00002   0.00002   0.00015   0.00017   1.58973
   A181       1.50150  -0.00001   0.00000   0.00002   0.00002   1.50152
   A182       1.49966  -0.00001  -0.00002  -0.00016  -0.00017   1.49949
   A183       1.54452  -0.00003  -0.00003  -0.00052  -0.00055   1.54397
   A184       1.62610   0.00001  -0.00000  -0.00018  -0.00019   1.62591
   A185       1.50061  -0.00001   0.00001   0.00012   0.00014   1.50075
   A186       1.74670  -0.00001   0.00000   0.00009   0.00009   1.74679
   A187       1.49127  -0.00001   0.00001   0.00010   0.00011   1.49137
   A188       1.75171  -0.00001   0.00002   0.00010   0.00012   1.75183
   A189       1.60637  -0.00001  -0.00001  -0.00014  -0.00015   1.60622
   A190       1.94136  -0.00001  -0.00002  -0.00012  -0.00014   1.94122
   A191       1.65691   0.00000   0.00000   0.00006   0.00006   1.65698
   A192       1.58497  -0.00000  -0.00003  -0.00043  -0.00046   1.58452
   A193       1.99079  -0.00001  -0.00001  -0.00025  -0.00026   1.99054
   A194       1.71260   0.00001   0.00001   0.00015   0.00016   1.71276
   A195       2.57876   0.00000  -0.00001   0.00007   0.00007   2.57883
   A196       1.58541  -0.00000  -0.00000   0.00008   0.00008   1.58549
   A197       1.71621   0.00000  -0.00000   0.00010   0.00009   1.71630
   A198       0.92532   0.00001   0.00001   0.00013   0.00014   0.92546
   A199       2.21445  -0.00000   0.00000  -0.00003  -0.00003   2.21442
   A200       1.71136   0.00000   0.00000  -0.00011  -0.00011   1.71125
   A201       2.31032   0.00001  -0.00000   0.00007   0.00006   2.31039
   A202       1.57278   0.00001  -0.00000  -0.00007  -0.00007   1.57271
   A203       2.31149  -0.00000   0.00000  -0.00003  -0.00003   2.31146
   A204       2.21394  -0.00001  -0.00000  -0.00004  -0.00004   2.21389
   A205       1.57370   0.00000  -0.00001  -0.00019  -0.00020   1.57350
   A206       1.50832  -0.00000  -0.00001  -0.00007  -0.00008   1.50825
   A207       2.34997   0.00000   0.00000   0.00009   0.00009   2.35006
   A208       1.40569   0.00000   0.00001   0.00007   0.00008   1.40576
   A209       2.24413  -0.00000   0.00000   0.00006   0.00006   2.24419
   A210       2.07186   0.00000   0.00000   0.00003   0.00003   2.07189
   A211       1.43178   0.00000   0.00000   0.00008   0.00008   1.43186
   A212       2.39921  -0.00000   0.00000   0.00000   0.00001   2.39922
   A213       2.28462  -0.00000   0.00000   0.00006   0.00006   2.28468
   A214       1.41513   0.00000  -0.00001  -0.00031  -0.00032   1.41481
   A215       1.55824   0.00002  -0.00001   0.00011   0.00010   1.55834
   A216       2.06734  -0.00000   0.00001   0.00021   0.00023   2.06757
   A217       1.57122   0.00003   0.00003   0.00078   0.00081   1.57203
   A218       2.25630  -0.00000  -0.00001  -0.00022  -0.00023   2.25607
   A219       2.31497  -0.00003  -0.00002  -0.00047  -0.00049   2.31447
   A220       1.58025   0.00003   0.00004   0.00068   0.00072   1.58097
   A221       1.42306  -0.00000  -0.00001  -0.00035  -0.00036   1.42270
   A222       2.24531  -0.00001  -0.00001  -0.00016  -0.00017   2.24514
   A223       1.52950   0.00001  -0.00001   0.00003   0.00002   1.52953
   A224       2.32538  -0.00002  -0.00002  -0.00035  -0.00037   2.32500
   A225       2.07290  -0.00000   0.00001   0.00015   0.00016   2.07306
   A226       2.22100  -0.00005  -0.00001  -0.00032  -0.00033   2.22067
   A227       2.37525  -0.00061  -0.00021  -0.00389  -0.00410   2.37115
   A228       3.17062  -0.00002  -0.00003  -0.00071  -0.00074   3.16988
   A229       2.98760  -0.00002  -0.00001   0.00005   0.00004   2.98765
    D1       -0.78097   0.00002  -0.00002   0.00021   0.00020  -0.78077
    D2       -1.83390   0.00002  -0.00002   0.00037   0.00035  -1.83356
    D3        2.30138   0.00001  -0.00001   0.00037   0.00036   2.30174
    D4        1.60964   0.00003  -0.00001   0.00048   0.00047   1.61011
    D5        1.10879   0.00000  -0.00000  -0.00008  -0.00009   1.10870
    D6        0.05585   0.00000  -0.00001   0.00007   0.00006   0.05591
    D7       -2.09206  -0.00000   0.00001   0.00007   0.00008  -2.09198
    D8       -2.78380   0.00001   0.00001   0.00018   0.00019  -2.78361
    D9        0.26038   0.00000  -0.00001  -0.00003  -0.00004   0.26034
   D10       -0.79256  -0.00000  -0.00001   0.00012   0.00011  -0.79245
   D11       -2.94046  -0.00000  -0.00000   0.00012   0.00012  -2.94034
   D12        2.65099   0.00001  -0.00000   0.00023   0.00023   2.65121
   D13       -3.13524   0.00001  -0.00001   0.00014   0.00013  -3.13511
   D14        2.09501   0.00001  -0.00001   0.00029   0.00028   2.09529
   D15       -0.05290   0.00001   0.00000   0.00029   0.00029  -0.05260
   D16       -0.74463   0.00002   0.00000   0.00040   0.00040  -0.74423
   D17       -2.57040  -0.00001   0.00000  -0.00004  -0.00004  -2.57044
   D18        2.65985  -0.00001  -0.00000   0.00011   0.00011   2.65996
   D19        0.51195  -0.00001   0.00001   0.00011   0.00012   0.51207
   D20       -0.17979   0.00000   0.00001   0.00022   0.00023  -0.17956
   D21       -0.25668   0.00000  -0.00000   0.00006   0.00005  -0.25662
   D22        0.79074  -0.00000  -0.00001  -0.00009  -0.00010   0.79064
   D23        2.94635  -0.00002   0.00002  -0.00040  -0.00038   2.94597
   D24       -2.65079  -0.00000   0.00001  -0.00025  -0.00024  -2.65102
   D25       -1.10124   0.00000  -0.00001   0.00004   0.00003  -1.10122
   D26       -0.05383  -0.00000  -0.00001  -0.00011  -0.00012  -0.05395
   D27        2.10178  -0.00002   0.00001  -0.00042  -0.00040   2.10138
   D28        2.78783  -0.00000   0.00000  -0.00027  -0.00026   2.78757
   D29        0.78512   0.00001  -0.00002   0.00011   0.00009   0.78521
   D30        1.83253   0.00000  -0.00002  -0.00004  -0.00006   1.83247
   D31       -2.29504  -0.00001   0.00000  -0.00034  -0.00034  -2.29539
   D32       -1.60899   0.00000  -0.00001  -0.00020  -0.00020  -1.60919
   D33        2.57255   0.00001  -0.00000   0.00004   0.00004   2.57259
   D34       -2.66322   0.00000  -0.00001  -0.00010  -0.00011  -2.66333
   D35       -0.50761  -0.00001   0.00002  -0.00041  -0.00039  -0.50800
   D36        0.17844   0.00001   0.00001  -0.00026  -0.00025   0.17819
   D37        3.13268  -0.00000   0.00000   0.00001   0.00001   3.13268
   D38       -2.10310  -0.00001  -0.00000  -0.00014  -0.00014  -2.10324
   D39        0.05251  -0.00003   0.00003  -0.00045  -0.00042   0.05209
   D40        0.73857  -0.00001   0.00002  -0.00030  -0.00028   0.73828
   D41        0.82310  -0.00002   0.00003  -0.00028  -0.00024   0.82285
   D42       -2.32201   0.00003  -0.00016   0.00075   0.00060  -2.32140
   D43       -2.32019  -0.00000   0.00003   0.00050   0.00052  -2.31967
   D44       -0.82950  -0.00001   0.00004  -0.00016  -0.00012  -0.82962
   D45        2.30859   0.00003  -0.00015   0.00087   0.00072   2.30931
   D46        2.31040   0.00000   0.00003   0.00062   0.00064   2.31104
   D47        0.00450  -0.00001   0.00004  -0.00030  -0.00025   0.00425
   D48       -3.14060   0.00003  -0.00015   0.00073   0.00059  -3.14001
   D49       -3.13879   0.00001   0.00004   0.00048   0.00051  -3.13828
   D50        3.13441  -0.00001   0.00001  -0.00019  -0.00018   3.13422
   D51       -0.01070   0.00003  -0.00018   0.00084   0.00066  -0.01003
   D52       -0.00889   0.00000   0.00000   0.00059   0.00058  -0.00830
   D53        3.13203  -0.00001   0.00003  -0.00019  -0.00016   3.13187
   D54       -0.01307   0.00003  -0.00016   0.00084   0.00069  -0.01239
   D55       -0.01126   0.00001   0.00002   0.00059   0.00060  -0.01066
   D56       -0.05606   0.00000   0.00000  -0.00006  -0.00005  -0.05611
   D57       -1.10287   0.00000  -0.00000   0.00002   0.00002  -1.10285
   D58        2.78016   0.00000   0.00001  -0.00012  -0.00011   2.78004
   D59        2.08984  -0.00001   0.00002  -0.00025  -0.00023   2.08961
   D60        0.78991  -0.00000   0.00001  -0.00015  -0.00014   0.78977
   D61       -0.25690  -0.00000   0.00000  -0.00007  -0.00007  -0.25697
   D62       -2.65706  -0.00000   0.00001  -0.00021  -0.00020  -2.65726
   D63        2.93581  -0.00002   0.00002  -0.00034  -0.00032   2.93549
   D64        1.82977  -0.00000  -0.00002  -0.00002  -0.00005   1.82973
   D65        0.78296   0.00000  -0.00003   0.00006   0.00002   0.78298
   D66       -1.61720   0.00000  -0.00002  -0.00008  -0.00011  -1.61731
   D67       -2.30752  -0.00001  -0.00001  -0.00021  -0.00023  -2.30774
   D68       -2.09295  -0.00001   0.00001  -0.00009  -0.00008  -2.09303
   D69       -3.13976  -0.00000   0.00000  -0.00001  -0.00001  -3.13977
   D70        0.74326  -0.00000   0.00001  -0.00015  -0.00014   0.74312
   D71        0.05295  -0.00002   0.00002  -0.00028  -0.00025   0.05269
   D72       -2.65434   0.00001   0.00000  -0.00009  -0.00009  -2.65442
   D73        2.58204   0.00001  -0.00001  -0.00001  -0.00002   2.58202
   D74        0.18187   0.00001   0.00000  -0.00015  -0.00015   0.18173
   D75       -0.50844  -0.00001   0.00001  -0.00028  -0.00027  -0.50871
   D76        0.25784  -0.00000   0.00002  -0.00005  -0.00003   0.25781
   D77       -0.79530   0.00000   0.00001   0.00020   0.00022  -0.79508
   D78        2.65654   0.00001   0.00001   0.00010   0.00011   2.65665
   D79       -2.93708  -0.00000   0.00001   0.00005   0.00006  -2.93702
   D80        1.10691  -0.00000   0.00002  -0.00014  -0.00012   1.10679
   D81        0.05377   0.00000   0.00001   0.00011   0.00013   0.05390
   D82       -2.77758   0.00001   0.00001   0.00001   0.00003  -2.77755
   D83       -2.08801  -0.00000   0.00001  -0.00004  -0.00003  -2.08804
   D84       -0.78022   0.00001   0.00000   0.00008   0.00009  -0.78013
   D85       -1.83336   0.00001  -0.00000   0.00033   0.00033  -1.83303
   D86        1.61848   0.00002  -0.00000   0.00023   0.00023   1.61871
   D87        2.30804   0.00001  -0.00001   0.00018   0.00018   2.30822
   D88       -2.57331  -0.00001   0.00001  -0.00024  -0.00022  -2.57353
   D89        2.65674  -0.00001   0.00001   0.00001   0.00002   2.65676
   D90       -0.17461  -0.00001   0.00001  -0.00009  -0.00008  -0.17469
   D91        0.51496  -0.00002   0.00000  -0.00014  -0.00013   0.51482
   D92        3.14047   0.00001   0.00001  -0.00003  -0.00002   3.14044
   D93        2.08733   0.00001   0.00000   0.00022   0.00022   2.08755
   D94       -0.74402   0.00001   0.00000   0.00011   0.00012  -0.74390
   D95       -0.05445   0.00000  -0.00000   0.00007   0.00006  -0.05439
   D96       -0.83497  -0.00001   0.00002   0.00000   0.00002  -0.83495
   D97        2.34094   0.00001  -0.00015  -0.00071  -0.00087   2.34007
   D98        2.29333   0.00000   0.00005   0.00119   0.00124   2.29456
   D99       -0.01295  -0.00000  -0.00002   0.00022   0.00020  -0.01274
   D100      -3.12023   0.00002  -0.00019  -0.00050  -0.00069  -3.12091
   D101       3.11535   0.00001   0.00001   0.00140   0.00142   3.11677
   D102       0.81640  -0.00001   0.00002  -0.00002  -0.00000   0.81640
   D103      -2.29088   0.00002  -0.00016  -0.00073  -0.00089  -2.29177
   D104      -2.33849   0.00000   0.00005   0.00117   0.00121  -2.33728
   D105       3.13886   0.00000   0.00001   0.00013   0.00014   3.13900
   D106       0.03158   0.00002  -0.00016  -0.00059  -0.00075   0.03083
   D107      -0.01603   0.00001   0.00004   0.00131   0.00135  -0.01468
   D108      -3.13847  -0.00000   0.00000   0.00009   0.00009  -3.13838
   D109       0.03744   0.00002  -0.00017  -0.00062  -0.00079   0.03664
   D110      -0.01017   0.00001   0.00003   0.00128   0.00131  -0.00887
   D111       0.83497  -0.00001  -0.00001  -0.00028  -0.00029   0.83468
   D112      -0.22720  -0.00001  -0.00001  -0.00015  -0.00016  -0.22736
   D113      -1.42150  -0.00002   0.00003  -0.00040  -0.00037  -1.42187
   D114       2.59614  -0.00000  -0.00001  -0.00021  -0.00022   2.59592
   D115      -2.62375   0.00000  -0.00000  -0.00009  -0.00009  -2.62384
   D116       1.71482  -0.00002   0.00001  -0.00035  -0.00034   1.71449
   D117       0.20185   0.00001  -0.00002  -0.00012  -0.00013   0.20171
   D118      -0.85688   0.00001  -0.00002  -0.00005  -0.00007  -0.85695
   D119      -1.74024  -0.00001   0.00002  -0.00033  -0.00031  -1.74056
   D120       2.59203  -0.00000  -0.00001  -0.00008  -0.00010   2.59194
   D121      -2.62029  -0.00000  -0.00001  -0.00012  -0.00013  -2.62042
   D122       1.39411  -0.00001   0.00001  -0.00028  -0.00027   1.39385
   D123       1.08951  -0.00000   0.00001   0.00026   0.00027   1.08978
   D124      -0.00839   0.00002   0.00001   0.00036   0.00037  -0.00802
   D125      -2.83538   0.00001  -0.00001   0.00007   0.00006  -2.83532
   D126      -2.76210   0.00002   0.00001   0.00039   0.00040  -2.76170
   D127      -0.00936  -0.00003   0.00003  -0.00017  -0.00014  -0.00950
   D128      -1.10726  -0.00001   0.00003  -0.00007  -0.00004  -1.10730
   D129       2.34894  -0.00002   0.00001  -0.00036  -0.00035   2.34859
   D130       2.42221  -0.00001   0.00003  -0.00004  -0.00000   2.42221
   D131      -2.34398  -0.00002  -0.00000  -0.00021  -0.00022  -2.34420
   D132       2.84131  -0.00000  -0.00001  -0.00012  -0.00012   2.84118
   D133       0.01432  -0.00001  -0.00002  -0.00040  -0.00043   0.01389
   D134       0.08759  -0.00000  -0.00000  -0.00008  -0.00009   0.08750
   D135      -2.43630  -0.00002   0.00000  -0.00011  -0.00011  -2.43640
   D136       2.74899  -0.00000   0.00000  -0.00001  -0.00001   2.74898
   D137      -0.07800  -0.00001  -0.00002  -0.00030  -0.00032  -0.07832
   D138      -0.00473  -0.00000   0.00000   0.00002   0.00003  -0.00470
   D139      -0.72720   0.00000   0.00000   0.00009   0.00009  -0.72711
   D140       0.40762  -0.00000   0.00001  -0.00010  -0.00009   0.40753
   D141       3.05148   0.00000  -0.00000  -0.00009  -0.00009   3.05139
   D142       2.78793  -0.00001  -0.00000  -0.00014  -0.00015   2.78778
   D143       0.27108  -0.00000   0.00003   0.00003   0.00006   0.27114
   D144       1.40590  -0.00000   0.00004  -0.00016  -0.00012   1.40578
   D145      -2.23342  -0.00000   0.00002  -0.00015  -0.00012  -2.23355
   D146      -2.49698  -0.00001   0.00002  -0.00020  -0.00018  -2.49715
   D147       2.47921   0.00000  -0.00001  -0.00009  -0.00010   2.47911
   D148      -2.66916   0.00000   0.00000  -0.00028  -0.00028  -2.66944
   D149      -0.02530   0.00000  -0.00001  -0.00027  -0.00028  -0.02558
   D150      -0.28885  -0.00000  -0.00001  -0.00032  -0.00033  -0.28918
   D151       3.11919  -0.00001  -0.00001  -0.00019  -0.00020   3.11899
   D152      -2.02917  -0.00002   0.00000  -0.00038  -0.00038  -2.02955
   D153       0.61469  -0.00001  -0.00001  -0.00037  -0.00038   0.61430
   D154       0.35114  -0.00002  -0.00001  -0.00042  -0.00044   0.35070
   D155      -0.05970   0.00000   0.00001  -0.00006  -0.00006  -0.05976
   D156       0.99530  -0.00001   0.00000  -0.00019  -0.00018   0.99511
   D157      -3.06079   0.00000   0.00000   0.00039   0.00039  -3.06040
   D158      -2.43066   0.00000  -0.00000   0.00021   0.00021  -2.43045
   D159      -1.10838  -0.00001  -0.00001  -0.00035  -0.00036  -1.10875
   D160      -0.05339  -0.00003  -0.00002  -0.00047  -0.00049  -0.05388
   D161       2.17371  -0.00001  -0.00001   0.00010   0.00009   2.17380
   D162       2.80384  -0.00001  -0.00002  -0.00007  -0.00009   2.80375
   D163       2.28408   0.00001   0.00000   0.00003   0.00003   2.28411
   D164      -2.94411  -0.00001  -0.00000  -0.00009  -0.00010  -2.94421
   D165      -0.71701   0.00001  -0.00000   0.00048   0.00048  -0.71653
   D166      -0.08688   0.00001  -0.00000   0.00030   0.00030  -0.08658
   D167       2.68317  -0.00000  -0.00001  -0.00000  -0.00001   2.68316
   D168      -2.54502  -0.00001  -0.00001  -0.00012  -0.00013  -2.54515
   D169      -0.31792   0.00000  -0.00001   0.00045   0.00044  -0.31748
   D170       0.31221   0.00000  -0.00001   0.00027   0.00026   0.31247
   D171       0.77506   0.00002  -0.00003   0.00023   0.00020   0.77525
   D172      -2.66857  -0.00006   0.00001  -0.00147  -0.00146  -2.67003
   D173      -1.99966   0.00001  -0.00002  -0.00047  -0.00050  -2.00016
   D174      -0.42451   0.00000  -0.00003   0.00012   0.00009  -0.42443
   D175       2.41504  -0.00007   0.00001  -0.00158  -0.00157   2.41347
   D176       3.08396   0.00000  -0.00002  -0.00058  -0.00061   3.08335
   D177      -2.96381   0.00001  -0.00001   0.00028   0.00027  -2.96355
   D178      -0.12426  -0.00007   0.00003  -0.00142  -0.00139  -0.12565
   D179       0.54465   0.00000  -0.00000  -0.00042  -0.00043   0.54423
   D180       3.01613   0.00001   0.00001   0.00031   0.00031   3.01645
   D181      -0.42750  -0.00006   0.00005  -0.00139  -0.00134  -0.42884
   D182       0.24141   0.00001   0.00002  -0.00039  -0.00038   0.24103
   D183       2.81553   0.00000  -0.00001   0.00004   0.00004   2.81557
   D184      -1.95302   0.00001   0.00001   0.00030   0.00032  -1.95270
   D185      -0.41077   0.00000   0.00001   0.00028   0.00029  -0.41048
   D186       0.88538  -0.00001   0.00000  -0.00016  -0.00016   0.88522
   D187       1.86817   0.00001  -0.00003   0.00022   0.00020   1.86836
   D188      -0.00657  -0.00001   0.00000  -0.00014  -0.00014  -0.00670
   D189       1.10498  -0.00000   0.00002   0.00013   0.00015   1.10513
   D190       2.19217   0.00001   0.00002   0.00025   0.00027   2.19244
   D191      -2.64119  -0.00001   0.00002  -0.00018  -0.00016  -2.64136
   D192      -1.28348  -0.00000  -0.00003   0.00005   0.00002  -1.28346
   D193      -0.40368  -0.00001   0.00001  -0.00017  -0.00016  -0.40384
   D194       0.72222  -0.00000  -0.00000   0.00001   0.00001   0.72223
   D195      -3.11697  -0.00000   0.00000  -0.00000   0.00000  -3.11696
   D196      -2.71851  -0.00001   0.00000  -0.00010  -0.00009  -2.71860
   D197      -1.40211   0.00001  -0.00002   0.00022   0.00020  -1.40191
   D198      -0.27620   0.00003  -0.00003   0.00039   0.00036  -0.27584
   D199       2.16779   0.00003  -0.00002   0.00038   0.00036   2.16815
   D200       2.56625   0.00002  -0.00002   0.00029   0.00026   2.56652
   D201       2.67189   0.00001  -0.00002   0.00030   0.00028   2.67217
   D202      -2.48538   0.00002  -0.00003   0.00047   0.00045  -2.48493
   D203      -0.04139   0.00003  -0.00002   0.00046   0.00044  -0.04095
   D204       0.35707   0.00002  -0.00002   0.00037   0.00035   0.35742
   D205       2.03191  -0.00001  -0.00000   0.00016   0.00015   2.03206
   D206      -3.12537   0.00000  -0.00001   0.00033   0.00032  -3.12504
   D207      -0.68137   0.00001  -0.00001   0.00032   0.00031  -0.68106
   D208      -0.28291   0.00000  -0.00001   0.00023   0.00022  -0.28269
   D209      -0.76777   0.00001   0.00003  -0.00010  -0.00007  -0.76784
   D210       2.66683   0.00010  -0.00006   0.00148   0.00142   2.66825
   D211       1.99702  -0.00002  -0.00001   0.00062   0.00062   1.99764
   D212       0.42319  -0.00002   0.00004  -0.00023  -0.00019   0.42300
   D213      -2.42540   0.00008  -0.00005   0.00135   0.00130  -2.42410
   D214      -3.09521  -0.00005  -0.00000   0.00049   0.00049  -3.09471
   D215       2.95586  -0.00001   0.00005  -0.00016  -0.00011   2.95575
   D216       0.10727   0.00008  -0.00004   0.00143   0.00138   0.10865
   D217      -0.56253  -0.00004   0.00001   0.00057   0.00058  -0.56196
   D218      -3.01553  -0.00000   0.00002  -0.00019  -0.00017  -3.01570
   D219       0.41907   0.00009  -0.00007   0.00139   0.00132   0.42039
   D220      -0.25074  -0.00003  -0.00002   0.00053   0.00052  -0.25023
   D221      -0.98741   0.00001   0.00002  -0.00001   0.00001  -0.98740
   D222       0.05756   0.00000   0.00001   0.00011   0.00012   0.05768
   D223       3.06434   0.00000  -0.00001  -0.00044  -0.00045   3.06389
   D224       2.43086  -0.00002  -0.00002  -0.00061  -0.00063   2.43023
   D225       0.06576  -0.00000   0.00000  -0.00005  -0.00005   0.06571
   D226       1.11073  -0.00001  -0.00001   0.00006   0.00005   1.11079
   D227      -2.16567  -0.00000  -0.00003  -0.00049  -0.00052  -2.16619
   D228      -2.79915  -0.00003  -0.00004  -0.00066  -0.00070  -2.79985
   D229       2.93752   0.00001   0.00001   0.00029   0.00030   2.93782
   D230      -2.30070   0.00001   0.00001   0.00040   0.00041  -2.30029
   D231       0.70609   0.00001  -0.00002  -0.00015  -0.00016   0.70592
   D232       0.07260  -0.00002  -0.00002  -0.00032  -0.00034   0.07226
   D233       2.55094   0.00000  -0.00001   0.00008   0.00007   2.55101
   D234      -2.68728  -0.00000  -0.00001   0.00019   0.00018  -2.68710
   D235       0.31951  -0.00000  -0.00003  -0.00036  -0.00039   0.31912
   D236      -0.31398  -0.00003  -0.00004  -0.00053  -0.00057  -0.31455
   D237      -2.83545   0.00002   0.00001   0.00087   0.00088  -2.83456
   D238       1.92211   0.00001   0.00005   0.00083   0.00088   1.92299
   D239       0.39321  -0.00001   0.00004   0.00024   0.00029   0.39350
   D240      -1.88226   0.00000   0.00004   0.00044   0.00048  -1.88178
   D241      -0.89185   0.00000   0.00003   0.00052   0.00055  -0.89129
   D242       0.03179   0.00000  -0.00000   0.00040   0.00040   0.03219
   D243      -1.08434   0.00001   0.00002   0.00028   0.00030  -1.08404
   D244      -2.16729   0.00000   0.00002   0.00002   0.00004  -2.16725
   D245       1.30810  -0.00001   0.00003   0.00003   0.00007   1.30817
   D246       2.66992   0.00001   0.00003   0.00023   0.00026   2.67018
[truncated: 4,339,021 more chars]
