# Supplementary material for: A DFT Study on Ben(n = 10–12) Clusters with Hydrogen Storage Capacity
Source: Molecules. 2026 Feb 6;31(3):566. doi: 10.3390/molecules31030566 (PMC12899933; doi:10.3390/molecules31030566)
Supplement: Supplementary file 1 [file molecules-31-00566-s001.zip › Supplementary Information/Be11/H20-Be11.gjf]

%chk=C:\Users\18823\Desktop\BeH\BeH11\out\2\H20-Be11.chk
# opt freq def2tzvp em=gd3bj pbe1pbe

Title Card Required

0 1
 Be                -0.24695300   -0.27050500   -1.62211700
 Be                -0.16584700   -1.85596600    0.01167200
 Be                -1.81717600   -0.69444400   -0.02679200
 Be                -0.44186600   -0.45619400    1.59260300
 Be                -1.85855700    1.01227500   -1.18080600
 Be                 1.53781000   -0.80844600    0.79767300
 Be                 1.63937500    0.66302500   -0.75524300
 Be                 0.70986700    1.14992300    1.11481200
 Be                -0.00691200    1.83034500   -0.77004100
 Be                -1.41596200    1.26444500    0.74679700
 Be                 1.48422000   -1.36290500   -1.11728700
 H                 -3.08774800    1.70983900   -1.78952600
 H                 -2.76035500    1.29794800   -2.40098500
 H                  2.57472700   -2.29028500   -1.68571000
 H                  2.06649700   -2.16919100   -2.29951900
 H                  0.57020700    3.05391200   -1.49818800
 H                 -0.22571700    3.20655400   -1.40427200
 H                 -0.03956900   -3.37652100   -0.09500600
 H                 -0.83855200   -3.23769900   -0.00121500
 H                 -0.09563400   -0.81356400   -3.04750600
 H                 -0.77608200   -0.33862700   -3.05859600
 H                  1.43716600    2.35459400    1.83997100
 H                  1.29760900    1.83381100    2.42067800
 H                 -2.08242600    2.06721200    1.89847000
 H                 -2.53264500    2.21281600    1.24605700
 H                  2.51168200   -1.12403800    1.97042300
 H                  2.77924200   -1.55604000    1.34565800
 H                  2.62347200    1.60519100   -1.47574200
 H                  3.02503300    0.90504500   -1.36925400
 H                 -3.29450400   -1.09909900   -0.15400800
 H                 -2.89473900   -1.80055700   -0.05817100
 H                 -0.63217400   -0.59879600    3.16366700
 H                 -0.94941800   -1.25799500    2.85898100
 H                 -1.93215700   -2.79493000   -2.53699100
 H                 -2.26834700   -3.30117800   -2.97712300
 H                  0.83478100   -3.80645300    3.11088200
 H                  0.77739700   -3.29849000    2.56164800
 H                  2.98769600    4.56712900    0.19804500
 H                  2.59585600    3.93660100    0.10032900
 H                  4.48874500    1.58032300    1.47344000
 H                  3.86031700    1.27862900    1.19539500
 H                 -3.47847600   -0.32528900    2.48785500
 H                 -4.00656300   -0.44580900    3.00739900
 H                  4.81924400   -1.04372800   -0.41789000
 H                  5.55485100   -1.18165900   -0.45441400
 H                 -5.65896400    1.24447700    0.36949900
 H                 -4.92244700    1.11965900    0.31063100
 H                 -2.98616075    5.05180326   -0.90501029
 H                 -2.79807413    4.49953720   -0.76491882
 H                 -0.90200500    2.15700933   -4.08497473
 H                 -0.86120223    2.30435532   -4.66516805
