# Supplementary material for: A DFT Study on Ben(n = 10–12) Clusters with Hydrogen Storage Capacity
Source: Molecules. 2026 Feb 6;31(3):566. doi: 10.3390/molecules31030566 (PMC12899933; doi:10.3390/molecules31030566)
Supplement: Supplementary file 1 [file molecules-31-00566-s001.zip › Supplementary Information/Be11/H20-Be11.out]

 Entering Gaussian System, Link 0=g16
 Initial command:
 /home/super/DK/Gaussian/g16/l1.exe "/home/super/DK/Gaussian/g16scratch/Gau-51983.inp" -scrdir="/home/super/DK/Gaussian/g16scratch/"
 Default is to use a total of  14 processors:
                               14 via shared-memory
                                1 via Linda
 Entering Link 1 = /home/super/DK/Gaussian/g16/l1.exe PID=     51985.
  
 Copyright (c) 1988,1990,1992,1993,1995,1998,2003,2009,2016,
            Gaussian, Inc.  All Rights Reserved.
  
 This is part of the Gaussian(R) 16 program.  It is based on
 the Gaussian(R) 09 system (copyright 2009, Gaussian, Inc.),
 the Gaussian(R) 03 system (copyright 2003, Gaussian, Inc.),
 the Gaussian(R) 98 system (copyright 1998, Gaussian, Inc.),
 the Gaussian(R) 94 system (copyright 1995, Gaussian, Inc.),
 the Gaussian 92(TM) system (copyright 1992, Gaussian, Inc.),
 the Gaussian 90(TM) system (copyright 1990, Gaussian, Inc.),
 the Gaussian 88(TM) system (copyright 1988, Gaussian, Inc.),
 the Gaussian 86(TM) system (copyright 1986, Carnegie Mellon
 University), and the Gaussian 82(TM) system (copyright 1983,
 Carnegie Mellon University). Gaussian is a federally registered
 trademark of Gaussian, Inc.
  
 This software contains proprietary and confidential information,
 including trade secrets, belonging to Gaussian, Inc.
  
 This software is provided under written license and may be
 used, copied, transmitted, or stored only in accord with that
 written license.
  
 The following legend is applicable only to US Government
 contracts under FAR:
  
                    RESTRICTED RIGHTS LEGEND
  
 Use, reproduction and disclosure by the US Government is
 subject to restrictions as set forth in subparagraphs (a)
 and (c) of the Commercial Computer Software - Restricted
 Rights clause in FAR 52.227-19.
  
 Gaussian, Inc.
 340 Quinnipiac St., Bldg. 40, Wallingford CT 06492
  
  
 ---------------------------------------------------------------
 Warning -- This program may not be used in any manner that
 competes with the business of Gaussian, Inc. or will provide
 assistance to any competitor of Gaussian, Inc.  The licensee
 of this program is prohibited from giving any competitor of
 Gaussian, Inc. access to this program.  By using this program,
 the user acknowledges that Gaussian, Inc. is engaged in the
 business of creating and licensing software in the field of
 computational chemistry and represents and warrants to the
 licensee that it is not a competitor of Gaussian, Inc. and that
 it will not use this program in any manner prohibited above.
 ---------------------------------------------------------------
  

 Cite this work as:
 Gaussian 16, Revision A.03,
 M. J. Frisch, G. W. Trucks, H. B. Schlegel, G. E. Scuseria, 
 M. A. Robb, J. R. Cheeseman, G. Scalmani, V. Barone, 
 G. A. Petersson, H. Nakatsuji, X. Li, M. Caricato, A. V. Marenich, 
 J. Bloino, B. G. Janesko, R. Gomperts, B. Mennucci, H. P. Hratchian, 
 J. V. Ortiz, A. F. Izmaylov, J. L. Sonnenberg, D. Williams-Young, 
 F. Ding, F. Lipparini, F. Egidi, J. Goings, B. Peng, A. Petrone, 
 T. Henderson, D. Ranasinghe, V. G. Zakrzewski, J. Gao, N. Rega, 
 G. Zheng, W. Liang, M. Hada, M. Ehara, K. Toyota, R. Fukuda, 
 J. Hasegawa, M. Ishida, T. Nakajima, Y. Honda, O. Kitao, H. Nakai, 
 T. Vreven, K. Throssell, J. A. Montgomery, Jr., J. E. Peralta, 
 F. Ogliaro, M. J. Bearpark, J. J. Heyd, E. N. Brothers, K. N. Kudin, 
 V. N. Staroverov, T. A. Keith, R. Kobayashi, J. Normand, 
 K. Raghavachari, A. P. Rendell, J. C. Burant, S. S. Iyengar, 
 J. Tomasi, M. Cossi, J. M. Millam, M. Klene, C. Adamo, R. Cammi, 
 J. W. Ochterski, R. L. Martin, K. Morokuma, O. Farkas, 
 J. B. Foresman, and D. J. Fox, Gaussian, Inc., Wallingford CT, 2016.
 
 ******************************************
 Gaussian 16:  ES64L-G16RevA.03 25-Dec-2016
                 6-Sep-2024 
 ******************************************
 %chk=/home/super/YCY/BeH/Be11/2/H20-Be11.chk
 ------------------------------------
 # opt freq def2tzvp em=gd3bj pbe1pbe
 ------------------------------------
 1/18=20,19=15,26=3,38=1/1,3;
 2/9=110,12=2,17=6,18=5,40=1/2;
 3/5=44,7=101,11=2,25=1,30=1,71=1,74=-13,124=41/1,2,3;
 4//1;
 5/5=2,38=5/2;
 6/7=2,8=2,9=2,10=2,28=1/1;
 7//1,2,3,16;
 1/18=20,19=15,26=3/3(2);
 2/9=110/2;
 99//99;
 2/9=110/2;
 3/5=44,7=101,11=2,25=1,30=1,71=1,74=-13,124=41/1,2,3;
 4/5=5,16=3,69=1/1;
 5/5=2,38=5/2;
 7//1,2,3,16;
 1/18=20,19=15,26=3/3(-5);
 2/9=110/2;
 6/7=2,8=2,9=2,10=2,19=2,28=1/1;
 99/9=1/99;
 -------------------
 Title Card Required
 -------------------
 Symbolic Z-matrix:
 Charge =  0 Multiplicity = 1
 Be                   -0.24695  -0.27051  -1.62212 
 Be                   -0.16585  -1.85597   0.01167 
 Be                   -1.81718  -0.69444  -0.02679 
 Be                   -0.44187  -0.45619   1.5926 
 Be                   -1.85856   1.01228  -1.18081 
 Be                    1.53781  -0.80845   0.79767 
 Be                    1.63938   0.66303  -0.75524 
 Be                    0.70987   1.14992   1.11481 
 Be                   -0.00691   1.83035  -0.77004 
 Be                   -1.41596   1.26445   0.7468 
 Be                    1.48422  -1.36291  -1.11729 
 H                    -3.08775   1.70984  -1.78953 
 H                    -2.76036   1.29795  -2.40099 
 H                     2.57473  -2.29028  -1.68571 
 H                     2.0665   -2.16919  -2.29952 
 H                     0.57021   3.05391  -1.49819 
 H                    -0.22572   3.20655  -1.40427 
 H                    -0.03957  -3.37652  -0.09501 
 H                    -0.83855  -3.2377   -0.00122 
 H                    -0.09563  -0.81356  -3.04751 
 H                    -0.77608  -0.33863  -3.0586 
 H                     1.43717   2.35459   1.83997 
 H                     1.29761   1.83381   2.42068 
 H                    -2.08243   2.06721   1.89847 
 H                    -2.53265   2.21282   1.24606 
 H                     2.51168  -1.12404   1.97042 
 H                     2.77924  -1.55604   1.34566 
 H                     2.62347   1.60519  -1.47574 
 H                     3.02503   0.90505  -1.36925 
 H                    -3.2945   -1.0991   -0.15401 
 H                    -2.89474  -1.80056  -0.05817 
 H                    -0.63217  -0.5988    3.16367 
 H                    -0.94942  -1.258     2.85898 
 H                    -1.93216  -2.79493  -2.53699 
 H                    -2.26835  -3.30118  -2.97712 
 H                     0.83478  -3.80645   3.11088 
 H                     0.7774   -3.29849   2.56165 
 H                     2.9877    4.56713   0.19805 
 H                     2.59586   3.9366    0.10033 
 H                     4.48875   1.58032   1.47344 
 H                     3.86032   1.27863   1.19539 
 H                    -3.47848  -0.32529   2.48786 
 H                    -4.00656  -0.44581   3.0074 
 H                     4.81924  -1.04373  -0.41789 
 H                     5.55485  -1.18166  -0.45441 
 H                    -5.65896   1.24448   0.3695 
 H                    -4.92245   1.11966   0.31063 
 H                    -2.98616   5.0518   -0.90501 
 H                    -2.79807   4.49954  -0.76492 
 H                    -0.90201   2.15701  -4.08497 
 H                    -0.8612    2.30436  -4.66517 
 
 Add virtual bond connecting atoms H39        and H16        Dist= 5.15D+00.
 Add virtual bond connecting atoms H39        and H22        Dist= 4.95D+00.
 Add virtual bond connecting atoms H50        and H13        Dist= 5.01D+00.
 Add virtual bond connecting atoms H50        and H21        Dist= 5.10D+00.
 Add virtual bond connecting atoms H37        and H18        Dist= 5.25D+00.
 Add virtual bond connecting atoms H37        and H26        Dist= 5.37D+00.
 Add virtual bond connecting atoms H37        and H33        Dist= 5.08D+00.
 Add virtual bond connecting atoms H42        and H24        Dist= 5.35D+00.
 Add virtual bond connecting atoms H42        and H30        Dist= 5.21D+00.
 Add virtual bond connecting atoms H42        and H33        Dist= 5.14D+00.
 Add virtual bond connecting atoms H41        and H22        Dist= 5.16D+00.
 Add virtual bond connecting atoms H41        and H26        Dist= 5.41D+00.
 Add virtual bond connecting atoms H41        and H29        Dist= 5.15D+00.
 Add virtual bond connecting atoms H44        and H14        Dist= 5.41D+00.
 Add virtual bond connecting atoms H44        and H27        Dist= 5.19D+00.
 Add virtual bond connecting atoms H44        and H29        Dist= 5.32D+00.
 Add virtual bond connecting atoms H34        and H19        Dist= 5.29D+00.
 Add virtual bond connecting atoms H34        and H20        Dist= 5.20D+00.
 Add virtual bond connecting atoms H34        and H21        Dist= 5.22D+00.
 Add virtual bond connecting atoms H34        and H31        Dist= 5.36D+00.
 Add virtual bond connecting atoms H47        and H12        Dist= 5.39D+00.
 Add virtual bond connecting atoms H47        and H25        Dist= 5.27D+00.
 Add virtual bond connecting atoms H47        and H30        Dist= 5.27D+00.
 Add virtual bond connecting atoms H49        and H12        Dist= 5.64D+00.
 Add virtual bond connecting atoms H49        and H17        Dist= 5.57D+00.
 Add virtual bond connecting atoms H49        and H25        Dist= 5.78D+00.

 GradGradGradGradGradGradGradGradGradGradGradGradGradGradGradGradGradGrad
 Berny optimization.
 Initialization pass.
                           ----------------------------
                           !    Initial Parameters    !
                           ! (Angstroms and Degrees)  !
 --------------------------                            --------------------------
 ! Name  Definition              Value          Derivative Info.                !
 --------------------------------------------------------------------------------
 ! R1    R(1,2)                  2.2781         estimate D2E/DX2                !
 ! R2    R(1,3)                  2.2782         estimate D2E/DX2                !
 ! R3    R(1,5)                  2.1065         estimate D2E/DX2                !
 ! R4    R(1,7)                  2.2762         estimate D2E/DX2                !
 ! R5    R(1,9)                  2.2797         estimate D2E/DX2                !
 ! R6    R(1,11)                 2.1084         estimate D2E/DX2                !
 ! R7    R(1,20)                 1.5328         estimate D2E/DX2                !
 ! R8    R(1,21)                 1.5323         estimate D2E/DX2                !
 ! R9    R(2,3)                  2.0193         estimate D2E/DX2                !
 ! R10   R(2,4)                  2.1295         estimate D2E/DX2                !
 ! R11   R(2,6)                  2.1488         estimate D2E/DX2                !
 ! R12   R(2,11)                 2.0592         estimate D2E/DX2                !
 ! R13   R(2,18)                 1.5295         estimate D2E/DX2                !
 ! R14   R(2,19)                 1.5368         estimate D2E/DX2                !
 ! R15   R(3,4)                  2.1379         estimate D2E/DX2                !
 ! R16   R(3,5)                  2.0607         estimate D2E/DX2                !
 ! R17   R(3,10)                 2.144          estimate D2E/DX2                !
 ! R18   R(3,30)                 1.537          estimate D2E/DX2                !
 ! R19   R(3,31)                 1.5445         estimate D2E/DX2                !
 ! R20   R(4,6)                  2.1622         estimate D2E/DX2                !
 ! R21   R(4,8)                  2.0333         estimate D2E/DX2                !
 ! R22   R(4,10)                 2.1505         estimate D2E/DX2                !
 ! R23   R(4,32)                 1.589          estimate D2E/DX2                !
 ! R24   R(4,33)                 1.5825         estimate D2E/DX2                !
 ! R25   R(5,9)                  2.0656         estimate D2E/DX2                !
 ! R26   R(5,10)                 1.9938         estimate D2E/DX2                !
 ! R27   R(5,12)                 1.5388         estimate D2E/DX2                !
 ! R28   R(5,13)                 1.5439         estimate D2E/DX2                !
 ! R29   R(6,7)                  2.1417         estimate D2E/DX2                !
 ! R30   R(6,8)                  2.1497         estimate D2E/DX2                !
 ! R31   R(6,11)                 1.9943         estimate D2E/DX2                !
 ! R32   R(6,26)                 1.5567         estimate D2E/DX2                !
 ! R33   R(6,27)                 1.5493         estimate D2E/DX2                !
 ! R34   R(7,8)                  2.1443         estimate D2E/DX2                !
 ! R35   R(7,9)                  2.0182         estimate D2E/DX2                !
 ! R36   R(7,11)                 2.0639         estimate D2E/DX2                !
 ! R37   R(7,28)                 1.5412         estimate D2E/DX2                !
 ! R38   R(7,29)                 1.5348         estimate D2E/DX2                !
 ! R39   R(8,9)                  2.1282         estimate D2E/DX2                !
 ! R40   R(8,10)                 2.1605         estimate D2E/DX2                !
 ! R41   R(8,22)                 1.5831         estimate D2E/DX2                !
 ! R42   R(8,23)                 1.587          estimate D2E/DX2                !
 ! R43   R(9,10)                 2.1463         estimate D2E/DX2                !
 ! R44   R(9,16)                 1.5364         estimate D2E/DX2                !
 ! R45   R(9,17)                 1.531          estimate D2E/DX2                !
 ! R46   R(10,24)                1.554          estimate D2E/DX2                !
 ! R47   R(10,25)                1.5478         estimate D2E/DX2                !
 ! R48   R(11,14)                1.5402         estimate D2E/DX2                !
 ! R49   R(11,15)                1.5449         estimate D2E/DX2                !
 ! R50   R(12,13)                0.8067         estimate D2E/DX2                !
 ! R51   R(12,47)                2.8505         estimate D2E/DX2                !
 ! R52   R(12,49)                2.986          estimate D2E/DX2                !
 ! R53   R(13,50)                2.6509         estimate D2E/DX2                !
 ! R54   R(14,15)                0.8061         estimate D2E/DX2                !
 ! R55   R(14,44)                2.8634         estimate D2E/DX2                !
 ! R56   R(16,17)                0.8159         estimate D2E/DX2                !
 ! R57   R(16,39)                2.7272         estimate D2E/DX2                !
 ! R58   R(17,49)                2.9492         estimate D2E/DX2                !
 ! R59   R(18,19)                0.8164         estimate D2E/DX2                !
 ! R60   R(18,37)                2.7805         estimate D2E/DX2                !
 ! R61   R(19,34)                2.7968         estimate D2E/DX2                !
 ! R62   R(20,21)                0.8299         estimate D2E/DX2                !
 ! R63   R(20,34)                2.7494         estimate D2E/DX2                !
 ! R64   R(21,34)                2.7644         estimate D2E/DX2                !
 ! R65   R(21,50)                2.7014         estimate D2E/DX2                !
 ! R66   R(22,23)                0.7924         estimate D2E/DX2                !
 ! R67   R(22,39)                2.6214         estimate D2E/DX2                !
 ! R68   R(22,41)                2.7285         estimate D2E/DX2                !
 ! R69   R(24,25)                0.8059         estimate D2E/DX2                !
 ! R70   R(24,42)                2.832          estimate D2E/DX2                !
 ! R71   R(25,47)                2.7895         estimate D2E/DX2                !
 ! R72   R(25,49)                3.0567         estimate D2E/DX2                !
 ! R73   R(26,27)                0.8053         estimate D2E/DX2                !
 ! R74   R(26,37)                2.8435         estimate D2E/DX2                !
 ! R75   R(26,41)                2.8622         estimate D2E/DX2                !
 ! R76   R(27,44)                2.7448         estimate D2E/DX2                !
 ! R77   R(28,29)                0.8141         estimate D2E/DX2                !
 ! R78   R(29,41)                2.723          estimate D2E/DX2                !
 ! R79   R(29,44)                2.8146         estimate D2E/DX2                !
 ! R80   R(30,31)                0.813          estimate D2E/DX2                !
 ! R81   R(30,42)                2.759          estimate D2E/DX2                !
 ! R82   R(30,47)                2.7909         estimate D2E/DX2                !
 ! R83   R(31,34)                2.839          estimate D2E/DX2                !
 ! R84   R(32,33)                0.7925         estimate D2E/DX2                !
 ! R85   R(33,37)                2.6896         estimate D2E/DX2                !
 ! R86   R(33,42)                2.721          estimate D2E/DX2                !
 ! R87   R(34,35)                0.7504         estimate D2E/DX2                !
 ! R88   R(36,37)                0.7503         estimate D2E/DX2                !
 ! R89   R(38,39)                0.7488         estimate D2E/DX2                !
 ! R90   R(40,41)                0.7505         estimate D2E/DX2                !
 ! R91   R(42,43)                0.7506         estimate D2E/DX2                !
 ! R92   R(44,45)                0.7493         estimate D2E/DX2                !
 ! R93   R(46,47)                0.7493         estimate D2E/DX2                !
 ! R94   R(48,49)                0.6            estimate D2E/DX2                !
 ! R95   R(50,51)                0.6            estimate D2E/DX2                !
 ! A1    A(2,1,5)              107.5058         estimate D2E/DX2                !
 ! A2    A(2,1,7)               89.0143         estimate D2E/DX2                !
 ! A3    A(2,1,9)              111.6881         estimate D2E/DX2                !
 ! A4    A(2,1,20)             114.6347         estimate D2E/DX2                !
 ! A5    A(2,1,21)             130.8189         estimate D2E/DX2                !
 ! A6    A(3,1,7)              112.3835         estimate D2E/DX2                !
 ! A7    A(3,1,9)               88.9874         estimate D2E/DX2                !
 ! A8    A(3,1,11)             107.5683         estimate D2E/DX2                !
 ! A9    A(3,1,20)             130.7892         estimate D2E/DX2                !
 ! A10   A(3,1,21)             114.2154         estimate D2E/DX2                !
 ! A11   A(5,1,7)              107.7265         estimate D2E/DX2                !
 ! A12   A(5,1,11)             153.3205         estimate D2E/DX2                !
 ! A13   A(5,1,20)             119.0832         estimate D2E/DX2                !
 ! A14   A(5,1,21)              87.6666         estimate D2E/DX2                !
 ! A15   A(7,1,20)             114.6856         estimate D2E/DX2                !
 ! A16   A(7,1,21)             131.407          estimate D2E/DX2                !
 ! A17   A(9,1,11)             107.549          estimate D2E/DX2                !
 ! A18   A(9,1,20)             131.5792         estimate D2E/DX2                !
 ! A19   A(9,1,21)             115.3218         estimate D2E/DX2                !
 ! A20   A(11,1,20)             87.5949         estimate D2E/DX2                !
 ! A21   A(11,1,21)            119.0099         estimate D2E/DX2                !
 ! A22   A(1,2,4)               94.0336         estimate D2E/DX2                !
 ! A23   A(1,2,6)               87.2078         estimate D2E/DX2                !
 ! A24   A(1,2,18)             130.1517         estimate D2E/DX2                !
 ! A25   A(1,2,19)             127.1663         estimate D2E/DX2                !
 ! A26   A(3,2,6)              112.0192         estimate D2E/DX2                !
 ! A27   A(3,2,11)             120.4722         estimate D2E/DX2                !
 ! A28   A(3,2,18)             129.6454         estimate D2E/DX2                !
 ! A29   A(3,2,19)              99.1513         estimate D2E/DX2                !
 ! A30   A(4,2,11)             110.7005         estimate D2E/DX2                !
 ! A31   A(4,2,18)             135.7207         estimate D2E/DX2                !
 ! A32   A(4,2,19)             122.7153         estimate D2E/DX2                !
 ! A33   A(6,2,18)             116.4029         estimate D2E/DX2                !
 ! A34   A(6,2,19)             142.0345         estimate D2E/DX2                !
 ! A35   A(11,2,18)             97.6802         estimate D2E/DX2                !
 ! A36   A(11,2,19)            124.1544         estimate D2E/DX2                !
 ! A37   A(1,3,4)               93.8014         estimate D2E/DX2                !
 ! A38   A(1,3,10)              87.3443         estimate D2E/DX2                !
 ! A39   A(1,3,30)             130.8054         estimate D2E/DX2                !
 ! A40   A(1,3,31)             126.8612         estimate D2E/DX2                !
 ! A41   A(2,3,5)              120.2321         estimate D2E/DX2                !
 ! A42   A(2,3,10)             111.4475         estimate D2E/DX2                !
 ! A43   A(2,3,30)             129.506          estimate D2E/DX2                !
 ! A44   A(2,3,31)              99.1478         estimate D2E/DX2                !
 ! A45   A(4,3,5)              110.1705         estimate D2E/DX2                !
 ! A46   A(4,3,30)             135.263          estimate D2E/DX2                !
 ! A47   A(4,3,31)             122.9561         estimate D2E/DX2                !
 ! A48   A(5,3,30)              98.766          estimate D2E/DX2                !
 ! A49   A(5,3,31)             124.5933         estimate D2E/DX2                !
 ! A50   A(10,3,30)            116.7614         estimate D2E/DX2                !
 ! A51   A(10,3,31)            142.3919         estimate D2E/DX2                !
 ! A52   A(2,4,8)              105.7445         estimate D2E/DX2                !
 ! A53   A(2,4,10)             107.0164         estimate D2E/DX2                !
 ! A54   A(2,4,32)             133.6742         estimate D2E/DX2                !
 ! A55   A(2,4,33)             107.6152         estimate D2E/DX2                !
 ! A56   A(3,4,6)              106.999          estimate D2E/DX2                !
 ! A57   A(3,4,8)              105.9274         estimate D2E/DX2                !
 ! A58   A(3,4,32)             131.4438         estimate D2E/DX2                !
 ! A59   A(3,4,33)             110.0825         estimate D2E/DX2                !
 ! A60   A(6,4,10)             113.6074         estimate D2E/DX2                !
 ! A61   A(6,4,32)             117.2933         estimate D2E/DX2                !
 ! A62   A(6,4,33)             120.3531         estimate D2E/DX2                !
 ! A63   A(8,4,32)             111.7813         estimate D2E/DX2                !
 ! A64   A(8,4,33)             140.3487         estimate D2E/DX2                !
 ! A65   A(10,4,32)            113.9804         estimate D2E/DX2                !
 ! A66   A(10,4,33)            125.0892         estimate D2E/DX2                !
 ! A67   A(1,5,10)              96.2997         estimate D2E/DX2                !
 ! A68   A(1,5,12)             143.5395         estimate D2E/DX2                !
 ! A69   A(1,5,13)             113.2016         estimate D2E/DX2                !
 ! A70   A(3,5,9)              101.4583         estimate D2E/DX2                !
 ! A71   A(3,5,12)             127.8074         estimate D2E/DX2                !
 ! A72   A(3,5,13)             127.414          estimate D2E/DX2                !
 ! A73   A(9,5,12)             127.9652         estimate D2E/DX2                !
 ! A74   A(9,5,13)             127.408          estimate D2E/DX2                !
 ! A75   A(10,5,12)            120.1607         estimate D2E/DX2                !
 ! A76   A(10,5,13)            150.4986         estimate D2E/DX2                !
 ! A77   A(2,6,7)               96.1598         estimate D2E/DX2                !
 ! A78   A(2,6,8)              101.1105         estimate D2E/DX2                !
 ! A79   A(2,6,26)             132.2771         estimate D2E/DX2                !
 ! A80   A(2,6,27)             121.9667         estimate D2E/DX2                !
 ! A81   A(4,6,7)              101.4236         estimate D2E/DX2                !
 ! A82   A(4,6,11)             111.9444         estimate D2E/DX2                !
 ! A83   A(4,6,26)             109.1986         estimate D2E/DX2                !
 ! A84   A(4,6,27)             133.0172         estimate D2E/DX2                !
 ! A85   A(7,6,26)             130.9838         estimate D2E/DX2                !
 ! A86   A(7,6,27)             123.3656         estimate D2E/DX2                !
 ! A87   A(8,6,11)             112.6174         estimate D2E/DX2                !
 ! A88   A(8,6,26)             108.3299         estimate D2E/DX2                !
 ! A89   A(8,6,27)             134.108          estimate D2E/DX2                !
 ! A90   A(11,6,26)            133.1424         estimate D2E/DX2                !
 ! A91   A(11,6,27)            103.1205         estimate D2E/DX2                !
 ! A92   A(1,7,6)               87.4245         estimate D2E/DX2                !
 ! A93   A(1,7,8)               93.7859         estimate D2E/DX2                !
 ! A94   A(1,7,28)             127.0016         estimate D2E/DX2                !
 ! A95   A(1,7,29)             131.3374         estimate D2E/DX2                !
 ! A96   A(6,7,9)              111.3471         estimate D2E/DX2                !
 ! A97   A(6,7,28)             142.116          estimate D2E/DX2                !
 ! A98   A(6,7,29)             116.1818         estimate D2E/DX2                !
 ! A99   A(8,7,11)             110.0771         estimate D2E/DX2                !
 ! A100  A(8,7,28)             123.071          estimate D2E/DX2                !
 ! A101  A(8,7,29)             134.7835         estimate D2E/DX2                !
 ! A102  A(9,7,11)             120.3417         estimate D2E/DX2                !
 ! A103  A(9,7,28)              99.4303         estimate D2E/DX2                !
 ! A104  A(9,7,29)             129.9645         estimate D2E/DX2                !
 ! A105  A(11,7,28)            124.4776         estimate D2E/DX2                !
 ! A106  A(11,7,29)             98.7708         estimate D2E/DX2                !
 ! A107  A(4,8,7)              105.7297         estimate D2E/DX2                !
 ! A108  A(4,8,9)              105.657          estimate D2E/DX2                !
 ! A109  A(4,8,22)             138.9113         estimate D2E/DX2                !
 ! A110  A(4,8,23)             110.9053         estimate D2E/DX2                !
 ! A111  A(6,8,9)              106.8766         estimate D2E/DX2                !
 ! A112  A(6,8,10)             113.7109         estimate D2E/DX2                !
 ! A113  A(6,8,22)             125.7238         estimate D2E/DX2                !
 ! A114  A(6,8,23)             111.7983         estimate D2E/DX2                !
 ! A115  A(7,8,10)             106.8582         estimate D2E/DX2                !
 ! A116  A(7,8,22)             111.9085         estimate D2E/DX2                !
 ! A117  A(7,8,23)             130.9146         estimate D2E/DX2                !
 ! A118  A(9,8,22)             108.4894         estimate D2E/DX2                !
 ! A119  A(9,8,23)             135.7028         estimate D2E/DX2                !
 ! A120  A(10,8,22)            119.3241         estimate D2E/DX2                !
 ! A121  A(10,8,23)            118.7992         estimate D2E/DX2                !
 ! A122  A(1,9,8)               94.1205         estimate D2E/DX2                !
 ! A123  A(1,9,10)              87.2513         estimate D2E/DX2                !
 ! A124  A(1,9,16)             126.6072         estimate D2E/DX2                !
 ! A125  A(1,9,17)             131.1826         estimate D2E/DX2                !
 ! A126  A(5,9,7)              120.2401         estimate D2E/DX2                !
 ! A127  A(5,9,8)              110.5738         estimate D2E/DX2                !
 ! A128  A(5,9,16)             123.9113         estimate D2E/DX2                !
 ! A129  A(5,9,17)              98.3668         estimate D2E/DX2                !
 ! A130  A(7,9,10)             112.2003         estimate D2E/DX2                !
 ! A131  A(7,9,16)              99.0733         estimate D2E/DX2                !
 ! A132  A(7,9,17)             129.7561         estimate D2E/DX2                !
 ! A133  A(8,9,16)             123.2197         estimate D2E/DX2                !
 ! A134  A(8,9,17)             134.6188         estimate D2E/DX2                !
 ! A135  A(10,9,16)            142.3309         estimate D2E/DX2                !
 ! A136  A(10,9,17)            115.8453         estimate D2E/DX2                !
 ! A137  A(3,10,8)             101.3711         estimate D2E/DX2                !
 ! A138  A(3,10,9)              96.2437         estimate D2E/DX2                !
 ! A139  A(3,10,24)            131.2332         estimate D2E/DX2                !
 ! A140  A(3,10,25)            122.7656         estimate D2E/DX2                !
 ! A141  A(4,10,5)             112.3089         estimate D2E/DX2                !
 ! A142  A(4,10,9)             101.043          estimate D2E/DX2                !
 ! A143  A(4,10,24)            108.4269         estimate D2E/DX2                !
 ! A144  A(4,10,25)            133.6433         estimate D2E/DX2                !
 ! A145  A(5,10,8)             112.1114         estimate D2E/DX2                !
 ! A146  A(5,10,24)            133.3641         estimate D2E/DX2                !
 ! A147  A(5,10,25)            103.2498         estimate D2E/DX2                !
 ! A148  A(8,10,24)            108.8524         estimate D2E/DX2                !
 ! A149  A(8,10,25)            133.4271         estimate D2E/DX2                !
 ! A150  A(9,10,24)            131.9983         estimate D2E/DX2                !
 ! A151  A(9,10,25)            122.688          estimate D2E/DX2                !
 ! A152  A(1,11,6)              96.1959         estimate D2E/DX2                !
 ! A153  A(1,11,14)            143.6053         estimate D2E/DX2                !
 ! A154  A(1,11,15)            113.3687         estimate D2E/DX2                !
 ! A155  A(2,11,7)             101.4847         estimate D2E/DX2                !
 ! A156  A(2,11,14)            128.7186         estimate D2E/DX2                !
 ! A157  A(2,11,15)            126.6255         estimate D2E/DX2                !
 ! A158  A(6,11,14)            120.1807         estimate D2E/DX2                !
 ! A159  A(6,11,15)            150.4288         estimate D2E/DX2                !
 ! A160  A(7,11,14)            127.0524         estimate D2E/DX2                !
 ! A161  A(7,11,15)            128.1849         estimate D2E/DX2                !
 ! A162  A(5,12,47)             97.402          estimate D2E/DX2                !
 ! A163  A(5,12,49)            102.1387         estimate D2E/DX2                !
 ! A164  A(13,12,47)           135.5604         estimate D2E/DX2                !
 ! A165  A(13,12,49)           134.2479         estimate D2E/DX2                !
 ! A166  A(47,12,49)            90.1754         estimate D2E/DX2                !
 ! A167  A(5,13,50)             98.7743         estimate D2E/DX2                !
 ! A168  A(12,13,50)           126.9106         estimate D2E/DX2                !
 ! A169  A(11,14,44)            97.4385         estimate D2E/DX2                !
 ! A170  A(15,14,44)           139.9961         estimate D2E/DX2                !
 ! A171  A(9,16,39)            105.0096         estimate D2E/DX2                !
 ! A172  A(17,16,39)           126.6257         estimate D2E/DX2                !
 ! A173  A(9,17,49)            115.3999         estimate D2E/DX2                !
 ! A174  A(16,17,49)           163.3171         estimate D2E/DX2                !
 ! A175  A(2,18,37)             85.9699         estimate D2E/DX2                !
 ! A176  A(19,18,37)            99.9634         estimate D2E/DX2                !
 ! A177  A(2,19,34)             92.0875         estimate D2E/DX2                !
 ! A178  A(18,19,34)           107.7852         estimate D2E/DX2                !
 ! A179  A(1,20,34)             90.9574         estimate D2E/DX2                !
 ! A180  A(1,21,34)             90.4026         estimate D2E/DX2                !
 ! A181  A(1,21,50)            109.3416         estimate D2E/DX2                !
 ! A182  A(20,21,50)           124.8902         estimate D2E/DX2                !
 ! A183  A(34,21,50)           150.8164         estimate D2E/DX2                !
 ! A184  A(8,22,39)            110.9977         estimate D2E/DX2                !
 ! A185  A(8,22,41)             89.9834         estimate D2E/DX2                !
 ! A186  A(23,22,39)           163.9068         estimate D2E/DX2                !
 ! A187  A(23,22,41)            94.0349         estimate D2E/DX2                !
 ! A188  A(39,22,41)            71.8603         estimate D2E/DX2                !
 ! A189  A(10,24,42)            85.9422         estimate D2E/DX2                !
 ! A190  A(25,24,42)            92.6204         estimate D2E/DX2                !
 ! A191  A(10,25,47)           105.653          estimate D2E/DX2                !
 ! A192  A(10,25,49)           107.9879         estimate D2E/DX2                !
 ! A193  A(24,25,47)           132.7848         estimate D2E/DX2                !
 ! A194  A(24,25,49)           135.7435         estimate D2E/DX2                !
 ! A195  A(47,25,49)            89.8945         estimate D2E/DX2                !
 ! A196  A(6,26,37)             85.9923         estimate D2E/DX2                !
 ! A197  A(6,26,41)             85.4459         estimate D2E/DX2                !
 ! A198  A(27,26,37)            87.3477         estimate D2E/DX2                !
 ! A199  A(27,26,41)            94.8007         estimate D2E/DX2                !
 ! A200  A(6,27,44)            106.1535         estimate D2E/DX2                !
 ! A201  A(26,27,44)           130.1841         estimate D2E/DX2                !
 ! A202  A(7,29,41)             85.5139         estimate D2E/DX2                !
 ! A203  A(7,29,44)            109.3364         estimate D2E/DX2                !
 ! A204  A(28,29,41)            99.0044         estimate D2E/DX2                !
 ! A205  A(28,29,44)           162.5701         estimate D2E/DX2                !
 ! A206  A(41,29,44)            65.2344         estimate D2E/DX2                !
 ! A207  A(3,30,42)             84.8938         estimate D2E/DX2                !
 ! A208  A(3,30,47)            109.7291         estimate D2E/DX2                !
 ! A209  A(31,30,42)            99.3167         estimate D2E/DX2                !
 ! A210  A(31,30,47)           162.3786         estimate D2E/DX2                !
 ! A211  A(42,30,47)            65.0842         estimate D2E/DX2                !
 ! A212  A(3,31,34)             91.8352         estimate D2E/DX2                !
 ! A213  A(30,31,34)           111.4676         estimate D2E/DX2                !
 ! A214  A(4,33,37)             95.164          estimate D2E/DX2                !
 ! A215  A(4,33,42)             90.8756         estimate D2E/DX2                !
 ! A216  A(32,33,37)           114.6173         estimate D2E/DX2                !
 ! A217  A(32,33,42)            98.0124         estimate D2E/DX2                !
 ! A218  A(37,33,42)           147.3226         estimate D2E/DX2                !
 ! A219  A(19,34,20)            91.2177         estimate D2E/DX2                !
 ! A220  A(19,34,21)            98.5237         estimate D2E/DX2                !
 ! A221  A(19,34,31)            52.8709         estimate D2E/DX2                !
 ! A222  A(19,34,35)           126.8845         estimate D2E/DX2                !
 ! A223  A(20,34,31)            97.8276         estimate D2E/DX2                !
 ! A224  A(20,34,35)           132.5766         estimate D2E/DX2                !
 ! A225  A(21,34,31)            89.7321         estimate D2E/DX2                !
 ! A226  A(21,34,35)           132.5457         estimate D2E/DX2                !
 ! A227  A(31,34,35)           126.6232         estimate D2E/DX2                !
 ! A228  A(18,37,26)            90.1148         estimate D2E/DX2                !
 ! A229  A(18,37,33)            86.4611         estimate D2E/DX2                !
 ! A230  A(18,37,36)           134.6571         estimate D2E/DX2                !
 ! A231  A(26,37,33)            80.4687         estimate D2E/DX2                !
 ! A232  A(26,37,36)           128.5544         estimate D2E/DX2                !
 ! A233  A(33,37,36)           118.8025         estimate D2E/DX2                !
 ! A234  A(16,39,22)            82.2612         estimate D2E/DX2                !
 ! A235  A(16,39,38)           137.539          estimate D2E/DX2                !
 ! A236  A(22,39,38)           130.7611         estimate D2E/DX2                !
 ! A237  A(22,41,26)            81.2923         estimate D2E/DX2                !
 ! A238  A(22,41,29)            90.2395         estimate D2E/DX2                !
 ! A239  A(22,41,40)           119.8407         estimate D2E/DX2                !
 ! A240  A(26,41,29)            89.7323         estimate D2E/DX2                !
 ! A241  A(26,41,40)           129.1738         estimate D2E/DX2                !
 ! A242  A(29,41,40)           131.372          estimate D2E/DX2                !
 ! A243  A(24,42,30)            90.2745         estimate D2E/DX2                !
 ! A244  A(24,42,33)            81.94           estimate D2E/DX2                !
 ! A245  A(24,42,43)           128.7963         estimate D2E/DX2                !
 ! A246  A(30,42,33)            88.4234         estimate D2E/DX2                !
 ! A247  A(30,42,43)           131.66           estimate D2E/DX2                !
 ! A248  A(33,42,43)           120.2989         estimate D2E/DX2                !
 ! A249  A(14,44,27)            67.7063         estimate D2E/DX2                !
 ! A250  A(14,44,29)            69.6397         estimate D2E/DX2                !
 ! A251  A(14,44,45)           131.8976         estimate D2E/DX2                !
 ! A252  A(27,44,29)            82.6822         estimate D2E/DX2                !
 ! A253  A(27,44,45)           136.5999         estimate D2E/DX2                !
 ! A254  A(29,44,45)           137.4574         estimate D2E/DX2                !
 ! A255  A(12,47,25)            67.3254         estimate D2E/DX2                !
 ! A256  A(12,47,30)            70.5182         estimate D2E/DX2                !
 ! A257  A(12,47,46)           130.9982         estimate D2E/DX2                !
 ! A258  A(25,47,30)            82.3944         estimate D2E/DX2                !
 ! A259  A(25,47,46)           138.6289         estimate D2E/DX2                !
 ! A260  A(30,47,46)           135.9585         estimate D2E/DX2                !
 ! A261  A(12,49,17)            66.4609         estimate D2E/DX2                !
 ! A262  A(12,49,25)            62.3061         estimate D2E/DX2                !
 ! A263  A(12,49,48)           138.539          estimate D2E/DX2                !
 ! A264  A(17,49,25)            74.8648         estimate D2E/DX2                !
 ! A265  A(17,49,48)           128.7814         estimate D2E/DX2                !
 ! A266  A(25,49,48)           150.3898         estimate D2E/DX2                !
 ! A267  A(13,50,21)            59.465          estimate D2E/DX2                !
 ! A268  A(13,50,51)           137.8625         estimate D2E/DX2                !
 ! A269  A(21,50,51)           126.2354         estimate D2E/DX2                !
 ! A270  L(37,26,41,27,-1)     182.1484         estimate D2E/DX2                !
 ! A271  L(37,26,41,27,-2)     170.4875         estimate D2E/DX2                !
 ! D1    D(5,1,2,4)            -44.7071         estimate D2E/DX2                !
 ! D2    D(5,1,2,6)           -105.0736         estimate D2E/DX2                !
 ! D3    D(5,1,2,18)           132.1523         estimate D2E/DX2                !
 ! D4    D(5,1,2,19)            92.4621         estimate D2E/DX2                !
 ! D5    D(7,1,2,4)             63.586          estimate D2E/DX2                !
 ! D6    D(7,1,2,6)              3.2196         estimate D2E/DX2                !
 ! D7    D(7,1,2,18)          -119.5546         estimate D2E/DX2                !
 ! D8    D(7,1,2,19)          -159.2447         estimate D2E/DX2                !
 ! D9    D(9,1,2,4)             14.9442         estimate D2E/DX2                !
 ! D10   D(9,1,2,6)            -45.4222         estimate D2E/DX2                !
 ! D11   D(9,1,2,18)          -168.1963         estimate D2E/DX2                !
 ! D12   D(9,1,2,19)           152.1135         estimate D2E/DX2                !
 ! D13   D(20,1,2,4)          -179.5654         estimate D2E/DX2                !
 ! D14   D(20,1,2,6)           120.0682         estimate D2E/DX2                !
 ! D15   D(20,1,2,18)           -2.706          estimate D2E/DX2                !
 ! D16   D(20,1,2,19)          -42.3962         estimate D2E/DX2                !
 ! D17   D(21,1,2,4)          -147.1827         estimate D2E/DX2                !
 ! D18   D(21,1,2,6)           152.4509         estimate D2E/DX2                !
 ! D19   D(21,1,2,18)           29.6767         estimate D2E/DX2                !
 ! D20   D(21,1,2,19)          -10.0135         estimate D2E/DX2                !
 ! D21   D(7,1,3,4)            -14.674          estimate D2E/DX2                !
 ! D22   D(7,1,3,10)            45.3116         estimate D2E/DX2                !
 ! D23   D(7,1,3,30)           169.0541         estimate D2E/DX2                !
 ! D24   D(7,1,3,31)          -151.6639         estimate D2E/DX2                !
 ! D25   D(9,1,3,4)            -63.0356         estimate D2E/DX2                !
 ! D26   D(9,1,3,10)            -3.0501         estimate D2E/DX2                !
 ! D27   D(9,1,3,30)           120.6925         estimate D2E/DX2                !
 ! D28   D(9,1,3,31)           159.9745         estimate D2E/DX2                !
 ! D29   D(11,1,3,4)            45.0674         estimate D2E/DX2                !
 ! D30   D(11,1,3,10)          105.0529         estimate D2E/DX2                !
 ! D31   D(11,1,3,30)         -131.2045         estimate D2E/DX2                !
 ! D32   D(11,1,3,31)          -91.9225         estimate D2E/DX2                !
 ! D33   D(20,1,3,4)           147.4857         estimate D2E/DX2                !
 ! D34   D(20,1,3,10)         -152.5287         estimate D2E/DX2                !
 ! D35   D(20,1,3,30)          -28.7862         estimate D2E/DX2                !
 ! D36   D(20,1,3,31)           10.4958         estimate D2E/DX2                !
 ! D37   D(21,1,3,4)           179.5069         estimate D2E/DX2                !
 ! D38   D(21,1,3,10)         -120.5075         estimate D2E/DX2                !
 ! D39   D(21,1,3,30)            3.235          estimate D2E/DX2                !
 ! D40   D(21,1,3,31)           42.517          estimate D2E/DX2                !
 ! D41   D(2,1,5,10)            47.0179         estimate D2E/DX2                !
 ! D42   D(2,1,5,12)          -132.8864         estimate D2E/DX2                !
 ! D43   D(2,1,5,13)          -133.0051         estimate D2E/DX2                !
 ! D44   D(7,1,5,10)           -47.6789         estimate D2E/DX2                !
 ! D45   D(7,1,5,12)           132.4168         estimate D2E/DX2                !
 ! D46   D(7,1,5,13)           132.2981         estimate D2E/DX2                !
 ! D47   D(11,1,5,10)            0.1555         estimate D2E/DX2                !
 ! D48   D(11,1,5,12)         -179.7488         estimate D2E/DX2                !
 ! D49   D(11,1,5,13)         -179.8675         estimate D2E/DX2                !
 ! D50   D(20,1,5,10)          179.5161         estimate D2E/DX2                !
 ! D51   D(20,1,5,12)           -0.3882         estimate D2E/DX2                !
 ! D52   D(20,1,5,13)           -0.5069         estimate D2E/DX2                !
 ! D53   D(21,1,5,10)          179.327          estimate D2E/DX2                !
 ! D54   D(21,1,5,12)           -0.5772         estimate D2E/DX2                !
 ! D55   D(21,1,5,13)           -0.696          estimate D2E/DX2                !
 ! D56   D(2,1,7,6)             -3.2297         estimate D2E/DX2                !
 ! D57   D(2,1,7,8)            -63.1339         estimate D2E/DX2                !
 ! D58   D(2,1,7,28)           159.5894         estimate D2E/DX2                !
 ! D59   D(2,1,7,29)           120.0459         estimate D2E/DX2                !
 ! D60   D(3,1,7,6)             45.1775         estimate D2E/DX2                !
 ! D61   D(3,1,7,8)            -14.7267         estimate D2E/DX2                !
 ! D62   D(3,1,7,28)          -152.0034         estimate D2E/DX2                !
 ! D63   D(3,1,7,29)           168.4531         estimate D2E/DX2                !
 ! D64   D(5,1,7,6)            104.8502         estimate D2E/DX2                !
 ! D65   D(5,1,7,8)             44.946          estimate D2E/DX2                !
 ! D66   D(5,1,7,28)           -92.3307         estimate D2E/DX2                !
 ! D67   D(5,1,7,29)          -131.8742         estimate D2E/DX2                !
 ! D68   D(20,1,7,6)          -120.0321         estimate D2E/DX2                !
 ! D69   D(20,1,7,8)          -179.9363         estimate D2E/DX2                !
 ! D70   D(20,1,7,28)           42.787          estimate D2E/DX2                !
 ! D71   D(20,1,7,29)            3.2435         estimate D2E/DX2                !
 ! D72   D(21,1,7,6)          -152.1535         estimate D2E/DX2                !
 ! D73   D(21,1,7,8)           147.9423         estimate D2E/DX2                !
 ! D74   D(21,1,7,28)           10.6656         estimate D2E/DX2                !
 ! D75   D(21,1,7,29)          -28.8779         estimate D2E/DX2                !
 ! D76   D(2,1,9,8)             14.7604         estimate D2E/DX2                !
 ! D77   D(2,1,9,10)           -45.6101         estimate D2E/DX2                !
 ! D78   D(2,1,9,16)           152.3013         estimate D2E/DX2                !
 ! D79   D(2,1,9,17)          -168.151          estimate D2E/DX2                !
 ! D80   D(3,1,9,8)             63.4176         estimate D2E/DX2                !
 ! D81   D(3,1,9,10)             3.0471         estimate D2E/DX2                !
 ! D82   D(3,1,9,16)          -159.0415         estimate D2E/DX2                !
 ! D83   D(3,1,9,17)          -119.4938         estimate D2E/DX2                !
 ! D84   D(11,1,9,8)           -44.704          estimate D2E/DX2                !
 ! D85   D(11,1,9,10)         -105.0746         estimate D2E/DX2                !
 ! D86   D(11,1,9,16)           92.8369         estimate D2E/DX2                !
 ! D87   D(11,1,9,17)          132.3845         estimate D2E/DX2                !
 ! D88   D(20,1,9,8)          -147.5146         estimate D2E/DX2                !
 ! D89   D(20,1,9,10)          152.1149         estimate D2E/DX2                !
 ! D90   D(20,1,9,16)           -9.9737         estimate D2E/DX2                !
 ! D91   D(20,1,9,17)           29.574          estimate D2E/DX2                !
 ! D92   D(21,1,9,8)           179.8712         estimate D2E/DX2                !
 ! D93   D(21,1,9,10)          119.5007         estimate D2E/DX2                !
 ! D94   D(21,1,9,16)          -42.5879         estimate D2E/DX2                !
 ! D95   D(21,1,9,17)           -3.0402         estimate D2E/DX2                !
 ! D96   D(3,1,11,6)           -47.9591         estimate D2E/DX2                !
 ! D97   D(3,1,11,14)          133.7819         estimate D2E/DX2                !
 ! D98   D(3,1,11,15)          131.4022         estimate D2E/DX2                !
 ! D99   D(5,1,11,6)            -0.7822         estimate D2E/DX2                !
 ! D100  D(5,1,11,14)         -179.0412         estimate D2E/DX2                !
 ! D101  D(5,1,11,15)          178.5791         estimate D2E/DX2                !
 ! D102  D(9,1,11,6)            46.6687         estimate D2E/DX2                !
 ! D103  D(9,1,11,14)         -131.5903         estimate D2E/DX2                !
 ! D104  D(9,1,11,15)         -133.97           estimate D2E/DX2                !
 ! D105  D(20,1,11,6)          179.7771         estimate D2E/DX2                !
 ! D106  D(20,1,11,14)           1.5181         estimate D2E/DX2                !
 ! D107  D(20,1,11,15)          -0.8616         estimate D2E/DX2                !
 ! D108  D(21,1,11,6)         -179.8357         estimate D2E/DX2                !
 ! D109  D(21,1,11,14)           1.9053         estimate D2E/DX2                !
 ! D110  D(21,1,11,15)          -0.4744         estimate D2E/DX2                !
 ! D111  D(2,1,20,34)           47.1666         estimate D2E/DX2                !
 ! D112  D(3,1,20,34)          -13.7175         estimate D2E/DX2                !
 ! D113  D(5,1,20,34)          -82.1589         estimate D2E/DX2                !
 ! D114  D(7,1,20,34)          148.1163         estimate D2E/DX2                !
 ! D115  D(9,1,20,34)         -150.9664         estimate D2E/DX2                !
 ! D116  D(11,1,20,34)          97.5537         estimate D2E/DX2                !
 ! D117  D(2,1,21,34)           10.7714         estimate D2E/DX2                !
 ! D118  D(2,1,21,50)          168.8618         estimate D2E/DX2                !
 ! D119  D(3,1,21,34)          -49.8055         estimate D2E/DX2                !
 ! D120  D(3,1,21,50)          108.2849         estimate D2E/DX2                !
 ! D121  D(5,1,21,34)         -100.4892         estimate D2E/DX2                !
 ! D122  D(5,1,21,50)           57.6013         estimate D2E/DX2                !
 ! D123  D(7,1,21,34)          147.7736         estimate D2E/DX2                !
 ! D124  D(7,1,21,50)          -54.136          estimate D2E/DX2                !
 ! D125  D(9,1,21,34)         -150.8379         estimate D2E/DX2                !
 ! D126  D(9,1,21,50)            7.2526         estimate D2E/DX2                !
 ! D127  D(11,1,21,34)          79.0855         estimate D2E/DX2                !
 ! D128  D(11,1,21,50)        -122.8241         estimate D2E/DX2                !
 ! D129  D(6,2,3,5)             62.3459         estimate D2E/DX2                !
 ! D130  D(6,2,3,10)            -0.5163         estimate D2E/DX2                !
 ! D131  D(6,2,3,30)          -162.4915         estimate D2E/DX2                !
 ! D132  D(6,2,3,31)          -158.2402         estimate D2E/DX2                !
 ! D133  D(11,2,3,5)            -0.7658         estimate D2E/DX2                !
 ! D134  D(11,2,3,10)          -63.628          estimate D2E/DX2                !
 ! D135  D(11,2,3,30)          134.3968         estimate D2E/DX2                !
 ! D136  D(11,2,3,31)          138.6481         estimate D2E/DX2                !
 ! D137  D(18,2,3,5)          -134.3106         estimate D2E/DX2                !
 ! D138  D(18,2,3,10)          162.8272         estimate D2E/DX2                !
 ! D139  D(18,2,3,30)            0.852          estimate D2E/DX2                !
 ! D140  D(18,2,3,31)            5.1033         estimate D2E/DX2                !
 ! D141  D(19,2,3,5)          -139.7547         estimate D2E/DX2                !
 ! D142  D(19,2,3,10)          157.383          estimate D2E/DX2                !
 ! D143  D(19,2,3,30)           -4.5922         estimate D2E/DX2                !
 ! D144  D(19,2,3,31)           -0.3409         estimate D2E/DX2                !
 ! D145  D(1,2,4,8)            -41.6688         estimate D2E/DX2                !
 ! D146  D(1,2,4,10)            23.3668         estimate D2E/DX2                !
 ! D147  D(1,2,4,32)           174.9902         estimate D2E/DX2                !
 ! D148  D(1,2,4,33)           160.0788         estimate D2E/DX2                !
 ! D149  D(11,2,4,8)            15.4607         estimate D2E/DX2                !
 ! D150  D(11,2,4,10)           80.4963         estimate D2E/DX2                !
 ! D151  D(11,2,4,32)         -127.8803         estimate D2E/DX2                !
 ! D152  D(11,2,4,33)         -142.7917         estimate D2E/DX2                !
 ! D153  D(18,2,4,8)           141.7698         estimate D2E/DX2                !
 ! D154  D(18,2,4,10)         -153.1946         estimate D2E/DX2                !
 ! D155  D(18,2,4,32)           -1.5711         estimate D2E/DX2                !
 ! D156  D(18,2,4,33)          -16.4826         estimate D2E/DX2                !
 ! D157  D(19,2,4,8)           178.414          estimate D2E/DX2                !
 ! D158  D(19,2,4,10)         -116.5504         estimate D2E/DX2                !
 ! D159  D(19,2,4,32)           35.073          estimate D2E/DX2                !
 ! D160  D(19,2,4,33)           20.1616         estimate D2E/DX2                !
 ! D161  D(1,2,6,7)             -3.4414         estimate D2E/DX2                !
 ! D162  D(1,2,6,8)             57.0872         estimate D2E/DX2                !
 ! D163  D(1,2,6,26)          -175.1994         estimate D2E/DX2                !
 ! D164  D(1,2,6,27)          -139.4467         estimate D2E/DX2                !
 ! D165  D(3,2,6,7)            -63.556          estimate D2E/DX2                !
 ! D166  D(3,2,6,8)             -3.0274         estimate D2E/DX2                !
 ! D167  D(3,2,6,26)           124.686          estimate D2E/DX2                !
 ! D168  D(3,2,6,27)           160.4387         estimate D2E/DX2                !
 ! D169  D(18,2,6,7)           130.7094         estimate D2E/DX2                !
 ! D170  D(18,2,6,8)          -168.762          estimate D2E/DX2                !
 ! D171  D(18,2,6,26)          -41.0487         estimate D2E/DX2                !
 ! D172  D(18,2,6,27)           -5.2959         estimate D2E/DX2                !
 ! D173  D(19,2,6,7)           153.5861         estimate D2E/DX2                !
 ! D174  D(19,2,6,8)          -145.8852         estimate D2E/DX2                !
 ! D175  D(19,2,6,26)          -18.1719         estimate D2E/DX2                !
 ! D176  D(19,2,6,27)           17.5808         estimate D2E/DX2                !
 ! D177  D(3,2,11,7)            44.6577         estimate D2E/DX2                !
 ! D178  D(3,2,11,14)         -153.366          estimate D2E/DX2                !
 ! D179  D(3,2,11,15)         -114.9065         estimate D2E/DX2                !
 ! D180  D(4,2,11,7)           -24.2078         estimate D2E/DX2                !
 ! D181  D(4,2,11,14)          137.7686         estimate D2E/DX2                !
 ! D182  D(4,2,11,15)          176.2281         estimate D2E/DX2                !
 ! D183  D(18,2,11,7)         -169.6184         estimate D2E/DX2                !
 ! D184  D(18,2,11,14)          -7.6421         estimate D2E/DX2                !
 ! D185  D(18,2,11,15)          30.8174         estimate D2E/DX2                !
 ! D186  D(19,2,11,7)          173.133          estimate D2E/DX2                !
 ! D187  D(19,2,11,14)         -24.8907         estimate D2E/DX2                !
 ! D188  D(19,2,11,15)          13.5688         estimate D2E/DX2                !
 ! D189  D(1,2,18,37)          161.1324         estimate D2E/DX2                !
 ! D190  D(3,2,18,37)         -111.9549         estimate D2E/DX2                !
 ! D191  D(4,2,18,37)          -23.3572         estimate D2E/DX2                !
 ! D192  D(6,2,18,37)           50.7873         estimate D2E/DX2                !
 ! D193  D(11,2,18,37)         107.1227         estimate D2E/DX2                !
 ! D194  D(1,2,19,34)            0.0839         estimate D2E/DX2                !
 ! D195  D(3,2,19,34)           63.9102         estimate D2E/DX2                !
 ! D196  D(4,2,19,34)          126.3759         estimate D2E/DX2                !
 ! D197  D(6,2,19,34)         -150.6289         estimate D2E/DX2                !
 ! D198  D(11,2,19,34)         -72.9767         estimate D2E/DX2                !
 ! D199  D(1,3,4,6)            -23.1221         estimate D2E/DX2                !
 ! D200  D(1,3,4,8)             41.3644         estimate D2E/DX2                !
 ! D201  D(1,3,4,32)          -178.5722         estimate D2E/DX2                !
 ! D202  D(1,3,4,33)          -155.5289         estimate D2E/DX2                !
 ! D203  D(5,3,4,6)            -80.1617         estimate D2E/DX2                !
 ! D204  D(5,3,4,8)            -15.6752         estimate D2E/DX2                !
 ! D205  D(5,3,4,32)           124.3882         estimate D2E/DX2                !
 ! D206  D(5,3,4,33)           147.4315         estimate D2E/DX2                !
 ! D207  D(30,3,4,6)           152.8682         estimate D2E/DX2                !
 ! D208  D(30,3,4,8)          -142.6453         estimate D2E/DX2                !
 ! D209  D(30,3,4,32)           -2.5819         estimate D2E/DX2                !
 ! D210  D(30,3,4,33)           20.4614         estimate D2E/DX2                !
 ! D211  D(31,3,4,6)           116.3043         estimate D2E/DX2                !
 ! D212  D(31,3,4,8)          -179.2092         estimate D2E/DX2                !
 ! D213  D(31,3,4,32)          -39.1458         estimate D2E/DX2                !
 ! D214  D(31,3,4,33)          -16.1025         estimate D2E/DX2                !
 ! D215  D(2,3,5,9)            -44.0033         estimate D2E/DX2                !
 ! D216  D(2,3,5,12)           153.8695         estimate D2E/DX2                !
 ! D217  D(2,3,5,13)           115.2968         estimate D2E/DX2                !
 ! D218  D(4,3,5,9)             24.0746         estimate D2E/DX2                !
 ! D219  D(4,3,5,12)          -138.0525         estimate D2E/DX2                !
 ! D220  D(4,3,5,13)          -176.6252         estimate D2E/DX2                !
 ! D221  D(30,3,5,9)           169.3948         estimate D2E/DX2                !
 ! D222  D(30,3,5,12)            7.2677         estimate D2E/DX2                !
 ! D223  D(30,3,5,13)          -31.305          estimate D2E/DX2                !
 ! D224  D(31,3,5,9)          -172.7184         estimate D2E/DX2                !
 ! D225  D(31,3,5,12)           25.1544         estimate D2E/DX2                !
 ! D226  D(31,3,5,13)          -13.4183         estimate D2E/DX2                !
 ! D227  D(1,3,10,8)           -56.5442         estimate D2E/DX2                !
 ! D228  D(1,3,10,9)             3.2588         estimate D2E/DX2                !
 ! D229  D(1,3,10,24)          175.5369         estimate D2E/DX2                !
 ! D230  D(1,3,10,25)          139.025          estimate D2E/DX2                !
 ! D231  D(2,3,10,8)             3.7879         estimate D2E/DX2                !
 ! D232  D(2,3,10,9)            63.5909         estimate D2E/DX2                !
 ! D233  D(2,3,10,24)         -124.131          estimate D2E/DX2                !
 ! D234  D(2,3,10,25)         -160.6429         estimate D2E/DX2                !
 ! D235  D(30,3,10,8)          168.2795         estimate D2E/DX2                !
 ! D236  D(30,3,10,9)         -131.9176         estimate D2E/DX2                !
 ! D237  D(30,3,10,24)          40.3606         estimate D2E/DX2                !
 ! D238  D(30,3,10,25)           3.8486         estimate D2E/DX2                !
 ! D239  D(31,3,10,8)          145.962          estimate D2E/DX2                !
 ! D240  D(31,3,10,9)         -154.235          estimate D2E/DX2                !
 ! D241  D(31,3,10,24)          18.0432         estimate D2E/DX2                !
 ! D242  D(31,3,10,25)         -18.4688         estimate D2E/DX2                !
 ! D243  D(1,3,30,42)         -163.3833         estimate D2E/DX2                !
 ! D244  D(1,3,30,47)         -102.1593         estimate D2E/DX2                !
 ! D245  D(2,3,30,42)          109.319          estimate D2E/DX2                !
 ! D246  D(2,3,30,47)          170.543          estimate D2E/DX2                !
 ! D247  D(4,3,30,42)           21.9055         estimate D2E/DX2                !
 ! D248  D(4,3,30,47)           83.1295         estimate D2E/DX2                !
 ! D249  D(5,3,30,42)         -108.7347         estimate D2E/DX2                !
 ! D250  D(5,3,30,47)          -47.5107         estimate D2E/DX2                !
 ! D251  D(10,3,30,42)         -51.8638         estimate D2E/DX2                !
 ! D252  D(10,3,30,47)           9.3602         estimate D2E/DX2                !
 ! D253  D(1,3,31,34)            2.1293         estimate D2E/DX2                !
 ! D254  D(2,3,31,34)          -61.7404         estimate D2E/DX2                !
 ! D255  D(4,3,31,34)         -123.6622         estimate D2E/DX2                !
 ! D256  D(5,3,31,34)           75.1946         estimate D2E/DX2                !
 ! D257  D(10,3,31,34)         153.5802         estimate D2E/DX2                !
 ! D258  D(3,4,6,7)             57.7604         estimate D2E/DX2                !
 ! D259  D(3,4,6,11)            -4.0195         estimate D2E/DX2                !
 ! D260  D(3,4,6,26)          -161.0828         estimate D2E/DX2                !
 ! D261  D(3,4,6,27)          -139.3077         estimate D2E/DX2                !
 ! D262  D(10,4,6,7)            -6.3184         estimate D2E/DX2                !
 ! D263  D(10,4,6,11)          -68.0983         estimate D2E/DX2                !
 ! D264  D(10,4,6,26)          134.8384         estimate D2E/DX2                !
 ! D265  D(10,4,6,27)          156.6135         estimate D2E/DX2                !
 ! D266  D(32,4,6,7)          -142.7555         estimate D2E/DX2                !
 ! D267  D(32,4,6,11)          155.4646         estimate D2E/DX2                !
 ! D268  D(32,4,6,26)           -1.5987         estimate D2E/DX2                !
 ! D269  D(32,4,6,27)           20.1764         estimate D2E/DX2                !
 ! D270  D(33,4,6,7)          -175.7185         estimate D2E/DX2                !
 ! D271  D(33,4,6,11)          122.5016         estimate D2E/DX2                !
 ! D272  D(33,4,6,26)          -34.5617         estimate D2E/DX2                !
 ! D273  D(33,4,6,27)          -12.7866         estimate D2E/DX2                !
 ! D274  D(2,4,8,7)              0.2645         estimate D2E/DX2                !
 ! D275  D(2,4,8,9)             59.0295         estimate D2E/DX2                !
 ! D276  D(2,4,8,22)          -155.631          estimate D2E/DX2                !
 ! D277  D(2,4,8,23)          -146.4495         estimate D2E/DX2                !
 ! D278  D(3,4,8,7)            -58.6594         estimate D2E/DX2                !
 ! D279  D(3,4,8,9)              0.1057         estimate D2E/DX2                !
 ! D280  D(3,4,8,22)           145.4451         estimate D2E/DX2                !
 ! D281  D(3,4,8,23)           154.6266         estimate D2E/DX2                !
 ! D282  D(32,4,8,7)           152.552          estimate D2E/DX2                !
 ! D283  D(32,4,8,9)          -148.6829         estimate D2E/DX2                !
 ! D284  D(32,4,8,22)           -3.3435         estimate D2E/DX2                !
 ! D285  D(32,4,8,23)            5.838          estimate D2E/DX2                !
 ! D286  D(33,4,8,7)           146.6625         estimate D2E/DX2                !
 ! D287  D(33,4,8,9)          -154.5724         estimate D2E/DX2                !
 ! D288  D(33,4,8,22)           -9.233          estimate D2E/DX2                !
 ! D289  D(33,4,8,23)           -0.0515         estimate D2E/DX2                !
 ! D290  D(2,4,10,5)             3.2812         estimate D2E/DX2                !
 ! D291  D(2,4,10,9)           -58.3472         estimate D2E/DX2                !
 ! D292  D(2,4,10,24)          160.0616         estimate D2E/DX2                !
 ! D293  D(2,4,10,25)          140.4766         estimate D2E/DX2                !
 ! D294  D(6,4,10,5)            67.47           estimate D2E/DX2                !
 ! D295  D(6,4,10,9)             5.8416         estimate D2E/DX2                !
 ! D296  D(6,4,10,24)         -135.7495         estimate D2E/DX2                !
 ! D297  D(6,4,10,25)         -155.3346         estimate D2E/DX2                !
 ! D298  D(32,4,10,5)         -154.6189         estimate D2E/DX2                !
 ! D299  D(32,4,10,9)          143.7526         estimate D2E/DX2                !
 ! D300  D(32,4,10,24)           2.1615         estimate D2E/DX2                !
 ! D301  D(32,4,10,25)         -17.4236         estimate D2E/DX2                !
 ! D302  D(33,4,10,5)         -123.7159         estimate D2E/DX2                !
 ! D303  D(33,4,10,9)          174.6557         estimate D2E/DX2                !
 ! D304  D(33,4,10,24)          33.0646         estimate D2E/DX2                !
 ! D305  D(33,4,10,25)          13.4795         estimate D2E/DX2                !
 ! D306  D(2,4,33,37)           43.2671         estimate D2E/DX2                !
 ! D307  D(2,4,33,42)         -104.5804         estimate D2E/DX2                !
 ! D308  D(3,4,33,37)          103.2147         estimate D2E/DX2                !
 ! D309  D(3,4,33,42)          -44.6328         estimate D2E/DX2                !
 ! D310  D(6,4,33,37)          -21.8725         estimate D2E/DX2                !
 ! D311  D(6,4,33,42)         -169.7199         estimate D2E/DX2                !
 ! D312  D(8,4,33,37)         -102.7559         estimate D2E/DX2                !
 ! D313  D(8,4,33,42)          109.3967         estimate D2E/DX2                !
 ! D314  D(10,4,33,37)         170.0152         estimate D2E/DX2                !
 ! D315  D(10,4,33,42)          22.1677         estimate D2E/DX2                !
 ! D316  D(3,5,9,7)             44.9163         estimate D2E/DX2                !
 ! D317  D(3,5,9,8)            -24.1363         estimate D2E/DX2                !
 ! D318  D(3,5,9,16)           172.6391         estimate D2E/DX2                !
 ! D319  D(3,5,9,17)          -168.5767         estimate D2E/DX2                !
 ! D320  D(12,5,9,7)          -152.9962         estimate D2E/DX2                !
 ! D321  D(12,5,9,8)           137.9513         estimate D2E/DX2                !
 ! D322  D(12,5,9,16)          -25.2734         estimate D2E/DX2                !
 ! D323  D(12,5,9,17)           -6.4892         estimate D2E/DX2                !
 ! D324  D(13,5,9,7)          -114.3856         estimate D2E/DX2                !
 ! D325  D(13,5,9,8)           176.5619         estimate D2E/DX2                !
 ! D326  D(13,5,9,16)           13.3373         estimate D2E/DX2                !
 ! D327  D(13,5,9,17)           32.1214         estimate D2E/DX2                !
 ! D328  D(1,5,10,4)           -30.4162         estimate D2E/DX2                !
 ! D329  D(1,5,10,8)            30.8378         estimate D2E/DX2                !
 ! D330  D(1,5,10,24)         -179.4524         estimate D2E/DX2                !
 ! D331  D(1,5,10,25)          179.9263         estimate D2E/DX2                !
 ! D332  D(12,5,10,4)          149.518          estimate D2E/DX2                !
 ! D333  D(12,5,10,8)         -149.2279         estimate D2E/DX2                !
 ! D334  D(12,5,10,24)           0.4818         estimate D2E/DX2                !
 ! D335  D(12,5,10,25)          -0.1395         estimate D2E/DX2                !
 ! D336  D(13,5,10,4)          149.6267         estimate D2E/DX2                !
 ! D337  D(13,5,10,8)         -149.1192         estimate D2E/DX2                !
 ! D338  D(13,5,10,24)           0.5905         estimate D2E/DX2                !
 ! D339  D(13,5,10,25)          -0.0308         estimate D2E/DX2                !
 ! D340  D(1,5,12,47)          135.0508         estimate D2E/DX2                !
 ! D341  D(1,5,12,49)         -133.167          estimate D2E/DX2                !
 ! D342  D(3,5,12,47)           33.9215         estimate D2E/DX2                !
 ! D343  D(3,5,12,49)          125.7037         estimate D2E/DX2                !
 ! D344  D(9,5,12,47)         -123.6503         estimate D2E/DX2                !
 ! D345  D(9,5,12,49)          -31.8681         estimate D2E/DX2                !
 ! D346  D(10,5,12,47)         -44.8391         estimate D2E/DX2                !
 ! D347  D(10,5,12,49)          46.9431         estimate D2E/DX2                !
 ! D348  D(1,5,13,50)          -54.1377         estimate D2E/DX2                !
 ! D349  D(3,5,13,50)         -131.2335         estimate D2E/DX2                !
 ! D350  D(9,5,13,50)           22.9096         estimate D2E/DX2                !
 ! D351  D(10,5,13,50)         125.8158         estimate D2E/DX2                !
 ! D352  D(2,6,7,1)              3.4435         estimate D2E/DX2                !
 ! D353  D(2,6,7,9)             63.9608         estimate D2E/DX2                !
 ! D354  D(2,6,7,28)          -153.9645         estimate D2E/DX2                !
 ! D355  D(2,6,7,29)          -132.1698         estimate D2E/DX2                !
 ! D356  D(4,6,7,1)            -56.3196         estimate D2E/DX2                !
 ! D357  D(4,6,7,9)              4.1976         estimate D2E/DX2                !
 ! D358  D(4,6,7,28)           146.2723         estimate D2E/DX2                !
 ! D359  D(4,6,7,29)           168.067          estimate D2E/DX2                !
 ! D360  D(26,6,7,1)           175.3664         estimate D2E/DX2                !
 ! D361  D(26,6,7,9)          -124.1164         estimate D2E/DX2                !
 ! D362  D(26,6,7,28)           17.9584         estimate D2E/DX2                !
 ! D363  D(26,6,7,29)           39.7531         estimate D2E/DX2                !
 ! D364  D(27,6,7,1)           138.5695         estimate D2E/DX2                !
 ! D365  D(27,6,7,9)          -160.9133         estimate D2E/DX2                !
 ! D366  D(27,6,7,28)          -18.8386         estimate D2E/DX2                !
 ! D367  D(27,6,7,29)            2.9561         estimate D2E/DX2                !
 ! D368  D(2,6,8,9)            -58.4691         estimate D2E/DX2                !
 ! D369  D(2,6,8,10)             5.649          estimate D2E/DX2                !
 ! D370  D(2,6,8,22)           172.7458         estimate D2E/DX2                !
 ! D371  D(2,6,8,23)           143.579          estimate D2E/DX2                !
 ! D372  D(11,6,8,9)             2.9058         estimate D2E/DX2                !
 ! D373  D(11,6,8,10)           67.024          estimate D2E/DX2                !
 ! D374  D(11,6,8,22)         -125.8793         estimate D2E/DX2                !
 ! D375  D(11,6,8,23)         -155.046          estimate D2E/DX2                !
 ! D376  D(26,6,8,9)           159.5997         estimate D2E/DX2                !
 ! D377  D(26,6,8,10)         -136.2822         estimate D2E/DX2                !
 ! D378  D(26,6,8,22)           30.8146         estimate D2E/DX2                !
 ! D379  D(26,6,8,23)            1.6478         estimate D2E/DX2                !
 ! D380  D(27,6,8,9)           141.1787         estimate D2E/DX2                !
 ! D381  D(27,6,8,10)         -154.7032         estimate D2E/DX2                !
 ! D382  D(27,6,8,22)           12.3936         estimate D2E/DX2                !
 ! D383  D(27,6,8,23)          -16.7731         estimate D2E/DX2                !
 ! D384  D(4,6,11,1)            31.2306         estimate D2E/DX2                !
 ! D385  D(4,6,11,14)         -149.9643         estimate D2E/DX2                !
 ! D386  D(4,6,11,15)         -147.5813         estimate D2E/DX2                !
 ! D387  D(8,6,11,1)           -30.0398         estimate D2E/DX2                !
 ! D388  D(8,6,11,14)          148.7652         estimate D2E/DX2                !
 ! D389  D(8,6,11,15)          151.1483         estimate D2E/DX2                !
 ! D390  D(26,6,11,1)         -179.061          estimate D2E/DX2                !
 ! D391  D(26,6,11,14)          -0.2559         estimate D2E/DX2                !
 ! D392  D(26,6,11,15)           2.1271         estimate D2E/DX2                !
 ! D393  D(27,6,11,1)          179.348          estimate D2E/DX2                !
 ! D394  D(27,6,11,14)          -1.8469         estimate D2E/DX2                !
 ! D395  D(27,6,11,15)           0.5361         estimate D2E/DX2                !
 ! D396  D(2,6,26,37)           -6.5573         estimate D2E/DX2                !
 ! D397  D(2,6,26,41)          178.0738         estimate D2E/DX2                !
 ! D398  D(4,6,26,37)           58.8511         estimate D2E/DX2                !
 ! D399  D(4,6,26,41)         -116.5179         estimate D2E/DX2                !
 ! D400  D(7,6,26,37)         -175.6744         estimate D2E/DX2                !
 ! D401  D(7,6,26,41)            8.9567         estimate D2E/DX2                !
 ! D402  D(8,6,26,37)          118.583          estimate D2E/DX2                !
 ! D403  D(8,6,26,41)          -56.786          estimate D2E/DX2                !
 ! D404  D(11,6,26,37)         -91.4522         estimate D2E/DX2                !
 ! D405  D(11,6,26,41)          93.1788         estimate D2E/DX2                !
 ! D406  D(2,6,27,44)          111.4449         estimate D2E/DX2                !
 ! D407  D(4,6,27,44)         -172.6275         estimate D2E/DX2                !
 ! D408  D(7,6,27,44)          -12.7769         estimate D2E/DX2                !
 ! D409  D(8,6,27,44)          -91.4419         estimate D2E/DX2                !
 ! D410  D(11,6,27,44)          49.4442         estimate D2E/DX2                !
 ! D411  D(1,7,8,4)             41.2801         estimate D2E/DX2                !
 ! D412  D(1,7,8,10)           -23.2029         estimate D2E/DX2                !
 ! D413  D(1,7,8,22)          -155.5363         estimate D2E/DX2                !
 ! D414  D(1,7,8,23)           178.5579         estimate D2E/DX2                !
 ! D415  D(11,7,8,4)           -15.822          estimate D2E/DX2                !
 ! D416  D(11,7,8,10)          -80.305          estimate D2E/DX2                !
 ! D417  D(11,7,8,22)          147.3616         estimate D2E/DX2                !
 ! D418  D(11,7,8,23)          121.4559         estimate D2E/DX2                !
 ! D419  D(28,7,8,4)          -179.0041         estimate D2E/DX2                !
 ! D420  D(28,7,8,10)          116.5129         estimate D2E/DX2                !
 ! D421  D(28,7,8,22)          -15.8205         estimate D2E/DX2                !
 ! D422  D(28,7,8,23)          -41.7262         estimate D2E/DX2                !
 ! D423  D(29,7,8,4)          -142.0838         estimate D2E/DX2                !
 ! D424  D(29,7,8,10)          153.4331         estimate D2E/DX2                !
 ! D425  D(29,7,8,22)           21.0997         estimate D2E/DX2                !
 ! D426  D(29,7,8,23)           -4.806          estimate D2E/DX2                !
 ! D427  D(6,7,9,5)            -63.9194         estimate D2E/DX2                !
 ! D428  D(6,7,9,10)            -0.8369         estimate D2E/DX2                !
 ! D429  D(6,7,9,16)           157.744          estimate D2E/DX2                !
 ! D430  D(6,7,9,17)           161.3295         estimate D2E/DX2                !
 ! D431  D(11,7,9,5)            -1.0775         estimate D2E/DX2                !
 ! D432  D(11,7,9,10)           62.0049         estimate D2E/DX2                !
 ! D433  D(11,7,9,16)         -139.4141         estimate D2E/DX2                !
 ! D434  D(11,7,9,17)         -135.8286         estimate D2E/DX2                !
 ! D435  D(28,7,9,5)           138.5751         estimate D2E/DX2                !
 ! D436  D(28,7,9,10)         -158.3424         estimate D2E/DX2                !
 ! D437  D(28,7,9,16)            0.2386         estimate D2E/DX2                !
 ! D438  D(28,7,9,17)            3.8241         estimate D2E/DX2                !
 ! D439  D(29,7,9,5)           135.0642         estimate D2E/DX2                !
 ! D440  D(29,7,9,10)         -161.8533         estimate D2E/DX2                !
 ! D441  D(29,7,9,16)           -3.2723         estimate D2E/DX2                !
 ! D442  D(29,7,9,17)            0.3131         estimate D2E/DX2                !
 ! D443  D(8,7,11,2)            24.2139         estimate D2E/DX2                !
 ! D444  D(8,7,11,14)         -138.1791         estimate D2E/DX2                !
 ! D445  D(8,7,11,15)         -176.6717         estimate D2E/DX2                !
 ! D446  D(9,7,11,2)           -43.6741         estimate D2E/DX2                !
 ! D447  D(9,7,11,14)          153.9329         estimate D2E/DX2                !
 ! D448  D(9,7,11,15)          115.4403         estimate D2E/DX2                !
 ! D449  D(28,7,11,2)         -172.891          estimate D2E/DX2                !
 ! D450  D(28,7,11,14)          24.716          estimate D2E/DX2                !
 ! D451  D(28,7,11,15)         -13.7765         estimate D2E/DX2                !
 ! D452  D(29,7,11,2)          168.8282         estimate D2E/DX2                !
 ! D453  D(29,7,11,14)           6.4352         estimate D2E/DX2                !
 ! D454  D(29,7,11,15)         -32.0574         estimate D2E/DX2                !
 ! D455  D(1,7,29,41)         -164.3637         estimate D2E/DX2                !
 ! D456  D(1,7,29,44)         -102.5828         estimate D2E/DX2                !
 ! D457  D(6,7,29,41)          -52.9057         estimate D2E/DX2                !
 ! D458  D(6,7,29,44)            8.8752         estimate D2E/DX2                !
 ! D459  D(8,7,29,41)           20.1088         estimate D2E/DX2                !
 ! D460  D(8,7,29,44)           81.8897         estimate D2E/DX2                !
 ! D461  D(9,7,29,41)          107.3624         estimate D2E/DX2                !
 ! D462  D(9,7,29,44)          169.1432         estimate D2E/DX2                !
 ! D463  D(11,7,29,41)        -109.8699         estimate D2E/DX2                !
 ! D464  D(11,7,29,44)         -48.089          estimate D2E/DX2                !
 ! D465  D(4,8,9,1)            -41.5161         estimate D2E/DX2                !
 ! D466  D(4,8,9,5)             15.4946         estimate D2E/DX2                !
 ! D467  D(4,8,9,16)           178.8569         estimate D2E/DX2                !
 ! D468  D(4,8,9,17)           141.5624         estimate D2E/DX2                !
 ! D469  D(6,8,9,1)             23.5518         estimate D2E/DX2                !
 ! D470  D(6,8,9,5)             80.5625         estimate D2E/DX2                !
 ! D471  D(6,8,9,16)          -116.0751         estimate D2E/DX2                !
 ! D472  D(6,8,9,17)          -153.3697         estimate D2E/DX2                !
 ! D473  D(22,8,9,1)           161.6948         estimate D2E/DX2                !
 ! D474  D(22,8,9,5)          -141.2945         estimate D2E/DX2                !
 ! D475  D(22,8,9,16)           22.0679         estimate D2E/DX2                !
 ! D476  D(22,8,9,17)          -15.2266         estimate D2E/DX2                !
 ! D477  D(23,8,9,1)           173.613          estimate D2E/DX2                !
 ! D478  D(23,8,9,5)          -129.3763         estimate D2E/DX2                !
 ! D479  D(23,8,9,16)           33.9861         estimate D2E/DX2                !
 ! D480  D(23,8,9,17)           -3.3084         estimate D2E/DX2                !
 ! D481  D(6,8,10,3)            -5.9465         estimate D2E/DX2                !
 ! D482  D(6,8,10,5)           -67.5653         estimate D2E/DX2                !
 ! D483  D(6,8,10,24)          135.2321         estimate D2E/DX2                !
 ! D484  D(6,8,10,25)          155.9479         estimate D2E/DX2                !
 ! D485  D(7,8,10,3)            57.9282         estimate D2E/DX2                !
 ! D486  D(7,8,10,5)            -3.6906         estimate D2E/DX2                !
 ! D487  D(7,8,10,24)         -160.8932         estimate D2E/DX2                !
 ! D488  D(7,8,10,25)         -140.1774         estimate D2E/DX2                !
 ! D489  D(22,8,10,3)         -173.9453         estimate D2E/DX2                !
 ! D490  D(22,8,10,5)          124.4358         estimate D2E/DX2                !
 ! D491  D(22,8,10,24)         -32.7668         estimate D2E/DX2                !
 ! D492  D(22,8,10,25)         -12.051          estimate D2E/DX2                !
 ! D493  D(23,8,10,3)         -140.7166         estimate D2E/DX2                !
 ! D494  D(23,8,10,5)          157.6645         estimate D2E/DX2                !
 ! D495  D(23,8,10,24)           0.4619         estimate D2E/DX2                !
 ! D496  D(23,8,10,25)          21.1777         estimate D2E/DX2                !
 ! D497  D(4,8,22,39)         -177.3858         estimate D2E/DX2                !
 ! D498  D(4,8,22,41)          112.1011         estimate D2E/DX2                !
 ! D499  D(6,8,22,39)           95.483          estimate D2E/DX2                !
 ! D500  D(6,8,22,41)           24.9698         estimate D2E/DX2                !
 ! D501  D(7,8,22,39)           27.6831         estimate D2E/DX2                !
 ! D502  D(7,8,22,41)          -42.83           estimate D2E/DX2                !
 ! D503  D(9,8,22,39)          -32.6548         estimate D2E/DX2                !
 ! D504  D(9,8,22,41)         -103.1679         estimate D2E/DX2                !
 ! D505  D(10,8,22,39)         -98.0794         estimate D2E/DX2                !
 ! D506  D(10,8,22,41)        -168.5925         estimate D2E/DX2                !
 ! D507  D(1,9,10,3)            -3.2569         estimate D2E/DX2                !
 ! D508  D(1,9,10,4)            57.0353         estimate D2E/DX2                !
 ! D509  D(1,9,10,24)         -175.4423         estimate D2E/DX2                !
 ! D510  D(1,9,10,25)         -139.0716         estimate D2E/DX2                !
 ! D511  D(7,9,10,3)           -63.2499         estimate D2E/DX2                !
 ! D512  D(7,9,10,4)            -2.9577         estimate D2E/DX2                !
 ! D513  D(7,9,10,24)          124.5647         estimate D2E/DX2                !
 ! D514  D(7,9,10,25)          160.9354         estimate D2E/DX2                !
 ! D515  D(16,9,10,3)          152.915          estimate D2E/DX2                !
 ! D516  D(16,9,10,4)         -146.7928         estimate D2E/DX2                !
 ! D517  D(16,9,10,24)         -19.2704         estimate D2E/DX2                !
 ! D518  D(16,9,10,25)          17.1003         estimate D2E/DX2                !
 ! D519  D(17,9,10,3)          131.9155         estimate D2E/DX2                !
 ! D520  D(17,9,10,4)         -167.7923         estimate D2E/DX2                !
 ! D521  D(17,9,10,24)         -40.2699         estimate D2E/DX2                !
 ! D522  D(17,9,10,25)          -3.8992         estimate D2E/DX2                !
 ! D523  D(1,9,16,39)         -124.6743         estimate D2E/DX2                !
 ! D524  D(5,9,16,39)          162.8856         estimate D2E/DX2                !
 ! D525  D(7,9,16,39)          -60.9034         estimate D2E/DX2                !
 ! D526  D(8,9,16,39)            1.7299         estimate D2E/DX2                !
 ! D527  D(10,9,16,39)          85.5037         estimate D2E/DX2                !
 ! D528  D(1,9,17,49)           99.3771         estimate D2E/DX2                !
 ! D529  D(5,9,17,49)           45.397          estimate D2E/DX2                !
 ! D530  D(7,9,17,49)         -172.9289         estimate D2E/DX2                !
 ! D531  D(8,9,17,49)          -84.7043         estimate D2E/DX2                !
 ! D532  D(10,9,17,49)         -11.2937         estimate D2E/DX2                !
 ! D533  D(3,10,24,42)           8.2508         estimate D2E/DX2                !
 ! D534  D(4,10,24,42)         -57.2378         estimate D2E/DX2                !
 ! D535  D(5,10,24,42)          92.649          estimate D2E/DX2                !
 ! D536  D(8,10,24,42)        -116.94           estimate D2E/DX2                !
 ! D537  D(9,10,24,42)         177.8969         estimate D2E/DX2                !
 ! D538  D(3,10,25,47)         -14.0751         estimate D2E/DX2                !
 ! D539  D(3,10,25,49)        -109.1793         estimate D2E/DX2                !
 ! D540  D(4,10,25,47)         -91.6598         estimate D2E/DX2                !
 ! D541  D(4,10,25,49)         173.236          estimate D2E/DX2                !
 ! D542  D(5,10,25,47)          48.1121         estimate D2E/DX2                !
 ! D543  D(5,10,25,49)         -46.9921         estimate D2E/DX2                !
 ! D544  D(8,10,25,47)        -172.8324         estimate D2E/DX2                !
 ! D545  D(8,10,25,49)          92.0633         estimate D2E/DX2                !
 ! D546  D(9,10,25,47)         110.4435         estimate D2E/DX2                !
 ! D547  D(9,10,25,49)          15.3393         estimate D2E/DX2                !
 ! D548  D(1,11,14,44)         135.5324         estimate D2E/DX2                !
 ! D549  D(2,11,14,44)        -121.8823         estimate D2E/DX2                !
 ! D550  D(6,11,14,44)         -42.4652         estimate D2E/DX2                !
 ! D551  D(7,11,14,44)          35.7885         estimate D2E/DX2                !
 ! D552  D(47,12,13,50)       -174.836          estimate D2E/DX2                !
 ! D553  D(49,12,13,50)          3.2351         estimate D2E/DX2                !
 ! D554  D(5,12,47,25)          49.8767         estimate D2E/DX2                !
 ! D555  D(5,12,47,30)         -39.8739         estimate D2E/DX2                !
 ! D556  D(5,12,47,46)        -174.5246         estimate D2E/DX2                !
 ! D557  D(13,12,47,25)        126.2294         estimate D2E/DX2                !
 ! D558  D(13,12,47,30)         36.4788         estimate D2E/DX2                !
 ! D559  D(13,12,47,46)        -98.1719         estimate D2E/DX2                !
 ! D560  D(49,12,47,25)        -52.389          estimate D2E/DX2                !
 ! D561  D(49,12,47,30)       -142.1396         estimate D2E/DX2                !
 ! D562  D(49,12,47,46)         83.2097         estimate D2E/DX2                !
 ! D563  D(5,12,49,17)          35.9341         estimate D2E/DX2                !
 ! D564  D(5,12,49,25)         -48.73           estimate D2E/DX2                !
 ! D565  D(5,12,49,48)         158.5358         estimate D2E/DX2                !
 ! D566  D(13,12,49,17)        -45.1051         estimate D2E/DX2                !
 ! D567  D(13,12,49,25)       -129.7692         estimate D2E/DX2                !
 ! D568  D(13,12,49,48)         77.4965         estimate D2E/DX2                !
 ! D569  D(47,12,49,17)        133.5445         estimate D2E/DX2                !
 ! D570  D(47,12,49,25)         48.8804         estimate D2E/DX2                !
 ! D571  D(47,12,49,48)       -103.8539         estimate D2E/DX2                !
 ! D572  D(5,13,50,21)          60.3631         estimate D2E/DX2                !
 ! D573  D(5,13,50,51)         172.1368         estimate D2E/DX2                !
 ! D574  D(12,13,50,21)        137.5009         estimate D2E/DX2                !
 ! D575  D(12,13,50,51)       -110.7254         estimate D2E/DX2                !
 ! D576  D(11,14,44,27)         49.0074         estimate D2E/DX2                !
 ! D577  D(11,14,44,29)        -41.2974         estimate D2E/DX2                !
 ! D578  D(11,14,44,45)       -177.5878         estimate D2E/DX2                !
 ! D579  D(15,14,44,27)        124.7793         estimate D2E/DX2                !
 ! D580  D(15,14,44,29)         34.4746         estimate D2E/DX2                !
 ! D581  D(15,14,44,45)       -101.8158         estimate D2E/DX2                !
 ! D582  D(39,16,17,49)         33.2884         estimate D2E/DX2                !
 ! D583  D(9,16,39,22)         -14.5655         estimate D2E/DX2                !
 ! D584  D(9,16,39,38)        -160.4109         estimate D2E/DX2                !
 ! D585  D(17,16,39,22)         66.7148         estimate D2E/DX2                !
 ! D586  D(17,16,39,38)        -79.1306         estimate D2E/DX2                !
 ! D587  D(9,17,49,12)         -51.7715         estimate D2E/DX2                !
 ! D588  D(9,17,49,25)          14.192          estimate D2E/DX2                !
 ! D589  D(9,17,49,48)         173.9152         estimate D2E/DX2                !
 ! D590  D(16,17,49,12)       -177.3742         estimate D2E/DX2                !
 ! D591  D(16,17,49,25)       -111.4107         estimate D2E/DX2                !
 ! D592  D(16,17,49,48)         48.3125         estimate D2E/DX2                !
 ! D593  D(37,18,19,34)        170.0954         estimate D2E/DX2                !
 ! D594  D(2,18,37,26)         -45.8167         estimate D2E/DX2                !
 ! D595  D(2,18,37,33)          34.6264         estimate D2E/DX2                !
 ! D596  D(2,18,37,36)         162.7604         estimate D2E/DX2                !
 ! D597  D(19,18,37,26)       -119.8639         estimate D2E/DX2                !
 ! D598  D(19,18,37,33)        -39.4208         estimate D2E/DX2                !
 ! D599  D(19,18,37,36)         88.7132         estimate D2E/DX2                !
 ! D600  D(2,19,34,20)          19.8888         estimate D2E/DX2                !
 ! D601  D(2,19,34,21)           4.128          estimate D2E/DX2                !
 ! D602  D(2,19,34,31)         -79.0145         estimate D2E/DX2                !
 ! D603  D(2,19,34,35)         169.4331         estimate D2E/DX2                !
 ! D604  D(18,19,34,20)        -54.04           estimate D2E/DX2                !
 ! D605  D(18,19,34,21)        -69.8008         estimate D2E/DX2                !
 ! D606  D(18,19,34,31)       -152.9434         estimate D2E/DX2                !
 ! D607  D(18,19,34,35)         95.5043         estimate D2E/DX2                !
 ! D608  D(1,20,34,19)         -41.4911         estimate D2E/DX2                !
 ! D609  D(1,20,34,31)          11.1717         estimate D2E/DX2                !
 ! D610  D(1,20,34,35)         171.9145         estimate D2E/DX2                !
 ! D611  D(1,21,34,19)          -8.1404         estimate D2E/DX2                !
 ! D612  D(1,21,34,31)          44.1933         estimate D2E/DX2                !
 ! D613  D(1,21,34,35)        -172.1545         estimate D2E/DX2                !
 ! D614  D(50,21,34,19)       -141.9156         estimate D2E/DX2                !
 ! D615  D(50,21,34,31)        -89.5819         estimate D2E/DX2                !
 ! D616  D(50,21,34,35)         54.0703         estimate D2E/DX2                !
 ! D617  D(1,21,50,13)         -77.8709         estimate D2E/DX2                !
 ! D618  D(1,21,50,51)         152.7026         estimate D2E/DX2                !
 ! D619  D(20,21,50,13)       -161.8809         estimate D2E/DX2                !
 ! D620  D(20,21,50,51)         68.6927         estimate D2E/DX2                !
 ! D621  D(34,21,50,13)         52.2016         estimate D2E/DX2                !
 ! D622  D(34,21,50,51)        -77.2249         estimate D2E/DX2                !
 ! D623  D(8,22,39,16)          29.1678         estimate D2E/DX2                !
 ! D624  D(8,22,39,38)         179.1421         estimate D2E/DX2                !
 ! D625  D(23,22,39,16)        141.6456         estimate D2E/DX2                !
 ! D626  D(23,22,39,38)        -68.3801         estimate D2E/DX2                !
 ! D627  D(41,22,39,16)        111.9251         estimate D2E/DX2                !
 ! D628  D(41,22,39,38)        -98.1005         estimate D2E/DX2                !
 ! D629  D(8,22,41,26)         -42.2849         estimate D2E/DX2                !
 ! D630  D(8,22,41,29)          47.4076         estimate D2E/DX2                !
 ! D631  D(8,22,41,40)        -172.7407         estimate D2E/DX2                !
 ! D632  D(23,22,41,26)         33.4756         estimate D2E/DX2                !
 ! D633  D(23,22,41,29)        123.1681         estimate D2E/DX2                !
 ! D634  D(23,22,41,40)        -96.9802         estimate D2E/DX2                !
 ! D635  D(39,22,41,26)       -154.4431         estimate D2E/DX2                !
 ! D636  D(39,22,41,29)        -64.7506         estimate D2E/DX2                !
 ! D637  D(39,22,41,40)         75.1011         estimate D2E/DX2                !
 ! D638  D(42,24,25,47)         12.8951         estimate D2E/DX2                !
 ! D639  D(42,24,25,49)        174.0265         estimate D2E/DX2                !
 ! D640  D(10,24,42,30)        -27.7483         estimate D2E/DX2                !
 ! D641  D(10,24,42,33)         60.6205         estimate D2E/DX2                !
 ! D642  D(10,24,42,43)       -176.6998         estimate D2E/DX2                !
 ! D643  D(25,24,42,30)         46.5151         estimate D2E/DX2                !
 ! D644  D(25,24,42,33)        134.8838         estimate D2E/DX2                !
 ! D645  D(25,24,42,43)       -102.4365         estimate D2E/DX2                !
 ! D646  D(10,25,47,12)        -57.9748         estimate D2E/DX2                !
 ! D647  D(10,25,47,30)         14.0343         estimate D2E/DX2                !
 ! D648  D(10,25,47,46)        175.0575         estimate D2E/DX2                !
 ! D649  D(24,25,47,12)       -142.3436         estimate D2E/DX2                !
 ! D650  D(24,25,47,30)        -70.3345         estimate D2E/DX2                !
 ! D651  D(24,25,47,46)         90.6887         estimate D2E/DX2                !
 ! D652  D(49,25,47,12)         50.6999         estimate D2E/DX2                !
 ! D653  D(49,25,47,30)        122.7091         estimate D2E/DX2                !
 ! D654  D(49,25,47,46)        -76.2677         estimate D2E/DX2                !
 ! D655  D(10,25,49,12)         56.1077         estimate D2E/DX2                !
 ! D656  D(10,25,49,17)        -14.9094         estimate D2E/DX2                !
 ! D657  D(10,25,49,48)       -161.7641         estimate D2E/DX2                !
 ! D658  D(24,25,49,12)        143.3936         estimate D2E/DX2                !
 ! D659  D(24,25,49,17)         72.3764         estimate D2E/DX2                !
 ! D660  D(24,25,49,48)        -74.4782         estimate D2E/DX2                !
 ! D661  D(47,25,49,12)        -50.3363         estimate D2E/DX2                !
 ! D662  D(47,25,49,17)       -121.3535         estimate D2E/DX2                !
 ! D663  D(47,25,49,48)         91.7918         estimate D2E/DX2                !
 ! D664  D(37,26,27,44)       -174.3643         estimate D2E/DX2                !
 ! D665  D(41,26,27,44)         15.1482         estimate D2E/DX2                !
 ! D666  D(6,26,37,18)          25.8459         estimate D2E/DX2                !
 ! D667  D(6,26,37,33)         -60.5462         estimate D2E/DX2                !
 ! D668  D(6,26,37,36)        -179.9458         estimate D2E/DX2                !
 ! D669  D(27,26,37,18)        -48.7547         estimate D2E/DX2                !
 ! D670  D(27,26,37,33)       -135.1469         estimate D2E/DX2                !
 ! D671  D(27,26,37,36)        105.4535         estimate D2E/DX2                !
 ! D672  D(18,37,41,22)         87.9594         estimate D2E/DX2                !
 ! D673  D(18,37,41,29)         -2.942          estimate D2E/DX2                !
 ! D674  D(18,37,41,40)       -152.7956         estimate D2E/DX2                !
 ! D675  D(33,37,41,22)          0.9398         estimate D2E/DX2                !
 ! D676  D(33,37,41,29)        -89.9616         estimate D2E/DX2                !
 ! D677  D(33,37,41,40)        120.1848         estimate D2E/DX2                !
 ! D678  D(36,37,41,22)       -115.854          estimate D2E/DX2                !
 ! D679  D(36,37,41,29)        153.2445         estimate D2E/DX2                !
 ! D680  D(36,37,41,40)          3.391          estimate D2E/DX2                !
 ! D681  D(6,26,41,22)          61.5394         estimate D2E/DX2                !
 ! D682  D(6,26,41,29)         -28.7439         estimate D2E/DX2                !
 ! D683  D(6,26,41,40)        -176.8229         estimate D2E/DX2                !
 ! D684  D(27,26,41,22)        135.4981         estimate D2E/DX2                !
 ! D685  D(27,26,41,29)         45.2148         estimate D2E/DX2                !
 ! D686  D(27,26,41,40)       -102.8642         estimate D2E/DX2                !
 ! D687  D(6,27,44,14)         -58.1412         estimate D2E/DX2                !
 ! D688  D(6,27,44,29)          12.8044         estimate D2E/DX2                !
 ! D689  D(6,27,44,45)         173.7698         estimate D2E/DX2                !
 ! D690  D(26,27,44,14)       -142.5767         estimate D2E/DX2                !
 ! D691  D(26,27,44,29)        -71.6312         estimate D2E/DX2                !
 ! D692  D(26,27,44,45)         89.3342         estimate D2E/DX2                !
 ! D693  D(7,29,41,22)         -33.2435         estimate D2E/DX2                !
 ! D694  D(7,29,41,26)          48.0475         estimate D2E/DX2                !
 ! D695  D(7,29,41,40)        -165.0607         estimate D2E/DX2                !
 ! D696  D(28,29,41,22)         40.865          estimate D2E/DX2                !
 ! D697  D(28,29,41,26)        122.156          estimate D2E/DX2                !
 ! D698  D(28,29,41,40)        -90.9523         estimate D2E/DX2                !
 ! D699  D(44,29,41,22)       -146.9447         estimate D2E/DX2                !
 ! D700  D(44,29,41,26)        -65.6537         estimate D2E/DX2                !
 ! D701  D(44,29,41,40)         81.238          estimate D2E/DX2                !
 ! D702  D(7,29,44,14)          56.8305         estimate D2E/DX2                !
 ! D703  D(7,29,44,27)         -12.0508         estimate D2E/DX2                !
 ! D704  D(7,29,44,45)        -172.6958         estimate D2E/DX2                !
 ! D705  D(28,29,44,14)        158.7836         estimate D2E/DX2                !
 ! D706  D(28,29,44,27)         89.9023         estimate D2E/DX2                !
 ! D707  D(28,29,44,45)        -70.7427         estimate D2E/DX2                !
 ! D708  D(41,29,44,14)        132.165          estimate D2E/DX2                !
 ! D709  D(41,29,44,27)         63.2836         estimate D2E/DX2                !
 ! D710  D(41,29,44,45)        -97.3613         estimate D2E/DX2                !
 ! D711  D(42,30,31,34)       -167.8151         estimate D2E/DX2                !
 ! D712  D(47,30,31,34)        165.5325         estimate D2E/DX2                !
 ! D713  D(3,30,42,24)          47.0563         estimate D2E/DX2                !
 ! D714  D(3,30,42,33)         -34.8728         estimate D2E/DX2                !
 ! D715  D(3,30,42,43)        -165.4943         estimate D2E/DX2                !
 ! D716  D(31,30,42,24)        121.1353         estimate D2E/DX2                !
 ! D717  D(31,30,42,33)         39.2061         estimate D2E/DX2                !
 ! D718  D(31,30,42,43)        -91.4153         estimate D2E/DX2                !
 ! D719  D(47,30,42,24)        -67.4761         estimate D2E/DX2                !
 ! D720  D(47,30,42,33)       -149.4052         estimate D2E/DX2                !
 ! D721  D(47,30,42,43)         79.9733         estimate D2E/DX2                !
 ! D722  D(3,30,47,12)          55.7373         estimate D2E/DX2                !
 ! D723  D(3,30,47,25)         -12.8367         estimate D2E/DX2                !
 ! D724  D(3,30,47,46)        -174.8277         estimate D2E/DX2                !
 ! D725  D(31,30,47,12)        159.2377         estimate D2E/DX2                !
 ! D726  D(31,30,47,25)         90.6637         estimate D2E/DX2                !
 ! D727  D(31,30,47,46)        -71.3274         estimate D2E/DX2                !
 ! D728  D(42,30,47,12)        130.0228         estimate D2E/DX2                !
 ! D729  D(42,30,47,25)         61.4488         estimate D2E/DX2                !
 ! D730  D(42,30,47,46)       -100.5422         estimate D2E/DX2                !
 ! D731  D(3,31,34,19)          78.5263         estimate D2E/DX2                !
 ! D732  D(3,31,34,20)          -7.0475         estimate D2E/DX2                !
 ! D733  D(3,31,34,21)         -22.3943         estimate D2E/DX2                !
 ! D734  D(3,31,34,35)        -169.4334         estimate D2E/DX2                !
 ! D735  D(30,31,34,19)        152.2488         estimate D2E/DX2                !
 ! D736  D(30,31,34,20)         66.6751         estimate D2E/DX2                !
 ! D737  D(30,31,34,21)         51.3283         estimate D2E/DX2                !
 ! D738  D(30,31,34,35)        -95.7109         estimate D2E/DX2                !
 ! D739  D(4,33,37,18)         -49.119          estimate D2E/DX2                !
 ! D740  D(4,33,37,26)          41.5927         estimate D2E/DX2                !
 ! D741  D(4,33,37,36)         170.5609         estimate D2E/DX2                !
 ! D742  D(32,33,37,18)       -126.0529         estimate D2E/DX2                !
 ! D743  D(32,33,37,26)        -35.3413         estimate D2E/DX2                !
 ! D744  D(32,33,37,36)         93.627          estimate D2E/DX2                !
 ! D745  D(42,33,37,18)         50.6288         estimate D2E/DX2                !
 ! D746  D(42,33,37,26)        141.3405         estimate D2E/DX2                !
 ! D747  D(42,33,37,36)        -89.6912         estimate D2E/DX2                !
 ! D748  D(4,33,42,24)         -40.7007         estimate D2E/DX2                !
 ! D749  D(4,33,42,30)          49.7999         estimate D2E/DX2                !
 ! D750  D(4,33,42,43)        -171.2553         estimate D2E/DX2                !
 ! D751  D(32,33,42,24)         35.2681         estimate D2E/DX2                !
 ! D752  D(32,33,42,30)        125.7688         estimate D2E/DX2                !
 ! D753  D(32,33,42,43)        -95.2864         estimate D2E/DX2                !
 ! D754  D(37,33,42,24)       -141.6858         estimate D2E/DX2                !
 ! D755  D(37,33,42,30)        -51.1852         estimate D2E/DX2                !
 ! D756  D(37,33,42,43)         87.7597         estimate D2E/DX2                !
 --------------------------------------------------------------------------------
 Trust Radius=3.00D-01 FncErr=1.00D-07 GrdErr=1.00D-06 EigMax=2.50D+02 EigMin=1.00D-04
 Number of steps in this run=    306 maximum allowed number of steps=    306.
 GradGradGradGradGradGradGradGradGradGradGradGradGradGradGradGradGradGrad

 Stoichiometry    Be11H40
 Framework group  C1[X(Be11H40)]
 Deg. of freedom   147
 Full point group                 C1      NOp   1
 Largest Abelian subgroup         C1      NOp   1
 Largest concise Abelian subgroup C1      NOp   1
                         Standard orientation:                         
 ---------------------------------------------------------------------
 Center     Atomic      Atomic             Coordinates (Angstroms)
 Number     Number       Type             X           Y           Z
 ---------------------------------------------------------------------
      1          4           0        0.176422   -0.024668    1.558335
      2          4           0       -0.575315   -1.885292    0.480142
      3          4           0        1.349949   -1.375025    0.147747
      4          4           0       -0.051445   -1.160433   -1.452481
      5          4           0        2.049301    0.473060    0.732418
      6          4           0       -1.941923   -0.598708   -0.566102
      7          4           0       -1.407060    1.196984    0.471445
      8          4           0       -0.583677    0.801925   -1.468692
      9          4           0        0.512654    1.707488    0.114795
     10          4           0        1.498385    0.304699   -1.176320
     11          4           0       -1.853896   -0.577381    1.426174
     12          1           0        3.494038    0.865556    1.088407
     13          1           0        3.123710    0.774898    1.799294
     14          1           0       -3.110061   -0.891785    2.260167
     15          1           0       -2.525148   -0.778386    2.803067
     16          1           0        0.430595    3.205420    0.446227
     17          1           0        1.218935    3.052968    0.301684
     18          1           0       -1.157870   -3.183081    1.042093
     19          1           0       -0.370948   -3.348959    0.901804
     20          1           0        0.020802   -0.062894    3.082758
     21          1           0        0.812454    0.142713    2.942364
     22          1           0       -0.973262    1.923894   -2.515334
     23          1           0       -1.068223    1.245312   -2.913355
     24          1           0        2.251333    0.483253   -2.523965
     25          1           0        2.793418    0.648792   -1.951006
     26          1           0       -3.088466   -0.890294   -1.577925
     27          1           0       -3.407160   -1.015136   -0.848957
     28          1           0       -1.961889    2.574052    0.885076
     29          1           0       -2.571275    2.046428    0.999346
     30          1           0        2.631401   -2.192878    0.374516
     31          1           0        2.024472   -2.719283    0.499316
     32          1           0       -0.089324   -1.793670   -2.909317
     33          1           0        0.037544   -2.406787   -2.423506
     34          1           0        1.078294   -2.599184    3.173304
     35          1           0        1.285737   -3.042721    3.741872
     36          1           0       -2.469967   -4.182323   -1.874578
     37          1           0       -2.196656   -3.589346   -1.504907
     38          1           0       -1.564174    4.891862   -1.600256
     39          1           0       -1.380739    4.221671   -1.321245
     40          1           0       -4.054126    2.339940   -1.897957
     41          1           0       -3.524865    1.938311   -1.548921
     42          1           0        2.756075   -2.299692   -2.379592
     43          1           0        3.159509   -2.729192   -2.844455
     44          1           0       -4.977810    0.617669    0.700618
     45          1           0       -5.710958    0.747262    0.785331
     46          1           0        5.537056   -1.012053   -0.858325
     47          1           0        4.809606   -0.864064   -0.756258
     48          1           0        4.345162    3.660646   -0.762125
     49          1           0        3.979707    3.186091   -0.726914
     50          1           0        1.824052    2.637510    3.166349
     51          1           0        1.895441    2.946887    3.675456
 ---------------------------------------------------------------------
 Rotational constants (GHZ):           0.8155958           0.6706294           0.6032412
 Standard basis: def2TZVP (5D, 7F)
 There are   460 symmetry adapted cartesian basis functions of A   symmetry.
 There are   449 symmetry adapted basis functions of A   symmetry.
   449 basis functions,   639 primitive gaussians,   460 cartesian basis functions
    42 alpha electrons       42 beta electrons
       nuclear repulsion energy       502.4954697315 Hartrees.
 NAtoms=   51 NActive=   51 NUniq=   51 SFac= 1.00D+00 NAtFMM=   60 NAOKFM=F Big=F
 Integral buffers will be    131072 words long.
 Raffenetti 2 integral format.
 Two-electron integral symmetry is turned on.
 Nuclear repulsion after empirical dispersion term =      502.4328915154 Hartrees.
 One-electron integrals computed using PRISM.
   1 Symmetry operations used in ECPInt.
 ECPInt:  NShTT=   33670 NPrTT=   87043 LenC2=   30600 LenP2D=   62136.
 LDataN:  DoStor=T MaxTD1= 4 Len=   56
 NBasis=   449 RedAO= T EigKep=  1.17D-04  NBF=   449
 NBsUse=   449 1.00D-06 EigRej= -1.00D+00 NBFU=   449
 ExpMin= 3.27D-02 ExpMax= 4.70D+03 ExpMxC= 1.60D+02 IAcc=3 IRadAn=         5 AccDes= 0.00D+00
 Harris functional with IExCor= 1009 and IRadAn=       5 diagonalized for initial guess.
 HarFok:  IExCor= 1009 AccDes= 0.00D+00 IRadAn=         5 IDoV= 1 UseB2=F ITyADJ=14
 ICtDFT=  3500011 ScaDFX=  1.000000  1.000000  1.000000  1.000000
 FoFCou: FMM=F IPFlag=           0 FMFlag=      100000 FMFlg1=           0
         NFxFlg=           0 DoJE=T BraDBF=F KetDBF=T FulRan=T
         wScrn=  0.000000 ICntrl=       500 IOpCl=  0 I1Cent=   200000004 NGrid=           0
         NMat0=    1 NMatS0=      1 NMatT0=    0 NMatD0=    1 NMtDS0=    0 NMtDT0=    0
 Petite list used in FoFCou.
 Requested convergence on RMS density matrix=1.00D-08 within 128 cycles.
 Requested convergence on MAX density matrix=1.00D-06.
 Requested convergence on             energy=1.00D-06.
 No special actions if energy rises.
 SCF Done:  E(RPBE1PBE) =  -185.352449195     A.U. after   14 cycles
            NFock= 14  Conv=0.81D-08     -V/T= 2.0088

 **********************************************************************

            Population analysis using the SCF density.

 **********************************************************************

 Orbital symmetries:
       Occupied  (A) (A) (A) (A) (A) (A) (A) (A) (A) (A) (A) (A)
                 (A) (A) (A) (A) (A) (A) (A) (A) (A) (A) (A) (A)
                 (A) (A) (A) (A) (A) (A) (A) (A) (A) (A) (A) (A)
                 (A) (A) (A) (A) (A) (A)
       Virtual   (A) (A) (A) (A) (A) (A) (A) (A) (A) (A) (A) (A)
                 (A) (A) (A) (A) (A) (A) (A) (A) (A) (A) (A) (A)
                 (A) (A) (A) (A) (A) (A) (A) (A) (A) (A) (A) (A)
                 (A) (A) (A) (A) (A) (A) (A) (A) (A) (A) (A) (A)
                 (A) (A) (A) (A) (A) (A) (A) (A) (A) (A) (A) (A)
                 (A) (A) (A) (A) (A) (A) (A) (A) (A) (A) (A) (A)
                 (A) (A) (A) (A) (A) (A) (A) (A) (A) (A) (A) (A)
                 (A) (A) (A) (A) (A) (A) (A) (A) (A) (A) (A) (A)
                 (A) (A) (A) (A) (A) (A) (A) (A) (A) (A) (A) (A)
                 (A) (A) (A) (A) (A) (A) (A) (A) (A) (A) (A) (A)
                 (A) (A) (A) (A) (A) (A) (A) (A) (A) (A) (A) (A)
                 (A) (A) (A) (A) (A) (A) (A) (A) (A) (A) (A) (A)
                 (A) (A) (A) (A) (A) (A) (A) (A) (A) (A) (A) (A)
                 (A) (A) (A) (A) (A) (A) (A) (A) (A) (A) (A) (A)
                 (A) (A) (A) (A) (A) (A) (A) (A) (A) (A) (A) (A)
                 (A) (A) (A) (A) (A) (A) (A) (A) (A) (A) (A) (A)
                 (A) (A) (A) (A) (A) (A) (A) (A) (A) (A) (A) (A)
                 (A) (A) (A) (A) (A) (A) (A) (A) (A) (A) (A) (A)
                 (A) (A) (A) (A) (A) (A) (A) (A) (A) (A) (A) (A)
                 (A) (A) (A) (A) (A) (A) (A) (A) (A) (A) (A) (A)
                 (A) (A) (A) (A) (A) (A) (A) (A) (A) (A) (A) (A)
                 (A) (A) (A) (A) (A) (A) (A) (A) (A) (A) (A) (A)
                 (A) (A) (A) (A) (A) (A) (A) (A) (A) (A) (A) (A)
                 (A) (A) (A) (A) (A) (A) (A) (A) (A) (A) (A) (A)
                 (A) (A) (A) (A) (A) (A) (A) (A) (A) (A) (A) (A)
                 (A) (A) (A) (A) (A) (A) (A) (A) (A) (A) (A) (A)
                 (A) (A) (A) (A) (A) (A) (A) (A) (A) (A) (A) (A)
                 (A) (A) (A) (A) (A) (A) (A) (A) (A) (A) (A) (A)
                 (A) (A) (A) (A) (A) (A) (A) (A) (A) (A) (A) (A)
                 (A) (A) (A) (A) (A) (A) (A) (A) (A) (A) (A) (A)
                 (A) (A) (A) (A) (A) (A) (A) (A) (A) (A) (A) (A)
                 (A) (A) (A) (A) (A) (A) (A) (A) (A) (A) (A) (A)
                 (A) (A) (A) (A) (A) (A) (A) (A) (A) (A) (A) (A)
                 (A) (A) (A) (A) (A) (A) (A) (A) (A) (A) (A)
 The electronic state is 1-A.
 Alpha  occ. eigenvalues --   -3.98711  -3.98651  -3.97753  -3.97691  -3.97254
 Alpha  occ. eigenvalues --   -3.97204  -3.97181  -3.97101  -3.97071  -3.97006
 Alpha  occ. eigenvalues --   -3.96905  -0.54846  -0.54029  -0.53289  -0.53137
 Alpha  occ. eigenvalues --   -0.52195  -0.51631  -0.51535  -0.51026  -0.50905
 Alpha  occ. eigenvalues --   -0.50560  -0.50076  -0.46950  -0.46870  -0.43680
 Alpha  occ. eigenvalues --   -0.43494  -0.43392  -0.43010  -0.42668  -0.42586
 Alpha  occ. eigenvalues --   -0.42487  -0.41515  -0.32156  -0.27759  -0.26939
 Alpha  occ. eigenvalues --   -0.21950  -0.20120  -0.18894  -0.18720  -0.17877
 Alpha  occ. eigenvalues --   -0.16964  -0.16815
 Alpha virt. eigenvalues --   -0.06215  -0.04374  -0.00616   0.01448   0.01661
 Alpha virt. eigenvalues --    0.01961   0.02600   0.02699   0.02991   0.03385
 Alpha virt. eigenvalues --    0.03506   0.03916   0.04082   0.04577   0.04839
 Alpha virt. eigenvalues --    0.05043   0.05385   0.05636   0.06041   0.06168
 Alpha virt. eigenvalues --    0.06513   0.06733   0.07039   0.08036   0.08420
 Alpha virt. eigenvalues --    0.08672   0.09005   0.09263   0.09941   0.10066
 Alpha virt. eigenvalues --    0.11234   0.11419   0.11937   0.12402   0.12643
 Alpha virt. eigenvalues --    0.13028   0.13447   0.13781   0.13974   0.14493
 Alpha virt. eigenvalues --    0.14748   0.15090   0.15756   0.16289   0.16674
 Alpha virt. eigenvalues --    0.17461   0.17861   0.18091   0.18447   0.18699
 Alpha virt. eigenvalues --    0.19022   0.19195   0.20427   0.21085   0.21679
 Alpha virt. eigenvalues --    0.22025   0.22383   0.22882   0.23874   0.24404
 Alpha virt. eigenvalues --    0.25235   0.25816   0.26024   0.26359   0.27449
 Alpha virt. eigenvalues --    0.27690   0.28509   0.28918   0.29207   0.29688
 Alpha virt. eigenvalues --    0.30260   0.30647   0.30983   0.31095   0.31221
 Alpha virt. eigenvalues --    0.31865   0.33083   0.33435   0.33890   0.34120
 Alpha virt. eigenvalues --    0.34525   0.34753   0.35109   0.35684   0.35895
 Alpha virt. eigenvalues --    0.36453   0.36993   0.37494   0.37868   0.38539
 Alpha virt. eigenvalues --    0.39144   0.39553   0.39972   0.40816   0.41025
 Alpha virt. eigenvalues --    0.41269   0.42363   0.43392   0.43924   0.44635
 Alpha virt. eigenvalues --    0.45243   0.45677   0.46152   0.46242   0.46680
 Alpha virt. eigenvalues --    0.47419   0.47687   0.49055   0.49726   0.49808
 Alpha virt. eigenvalues --    0.50689   0.51785   0.52003   0.52215   0.52853
 Alpha virt. eigenvalues --    0.53402   0.53661   0.54715   0.55133   0.55748
 Alpha virt. eigenvalues --    0.56028   0.56342   0.57029   0.57083   0.57464
 Alpha virt. eigenvalues --    0.57801   0.58181   0.58701   0.59073   0.59952
 Alpha virt. eigenvalues --    0.60409   0.60985   0.61099   0.61616   0.61639
 Alpha virt. eigenvalues --    0.62167   0.62307   0.63175   0.63662   0.64159
 Alpha virt. eigenvalues --    0.64558   0.65272   0.65641   0.66092   0.67145
 Alpha virt. eigenvalues --    0.67715   0.68497   0.70401   0.70786   0.71520
 Alpha virt. eigenvalues --    0.72285   0.72862   0.73573   0.73789   0.74902
 Alpha virt. eigenvalues --    0.75464   0.75773   0.76050   0.76777   0.77043
 Alpha virt. eigenvalues --    0.78293   0.78693   0.79977   0.80180   0.80995
 Alpha virt. eigenvalues --    0.82123   0.82456   0.83013   0.83316   0.83626
 Alpha virt. eigenvalues --    0.83968   0.84080   0.85105   0.86090   0.87751
 Alpha virt. eigenvalues --    0.89802   0.89870   0.91018   0.91177   0.91488
 Alpha virt. eigenvalues --    0.93472   0.94839   0.96727   0.96893   0.97459
 Alpha virt. eigenvalues --    0.98707   1.01303   1.01997   1.06075   1.07181
 Alpha virt. eigenvalues --    1.09042   1.09825   1.10280   1.11329   1.13424
 Alpha virt. eigenvalues --    1.16161   1.16670   1.17708   1.19808   1.20755
 Alpha virt. eigenvalues --    1.21118   1.21992   1.22224   1.23344   1.24062
 Alpha virt. eigenvalues --    1.26072   1.26469   1.27324   1.27784   1.28176
 Alpha virt. eigenvalues --    1.28811   1.29490   1.30499   1.30861   1.32029
 Alpha virt. eigenvalues --    1.32833   1.33890   1.34278   1.35075   1.36461
 Alpha virt. eigenvalues --    1.37694   1.47936   1.51499   1.56224   1.56412
 Alpha virt. eigenvalues --    1.59317   1.60169   1.61115   1.63107   1.63385
 Alpha virt. eigenvalues --    1.64789   1.65020   1.67394   1.68153   1.70038
 Alpha virt. eigenvalues --    1.70382   1.71418   1.72095   1.72357   1.72876
 Alpha virt. eigenvalues --    1.73196   1.74053   1.75534   1.76197   1.77188
 Alpha virt. eigenvalues --    1.77908   1.78983   1.79344   1.79939   1.81834
 Alpha virt. eigenvalues --    1.82171   1.83005   1.83508   1.84189   1.86131
 Alpha virt. eigenvalues --    1.86650   1.86890   1.87938   1.88712   1.91348
 Alpha virt. eigenvalues --    1.92892   1.93555   1.95421   1.96241   1.96559
 Alpha virt. eigenvalues --    1.96857   1.97115   1.97409   1.97580   1.97688
 Alpha virt. eigenvalues --    1.98178   1.98438   1.98823   1.99542   1.99653
 Alpha virt. eigenvalues --    2.00003   2.00467   2.00697   2.01177   2.01252
 Alpha virt. eigenvalues --    2.01785   2.02097   2.02736   2.03030   2.03724
 Alpha virt. eigenvalues --    2.04473   2.05107   2.06696   2.07175   2.08371
 Alpha virt. eigenvalues --    2.09337   2.09818   2.10098   2.10726   2.11204
 Alpha virt. eigenvalues --    2.11610   2.12114   2.13040   2.14311   2.15455
 Alpha virt. eigenvalues --    2.16175   2.16456   2.16963   2.17093   2.18138
 Alpha virt. eigenvalues --    2.18425   2.20020   2.20444   2.21088   2.21329
 Alpha virt. eigenvalues --    2.22272   2.26312   2.51800   2.54861   2.55920
 Alpha virt. eigenvalues --    2.57131   2.59789   2.61568   2.63584   2.64479
 Alpha virt. eigenvalues --    2.65502   2.66425   2.67761   2.67876   2.69138
 Alpha virt. eigenvalues --    2.69560   2.70014   2.71088   2.72818   2.73675
 Alpha virt. eigenvalues --    2.74705   2.81112   2.91304   2.93459   2.94872
 Alpha virt. eigenvalues --    2.96405   3.02247   3.08561   3.09611   3.11363
 Alpha virt. eigenvalues --    3.11863   3.12090   3.12950   3.13246   3.14409
 Alpha virt. eigenvalues --    3.14623   3.14720   3.15176   3.16184   3.17756
 Alpha virt. eigenvalues --    3.18277   3.18872   3.21914   3.22675   3.44325
 Alpha virt. eigenvalues --    3.44335   3.44855   3.44936   3.45212   3.45687
 Alpha virt. eigenvalues --    3.45880   4.51080   4.51220   5.50006   5.58058
 Alpha virt. eigenvalues --    5.59903   5.62670   5.63456   5.66765   5.72015
 Alpha virt. eigenvalues --    5.73118   5.74127   5.76272   5.86765   5.88622
 Alpha virt. eigenvalues --    5.90240   5.94362   5.98727   6.00404   6.02307
 Alpha virt. eigenvalues --    6.08563   6.08796   6.15321   6.16629   6.17516
 Alpha virt. eigenvalues --    6.17857   6.21867   6.27044   6.27609   6.27890
 Alpha virt. eigenvalues --    6.32609   6.36864   6.37754   6.38858   6.40932
 Alpha virt. eigenvalues --    6.44087   7.94893   8.00169   8.00897   8.01849
 Alpha virt. eigenvalues --    8.03350   8.06125   8.15605   8.16445   8.17452
 Alpha virt. eigenvalues --    8.23776   8.28403
          Condensed to atoms (all electrons):
 Mulliken charges:
               1
     1  Be   0.992472
     2  Be  -0.009433
     3  Be   0.017908
     4  Be  -0.377741
     5  Be  -1.013753
     6  Be   0.079411
     7  Be  -0.002694
     8  Be  -0.318674
     9  Be  -0.038940
    10  Be  -0.046823
    11  Be  -1.104659
    12  H    0.166474
    13  H    0.093847
    14  H    0.147290
    15  H    0.092900
    16  H    0.071943
    17  H    0.083043
    18  H    0.081196
    19  H    0.077270
    20  H    0.030504
    21  H    0.041807
    22  H    0.084186
    23  H    0.100365
    24  H    0.065355
    25  H    0.103755
    26  H    0.083978
    27  H    0.101731
    28  H    0.073904
    29  H    0.097091
    30  H    0.099289
    31  H    0.080633
    32  H    0.097524
    33  H    0.098923
    34  H   -0.042147
    35  H    0.011168
    36  H    0.014644
    37  H   -0.032820
    38  H    0.019375
    39  H   -0.039569
    40  H    0.015042
    41  H   -0.023392
    42  H   -0.028563
    43  H    0.015236
    44  H   -0.029740
    45  H    0.012191
    46  H    0.012649
    47  H   -0.028954
    48  H    0.013985
    49  H   -0.023893
    50  H   -0.043070
    51  H    0.027778
 Sum of Mulliken charges =  -0.00000
 Mulliken charges with hydrogens summed into heavy atoms:
               1
     1  Be   1.033804
     2  Be   0.130856
     3  Be   0.184502
     4  Be  -0.181294
     5  Be  -0.794937
     6  Be   0.265121
     7  Be   0.159951
     8  Be  -0.134123
     9  Be   0.095852
    10  Be   0.122287
    11  Be  -0.882019
 Electronic spatial extent (au):  <R**2>=           3360.6986
 Charge=             -0.0000 electrons
 Dipole moment (field-independent basis, Debye):
    X=              0.0070    Y=              0.0509    Z=              0.3243  Tot=              0.3283
 Quadrupole moment (field-independent basis, Debye-Ang):
   XX=            -87.9708   YY=            -88.4655   ZZ=            -86.3401
   XY=              1.0800   XZ=             -0.1971   YZ=              0.1668
 Traceless Quadrupole moment (field-independent basis, Debye-Ang):
   XX=             -0.3787   YY=             -0.8734   ZZ=              1.2521
   XY=              1.0800   XZ=             -0.1971   YZ=              0.1668
 Octapole moment (field-independent basis, Debye-Ang**2):
  XXX=             12.6048  YYY=              8.3550  ZZZ=             -8.2180  XYY=              2.7269
  XXY=              4.4860  XXZ=             17.4163  XZZ=             -7.8371  YZZ=              0.7229
  YYZ=              0.0142  XYZ=              5.0347
 Hexadecapole moment (field-independent basis, Debye-Ang**3):
 XXXX=          -2406.4709 YYYY=          -1761.3007 ZZZZ=          -1336.5408 XXXY=             21.1209
 XXXZ=              9.8760 YYYX=            -11.4436 YYYZ=              2.0092 ZZZX=            -12.3504
 ZZZY=              8.4849 XXYY=           -713.7592 XXZZ=           -596.1936 YYZZ=           -522.7508
 XXYZ=              3.0381 YYXZ=             10.4090 ZZXY=             15.8164
 N-N= 5.024328915154D+02 E-N=-1.422373873919D+03  KE= 1.837279614266D+02
   1 Symmetry operations used in ECPInt.
 ECPInt:  NShTT=   33670 NPrTT=   87043 LenC2=   30600 LenP2D=   62136.
 LDataN:  DoStor=T MaxTD1= 5 Len=  102
 Calling FoFJK, ICntrl=      2127 FMM=F ISym2X=0 I1Cent= 0 IOpClX= 0 NMat=1 NMatS=1 NMatT=0.
 ***** Axes restored to original set *****
 -------------------------------------------------------------------
 Center     Atomic                   Forces (Hartrees/Bohr)
 Number     Number              X              Y              Z
 -------------------------------------------------------------------
      1        4          -0.000125318   -0.000034418    0.000116019
      2        4           0.000104118    0.000033397   -0.000083465
      3        4           0.000041114   -0.000061833    0.000040277
      4        4          -0.000043997   -0.000063610    0.000006628
      5        4           0.000061186   -0.000092675    0.000279907
      6        4           0.000035519    0.000017240    0.000000646
      7        4          -0.000055020    0.000072755   -0.000057183
      8        4           0.000007195    0.000005914   -0.000015849
      9        4          -0.000159795   -0.000026697   -0.000020625
     10        4          -0.000167815    0.000140937   -0.000032799
     11        4          -0.000056636   -0.000096371    0.000056102
     12        1           0.000113010   -0.000054805   -0.000180729
     13        1          -0.000160997   -0.000089631    0.000293616
     14        1           0.000011432    0.000033438   -0.000003995
     15        1          -0.000034717   -0.000031019    0.000030687
     16        1          -0.000052000   -0.000004046   -0.000038946
     17        1           0.000052784   -0.000067872   -0.000016874
     18        1          -0.000022862    0.000003672   -0.000006349
     19        1           0.000032433   -0.000018705   -0.000010008
     20        1          -0.000055443    0.000286516   -0.000113192
     21        1           0.000010659   -0.000166696    0.000177030
     22        1          -0.000013144   -0.000005504    0.000010264
     23        1           0.000005957   -0.000008642   -0.000014482
     24        1           0.000099641    0.000060201   -0.000004869
     25        1          -0.000014023   -0.000077807   -0.000032897
     26        1           0.000022493    0.000018321   -0.000022618
     27        1          -0.000035310   -0.000002433    0.000021880
     28        1           0.000035217   -0.000016206   -0.000012674
     29        1          -0.000042200    0.000006015    0.000008615
     30        1           0.000027867   -0.000036883   -0.000054657
     31        1          -0.000015124    0.000040882    0.000045477
     32        1          -0.000014260   -0.000001386   -0.000020036
     33        1           0.000013257    0.000014294    0.000031423
     34        1          -0.000033593   -0.000007104   -0.000020261
     35        1           0.000010655    0.000011515    0.000010811
     36        1          -0.000002023    0.000008836    0.000000216
     37        1          -0.000003149   -0.000014824    0.000000126
     38        1          -0.000012229   -0.000002153   -0.000009519
     39        1           0.000023551    0.000016162    0.000027293
     40        1          -0.000007186    0.000003117   -0.000006726
     41        1           0.000012662   -0.000013170    0.000019109
     42        1          -0.000035535   -0.000009045    0.000006462
     43        1           0.000016633    0.000002247   -0.000015525
     44        1           0.000035912    0.000029117   -0.000028776
     45        1          -0.000012881   -0.000007040   -0.000001515
     46        1           0.000007209    0.000012322   -0.000010566
     47        1          -0.000013762    0.000008887    0.000021506
     48        1          -0.053625751    0.156848265   -0.039769039
     49        1           0.053682430   -0.156880141    0.039787775
     50        1          -0.010892919   -0.042190885    0.164607375
     51        1           0.011244754    0.042407552   -0.164995066
 -------------------------------------------------------------------
 Cartesian Forces:  Max     0.164995066 RMS     0.027567873

 GradGradGradGradGradGradGradGradGradGradGradGradGradGradGradGradGradGrad
 Berny optimization.
 FormGI is forming the generalized inverse of G from B-inverse, IUseBI=4.
 Internal  Forces:  Max     0.170727804 RMS     0.007202637
 Search for a local minimum.
 Step number   1 out of a maximum of  306
 All quantities printed in internal units (Hartrees-Bohrs-Radians)
 Mixed Optimization -- RFO/linear search
 Second derivative matrix not updated -- first step.
 ITU=  0
     Eigenvalues ---    0.00384   0.00463   0.00511   0.00536   0.00697
     Eigenvalues ---    0.00724   0.00820   0.00859   0.00887   0.00951
     Eigenvalues ---    0.00993   0.01058   0.01126   0.01193   0.01207
     Eigenvalues ---    0.01236   0.01303   0.01316   0.01346   0.01387
     Eigenvalues ---    0.01393   0.01417   0.01480   0.01491   0.01512
     Eigenvalues ---    0.01538   0.01564   0.01590   0.01620   0.01666
     Eigenvalues ---    0.01684   0.01712   0.01752   0.01791   0.01815
     Eigenvalues ---    0.01818   0.01838   0.01870   0.01892   0.01924
     Eigenvalues ---    0.01961   0.02016   0.02068   0.02072   0.02083
     Eigenvalues ---    0.02108   0.02162   0.02184   0.02221   0.02236
     Eigenvalues ---    0.02251   0.02283   0.02325   0.02379   0.02428
     Eigenvalues ---    0.02484   0.02570   0.02596   0.02636   0.02699
     Eigenvalues ---    0.02721   0.02784   0.02828   0.02842   0.02940
     Eigenvalues ---    0.03030   0.03114   0.03131   0.03231   0.03318
     Eigenvalues ---    0.03383   0.03436   0.03570   0.03625   0.03795
     Eigenvalues ---    0.03945   0.04107   0.04199   0.04254   0.04332
     Eigenvalues ---    0.04489   0.04535   0.04781   0.04864   0.04973
     Eigenvalues ---    0.05005   0.05207   0.05385   0.05688   0.05723
     Eigenvalues ---    0.06048   0.06117   0.06386   0.06663   0.06774
     Eigenvalues ---    0.07055   0.07194   0.07379   0.07527   0.07581
     Eigenvalues ---    0.07694   0.07804   0.07847   0.07910   0.07987
     Eigenvalues ---    0.08020   0.08125   0.08139   0.08350   0.08415
     Eigenvalues ---    0.08642   0.08777   0.08901   0.08992   0.09186
     Eigenvalues ---    0.09240   0.09391   0.09527   0.09659   0.09775
     Eigenvalues ---    0.09874   0.10013   0.10242   0.10673   0.10771
     Eigenvalues ---    0.10827   0.11168   0.14791   0.15406   0.15592
     Eigenvalues ---    0.15833   0.15933   0.16353   0.16535   0.17410
     Eigenvalues ---    0.17877   0.18293   0.18801   0.37748   0.37754
     Eigenvalues ---    0.37774   0.37778   0.37905   0.37907   0.37978
     Eigenvalues ---    0.66291   0.66291
 RFO step:  Lambda=-7.85100212D-02 EMin= 3.83713703D-03
 Linear search not attempted -- first point.
 Maximum step size (   0.300) exceeded in Quadratic search.
    -- Step size scaled by   0.922
 Iteration  1 RMS(Cart)=  0.00832431 RMS(Int)=  0.00051174
 Iteration  2 RMS(Cart)=  0.00050289 RMS(Int)=  0.00000019
 Iteration  3 RMS(Cart)=  0.00000009 RMS(Int)=  0.00000002
 Variable       Old X    -DE/DX   Delta X   Delta X   Delta X     New X
                                 (Linear)    (Quad)   (Total)
    R1        4.30490   0.00000   0.00000   0.00000   0.00000   4.30490
    R2        4.30525  -0.00000   0.00000  -0.00001  -0.00001   4.30524
    R3        3.98080  -0.00008   0.00000  -0.00039  -0.00039   3.98041
    R4        4.30143  -0.00003   0.00000  -0.00023  -0.00023   4.30120
    R5        4.30809  -0.00005   0.00000  -0.00031  -0.00031   4.30778
    R6        3.98421  -0.00000   0.00000  -0.00001  -0.00001   3.98420
    R7        2.89661   0.00002   0.00000   0.00017   0.00017   2.89678
    R8        2.89572  -0.00001   0.00000   0.00007   0.00007   2.89579
    R9        3.81589  -0.00002   0.00000  -0.00005  -0.00005   3.81584
   R10        4.02423   0.00000   0.00000   0.00005   0.00005   4.02427
   R11        4.06073  -0.00001   0.00000  -0.00003  -0.00003   4.06070
   R12        3.89136  -0.00004   0.00000  -0.00027  -0.00027   3.89109
   R13        2.89036  -0.00000   0.00000  -0.00001  -0.00001   2.89036
   R14        2.90421  -0.00001   0.00000  -0.00004  -0.00004   2.90417
   R15        4.04007  -0.00002   0.00000  -0.00011  -0.00011   4.03996
   R16        3.89410  -0.00003   0.00000  -0.00019  -0.00019   3.89391
   R17        4.05154   0.00000   0.00000   0.00001   0.00001   4.05155
   R18        2.90455  -0.00002   0.00000  -0.00008  -0.00008   2.90447
   R19        2.91876  -0.00002   0.00000  -0.00006  -0.00006   2.91871
   R20        4.08597   0.00001   0.00000   0.00006   0.00006   4.08602
   R21        3.84242   0.00001   0.00000   0.00005   0.00005   3.84247
   R22        4.06394   0.00001   0.00000   0.00006   0.00006   4.06400
   R23        3.00270  -0.00001   0.00000  -0.00004  -0.00004   3.00266
   R24        2.99043  -0.00001   0.00000  -0.00003  -0.00003   2.99040
   R25        3.90335  -0.00008   0.00000  -0.00049  -0.00049   3.90286
   R26        3.76769  -0.00004   0.00000  -0.00027  -0.00027   3.76741
   R27        2.90800  -0.00004   0.00000  -0.00021  -0.00021   2.90779
   R28        2.91758  -0.00002   0.00000  -0.00006  -0.00006   2.91752
   R29        4.04732   0.00001   0.00000   0.00004   0.00004   4.04736
   R30        4.06237  -0.00000   0.00000  -0.00001  -0.00001   4.06237
   R31        3.76875  -0.00001   0.00000  -0.00006  -0.00006   3.76868
   R32        2.94177  -0.00001   0.00000  -0.00002  -0.00002   2.94175
   R33        2.92776  -0.00001   0.00000  -0.00005  -0.00005   2.92771
   R34        4.05220  -0.00000   0.00000  -0.00001  -0.00001   4.05219
   R35        3.81384  -0.00003   0.00000  -0.00015  -0.00015   3.81369
   R36        3.90014   0.00001   0.00000   0.00009   0.00009   3.90023
   R37        2.91241  -0.00000   0.00000  -0.00001  -0.00001   2.91240
   R38        2.90036  -0.00001   0.00000  -0.00001  -0.00001   2.90035
   R39        4.02180  -0.00000   0.00000  -0.00001  -0.00001   4.02178
   R40        4.08273  -0.00001   0.00000  -0.00003  -0.00003   4.08270
   R41        2.99153  -0.00001   0.00000  -0.00002  -0.00002   2.99151
   R42        2.99891  -0.00001   0.00000  -0.00003  -0.00003   2.99888
   R43        4.05586  -0.00000   0.00000  -0.00006  -0.00006   4.05580
   R44        2.90329  -0.00002   0.00000  -0.00004  -0.00004   2.90325
   R45        2.89324  -0.00004   0.00000  -0.00016  -0.00016   2.89308
   R46        2.93666  -0.00003   0.00000  -0.00016  -0.00016   2.93650
   R47        2.92490  -0.00005   0.00000  -0.00028  -0.00028   2.92462
   R48        2.91063  -0.00001   0.00000  -0.00005  -0.00005   2.91059
   R49        2.91950  -0.00002   0.00000  -0.00008  -0.00008   2.91942
   R50        1.52439  -0.00006   0.00000  -0.00028  -0.00028   1.52411
   R51        5.38658   0.00002   0.00000   0.00009   0.00009   5.38667
   R52        5.64271  -0.00002   0.00000  -0.00020  -0.00020   5.64251
   R53        5.00948   0.00031   0.00000   0.00295   0.00295   5.01243
   R54        1.52322  -0.00001   0.00000  -0.00001  -0.00001   1.52321
   R55        5.41106  -0.00000   0.00000   0.00000   0.00000   5.41107
   R56        1.54174  -0.00004   0.00000  -0.00013  -0.00013   1.54161
   R57        5.15367   0.00002   0.00000   0.00017   0.00017   5.15385
   R58        5.57312  -0.00004   0.00000  -0.00034  -0.00034   5.57278
   R59        1.54270  -0.00001   0.00000  -0.00003  -0.00003   1.54266
   R60        5.25444   0.00001   0.00000   0.00011   0.00011   5.25454
   R61        5.28522  -0.00000   0.00000   0.00009   0.00009   5.28530
   R62        1.56824  -0.00008   0.00000  -0.00038  -0.00038   1.56786
   R63        5.19563   0.00003   0.00000   0.00024   0.00024   5.19587
   R64        5.22399   0.00000   0.00000   0.00017   0.00017   5.22416
   R65        5.10489   0.00017   0.00000   0.00168   0.00168   5.10657
   R66        1.49744  -0.00000   0.00000  -0.00002  -0.00002   1.49742
   R67        4.95370   0.00000   0.00000   0.00004   0.00004   4.95374
   R68        5.15616   0.00000   0.00000   0.00002   0.00002   5.15618
   R69        1.52301  -0.00001   0.00000   0.00001   0.00001   1.52301
   R70        5.35176   0.00002   0.00000   0.00015   0.00015   5.35191
   R71        5.27134  -0.00002   0.00000  -0.00012  -0.00012   5.27122
   R72        5.77637  -0.00003   0.00000  -0.00028  -0.00028   5.77609
   R73        1.52184  -0.00001   0.00000  -0.00003  -0.00003   1.52181
   R74        5.37345   0.00001   0.00000   0.00012   0.00012   5.37357
   R75        5.40881  -0.00000   0.00000  -0.00003  -0.00003   5.40878
   R76        5.18701   0.00002   0.00000   0.00022   0.00022   5.18723
   R77        1.53847  -0.00001   0.00000  -0.00005  -0.00005   1.53842
   R78        5.14571   0.00001   0.00000   0.00011   0.00011   5.14582
   R79        5.31883  -0.00000   0.00000  -0.00006  -0.00006   5.31877
   R80        1.53643  -0.00003   0.00000  -0.00009  -0.00009   1.53634
   R81        5.21375  -0.00000   0.00000  -0.00001  -0.00001   5.21374
   R82        5.27399  -0.00001   0.00000  -0.00005  -0.00005   5.27394
   R83        5.36492  -0.00002   0.00000  -0.00013  -0.00013   5.36480
   R84        1.49757  -0.00001   0.00000  -0.00004  -0.00004   1.49753
   R85        5.08260   0.00000   0.00000   0.00003   0.00003   5.08263
   R86        5.14193   0.00000   0.00000   0.00005   0.00005   5.14198
   R87        1.41796  -0.00002   0.00000  -0.00004  -0.00004   1.41792
   R88        1.41790  -0.00001   0.00000  -0.00001  -0.00001   1.41788
   R89        1.41497  -0.00001   0.00000  -0.00002  -0.00002   1.41495
   R90        1.41824  -0.00001   0.00000  -0.00001  -0.00001   1.41822
   R91        1.41834  -0.00002   0.00000  -0.00005  -0.00005   1.41829
   R92        1.41600  -0.00001   0.00000  -0.00002  -0.00002   1.41598
   R93        1.41604  -0.00001   0.00000  -0.00001  -0.00001   1.41603
   R94        1.13384   0.17047   0.00000   0.21195   0.21195   1.34579
   R95        1.13384   0.17073   0.00000   0.21228   0.21228   1.34611
    A1        1.87633  -0.00001   0.00000  -0.00002  -0.00002   1.87631
    A2        1.55359   0.00000   0.00000   0.00002   0.00002   1.55361
    A3        1.94933   0.00000   0.00000   0.00003   0.00003   1.94936
    A4        2.00075   0.00003   0.00000   0.00016   0.00016   2.00092
    A5        2.28322   0.00001   0.00000   0.00012   0.00012   2.28334
    A6        1.96146  -0.00000   0.00000   0.00001   0.00001   1.96147
    A7        1.55312   0.00000   0.00000   0.00001   0.00001   1.55314
    A8        1.87742  -0.00001   0.00000  -0.00008  -0.00008   1.87734
    A9        2.28270   0.00002   0.00000   0.00011   0.00011   2.28282
   A10        1.99343   0.00003   0.00000   0.00019   0.00019   1.99362
   A11        1.88018  -0.00001   0.00000  -0.00003  -0.00003   1.88015
   A12        2.67595  -0.00001   0.00000  -0.00006  -0.00006   2.67589
   A13        2.07839  -0.00001   0.00000  -0.00004  -0.00004   2.07836
   A14        1.53007   0.00002   0.00000   0.00012   0.00012   1.53019
   A15        2.00164  -0.00001   0.00000  -0.00008  -0.00008   2.00156
   A16        2.29348  -0.00002   0.00000  -0.00020  -0.00020   2.29328
   A17        1.87708   0.00001   0.00000   0.00007   0.00007   1.87716
   A18        2.29649  -0.00003   0.00000  -0.00019  -0.00019   2.29630
   A19        2.01275  -0.00001   0.00000  -0.00011  -0.00011   2.01264
   A20        1.52882   0.00002   0.00000   0.00010   0.00010   1.52892
   A21        2.07711  -0.00001   0.00000  -0.00006  -0.00006   2.07705
   A22        1.64120   0.00000   0.00000  -0.00001  -0.00001   1.64118
   A23        1.52206   0.00000   0.00000  -0.00001  -0.00001   1.52205
   A24        2.27158   0.00000   0.00000   0.00001   0.00001   2.27159
   A25        2.21947   0.00000   0.00000   0.00001   0.00001   2.21948
   A26        1.95510  -0.00000   0.00000  -0.00002  -0.00002   1.95508
   A27        2.10264   0.00000   0.00000   0.00003   0.00003   2.10267
   A28        2.26274   0.00000   0.00000   0.00000   0.00000   2.26274
   A29        1.73052   0.00000   0.00000   0.00001   0.00001   1.73053
   A30        1.93209   0.00001   0.00000   0.00005   0.00005   1.93213
   A31        2.36877  -0.00000   0.00000  -0.00000  -0.00000   2.36877
   A32        2.14179  -0.00000   0.00000  -0.00001  -0.00001   2.14178
   A33        2.03161   0.00000   0.00000   0.00001   0.00001   2.03163
   A34        2.47897  -0.00000   0.00000   0.00001   0.00001   2.47898
   A35        1.70484  -0.00000   0.00000  -0.00003  -0.00003   1.70481
   A36        2.16690  -0.00000   0.00000  -0.00004  -0.00004   2.16687
   A37        1.63714   0.00001   0.00000   0.00003   0.00003   1.63717
   A38        1.52445  -0.00000   0.00000  -0.00002  -0.00002   1.52443
   A39        2.28298  -0.00001   0.00000  -0.00004  -0.00004   2.28295
   A40        2.21415   0.00001   0.00000   0.00003   0.00003   2.21418
   A41        2.09845  -0.00002   0.00000  -0.00008  -0.00008   2.09836
   A42        1.94513   0.00001   0.00000   0.00004   0.00004   1.94517
   A43        2.26031  -0.00000   0.00000   0.00001   0.00001   2.26031
   A44        1.73046   0.00001   0.00000   0.00003   0.00003   1.73049
   A45        1.92284  -0.00001   0.00000  -0.00005  -0.00005   1.92279
   A46        2.36078  -0.00000   0.00000   0.00001   0.00001   2.36079
   A47        2.14599  -0.00000   0.00000  -0.00000  -0.00000   2.14599
   A48        1.72379   0.00001   0.00000   0.00005   0.00005   1.72384
   A49        2.17456   0.00001   0.00000   0.00005   0.00005   2.17461
   A50        2.03787  -0.00000   0.00000  -0.00002  -0.00002   2.03785
   A51        2.48521  -0.00001   0.00000  -0.00004  -0.00004   2.48516
   A52        1.84559  -0.00001   0.00000  -0.00005  -0.00005   1.84554
   A53        1.86779  -0.00000   0.00000  -0.00001  -0.00001   1.86778
   A54        2.33306   0.00001   0.00000   0.00004   0.00004   2.33310
   A55        1.87824   0.00001   0.00000   0.00005   0.00005   1.87829
   A56        1.86748  -0.00001   0.00000  -0.00003  -0.00003   1.86746
   A57        1.84878  -0.00001   0.00000  -0.00003  -0.00003   1.84875
   A58        2.29413   0.00000   0.00000   0.00001   0.00001   2.29414
   A59        1.92130   0.00001   0.00000   0.00003   0.00003   1.92133
   A60        1.98282  -0.00000   0.00000  -0.00003  -0.00003   1.98279
   A61        2.04715   0.00000   0.00000   0.00002   0.00002   2.04718
   A62        2.10056   0.00000   0.00000   0.00002   0.00002   2.10058
   A63        1.95095   0.00000   0.00000   0.00001   0.00001   1.95096
   A64        2.44955   0.00000   0.00000   0.00000   0.00000   2.44955
   A65        1.98933  -0.00000   0.00000  -0.00001  -0.00001   1.98932
   A66        2.18322   0.00000   0.00000   0.00000   0.00000   2.18322
   A67        1.68075   0.00003   0.00000   0.00017   0.00017   1.68092
   A68        2.50524  -0.00003   0.00000  -0.00018  -0.00018   2.50506
   A69        1.97574  -0.00001   0.00000  -0.00010  -0.00010   1.97564
   A70        1.77078   0.00003   0.00000   0.00014   0.00014   1.77092
   A71        2.23066  -0.00000   0.00000   0.00000   0.00000   2.23066
   A72        2.22379  -0.00000   0.00000   0.00000   0.00000   2.22380
   A73        2.23341  -0.00001   0.00000  -0.00009  -0.00009   2.23332
   A74        2.22369  -0.00002   0.00000  -0.00015  -0.00015   2.22354
   A75        2.09720  -0.00000   0.00000   0.00001   0.00001   2.09721
   A76        2.62670  -0.00002   0.00000  -0.00007  -0.00007   2.62663
   A77        1.67831  -0.00001   0.00000  -0.00004  -0.00004   1.67826
   A78        1.76471  -0.00000   0.00000  -0.00000  -0.00000   1.76471
   A79        2.30867   0.00001   0.00000   0.00004   0.00004   2.30871
   A80        2.12872   0.00000   0.00000   0.00001   0.00001   2.12873
   A81        1.77018  -0.00000   0.00000  -0.00001  -0.00001   1.77016
   A82        1.95380  -0.00000   0.00000  -0.00003  -0.00003   1.95377
   A83        1.90587   0.00000   0.00000   0.00002   0.00002   1.90589
   A84        2.32159  -0.00000   0.00000   0.00000   0.00000   2.32159
   A85        2.28610   0.00000   0.00000   0.00000   0.00000   2.28610
   A86        2.15314   0.00000   0.00000   0.00001   0.00001   2.15315
   A87        1.96554  -0.00000   0.00000   0.00001   0.00001   1.96556
   A88        1.89071   0.00000   0.00000   0.00000   0.00000   1.89071
   A89        2.34063   0.00000   0.00000   0.00000   0.00000   2.34063
   A90        2.32377   0.00000   0.00000   0.00000   0.00000   2.32377
   A91        1.79979   0.00000   0.00000   0.00000   0.00000   1.79980
   A92        1.52585   0.00000   0.00000   0.00003   0.00003   1.52588
   A93        1.63687   0.00000   0.00000   0.00001   0.00001   1.63689
   A94        2.21660  -0.00000   0.00000  -0.00002  -0.00002   2.21657
   A95        2.29227  -0.00000   0.00000  -0.00002  -0.00002   2.29225
   A96        1.94337   0.00000   0.00000   0.00001   0.00001   1.94338
   A97        2.48039  -0.00000   0.00000  -0.00001  -0.00001   2.48038
   A98        2.02775   0.00000   0.00000   0.00001   0.00001   2.02776
   A99        1.92121  -0.00001   0.00000  -0.00004  -0.00004   1.92117
   A100       2.14799   0.00000   0.00000   0.00001   0.00001   2.14800
   A101       2.35242   0.00000   0.00000   0.00001   0.00001   2.35242
   A102       2.10036  -0.00000   0.00000  -0.00002  -0.00002   2.10034
   A103       1.73539   0.00000   0.00000   0.00001   0.00001   1.73539
   A104       2.26831  -0.00000   0.00000  -0.00001  -0.00001   2.26830
   A105       2.17254   0.00000   0.00000   0.00003   0.00003   2.17257
   A106       1.72388   0.00001   0.00000   0.00003   0.00003   1.72390
   A107       1.84533   0.00000   0.00000   0.00001   0.00001   1.84534
   A108       1.84406  -0.00000   0.00000  -0.00002  -0.00002   1.84404
   A109       2.42446  -0.00000   0.00000   0.00000   0.00000   2.42446
   A110       1.93566   0.00000   0.00000   0.00001   0.00001   1.93567
   A111       1.86535  -0.00000   0.00000  -0.00002  -0.00002   1.86533
   A112       1.98463   0.00000   0.00000   0.00002   0.00002   1.98465
   A113       2.19429  -0.00000   0.00000  -0.00000  -0.00000   2.19429
   A114       1.95125  -0.00000   0.00000  -0.00001  -0.00001   1.95124
   A115       1.86503  -0.00000   0.00000  -0.00002  -0.00002   1.86501
   A116       1.95317  -0.00000   0.00000   0.00000   0.00000   1.95317
   A117       2.28489   0.00000   0.00000   0.00000   0.00000   2.28489
   A118       1.89350   0.00000   0.00000   0.00002   0.00002   1.89352
   A119       2.36846   0.00000   0.00000   0.00002   0.00002   2.36848
   A120       2.08260  -0.00000   0.00000  -0.00002  -0.00002   2.08258
   A121       2.07344  -0.00000   0.00000   0.00000   0.00000   2.07344
   A122       1.64271   0.00001   0.00000   0.00003   0.00003   1.64275
   A123       1.52282   0.00001   0.00000   0.00006   0.00006   1.52289
   A124       2.20971  -0.00001   0.00000  -0.00008  -0.00008   2.20963
   A125       2.28957  -0.00001   0.00000  -0.00006  -0.00006   2.28950
   A126       2.09859  -0.00000   0.00000  -0.00001  -0.00001   2.09858
   A127       1.92988  -0.00001   0.00000  -0.00003  -0.00003   1.92985
   A128       2.16266   0.00001   0.00000   0.00003   0.00003   2.16269
   A129       1.71682   0.00001   0.00000   0.00006   0.00006   1.71688
   A130       1.95826   0.00001   0.00000   0.00004   0.00004   1.95831
   A131       1.72915  -0.00001   0.00000  -0.00005  -0.00005   1.72910
   A132       2.26467  -0.00001   0.00000  -0.00008  -0.00008   2.26459
   A133       2.15059   0.00000   0.00000   0.00001   0.00001   2.15060
   A134       2.34954   0.00000   0.00000   0.00003   0.00003   2.34957
   A135       2.48414  -0.00000   0.00000   0.00001   0.00001   2.48416
   A136       2.02188   0.00001   0.00000   0.00004   0.00004   2.02192
   A137       1.76926  -0.00001   0.00000  -0.00004  -0.00004   1.76922
   A138       1.67977  -0.00001   0.00000  -0.00006  -0.00006   1.67971
   A139       2.29045   0.00001   0.00000   0.00008   0.00008   2.29053
   A140       2.14266   0.00001   0.00000   0.00004   0.00004   2.14270
   A141       1.96016  -0.00002   0.00000  -0.00009  -0.00009   1.96007
   A142       1.76353  -0.00000   0.00000  -0.00001  -0.00001   1.76353
   A143       1.89241   0.00000   0.00000   0.00001   0.00001   1.89242
   A144       2.33252   0.00000   0.00000   0.00002   0.00002   2.33254
   A145       1.95671  -0.00002   0.00000  -0.00011  -0.00011   1.95661
   A146       2.32764   0.00002   0.00000   0.00013   0.00013   2.32777
   A147       1.80205   0.00002   0.00000   0.00008   0.00008   1.80213
   A148       1.89983  -0.00001   0.00000  -0.00004  -0.00004   1.89979
   A149       2.32874   0.00000   0.00000   0.00001   0.00001   2.32875
   A150       2.30380  -0.00000   0.00000  -0.00002  -0.00002   2.30379
   A151       2.14131   0.00000   0.00000   0.00000   0.00000   2.14131
   A152       1.67894   0.00000   0.00000   0.00000   0.00000   1.67894
   A153       2.50639  -0.00000   0.00000  -0.00000  -0.00000   2.50638
   A154       1.97866  -0.00000   0.00000  -0.00000  -0.00000   1.97866
   A155       1.77124   0.00000   0.00000   0.00001   0.00001   1.77125
   A156       2.24656   0.00000   0.00000   0.00004   0.00004   2.24660
   A157       2.21003  -0.00000   0.00000  -0.00005  -0.00005   2.20998
   A158       2.09755  -0.00000   0.00000  -0.00001  -0.00001   2.09754
   A159       2.62548  -0.00000   0.00000  -0.00000  -0.00000   2.62548
   A160       2.21748  -0.00001   0.00000  -0.00003  -0.00003   2.21745
   A161       2.23725  -0.00000   0.00000   0.00002   0.00002   2.23726
   A162       1.69999  -0.00000   0.00000  -0.00002  -0.00002   1.69996
   A163       1.78266   0.00000   0.00000   0.00000   0.00000   1.78266
   A164       2.36598   0.00001   0.00000   0.00008   0.00008   2.36606
   A165       2.34307  -0.00000   0.00000  -0.00002  -0.00002   2.34305
   A166       1.57386  -0.00001   0.00000  -0.00006  -0.00006   1.57379
   A167       1.72394   0.00000   0.00000   0.00004   0.00004   1.72397
   A168       2.21501  -0.00002   0.00000  -0.00019  -0.00019   2.21482
   A169       1.70062   0.00000   0.00000   0.00003   0.00003   1.70065
   A170       2.44339   0.00001   0.00000   0.00006   0.00006   2.44345
   A171       1.83276   0.00000   0.00000  -0.00000  -0.00000   1.83276
   A172       2.21004  -0.00000   0.00000  -0.00003  -0.00003   2.21000
   A173       2.01411  -0.00001   0.00000  -0.00005  -0.00005   2.01406
   A174       2.85042  -0.00001   0.00000  -0.00008  -0.00008   2.85034
   A175       1.50046  -0.00000   0.00000  -0.00002  -0.00002   1.50044
   A176       1.74469  -0.00000   0.00000  -0.00002  -0.00002   1.74467
   A177       1.60723  -0.00001   0.00000  -0.00005  -0.00005   1.60718
   A178       1.88121   0.00000   0.00000   0.00006   0.00006   1.88127
   A179       1.58751  -0.00003   0.00000  -0.00021  -0.00021   1.58730
   A180       1.57782  -0.00002   0.00000  -0.00016  -0.00016   1.57766
   A181       1.90837  -0.00000   0.00000   0.00002   0.00002   1.90839
   A182       2.17975  -0.00007   0.00000  -0.00047  -0.00047   2.17927
   A183       2.63224   0.00004   0.00000   0.00033   0.00033   2.63258
   A184       1.93728   0.00000   0.00000   0.00002   0.00002   1.93730
   A185       1.57051   0.00000   0.00000   0.00001   0.00001   1.57051
   A186       2.86071  -0.00000   0.00000  -0.00002  -0.00002   2.86070
   A187       1.64122  -0.00000   0.00000  -0.00001  -0.00001   1.64121
   A188       1.25420  -0.00000   0.00000  -0.00000  -0.00000   1.25420
   A189       1.49998  -0.00001   0.00000  -0.00004  -0.00004   1.49994
   A190       1.61653  -0.00002   0.00000  -0.00011  -0.00011   1.61642
   A191       1.84399  -0.00000   0.00000   0.00000   0.00000   1.84400
   A192       1.88474  -0.00000   0.00000  -0.00001  -0.00001   1.88473
   A193       2.31753   0.00002   0.00000   0.00010   0.00010   2.31763
   A194       2.36917  -0.00002   0.00000  -0.00010  -0.00010   2.36907
   A195       1.56896  -0.00000   0.00000  -0.00001  -0.00001   1.56895
   A196       1.50085  -0.00000   0.00000  -0.00003  -0.00003   1.50082
   A197       1.49131   0.00000   0.00000   0.00001   0.00001   1.49133
   A198       1.52451  -0.00000   0.00000  -0.00002  -0.00002   1.52449
   A199       1.65458   0.00000   0.00000   0.00001   0.00001   1.65460
   A200       1.85273  -0.00001   0.00000  -0.00004  -0.00004   1.85269
   A201       2.27214  -0.00001   0.00000  -0.00002  -0.00002   2.27212
   A202       1.49250  -0.00000   0.00000  -0.00001  -0.00001   1.49249
   A203       1.90828   0.00000   0.00000   0.00002   0.00002   1.90830
   A204       1.72795   0.00000   0.00000  -0.00000  -0.00000   1.72795
   A205       2.83738  -0.00000   0.00000  -0.00002  -0.00002   2.83736
   A206       1.13856  -0.00000   0.00000  -0.00001  -0.00001   1.13855
   A207       1.48168   0.00000   0.00000   0.00001   0.00001   1.48169
   A208       1.91513  -0.00000   0.00000  -0.00002  -0.00002   1.91512
   A209       1.73340  -0.00001   0.00000  -0.00003  -0.00003   1.73338
   A210       2.83404  -0.00001   0.00000  -0.00003  -0.00003   2.83401
   A211       1.13593  -0.00000   0.00000  -0.00001  -0.00001   1.13592
   A212       1.60283  -0.00001   0.00000  -0.00005  -0.00005   1.60278
   A213       1.94548  -0.00003   0.00000  -0.00015  -0.00015   1.94532
   A214       1.66093  -0.00000   0.00000  -0.00002  -0.00002   1.66091
   A215       1.58608  -0.00000   0.00000  -0.00002  -0.00002   1.58606
   A216       2.00045   0.00000   0.00000   0.00002   0.00002   2.00047
   A217       1.71064  -0.00001   0.00000  -0.00003  -0.00003   1.71061
   A218       2.57127   0.00000   0.00000   0.00001   0.00001   2.57127
   A219       1.59205   0.00002   0.00000   0.00007   0.00007   1.59212
   A220       1.71956   0.00001   0.00000   0.00004   0.00004   1.71960
   A221       0.92277   0.00000   0.00000   0.00002   0.00002   0.92279
   A222       2.21455  -0.00001   0.00000  -0.00005  -0.00005   2.21450
   A223       1.70741   0.00001   0.00000   0.00009   0.00009   1.70750
   A224       2.31390  -0.00001   0.00000  -0.00007  -0.00007   2.31383
   A225       1.56612   0.00002   0.00000   0.00013   0.00013   1.56625
   A226       2.31336  -0.00001   0.00000  -0.00003  -0.00003   2.31333
   A227       2.20999  -0.00000   0.00000  -0.00001  -0.00001   2.20998
   A228       1.57280  -0.00000   0.00000  -0.00003  -0.00003   1.57277
   A229       1.50903   0.00000   0.00000   0.00001   0.00001   1.50905
   A230       2.35021   0.00000   0.00000   0.00001   0.00001   2.35022
   A231       1.40444   0.00000   0.00000   0.00001   0.00001   1.40445
   A232       2.24370   0.00000   0.00000   0.00001   0.00001   2.24371
   A233       2.07350  -0.00000   0.00000  -0.00001  -0.00001   2.07348
   A234       1.43573  -0.00000   0.00000  -0.00002  -0.00002   1.43571
   A235       2.40051  -0.00000   0.00000  -0.00001  -0.00001   2.40050
   A236       2.28221   0.00001   0.00000   0.00004   0.00004   2.28225
   A237       1.41882  -0.00000   0.00000  -0.00001  -0.00001   1.41881
   A238       1.57498  -0.00000   0.00000  -0.00003  -0.00003   1.57495
   A239       2.09161   0.00000   0.00000   0.00000   0.00000   2.09162
   A240       1.56612   0.00000   0.00000   0.00000   0.00000   1.56613
   A241       2.25451   0.00000   0.00000   0.00001   0.00001   2.25452
   A242       2.29287   0.00000   0.00000   0.00000   0.00000   2.29288
   A243       1.57559  -0.00000   0.00000  -0.00002  -0.00002   1.57557
   A244       1.43012  -0.00000   0.00000  -0.00002  -0.00002   1.43010
   A245       2.24792   0.00000   0.00000   0.00001   0.00001   2.24793
   A246       1.54328  -0.00001   0.00000  -0.00003  -0.00003   1.54325
   A247       2.29790   0.00000   0.00000   0.00002   0.00002   2.29792
   A248       2.09961   0.00000   0.00000   0.00002   0.00002   2.09963
   A249       1.18170  -0.00001   0.00000  -0.00005  -0.00005   1.18165
   A250       1.21544   0.00000   0.00000   0.00002   0.00002   1.21546
   A251       2.30205   0.00000   0.00000  -0.00000  -0.00000   2.30205
   A252       1.44308   0.00000   0.00000  -0.00001  -0.00001   1.44307
   A253       2.38412   0.00000   0.00000   0.00001   0.00001   2.38412
   A254       2.39908   0.00000   0.00000   0.00001   0.00001   2.39910
   A255       1.17505  -0.00000   0.00000  -0.00004  -0.00004   1.17501
   A256       1.23078  -0.00001   0.00000  -0.00005  -0.00005   1.23073
   A257       2.28635   0.00001   0.00000   0.00002   0.00002   2.28637
   A258       1.43805  -0.00000   0.00000  -0.00001  -0.00001   1.43805
   A259       2.41953  -0.00000   0.00000  -0.00001  -0.00001   2.41953
   A260       2.37292   0.00000   0.00000   0.00003   0.00003   2.37295
   A261       1.15996  -0.00002   0.00000  -0.00009  -0.00009   1.15987
   A262       1.08745   0.00000   0.00000   0.00001   0.00001   1.08746
   A263       2.41796   0.00000   0.00000  -0.00003  -0.00003   2.41794
   A264       1.30664   0.00001   0.00000   0.00005   0.00005   1.30668
   A265       2.24766   0.00002   0.00000   0.00013   0.00013   2.24779
   A266       2.62480  -0.00001   0.00000  -0.00010  -0.00010   2.62469
   A267       1.03786  -0.00007   0.00000  -0.00060  -0.00060   1.03726
   A268       2.40615  -0.00002   0.00000  -0.00025  -0.00025   2.40591
   A269       2.20322   0.00013   0.00000   0.00109   0.00109   2.20431
   A270       3.17909   0.00000   0.00000  -0.00000  -0.00000   3.17909
   A271       2.97557  -0.00000   0.00000  -0.00001  -0.00001   2.97555
    D1       -0.78029   0.00001   0.00000   0.00006   0.00006  -0.78022
    D2       -1.83388   0.00001   0.00000   0.00005   0.00005  -1.83383
    D3        2.30649   0.00001   0.00000   0.00003   0.00003   2.30653
    D4        1.61377   0.00001   0.00000   0.00004   0.00004   1.61381
    D5        1.10979   0.00001   0.00000   0.00004   0.00004   1.10982
    D6        0.05619   0.00000   0.00000   0.00002   0.00002   0.05622
    D7       -2.08662   0.00000   0.00000   0.00001   0.00001  -2.08661
    D8       -2.77935   0.00000   0.00000   0.00001   0.00001  -2.77933
    D9        0.26083   0.00000   0.00000   0.00001   0.00001   0.26084
   D10       -0.79277   0.00000   0.00000  -0.00000  -0.00000  -0.79277
   D11       -2.93558  -0.00000   0.00000  -0.00002  -0.00002  -2.93560
   D12        2.65488   0.00000   0.00000  -0.00001  -0.00001   2.65487
   D13       -3.13401  -0.00000   0.00000  -0.00001  -0.00001  -3.13402
   D14        2.09559  -0.00000   0.00000  -0.00002  -0.00002   2.09556
   D15       -0.04723  -0.00000   0.00000  -0.00004  -0.00004  -0.04727
   D16       -0.73995  -0.00000   0.00000  -0.00003  -0.00003  -0.73999
   D17       -2.56882  -0.00002   0.00000  -0.00015  -0.00015  -2.56897
   D18        2.66077  -0.00002   0.00000  -0.00016  -0.00016   2.66061
   D19        0.51796  -0.00002   0.00000  -0.00018  -0.00018   0.51778
   D20       -0.17477  -0.00002   0.00000  -0.00017  -0.00017  -0.17494
   D21       -0.25611   0.00000   0.00000   0.00002   0.00002  -0.25609
   D22        0.79084   0.00001   0.00000   0.00005   0.00005   0.79089
   D23        2.95055   0.00000   0.00000  -0.00002  -0.00002   2.95053
   D24       -2.64703  -0.00001   0.00000  -0.00004  -0.00004  -2.64708
   D25       -1.10018   0.00000   0.00000  -0.00001  -0.00001  -1.10019
   D26       -0.05323   0.00000   0.00000   0.00002   0.00002  -0.05321
   D27        2.10648  -0.00000   0.00000  -0.00005  -0.00005   2.10643
   D28        2.79208  -0.00001   0.00000  -0.00007  -0.00007   2.79201
   D29        0.78657   0.00001   0.00000   0.00006   0.00006   0.78664
   D30        1.83352   0.00001   0.00000   0.00009   0.00009   1.83361
   D31       -2.28995   0.00000   0.00000   0.00002   0.00002  -2.28993
   D32       -1.60435  -0.00000   0.00000   0.00000   0.00000  -1.60435
   D33        2.57411   0.00003   0.00000   0.00018   0.00018   2.57430
   D34       -2.66213   0.00004   0.00000   0.00021   0.00021  -2.66192
   D35       -0.50241   0.00003   0.00000   0.00014   0.00014  -0.50228
   D36        0.18319   0.00002   0.00000   0.00012   0.00012   0.18331
   D37        3.13299   0.00001   0.00000   0.00007   0.00007   3.13305
   D38       -2.10325   0.00001   0.00000   0.00009   0.00009  -2.10316
   D39        0.05646   0.00000   0.00000   0.00002   0.00002   0.05648
   D40        0.74206  -0.00000   0.00000   0.00000   0.00000   0.74206
   D41        0.82062  -0.00000   0.00000   0.00000   0.00000   0.82062
   D42       -2.31930  -0.00001   0.00000  -0.00010  -0.00010  -2.31940
   D43       -2.32138  -0.00001   0.00000  -0.00008  -0.00008  -2.32146
   D44       -0.83215  -0.00000   0.00000  -0.00000  -0.00000  -0.83215
   D45        2.31111  -0.00001   0.00000  -0.00010  -0.00010   2.31101
   D46        2.30904  -0.00001   0.00000  -0.00008  -0.00008   2.30896
   D47        0.00271   0.00002   0.00000   0.00016   0.00016   0.00288
   D48       -3.13721   0.00001   0.00000   0.00007   0.00007  -3.13714
   D49       -3.13928   0.00001   0.00000   0.00008   0.00008  -3.13920
   D50        3.13315   0.00003   0.00000   0.00018   0.00018   3.13333
   D51       -0.00678   0.00002   0.00000   0.00009   0.00009  -0.00669
   D52       -0.00885   0.00002   0.00000   0.00011   0.00011  -0.00874
   D53        3.12985   0.00002   0.00000   0.00017   0.00017   3.13002
   D54       -0.01007   0.00001   0.00000   0.00007   0.00007  -0.01000
   D55       -0.01215   0.00001   0.00000   0.00009   0.00009  -0.01205
   D56       -0.05637  -0.00000   0.00000  -0.00002  -0.00002  -0.05639
   D57       -1.10189  -0.00000   0.00000  -0.00002  -0.00002  -1.10191
   D58        2.78536  -0.00000   0.00000  -0.00002  -0.00002   2.78534
   D59        2.09520   0.00000   0.00000   0.00001   0.00001   2.09521
   D60        0.78850  -0.00001   0.00000  -0.00003  -0.00003   0.78847
   D61       -0.25703  -0.00000   0.00000  -0.00002  -0.00002  -0.25705
   D62       -2.65296  -0.00001   0.00000  -0.00003  -0.00003  -2.65299
   D63        2.94006   0.00000   0.00000   0.00001   0.00001   2.94007
   D64        1.82998  -0.00001   0.00000  -0.00004  -0.00004   1.82994
   D65        0.78446  -0.00001   0.00000  -0.00004  -0.00004   0.78442
   D66       -1.61147  -0.00001   0.00000  -0.00004  -0.00004  -1.61151
   D67       -2.30164  -0.00000   0.00000  -0.00001  -0.00001  -2.30165
   D68       -2.09496  -0.00003   0.00000  -0.00020  -0.00020  -2.09515
   D69       -3.14048  -0.00003   0.00000  -0.00019  -0.00019  -3.14067
   D70        0.74677  -0.00003   0.00000  -0.00020  -0.00020   0.74658
   D71        0.05661  -0.00003   0.00000  -0.00016  -0.00016   0.05645
   D72       -2.65558   0.00000   0.00000  -0.00000  -0.00000  -2.65558
   D73        2.58208   0.00000   0.00000   0.00000   0.00000   2.58208
   D74        0.18615   0.00000   0.00000   0.00000   0.00000   0.18615
   D75       -0.50402   0.00001   0.00000   0.00003   0.00003  -0.50398
   D76        0.25762  -0.00000   0.00000   0.00000   0.00000   0.25762
   D77       -0.79605  -0.00000   0.00000  -0.00000  -0.00000  -0.79605
   D78        2.65816   0.00000   0.00000  -0.00001  -0.00001   2.65815
   D79       -2.93479  -0.00002   0.00000  -0.00009  -0.00009  -2.93488
   D80        1.10685  -0.00001   0.00000  -0.00001  -0.00001   1.10683
   D81        0.05318  -0.00000   0.00000  -0.00002  -0.00002   0.05316
   D82       -2.77580  -0.00000   0.00000  -0.00003  -0.00003  -2.77583
   D83       -2.08556  -0.00002   0.00000  -0.00011  -0.00011  -2.08567
   D84       -0.78023   0.00001   0.00000   0.00006   0.00006  -0.78017
   D85       -1.83390   0.00001   0.00000   0.00005   0.00005  -1.83384
   D86        1.62031   0.00001   0.00000   0.00004   0.00004   1.62035
   D87        2.31055  -0.00001   0.00000  -0.00003  -0.00003   2.31051
   D88       -2.57462  -0.00001   0.00000  -0.00005  -0.00005  -2.57466
   D89        2.65491  -0.00001   0.00000  -0.00005  -0.00005   2.65485
   D90       -0.17407  -0.00001   0.00000  -0.00006  -0.00006  -0.17413
   D91        0.51616  -0.00002   0.00000  -0.00014  -0.00014   0.51602
   D92        3.13935   0.00002   0.00000   0.00018   0.00018   3.13953
   D93        2.08568   0.00002   0.00000   0.00018   0.00018   2.08586
   D94       -0.74330   0.00002   0.00000   0.00017   0.00017  -0.74313
   D95       -0.05306   0.00001   0.00000   0.00009   0.00009  -0.05297
   D96       -0.83704  -0.00001   0.00000  -0.00010  -0.00010  -0.83714
   D97        2.33494   0.00001   0.00000   0.00010   0.00010   2.33503
   D98        2.29340  -0.00001   0.00000  -0.00007  -0.00007   2.29333
   D99       -0.01365  -0.00003   0.00000  -0.00022  -0.00022  -0.01387
   D100      -3.12486  -0.00000   0.00000  -0.00002  -0.00002  -3.12488
   D101       3.11679  -0.00002   0.00000  -0.00019  -0.00019   3.11660
   D102       0.81452  -0.00001   0.00000  -0.00008  -0.00008   0.81444
   D103      -2.29668   0.00002   0.00000   0.00011   0.00011  -2.29657
   D104      -2.33822  -0.00001   0.00000  -0.00006  -0.00006  -2.33827
   D105       3.13770  -0.00003   0.00000  -0.00024  -0.00024   3.13746
   D106       0.02650  -0.00001   0.00000  -0.00004  -0.00004   0.02645
   D107      -0.01504  -0.00003   0.00000  -0.00021  -0.00021  -0.01525
   D108      -3.13872  -0.00003   0.00000  -0.00023  -0.00023  -3.13895
   D109       0.03325  -0.00000   0.00000  -0.00003  -0.00003   0.03322
   D110      -0.00828  -0.00002   0.00000  -0.00020  -0.00020  -0.00848
   D111       0.82321  -0.00000   0.00000   0.00002   0.00002   0.82323
   D112      -0.23942  -0.00002   0.00000  -0.00009  -0.00009  -0.23951
   D113      -1.43394  -0.00002   0.00000  -0.00009  -0.00009  -1.43403
   D114       2.58512   0.00001   0.00000   0.00009   0.00009   2.58521
   D115      -2.63486   0.00000   0.00000   0.00005   0.00005  -2.63481
   D116       1.70263  -0.00002   0.00000  -0.00008  -0.00008   1.70256
   D117       0.18800   0.00003   0.00000   0.00024   0.00024   0.18823
   D118       2.94719   0.00007   0.00000   0.00057   0.00057   2.94776
   D119      -0.86927   0.00002   0.00000   0.00011   0.00011  -0.86916
   D120       1.88993   0.00005   0.00000   0.00044   0.00044   1.89037
   D121      -1.75387   0.00001   0.00000   0.00012   0.00012  -1.75375
   D122       1.00533   0.00005   0.00000   0.00045   0.00045   1.00578
   D123       2.57914   0.00001   0.00000   0.00011   0.00011   2.57924
   D124      -0.94485   0.00005   0.00000   0.00044   0.00044  -0.94441
   D125      -2.63262   0.00000   0.00000   0.00005   0.00005  -2.63257
   D126       0.12658   0.00004   0.00000   0.00038   0.00038   0.12696
   D127       1.38030   0.00001   0.00000   0.00012   0.00012   1.38043
   D128      -2.14368   0.00005   0.00000   0.00045   0.00045  -2.14323
   D129       1.08814  -0.00000   0.00000  -0.00001  -0.00001   1.08813
   D130      -0.00901   0.00001   0.00000   0.00005   0.00005  -0.00896
   D131      -2.83601  -0.00001   0.00000  -0.00004  -0.00004  -2.83605
   D132      -2.76181   0.00001   0.00000   0.00002   0.00002  -2.76179
   D133      -0.01337  -0.00001   0.00000  -0.00003  -0.00003  -0.01339
   D134      -1.11052   0.00000   0.00000   0.00003   0.00003  -1.11049
   D135       2.34567  -0.00001   0.00000  -0.00006  -0.00006   2.34561
   D136       2.41987   0.00000   0.00000   0.00000   0.00000   2.41987
   D137      -2.34416  -0.00001   0.00000  -0.00003  -0.00003  -2.34419
   D138       2.84187   0.00000   0.00000   0.00003   0.00003   2.84190
   D139       0.01487  -0.00001   0.00000  -0.00006  -0.00006   0.01481
   D140       0.08907   0.00000   0.00000   0.00000   0.00000   0.08907
   D141      -2.43918  -0.00000   0.00000  -0.00001  -0.00001  -2.43920
   D142       2.74685   0.00000   0.00000   0.00004   0.00004   2.74690
   D143      -0.08015  -0.00001   0.00000  -0.00004  -0.00004  -0.08019
   D144      -0.00595   0.00000   0.00000   0.00002   0.00002  -0.00593
   D145      -0.72726   0.00000   0.00000   0.00000   0.00000  -0.72725
   D146       0.40783  -0.00001   0.00000  -0.00003  -0.00003   0.40779
   D147       3.05416  -0.00000   0.00000   0.00000   0.00000   3.05416
   D148       2.79390  -0.00000   0.00000  -0.00000  -0.00000   2.79390
   D149       0.26984   0.00000   0.00000   0.00002   0.00002   0.26986
   D150       1.40493  -0.00000   0.00000  -0.00002  -0.00002   1.40491
   D151      -2.23193   0.00000   0.00000   0.00002   0.00002  -2.23191
   D152      -2.49219   0.00000   0.00000   0.00002   0.00002  -2.49217
   D153       2.47435   0.00001   0.00000   0.00004   0.00004   2.47439
   D154      -2.67375  -0.00000   0.00000  -0.00000  -0.00000  -2.67375
   D155      -0.02742   0.00000   0.00000   0.00003   0.00003  -0.02739
   D156      -0.28768   0.00000   0.00000   0.00003   0.00003  -0.28764
   D157       3.11391   0.00000   0.00000   0.00002   0.00002   3.11393
   D158      -2.03419  -0.00001   0.00000  -0.00002  -0.00002  -2.03421
   D159       0.61214  -0.00000   0.00000   0.00002   0.00002   0.61216
   D160       0.35189  -0.00000   0.00000   0.00001   0.00001   0.35190
   D161      -0.06006  -0.00000   0.00000  -0.00002  -0.00002  -0.06008
   D162       0.99636  -0.00000   0.00000  -0.00004  -0.00004   0.99632
   D163      -3.05781   0.00000   0.00000  -0.00000  -0.00000  -3.05781
   D164      -2.43380  -0.00000   0.00000  -0.00001  -0.00001  -2.43381
   D165      -1.10926  -0.00000   0.00000  -0.00002  -0.00002  -1.10928
   D166      -0.05284  -0.00001   0.00000  -0.00004  -0.00004  -0.05288
   D167       2.17618  -0.00000   0.00000  -0.00001  -0.00001   2.17617
   D168       2.80018  -0.00000   0.00000  -0.00001  -0.00001   2.80017
   D169       2.28131   0.00000   0.00000  -0.00001  -0.00001   2.28130
   D170      -2.94545  -0.00000   0.00000  -0.00002  -0.00002  -2.94547
   D171      -0.71643   0.00000   0.00000   0.00001   0.00001  -0.71642
   D172      -0.09243   0.00000   0.00000   0.00001   0.00001  -0.09242
   D173       2.68058  -0.00000   0.00000  -0.00001  -0.00001   2.68057
   D174      -2.54618  -0.00000   0.00000  -0.00003  -0.00003  -2.54620
   D175      -0.31716   0.00000   0.00000   0.00001   0.00001  -0.31715
   D176       0.30684  -0.00000   0.00000   0.00000   0.00000   0.30685
   D177       0.77942  -0.00001   0.00000  -0.00007  -0.00007   0.77936
   D178      -2.67674  -0.00000   0.00000  -0.00002  -0.00002  -2.67676
   D179      -2.00550  -0.00000   0.00000  -0.00002  -0.00002  -2.00552
   D180      -0.42251  -0.00001   0.00000  -0.00005  -0.00005  -0.42256
   D181       2.40452  -0.00000   0.00000  -0.00001  -0.00001   2.40451
   D182       3.07576  -0.00000   0.00000  -0.00001  -0.00001   3.07575
   D183      -2.96040  -0.00001   0.00000  -0.00006  -0.00006  -2.96046
   D184      -0.13338  -0.00000   0.00000  -0.00002  -0.00002  -0.13340
   D185       0.53787  -0.00000   0.00000  -0.00002  -0.00002   0.53785
   D186       3.02174  -0.00001   0.00000  -0.00005  -0.00005   3.02169
   D187      -0.43442  -0.00000   0.00000  -0.00001  -0.00001  -0.43443
   D188       0.23682   0.00000   0.00000  -0.00001  -0.00001   0.23681
   D189       2.81229   0.00000   0.00000   0.00003   0.00003   2.81232
   D190      -1.95398   0.00001   0.00000   0.00004   0.00004  -1.95394
   D191      -0.40766  -0.00000   0.00000  -0.00001  -0.00001  -0.40767
   D192       0.88641   0.00000   0.00000   0.00002   0.00002   0.88642
   D193       1.86964   0.00000   0.00000   0.00002   0.00002   1.86967
   D194       0.00146  -0.00001   0.00000  -0.00006  -0.00006   0.00141
   D195       1.11544  -0.00001   0.00000  -0.00005  -0.00005   1.11539
   D196       2.20567  -0.00001   0.00000  -0.00009  -0.00009   2.20559
   D197      -2.62897  -0.00001   0.00000  -0.00007  -0.00007  -2.62904
   D198      -1.27368  -0.00001   0.00000  -0.00008  -0.00008  -1.27376
   D199      -0.40356  -0.00000   0.00000  -0.00002  -0.00002  -0.40357
   D200       0.72195  -0.00001   0.00000  -0.00005  -0.00005   0.72190
   D201      -3.11667  -0.00001   0.00000  -0.00006  -0.00006  -3.11673
   D202      -2.71449  -0.00001   0.00000  -0.00005  -0.00005  -2.71454
   D203      -1.39909   0.00001   0.00000   0.00006   0.00006  -1.39903
   D204      -0.27358   0.00001   0.00000   0.00003   0.00003  -0.27356
   D205       2.17098   0.00001   0.00000   0.00002   0.00002   2.17100
   D206       2.57316   0.00001   0.00000   0.00003   0.00003   2.57319
   D207       2.66805   0.00000   0.00000   0.00003   0.00003   2.66808
   D208      -2.48963  -0.00000   0.00000   0.00000   0.00000  -2.48963
   D209      -0.04506  -0.00000   0.00000  -0.00001  -0.00001  -0.04507
   D210       0.35712  -0.00000   0.00000  -0.00000  -0.00000   0.35712
   D211       2.02989   0.00001   0.00000   0.00006   0.00006   2.02996
   D212      -3.12779   0.00001   0.00000   0.00003   0.00003  -3.12776
   D213      -0.68322   0.00001   0.00000   0.00002   0.00002  -0.68320
   D214      -0.28104   0.00001   0.00000   0.00003   0.00003  -0.28101
   D215      -0.76800  -0.00000   0.00000   0.00001   0.00001  -0.76800
   D216       2.68553  -0.00002   0.00000  -0.00014  -0.00014   2.68539
   D217       2.01231   0.00000   0.00000  -0.00004  -0.00004   2.01227
   D218       0.42018  -0.00000   0.00000   0.00001   0.00001   0.42020
   D219      -2.40947  -0.00002   0.00000  -0.00013  -0.00013  -2.40960
   D220      -3.08269   0.00000   0.00000  -0.00003  -0.00003  -3.08273
   D221       2.95650   0.00000   0.00000   0.00003   0.00003   2.95653
   D222       0.12684  -0.00002   0.00000  -0.00011  -0.00011   0.12673
   D223      -0.54638   0.00001   0.00000  -0.00002  -0.00002  -0.54640
   D224      -3.01451  -0.00000   0.00000  -0.00000  -0.00000  -3.01451
   D225       0.43903  -0.00003   0.00000  -0.00015  -0.00015   0.43888
   D226      -0.23419  -0.00000   0.00000  -0.00005  -0.00005  -0.23424
   D227      -0.98688  -0.00000   0.00000  -0.00002  -0.00002  -0.98690
   D228       0.05688  -0.00001   0.00000  -0.00002  -0.00002   0.05685
   D229       3.06370   0.00000   0.00000   0.00002   0.00002   3.06372
   D230       2.42644  -0.00001   0.00000  -0.00005  -0.00005   2.42640
   D231       0.06611  -0.00000   0.00000  -0.00003  -0.00003   0.06608
   D232       1.10987  -0.00000   0.00000  -0.00003  -0.00003   1.10984
   D233      -2.16649   0.00000   0.00000   0.00001   0.00001  -2.16648
   D234      -2.80375  -0.00001   0.00000  -0.00006  -0.00006  -2.80380
   D235       2.93703   0.00001   0.00000   0.00005   0.00005   2.93708
   D236      -2.30240   0.00000   0.00000   0.00005   0.00005  -2.30235
   D237       0.70442   0.00001   0.00000   0.00009   0.00009   0.70452
   D238       0.06717   0.00000   0.00000   0.00002   0.00002   0.06719
   D239       2.54752   0.00001   0.00000   0.00007   0.00007   2.54759
   D240      -2.69191   0.00001   0.00000   0.00007   0.00007  -2.69184
   D241       0.31491   0.00001   0.00000   0.00011   0.00011   0.31503
   D242      -0.32234   0.00000   0.00000   0.00004   0.00004  -0.32230
   D243      -2.85158   0.00001   0.00000   0.00008   0.00008  -2.85150
   D244      -1.78302   0.00001   0.00000   0.00008   0.00008  -1.78294
   D245       1.90798   0.00001   0.00000   0.00009   0.00009   1.90807
   D246       2.97654   0.00001   0.00000   0.00009   0.00009   2.97663
   D247       0.38232   0.00001   0.00000   0.00002   0.00002   0.38234
   D248       1.45088   0.00001   0.00000   0.00002   0.00002   1.45090
   D249      -1.89778   0.00000   0.00000   0.00002   0.00002  -1.89776
   D250      -0.82922   0.00000   0.00000   0.00002   0.00002  -0.82919
   D251      -0.90519   0.00000   0.00000  -0.00001  -0.00001  -0.90521
   D252       0.16337   0.00000   0.00000  -0.00001  -0.00001   0.16335
   D253       0.03716   0.00000   0.00000  -0.00002  -0.00002   0.03714
   D254      -1.07757  -0.00001   0.00000  -0.00005  -0.00005  -1.07762
   D255      -2.15831  -0.00002   0.00000  -0.00012  -0.00012  -2.15843
   D256       1.31239  -0.00001   0.00000  -0.00009  -0.00009   1.31230
   D257       2.68048  -0.00002   0.00000  -0.00015  -0.00015   2.68033
   D258       1.00811  -0.00000   0.00000  -0.00004  -0.00004   1.00807
   D259      -0.07015  -0.00001   0.00000  -0.00006  -0.00006  -0.07022
   D260      -2.81142  -0.00000   0.00000  -0.00003  -0.00003  -2.81146
   D261      -2.43138  -0.00000   0.00000  -0.00002  -0.00002  -2.43140
   D262      -0.11028  -0.00000   0.00000  -0.00004  -0.00004  -0.11031
   D263      -1.18854  -0.00001   0.00000  -0.00006  -0.00006  -1.18860
   D264       2.35337  -0.00000   0.00000  -0.00003  -0.00003   2.35334
   D265       2.73342  -0.00000   0.00000  -0.00002  -0.00002   2.73340
   D266      -2.49155  -0.00000   0.00000  -0.00000  -0.00000  -2.49156
   D267       2.71337  -0.00000   0.00000  -0.00003  -0.00003   2.71334
   D268      -0.02790  -0.00000   0.00000   0.00000   0.00000  -0.02790
   D269       0.35214   0.00000   0.00000   0.00001   0.00001   0.35216
   D270      -3.06687   0.00000   0.00000  -0.00000  -0.00000  -3.06687
   D271       2.13806  -0.00000   0.00000  -0.00003  -0.00003   2.13803
   D272      -0.60321   0.00000   0.00000   0.00000   0.00000  -0.60321
   D273      -0.22317   0.00000   0.00000   0.00001   0.00001  -0.22315
   D274       0.00462   0.00000   0.00000   0.00003   0.00003   0.00464
   D275       1.03026  -0.00000   0.00000  -0.00002  -0.00002   1.03024
   D276      -2.71627  -0.00000   0.00000  -0.00000  -0.00000  -2.71628
   D277      -2.55603  -0.00000   0.00000   0.00001   0.00001  -2.55602
   D278      -1.02380   0.00001   0.00000   0.00005   0.00005  -1.02375
   D279       0.00184   0.00000   0.00000   0.00000   0.00000   0.00185
   D280       2.53850   0.00000   0.00000   0.00001   0.00001   2.53851
   D281       2.69874   0.00000   0.00000   0.00003   0.00003   2.69877
   D282       2.66253   0.00001   0.00000   0.00005   0.00005   2.66258
   D283      -2.59501  -0.00000   0.00000   0.00000   0.00000  -2.59500
   D284      -0.05835   0.00000   0.00000   0.00002   0.00002  -0.05834
   D285       0.10189   0.00000   0.00000   0.00003   0.00003   0.10192
   D286       2.55974   0.00001   0.00000   0.00004   0.00004   2.55979
   D287      -2.69780  -0.00000   0.00000   0.00000   0.00000  -2.69780
   D288      -0.16115   0.00000   0.00000   0.00001   0.00001  -0.16113
   D289      -0.00090   0.00000   0.00000   0.00003   0.00003  -0.00087
   D290       0.05727  -0.00001   0.00000  -0.00002  -0.00002   0.05725
   D291      -1.01835   0.00001   0.00000   0.00009   0.00009  -1.01826
   D292       2.79360   0.00002   0.00000   0.00011   0.00011   2.79371
   D293       2.45178   0.00000   0.00000   0.00004   0.00004   2.45182
   D294       1.17757  -0.00001   0.00000  -0.00005  -0.00005   1.17752
   D295       0.10196   0.00001   0.00000   0.00006   0.00006   0.10201
   D296      -2.36928   0.00001   0.00000   0.00008   0.00008  -2.36920
   D297      -2.71110  -0.00000   0.00000   0.00001   0.00001  -2.71109
   D298      -2.69861  -0.00001   0.00000  -0.00007  -0.00007  -2.69868
   D299       2.50896   0.00001   0.00000   0.00004   0.00004   2.50900
   D300       0.03773   0.00001   0.00000   0.00006   0.00006   0.03779
   D301      -0.30410  -0.00000   0.00000  -0.00001  -0.00001  -0.30411
   D302      -2.15925  -0.00002   0.00000  -0.00008  -0.00008  -2.15933
   D303       3.04832   0.00000   0.00000   0.00003   0.00003   3.04834
   D304       0.57709   0.00001   0.00000   0.00005   0.00005   0.57713
   D305       0.23526  -0.00001   0.00000  -0.00003  -0.00003   0.23524
   D306       0.75515  -0.00000   0.00000  -0.00002  -0.00002   0.75513
   D307      -1.82527  -0.00000   0.00000  -0.00002  -0.00002  -1.82529
   D308       1.80144  -0.00000   0.00000  -0.00001  -0.00001   1.80143
   D309      -0.77899  -0.00000   0.00000  -0.00001  -0.00001  -0.77900
   D310      -0.38175  -0.00000   0.00000  -0.00002  -0.00002  -0.38176
   D311      -2.96217  -0.00000   0.00000  -0.00002  -0.00002  -2.96219
   D312      -1.79343  -0.00000   0.00000  -0.00002  -0.00002  -1.79344
   D313       1.90933  -0.00000   0.00000  -0.00002  -0.00002   1.90932
   D314       2.96733   0.00000   0.00000   0.00002   0.00002   2.96735
   D315       0.38690   0.00000   0.00000   0.00002   0.00002   0.38692
   D316       0.78394   0.00000   0.00000  -0.00000  -0.00000   0.78393
   D317      -0.42126   0.00000   0.00000  -0.00001  -0.00001  -0.42127
   D318       3.01312  -0.00000   0.00000  -0.00007  -0.00007   3.01305
   D319      -2.94222  -0.00001   0.00000  -0.00007  -0.00007  -2.94229
   D320      -2.67029   0.00003   0.00000   0.00016   0.00016  -2.67012
   D321       2.40770   0.00003   0.00000   0.00016   0.00016   2.40786
   D322      -0.44110   0.00002   0.00000   0.00010   0.00010  -0.44100
   D323      -0.11326   0.00002   0.00000   0.00010   0.00010  -0.11316
   D324      -1.99641  -0.00001   0.00000   0.00000   0.00000  -1.99640
   D325       3.08159  -0.00001   0.00000  -0.00001  -0.00001   3.08158
   D326       0.23278  -0.00001   0.00000  -0.00006  -0.00006   0.23272
   D327       0.56062  -0.00002   0.00000  -0.00007  -0.00007   0.56056
   D328      -0.53086   0.00000   0.00000  -0.00000  -0.00000  -0.53086
   D329       0.53822  -0.00000   0.00000  -0.00004  -0.00004   0.53819
   D330      -3.13204  -0.00002   0.00000  -0.00011  -0.00011  -3.13215
   D331       3.14031  -0.00000   0.00000  -0.00004  -0.00004   3.14027
   D332       2.60958   0.00001   0.00000   0.00007   0.00007   2.60965
   D333      -2.60452   0.00000   0.00000   0.00003   0.00003  -2.60449
   D334       0.00841  -0.00001   0.00000  -0.00005  -0.00005   0.00836
   D335      -0.00243   0.00000   0.00000   0.00003   0.00003  -0.00241
   D336       2.61148   0.00002   0.00000   0.00015   0.00015   2.61163
   D337      -2.60262   0.00001   0.00000   0.00011   0.00011  -2.60251
   D338       0.01031   0.00000   0.00000   0.00003   0.00003   0.01034
   D339      -0.00054   0.00001   0.00000   0.00011   0.00011  -0.00043
   D340       2.35708   0.00001   0.00000   0.00011   0.00011   2.35720
   D341      -2.32420   0.00000   0.00000   0.00005   0.00005  -2.32416
   D342       0.59204   0.00002   0.00000   0.00011   0.00011   0.59216
   D343       2.19394   0.00001   0.00000   0.00004   0.00004   2.19399
   D344      -2.15810  -0.00002   0.00000  -0.00011  -0.00011  -2.15822
   D345      -0.55620  -0.00003   0.00000  -0.00018  -0.00018  -0.55638
   D346      -0.78259   0.00000   0.00000   0.00000   0.00000  -0.78259
   D347       0.81931  -0.00001   0.00000  -0.00007  -0.00007   0.81924
   D348      -0.94488  -0.00002   0.00000  -0.00018  -0.00018  -0.94507
   D349      -2.29046  -0.00004   0.00000  -0.00023  -0.00023  -2.29069
   D350       0.39985  -0.00002   0.00000  -0.00023  -0.00023   0.39962
   D351       2.19590  -0.00004   0.00000  -0.00034  -0.00034   2.19556
   D352       0.06010   0.00000   0.00000   0.00002   0.00002   0.06012
   D353       1.11633  -0.00000   0.00000   0.00000   0.00000   1.11633
   D354      -2.68719   0.00000   0.00000   0.00003   0.00003  -2.68716
   D355      -2.30680   0.00000   0.00000   0.00003   0.00003  -2.30677
   D356      -0.98296   0.00000   0.00000   0.00002   0.00002  -0.98294
   D357       0.07326  -0.00000   0.00000   0.00000   0.00000   0.07326
   D358       2.55293   0.00000   0.00000   0.00002   0.00002   2.55296
   D359       2.93332   0.00000   0.00000   0.00002   0.00002   2.93335
   D360       3.06072   0.00000   0.00000   0.00001   0.00001   3.06073
   D361      -2.16624  -0.00000   0.00000  -0.00001  -0.00001  -2.16625
   D362       0.31343   0.00000   0.00000   0.00001   0.00001   0.31345
   D363       0.69382   0.00000   0.00000   0.00001   0.00001   0.69383
   D364       2.41849   0.00000   0.00000   0.00001   0.00001   2.41850
   D365      -2.80847  -0.00000   0.00000  -0.00001  -0.00001  -2.80848
   D366      -0.32879   0.00000   0.00000   0.00001   0.00001  -0.32879
   D367       0.05159   0.00000   0.00000   0.00001   0.00001   0.05160
   D368      -1.02048   0.00000   0.00000   0.00004   0.00004  -1.02044
   D369       0.09859   0.00000   0.00000   0.00002   0.00002   0.09862
   D370       3.01498   0.00000   0.00000   0.00004   0.00004   3.01502
   D371       2.50593   0.00001   0.00000   0.00004   0.00004   2.50597
   D372       0.05072  -0.00001   0.00000  -0.00004  -0.00004   0.05068
   D373       1.16979  -0.00001   0.00000  -0.00005  -0.00005   1.16974
   D374      -2.19701  -0.00000   0.00000  -0.00003  -0.00003  -2.19704
   D375      -2.70606  -0.00000   0.00000  -0.00003  -0.00003  -2.70609
   D376       2.78554  -0.00000   0.00000  -0.00001  -0.00001   2.78553
   D377      -2.37857  -0.00000   0.00000  -0.00003  -0.00003  -2.37860
   D378       0.53782  -0.00000   0.00000  -0.00001  -0.00001   0.53781
   D379       0.02876  -0.00000   0.00000  -0.00000  -0.00000   0.02876
   D380       2.46403  -0.00000   0.00000  -0.00000  -0.00000   2.46403
   D381      -2.70008  -0.00000   0.00000  -0.00002  -0.00002  -2.70010
   D382       0.21631   0.00000   0.00000  -0.00000  -0.00000   0.21631
   D383      -0.29275   0.00000   0.00000   0.00001   0.00001  -0.29274
   D384       0.54508   0.00001   0.00000   0.00011   0.00011   0.54519
   D385      -2.61737  -0.00000   0.00000  -0.00002  -0.00002  -2.61739
   D386      -2.57578   0.00001   0.00000   0.00006   0.00006  -2.57572
   D387      -0.52429   0.00001   0.00000   0.00011   0.00011  -0.52419
   D388       2.59644  -0.00000   0.00000  -0.00003  -0.00003   2.59642
   D389       2.63804   0.00001   0.00000   0.00006   0.00006   2.63809
   D390      -3.12520   0.00001   0.00000   0.00007   0.00007  -3.12513
   D391      -0.00447  -0.00001   0.00000  -0.00006  -0.00006  -0.00453
   D392       0.03713   0.00000   0.00000   0.00002   0.00002   0.03715
   D393       3.13021   0.00001   0.00000   0.00009   0.00009   3.13030
   D394      -0.03224  -0.00001   0.00000  -0.00005  -0.00005  -0.03228
   D395       0.00936   0.00000   0.00000   0.00003   0.00003   0.00939
   D396      -0.11445  -0.00000   0.00000  -0.00004  -0.00004  -0.11449
   D397       3.10797  -0.00000   0.00000  -0.00004  -0.00004   3.10794
   D398       1.02715  -0.00000   0.00000  -0.00001  -0.00001   1.02713
   D399      -2.03362  -0.00000   0.00000  -0.00001  -0.00001  -2.03363
   D400      -3.06610  -0.00000   0.00000  -0.00001  -0.00001  -3.06611
   D401       0.15632  -0.00000   0.00000  -0.00001  -0.00001   0.15631
   D402       2.06966  -0.00000   0.00000  -0.00000  -0.00000   2.06966
   D403      -0.99110   0.00000   0.00000   0.00000   0.00000  -0.99110
   D404      -1.59614   0.00000   0.00000   0.00003   0.00003  -1.59611
   D405       1.62628   0.00000   0.00000   0.00004   0.00004   1.62631
   D406       1.94508  -0.00000   0.00000  -0.00004  -0.00004   1.94504
   D407      -3.01292  -0.00000   0.00000  -0.00001  -0.00001  -3.01293
   D408      -0.22300   0.00000   0.00000   0.00000   0.00000  -0.22300
   D409      -1.59596   0.00000   0.00000   0.00000   0.00000  -1.59596
   D410       0.86296   0.00000   0.00000   0.00004   0.00004   0.86300
   D411       0.72047   0.00000   0.00000   0.00000   0.00000   0.72048
   D412      -0.40497  -0.00000   0.00000  -0.00001  -0.00001  -0.40498
   D413      -2.71462   0.00000   0.00000   0.00003   0.00003  -2.71460
   D414       3.11642   0.00001   0.00000   0.00003   0.00003   3.11645
   D415      -0.27615  -0.00000   0.00000  -0.00004  -0.00004  -0.27618
   D416      -1.40159  -0.00001   0.00000  -0.00005  -0.00005  -1.40164
   D417       2.57195  -0.00000   0.00000  -0.00001  -0.00001   2.57193
   D418       2.11981   0.00000   0.00000  -0.00001  -0.00001   2.11980
   D419      -3.12421  -0.00000   0.00000  -0.00001  -0.00001  -3.12422
   D420       2.03353  -0.00000   0.00000  -0.00003  -0.00003   2.03351
   D421      -0.27612   0.00000   0.00000   0.00001   0.00001  -0.27611
   D422      -0.72826   0.00000   0.00000   0.00001   0.00001  -0.72825
   D423      -2.47983  -0.00000   0.00000  -0.00003  -0.00003  -2.47986
   D424       2.67791  -0.00001   0.00000  -0.00005  -0.00005   2.67787
   D425       0.36826  -0.00000   0.00000  -0.00001  -0.00001   0.36825
   D426      -0.08388   0.00000   0.00000  -0.00000  -0.00000  -0.08388
   D427      -1.11560   0.00001   0.00000   0.00003   0.00003  -1.11557
   D428      -0.01461   0.00001   0.00000   0.00004   0.00004  -0.01457
   D429       2.75315   0.00001   0.00000   0.00005   0.00005   2.75320
   D430       2.81573   0.00001   0.00000   0.00006   0.00006   2.81579
   D431      -0.01881  -0.00000   0.00000  -0.00001  -0.00001  -0.01882
   D432       1.08219   0.00000   0.00000  -0.00000  -0.00000   1.08219
   D433      -2.43324  -0.00000   0.00000   0.00000   0.00000  -2.43323
   D434      -2.37066   0.00000   0.00000   0.00002   0.00002  -2.37064
   D435       2.41859   0.00000   0.00000   0.00002   0.00002   2.41862
   D436      -2.76360   0.00001   0.00000   0.00003   0.00003  -2.76356
   D437       0.00416   0.00000   0.00000   0.00004   0.00004   0.00420
   D438       0.06674   0.00001   0.00000   0.00005   0.00005   0.06679
   D439       2.35732   0.00000   0.00000   0.00000   0.00000   2.35732
   D440      -2.82487   0.00000   0.00000   0.00001   0.00001  -2.82487
   D441      -0.05711   0.00000   0.00000   0.00001   0.00001  -0.05710
   D442       0.00547   0.00000   0.00000   0.00003   0.00003   0.00549
   D443       0.42261   0.00001   0.00000   0.00005   0.00005   0.42267
   D444      -2.41168  -0.00000   0.00000  -0.00001  -0.00001  -2.41169
   D445      -3.08350  -0.00000   0.00000  -0.00001  -0.00001  -3.08351
   D446      -0.76226   0.00001   0.00000   0.00005   0.00005  -0.76220
   D447       2.68664  -0.00000   0.00000  -0.00001  -0.00001   2.68663
   D448       2.01481  -0.00000   0.00000  -0.00001  -0.00001   2.01480
   D449      -3.01752   0.00000   0.00000   0.00003   0.00003  -3.01749
   D450       0.43138  -0.00000   0.00000  -0.00003  -0.00003   0.43134
   D451      -0.24045  -0.00000   0.00000  -0.00004  -0.00004  -0.24048
   D452       2.94661   0.00001   0.00000   0.00005   0.00005   2.94666
   D453       0.11232  -0.00000   0.00000  -0.00001  -0.00001   0.11231
   D454      -0.55951  -0.00000   0.00000  -0.00001  -0.00001  -0.55952
   D455      -2.86869  -0.00000   0.00000  -0.00002  -0.00002  -2.86871
   D456      -1.79041  -0.00001   0.00000  -0.00004  -0.00004  -1.79045
   D457      -0.92338   0.00000   0.00000   0.00002   0.00002  -0.92336
   D458       0.15490  -0.00000   0.00000   0.00000   0.00000   0.15490
   D459       0.35096   0.00000   0.00000   0.00002   0.00002   0.35098
   D460       1.42924  -0.00000   0.00000   0.00000   0.00000   1.42925
   D461       1.87383   0.00001   0.00000   0.00005   0.00005   1.87387
   D462       2.95211   0.00000   0.00000   0.00003   0.00003   2.95214
   D463      -1.91759   0.00001   0.00000   0.00005   0.00005  -1.91754
   D464      -0.83931   0.00000   0.00000   0.00003   0.00003  -0.83928
   D465      -0.72459  -0.00000   0.00000  -0.00002  -0.00002  -0.72461
   D466       0.27043  -0.00000   0.00000  -0.00001  -0.00001   0.27042
   D467       3.12164   0.00000   0.00000   0.00005   0.00005   3.12169
   D468       2.47073   0.00001   0.00000   0.00009   0.00009   2.47082
   D469       0.41106  -0.00000   0.00000  -0.00002  -0.00002   0.41104
   D470       1.40608  -0.00000   0.00000  -0.00000  -0.00000   1.40608
   D471      -2.02589   0.00000   0.00000   0.00005   0.00005  -2.02584
   D472      -2.67681   0.00001   0.00000   0.00009   0.00009  -2.67672
   D473       2.82211  -0.00000   0.00000  -0.00002  -0.00002   2.82208
   D474      -2.46605  -0.00000   0.00000  -0.00001  -0.00001  -2.46607
   D475       0.38516   0.00000   0.00000   0.00005   0.00005   0.38520
   D476      -0.26576   0.00001   0.00000   0.00008   0.00008  -0.26568
   D477       3.03012  -0.00000   0.00000  -0.00004  -0.00004   3.03008
   D478      -2.25804  -0.00001   0.00000  -0.00003  -0.00003  -2.25807
   D479       0.59317  -0.00000   0.00000   0.00003   0.00003   0.59320
   D480      -0.05774   0.00001   0.00000   0.00006   0.00006  -0.05768
   D481      -0.10379  -0.00000   0.00000   0.00001   0.00001  -0.10378
   D482      -1.17924   0.00001   0.00000   0.00005   0.00005  -1.17919
   D483       2.36024   0.00001   0.00000   0.00005   0.00005   2.36029
   D484       2.72180   0.00000   0.00000   0.00004   0.00004   2.72184
   D485       1.01104   0.00000   0.00000   0.00002   0.00002   1.01106
   D486      -0.06441   0.00001   0.00000   0.00006   0.00006  -0.06435
   D487      -2.80812   0.00001   0.00000   0.00006   0.00006  -2.80806
   D488      -2.44656   0.00001   0.00000   0.00005   0.00005  -2.44650
   D489      -3.03592  -0.00000   0.00000  -0.00001  -0.00001  -3.03593
   D490       2.17181   0.00001   0.00000   0.00003   0.00003   2.17184
   D491      -0.57189   0.00001   0.00000   0.00003   0.00003  -0.57186
   D492      -0.21033   0.00000   0.00000   0.00002   0.00002  -0.21030
   D493      -2.45597  -0.00000   0.00000  -0.00001  -0.00001  -2.45598
   D494       2.75176   0.00001   0.00000   0.00002   0.00003   2.75179
   D495       0.00806   0.00000   0.00000   0.00002   0.00002   0.00809
   D496       0.36962   0.00000   0.00000   0.00002   0.00002   0.36964
   D497      -3.09597   0.00000   0.00000   0.00001   0.00001  -3.09595
   D498       1.95653   0.00000   0.00000   0.00001   0.00001   1.95655
   D499       1.66649  -0.00000   0.00000  -0.00000  -0.00000   1.66649
   D500       0.43581   0.00000   0.00000  -0.00000  -0.00000   0.43580
   D501       0.48316  -0.00000   0.00000  -0.00002  -0.00002   0.48314
   D502      -0.74752  -0.00000   0.00000  -0.00002  -0.00002  -0.74755
   D503      -0.56993   0.00000   0.00000   0.00001   0.00001  -0.56992
   D504      -1.80062   0.00000   0.00000   0.00002   0.00002  -1.80060
   D505      -1.71181   0.00000   0.00000   0.00002   0.00002  -1.71179
   D506      -2.94249   0.00000   0.00000   0.00002   0.00002  -2.94247
   D507      -0.05684   0.00001   0.00000   0.00002   0.00002  -0.05682
   D508       0.99545  -0.00000   0.00000  -0.00003  -0.00003   0.99542
   D509      -3.06205  -0.00000   0.00000  -0.00004  -0.00004  -3.06209
   D510      -2.42726   0.00000   0.00000   0.00002   0.00002  -2.42724
   D511      -1.10392  -0.00000   0.00000  -0.00001  -0.00001  -1.10393
   D512      -0.05162  -0.00001   0.00000  -0.00006  -0.00006  -0.05168
   D513       2.17406  -0.00001   0.00000  -0.00007  -0.00007   2.17400
   D514       2.80885  -0.00000   0.00000  -0.00001  -0.00001   2.80884
   D515       2.66887   0.00000   0.00000  -0.00000  -0.00000   2.66887
   D516      -2.56202  -0.00001   0.00000  -0.00005  -0.00005  -2.56207
   D517      -0.33633  -0.00001   0.00000  -0.00006  -0.00006  -0.33639
   D518       0.29846   0.00000   0.00000  -0.00000  -0.00000   0.29845
   D519       2.30236   0.00000   0.00000   0.00000   0.00000   2.30236
   D520      -2.92853  -0.00001   0.00000  -0.00005  -0.00005  -2.92858
   D521      -0.70284  -0.00001   0.00000  -0.00006  -0.00006  -0.70290
   D522      -0.06805   0.00000   0.00000  -0.00000  -0.00000  -0.06805
   D523      -2.17598  -0.00001   0.00000  -0.00005  -0.00005  -2.17603
   D524       2.84289  -0.00000   0.00000  -0.00002  -0.00002   2.84286
   D525      -1.06296  -0.00001   0.00000  -0.00007  -0.00007  -1.06303
   D526       0.03019  -0.00001   0.00000  -0.00008  -0.00008   0.03011
   D527       1.49232  -0.00001   0.00000  -0.00006  -0.00006   1.49227
   D528       1.73446   0.00002   0.00000   0.00014   0.00014   1.73460
   D529       0.79233   0.00001   0.00000   0.00007   0.00007   0.79239
   D530      -3.01818   0.00000   0.00000   0.00004   0.00004  -3.01814
   D531      -1.47837  -0.00000   0.00000   0.00001   0.00001  -1.47836
   D532      -0.19711   0.00000   0.00000   0.00005   0.00005  -0.19706
   D533       0.14400  -0.00001   0.00000  -0.00009  -0.00009   0.14392
   D534      -0.99899  -0.00000   0.00000  -0.00003  -0.00003  -0.99902
   D535       1.61703   0.00001   0.00000   0.00005   0.00005   1.61708
   D536      -2.04099  -0.00001   0.00000  -0.00004  -0.00004  -2.04103
   D537       3.10489  -0.00000   0.00000  -0.00002  -0.00002   3.10487
   D538      -0.24566  -0.00000   0.00000  -0.00002  -0.00002  -0.24568
   D539      -1.90554  -0.00000   0.00000  -0.00001  -0.00001  -1.90554
   D540      -1.59977  -0.00000   0.00000  -0.00000  -0.00000  -1.59977
   D541       3.02354   0.00000   0.00000   0.00001   0.00001   3.02355
   D542       0.83971  -0.00000   0.00000   0.00000   0.00000   0.83972
   D543      -0.82017   0.00000   0.00000   0.00002   0.00002  -0.82015
   D544      -3.01650  -0.00001   0.00000  -0.00005  -0.00005  -3.01654
   D545       1.60681  -0.00000   0.00000  -0.00003  -0.00003   1.60677
   D546       1.92760  -0.00001   0.00000  -0.00006  -0.00006   1.92754
   D547       0.26772  -0.00001   0.00000  -0.00005  -0.00005   0.26767
   D548       2.36549  -0.00003   0.00000  -0.00025  -0.00025   2.36524
   D549      -2.12725  -0.00001   0.00000  -0.00010  -0.00010  -2.12735
   D550      -0.74116  -0.00000   0.00000  -0.00002  -0.00002  -0.74118
   D551       0.62463  -0.00000   0.00000  -0.00003  -0.00003   0.62460
   D552      -3.05146  -0.00002   0.00000  -0.00013  -0.00013  -3.05160
   D553       0.05646   0.00001   0.00000   0.00008   0.00008   0.05654
   D554       0.87051  -0.00001   0.00000  -0.00003  -0.00003   0.87048
   D555      -0.69593  -0.00001   0.00000  -0.00006  -0.00006  -0.69599
   D556      -3.04603  -0.00001   0.00000  -0.00006  -0.00006  -3.04609
   D557       2.20312   0.00002   0.00000   0.00013   0.00013   2.20324
   D558       0.63668   0.00001   0.00000   0.00010   0.00010   0.63677
   D559      -1.71342   0.00001   0.00000   0.00009   0.00009  -1.71333
   D560      -0.91436  -0.00001   0.00000  -0.00002  -0.00002  -0.91439
   D561      -2.48080  -0.00001   0.00000  -0.00005  -0.00005  -2.48086
   D562       1.45228  -0.00001   0.00000  -0.00006  -0.00006   1.45223
   D563       0.62717   0.00002   0.00000   0.00015   0.00015   0.62732
   D564      -0.85050   0.00001   0.00000   0.00006   0.00006  -0.85044
   D565       2.76697   0.00003   0.00000   0.00026   0.00026   2.76723
   D566      -0.78723  -0.00001   0.00000  -0.00003  -0.00003  -0.78726
   D567      -2.26490  -0.00002   0.00000  -0.00012  -0.00012  -2.26502
   D568       1.35257   0.00000   0.00000   0.00007   0.00007   1.35264
   D569       2.33079   0.00002   0.00000   0.00012   0.00012   2.33091
   D570       0.85312   0.00000   0.00000   0.00003   0.00003   0.85315
   D571      -1.81259   0.00003   0.00000   0.00022   0.00022  -1.81237
   D572       1.05354   0.00002   0.00000   0.00015   0.00015   1.05369
   D573       3.00435   0.00016   0.00000   0.00126   0.00126   3.00562
   D574       2.39984   0.00002   0.00000   0.00011   0.00011   2.39995
   D575      -1.93252   0.00016   0.00000   0.00122   0.00122  -1.93130
   D576       0.85534   0.00000   0.00000   0.00002   0.00002   0.85536
   D577      -0.72077  -0.00000   0.00000   0.00001   0.00001  -0.72076
   D578      -3.09949  -0.00000   0.00000  -0.00002  -0.00002  -3.09951
   D579       2.17781   0.00000   0.00000  -0.00000  -0.00000   2.17781
   D580       0.60170  -0.00000   0.00000  -0.00000  -0.00000   0.60169
   D581      -1.77702  -0.00000   0.00000  -0.00004  -0.00004  -1.77706
   D582       0.58099   0.00000   0.00000   0.00002   0.00002   0.58101
   D583      -0.25422   0.00001   0.00000   0.00007   0.00007  -0.25414
   D584      -2.79970   0.00000   0.00000   0.00004   0.00004  -2.79966
   D585       1.16439  -0.00000   0.00000  -0.00002  -0.00002   1.16438
   D586      -1.38109  -0.00001   0.00000  -0.00005  -0.00005  -1.38114
   D587      -0.90358  -0.00001   0.00000  -0.00007  -0.00007  -0.90365
   D588       0.24770  -0.00001   0.00000  -0.00006  -0.00006   0.24763
   D589       3.03539  -0.00000   0.00000  -0.00000  -0.00000   3.03539
   D590      -3.09576  -0.00000   0.00000  -0.00004  -0.00004  -3.09580
   D591      -1.94448  -0.00000   0.00000  -0.00003  -0.00003  -1.94452
   D592       0.84321  -0.00000   0.00000   0.00003   0.00003   0.84324
   D593       2.96873  -0.00001   0.00000  -0.00008  -0.00008   2.96865
   D594      -0.79965  -0.00000   0.00000  -0.00001  -0.00001  -0.79966
   D595       0.60435  -0.00000   0.00000  -0.00000  -0.00000   0.60434
   D596       2.84071   0.00000   0.00000   0.00000   0.00000   2.84071
   D597      -2.09202   0.00000   0.00000   0.00001   0.00001  -2.09201
   D598      -0.68802   0.00000   0.00000   0.00002   0.00002  -0.68800
   D599       1.54834   0.00000   0.00000   0.00003   0.00003   1.54836
   D600       0.34713   0.00000   0.00000   0.00006   0.00006   0.34718
   D601       0.07205   0.00002   0.00000   0.00014   0.00014   0.07218
   D602      -1.37906  -0.00000   0.00000  -0.00000  -0.00000  -1.37907
   D603       2.95717  -0.00000   0.00000  -0.00002  -0.00002   2.95714
   D604      -0.94318   0.00000   0.00000   0.00005   0.00005  -0.94313
   D605      -1.21825   0.00002   0.00000   0.00013   0.00013  -1.21813
   D606      -2.66937  -0.00000   0.00000  -0.00001  -0.00001  -2.66938
   D607       1.66686  -0.00000   0.00000  -0.00003  -0.00003   1.66683
   D608      -0.72416   0.00001   0.00000   0.00003   0.00003  -0.72413
   D609       0.19498   0.00001   0.00000   0.00005   0.00005   0.19503
   D610       3.00047   0.00001   0.00000   0.00010   0.00010   3.00058
   D611      -0.14208  -0.00002   0.00000  -0.00019  -0.00019  -0.14227
   D612       0.77132  -0.00002   0.00000  -0.00015  -0.00015   0.77117
   D613      -3.00466  -0.00000   0.00000  -0.00001  -0.00001  -3.00467
   D614      -2.47689  -0.00004   0.00000  -0.00043  -0.00043  -2.47733
   D615      -1.56350  -0.00004   0.00000  -0.00040  -0.00040  -1.56389
   D616       0.94370  -0.00002   0.00000  -0.00025  -0.00025   0.94345
   D617      -1.35910  -0.00001   0.00000  -0.00007  -0.00007  -1.35918
   D618       2.66516   0.00007   0.00000   0.00069   0.00069   2.66585
   D619      -2.82535  -0.00002   0.00000  -0.00013  -0.00013  -2.82549
   D620       1.19891   0.00006   0.00000   0.00063   0.00063   1.19954
   D621       0.91109   0.00001   0.00000   0.00019   0.00019   0.91128
   D622      -1.34783   0.00009   0.00000   0.00095   0.00095  -1.34687
   D623       0.50907  -0.00001   0.00000  -0.00006  -0.00006   0.50902
   D624       3.12662  -0.00001   0.00000  -0.00005  -0.00005   3.12657
   D625       2.47218  -0.00000   0.00000  -0.00002  -0.00002   2.47216
   D626      -1.19346  -0.00000   0.00000  -0.00002  -0.00002  -1.19347
   D627       1.95346  -0.00001   0.00000  -0.00006  -0.00006   1.95341
   D628      -1.71218  -0.00001   0.00000  -0.00005  -0.00005  -1.71223
   D629      -0.73801   0.00000   0.00000   0.00000   0.00000  -0.73801
   D630       0.82742   0.00000   0.00000   0.00001   0.00001   0.82743
   D631      -3.01489  -0.00000   0.00000  -0.00001  -0.00001  -3.01490
   D632       0.58426   0.00000   0.00000   0.00000   0.00000   0.58426
   D633       2.14969   0.00000   0.00000   0.00001   0.00001   2.14970
   D634      -1.69262  -0.00000   0.00000  -0.00001  -0.00001  -1.69264
   D635      -2.69554  -0.00000   0.00000  -0.00002  -0.00002  -2.69556
   D636      -1.13011  -0.00000   0.00000  -0.00001  -0.00001  -1.13012
   D637       1.31076  -0.00000   0.00000  -0.00003  -0.00003   1.31073
   D638       0.22506   0.00001   0.00000   0.00006   0.00006   0.22512
   D639       3.03734  -0.00000   0.00000  -0.00003  -0.00003   3.03731
   D640      -0.48430   0.00001   0.00000   0.00007   0.00007  -0.48423
   D641       1.05803   0.00001   0.00000   0.00004   0.00004   1.05807
   D642      -3.08399   0.00001   0.00000   0.00005   0.00005  -3.08394
   D643       0.81184  -0.00000   0.00000  -0.00002  -0.00002   0.81182
   D644       2.35417  -0.00001   0.00000  -0.00005  -0.00005   2.35412
   D645      -1.78785  -0.00000   0.00000  -0.00004  -0.00004  -1.78789
   D646      -1.01185   0.00001   0.00000   0.00006   0.00006  -1.01179
   D647       0.24495   0.00000   0.00000   0.00001   0.00001   0.24495
   D648       3.05533   0.00001   0.00000   0.00007   0.00007   3.05540
   D649      -2.48436  -0.00000   0.00000  -0.00004  -0.00004  -2.48441
   D650      -1.22757  -0.00001   0.00000  -0.00009  -0.00009  -1.22766
   D651       1.58282  -0.00001   0.00000  -0.00003  -0.00003   1.58279
   D652       0.88488   0.00001   0.00000   0.00004   0.00004   0.88492
   D653       2.14168  -0.00000   0.00000  -0.00001  -0.00001   2.14167
   D654      -1.33112   0.00000   0.00000   0.00005   0.00005  -1.33107
   D655       0.97926  -0.00001   0.00000  -0.00007  -0.00007   0.97919
   D656      -0.26022   0.00001   0.00000   0.00005   0.00005  -0.26017
   D657      -2.82332  -0.00003   0.00000  -0.00025  -0.00025  -2.82357
   D658       2.50269  -0.00001   0.00000  -0.00004  -0.00004   2.50266
   D659       1.26321   0.00001   0.00000   0.00009   0.00009   1.26329
   D660      -1.29989  -0.00002   0.00000  -0.00021  -0.00021  -1.30010
   D661      -0.87853  -0.00001   0.00000  -0.00007  -0.00007  -0.87861
   D662      -2.11802   0.00001   0.00000   0.00005   0.00005  -2.11797
   D663       1.60207  -0.00002   0.00000  -0.00025  -0.00025   1.60182
   D664      -3.04323  -0.00001   0.00000  -0.00005  -0.00005  -3.04328
   D665       0.26439  -0.00000   0.00000  -0.00004  -0.00004   0.26435
   D666       0.45110   0.00000   0.00000   0.00002   0.00002   0.45112
   D667      -1.05673   0.00000   0.00000   0.00000   0.00000  -1.05673
   D668      -3.14065   0.00000   0.00000   0.00001   0.00001  -3.14064
   D669      -0.85093   0.00000   0.00000   0.00004   0.00004  -0.85089
   D670      -2.35876   0.00000   0.00000   0.00002   0.00002  -2.35874
   D671       1.84051   0.00000   0.00000   0.00003   0.00003   1.84054
   D672       1.53518   0.00000   0.00000   0.00002   0.00002   1.53520
   D673      -0.05135   0.00001   0.00000   0.00005   0.00005  -0.05130
   D674      -2.66679   0.00000   0.00000   0.00002   0.00002  -2.66677
   D675       0.01640  -0.00000   0.00000  -0.00000  -0.00000   0.01640
   D676      -1.57013   0.00000   0.00000   0.00002   0.00002  -1.57010
   D677       2.09762  -0.00000   0.00000  -0.00001  -0.00001   2.09762
   D678      -2.02203   0.00000   0.00000   0.00001   0.00001  -2.02203
   D679       2.67462   0.00000   0.00000   0.00003   0.00003   2.67466
   D680       0.05918   0.00000   0.00000   0.00001   0.00001   0.05919
   D681       1.07406  -0.00000   0.00000  -0.00001  -0.00001   1.07406
   D682      -0.50168   0.00000   0.00000   0.00002   0.00002  -0.50166
   D683      -3.08614  -0.00000   0.00000  -0.00001  -0.00001  -3.08615
   D684       2.36489  -0.00000   0.00000  -0.00003  -0.00003   2.36486
   D685       0.78915   0.00000   0.00000   0.00000   0.00000   0.78915
   D686      -1.79532  -0.00000   0.00000  -0.00002  -0.00002  -1.79534
   D687      -1.01475  -0.00000   0.00000  -0.00002  -0.00002  -1.01478
   D688       0.22348  -0.00000   0.00000  -0.00000  -0.00000   0.22348
   D689       3.03286   0.00000   0.00000   0.00003   0.00003   3.03288
   D690      -2.48843  -0.00000   0.00000  -0.00002  -0.00002  -2.48845
   D691      -1.25020  -0.00000   0.00000   0.00000   0.00000  -1.25020
   D692       1.55918   0.00000   0.00000   0.00003   0.00003   1.55921
   D693      -0.58021  -0.00000   0.00000  -0.00001  -0.00001  -0.58022
   D694       0.83859  -0.00000   0.00000  -0.00002  -0.00002   0.83857
   D695      -2.88085   0.00000   0.00000   0.00002   0.00002  -2.88084
   D696       0.71323   0.00000   0.00000  -0.00000  -0.00000   0.71322
   D697       2.13202  -0.00000   0.00000  -0.00001  -0.00001   2.13201
   D698      -1.58742   0.00000   0.00000   0.00002   0.00002  -1.58739
   D699      -2.56467  -0.00000   0.00000  -0.00004  -0.00004  -2.56471
   D700      -1.14587  -0.00000   0.00000  -0.00005  -0.00005  -1.14592
   D701       1.41787  -0.00000   0.00000  -0.00001  -0.00001   1.41786
   D702       0.99188  -0.00001   0.00000  -0.00005  -0.00005   0.99183
   D703      -0.21033   0.00000   0.00000   0.00000   0.00000  -0.21032
   D704      -3.01411  -0.00000   0.00000  -0.00002  -0.00002  -3.01413
   D705       2.77130   0.00000   0.00000   0.00002   0.00002   2.77132
   D706       1.56909   0.00001   0.00000   0.00007   0.00007   1.56916
   D707      -1.23469   0.00000   0.00000   0.00005   0.00005  -1.23465
   D708       2.30671  -0.00001   0.00000  -0.00007  -0.00007   2.30664
   D709       1.10451  -0.00000   0.00000  -0.00002  -0.00002   1.10449
   D710      -1.69928  -0.00000   0.00000  -0.00005  -0.00005  -1.69932
   D711      -2.92893  -0.00000   0.00000  -0.00002  -0.00002  -2.92894
   D712       2.88909   0.00000   0.00000   0.00002   0.00002   2.88911
   D713       0.82129  -0.00001   0.00000  -0.00002  -0.00002   0.82127
   D714      -0.60865  -0.00000   0.00000   0.00000   0.00000  -0.60864
   D715      -2.88842  -0.00000   0.00000  -0.00001  -0.00001  -2.88843
   D716       2.11421   0.00000   0.00000   0.00001   0.00001   2.11422
   D717       0.68428   0.00001   0.00000   0.00003   0.00003   0.68431
   D718      -1.59550   0.00001   0.00000   0.00002   0.00002  -1.59547
   D719      -1.17768  -0.00000   0.00000   0.00000   0.00000  -1.17768
   D720      -2.60761   0.00000   0.00000   0.00003   0.00003  -2.60759
   D721       1.39580   0.00000   0.00000   0.00002   0.00002   1.39582
   D722       0.97280  -0.00001   0.00000  -0.00003  -0.00003   0.97277
   D723      -0.22404  -0.00000   0.00000   0.00001   0.00001  -0.22404
   D724      -3.05132  -0.00001   0.00000  -0.00004  -0.00004  -3.05136
   D725       2.77922  -0.00001   0.00000  -0.00005  -0.00005   2.77917
   D726       1.58238  -0.00000   0.00000  -0.00001  -0.00001   1.58237
   D727      -1.24490  -0.00001   0.00000  -0.00005  -0.00005  -1.24495
   D728       2.26933  -0.00000   0.00000  -0.00001  -0.00001   2.26931
   D729       1.07248   0.00000   0.00000   0.00003   0.00003   1.07251
   D730      -1.75479  -0.00000   0.00000  -0.00002  -0.00002  -1.75481
   D731       1.37054   0.00000   0.00000   0.00000   0.00000   1.37054
   D732      -0.12300  -0.00001   0.00000  -0.00002  -0.00002  -0.12302
   D733      -0.39085   0.00001   0.00000   0.00006   0.00006  -0.39080
   D734      -2.95717  -0.00000   0.00000  -0.00005  -0.00005  -2.95723
   D735       2.65724  -0.00000   0.00000  -0.00001  -0.00001   2.65723
   D736       1.16370  -0.00001   0.00000  -0.00003  -0.00003   1.16367
   D737       0.89585   0.00000   0.00000   0.00004   0.00004   0.89589
   D738      -1.67047  -0.00001   0.00000  -0.00007  -0.00007  -1.67054
   D739      -0.85729   0.00000   0.00000   0.00003   0.00003  -0.85726
   D740       0.72593  -0.00000   0.00000  -0.00000  -0.00000   0.72593
   D741       2.97685   0.00000   0.00000   0.00001   0.00001   2.97686
   D742      -2.20004   0.00000   0.00000   0.00004   0.00004  -2.20000
   D743      -0.61682  -0.00000   0.00000   0.00001   0.00001  -0.61681
   D744       1.63410   0.00000   0.00000   0.00002   0.00002   1.63412
   D745       0.88364  -0.00000   0.00000  -0.00003  -0.00003   0.88361
   D746       2.46686  -0.00001   0.00000  -0.00006  -0.00006   2.46680
   D747      -1.56541  -0.00001   0.00000  -0.00005  -0.00005  -1.56546
   D748      -0.71036   0.00000   0.00000  -0.00000  -0.00000  -0.71036
   D749       0.86917  -0.00000   0.00000  -0.00002  -0.00002   0.86915
   D750      -2.98897  -0.00000   0.00000  -0.00001  -0.00001  -2.98898
   D751       0.61554   0.00000   0.00000  -0.00001  -0.00001   0.61554
   D752       2.19508  -0.00000   0.00000  -0.00002  -0.00002   2.19506
   D753      -1.66306  -0.00000   0.00000  -0.00001  -0.00001  -1.66307
   D754      -2.47288   0.00001   0.00000   0.00006   0.00006  -2.47283
   D755      -0.89335   0.00000   0.00000   0.00004   0.00004  -0.89331
   D756       1.53170   0.00001   0.00000   0.00005   0.00005   1.53175
         Item               Value     Threshold  Converged?
 Maximum Force            0.170728     0.000450     NO 
 RMS     Force            0.007203     0.000300     NO 
 Maximum Displacement     0.199410     0.001800     NO 
 RMS     Displacement     0.008827     0.001200     NO 
 Predicted change in Energy=-4.254862D-02
 GradGradGradGradGradGradGradGradGradGradGradGradGradGradGradGradGradGrad

 Stoichiometry    Be11H40
 Framework group  C1[X(Be11H40)]
 Deg. of freedom   147
 Full point group                 C1      NOp   1
 Largest Abelian subgroup         C1      NOp   1
 Largest concise Abelian subgroup C1      NOp   1
                         Standard orientation:                         
 ---------------------------------------------------------------------
 Center     Atomic      Atomic             Coordinates (Angstroms)
 Number     Number       Type             X           Y           Z
 ---------------------------------------------------------------------
      1          4           0        0.176543   -0.019240    1.557199
      2          4           0       -0.590353   -1.879943    0.489871
      3          4           0        1.338469   -1.386322    0.153145
      4          4           0       -0.062470   -1.169777   -1.447137
      5          4           0        2.052281    0.459488    0.727079
      6          4           0       -1.947875   -0.588671   -0.562375
      7          4           0       -1.398330    1.208501    0.464934
      8          4           0       -0.579641    0.796521   -1.473661
      9          4           0        0.524892    1.702220    0.104028
     10          4           0        1.498775    0.284956   -1.180202
     11          4           0       -1.858022   -0.557210    1.429652
     12          1           0        3.500111    0.842876    1.079942
     13          1           0        3.129747    0.759008    1.791476
     14          1           0       -3.115867   -0.857350    2.266318
     15          1           0       -2.529622   -0.745593    2.808109
     16          1           0        0.454583    3.202485    0.427410
     17          1           0        1.241540    3.043173    0.283107
     18          1           0       -1.182387   -3.170109    1.059408
     19          1           0       -0.396891   -3.342773    0.919424
     20          1           0        0.021949   -0.047628    3.082030
     21          1           0        0.814835    0.151084    2.939868
     22          1           0       -0.961448    1.915716   -2.526105
     23          1           0       -1.061956    1.235729   -2.920329
     24          1           0        2.251878    0.450434   -2.529334
     25          1           0        2.795660    0.614866   -1.957663
     26          1           0       -3.097457   -0.876933   -1.571682
     27          1           0       -3.416477   -0.995343   -0.841802
     28          1           0       -1.942202    2.592030    0.871472
     29          1           0       -2.555513    2.069761    0.989118
     30          1           0        2.613767   -2.212686    0.383439
     31          1           0        2.002976   -2.733729    0.511538
     32          1           0       -0.106366   -1.810647   -2.900440
     33          1           0        0.016171   -2.422046   -2.411395
     34          1           0        1.060097   -2.591541    3.185538
     35          1           0        1.264600   -3.033509    3.756361
     36          1           0       -2.504449   -4.175241   -1.850796
     37          1           0       -2.226302   -3.582369   -1.484591
     38          1           0       -1.528763    4.893131   -1.626822
     39          1           0       -1.350285    4.223079   -1.344310
     40          1           0       -4.038518    2.358825   -1.908610
     41          1           0       -3.512081    1.955045   -1.557804
     42          1           0        2.735502   -2.335532   -2.370128
     43          1           0        3.135265   -2.770625   -2.832917
     44          1           0       -4.973236    0.658050    0.700151
     45          1           0       -5.705278    0.793753    0.784755
     46          1           0        5.527363   -1.060831   -0.857993
     47          1           0        4.801144   -0.906763   -0.756204
     48          1           0        4.440314    3.709162   -0.793601
     49          1           0        4.002203    3.149534   -0.748380
     50          1           0        1.844902    2.640515    3.149662
     51          1           0        1.933418    3.010898    3.751656
 ---------------------------------------------------------------------
 Rotational constants (GHZ):           0.8134177           0.6693311           0.6020657
 Standard basis: def2TZVP (5D, 7F)
 There are   460 symmetry adapted cartesian basis functions of A   symmetry.
 There are   449 symmetry adapted basis functions of A   symmetry.
   449 basis functions,   639 primitive gaussians,   460 cartesian basis functions
    42 alpha electrons       42 beta electrons
       nuclear repulsion energy       501.9541606602 Hartrees.
 NAtoms=   51 NActive=   51 NUniq=   51 SFac= 1.00D+00 NAtFMM=   60 NAOKFM=F Big=F
 Integral buffers will be    131072 words long.
 Raffenetti 2 integral format.
 Two-electron integral symmetry is turned on.
 Nuclear repulsion after empirical dispersion term =      501.8916571695 Hartrees.
 One-electron integrals computed using PRISM.
   1 Symmetry operations used in ECPInt.
 ECPInt:  NShTT=   33670 NPrTT=   87043 LenC2=   30584 LenP2D=   62098.
 LDataN:  DoStor=T MaxTD1= 4 Len=   56
 NBasis=   449 RedAO= T EigKep=  1.18D-04  NBF=   449
 NBsUse=   449 1.00D-06 EigRej= -1.00D+00 NBFU=   449
 Initial guess from the checkpoint file:  "/home/super/YCY/BeH/Be11/2/H20-Be11.chk"
 B after Tr=    -0.000000   -0.000000    0.000000
         Rot=    0.999990    0.002637   -0.000264    0.003676 Ang=   0.52 deg.
 ExpMin= 3.27D-02 ExpMax= 4.70D+03 ExpMxC= 1.60D+02 IAcc=3 IRadAn=         5 AccDes= 0.00D+00
 Harris functional with IExCor= 1009 and IRadAn=       5 diagonalized for initial guess.
 HarFok:  IExCor= 1009 AccDes= 0.00D+00 IRadAn=         5 IDoV= 1 UseB2=F ITyADJ=14
 ICtDFT=  3500011 ScaDFX=  1.000000  1.000000  1.000000  1.000000
 FoFCou: FMM=F IPFlag=           0 FMFlag=      100000 FMFlg1=           0
         NFxFlg=           0 DoJE=T BraDBF=F KetDBF=T FulRan=T
         wScrn=  0.000000 ICntrl=       500 IOpCl=  0 I1Cent=   200000004 NGrid=           0
         NMat0=    1 NMatS0=      1 NMatT0=    0 NMatD0=    1 NMtDS0=    0 NMtDT0=    0
 Petite list used in FoFCou.
 Requested convergence on RMS density matrix=1.00D-08 within 128 cycles.
 Requested convergence on MAX density matrix=1.00D-06.
 Requested convergence on             energy=1.00D-06.
 No special actions if energy rises.
 SCF Done:  E(RPBE1PBE) =  -185.390925555     A.U. after   11 cycles
            NFock= 11  Conv=0.75D-08     -V/T= 2.0105
   1 Symmetry operations used in ECPInt.
 ECPInt:  NShTT=   33670 NPrTT=   87043 LenC2=   30584 LenP2D=   62098.
 LDataN:  DoStor=T MaxTD1= 5 Len=  102
 Calling FoFJK, ICntrl=      2127 FMM=F ISym2X=0 I1Cent= 0 IOpClX= 0 NMat=1 NMatS=1 NMatT=0.
 ***** Axes restored to original set *****
 -------------------------------------------------------------------
 Center     Atomic                   Forces (Hartrees/Bohr)
 Number     Number              X              Y              Z
 -------------------------------------------------------------------
      1        4          -0.000132558   -0.000022853    0.000043915
      2        4           0.000071820    0.000032853   -0.000054594
      3        4           0.000072587   -0.000058202    0.000039840
      4        4          -0.000031944   -0.000050479    0.000002404
      5        4          -0.000084452    0.000052423    0.000078335
      6        4           0.000034107    0.000000445   -0.000003814
      7        4          -0.000021827   -0.000007090   -0.000063512
      8        4          -0.000018378   -0.000006568   -0.000019050
      9        4          -0.000141725    0.000122098   -0.000095158
     10        4          -0.000183714    0.000163166    0.000022043
     11        4          -0.000000043   -0.000048058    0.000093946
     12        1           0.000036578   -0.000025834   -0.000108014
     13        1          -0.000122632   -0.000097274    0.000220907
     14        1          -0.000009322    0.000027279   -0.000028096
     15        1          -0.000002241   -0.000032153    0.000036179
     16        1          -0.000058370    0.000005375   -0.000005052
     17        1           0.000065806   -0.000019578   -0.000031486
     18        1          -0.000020118    0.000004990   -0.000004494
     19        1           0.000024213   -0.000019065   -0.000018299
     20        1          -0.000049766    0.000283649   -0.000097443
     21        1           0.000003516   -0.000161828    0.000129464
     22        1          -0.000015478   -0.000002126    0.000019538
     23        1           0.000020359   -0.000004396   -0.000033601
     24        1           0.000100312    0.000039776   -0.000009833
     25        1          -0.000028221   -0.000051743   -0.000020100
     26        1           0.000020487    0.000008022   -0.000021018
     27        1          -0.000032059    0.000004740    0.000026367
     28        1           0.000043388   -0.000024105   -0.000020852
     29        1          -0.000047255    0.000030205    0.000003342
     30        1           0.000017288   -0.000044111   -0.000057471
     31        1          -0.000015976    0.000051299    0.000044724
     32        1          -0.000008125   -0.000002524   -0.000013899
     33        1           0.000010324    0.000010741    0.000032945
     34        1          -0.000035115   -0.000008185   -0.000019537
     35        1           0.000009873    0.000006584    0.000007142
     36        1          -0.000002707    0.000010374   -0.000001147
     37        1          -0.000001657   -0.000012805   -0.000000104
     38        1          -0.000013516   -0.000005888   -0.000009790
     39        1           0.000025054    0.000019546    0.000028881
     40        1          -0.000010578    0.000002453   -0.000008425
     41        1           0.000016405   -0.000013545    0.000021468
     42        1          -0.000031180   -0.000006981    0.000002732
     43        1           0.000011044    0.000000982   -0.000009215
     44        1           0.000032709    0.000027001   -0.000026142
     45        1          -0.000010215   -0.000008063   -0.000002112
     46        1           0.000016118    0.000011331   -0.000010602
     47        1          -0.000026274    0.000008584    0.000022540
     48        1          -0.008915215    0.025532778   -0.006455921
     49        1           0.009076901   -0.025756958    0.006489875
     50        1          -0.001153416   -0.007350966    0.026905786
     51        1           0.001515188    0.007384685   -0.027023591
 -------------------------------------------------------------------
 Cartesian Forces:  Max     0.027023591 RMS     0.004521461

 GradGradGradGradGradGradGradGradGradGradGradGradGradGradGradGradGradGrad
 Berny optimization.
 Using GEDIIS/GDIIS optimizer.
 FormGI is forming the generalized inverse of G from B-inverse, IUseBI=4.
 Internal  Forces:  Max     0.028049349 RMS     0.001179228
 Search for a local minimum.
 Step number   2 out of a maximum of  306
 All quantities printed in internal units (Hartrees-Bohrs-Radians)
 Mixed Optimization -- RFO/linear search
 Update second derivatives using D2CorX and points    1    2
 DE= -3.85D-02 DEPred=-4.25D-02 R= 9.04D-01
 TightC=F SS=  1.41D+00  RLast= 3.00D-01 DXNew= 5.0454D-01 9.0005D-01
 Trust test= 9.04D-01 RLast= 3.00D-01 DXMaxT set to 5.05D-01
 ITU=  1  0
 Use linear search instead of GDIIS.
     Eigenvalues ---    0.00384   0.00463   0.00511   0.00536   0.00697
     Eigenvalues ---    0.00724   0.00820   0.00859   0.00887   0.00951
     Eigenvalues ---    0.00993   0.01058   0.01126   0.01193   0.01207
     Eigenvalues ---    0.01236   0.01303   0.01316   0.01346   0.01387
     Eigenvalues ---    0.01393   0.01417   0.01480   0.01491   0.01512
     Eigenvalues ---    0.01538   0.01564   0.01590   0.01620   0.01666
     Eigenvalues ---    0.01684   0.01712   0.01752   0.01791   0.01815
     Eigenvalues ---    0.01818   0.01838   0.01871   0.01892   0.01924
     Eigenvalues ---    0.01960   0.02016   0.02068   0.02072   0.02083
     Eigenvalues ---    0.02108   0.02162   0.02184   0.02221   0.02236
     Eigenvalues ---    0.02251   0.02283   0.02325   0.02379   0.02428
     Eigenvalues ---    0.02484   0.02570   0.02596   0.02636   0.02700
     Eigenvalues ---    0.02721   0.02784   0.02828   0.02842   0.02939
     Eigenvalues ---    0.03030   0.03114   0.03131   0.03231   0.03318
     Eigenvalues ---    0.03383   0.03436   0.03570   0.03626   0.03795
     Eigenvalues ---    0.03945   0.04107   0.04199   0.04253   0.04332
     Eigenvalues ---    0.04489   0.04534   0.04781   0.04864   0.04973
     Eigenvalues ---    0.05005   0.05207   0.05385   0.05688   0.05723
     Eigenvalues ---    0.06048   0.06117   0.06386   0.06663   0.06774
     Eigenvalues ---    0.07055   0.07194   0.07380   0.07527   0.07581
     Eigenvalues ---    0.07694   0.07804   0.07847   0.07910   0.07987
     Eigenvalues ---    0.08020   0.08125   0.08139   0.08350   0.08415
     Eigenvalues ---    0.08643   0.08778   0.08901   0.08992   0.09186
     Eigenvalues ---    0.09240   0.09391   0.09528   0.09659   0.09775
     Eigenvalues ---    0.09875   0.10014   0.10242   0.10673   0.10772
     Eigenvalues ---    0.10827   0.11168   0.14790   0.15406   0.15592
     Eigenvalues ---    0.15833   0.15933   0.16353   0.16535   0.17409
     Eigenvalues ---    0.17876   0.18293   0.18801   0.37748   0.37754
     Eigenvalues ---    0.37774   0.37778   0.37905   0.37907   0.37978
     Eigenvalues ---    0.66289   0.67264
 RFO step:  Lambda=-4.55994468D-05 EMin= 3.83770359D-03
 Quartic linear search produced a step of  0.34682.
 Iteration  1 RMS(Cart)=  0.00342120 RMS(Int)=  0.00003210
 Iteration  2 RMS(Cart)=  0.00001672 RMS(Int)=  0.00000150
 Iteration  3 RMS(Cart)=  0.00000000 RMS(Int)=  0.00000150
 Variable       Old X    -DE/DX   Delta X   Delta X   Delta X     New X
                                 (Linear)    (Quad)   (Total)
    R1        4.30490  -0.00001   0.00000  -0.00018  -0.00018   4.30472
    R2        4.30524  -0.00001  -0.00000   0.00037   0.00036   4.30560
    R3        3.98041  -0.00004  -0.00014   0.00067   0.00054   3.98094
    R4        4.30120  -0.00002  -0.00008  -0.00134  -0.00142   4.29978
    R5        4.30778  -0.00001  -0.00011  -0.00083  -0.00094   4.30684
    R6        3.98420   0.00001  -0.00000   0.00040   0.00040   3.98460
    R7        2.89678  -0.00000   0.00006   0.00035   0.00042   2.89720
    R8        2.89579  -0.00009   0.00002   0.00055   0.00057   2.89636
    R9        3.81584  -0.00001  -0.00002   0.00028   0.00027   3.81611
   R10        4.02427   0.00000   0.00002   0.00048   0.00050   4.02477
   R11        4.06070  -0.00000  -0.00001   0.00047   0.00046   4.06116
   R12        3.89109  -0.00002  -0.00009  -0.00117  -0.00127   3.88983
   R13        2.89036   0.00000  -0.00000  -0.00011  -0.00011   2.89025
   R14        2.90417   0.00000  -0.00001   0.00067   0.00066   2.90482
   R15        4.03996  -0.00001  -0.00004  -0.00034  -0.00038   4.03958
   R16        3.89391  -0.00001  -0.00006  -0.00059  -0.00066   3.89325
   R17        4.05155   0.00001   0.00000   0.00051   0.00051   4.05206
   R18        2.90447  -0.00001  -0.00003   0.00020   0.00017   2.90464
   R19        2.91871  -0.00000  -0.00002  -0.00022  -0.00024   2.91846
   R20        4.08602   0.00001   0.00002   0.00034   0.00036   4.08638
   R21        3.84247   0.00001   0.00002   0.00062   0.00064   3.84311
   R22        4.06400   0.00001   0.00002   0.00062   0.00064   4.06465
   R23        3.00266  -0.00000  -0.00001  -0.00015  -0.00016   3.00250
   R24        2.99040  -0.00000  -0.00001   0.00035   0.00034   2.99074
   R25        3.90286  -0.00002  -0.00017  -0.00120  -0.00137   3.90149
   R26        3.76741  -0.00000  -0.00010  -0.00146  -0.00156   3.76586
   R27        2.90779  -0.00008  -0.00007  -0.00122  -0.00130   2.90650
   R28        2.91752  -0.00008  -0.00002  -0.00246  -0.00248   2.91505
   R29        4.04736   0.00001   0.00002   0.00022   0.00024   4.04760
   R30        4.06237   0.00000  -0.00000   0.00005   0.00005   4.06242
   R31        3.76868  -0.00002  -0.00002  -0.00062  -0.00064   3.76805
   R32        2.94175  -0.00001  -0.00001   0.00002   0.00001   2.94176
   R33        2.92771  -0.00001  -0.00002  -0.00015  -0.00017   2.92754
   R34        4.05219   0.00001  -0.00001   0.00006   0.00005   4.05224
   R35        3.81369  -0.00000  -0.00005   0.00015   0.00010   3.81379
   R36        3.90023  -0.00000   0.00003   0.00043   0.00046   3.90069
   R37        2.91240  -0.00000  -0.00000   0.00034   0.00033   2.91273
   R38        2.90035  -0.00000  -0.00000  -0.00001  -0.00001   2.90034
   R39        4.02178   0.00001  -0.00000   0.00015   0.00015   4.02193
   R40        4.08270   0.00000  -0.00001  -0.00010  -0.00011   4.08259
   R41        2.99151  -0.00000  -0.00001   0.00026   0.00025   2.99176
   R42        2.99888  -0.00001  -0.00001  -0.00020  -0.00021   2.99867
   R43        4.05580   0.00004  -0.00002  -0.00028  -0.00030   4.05550
   R44        2.90325  -0.00002  -0.00001   0.00015   0.00013   2.90338
   R45        2.89308  -0.00006  -0.00006  -0.00115  -0.00121   2.89187
   R46        2.93650  -0.00004  -0.00005  -0.00063  -0.00068   2.93582
   R47        2.92462  -0.00007  -0.00010  -0.00170  -0.00179   2.92283
   R48        2.91059  -0.00000  -0.00002   0.00005   0.00003   2.91062
   R49        2.91942  -0.00001  -0.00003  -0.00013  -0.00016   2.91926
   R50        1.52411  -0.00007  -0.00010  -0.00048  -0.00058   1.52354
   R51        5.38667   0.00001   0.00003  -0.00100  -0.00097   5.38569
   R52        5.64251  -0.00008  -0.00007  -0.00823  -0.00830   5.63421
   R53        5.01243   0.00021   0.00102   0.03084   0.03185   5.04428
   R54        1.52321  -0.00002  -0.00000  -0.00014  -0.00014   1.52306
   R55        5.41107  -0.00000   0.00000  -0.00028  -0.00027   5.41079
   R56        1.54161  -0.00006  -0.00004  -0.00023  -0.00027   1.54134
   R57        5.15385   0.00002   0.00006   0.00261   0.00267   5.15652
   R58        5.57278  -0.00011  -0.00012  -0.00936  -0.00947   5.56331
   R59        1.54266  -0.00001  -0.00001  -0.00005  -0.00006   1.54260
   R60        5.25454   0.00001   0.00004   0.00146   0.00150   5.25604
   R61        5.28530   0.00001   0.00003   0.00513   0.00516   5.29046
   R62        1.56786  -0.00009  -0.00013  -0.00131  -0.00145   1.56642
   R63        5.19587   0.00003   0.00008   0.00108   0.00117   5.19704
   R64        5.22416  -0.00001   0.00006   0.00190   0.00196   5.22613
   R65        5.10657   0.00000   0.00058   0.00576   0.00635   5.11292
   R66        1.49742  -0.00001  -0.00001  -0.00013  -0.00013   1.49728
   R67        4.95374   0.00001   0.00001   0.00042   0.00044   4.95417
   R68        5.15618   0.00000   0.00001   0.00034   0.00035   5.15652
   R69        1.52301  -0.00002   0.00000   0.00017   0.00017   1.52318
   R70        5.35191   0.00001   0.00005   0.00161   0.00166   5.35357
   R71        5.27122  -0.00000  -0.00004  -0.00084  -0.00088   5.27035
   R72        5.77609  -0.00011  -0.00010  -0.00891  -0.00901   5.76708
   R73        1.52181  -0.00001  -0.00001  -0.00008  -0.00009   1.52172
   R74        5.37357   0.00001   0.00004   0.00132   0.00136   5.37493
   R75        5.40878  -0.00000  -0.00001  -0.00033  -0.00034   5.40844
   R76        5.18723   0.00002   0.00008   0.00321   0.00329   5.19052
   R77        1.53842  -0.00002  -0.00002  -0.00024  -0.00026   1.53816
   R78        5.14582   0.00001   0.00004   0.00116   0.00119   5.14701
   R79        5.31877  -0.00000  -0.00002  -0.00144  -0.00147   5.31730
   R80        1.53634  -0.00002  -0.00003  -0.00022  -0.00025   1.53609
   R81        5.21374   0.00001  -0.00000  -0.00007  -0.00007   5.21367
   R82        5.27394  -0.00000  -0.00002   0.00130   0.00128   5.27522
   R83        5.36480   0.00001  -0.00004  -0.00048  -0.00053   5.36427
   R84        1.49753  -0.00001  -0.00001  -0.00006  -0.00007   1.49746
   R85        5.08263   0.00000   0.00001   0.00034   0.00035   5.08298
   R86        5.14198   0.00000   0.00002   0.00085   0.00086   5.14285
   R87        1.41792  -0.00001  -0.00001  -0.00004  -0.00005   1.41787
   R88        1.41788  -0.00001  -0.00000  -0.00003  -0.00003   1.41785
   R89        1.41495  -0.00001  -0.00001  -0.00004  -0.00005   1.41490
   R90        1.41822  -0.00001  -0.00001  -0.00004  -0.00004   1.41818
   R91        1.41829  -0.00001  -0.00002  -0.00004  -0.00006   1.41823
   R92        1.41598  -0.00001  -0.00001  -0.00003  -0.00003   1.41595
   R93        1.41603  -0.00001  -0.00000  -0.00005  -0.00005   1.41597
   R94        1.34579   0.02780   0.07351  -0.00021   0.07330   1.41909
   R95        1.34611   0.02805   0.07362   0.00020   0.07382   1.41994
    A1        1.87631  -0.00000  -0.00001  -0.00024  -0.00025   1.87606
    A2        1.55361   0.00000   0.00001   0.00026   0.00026   1.55387
    A3        1.94936   0.00001   0.00001   0.00036   0.00038   1.94974
    A4        2.00092   0.00002   0.00006  -0.00011  -0.00005   2.00087
    A5        2.28334   0.00000   0.00004   0.00092   0.00097   2.28431
    A6        1.96147   0.00000   0.00000   0.00018   0.00018   1.96166
    A7        1.55314   0.00001   0.00000  -0.00002  -0.00002   1.55312
    A8        1.87734  -0.00001  -0.00003  -0.00029  -0.00032   1.87702
    A9        2.28282   0.00001   0.00004   0.00018   0.00022   2.28303
   A10        1.99362   0.00002   0.00006   0.00151   0.00157   1.99520
   A11        1.88015   0.00000  -0.00001  -0.00005  -0.00006   1.88009
   A12        2.67589  -0.00001  -0.00002  -0.00039  -0.00041   2.67548
   A13        2.07836  -0.00001  -0.00001   0.00042   0.00041   2.07876
   A14        1.53019   0.00001   0.00004   0.00097   0.00102   1.53121
   A15        2.00156  -0.00001  -0.00003  -0.00035  -0.00038   2.00119
   A16        2.29328  -0.00002  -0.00007  -0.00174  -0.00181   2.29147
   A17        1.87716   0.00000   0.00002   0.00048   0.00051   1.87767
   A18        2.29630  -0.00003  -0.00007  -0.00023  -0.00030   2.29600
   A19        2.01264  -0.00001  -0.00004  -0.00092  -0.00096   2.01168
   A20        1.52892   0.00002   0.00003  -0.00004  -0.00000   1.52891
   A21        2.07705  -0.00001  -0.00002  -0.00058  -0.00060   2.07645
   A22        1.64118   0.00000  -0.00000  -0.00011  -0.00012   1.64107
   A23        1.52205   0.00000  -0.00000  -0.00016  -0.00016   1.52189
   A24        2.27159   0.00000   0.00000  -0.00011  -0.00010   2.27148
   A25        2.21948  -0.00000   0.00000  -0.00003  -0.00003   2.21944
   A26        1.95508   0.00000  -0.00001  -0.00022  -0.00023   1.95486
   A27        2.10267   0.00001   0.00001   0.00035   0.00037   2.10304
   A28        2.26274  -0.00000   0.00000  -0.00015  -0.00015   2.26259
   A29        1.73053   0.00000   0.00000  -0.00007  -0.00007   1.73046
   A30        1.93213   0.00000   0.00002   0.00004   0.00005   1.93219
   A31        2.36877  -0.00000  -0.00000   0.00020   0.00020   2.36898
   A32        2.14178   0.00000  -0.00000   0.00002   0.00002   2.14179
   A33        2.03163  -0.00000   0.00000   0.00037   0.00037   2.03200
   A34        2.47898  -0.00000   0.00000   0.00025   0.00025   2.47922
   A35        1.70481  -0.00000  -0.00001  -0.00013  -0.00014   1.70467
   A36        2.16687  -0.00001  -0.00001  -0.00008  -0.00009   2.16677
   A37        1.63717   0.00000   0.00001  -0.00005  -0.00004   1.63713
   A38        1.52443   0.00000  -0.00001  -0.00012  -0.00013   1.52430
   A39        2.28295  -0.00001  -0.00001  -0.00004  -0.00006   2.28289
   A40        2.21418   0.00000   0.00001   0.00004   0.00005   2.21423
   A41        2.09836  -0.00001  -0.00003   0.00003   0.00000   2.09837
   A42        1.94517   0.00001   0.00001   0.00017   0.00018   1.94535
   A43        2.26031  -0.00000   0.00000   0.00023   0.00024   2.26055
   A44        1.73049   0.00000   0.00001   0.00032   0.00033   1.73082
   A45        1.92279  -0.00000  -0.00002  -0.00017  -0.00018   1.92260
   A46        2.36079   0.00000   0.00000   0.00012   0.00012   2.36092
   A47        2.14599  -0.00000  -0.00000   0.00031   0.00031   2.14629
   A48        1.72384   0.00000   0.00002  -0.00026  -0.00024   1.72360
   A49        2.17461   0.00000   0.00002  -0.00026  -0.00025   2.17437
   A50        2.03785  -0.00000  -0.00001  -0.00026  -0.00026   2.03758
   A51        2.48516  -0.00001  -0.00002  -0.00015  -0.00016   2.48500
   A52        1.84554  -0.00001  -0.00002  -0.00019  -0.00021   1.84533
   A53        1.86778   0.00000  -0.00000   0.00006   0.00005   1.86783
   A54        2.33310   0.00000   0.00001   0.00016   0.00018   2.33327
   A55        1.87829   0.00001   0.00002   0.00022   0.00024   1.87852
   A56        1.86746  -0.00000  -0.00001   0.00006   0.00005   1.86751
   A57        1.84875  -0.00000  -0.00001  -0.00016  -0.00017   1.84858
   A58        2.29414   0.00000   0.00001   0.00007   0.00007   2.29421
   A59        1.92133   0.00000   0.00001   0.00012   0.00013   1.92146
   A60        1.98279   0.00000  -0.00001  -0.00016  -0.00017   1.98262
   A61        2.04718   0.00000   0.00001  -0.00002  -0.00001   2.04716
   A62        2.10058   0.00000   0.00001   0.00008   0.00009   2.10067
   A63        1.95096   0.00000   0.00000   0.00003   0.00003   1.95099
   A64        2.44955   0.00000   0.00000  -0.00000  -0.00000   2.44955
   A65        1.98932  -0.00000  -0.00000  -0.00008  -0.00009   1.98923
   A66        2.18322  -0.00000   0.00000   0.00001   0.00001   2.18323
   A67        1.68092   0.00001   0.00006   0.00030   0.00036   1.68128
   A68        2.50506  -0.00001  -0.00006  -0.00031  -0.00037   2.50469
   A69        1.97564  -0.00000  -0.00004  -0.00048  -0.00052   1.97512
   A70        1.77092   0.00002   0.00005   0.00040   0.00045   1.77137
   A71        2.23066  -0.00000   0.00000   0.00040   0.00040   2.23107
   A72        2.22380   0.00000   0.00000   0.00009   0.00009   2.22388
   A73        2.23332  -0.00001  -0.00003  -0.00056  -0.00059   2.23274
   A74        2.22354  -0.00002  -0.00005  -0.00080  -0.00085   2.22269
   A75        2.09721  -0.00000   0.00000   0.00001   0.00001   2.09722
   A76        2.62663  -0.00001  -0.00002   0.00018   0.00016   2.62679
   A77        1.67826  -0.00000  -0.00002  -0.00029  -0.00031   1.67795
   A78        1.76471  -0.00000  -0.00000   0.00001   0.00000   1.76471
   A79        2.30871   0.00000   0.00001   0.00021   0.00023   2.30894
   A80        2.12873   0.00000   0.00000   0.00011   0.00012   2.12885
   A81        1.77016   0.00000  -0.00000  -0.00003  -0.00004   1.77012
   A82        1.95377  -0.00000  -0.00001  -0.00012  -0.00013   1.95364
   A83        1.90589   0.00000   0.00001   0.00009   0.00010   1.90598
   A84        2.32159  -0.00000   0.00000   0.00005   0.00005   2.32164
   A85        2.28610  -0.00000   0.00000   0.00006   0.00006   2.28616
   A86        2.15315   0.00000   0.00001   0.00002   0.00003   2.15318
   A87        1.96556   0.00000   0.00000   0.00016   0.00017   1.96572
   A88        1.89071   0.00000   0.00000   0.00001   0.00001   1.89073
   A89        2.34063   0.00000   0.00000  -0.00003  -0.00003   2.34060
   A90        2.32377  -0.00000   0.00000  -0.00011  -0.00011   2.32366
   A91        1.79980   0.00000   0.00000  -0.00010  -0.00010   1.79970
   A92        1.52588   0.00000   0.00001   0.00017   0.00018   1.52606
   A93        1.63689  -0.00000   0.00000   0.00007   0.00008   1.63696
   A94        2.21657   0.00000  -0.00001  -0.00021  -0.00022   2.21635
   A95        2.29225   0.00000  -0.00001  -0.00018  -0.00019   2.29206
   A96        1.94338   0.00000   0.00000   0.00003   0.00003   1.94341
   A97        2.48038  -0.00000  -0.00000   0.00002   0.00001   2.48040
   A98        2.02776   0.00000   0.00000   0.00012   0.00012   2.02789
   A99        1.92117  -0.00001  -0.00001  -0.00022  -0.00023   1.92093
   A100       2.14800   0.00000   0.00000   0.00010   0.00010   2.14810
   A101       2.35242   0.00000   0.00000   0.00010   0.00010   2.35253
   A102       2.10034   0.00000  -0.00001   0.00016   0.00016   2.10050
   A103       1.73539  -0.00000   0.00000  -0.00002  -0.00001   1.73538
   A104       2.26830  -0.00001  -0.00000  -0.00014  -0.00014   2.26816
   A105       2.17257   0.00000   0.00001   0.00006   0.00007   2.17264
   A106       1.72390   0.00001   0.00001   0.00006   0.00007   1.72397
   A107       1.84534   0.00000   0.00000  -0.00007  -0.00007   1.84526
   A108       1.84404   0.00001  -0.00001  -0.00009  -0.00010   1.84394
   A109       2.42446  -0.00000   0.00000  -0.00005  -0.00005   2.42441
   A110       1.93567   0.00000   0.00000   0.00001   0.00001   1.93568
   A111       1.86533   0.00000  -0.00001   0.00009   0.00008   1.86541
   A112       1.98465   0.00000   0.00001   0.00021   0.00022   1.98488
   A113       2.19429  -0.00000  -0.00000  -0.00012  -0.00012   2.19417
   A114       1.95124  -0.00000  -0.00000  -0.00019  -0.00020   1.95105
   A115       1.86501   0.00001  -0.00001   0.00001   0.00001   1.86502
   A116       1.95317  -0.00000   0.00000   0.00012   0.00012   1.95329
   A117       2.28489  -0.00000   0.00000   0.00000   0.00001   2.28490
   A118       1.89352  -0.00000   0.00001   0.00014   0.00014   1.89366
   A119       2.36848  -0.00000   0.00001   0.00011   0.00012   2.36860
   A120       2.08258  -0.00000  -0.00001  -0.00013  -0.00013   2.08245
   A121       2.07344  -0.00000   0.00000  -0.00002  -0.00002   2.07342
   A122       1.64275  -0.00001   0.00001  -0.00008  -0.00007   1.64267
   A123       1.52289  -0.00000   0.00002   0.00034   0.00036   1.52325
   A124       2.20963   0.00000  -0.00003  -0.00036  -0.00038   2.20925
   A125       2.28950   0.00000  -0.00002  -0.00017  -0.00020   2.28931
   A126       2.09858  -0.00001  -0.00000   0.00011   0.00011   2.09869
   A127       1.92985  -0.00001  -0.00001  -0.00023  -0.00025   1.92960
   A128       2.16269   0.00001   0.00001   0.00008   0.00010   2.16279
   A129       1.71688   0.00002   0.00002  -0.00001   0.00002   1.71690
   A130       1.95831  -0.00000   0.00001   0.00005   0.00007   1.95837
   A131       1.72910   0.00000  -0.00002  -0.00008  -0.00010   1.72901
   A132       2.26459  -0.00001  -0.00003  -0.00008  -0.00010   2.26449
   A133       2.15060   0.00001   0.00000   0.00015   0.00015   2.15075
   A134       2.34957   0.00000   0.00001   0.00024   0.00025   2.34981
   A135       2.48416   0.00000   0.00000   0.00007   0.00007   2.48423
   A136       2.02192   0.00002   0.00001   0.00006   0.00007   2.02199
   A137       1.76922  -0.00001  -0.00002  -0.00018  -0.00020   1.76902
   A138       1.67971  -0.00001  -0.00002  -0.00021  -0.00023   1.67948
   A139       2.29053   0.00001   0.00003   0.00039   0.00042   2.29095
   A140       2.14270   0.00001   0.00001   0.00031   0.00033   2.14303
   A141       1.96007  -0.00001  -0.00003  -0.00022  -0.00025   1.95983
   A142       1.76353  -0.00000  -0.00000   0.00005   0.00005   1.76357
   A143       1.89242  -0.00000   0.00000   0.00007   0.00008   1.89249
   A144       2.33254  -0.00000   0.00001   0.00027   0.00028   2.33281
   A145       1.95661  -0.00002  -0.00004  -0.00005  -0.00009   1.95652
   A146       2.32777   0.00002   0.00004   0.00022   0.00027   2.32804
   A147       1.80213   0.00001   0.00003  -0.00005  -0.00002   1.80212
   A148       1.89979  -0.00000  -0.00001  -0.00023  -0.00025   1.89954
   A149       2.32875   0.00000   0.00000  -0.00003  -0.00003   2.32872
   A150       2.30379  -0.00000  -0.00001  -0.00015  -0.00016   2.30363
   A151       2.14131   0.00000   0.00000  -0.00025  -0.00025   2.14106
   A152       1.67894   0.00000   0.00000  -0.00006  -0.00006   1.67888
   A153       2.50638  -0.00000  -0.00000  -0.00007  -0.00007   2.50631
   A154       1.97866   0.00000  -0.00000   0.00002   0.00002   1.97867
   A155       1.77125   0.00000   0.00000   0.00012   0.00013   1.77138
   A156       2.24660   0.00000   0.00001   0.00026   0.00027   2.24688
   A157       2.20998  -0.00000  -0.00002  -0.00052  -0.00054   2.20945
   A158       2.09754   0.00000  -0.00000   0.00011   0.00011   2.09765
   A159       2.62548  -0.00000  -0.00000   0.00004   0.00004   2.62552
   A160       2.21745  -0.00001  -0.00001  -0.00016  -0.00017   2.21728
   A161       2.23726  -0.00000   0.00001   0.00018   0.00019   2.23745
   A162       1.69996   0.00001  -0.00001   0.00014   0.00013   1.70010
   A163       1.78266  -0.00002   0.00000  -0.00093  -0.00093   1.78173
   A164       2.36606   0.00002   0.00003   0.00017   0.00020   2.36625
   A165       2.34305  -0.00001  -0.00001  -0.00017  -0.00017   2.34288
   A166       1.57379  -0.00001  -0.00002  -0.00005  -0.00007   1.57372
   A167       1.72397  -0.00008   0.00001  -0.00208  -0.00207   1.72190
   A168       2.21482  -0.00004  -0.00007  -0.00044  -0.00051   2.21431
   A169       1.70065   0.00000   0.00001   0.00018   0.00019   1.70084
   A170       2.44345   0.00000   0.00002   0.00014   0.00016   2.44361
   A171       1.83276  -0.00000  -0.00000  -0.00016  -0.00017   1.83259
   A172       2.21000  -0.00000  -0.00001  -0.00028  -0.00029   2.20971
   A173       2.01406  -0.00003  -0.00002  -0.00095  -0.00097   2.01309
   A174       2.85034  -0.00001  -0.00003  -0.00031  -0.00033   2.85001
   A175       1.50044  -0.00000  -0.00001  -0.00030  -0.00030   1.50014
   A176       1.74467   0.00000  -0.00001  -0.00018  -0.00018   1.74449
   A177       1.60718  -0.00000  -0.00002  -0.00026  -0.00027   1.60691
   A178       1.88127   0.00001   0.00002   0.00069   0.00071   1.88198
   A179       1.58730  -0.00002  -0.00007  -0.00008  -0.00015   1.58715
   A180       1.57766   0.00001  -0.00006  -0.00040  -0.00046   1.57721
   A181       1.90839  -0.00007   0.00001  -0.00034  -0.00034   1.90805
   A182       2.17927  -0.00011  -0.00016  -0.00328  -0.00344   2.17583
   A183       2.63258   0.00008   0.00012   0.00314   0.00326   2.63584
   A184       1.93730   0.00001   0.00001   0.00032   0.00032   1.93762
   A185       1.57051   0.00000   0.00000  -0.00002  -0.00002   1.57050
   A186       2.86070  -0.00000  -0.00001  -0.00001  -0.00002   2.86067
   A187       1.64121  -0.00000  -0.00000  -0.00020  -0.00021   1.64100
   A188       1.25420   0.00000  -0.00000   0.00021   0.00021   1.25441
   A189       1.49994  -0.00000  -0.00001  -0.00024  -0.00026   1.49968
   A190       1.61642  -0.00002  -0.00004  -0.00038  -0.00042   1.61600
   A191       1.84400   0.00000   0.00000   0.00036   0.00036   1.84436
   A192       1.88473  -0.00002  -0.00000  -0.00076  -0.00077   1.88396
   A193       2.31763   0.00002   0.00003   0.00014   0.00018   2.31781
   A194       2.36907  -0.00002  -0.00004  -0.00029  -0.00033   2.36874
   A195       1.56895   0.00000  -0.00000   0.00007   0.00007   1.56902
   A196       1.50082  -0.00000  -0.00001  -0.00020  -0.00021   1.50061
   A197       1.49133   0.00000   0.00000   0.00010   0.00011   1.49143
   A198       1.52449  -0.00000  -0.00001  -0.00010  -0.00010   1.52439
   A199       1.65460   0.00000   0.00000  -0.00010  -0.00010   1.65450
   A200       1.85269  -0.00000  -0.00001  -0.00045  -0.00046   1.85223
   A201       2.27212  -0.00000  -0.00001  -0.00001  -0.00002   2.27210
   A202       1.49249  -0.00000  -0.00000  -0.00012  -0.00013   1.49236
   A203       1.90830  -0.00000   0.00001   0.00046   0.00046   1.90876
   A204       1.72795   0.00000  -0.00000   0.00015   0.00015   1.72810
   A205       2.83736  -0.00000  -0.00001  -0.00014  -0.00015   2.83721
   A206       1.13855  -0.00000  -0.00000   0.00006   0.00006   1.13861
   A207       1.48169   0.00000   0.00000   0.00006   0.00006   1.48175
   A208       1.91512  -0.00000  -0.00001  -0.00021  -0.00022   1.91490
   A209       1.73338  -0.00001  -0.00001   0.00017   0.00016   1.73354
   A210       2.83401  -0.00001  -0.00001   0.00022   0.00021   2.83422
   A211       1.13592  -0.00000  -0.00000  -0.00016  -0.00016   1.13576
   A212       1.60278  -0.00001  -0.00002   0.00023   0.00021   1.60299
   A213       1.94532  -0.00002  -0.00005  -0.00107  -0.00113   1.94419
   A214       1.66091  -0.00000  -0.00001  -0.00012  -0.00012   1.66078
   A215       1.58606  -0.00000  -0.00001  -0.00014  -0.00015   1.58591
   A216       2.00047   0.00000   0.00001   0.00003   0.00003   2.00050
   A217       1.71061  -0.00000  -0.00001  -0.00004  -0.00005   1.71056
   A218       2.57127  -0.00000   0.00000  -0.00001  -0.00001   2.57126
   A219       1.59212   0.00000   0.00002  -0.00115  -0.00112   1.59099
   A220       1.71960  -0.00002   0.00001  -0.00076  -0.00075   1.71885
   A221       0.92279  -0.00000   0.00001  -0.00020  -0.00019   0.92260
   A222       2.21450   0.00000  -0.00002   0.00007   0.00005   2.21455
   A223       1.70750   0.00000   0.00003   0.00013   0.00016   1.70766
   A224       2.31383  -0.00000  -0.00002   0.00019   0.00017   2.31400
   A225       1.56625  -0.00000   0.00004   0.00086   0.00090   1.56715
   A226       2.31333   0.00001  -0.00001   0.00015   0.00014   2.31347
   A227       2.20998   0.00000  -0.00000   0.00029   0.00028   2.21026
   A228       1.57277  -0.00000  -0.00001  -0.00006  -0.00007   1.57271
   A229       1.50905   0.00000   0.00001   0.00007   0.00007   1.50912
   A230       2.35022   0.00000   0.00000   0.00008   0.00009   2.35031
   A231       1.40445   0.00000   0.00000  -0.00004  -0.00004   1.40441
   A232       2.24371   0.00000   0.00000  -0.00000   0.00000   2.24371
   A233       2.07348  -0.00000  -0.00000  -0.00008  -0.00008   2.07340
   A234       1.43571  -0.00000  -0.00001  -0.00023  -0.00024   1.43547
   A235       2.40050   0.00000  -0.00000  -0.00013  -0.00013   2.40037
   A236       2.28225   0.00000   0.00001   0.00004   0.00005   2.28230
   A237       1.41881  -0.00000  -0.00000  -0.00003  -0.00003   1.41878
   A238       1.57495  -0.00000  -0.00001  -0.00012  -0.00013   1.57482
   A239       2.09162   0.00000   0.00000  -0.00004  -0.00004   2.09158
   A240       1.56613   0.00000   0.00000   0.00003   0.00003   1.56616
   A241       2.25452   0.00000   0.00000   0.00010   0.00011   2.25463
   A242       2.29288  -0.00000   0.00000  -0.00001  -0.00001   2.29287
   A243       1.57557  -0.00000  -0.00001  -0.00011  -0.00012   1.57545
   A244       1.43010  -0.00001  -0.00001  -0.00019  -0.00020   1.42990
   A245       2.24793   0.00000   0.00001   0.00006   0.00007   2.24800
   A246       1.54325  -0.00001  -0.00001   0.00002   0.00001   1.54326
   A247       2.29792   0.00000   0.00001   0.00008   0.00008   2.29800
   A248       2.09963   0.00000   0.00001   0.00004   0.00005   2.09968
   A249       1.18165  -0.00001  -0.00002  -0.00049  -0.00051   1.18114
   A250       1.21546   0.00000   0.00001   0.00027   0.00028   1.21574
   A251       2.30205   0.00000  -0.00000  -0.00011  -0.00011   2.30194
   A252       1.44307   0.00000  -0.00000  -0.00015  -0.00016   1.44291
   A253       2.38412   0.00000   0.00000   0.00008   0.00008   2.38420
   A254       2.39910   0.00000   0.00000   0.00017   0.00017   2.39927
   A255       1.17501  -0.00001  -0.00001  -0.00036  -0.00037   1.17464
   A256       1.23073  -0.00001  -0.00002  -0.00026  -0.00028   1.23045
   A257       2.28637   0.00001   0.00001  -0.00017  -0.00016   2.28621
   A258       1.43805  -0.00001  -0.00000  -0.00012  -0.00012   1.43793
   A259       2.41953  -0.00000  -0.00000   0.00013   0.00013   2.41965
   A260       2.37295   0.00001   0.00001   0.00025   0.00027   2.37322
   A261       1.15987   0.00001  -0.00003   0.00130   0.00127   1.16115
   A262       1.08746   0.00002   0.00000   0.00128   0.00129   1.08875
   A263       2.41794  -0.00001  -0.00001  -0.00210  -0.00212   2.41582
   A264       1.30668   0.00004   0.00002   0.00199   0.00201   1.30869
   A265       2.24779  -0.00001   0.00005   0.00082   0.00087   2.24866
   A266       2.62469  -0.00002  -0.00004  -0.00169  -0.00173   2.62297
   A267       1.03726  -0.00003  -0.00021  -0.00376  -0.00396   1.03331
   A268       2.40591  -0.00008  -0.00009  -0.00459  -0.00464   2.40127
   A269       2.20431   0.00012   0.00038   0.00761   0.00798   2.21229
   A270       3.17909   0.00000  -0.00000  -0.00020  -0.00020   3.17889
   A271       2.97555  -0.00000  -0.00000  -0.00006  -0.00006   2.97549
    D1       -0.78022   0.00000   0.00002   0.00013   0.00015  -0.78007
    D2       -1.83383   0.00000   0.00002   0.00017   0.00019  -1.83364
    D3        2.30653   0.00000   0.00001  -0.00014  -0.00013   2.30640
    D4        1.61381   0.00000   0.00001  -0.00001   0.00000   1.61381
    D5        1.10982   0.00001   0.00001   0.00014   0.00015   1.10997
    D6        0.05622   0.00000   0.00001   0.00018   0.00019   0.05641
    D7       -2.08661   0.00000   0.00000  -0.00013  -0.00013  -2.08674
    D8       -2.77933   0.00001   0.00000   0.00000   0.00000  -2.77933
    D9        0.26084   0.00001   0.00000  -0.00020  -0.00019   0.26065
   D10       -0.79277   0.00000  -0.00000  -0.00015  -0.00015  -0.79292
   D11       -2.93560   0.00000  -0.00001  -0.00046  -0.00047  -2.93606
   D12        2.65487   0.00001  -0.00000  -0.00033  -0.00034   2.65453
   D13       -3.13402  -0.00000  -0.00000  -0.00015  -0.00015  -3.13417
   D14        2.09556  -0.00001  -0.00001  -0.00010  -0.00011   2.09545
   D15       -0.04727  -0.00001  -0.00001  -0.00041  -0.00042  -0.04769
   D16       -0.73999  -0.00000  -0.00001  -0.00028  -0.00029  -0.74028
   D17       -2.56897  -0.00002  -0.00005  -0.00150  -0.00155  -2.57053
   D18        2.66061  -0.00002  -0.00006  -0.00145  -0.00151   2.65909
   D19        0.51778  -0.00002  -0.00006  -0.00176  -0.00183   0.51595
   D20       -0.17494  -0.00002  -0.00006  -0.00164  -0.00170  -0.17664
   D21       -0.25609   0.00000   0.00001  -0.00008  -0.00007  -0.25616
   D22        0.79089   0.00001   0.00002   0.00007   0.00009   0.79097
   D23        2.95053   0.00000  -0.00001  -0.00044  -0.00045   2.95008
   D24       -2.64708  -0.00000  -0.00001  -0.00052  -0.00054  -2.64762
   D25       -1.10019  -0.00000  -0.00000  -0.00032  -0.00033  -1.10051
   D26       -0.05321   0.00000   0.00001  -0.00018  -0.00017  -0.05339
   D27        2.10643  -0.00000  -0.00002  -0.00069  -0.00070   2.10572
   D28        2.79201  -0.00001  -0.00002  -0.00077  -0.00080   2.79121
   D29        0.78664   0.00000   0.00002   0.00015   0.00017   0.78681
   D30        1.83361   0.00001   0.00003   0.00030   0.00033   1.83394
   D31       -2.28993   0.00000   0.00001  -0.00021  -0.00020  -2.29013
   D32       -1.60435  -0.00000   0.00000  -0.00030  -0.00030  -1.60464
   D33        2.57430   0.00002   0.00006  -0.00009  -0.00002   2.57427
   D34       -2.66192   0.00003   0.00007   0.00006   0.00013  -2.66179
   D35       -0.50228   0.00002   0.00005  -0.00045  -0.00040  -0.50268
   D36        0.18331   0.00002   0.00004  -0.00054  -0.00050   0.18281
   D37        3.13305  -0.00000   0.00002   0.00039   0.00041   3.13347
   D38       -2.10316  -0.00000   0.00003   0.00054   0.00057  -2.10259
   D39        0.05648  -0.00000   0.00001   0.00003   0.00004   0.05652
   D40        0.74206  -0.00001   0.00000  -0.00006  -0.00006   0.74201
   D41        0.82062  -0.00000   0.00000   0.00040   0.00040   0.82101
   D42       -2.31940  -0.00000  -0.00003  -0.00074  -0.00077  -2.32017
   D43       -2.32146  -0.00001  -0.00003  -0.00027  -0.00029  -2.32175
   D44       -0.83215  -0.00000  -0.00000   0.00021   0.00021  -0.83194
   D45        2.31101  -0.00001  -0.00003  -0.00092  -0.00096   2.31005
   D46        2.30896  -0.00001  -0.00003  -0.00045  -0.00048   2.30848
   D47        0.00288   0.00001   0.00006   0.00132   0.00138   0.00426
   D48       -3.13714   0.00001   0.00002   0.00019   0.00021  -3.13693
   D49       -3.13920   0.00000   0.00003   0.00066   0.00069  -3.13850
   D50        3.13333   0.00002   0.00006   0.00038   0.00045   3.13378
   D51       -0.00669   0.00002   0.00003  -0.00075  -0.00072  -0.00741
   D52       -0.00874   0.00002   0.00004  -0.00028  -0.00024  -0.00898
   D53        3.13002   0.00001   0.00006   0.00171   0.00177   3.13179
   D54       -0.01000   0.00001   0.00003   0.00058   0.00060  -0.00940
   D55       -0.01205   0.00000   0.00003   0.00105   0.00108  -0.01097
   D56       -0.05639  -0.00000  -0.00001  -0.00019  -0.00019  -0.05658
   D57       -1.10191  -0.00000  -0.00001  -0.00017  -0.00018  -1.10209
   D58        2.78534  -0.00000  -0.00001  -0.00022  -0.00023   2.78512
   D59        2.09521   0.00000   0.00000   0.00006   0.00007   2.09528
   D60        0.78847  -0.00001  -0.00001  -0.00005  -0.00006   0.78841
   D61       -0.25705  -0.00000  -0.00001  -0.00004  -0.00004  -0.25710
   D62       -2.65299  -0.00001  -0.00001  -0.00008  -0.00009  -2.65308
   D63        2.94007   0.00000   0.00000   0.00020   0.00020   2.94027
   D64        1.82994  -0.00000  -0.00001  -0.00036  -0.00037   1.82957
   D65        0.78442  -0.00000  -0.00001  -0.00034  -0.00036   0.78406
   D66       -1.61151  -0.00000  -0.00001  -0.00039  -0.00040  -1.61192
   D67       -2.30165   0.00000  -0.00000  -0.00011  -0.00011  -2.30176
   D68       -2.09515  -0.00003  -0.00007  -0.00012  -0.00019  -2.09534
   D69       -3.14067  -0.00003  -0.00007  -0.00011  -0.00018  -3.14085
   D70        0.74658  -0.00003  -0.00007  -0.00016  -0.00022   0.74636
   D71        0.05645  -0.00002  -0.00006   0.00013   0.00007   0.05652
   D72       -2.65558   0.00001  -0.00000   0.00006   0.00006  -2.65552
   D73        2.58208   0.00001   0.00000   0.00008   0.00008   2.58216
   D74        0.18615   0.00001   0.00000   0.00003   0.00003   0.18618
   D75       -0.50398   0.00002   0.00001   0.00031   0.00032  -0.50366
   D76        0.25762  -0.00001   0.00000   0.00031   0.00032   0.25794
   D77       -0.79605  -0.00000  -0.00000   0.00028   0.00028  -0.79577
   D78        2.65815  -0.00000  -0.00000   0.00011   0.00011   2.65826
   D79       -2.93488  -0.00002  -0.00003  -0.00006  -0.00009  -2.93497
   D80        1.10683  -0.00001  -0.00000   0.00022   0.00022   1.10705
   D81        0.05316  -0.00000  -0.00001   0.00019   0.00018   0.05334
   D82       -2.77583  -0.00000  -0.00001   0.00002   0.00002  -2.77581
   D83       -2.08567  -0.00002  -0.00004  -0.00015  -0.00019  -2.08585
   D84       -0.78017  -0.00000   0.00002   0.00050   0.00052  -0.77965
   D85       -1.83384   0.00001   0.00002   0.00046   0.00048  -1.83336
   D86        1.62035   0.00000   0.00002   0.00030   0.00032   1.62067
   D87        2.31051  -0.00002  -0.00001   0.00013   0.00012   2.31063
   D88       -2.57466  -0.00001  -0.00002   0.00020   0.00018  -2.57448
   D89        2.65485  -0.00000  -0.00002   0.00016   0.00015   2.65500
   D90       -0.17413  -0.00001  -0.00002   0.00000  -0.00002  -0.17415
   D91        0.51602  -0.00002  -0.00005  -0.00017  -0.00022   0.51580
   D92        3.13953   0.00001   0.00006   0.00171   0.00178   3.14130
   D93        2.08586   0.00002   0.00006   0.00168   0.00174   2.08759
   D94       -0.74313   0.00002   0.00006   0.00152   0.00157  -0.74156
   D95       -0.05297  -0.00000   0.00003   0.00134   0.00137  -0.05160
   D96       -0.83714  -0.00001  -0.00003  -0.00052  -0.00055  -0.83769
   D97        2.33503   0.00001   0.00003   0.00056   0.00060   2.33563
   D98        2.29333  -0.00001  -0.00002  -0.00052  -0.00054   2.29279
   D99       -0.01387  -0.00002  -0.00008  -0.00145  -0.00152  -0.01539
   D100      -3.12488  -0.00000  -0.00001  -0.00036  -0.00037  -3.12525
   D101       3.11660  -0.00001  -0.00007  -0.00144  -0.00151   3.11509
   D102       0.81444   0.00000  -0.00003  -0.00048  -0.00051   0.81393
   D103      -2.29657   0.00002   0.00004   0.00060   0.00064  -2.29593
   D104      -2.33827   0.00000  -0.00002  -0.00048  -0.00050  -2.33877
   D105       3.13746  -0.00003  -0.00008  -0.00063  -0.00071   3.13676
   D106       0.02645  -0.00001  -0.00001   0.00045   0.00044   0.02689
   D107      -0.01525  -0.00003  -0.00007  -0.00062  -0.00070  -0.01595
   D108      -3.13895  -0.00001  -0.00008  -0.00190  -0.00198  -3.14093
   D109       0.03322   0.00000  -0.00001  -0.00081  -0.00083   0.03239
   D110      -0.00848  -0.00001  -0.00007  -0.00189  -0.00196  -0.01045
   D111       0.82323  -0.00000   0.00001   0.00171   0.00172   0.82495
   D112      -0.23951  -0.00002  -0.00003   0.00172   0.00168  -0.23782
   D113      -1.43403  -0.00002  -0.00003   0.00176   0.00173  -1.43230
   D114       2.58521   0.00001   0.00003   0.00178   0.00181   2.58702
   D115      -2.63481  -0.00000   0.00002   0.00189   0.00191  -2.63289
   D116       1.70256  -0.00001  -0.00003   0.00134   0.00131   1.70387
   D117       0.18823   0.00002   0.00008   0.00281   0.00289   0.19112
   D118       2.94776   0.00008   0.00020   0.00647   0.00667   2.95443
   D119      -0.86916   0.00001   0.00004   0.00160   0.00163  -0.86753
   D120       1.89037   0.00007   0.00015   0.00526   0.00542   1.89578
   D121      -1.75375   0.00001   0.00004   0.00197   0.00202  -1.75173
   D122       1.00578   0.00007   0.00016   0.00564   0.00580   1.01158
   D123       2.57924  -0.00000   0.00004   0.00167   0.00171   2.58095
   D124      -0.94441   0.00006   0.00015   0.00534   0.00549  -0.93892
   D125      -2.63257  -0.00000   0.00002   0.00127   0.00129  -2.63128
   D126       0.12696   0.00005   0.00013   0.00494   0.00507   0.13203
   D127       1.38043   0.00001   0.00004   0.00217   0.00221   1.38264
   D128      -2.14323   0.00007   0.00016   0.00584   0.00600  -2.13723
   D129       1.08813   0.00000  -0.00000  -0.00007  -0.00008   1.08805
   D130      -0.00896   0.00000   0.00002   0.00033   0.00035  -0.00861
   D131      -2.83605  -0.00000  -0.00001  -0.00018  -0.00019  -2.83624
   D132      -2.76179   0.00000   0.00001  -0.00009  -0.00008  -2.76188
   D133      -0.01339   0.00000  -0.00001   0.00008   0.00007  -0.01332
   D134      -1.11049   0.00000   0.00001   0.00049   0.00050  -1.10999
   D135       2.34561  -0.00000  -0.00002  -0.00002  -0.00004   2.34557
   D136       2.41987   0.00000   0.00000   0.00007   0.00007   2.41994
   D137      -2.34419  -0.00000  -0.00001  -0.00001  -0.00002  -2.34421
   D138       2.84190  -0.00000   0.00001   0.00040   0.00041   2.84231
   D139       0.01481  -0.00001  -0.00002  -0.00011  -0.00013   0.01468
   D140       0.08907   0.00000   0.00000  -0.00003  -0.00003   0.08904
   D141      -2.43920   0.00000  -0.00001  -0.00005  -0.00005  -2.43925
   D142       2.74690   0.00000   0.00002   0.00036   0.00037   2.74727
   D143      -0.08019  -0.00000  -0.00002  -0.00015  -0.00017  -0.08036
   D144      -0.00593   0.00000   0.00001  -0.00007  -0.00006  -0.00599
   D145      -0.72725   0.00000   0.00000   0.00017   0.00017  -0.72709
   D146       0.40779  -0.00000  -0.00001  -0.00009  -0.00011   0.40769
   D147       3.05416  -0.00000   0.00000   0.00021   0.00021   3.05437
   D148       2.79390  -0.00000  -0.00000   0.00013   0.00013   2.79403
   D149       0.26986   0.00001   0.00001   0.00041   0.00042   0.27028
   D150       1.40491   0.00000  -0.00001   0.00015   0.00014   1.40505
   D151      -2.23191   0.00000   0.00001   0.00045   0.00046  -2.23145
   D152      -2.49217   0.00001   0.00001   0.00038   0.00038  -2.49179
   D153       2.47439   0.00000   0.00001   0.00047   0.00049   2.47487
   D154      -2.67375   0.00000  -0.00000   0.00021   0.00021  -2.67354
   D155      -0.02739   0.00000   0.00001   0.00051   0.00053  -0.02686
   D156      -0.28764   0.00000   0.00001   0.00044   0.00045  -0.28719
   D157       3.11393   0.00000   0.00001   0.00032   0.00033   3.11426
   D158      -2.03421  -0.00000  -0.00001   0.00006   0.00005  -2.03416
   D159       0.61216   0.00000   0.00001   0.00036   0.00037   0.61252
   D160       0.35190   0.00000   0.00000   0.00029   0.00029   0.35219
   D161      -0.06008  -0.00000  -0.00001  -0.00017  -0.00018  -0.06026
   D162       0.99632  -0.00000  -0.00001  -0.00024  -0.00026   0.99607
   D163      -3.05781  -0.00000  -0.00000  -0.00001  -0.00001  -3.05782
   D164      -2.43381  -0.00000  -0.00000  -0.00000  -0.00000  -2.43381
   D165      -1.10928  -0.00000  -0.00001  -0.00027  -0.00028  -1.10957
   D166      -0.05288  -0.00001  -0.00001  -0.00034  -0.00036  -0.05324
   D167       2.17617  -0.00000  -0.00000  -0.00011  -0.00012   2.17606
   D168       2.80017  -0.00000  -0.00000  -0.00010  -0.00010   2.80007
   D169       2.28130  -0.00000  -0.00000  -0.00025  -0.00025   2.28105
   D170      -2.94547  -0.00000  -0.00001  -0.00032  -0.00033  -2.94580
   D171      -0.71642   0.00000   0.00000  -0.00009  -0.00009  -0.71651
   D172      -0.09242  -0.00000   0.00000  -0.00008  -0.00007  -0.09250
   D173       2.68057  -0.00001  -0.00000  -0.00007  -0.00007   2.68050
   D174      -2.54620  -0.00001  -0.00001  -0.00014  -0.00015  -2.54635
   D175      -0.31715  -0.00000   0.00000   0.00009   0.00009  -0.31706
   D176       0.30685  -0.00001   0.00000   0.00010   0.00010   0.30695
   D177       0.77936  -0.00001  -0.00002  -0.00084  -0.00086   0.77850
   D178      -2.67676   0.00000  -0.00001  -0.00017  -0.00017  -2.67693
   D179      -2.00552  -0.00001  -0.00001  -0.00035  -0.00036  -2.00588
   D180      -0.42256  -0.00001  -0.00002  -0.00066  -0.00068  -0.42324
   D181       2.40451   0.00000  -0.00000   0.00001   0.00001   2.40452
   D182       3.07575  -0.00001  -0.00000  -0.00018  -0.00018   3.07557
   D183      -2.96046  -0.00001  -0.00002  -0.00085  -0.00087  -2.96133
   D184      -0.13340   0.00000  -0.00001  -0.00018  -0.00018  -0.13358
   D185       0.53785  -0.00000  -0.00001  -0.00037  -0.00037   0.53748
   D186       3.02169  -0.00001  -0.00002  -0.00059  -0.00061   3.02108
   D187      -0.43443   0.00000  -0.00000   0.00008   0.00008  -0.43435
   D188       0.23681  -0.00000  -0.00000  -0.00011  -0.00011   0.23670
   D189       2.81232   0.00000   0.00001   0.00011   0.00012   2.81244
   D190      -1.95394   0.00000   0.00001   0.00006   0.00008  -1.95386
   D191      -0.40767  -0.00000  -0.00001  -0.00028  -0.00029  -0.40796
   D192       0.88642   0.00000   0.00001   0.00005   0.00005   0.88647
   D193       1.86967  -0.00000   0.00001  -0.00019  -0.00018   1.86948
   D194       0.00141  -0.00000  -0.00002  -0.00100  -0.00102   0.00039
   D195       1.11539  -0.00000  -0.00002  -0.00091  -0.00093   1.11446
   D196       2.20559  -0.00000  -0.00003  -0.00122  -0.00126   2.20433
   D197      -2.62904   0.00000  -0.00002  -0.00115  -0.00117  -2.63022
   D198      -1.27376  -0.00001  -0.00003  -0.00130  -0.00133  -1.27509
   D199      -0.40357  -0.00000  -0.00001   0.00011   0.00011  -0.40346
   D200       0.72190  -0.00001  -0.00002  -0.00004  -0.00006   0.72184
   D201      -3.11673  -0.00000  -0.00002  -0.00016  -0.00018  -3.11691
   D202      -2.71454  -0.00000  -0.00002  -0.00013  -0.00014  -2.71468
   D203      -1.39903   0.00000   0.00002  -0.00010  -0.00008  -1.39911
   D204      -0.27356  -0.00000   0.00001  -0.00026  -0.00025  -0.27381
   D205       2.17100   0.00000   0.00001  -0.00038  -0.00037   2.17063
   D206       2.57319   0.00000   0.00001  -0.00035  -0.00034   2.57285
   D207       2.66808  -0.00000   0.00001   0.00049   0.00050   2.66859
   D208      -2.48963  -0.00001   0.00000   0.00034   0.00034  -2.48929
   D209      -0.04507  -0.00000  -0.00000   0.00022   0.00022  -0.04486
   D210       0.35712  -0.00000  -0.00000   0.00025   0.00025   0.35737
   D211       2.02996   0.00001   0.00002   0.00038   0.00040   2.03036
   D212      -3.12776   0.00000   0.00001   0.00022   0.00024  -3.12752
   D213      -0.68320   0.00001   0.00001   0.00011   0.00012  -0.68309
   D214      -0.28101   0.00001   0.00001   0.00014   0.00015  -0.28086
   D215      -0.76800   0.00000   0.00000   0.00045   0.00045  -0.76755
   D216       2.68539  -0.00001  -0.00005  -0.00021  -0.00025   2.68514
   D217       2.01227  -0.00000  -0.00001  -0.00056  -0.00057   2.01169
   D218       0.42020   0.00000   0.00000   0.00056   0.00057   0.42076
   D219      -2.40960  -0.00001  -0.00004  -0.00009  -0.00014  -2.40974
   D220      -3.08273   0.00000  -0.00001  -0.00045  -0.00046  -3.08319
   D221       2.95653   0.00001   0.00001   0.00036   0.00037   2.95690
   D222       0.12673  -0.00001  -0.00004  -0.00029  -0.00033   0.12640
   D223      -0.54640   0.00000  -0.00001  -0.00064  -0.00065  -0.54705
   D224      -3.01451  -0.00000  -0.00000   0.00018   0.00018  -3.01433
   D225       0.43888  -0.00002  -0.00005  -0.00047  -0.00052   0.43836
   D226      -0.23424  -0.00000  -0.00002  -0.00083  -0.00084  -0.23509
   D227      -0.98690   0.00000  -0.00001   0.00012   0.00011  -0.98679
   D228       0.05685  -0.00000  -0.00001   0.00018   0.00017   0.05703
   D229       3.06372   0.00001   0.00001   0.00037   0.00038   3.06410
   D230       2.42640   0.00000  -0.00002  -0.00014  -0.00016   2.42624
   D231       0.06608   0.00000  -0.00001  -0.00015  -0.00017   0.06591
   D232       1.10984   0.00000  -0.00001  -0.00009  -0.00011   1.10973
   D233      -2.16648   0.00001   0.00000   0.00009   0.00010  -2.16638
   D234      -2.80380   0.00000  -0.00002  -0.00042  -0.00044  -2.80424
   D235       2.93708   0.00001   0.00002   0.00037   0.00039   2.93746
   D236      -2.30235   0.00000   0.00002   0.00043   0.00045  -2.30191
   D237       0.70452   0.00001   0.00003   0.00062   0.00065   0.70517
   D238       0.06719   0.00001   0.00001   0.00011   0.00011   0.06731
   D239       2.54759   0.00001   0.00002   0.00084   0.00086   2.54844
   D240      -2.69184   0.00001   0.00002   0.00090   0.00092  -2.69092
   D241       0.31503   0.00001   0.00004   0.00108   0.00112   0.31615
   D242      -0.32230   0.00001   0.00001   0.00057   0.00059  -0.32171
   D243      -2.85150   0.00001   0.00003   0.00030   0.00032  -2.85117
   D244      -1.78294   0.00001   0.00003   0.00021   0.00024  -1.78270
   D245       1.90807   0.00001   0.00003   0.00038   0.00041   1.90848
   D246       2.97663   0.00001   0.00003   0.00029   0.00032   2.97695
   D247       0.38234   0.00000   0.00001  -0.00021  -0.00020   0.38214
   D248       1.45090   0.00000   0.00001  -0.00029  -0.00028   1.45062
   D249      -1.89776   0.00000   0.00001   0.00034   0.00035  -1.89741
   D250      -0.82919   0.00000   0.00001   0.00026   0.00027  -0.82893
   D251      -0.90521   0.00000  -0.00000  -0.00022  -0.00023  -0.90543
   D252       0.16335   0.00000  -0.00000  -0.00031  -0.00031   0.16304
   D253       0.03714  -0.00000  -0.00001  -0.00105  -0.00106   0.03609
   D254      -1.07762  -0.00000  -0.00002  -0.00109  -0.00110  -1.07873
   D255      -2.15843  -0.00001  -0.00004  -0.00143  -0.00148  -2.15991
   D256       1.31230  -0.00001  -0.00003  -0.00092  -0.00095   1.31135
   D257       2.68033  -0.00001  -0.00005  -0.00200  -0.00205   2.67828
   D258       1.00807  -0.00000  -0.00001  -0.00037  -0.00038   1.00769
   D259      -0.07022  -0.00001  -0.00002  -0.00054  -0.00056  -0.07078
   D260      -2.81146  -0.00000  -0.00001  -0.00025  -0.00027  -2.81172
   D261      -2.43140  -0.00000  -0.00001  -0.00021  -0.00022  -2.43162
   D262      -0.11031  -0.00001  -0.00001  -0.00048  -0.00049  -0.11081
   D263      -1.18860  -0.00001  -0.00002  -0.00065  -0.00067  -1.18928
   D264       2.35334  -0.00000  -0.00001  -0.00036  -0.00038   2.35297
   D265       2.73340  -0.00000  -0.00001  -0.00032  -0.00033   2.73307
   D266      -2.49156  -0.00000  -0.00000  -0.00012  -0.00012  -2.49168
   D267       2.71334  -0.00000  -0.00001  -0.00029  -0.00030   2.71304
   D268      -0.02790  -0.00000   0.00000  -0.00000  -0.00000  -0.02791
   D269       0.35216  -0.00000   0.00000   0.00004   0.00005   0.35220
   D270      -3.06687  -0.00000  -0.00000  -0.00008  -0.00008  -3.06695
   D271       2.13803  -0.00000  -0.00001  -0.00025  -0.00026   2.13777
   D272      -0.60321   0.00000   0.00000   0.00004   0.00004  -0.60317
   D273      -0.22315   0.00000   0.00000   0.00008   0.00009  -0.22307
   D274       0.00464   0.00000   0.00001   0.00004   0.00005   0.00470
   D275       1.03024  -0.00000  -0.00001   0.00003   0.00003   1.03027
   D276      -2.71628  -0.00000  -0.00000   0.00005   0.00005  -2.71623
   D277      -2.55602   0.00000   0.00000   0.00011   0.00011  -2.55590
   D278      -1.02375   0.00000   0.00002   0.00004   0.00005  -1.02370
   D279       0.00185   0.00000   0.00000   0.00003   0.00003   0.00187
   D280       2.53851   0.00000   0.00000   0.00005   0.00005   2.53856
   D281       2.69877   0.00001   0.00001   0.00010   0.00011   2.69888
   D282       2.66258   0.00000   0.00002   0.00009   0.00011   2.66269
   D283      -2.59500   0.00000   0.00000   0.00008   0.00008  -2.59492
   D284      -0.05834   0.00000   0.00001   0.00010   0.00011  -0.05823
   D285       0.10192   0.00000   0.00001   0.00016   0.00017   0.10209
   D286       2.55979   0.00000   0.00002   0.00015   0.00016   2.55995
   D287      -2.69780  -0.00000   0.00000   0.00014   0.00014  -2.69766
   D288      -0.16113   0.00000   0.00000   0.00016   0.00016  -0.16097
   D289      -0.00087   0.00000   0.00001   0.00022   0.00023  -0.00065
   D290       0.05725  -0.00000  -0.00001   0.00039   0.00039   0.05764
   D291      -1.01826   0.00001   0.00003   0.00050   0.00054  -1.01772
   D292       2.79371   0.00001   0.00004   0.00061   0.00065   2.79436
   D293       2.45182   0.00000   0.00001   0.00033   0.00034   2.45216
   D294       1.17752  -0.00001  -0.00002   0.00041   0.00039   1.17791
   D295       0.10201   0.00001   0.00002   0.00052   0.00054   0.10255
   D296      -2.36920   0.00001   0.00003   0.00062   0.00065  -2.36855
   D297      -2.71109  -0.00000   0.00000   0.00035   0.00035  -2.71075
   D298      -2.69868  -0.00001  -0.00002   0.00009   0.00007  -2.69861
   D299       2.50900   0.00001   0.00002   0.00020   0.00021   2.50922
   D300       0.03779   0.00001   0.00002   0.00030   0.00033   0.03812
   D301      -0.30411  -0.00000  -0.00000   0.00003   0.00002  -0.30408
   D302      -2.15933  -0.00001  -0.00003  -0.00001  -0.00004  -2.15937
   D303       3.04834   0.00000   0.00001   0.00010   0.00011   3.04845
   D304       0.57713   0.00000   0.00002   0.00020   0.00022   0.57735
   D305       0.23524  -0.00001  -0.00001  -0.00007  -0.00008   0.23515
   D306       0.75513  -0.00000  -0.00001  -0.00014  -0.00014   0.75499
   D307      -1.82529  -0.00000  -0.00001  -0.00008  -0.00008  -1.82537
   D308       1.80143  -0.00000  -0.00000  -0.00000  -0.00000   1.80142
   D309      -0.77900  -0.00000  -0.00000   0.00006   0.00006  -0.77894
   D310      -0.38176  -0.00000  -0.00001  -0.00027  -0.00028  -0.38204
   D311      -2.96219   0.00000  -0.00001  -0.00021  -0.00022  -2.96241
   D312      -1.79344  -0.00000  -0.00001  -0.00016  -0.00017  -1.79361
   D313       1.90932   0.00000  -0.00001  -0.00010  -0.00010   1.90921
   D314       2.96735   0.00000   0.00001   0.00020   0.00021   2.96755
   D315       0.38692   0.00001   0.00001   0.00026   0.00027   0.38719
   D316       0.78393  -0.00001  -0.00000  -0.00064  -0.00064   0.78329
   D317      -0.42127   0.00000  -0.00000  -0.00051  -0.00051  -0.42178
   D318       3.01305  -0.00000  -0.00002  -0.00052  -0.00054   3.01251
   D319      -2.94229  -0.00001  -0.00002  -0.00064  -0.00066  -2.94295
   D320      -2.67012   0.00001   0.00006   0.00026   0.00032  -2.66981
   D321       2.40786   0.00002   0.00005   0.00039   0.00044   2.40830
   D322      -0.44100   0.00001   0.00004   0.00038   0.00042  -0.44059
   D323      -0.11316   0.00001   0.00003   0.00026   0.00030  -0.11287
   D324      -1.99640  -0.00001   0.00000   0.00011   0.00011  -1.99629
   D325       3.08158  -0.00000  -0.00000   0.00024   0.00024   3.08182
   D326       0.23272  -0.00001  -0.00002   0.00023   0.00021   0.23293
   D327       0.56056  -0.00001  -0.00002   0.00011   0.00009   0.56065
   D328      -0.53086   0.00000  -0.00000  -0.00039  -0.00039  -0.53126
   D329       0.53819  -0.00000  -0.00001  -0.00034  -0.00035   0.53783
   D330      -3.13215  -0.00001  -0.00004  -0.00058  -0.00062  -3.13277
   D331       3.14027   0.00000  -0.00001  -0.00051  -0.00052   3.13974
   D332       2.60965   0.00000   0.00002   0.00039   0.00041   2.61006
   D333      -2.60449  -0.00000   0.00001   0.00044   0.00045  -2.60404
   D334       0.00836  -0.00001  -0.00002   0.00020   0.00018   0.00854
   D335      -0.00241   0.00000   0.00001   0.00027   0.00028  -0.00213
   D336       2.61163   0.00002   0.00005   0.00084   0.00089   2.61252
   D337      -2.60251   0.00001   0.00004   0.00089   0.00093  -2.60158
   D338       0.01034   0.00000   0.00001   0.00065   0.00067   0.01101
   D339      -0.00043   0.00001   0.00004   0.00072   0.00076   0.00034
   D340       2.35720   0.00001   0.00004   0.00107   0.00111   2.35831
   D341      -2.32416   0.00000   0.00002   0.00092   0.00094  -2.32322
   D342       0.59216   0.00001   0.00004   0.00060   0.00064   0.59279
   D343       2.19399   0.00001   0.00002   0.00045   0.00047   2.19445
   D344      -2.15822  -0.00001  -0.00004  -0.00045  -0.00049  -2.15871
   D345      -0.55638  -0.00002  -0.00006  -0.00060  -0.00066  -0.55705
   D346      -0.78259   0.00001   0.00000  -0.00023  -0.00023  -0.78282
   D347       0.81924  -0.00000  -0.00002  -0.00038  -0.00040   0.81884
   D348      -0.94507  -0.00003  -0.00006   0.00057   0.00051  -0.94456
   D349      -2.29069  -0.00003  -0.00008   0.00076   0.00068  -2.29001
   D350       0.39962  -0.00003  -0.00008  -0.00019  -0.00027   0.39935
   D351       2.19556  -0.00004  -0.00012  -0.00076  -0.00088   2.19468
   D352       0.06012   0.00000   0.00001   0.00019   0.00019   0.06032
   D353       1.11633   0.00000   0.00000   0.00023   0.00023   1.11656
   D354      -2.68716   0.00000   0.00001   0.00031   0.00031  -2.68685
   D355      -2.30677   0.00000   0.00001   0.00024   0.00025  -2.30652
   D356      -0.98294   0.00001   0.00001   0.00021   0.00022  -0.98272
   D357       0.07326   0.00000   0.00000   0.00026   0.00026   0.07352
   D358       2.55296   0.00001   0.00001   0.00033   0.00034   2.55330
   D359       2.93335   0.00000   0.00001   0.00027   0.00028   2.93362
   D360       3.06073   0.00000   0.00000   0.00005   0.00006   3.06079
   D361      -2.16625   0.00000  -0.00000   0.00010   0.00009  -2.16615
   D362       0.31345   0.00000   0.00000   0.00017   0.00018   0.31362
   D363       0.69383  -0.00000   0.00000   0.00011   0.00011   0.69395
   D364       2.41850   0.00000   0.00000   0.00006   0.00007   2.41857
   D365      -2.80848   0.00000  -0.00000   0.00011   0.00010  -2.80837
   D366      -0.32879   0.00000   0.00000   0.00018   0.00019  -0.32860
   D367       0.05160   0.00000   0.00000   0.00012   0.00012   0.05173
   D368      -1.02044  -0.00000   0.00001   0.00031   0.00032  -1.02012
   D369       0.09862   0.00001   0.00001   0.00027   0.00028   0.09889
   D370       3.01502   0.00000   0.00001   0.00010   0.00012   3.01514
   D371       2.50597   0.00001   0.00002   0.00026   0.00027   2.50624
   D372       0.05068  -0.00001  -0.00001  -0.00006  -0.00007   0.05061
   D373       1.16974   0.00000  -0.00002  -0.00010  -0.00012   1.16962
   D374      -2.19704  -0.00000  -0.00001  -0.00027  -0.00028  -2.19732
   D375      -2.70609   0.00000  -0.00001  -0.00011  -0.00012  -2.70621
   D376       2.78553  -0.00001  -0.00000   0.00002   0.00002   2.78555
   D377      -2.37860   0.00000  -0.00001  -0.00002  -0.00003  -2.37863
   D378       0.53781  -0.00000  -0.00000  -0.00019  -0.00019   0.53762
   D379       0.02876   0.00000  -0.00000  -0.00003  -0.00003   0.02872
   D380       2.46403  -0.00001  -0.00000  -0.00002  -0.00002   2.46402
   D381      -2.70010   0.00001  -0.00001  -0.00006  -0.00006  -2.70016
   D382       0.21631   0.00000  -0.00000  -0.00022  -0.00022   0.21609
   D383      -0.29274   0.00000   0.00000  -0.00007  -0.00007  -0.29281
   D384       0.54519   0.00001   0.00004   0.00067   0.00071   0.54589
   D385      -2.61739  -0.00000  -0.00001  -0.00008  -0.00009  -2.61748
   D386      -2.57572   0.00001   0.00002   0.00066   0.00069  -2.57503
   D387      -0.52419   0.00001   0.00004   0.00053   0.00056  -0.52362
   D388       2.59642  -0.00000  -0.00001  -0.00022  -0.00023   2.59619
   D389       2.63809   0.00000   0.00002   0.00052   0.00054   2.63863
   D390      -3.12513   0.00001   0.00003   0.00035   0.00037  -3.12476
   D391      -0.00453  -0.00000  -0.00002  -0.00040  -0.00042  -0.00495
   D392       0.03715   0.00000   0.00001   0.00034   0.00035   0.03750
   D393       3.13030   0.00001   0.00003   0.00050   0.00053   3.13083
   D394      -0.03228  -0.00000  -0.00002  -0.00024  -0.00026  -0.03254
   D395       0.00939   0.00000   0.00001   0.00050   0.00051   0.00990
   D396      -0.11449  -0.00000  -0.00001  -0.00012  -0.00014  -0.11462
   D397       3.10794  -0.00000  -0.00001  -0.00029  -0.00030   3.10764
   D398       1.02713  -0.00000  -0.00001  -0.00002  -0.00003   1.02710
   D399      -2.03363  -0.00000  -0.00000  -0.00019  -0.00019  -2.03382
   D400      -3.06611   0.00000  -0.00000   0.00010   0.00010  -3.06601
   D401       0.15631   0.00000  -0.00000  -0.00006  -0.00007   0.15625
   D402       2.06966  -0.00000  -0.00000   0.00012   0.00012   2.06978
   D403      -0.99110   0.00000   0.00000  -0.00004  -0.00004  -0.99114
   D404      -1.59611   0.00000   0.00001   0.00033   0.00035  -1.59576
   D405       1.62631   0.00000   0.00001   0.00017   0.00018   1.62650
   D406       1.94504  -0.00000  -0.00001  -0.00031  -0.00032   1.94472
   D407      -3.01293  -0.00000  -0.00001  -0.00016  -0.00017  -3.01310
   D408      -0.22300   0.00000   0.00000   0.00002   0.00002  -0.22297
   D409      -1.59596   0.00000   0.00000   0.00005   0.00005  -1.59591
   D410       0.86300   0.00000   0.00001   0.00017   0.00018   0.86318
   D411       0.72048   0.00000   0.00000   0.00001   0.00001   0.72049
   D412      -0.40498   0.00000  -0.00000  -0.00010  -0.00010  -0.40508
   D413      -2.71460   0.00000   0.00001  -0.00003  -0.00002  -2.71462
   D414       3.11645   0.00000   0.00001  -0.00008  -0.00007   3.11638
   D415      -0.27618  -0.00000  -0.00001  -0.00035  -0.00036  -0.27654
   D416      -1.40164  -0.00001  -0.00002  -0.00045  -0.00047  -1.40211
   D417       2.57193  -0.00000  -0.00000  -0.00038  -0.00039   2.57154
   D418       2.11980  -0.00000  -0.00000  -0.00044  -0.00044   2.11935
   D419      -3.12422   0.00000  -0.00000  -0.00014  -0.00014  -3.12437
   D420       2.03351   0.00000  -0.00001  -0.00024  -0.00025   2.03325
   D421      -0.27611   0.00000   0.00000  -0.00018  -0.00017  -0.27628
   D422      -0.72825   0.00000   0.00000  -0.00023  -0.00023  -0.72847
   D423      -2.47986  -0.00000  -0.00001  -0.00025  -0.00026  -2.48012
   D424       2.67787  -0.00001  -0.00002  -0.00036  -0.00037   2.67749
   D425       0.36825  -0.00000  -0.00000  -0.00029  -0.00029   0.36796
   D426      -0.08388  -0.00000  -0.00000  -0.00035  -0.00035  -0.08423
   D427      -1.11557   0.00001   0.00001   0.00028   0.00029  -1.11528
   D428      -0.01457  -0.00000   0.00001   0.00006   0.00008  -0.01449
   D429       2.75320   0.00000   0.00002   0.00014   0.00016   2.75335
   D430       2.81579   0.00000   0.00002   0.00022   0.00024   2.81603
   D431      -0.01882   0.00000  -0.00000   0.00001   0.00001  -0.01881
   D432       1.08219  -0.00001  -0.00000  -0.00021  -0.00021   1.08198
   D433      -2.43323  -0.00001   0.00000  -0.00013  -0.00013  -2.43336
   D434      -2.37064  -0.00001   0.00001  -0.00005  -0.00004  -2.37069
   D435       2.41862   0.00001   0.00001   0.00023   0.00024   2.41886
   D436      -2.76356  -0.00000   0.00001   0.00001   0.00002  -2.76354
   D437       0.00420   0.00000   0.00001   0.00009   0.00010   0.00431
   D438       0.06679   0.00000   0.00002   0.00017   0.00019   0.06698
   D439       2.35732   0.00001   0.00000   0.00021   0.00021   2.35753
   D440      -2.82487  -0.00000   0.00000  -0.00001  -0.00001  -2.82487
   D441      -0.05710   0.00000   0.00001   0.00007   0.00007  -0.05703
   D442       0.00549   0.00000   0.00001   0.00015   0.00015   0.00565
   D443       0.42267   0.00001   0.00002   0.00065   0.00067   0.42334
   D444      -2.41169  -0.00001  -0.00000  -0.00011  -0.00011  -2.41180
   D445      -3.08351   0.00000  -0.00000  -0.00005  -0.00005  -3.08356
   D446      -0.76220   0.00001   0.00002   0.00072   0.00073  -0.76147
   D447       2.68663  -0.00001  -0.00000  -0.00005  -0.00005   2.68658
   D448       2.01480   0.00000  -0.00000   0.00002   0.00001   2.01482
   D449      -3.01749   0.00000   0.00001   0.00045   0.00046  -3.01703
   D450       0.43134  -0.00001  -0.00001  -0.00031  -0.00033   0.43102
   D451      -0.24048  -0.00000  -0.00001  -0.00025  -0.00026  -0.24075
   D452       2.94666   0.00001   0.00002   0.00067   0.00068   2.94735
   D453       0.11231  -0.00000  -0.00000  -0.00010  -0.00010   0.11221
   D454      -0.55952   0.00000  -0.00000  -0.00003  -0.00004  -0.55955
   D455      -2.86871  -0.00000  -0.00001  -0.00008  -0.00009  -2.86880
   D456      -1.79045  -0.00001  -0.00001  -0.00020  -0.00021  -1.79066
   D457      -0.92336   0.00000   0.00001   0.00016   0.00017  -0.92319
   D458       0.15490  -0.00000   0.00000   0.00005   0.00005   0.15495
   D459       0.35098   0.00000   0.00001   0.00025   0.00026   0.35124
   D460       1.42925   0.00000   0.00000   0.00014   0.00014   1.42938
   D461       1.87387   0.00000   0.00002   0.00022   0.00024   1.87412
   D462       2.95214  -0.00000   0.00001   0.00011   0.00012   2.95226
   D463      -1.91754   0.00001   0.00002   0.00044   0.00046  -1.91709
   D464      -0.83928   0.00000   0.00001   0.00033   0.00034  -0.83895
   D465      -0.72461   0.00000  -0.00001  -0.00024  -0.00025  -0.72486
   D466       0.27042  -0.00000  -0.00000   0.00025   0.00025   0.27067
   D467       3.12169   0.00000   0.00002   0.00025   0.00027   3.12196
   D468       2.47082   0.00002   0.00003   0.00017   0.00020   2.47102
   D469       0.41104   0.00001  -0.00001  -0.00024  -0.00025   0.41079
   D470       1.40608  -0.00000  -0.00000   0.00025   0.00025   1.40633
   D471      -2.02584   0.00001   0.00002   0.00025   0.00027  -2.02557
   D472      -2.67672   0.00002   0.00003   0.00017   0.00020  -2.67651
   D473       2.82208   0.00000  -0.00001  -0.00021  -0.00022   2.82186
   D474      -2.46607  -0.00001  -0.00000   0.00028   0.00028  -2.46579
   D475       0.38520   0.00000   0.00002   0.00028   0.00030   0.38550
   D476      -0.26568   0.00002   0.00003   0.00020   0.00023  -0.26544
   D477       3.03008  -0.00001  -0.00001  -0.00028  -0.00029   3.02979
   D478      -2.25807  -0.00001  -0.00001   0.00021   0.00020  -2.25787
   D479       0.59320  -0.00001   0.00001   0.00021   0.00022   0.59342
   D480      -0.05768   0.00001   0.00002   0.00013   0.00016  -0.05752
   D481      -0.10378  -0.00001   0.00000  -0.00008  -0.00008  -0.10386
   D482      -1.17919   0.00000   0.00002   0.00006   0.00007  -1.17912
   D483       2.36029  -0.00000   0.00002   0.00010   0.00012   2.36041
   D484       2.72184  -0.00001   0.00001   0.00030   0.00032   2.72216
   D485       1.01106  -0.00000   0.00001   0.00000   0.00001   1.01107
   D486      -0.06435   0.00000   0.00002   0.00014   0.00016  -0.06419
   D487      -2.80806   0.00000   0.00002   0.00019   0.00021  -2.80785
   D488      -2.44650  -0.00000   0.00002   0.00039   0.00040  -2.44610
   D489      -3.03593  -0.00000  -0.00000   0.00008   0.00007  -3.03586
   D490       2.17184   0.00000   0.00001   0.00021   0.00022   2.17207
   D491      -0.57186   0.00000   0.00001   0.00026   0.00027  -0.57159
   D492      -0.21030  -0.00000   0.00001   0.00046   0.00047  -0.20984
   D493      -2.45598  -0.00001  -0.00000  -0.00000  -0.00001  -2.45599
   D494       2.75179   0.00000   0.00001   0.00013   0.00014   2.75193
   D495       0.00809  -0.00000   0.00001   0.00018   0.00019   0.00828
   D496       0.36964  -0.00000   0.00001   0.00038   0.00039   0.37003
   D497      -3.09595   0.00000   0.00000   0.00012   0.00013  -3.09583
   D498       1.95655   0.00000   0.00000  -0.00006  -0.00005   1.95649
   D499       1.66649   0.00000  -0.00000   0.00028   0.00028   1.66677
   D500       0.43580   0.00000  -0.00000   0.00010   0.00010   0.43590
   D501       0.48314   0.00000  -0.00001   0.00016   0.00016   0.48330
   D502      -0.74755  -0.00000  -0.00001  -0.00002  -0.00002  -0.74757
   D503      -0.56992   0.00001   0.00001   0.00009   0.00010  -0.56982
   D504      -1.80060   0.00000   0.00001  -0.00009  -0.00008  -1.80069
   D505      -1.71179  -0.00000   0.00001   0.00014   0.00015  -1.71164
   D506      -2.94247  -0.00000   0.00001  -0.00004  -0.00003  -2.94250
   D507      -0.05682   0.00000   0.00001  -0.00020  -0.00019  -0.05701
   D508       0.99542  -0.00001  -0.00001  -0.00049  -0.00050   0.99492
   D509      -3.06209  -0.00001  -0.00001  -0.00045  -0.00047  -3.06255
   D510      -2.42724  -0.00000   0.00001  -0.00022  -0.00022  -2.42746
   D511      -1.10393   0.00000  -0.00000  -0.00005  -0.00006  -1.10398
   D512      -0.05168  -0.00000  -0.00002  -0.00035  -0.00037  -0.05205
   D513       2.17400  -0.00001  -0.00002  -0.00031  -0.00033   2.17366
   D514       2.80884   0.00000  -0.00000  -0.00008  -0.00009   2.80876
   D515       2.66887   0.00000  -0.00000  -0.00013  -0.00013   2.66874
   D516      -2.56207  -0.00000  -0.00002  -0.00042  -0.00044  -2.56251
   D517      -0.33639  -0.00001  -0.00002  -0.00038  -0.00040  -0.33680
   D518       0.29845   0.00000  -0.00000  -0.00016  -0.00016   0.29830
   D519       2.30236   0.00001   0.00000  -0.00016  -0.00016   2.30220
   D520      -2.92858   0.00000  -0.00002  -0.00046  -0.00047  -2.92905
   D521      -0.70290  -0.00000  -0.00002  -0.00042  -0.00044  -0.70334
   D522      -0.06805   0.00001  -0.00000  -0.00019  -0.00019  -0.06825
   D523      -2.17603  -0.00001  -0.00002  -0.00018  -0.00020  -2.17623
   D524       2.84286  -0.00000  -0.00001  -0.00067  -0.00067   2.84219
   D525      -1.06303  -0.00001  -0.00002  -0.00050  -0.00053  -1.06356
   D526       0.03011  -0.00001  -0.00003  -0.00061  -0.00064   0.02947
   D527       1.49227  -0.00001  -0.00002  -0.00041  -0.00043   1.49183
   D528       1.73460   0.00002   0.00005   0.00091   0.00096   1.73557
   D529       0.79239   0.00000   0.00002   0.00020   0.00022   0.79262
   D530      -3.01814   0.00000   0.00001   0.00030   0.00032  -3.01783
   D531      -1.47836  -0.00001   0.00000   0.00037   0.00038  -1.47798
   D532      -0.19706   0.00000   0.00002   0.00046   0.00048  -0.19657
   D533       0.14392  -0.00001  -0.00003  -0.00052  -0.00055   0.14337
   D534      -0.99902  -0.00001  -0.00001  -0.00023  -0.00024  -0.99926
   D535       1.61708   0.00000   0.00002  -0.00011  -0.00009   1.61699
   D536      -2.04103  -0.00001  -0.00001  -0.00031  -0.00032  -2.04135
   D537       3.10487  -0.00000  -0.00001  -0.00025  -0.00026   3.10461
   D538      -0.24568  -0.00001  -0.00001   0.00005   0.00005  -0.24563
   D539      -1.90554  -0.00001  -0.00000   0.00008   0.00008  -1.90547
   D540      -1.59977  -0.00001  -0.00000   0.00004   0.00004  -1.59972
   D541       3.02355  -0.00000   0.00000   0.00007   0.00008   3.02362
   D542       0.83972  -0.00001   0.00000  -0.00008  -0.00008   0.83964
   D543      -0.82015  -0.00000   0.00001  -0.00005  -0.00005  -0.82020
   D544      -3.01654  -0.00001  -0.00002  -0.00031  -0.00033  -3.01687
   D545       1.60677  -0.00001  -0.00001  -0.00028  -0.00030   1.60648
   D546       1.92754  -0.00001  -0.00002  -0.00023  -0.00025   1.92729
   D547       0.26767  -0.00001  -0.00002  -0.00020  -0.00022   0.26745
   D548       2.36524  -0.00002  -0.00009  -0.00186  -0.00195   2.36329
   D549      -2.12735  -0.00001  -0.00003  -0.00140  -0.00144  -2.12878
   D550      -0.74118  -0.00000  -0.00001  -0.00062  -0.00062  -0.74180
   D551       0.62460   0.00000  -0.00001  -0.00049  -0.00050   0.62409
   D552      -3.05160   0.00008  -0.00005   0.00277   0.00274  -3.04886
   D553       0.05654   0.00008   0.00003  -0.00009  -0.00006   0.05648
   D554       0.87048  -0.00001  -0.00001  -0.00010  -0.00011   0.87037
   D555      -0.69599  -0.00001  -0.00002  -0.00020  -0.00022  -0.69621
   D556      -3.04609  -0.00001  -0.00002  -0.00027  -0.00029  -3.04638
   D557       2.20324   0.00001   0.00004  -0.00122  -0.00118   2.20207
   D558       0.63677   0.00001   0.00003  -0.00132  -0.00128   0.63549
   D559      -1.71333   0.00000   0.00003  -0.00138  -0.00135  -1.71468
   D560      -0.91439   0.00001  -0.00001   0.00083   0.00083  -0.91356
   D561      -2.48086   0.00001  -0.00002   0.00074   0.00072  -2.48014
   D562       1.45223   0.00000  -0.00002   0.00067   0.00065   1.45288
   D563       0.62732   0.00002   0.00005   0.00105   0.00110   0.62842
   D564      -0.85044  -0.00001   0.00002  -0.00020  -0.00018  -0.85061
   D565       2.76723   0.00002   0.00009   0.00325   0.00334   2.77057
   D566      -0.78726   0.00003  -0.00001   0.00315   0.00314  -0.78412
   D567      -2.26502  -0.00000  -0.00004   0.00191   0.00186  -2.26316
   D568       1.35264   0.00003   0.00002   0.00535   0.00538   1.35802
   D569       2.33091   0.00003   0.00004   0.00115   0.00119   2.33210
   D570       0.85315  -0.00000   0.00001  -0.00009  -0.00009   0.85306
   D571      -1.81237   0.00003   0.00008   0.00335   0.00343  -1.80894
   D572       1.05369   0.00005   0.00005   0.00147   0.00153   1.05522
   D573       3.00562   0.00022   0.00044   0.01021   0.01066   3.01627
   D574       2.39995  -0.00001   0.00004   0.00082   0.00086   2.40082
   D575      -1.93130   0.00016   0.00042   0.00956   0.00998  -1.92132
   D576       0.85536   0.00000   0.00001   0.00025   0.00026   0.85561
   D577      -0.72076  -0.00000   0.00000   0.00035   0.00036  -0.72040
   D578      -3.09951  -0.00000  -0.00001  -0.00009  -0.00010  -3.09961
   D579       2.17781   0.00000  -0.00000   0.00030   0.00030   2.17810
   D580       0.60169   0.00000  -0.00000   0.00040   0.00040   0.60209
   D581      -1.77706  -0.00000  -0.00001  -0.00005  -0.00006  -1.77712
   D582       0.58101   0.00000   0.00001  -0.00075  -0.00074   0.58027
   D583      -0.25414   0.00001   0.00003   0.00057   0.00059  -0.25355
   D584      -2.79966   0.00001   0.00001   0.00107   0.00108  -2.79858
   D585       1.16438  -0.00002  -0.00001  -0.00062  -0.00063   1.16375
   D586      -1.38114  -0.00002  -0.00002  -0.00012  -0.00014  -1.38128
   D587      -0.90365  -0.00000  -0.00002  -0.00083  -0.00086  -0.90451
   D588       0.24763  -0.00000  -0.00002  -0.00026  -0.00029   0.24735
   D589       3.03539  -0.00000  -0.00000   0.00084   0.00085   3.03624
   D590      -3.09580   0.00000  -0.00001   0.00062   0.00060  -3.09520
   D591      -1.94452   0.00000  -0.00001   0.00118   0.00117  -1.94335
   D592       0.84324   0.00001   0.00001   0.00229   0.00230   0.84555
   D593       2.96865  -0.00001  -0.00003  -0.00079  -0.00082   2.96783
   D594      -0.79966  -0.00000  -0.00000   0.00013   0.00013  -0.79954
   D595       0.60434   0.00000  -0.00000   0.00009   0.00009   0.60443
   D596       2.84071   0.00000   0.00000   0.00010   0.00010   2.84081
   D597      -2.09201  -0.00000   0.00000  -0.00037  -0.00036  -2.09238
   D598      -0.68800   0.00000   0.00001  -0.00041  -0.00040  -0.68840
   D599       1.54836  -0.00000   0.00001  -0.00040  -0.00039   1.54798
   D600       0.34718  -0.00000   0.00002   0.00123   0.00125   0.34843
   D601       0.07218   0.00001   0.00005   0.00181   0.00186   0.07404
   D602      -1.37907   0.00000  -0.00000   0.00017   0.00017  -1.37890
   D603       2.95714   0.00000  -0.00001  -0.00008  -0.00009   2.95705
   D604      -0.94313  -0.00000   0.00002   0.00182   0.00184  -0.94129
   D605      -1.21813   0.00001   0.00004   0.00241   0.00245  -1.21568
   D606      -2.66938   0.00000  -0.00000   0.00077   0.00076  -2.66862
   D607       1.66683   0.00000  -0.00001   0.00051   0.00050   1.66733
   D608      -0.72413   0.00001   0.00001  -0.00134  -0.00133  -0.72546
   D609       0.19503   0.00001   0.00002  -0.00173  -0.00171   0.19332
   D610       3.00058   0.00000   0.00004   0.00021   0.00025   3.00083
   D611      -0.14227  -0.00002  -0.00007  -0.00232  -0.00239  -0.14465
   D612       0.77117  -0.00002  -0.00005  -0.00226  -0.00232   0.76885
   D613      -3.00467  -0.00001  -0.00000  -0.00023  -0.00023  -3.00490
   D614      -2.47733   0.00001  -0.00015  -0.00584  -0.00599  -2.48332
   D615      -1.56389   0.00001  -0.00014  -0.00578  -0.00592  -1.56982
   D616       0.94345   0.00002  -0.00009  -0.00375  -0.00384   0.93961
   D617      -1.35918  -0.00006  -0.00003  -0.00145  -0.00148  -1.36065
   D618       2.66585   0.00007   0.00024   0.00726   0.00751   2.67336
   D619      -2.82549  -0.00007  -0.00005  -0.00051  -0.00055  -2.82604
   D620       1.19954   0.00007   0.00022   0.00821   0.00843   1.20798
   D621       0.91128  -0.00006   0.00007   0.00270   0.00277   0.91405
   D622      -1.34687   0.00008   0.00033   0.01141   0.01175  -1.33512
   D623       0.50902  -0.00001  -0.00002  -0.00043  -0.00045   0.50857
   D624       3.12657  -0.00001  -0.00002  -0.00096  -0.00098   3.12559
   D625       2.47216  -0.00000  -0.00001  -0.00032  -0.00033   2.47183
   D626      -1.19347  -0.00000  -0.00001  -0.00085  -0.00086  -1.19433
   D627       1.95341  -0.00001  -0.00002  -0.00048  -0.00050   1.95290
   D628      -1.71223  -0.00001  -0.00002  -0.00101  -0.00103  -1.71325
   D629      -0.73801   0.00000   0.00000  -0.00010  -0.00010  -0.73811
   D630       0.82743   0.00000   0.00000  -0.00005  -0.00005   0.82738
   D631      -3.01490  -0.00000  -0.00000  -0.00019  -0.00020  -3.01510
   D632       0.58426  -0.00000   0.00000  -0.00037  -0.00037   0.58389
   D633       2.14970  -0.00000   0.00000  -0.00032  -0.00032   2.14938
   D634      -1.69264  -0.00000  -0.00000  -0.00046  -0.00047  -1.69311
   D635      -2.69556  -0.00000  -0.00001  -0.00042  -0.00042  -2.69598
   D636      -1.13012  -0.00000  -0.00000  -0.00036  -0.00037  -1.13049
   D637       1.31073  -0.00001  -0.00001  -0.00051  -0.00052   1.31021
   D638       0.22512   0.00001   0.00002   0.00116   0.00118   0.22630
   D639       3.03731   0.00001  -0.00001   0.00074   0.00073   3.03804
   D640      -0.48423   0.00001   0.00002   0.00027   0.00030  -0.48393
   D641       1.05807   0.00001   0.00001   0.00030   0.00032   1.05839
   D642      -3.08394   0.00001   0.00002   0.00022   0.00023  -3.08371
   D643       0.81182  -0.00000  -0.00001  -0.00053  -0.00053   0.81129
   D644       2.35412  -0.00001  -0.00002  -0.00049  -0.00051   2.35361
   D645      -1.78789  -0.00001  -0.00001  -0.00058  -0.00059  -1.78849
   D646      -1.01179   0.00002   0.00002   0.00005   0.00007  -1.01172
   D647       0.24495   0.00001   0.00000  -0.00018  -0.00017   0.24478
   D648       3.05540   0.00002   0.00002   0.00066   0.00069   3.05609
   D649      -2.48441  -0.00001  -0.00001  -0.00104  -0.00106  -2.48546
   D650      -1.22766  -0.00002  -0.00003  -0.00127  -0.00131  -1.22896
   D651       1.58279  -0.00001  -0.00001  -0.00043  -0.00044   1.58235
   D652       0.88492  -0.00000   0.00001  -0.00068  -0.00067   0.88425
   D653       2.14167  -0.00002  -0.00000  -0.00092  -0.00092   2.14075
   D654      -1.33107  -0.00001   0.00002  -0.00007  -0.00006  -1.33113
   D655       0.97919   0.00000  -0.00003   0.00047   0.00044   0.97963
   D656      -0.26017   0.00000   0.00002   0.00005   0.00006  -0.26011
   D657      -2.82357  -0.00002  -0.00009  -0.00428  -0.00436  -2.82793
   D658       2.50266  -0.00001  -0.00001   0.00040   0.00039   2.50305
   D659       1.26329  -0.00001   0.00003  -0.00002   0.00001   1.26330
   D660      -1.30010  -0.00003  -0.00007  -0.00434  -0.00441  -1.30452
   D661      -0.87861  -0.00000  -0.00003   0.00013   0.00011  -0.87850
   D662      -2.11797   0.00000   0.00002  -0.00029  -0.00027  -2.11824
   D663       1.60182  -0.00002  -0.00009  -0.00461  -0.00470   1.59712
   D664      -3.04328  -0.00000  -0.00002  -0.00068  -0.00069  -3.04398
   D665       0.26435  -0.00000  -0.00001  -0.00062  -0.00063   0.26372
   D666       0.45112   0.00000   0.00001  -0.00004  -0.00003   0.45109
   D667      -1.05673   0.00000   0.00000  -0.00012  -0.00011  -1.05684
   D668      -3.14064   0.00000   0.00000   0.00002   0.00003  -3.14061
   D669      -0.85089   0.00000   0.00001   0.00004   0.00006  -0.85084
   D670      -2.35874   0.00000   0.00001  -0.00003  -0.00002  -2.35876
   D671       1.84054   0.00000   0.00001   0.00011   0.00012   1.84065
   D672       1.53520   0.00000   0.00001   0.00003   0.00004   1.53524
   D673      -0.05130   0.00000   0.00002   0.00014   0.00016  -0.05115
   D674      -2.66677   0.00000   0.00001   0.00003   0.00004  -2.66673
   D675       0.01640  -0.00000  -0.00000  -0.00007  -0.00007   0.01633
   D676      -1.57010   0.00000   0.00001   0.00004   0.00005  -1.57005
   D677       2.09762  -0.00000  -0.00000  -0.00007  -0.00007   2.09755
   D678      -2.02203   0.00000   0.00000   0.00002   0.00002  -2.02201
   D679       2.67466   0.00000   0.00001   0.00013   0.00014   2.67479
   D680       0.05919   0.00000   0.00000   0.00002   0.00002   0.05921
   D681       1.07406  -0.00000  -0.00000   0.00004   0.00003   1.07409
   D682      -0.50166   0.00000   0.00001   0.00016   0.00017  -0.50149
   D683      -3.08615  -0.00000  -0.00000  -0.00001  -0.00001  -3.08616
   D684       2.36486  -0.00000  -0.00001  -0.00004  -0.00005   2.36481
   D685       0.78915   0.00000   0.00000   0.00009   0.00009   0.78924
   D686      -1.79534  -0.00000  -0.00001  -0.00008  -0.00009  -1.79543
   D687      -1.01478  -0.00000  -0.00001  -0.00036  -0.00037  -1.01515
   D688       0.22348  -0.00000  -0.00000  -0.00000  -0.00001   0.22347
   D689       3.03288   0.00000   0.00001   0.00028   0.00029   3.03317
   D690      -2.48845  -0.00000  -0.00001  -0.00014  -0.00014  -2.48860
   D691      -1.25020  -0.00000   0.00000   0.00022   0.00022  -1.24998
   D692       1.55921   0.00000   0.00001   0.00050   0.00051   1.55972
   D693      -0.58022  -0.00000  -0.00000  -0.00012  -0.00012  -0.58034
   D694       0.83857  -0.00000  -0.00001  -0.00015  -0.00016   0.83842
   D695      -2.88084  -0.00000   0.00001   0.00009   0.00009  -2.88074
   D696       0.71322   0.00000  -0.00000   0.00012   0.00012   0.71334
   D697       2.13201   0.00000  -0.00000   0.00009   0.00009   2.13210
   D698      -1.58739   0.00000   0.00001   0.00033   0.00034  -1.58706
   D699      -2.56471  -0.00000  -0.00001  -0.00069  -0.00070  -2.56541
   D700      -1.14592  -0.00000  -0.00002  -0.00072  -0.00073  -1.14665
   D701       1.41786  -0.00000  -0.00000  -0.00048  -0.00048   1.41738
   D702       0.99183  -0.00001  -0.00002  -0.00046  -0.00047   0.99136
   D703      -0.21032   0.00000   0.00000   0.00001   0.00002  -0.21031
   D704      -3.01413  -0.00000  -0.00001  -0.00024  -0.00025  -3.01438
   D705       2.77132   0.00000   0.00001   0.00187   0.00188   2.77320
   D706       1.56916   0.00001   0.00003   0.00235   0.00237   1.57153
   D707      -1.23465   0.00000   0.00002   0.00209   0.00211  -1.23254
   D708       2.30664  -0.00001  -0.00002  -0.00084  -0.00086   2.30578
   D709       1.10449  -0.00000  -0.00001  -0.00037  -0.00037   1.10411
   D710      -1.69932  -0.00001  -0.00002  -0.00062  -0.00064  -1.69996
   D711      -2.92894  -0.00000  -0.00001  -0.00069  -0.00069  -2.92963
   D712       2.88911  -0.00000   0.00001   0.00056   0.00056   2.88967
   D713       0.82127  -0.00001  -0.00001   0.00001   0.00000   0.82127
   D714      -0.60864  -0.00000   0.00000   0.00020   0.00020  -0.60845
   D715      -2.88843  -0.00000  -0.00000   0.00006   0.00006  -2.88837
   D716       2.11422   0.00000   0.00000  -0.00023  -0.00023   2.11399
   D717       0.68431   0.00001   0.00001  -0.00005  -0.00004   0.68427
   D718      -1.59547   0.00000   0.00001  -0.00019  -0.00018  -1.59565
   D719      -1.17768  -0.00000   0.00000   0.00024   0.00024  -1.17744
   D720      -2.60759   0.00000   0.00001   0.00042   0.00043  -2.60715
   D721       1.39582   0.00000   0.00001   0.00028   0.00029   1.39611
   D722       0.97277  -0.00001  -0.00001  -0.00003  -0.00004   0.97273
   D723      -0.22404  -0.00000   0.00000   0.00031   0.00032  -0.22372
   D724      -3.05136  -0.00001  -0.00001  -0.00044  -0.00046  -3.05182
   D725       2.77917  -0.00001  -0.00002  -0.00127  -0.00128   2.77789
   D726       1.58237  -0.00000  -0.00000  -0.00093  -0.00093   1.58144
   D727      -1.24495  -0.00001  -0.00002  -0.00169  -0.00170  -1.24666
   D728       2.26931  -0.00000  -0.00000   0.00009   0.00009   2.26940
   D729       1.07251  -0.00000   0.00001   0.00043   0.00044   1.07295
   D730      -1.75481  -0.00000  -0.00001  -0.00033  -0.00033  -1.75515
   D731       1.37054   0.00000   0.00000  -0.00007  -0.00007   1.37047
   D732      -0.12302  -0.00000  -0.00001   0.00153   0.00152  -0.12150
   D733      -0.39080   0.00002   0.00002   0.00152   0.00154  -0.38925
   D734      -2.95723   0.00000  -0.00002  -0.00022  -0.00024  -2.95747
   D735       2.65723  -0.00000  -0.00000   0.00043   0.00043   2.65766
   D736       1.16367  -0.00001  -0.00001   0.00203   0.00202   1.16569
   D737       0.89589   0.00002   0.00002   0.00203   0.00204   0.89793
   D738      -1.67054   0.00000  -0.00002   0.00028   0.00026  -1.67028
   D739      -0.85726   0.00000   0.00001   0.00018   0.00019  -0.85707
   D740       0.72593  -0.00000  -0.00000   0.00011   0.00011   0.72604
   D741       2.97686   0.00000   0.00000   0.00007   0.00007   2.97693
   D742      -2.20000   0.00000   0.00001   0.00056   0.00058  -2.19942
   D743      -0.61681   0.00000   0.00000   0.00050   0.00050  -0.61631
   D744       1.63412   0.00000   0.00001   0.00045   0.00046   1.63458
   D745       0.88361  -0.00000  -0.00001  -0.00029  -0.00030   0.88331
   D746       2.46680  -0.00001  -0.00002  -0.00035  -0.00037   2.46642
   D747      -1.56546  -0.00000  -0.00002  -0.00040  -0.00041  -1.56587
   D748      -0.71036  -0.00000  -0.00000  -0.00008  -0.00008  -0.71044
   D749       0.86915  -0.00000  -0.00001  -0.00019  -0.00019   0.86896
   D750      -2.98898  -0.00000  -0.00000  -0.00004  -0.00005  -2.98903
   D751       0.61554  -0.00000  -0.00000  -0.00041  -0.00041   0.61513
   D752       2.19506  -0.00000  -0.00001  -0.00051  -0.00052   2.19454
   D753      -1.66307  -0.00000  -0.00000  -0.00037  -0.00037  -1.66345
   D754      -2.47283   0.00001   0.00002   0.00038   0.00040  -2.47243
   D755      -0.89331   0.00000   0.00001   0.00027   0.00028  -0.89302
   D756       1.53175   0.00000   0.00002   0.00041   0.00043   1.53217
         Item               Value     Threshold  Converged?
 Maximum Force            0.028049     0.000450     NO 
 RMS     Force            0.001179     0.000300     NO 
 Maximum Displacement     0.075441     0.001800     NO 
 RMS     Displacement     0.003420     0.001200     NO 
 Predicted change in Energy=-4.701876D-04
 GradGradGradGradGradGradGradGradGradGradGradGradGradGradGradGradGradGrad

 Stoichiometry    Be11H40
 Framework group  C1[X(Be11H40)]
 Deg. of freedom   147
 Full point group                 C1      NOp   1
 Largest Abelian subgroup         C1      NOp   1
 Largest concise Abelian subgroup C1      NOp   1
                         Standard orientation:                         
 ---------------------------------------------------------------------
 Center     Atomic      Atomic             Coordinates (Angstroms)
 Number     Number       Type             X           Y           Z
 ---------------------------------------------------------------------
      1          4           0        0.175914   -0.015217    1.556642
      2          4           0       -0.594011   -1.878265    0.495808
      3          4           0        1.335851   -1.389273    0.157448
      4          4           0       -0.064214   -1.175665   -1.443726
      5          4           0        2.052795    0.457012    0.724667
      6          4           0       -1.948919   -0.587901   -0.561406
      7          4           0       -1.395986    1.211471    0.460485
      8          4           0       -0.577804    0.791823   -1.476709
      9          4           0        0.528276    1.700413    0.098337
     10          4           0        1.499637    0.277607   -1.181402
     11          4           0       -1.859579   -0.550759    1.430209
     12          1           0        3.500400    0.839430    1.076515
     13          1           0        3.129281    0.758373    1.787634
     14          1           0       -3.118247   -0.845649    2.267536
     15          1           0       -2.531736   -0.734137    2.808977
     16          1           0        0.460696    3.201807    0.417364
     17          1           0        1.247094    3.039973    0.273638
     18          1           0       -1.188164   -3.165351    1.069932
     19          1           0       -0.403059   -3.340219    0.930674
     20          1           0        0.020644   -0.037870    3.081721
     21          1           0        0.812786    0.160652    2.939607
     22          1           0       -0.957397    1.908345   -2.532986
     23          1           0       -1.059148    1.227197   -2.924737
     24          1           0        2.252714    0.437800   -2.530768
     25          1           0        2.796405    0.602960   -1.959091
     26          1           0       -3.098842   -0.877110   -1.570060
     27          1           0       -3.418170   -0.992537   -0.839890
     28          1           0       -1.937297    2.597431    0.862805
     29          1           0       -2.551435    2.076691    0.981949
     30          1           0        2.609940   -2.216796    0.390860
     31          1           0        1.998325   -2.736247    0.520645
     32          1           0       -0.108927   -1.821131   -2.894876
     33          1           0        0.012397   -2.431301   -2.404054
     34          1           0        1.058662   -2.582095    3.194817
     35          1           0        1.262797   -3.022151    3.767211
     36          1           0       -2.511591   -4.178091   -1.837944
     37          1           0       -2.232470   -3.584524   -1.473645
     38          1           0       -1.518654    4.890401   -1.644531
     39          1           0       -1.342036    4.220933   -1.359546
     40          1           0       -4.033881    2.359145   -1.917396
     41          1           0       -3.508303    1.955467   -1.565235
     42          1           0        2.732313   -2.349202   -2.362199
     43          1           0        3.131503   -2.786437   -2.823411
     44          1           0       -4.971974    0.670362    0.697915
     45          1           0       -5.703672    0.807956    0.782284
     46          1           0        5.525738   -1.072397   -0.854358
     47          1           0        4.799664   -0.917315   -0.753290
     48          1           0        4.467032    3.723895   -0.807134
     49          1           0        4.002863    3.135657   -0.757659
     50          1           0        1.834013    2.657816    3.143975
     51          1           0        1.931900    3.053285    3.775340
 ---------------------------------------------------------------------
 Rotational constants (GHZ):           0.8125025           0.6690103           0.6017019
 Standard basis: def2TZVP (5D, 7F)
 There are   460 symmetry adapted cartesian basis functions of A   symmetry.
 There are   449 symmetry adapted basis functions of A   symmetry.
   449 basis functions,   639 primitive gaussians,   460 cartesian basis functions
    42 alpha electrons       42 beta electrons
       nuclear repulsion energy       501.7951592507 Hartrees.
 NAtoms=   51 NActive=   51 NUniq=   51 SFac= 1.00D+00 NAtFMM=   60 NAOKFM=F Big=F
 Integral buffers will be    131072 words long.
 Raffenetti 2 integral format.
 Two-electron integral symmetry is turned on.
 Nuclear repulsion after empirical dispersion term =      501.7326647417 Hartrees.
 One-electron integrals computed using PRISM.
   1 Symmetry operations used in ECPInt.
 ECPInt:  NShTT=   33670 NPrTT=   87043 LenC2=   30586 LenP2D=   62098.
 LDataN:  DoStor=T MaxTD1= 4 Len=   56
 NBasis=   449 RedAO= T EigKep=  1.18D-04  NBF=   449
 NBsUse=   449 1.00D-06 EigRej= -1.00D+00 NBFU=   449
 Initial guess from the checkpoint file:  "/home/super/YCY/BeH/Be11/2/H20-Be11.chk"
 B after Tr=    -0.000000   -0.000000   -0.000000
         Rot=    0.999998    0.001700    0.000191    0.000740 Ang=   0.21 deg.
 ExpMin= 3.27D-02 ExpMax= 4.70D+03 ExpMxC= 1.60D+02 IAcc=3 IRadAn=         5 AccDes= 0.00D+00
 Harris functional with IExCor= 1009 and IRadAn=       5 diagonalized for initial guess.
 HarFok:  IExCor= 1009 AccDes= 0.00D+00 IRadAn=         5 IDoV= 1 UseB2=F ITyADJ=14
 ICtDFT=  3500011 ScaDFX=  1.000000  1.000000  1.000000  1.000000
 FoFCou: FMM=F IPFlag=           0 FMFlag=      100000 FMFlg1=           0
         NFxFlg=           0 DoJE=T BraDBF=F KetDBF=T FulRan=T
         wScrn=  0.000000 ICntrl=       500 IOpCl=  0 I1Cent=   200000004 NGrid=           0
         NMat0=    1 NMatS0=      1 NMatT0=    0 NMatD0=    1 NMtDS0=    0 NMtDT0=    0
 Petite list used in FoFCou.
 Requested convergence on RMS density matrix=1.00D-08 within 128 cycles.
 Requested convergence on MAX density matrix=1.00D-06.
 Requested convergence on             energy=1.00D-06.
 No special actions if energy rises.
 SCF Done:  E(RPBE1PBE) =  -185.392774098     A.U. after   10 cycles
            NFock= 10  Conv=0.68D-08     -V/T= 2.0109
   1 Symmetry operations used in ECPInt.
 ECPInt:  NShTT=   33670 NPrTT=   87043 LenC2=   30586 LenP2D=   62098.
 LDataN:  DoStor=T MaxTD1= 5 Len=  102
 Calling FoFJK, ICntrl=      2127 FMM=F ISym2X=0 I1Cent= 0 IOpClX= 0 NMat=1 NMatS=1 NMatT=0.
 ***** Axes restored to original set *****
 -------------------------------------------------------------------
 Center     Atomic                   Forces (Hartrees/Bohr)
 Number     Number              X              Y              Z
 -------------------------------------------------------------------
      1        4          -0.000169729   -0.000004432    0.000023248
      2        4          -0.000011473    0.000028259    0.000004655
      3        4           0.000092838   -0.000037165    0.000025094
      4        4           0.000007210   -0.000012837   -0.000026824
      5        4          -0.000106667    0.000071913   -0.000038048
      6        4           0.000013998    0.000002955    0.000024790
      7        4          -0.000003467   -0.000056219   -0.000055840
      8        4          -0.000042111   -0.000029316   -0.000028077
      9        4          -0.000021794    0.000151369   -0.000085657
     10        4          -0.000114189    0.000107094    0.000113329
     11        4           0.000072628    0.000021654    0.000051097
     12        1          -0.000057963    0.000058520    0.000011482
     13        1          -0.000119871   -0.000142506   -0.000014853
     14        1          -0.000003051    0.000022225   -0.000008874
     15        1          -0.000001500   -0.000024650    0.000002919
     16        1          -0.000022175   -0.000027673    0.000029165
     17        1           0.000000502    0.000078140   -0.000059783
     18        1          -0.000010977   -0.000017773   -0.000005649
     19        1           0.000034960    0.000018067   -0.000016110
     20        1           0.000103174    0.000186287   -0.000102172
     21        1          -0.000185949   -0.000087419    0.000105697
     22        1          -0.000019735    0.000003753   -0.000002335
     23        1           0.000030696   -0.000013163   -0.000002108
     24        1           0.000104891    0.000022530   -0.000024689
     25        1          -0.000092728   -0.000001407    0.000006181
     26        1           0.000004834    0.000013140    0.000001447
     27        1          -0.000016396   -0.000008088    0.000009673
     28        1           0.000018507   -0.000007631   -0.000017393
     29        1          -0.000012991    0.000005937    0.000002482
     30        1           0.000012892   -0.000012629   -0.000063311
     31        1          -0.000017375    0.000000614    0.000053943
     32        1          -0.000005369   -0.000001461    0.000007342
     33        1           0.000012603    0.000016421    0.000019409
     34        1          -0.000030187   -0.000001750   -0.000010747
     35        1           0.000005573   -0.000001928    0.000000642
     36        1          -0.000002792    0.000005784    0.000003669
     37        1          -0.000000858   -0.000006752   -0.000006271
     38        1          -0.000006363    0.000002890   -0.000008198
     39        1           0.000016926    0.000008292    0.000028443
     40        1          -0.000001707    0.000006776   -0.000003758
     41        1           0.000006749   -0.000018354    0.000016290
     42        1          -0.000019084   -0.000002641   -0.000007542
     43        1          -0.000000150   -0.000002059    0.000001925
     44        1           0.000022654    0.000026492   -0.000022473
     45        1          -0.000000695   -0.000009487   -0.000003436
     46        1           0.000001260    0.000012829   -0.000008699
     47        1          -0.000012382    0.000006935    0.000020732
     48        1           0.000424470   -0.001830800    0.000473513
     49        1          -0.000223564    0.001532475   -0.000433281
     50        1           0.000815737   -0.000045656   -0.001791371
     51        1          -0.000469808   -0.000007552    0.001810331
 -------------------------------------------------------------------
 Cartesian Forces:  Max     0.001830800 RMS     0.000303236

 GradGradGradGradGradGradGradGradGradGradGradGradGradGradGradGradGradGrad
 Berny optimization.
 Using GEDIIS/GDIIS optimizer.
 FormGI is forming the generalized inverse of G from B-inverse, IUseBI=4.
 Internal  Forces:  Max     0.001927977 RMS     0.000080693
 Search for a local minimum.
 Step number   3 out of a maximum of  306
 All quantities printed in internal units (Hartrees-Bohrs-Radians)
 Mixed Optimization -- En-DIIS/RFO-DIIS
 Update second derivatives using D2CorX and points    1    2    3
 DE= -1.85D-03 DEPred=-4.70D-04 R= 3.93D+00
 TightC=F SS=  1.41D+00  RLast= 1.16D-01 DXNew= 8.4853D-01 3.4941D-01
 Trust test= 3.93D+00 RLast= 1.16D-01 DXMaxT set to 5.05D-01
 ITU=  1  1  0
 Use linear search instead of GDIIS.
     Eigenvalues ---    0.00384   0.00463   0.00512   0.00536   0.00697
     Eigenvalues ---    0.00724   0.00818   0.00855   0.00887   0.00950
     Eigenvalues ---    0.00993   0.01058   0.01126   0.01193   0.01207
     Eigenvalues ---    0.01236   0.01304   0.01315   0.01343   0.01388
     Eigenvalues ---    0.01393   0.01418   0.01479   0.01491   0.01511
     Eigenvalues ---    0.01537   0.01564   0.01590   0.01621   0.01666
     Eigenvalues ---    0.01683   0.01712   0.01752   0.01790   0.01815
     Eigenvalues ---    0.01818   0.01838   0.01871   0.01892   0.01924
     Eigenvalues ---    0.01960   0.02016   0.02067   0.02072   0.02083
     Eigenvalues ---    0.02107   0.02162   0.02184   0.02221   0.02234
     Eigenvalues ---    0.02249   0.02282   0.02324   0.02378   0.02427
     Eigenvalues ---    0.02484   0.02569   0.02595   0.02635   0.02700
     Eigenvalues ---    0.02721   0.02782   0.02828   0.02842   0.02936
     Eigenvalues ---    0.03030   0.03112   0.03132   0.03232   0.03318
     Eigenvalues ---    0.03382   0.03439   0.03571   0.03632   0.03795
     Eigenvalues ---    0.03946   0.04107   0.04194   0.04251   0.04332
     Eigenvalues ---    0.04490   0.04528   0.04782   0.04864   0.04973
     Eigenvalues ---    0.05004   0.05207   0.05384   0.05689   0.05724
     Eigenvalues ---    0.06048   0.06116   0.06386   0.06664   0.06774
     Eigenvalues ---    0.07057   0.07196   0.07381   0.07527   0.07580
     Eigenvalues ---    0.07694   0.07803   0.07847   0.07910   0.07987
     Eigenvalues ---    0.08020   0.08126   0.08138   0.08350   0.08415
     Eigenvalues ---    0.08642   0.08778   0.08901   0.08993   0.09185
     Eigenvalues ---    0.09238   0.09391   0.09523   0.09659   0.09776
     Eigenvalues ---    0.09875   0.10014   0.10244   0.10674   0.10772
     Eigenvalues ---    0.10827   0.11169   0.14789   0.15406   0.15593
     Eigenvalues ---    0.15832   0.15932   0.16351   0.16535   0.17406
     Eigenvalues ---    0.17876   0.18293   0.18800   0.37748   0.37754
     Eigenvalues ---    0.37774   0.37778   0.37905   0.37907   0.37978
     Eigenvalues ---    0.40929   0.66292
 RFO step:  Lambda=-9.27547646D-06 EMin= 3.84108472D-03
 Quartic linear search produced a step of -0.06497.
 Iteration  1 RMS(Cart)=  0.00079386 RMS(Int)=  0.00000127
 Iteration  2 RMS(Cart)=  0.00000122 RMS(Int)=  0.00000052
 Iteration  3 RMS(Cart)=  0.00000000 RMS(Int)=  0.00000052
 Variable       Old X    -DE/DX   Delta X   Delta X   Delta X     New X
                                 (Linear)    (Quad)   (Total)
    R1        4.30472  -0.00000   0.00001  -0.00007  -0.00006   4.30466
    R2        4.30560  -0.00001  -0.00002  -0.00001  -0.00004   4.30556
    R3        3.98094  -0.00002  -0.00003  -0.00011  -0.00014   3.98080
    R4        4.29978   0.00000   0.00009  -0.00010  -0.00001   4.29977
    R5        4.30684   0.00001   0.00006   0.00001   0.00007   4.30691
    R6        3.98460   0.00002  -0.00003   0.00033   0.00031   3.98491
    R7        2.89720   0.00002  -0.00003   0.00025   0.00022   2.89742
    R8        2.89636  -0.00008  -0.00004  -0.00037  -0.00041   2.89594
    R9        3.81611  -0.00001  -0.00002  -0.00015  -0.00017   3.81594
   R10        4.02477  -0.00000  -0.00003   0.00008   0.00005   4.02482
   R11        4.06116   0.00000  -0.00003   0.00018   0.00015   4.06131
   R12        3.88983   0.00000   0.00008   0.00020   0.00028   3.89011
   R13        2.89025   0.00000   0.00001   0.00017   0.00018   2.89043
   R14        2.90482  -0.00000  -0.00004  -0.00015  -0.00019   2.90463
   R15        4.03958  -0.00000   0.00002  -0.00002   0.00000   4.03959
   R16        3.89325   0.00000   0.00004  -0.00008  -0.00004   3.89322
   R17        4.05206   0.00001  -0.00003   0.00013   0.00010   4.05215
   R18        2.90464   0.00000  -0.00001  -0.00005  -0.00006   2.90458
   R19        2.91846   0.00001   0.00002   0.00020   0.00021   2.91868
   R20        4.08638   0.00001  -0.00002   0.00006   0.00004   4.08642
   R21        3.84311  -0.00000  -0.00004  -0.00003  -0.00007   3.84303
   R22        4.06465  -0.00000  -0.00004  -0.00001  -0.00005   4.06459
   R23        3.00250   0.00001   0.00001   0.00014   0.00015   3.00266
   R24        2.99074   0.00000  -0.00002  -0.00001  -0.00003   2.99071
   R25        3.90149   0.00003   0.00009   0.00004   0.00013   3.90162
   R26        3.76586   0.00004   0.00010   0.00016   0.00026   3.76612
   R27        2.90650  -0.00004   0.00008  -0.00107  -0.00098   2.90551
   R28        2.91505  -0.00003   0.00016  -0.00057  -0.00041   2.91464
   R29        4.04760   0.00000  -0.00002   0.00011   0.00009   4.04770
   R30        4.06242  -0.00001  -0.00000  -0.00006  -0.00006   4.06235
   R31        3.76805  -0.00001   0.00004  -0.00010  -0.00006   3.76798
   R32        2.94176  -0.00000  -0.00000   0.00002   0.00002   2.94178
   R33        2.92754   0.00000   0.00001  -0.00004  -0.00003   2.92751
   R34        4.05224   0.00001  -0.00000   0.00022   0.00022   4.05245
   R35        3.81379   0.00001  -0.00001   0.00021   0.00021   3.81399
   R36        3.90069  -0.00001  -0.00003  -0.00029  -0.00032   3.90036
   R37        2.91273   0.00000  -0.00002  -0.00006  -0.00008   2.91265
   R38        2.90034   0.00001   0.00000   0.00022   0.00022   2.90056
   R39        4.02193   0.00002  -0.00001   0.00014   0.00013   4.02206
   R40        4.08259   0.00001   0.00001   0.00003   0.00004   4.08263
   R41        2.99176   0.00000  -0.00002   0.00003   0.00001   2.99177
   R42        2.99867   0.00000   0.00001   0.00005   0.00006   2.99874
   R43        4.05550   0.00006   0.00002   0.00028   0.00030   4.05580
   R44        2.90338  -0.00000  -0.00001   0.00001   0.00000   2.90338
   R45        2.89187  -0.00004   0.00008  -0.00060  -0.00052   2.89135
   R46        2.93582  -0.00002   0.00004  -0.00051  -0.00046   2.93536
   R47        2.92283  -0.00004   0.00012  -0.00062  -0.00051   2.92232
   R48        2.91062   0.00000  -0.00000  -0.00001  -0.00002   2.91061
   R49        2.91926   0.00000   0.00001   0.00009   0.00010   2.91935
   R50        1.52354   0.00001   0.00004   0.00024   0.00028   1.52381
   R51        5.38569   0.00000   0.00006  -0.00008  -0.00001   5.38568
   R52        5.63421  -0.00010   0.00054  -0.00491  -0.00437   5.62984
   R53        5.04428   0.00013  -0.00207   0.00112  -0.00095   5.04334
   R54        1.52306  -0.00001   0.00001  -0.00004  -0.00003   1.52303
   R55        5.41079  -0.00001   0.00002  -0.00016  -0.00014   5.41065
   R56        1.54134  -0.00004   0.00002  -0.00003  -0.00001   1.54132
   R57        5.15652   0.00001  -0.00017   0.00064   0.00046   5.15698
   R58        5.56331  -0.00014   0.00062  -0.00586  -0.00524   5.55806
   R59        1.54260  -0.00000   0.00000  -0.00001  -0.00001   1.54259
   R60        5.25604   0.00000  -0.00010   0.00042   0.00032   5.25637
   R61        5.29046   0.00002  -0.00034   0.00129   0.00096   5.29142
   R62        1.56642  -0.00003   0.00009  -0.00021  -0.00011   1.56631
   R63        5.19704   0.00004  -0.00008   0.00075   0.00067   5.19771
   R64        5.22613  -0.00002  -0.00013   0.00052   0.00039   5.22652
   R65        5.11292  -0.00007  -0.00041  -0.00573  -0.00615   5.10677
   R66        1.49728   0.00000   0.00001  -0.00002  -0.00002   1.49727
   R67        4.95417   0.00001  -0.00003  -0.00017  -0.00019   4.95398
   R68        5.15652   0.00001  -0.00002   0.00018   0.00016   5.15668
   R69        1.52318  -0.00001  -0.00001   0.00009   0.00008   1.52326
   R70        5.35357   0.00000  -0.00011   0.00009  -0.00002   5.35355
   R71        5.27035   0.00001   0.00006   0.00008   0.00014   5.27049
   R72        5.76708  -0.00013   0.00059  -0.00556  -0.00497   5.76211
   R73        1.52172   0.00000   0.00001  -0.00000   0.00001   1.52173
   R74        5.37493   0.00000  -0.00009   0.00018   0.00009   5.37502
   R75        5.40844  -0.00000   0.00002  -0.00003  -0.00001   5.40843
   R76        5.19052   0.00002  -0.00021   0.00092   0.00071   5.19123
   R77        1.53816  -0.00001   0.00002  -0.00005  -0.00003   1.53813
   R78        5.14701   0.00001  -0.00008   0.00051   0.00044   5.14745
   R79        5.31730  -0.00001   0.00010  -0.00027  -0.00017   5.31713
   R80        1.53609   0.00000   0.00002  -0.00007  -0.00005   1.53604
   R81        5.21367   0.00001   0.00000   0.00010   0.00011   5.21378
   R82        5.27522   0.00001  -0.00008  -0.00004  -0.00012   5.27510
   R83        5.36427   0.00002   0.00003  -0.00037  -0.00033   5.36394
   R84        1.49746  -0.00000   0.00000  -0.00003  -0.00002   1.49744
   R85        5.08298  -0.00000  -0.00002   0.00001  -0.00001   5.08297
   R86        5.14285   0.00001  -0.00006   0.00029   0.00023   5.14308
   R87        1.41787  -0.00000   0.00000  -0.00001  -0.00000   1.41786
   R88        1.41785  -0.00000   0.00000  -0.00000  -0.00000   1.41785
   R89        1.41490  -0.00000   0.00000  -0.00001  -0.00000   1.41489
   R90        1.41818  -0.00000   0.00000  -0.00000   0.00000   1.41818
   R91        1.41823   0.00000   0.00000   0.00000   0.00001   1.41824
   R92        1.41595   0.00000   0.00000   0.00000   0.00000   1.41595
   R93        1.41597   0.00000   0.00000  -0.00000   0.00000   1.41597
   R94        1.41909  -0.00193  -0.00476  -0.00009  -0.00485   1.41424
   R95        1.41994  -0.00178  -0.00480   0.00014  -0.00465   1.41528
    A1        1.87606   0.00000   0.00002  -0.00003  -0.00001   1.87605
    A2        1.55387  -0.00000  -0.00002   0.00003   0.00001   1.55389
    A3        1.94974   0.00001  -0.00002   0.00005   0.00003   1.94977
    A4        2.00087   0.00002   0.00000   0.00022   0.00022   2.00109
    A5        2.28431  -0.00000  -0.00006   0.00037   0.00030   2.28461
    A6        1.96166   0.00000  -0.00001   0.00005   0.00004   1.96170
    A7        1.55312   0.00001   0.00000   0.00004   0.00004   1.55316
    A8        1.87702  -0.00000   0.00002  -0.00001   0.00001   1.87703
    A9        2.28303   0.00002  -0.00001   0.00024   0.00022   2.28326
   A10        1.99520   0.00000  -0.00010   0.00036   0.00025   1.99545
   A11        1.88009   0.00001   0.00000   0.00008   0.00009   1.88018
   A12        2.67548   0.00000   0.00003  -0.00004  -0.00002   2.67547
   A13        2.07876  -0.00001  -0.00003  -0.00003  -0.00006   2.07871
   A14        1.53121  -0.00000  -0.00007   0.00003  -0.00003   1.53117
   A15        2.00119  -0.00002   0.00002  -0.00025  -0.00023   2.00096
   A16        2.29147  -0.00000   0.00012  -0.00045  -0.00033   2.29115
   A17        1.87767  -0.00000  -0.00003  -0.00004  -0.00007   1.87759
   A18        2.29600  -0.00003   0.00002  -0.00030  -0.00028   2.29572
   A19        2.01168  -0.00000   0.00006  -0.00035  -0.00028   2.01140
   A20        1.52891   0.00000   0.00000   0.00007   0.00007   1.52898
   A21        2.07645  -0.00000   0.00004   0.00001   0.00005   2.07650
   A22        1.64107   0.00000   0.00001   0.00001   0.00002   1.64108
   A23        1.52189   0.00000   0.00001   0.00002   0.00003   1.52192
   A24        2.27148  -0.00000   0.00001  -0.00006  -0.00006   2.27143
   A25        2.21944  -0.00000   0.00000  -0.00006  -0.00006   2.21939
   A26        1.95486   0.00000   0.00001   0.00000   0.00002   1.95488
   A27        2.10304   0.00001  -0.00002   0.00009   0.00007   2.10310
   A28        2.26259  -0.00000   0.00001  -0.00004  -0.00003   2.26256
   A29        1.73046  -0.00000   0.00000  -0.00004  -0.00003   1.73043
   A30        1.93219   0.00000  -0.00000  -0.00006  -0.00007   1.93212
   A31        2.36898  -0.00000  -0.00001   0.00005   0.00004   2.36901
   A32        2.14179   0.00000  -0.00000   0.00004   0.00004   2.14183
   A33        2.03200  -0.00000  -0.00002   0.00004   0.00002   2.03202
   A34        2.47922  -0.00000  -0.00002   0.00004   0.00002   2.47925
   A35        1.70467  -0.00000   0.00001  -0.00002  -0.00001   1.70466
   A36        2.16677  -0.00000   0.00001   0.00001   0.00001   2.16679
   A37        1.63713   0.00000   0.00000   0.00002   0.00002   1.63716
   A38        1.52430   0.00001   0.00001   0.00003   0.00004   1.52434
   A39        2.28289  -0.00001   0.00000  -0.00005  -0.00005   2.28284
   A40        2.21423   0.00000  -0.00000   0.00001   0.00001   2.21424
   A41        2.09837  -0.00000  -0.00000  -0.00001  -0.00001   2.09836
   A42        1.94535   0.00000  -0.00001   0.00004   0.00003   1.94538
   A43        2.26055   0.00000  -0.00002   0.00002   0.00001   2.26055
   A44        1.73082   0.00000  -0.00002   0.00007   0.00005   1.73086
   A45        1.92260   0.00001   0.00001   0.00001   0.00002   1.92262
   A46        2.36092   0.00000  -0.00001   0.00004   0.00003   2.36095
   A47        2.14629  -0.00000  -0.00002   0.00006   0.00004   2.14633
   A48        1.72360  -0.00001   0.00002  -0.00006  -0.00005   1.72355
   A49        2.17437  -0.00000   0.00002  -0.00008  -0.00007   2.17430
   A50        2.03758  -0.00000   0.00002  -0.00005  -0.00003   2.03756
   A51        2.48500  -0.00001   0.00001  -0.00009  -0.00007   2.48492
   A52        1.84533  -0.00000   0.00001  -0.00003  -0.00002   1.84531
   A53        1.86783   0.00000  -0.00000   0.00001   0.00000   1.86783
   A54        2.33327   0.00000  -0.00001   0.00005   0.00004   2.33331
   A55        1.87852   0.00000  -0.00002   0.00007   0.00005   1.87858
   A56        1.86751  -0.00000  -0.00000   0.00000  -0.00000   1.86751
   A57        1.84858  -0.00000   0.00001  -0.00001   0.00000   1.84858
   A58        2.29421   0.00000  -0.00000   0.00002   0.00002   2.29423
   A59        1.92146   0.00000  -0.00001   0.00003   0.00002   1.92149
   A60        1.98262   0.00001   0.00001   0.00004   0.00005   1.98267
   A61        2.04716   0.00000   0.00000  -0.00002  -0.00001   2.04715
   A62        2.10067   0.00000  -0.00001   0.00000  -0.00000   2.10067
   A63        1.95099   0.00000  -0.00000  -0.00000  -0.00000   1.95099
   A64        2.44955   0.00000   0.00000  -0.00002  -0.00002   2.44953
   A65        1.98923  -0.00001   0.00001  -0.00006  -0.00006   1.98917
   A66        2.18323  -0.00001  -0.00000  -0.00006  -0.00006   2.18317
   A67        1.68128   0.00000  -0.00002   0.00006   0.00003   1.68131
   A68        2.50469   0.00000   0.00002  -0.00010  -0.00008   2.50461
   A69        1.97512  -0.00001   0.00003  -0.00034  -0.00031   1.97481
   A70        1.77137   0.00000  -0.00003   0.00006   0.00003   1.77140
   A71        2.23107   0.00000  -0.00003   0.00010   0.00007   2.23114
   A72        2.22388   0.00001  -0.00001   0.00012   0.00012   2.22400
   A73        2.23274  -0.00000   0.00004  -0.00012  -0.00008   2.23266
   A74        2.22269  -0.00001   0.00006  -0.00033  -0.00027   2.22242
   A75        2.09722  -0.00000  -0.00000   0.00005   0.00005   2.09727
   A76        2.62679   0.00001  -0.00001   0.00029   0.00028   2.62706
   A77        1.67795  -0.00000   0.00002  -0.00009  -0.00007   1.67788
   A78        1.76471  -0.00000  -0.00000  -0.00005  -0.00005   1.76466
   A79        2.30894   0.00000  -0.00001   0.00005   0.00003   2.30897
   A80        2.12885   0.00000  -0.00001   0.00004   0.00004   2.12889
   A81        1.77012   0.00000   0.00000   0.00002   0.00002   1.77015
   A82        1.95364   0.00000   0.00001   0.00006   0.00006   1.95370
   A83        1.90598   0.00000  -0.00001  -0.00000  -0.00001   1.90598
   A84        2.32164   0.00000  -0.00000  -0.00000  -0.00000   2.32164
   A85        2.28616   0.00000  -0.00000   0.00004   0.00003   2.28620
   A86        2.15318  -0.00000  -0.00000  -0.00000  -0.00000   2.15318
   A87        1.96572  -0.00000  -0.00001   0.00000  -0.00001   1.96571
   A88        1.89073   0.00000  -0.00000   0.00001   0.00001   1.89073
   A89        2.34060   0.00000   0.00000   0.00001   0.00001   2.34061
   A90        2.32366  -0.00000   0.00001  -0.00003  -0.00003   2.32364
   A91        1.79970  -0.00000   0.00001  -0.00003  -0.00003   1.79967
   A92        1.52606   0.00000  -0.00001   0.00004   0.00003   1.52609
   A93        1.63696  -0.00001  -0.00000  -0.00005  -0.00006   1.63690
   A94        2.21635   0.00000   0.00001  -0.00002  -0.00000   2.21635
   A95        2.29206   0.00000   0.00001   0.00003   0.00004   2.29210
   A96        1.94341   0.00000  -0.00000  -0.00003  -0.00003   1.94338
   A97        2.48040  -0.00000  -0.00000   0.00002   0.00001   2.48041
   A98        2.02789   0.00000  -0.00001   0.00006   0.00005   2.02794
   A99        1.92093  -0.00001   0.00002  -0.00003  -0.00002   1.92092
   A100       2.14810   0.00001  -0.00001   0.00002   0.00001   2.14812
   A101       2.35253   0.00000  -0.00001   0.00002   0.00001   2.35254
   A102       2.10050   0.00001  -0.00001   0.00013   0.00012   2.10062
   A103       1.73538  -0.00000   0.00000  -0.00004  -0.00004   1.73535
   A104       2.26816  -0.00001   0.00001  -0.00007  -0.00006   2.26810
   A105       2.17264  -0.00000  -0.00000  -0.00001  -0.00001   2.17262
   A106       1.72397   0.00000  -0.00000  -0.00001  -0.00001   1.72396
   A107       1.84526   0.00000   0.00000   0.00001   0.00002   1.84528
   A108       1.84394   0.00001   0.00001   0.00004   0.00004   1.84399
   A109       2.42441  -0.00000   0.00000  -0.00005  -0.00005   2.42436
   A110       1.93568  -0.00000  -0.00000  -0.00002  -0.00002   1.93566
   A111       1.86541   0.00000  -0.00001   0.00006   0.00005   1.86546
   A112       1.98488   0.00001  -0.00001   0.00007   0.00005   1.98493
   A113       2.19417  -0.00000   0.00001  -0.00006  -0.00005   2.19413
   A114       1.95105  -0.00001   0.00001  -0.00011  -0.00009   1.95095
   A115       1.86502   0.00001  -0.00000   0.00006   0.00005   1.86507
   A116       1.95329  -0.00000  -0.00001   0.00003   0.00002   1.95331
   A117       2.28490  -0.00000  -0.00000  -0.00004  -0.00004   2.28486
   A118       1.89366  -0.00001  -0.00001   0.00001  -0.00000   1.89366
   A119       2.36860  -0.00000  -0.00001   0.00002   0.00001   2.36861
   A120       2.08245  -0.00000   0.00001  -0.00003  -0.00002   2.08242
   A121       2.07342  -0.00000   0.00000   0.00001   0.00001   2.07342
   A122       1.64267  -0.00001   0.00000  -0.00006  -0.00006   1.64262
   A123       1.52325  -0.00001  -0.00002  -0.00001  -0.00003   1.52322
   A124       2.20925   0.00000   0.00002   0.00006   0.00008   2.20933
   A125       2.28931   0.00001   0.00001  -0.00000   0.00001   2.28932
   A126       2.09869  -0.00001  -0.00001  -0.00010  -0.00011   2.09858
   A127       1.92960  -0.00001   0.00002  -0.00009  -0.00007   1.92953
   A128       2.16279   0.00001  -0.00001   0.00006   0.00006   2.16285
   A129       1.71690   0.00002  -0.00000  -0.00000  -0.00000   1.71690
   A130       1.95837  -0.00001  -0.00000  -0.00003  -0.00004   1.95833
   A131       1.72901   0.00000   0.00001   0.00005   0.00006   1.72906
   A132       2.26449  -0.00001   0.00001   0.00009   0.00009   2.26458
   A133       2.15075   0.00001  -0.00001   0.00003   0.00002   2.15077
   A134       2.34981   0.00000  -0.00002   0.00007   0.00005   2.34987
   A135       2.48423   0.00001  -0.00000  -0.00003  -0.00004   2.48419
   A136       2.02199   0.00001  -0.00000  -0.00003  -0.00004   2.02196
   A137       1.76902  -0.00001   0.00001  -0.00007  -0.00006   1.76896
   A138       1.67948  -0.00001   0.00001  -0.00007  -0.00005   1.67943
   A139       2.29095   0.00001  -0.00003   0.00017   0.00014   2.29109
   A140       2.14303   0.00000  -0.00002   0.00004   0.00002   2.14305
   A141       1.95983  -0.00001   0.00002  -0.00009  -0.00007   1.95976
   A142       1.76357  -0.00000  -0.00000  -0.00001  -0.00001   1.76356
   A143       1.89249   0.00000  -0.00000   0.00005   0.00005   1.89254
   A144       2.33281  -0.00000  -0.00002   0.00014   0.00012   2.33293
   A145       1.95652  -0.00001   0.00001  -0.00009  -0.00009   1.95643
   A146       2.32804   0.00001  -0.00002   0.00010   0.00008   2.32812
   A147       1.80212   0.00001   0.00000  -0.00004  -0.00004   1.80208
   A148       1.89954   0.00000   0.00002  -0.00004  -0.00002   1.89952
   A149       2.32872   0.00001   0.00000   0.00009   0.00009   2.32881
   A150       2.30363  -0.00000   0.00001  -0.00009  -0.00008   2.30354
   A151       2.14106   0.00000   0.00002  -0.00010  -0.00008   2.14098
   A152       1.67888  -0.00000   0.00000  -0.00002  -0.00002   1.67886
   A153       2.50631  -0.00000   0.00000  -0.00003  -0.00002   2.50629
   A154       1.97867   0.00000  -0.00000  -0.00000  -0.00000   1.97867
   A155       1.77138   0.00000  -0.00001   0.00001   0.00001   1.77139
   A156       2.24688   0.00001  -0.00002   0.00009   0.00007   2.24695
   A157       2.20945  -0.00000   0.00003  -0.00007  -0.00003   2.20942
   A158       2.09765   0.00000  -0.00001   0.00005   0.00005   2.09770
   A159       2.62552  -0.00000  -0.00000   0.00003   0.00002   2.62554
   A160       2.21728  -0.00000   0.00001  -0.00004  -0.00003   2.21726
   A161       2.23745  -0.00000  -0.00001  -0.00001  -0.00003   2.23743
   A162       1.70010   0.00001  -0.00001   0.00012   0.00011   1.70021
   A163       1.78173  -0.00003   0.00006  -0.00075  -0.00069   1.78104
   A164       2.36625   0.00002  -0.00001   0.00032   0.00030   2.36656
   A165       2.34288  -0.00001   0.00001  -0.00028  -0.00027   2.34260
   A166       1.57372  -0.00000   0.00000  -0.00004  -0.00004   1.57369
   A167       1.72190  -0.00011   0.00013  -0.00253  -0.00240   1.71950
   A168       2.21431  -0.00005   0.00003  -0.00068  -0.00065   2.21366
   A169       1.70084   0.00000  -0.00001   0.00008   0.00007   1.70091
   A170       2.44361   0.00000  -0.00001   0.00005   0.00004   2.44365
   A171       1.83259  -0.00001   0.00001  -0.00006  -0.00005   1.83255
   A172       2.20971  -0.00001   0.00002  -0.00001   0.00001   2.20972
   A173       2.01309  -0.00004   0.00006  -0.00066  -0.00060   2.01249
   A174       2.85001   0.00001   0.00002   0.00012   0.00014   2.85015
   A175       1.50014  -0.00000   0.00002  -0.00011  -0.00009   1.50004
   A176       1.74449   0.00000   0.00001  -0.00006  -0.00005   1.74444
   A177       1.60691   0.00000   0.00002   0.00000   0.00002   1.60693
   A178       1.88198   0.00001  -0.00005   0.00027   0.00022   1.88220
   A179       1.58715  -0.00002   0.00001  -0.00030  -0.00029   1.58686
   A180       1.57721   0.00002   0.00003  -0.00010  -0.00006   1.57714
   A181       1.90805  -0.00010   0.00002  -0.00192  -0.00190   1.90615
   A182       2.17583  -0.00013   0.00022  -0.00146  -0.00123   2.17460
   A183       2.63584   0.00010  -0.00021   0.00203   0.00182   2.63766
   A184       1.93762   0.00001  -0.00002   0.00016   0.00014   1.93776
   A185       1.57050   0.00000   0.00000   0.00003   0.00003   1.57053
   A186       2.86067  -0.00001   0.00000  -0.00009  -0.00008   2.86059
   A187       1.64100  -0.00001   0.00001  -0.00012  -0.00011   1.64089
   A188       1.25441   0.00000  -0.00001   0.00011   0.00010   1.25451
   A189       1.49968  -0.00000   0.00002  -0.00002  -0.00000   1.49967
   A190       1.61600  -0.00002   0.00003  -0.00021  -0.00018   1.61582
   A191       1.84436   0.00001  -0.00002   0.00007   0.00005   1.84441
   A192       1.88396  -0.00003   0.00005  -0.00067  -0.00062   1.88334
   A193       2.31781   0.00002  -0.00001   0.00019   0.00017   2.31798
   A194       2.36874  -0.00002   0.00002  -0.00011  -0.00009   2.36865
   A195       1.56902   0.00000  -0.00000   0.00007   0.00007   1.56908
   A196       1.50061  -0.00000   0.00001  -0.00004  -0.00002   1.50059
   A197       1.49143   0.00000  -0.00001   0.00003   0.00002   1.49146
   A198       1.52439   0.00000   0.00001  -0.00001  -0.00000   1.52439
   A199       1.65450  -0.00000   0.00001  -0.00003  -0.00002   1.65447
   A200       1.85223   0.00000   0.00003  -0.00008  -0.00005   1.85218
   A201       2.27210  -0.00000   0.00000  -0.00003  -0.00003   2.27207
   A202       1.49236  -0.00000   0.00001  -0.00007  -0.00006   1.49230
   A203       1.90876   0.00000  -0.00003   0.00006   0.00003   1.90879
   A204       1.72810   0.00000  -0.00001   0.00000  -0.00001   1.72809
   A205       2.83721   0.00000   0.00001  -0.00000   0.00001   2.83722
   A206       1.13861  -0.00000  -0.00000  -0.00003  -0.00004   1.13857
   A207       1.48175  -0.00000  -0.00000   0.00001   0.00000   1.48176
   A208       1.91490  -0.00000   0.00001   0.00000   0.00002   1.91491
   A209       1.73354  -0.00001  -0.00001   0.00005   0.00004   1.73359
   A210       2.83422  -0.00001  -0.00001  -0.00003  -0.00005   2.83417
   A211       1.13576  -0.00000   0.00001  -0.00001   0.00000   1.13577
   A212       1.60299  -0.00000  -0.00001  -0.00001  -0.00002   1.60297
   A213       1.94419  -0.00002   0.00007  -0.00046  -0.00038   1.94381
   A214       1.66078  -0.00000   0.00001  -0.00001  -0.00000   1.66078
   A215       1.58591   0.00000   0.00001  -0.00003  -0.00002   1.58589
   A216       2.00050   0.00000  -0.00000   0.00003   0.00003   2.00053
   A217       1.71056   0.00000   0.00000   0.00001   0.00001   1.71058
   A218       2.57126  -0.00000   0.00000  -0.00004  -0.00004   2.57122
   A219       1.59099  -0.00000   0.00007  -0.00028  -0.00020   1.59079
   A220       1.71885  -0.00002   0.00005  -0.00032  -0.00027   1.71858
   A221       0.92260  -0.00001   0.00001  -0.00009  -0.00008   0.92252
   A222       2.21455   0.00001  -0.00000   0.00002   0.00002   2.21457
   A223       1.70766   0.00000  -0.00001   0.00016   0.00015   1.70781
   A224       2.31400  -0.00000  -0.00001  -0.00005  -0.00006   2.31394
   A225       1.56715  -0.00001  -0.00006   0.00021   0.00015   1.56730
   A226       2.31347   0.00001  -0.00001   0.00013   0.00012   2.31359
   A227       2.21026  -0.00000  -0.00002   0.00008   0.00007   2.21033
   A228       1.57271  -0.00000   0.00000   0.00003   0.00003   1.57274
   A229       1.50912   0.00000  -0.00000   0.00004   0.00004   1.50916
   A230       2.35031   0.00000  -0.00001   0.00001   0.00001   2.35032
   A231       1.40441   0.00000   0.00000  -0.00002  -0.00002   1.40439
   A232       2.24371  -0.00000  -0.00000  -0.00002  -0.00002   2.24369
   A233       2.07340  -0.00000   0.00001  -0.00005  -0.00005   2.07335
   A234       1.43547   0.00000   0.00002  -0.00003  -0.00001   1.43546
   A235       2.40037  -0.00000   0.00001  -0.00000   0.00001   2.40038
   A236       2.28230  -0.00000  -0.00000   0.00008   0.00008   2.28238
   A237       1.41878  -0.00000   0.00000  -0.00006  -0.00006   1.41872
   A238       1.57482  -0.00000   0.00001  -0.00001   0.00000   1.57482
   A239       2.09158   0.00000   0.00000  -0.00002  -0.00002   2.09156
   A240       1.56616   0.00000  -0.00000   0.00003   0.00003   1.56619
   A241       2.25463   0.00000  -0.00001   0.00004   0.00003   2.25466
   A242       2.29287  -0.00000   0.00000  -0.00001  -0.00001   2.29286
   A243       1.57545   0.00000   0.00001  -0.00002  -0.00002   1.57543
   A244       1.42990  -0.00001   0.00001  -0.00011  -0.00010   1.42980
   A245       2.24800   0.00000  -0.00000   0.00004   0.00003   2.24803
   A246       1.54326  -0.00000  -0.00000  -0.00004  -0.00004   1.54322
   A247       2.29800   0.00000  -0.00001   0.00004   0.00003   2.29803
   A248       2.09968   0.00000  -0.00000   0.00003   0.00003   2.09971
   A249       1.18114  -0.00000   0.00003  -0.00011  -0.00007   1.18106
   A250       1.21574  -0.00000  -0.00002  -0.00003  -0.00005   1.21569
   A251       2.30194   0.00000   0.00001  -0.00004  -0.00004   2.30190
   A252       1.44291  -0.00000   0.00001  -0.00002  -0.00001   1.44290
   A253       2.38420  -0.00000  -0.00001   0.00003   0.00002   2.38423
   A254       2.39927   0.00000  -0.00001   0.00006   0.00005   2.39932
   A255       1.17464   0.00000   0.00002  -0.00011  -0.00008   1.17456
   A256       1.23045  -0.00001   0.00002  -0.00013  -0.00011   1.23034
   A257       2.28621  -0.00000   0.00001  -0.00003  -0.00002   2.28619
   A258       1.43793  -0.00001   0.00001  -0.00007  -0.00006   1.43787
   A259       2.41965  -0.00001  -0.00001   0.00003   0.00002   2.41967
   A260       2.37322   0.00002  -0.00002   0.00012   0.00010   2.37332
   A261       1.16115   0.00004  -0.00008   0.00105   0.00097   1.16211
   A262       1.08875   0.00003  -0.00008   0.00102   0.00093   1.08968
   A263       2.41582  -0.00002   0.00014  -0.00094  -0.00080   2.41502
   A264       1.30869   0.00005  -0.00013   0.00140   0.00127   1.30996
   A265       2.24866  -0.00002  -0.00006  -0.00011  -0.00017   2.24849
   A266       2.62297  -0.00003   0.00011  -0.00110  -0.00099   2.62198
   A267       1.03331  -0.00002   0.00026   0.00027   0.00053   1.03383
   A268       2.40127  -0.00011   0.00030  -0.00203  -0.00173   2.39954
   A269       2.21229   0.00012  -0.00052   0.00371   0.00319   2.21549
   A270       3.17889  -0.00000   0.00001  -0.00004  -0.00003   3.17886
   A271       2.97549  -0.00000   0.00000   0.00000   0.00001   2.97550
    D1       -0.78007  -0.00000  -0.00001  -0.00004  -0.00005  -0.78013
    D2       -1.83364  -0.00001  -0.00001  -0.00002  -0.00004  -1.83368
    D3        2.30640  -0.00001   0.00001  -0.00007  -0.00006   2.30634
    D4        1.61381  -0.00000  -0.00000  -0.00003  -0.00003   1.61378
    D5        1.10997   0.00001  -0.00001   0.00005   0.00004   1.11001
    D6        0.05641   0.00000  -0.00001   0.00007   0.00006   0.05646
    D7       -2.08674   0.00000   0.00001   0.00002   0.00003  -2.08671
    D8       -2.77933   0.00001  -0.00000   0.00007   0.00007  -2.77926
    D9        0.26065   0.00001   0.00001  -0.00002  -0.00001   0.26064
   D10       -0.79292   0.00001   0.00001  -0.00000   0.00001  -0.79291
   D11       -2.93606   0.00001   0.00003  -0.00005  -0.00002  -2.93608
   D12        2.65453   0.00001   0.00002  -0.00001   0.00002   2.65455
   D13       -3.13417  -0.00001   0.00001  -0.00017  -0.00016  -3.13433
   D14        2.09545  -0.00001   0.00001  -0.00015  -0.00014   2.09531
   D15       -0.04769  -0.00001   0.00003  -0.00020  -0.00017  -0.04786
   D16       -0.74028  -0.00001   0.00002  -0.00016  -0.00014  -0.74042
   D17       -2.57053  -0.00000   0.00010  -0.00025  -0.00015  -2.57068
   D18        2.65909  -0.00000   0.00010  -0.00023  -0.00013   2.65896
   D19        0.51595  -0.00000   0.00012  -0.00028  -0.00016   0.51579
   D20       -0.17664  -0.00000   0.00011  -0.00023  -0.00012  -0.17676
   D21       -0.25616   0.00001   0.00000   0.00007   0.00008  -0.25608
   D22        0.79097   0.00001  -0.00001   0.00005   0.00005   0.79102
   D23        2.95008   0.00000   0.00003  -0.00001   0.00002   2.95010
   D24       -2.64762   0.00000   0.00004  -0.00006  -0.00002  -2.64764
   D25       -1.10051   0.00000   0.00002  -0.00001   0.00002  -1.10050
   D26       -0.05339  -0.00000   0.00001  -0.00002  -0.00001  -0.05340
   D27        2.10572  -0.00000   0.00005  -0.00008  -0.00004   2.10568
   D28        2.79121  -0.00000   0.00005  -0.00014  -0.00008   2.79113
   D29        0.78681   0.00000  -0.00001  -0.00004  -0.00005   0.78677
   D30        1.83394  -0.00000  -0.00002  -0.00005  -0.00008   1.83387
   D31       -2.29013  -0.00000   0.00001  -0.00011  -0.00010  -2.29023
   D32       -1.60464  -0.00000   0.00002  -0.00017  -0.00015  -1.60479
   D33        2.57427   0.00001   0.00000   0.00018   0.00018   2.57445
   D34       -2.66179   0.00001  -0.00001   0.00016   0.00015  -2.66164
   D35       -0.50268   0.00001   0.00003   0.00010   0.00012  -0.50255
   D36        0.18281   0.00001   0.00003   0.00005   0.00008   0.18289
   D37        3.13347  -0.00000  -0.00003   0.00028   0.00026   3.13372
   D38       -2.10259  -0.00000  -0.00004   0.00027   0.00023  -2.10236
   D39        0.05652  -0.00001  -0.00000   0.00021   0.00020   0.05672
   D40        0.74201  -0.00001   0.00000   0.00016   0.00016   0.74217
   D41        0.82101   0.00000  -0.00003   0.00005   0.00003   0.82104
   D42       -2.32017   0.00000   0.00005  -0.00013  -0.00008  -2.32025
   D43       -2.32175  -0.00000   0.00002  -0.00019  -0.00017  -2.32192
   D44       -0.83194  -0.00000  -0.00001   0.00000  -0.00001  -0.83195
   D45        2.31005  -0.00000   0.00006  -0.00018  -0.00011   2.30994
   D46        2.30848  -0.00001   0.00003  -0.00024  -0.00021   2.30827
   D47        0.00426   0.00000  -0.00009  -0.00001  -0.00010   0.00416
   D48       -3.13693   0.00000  -0.00001  -0.00019  -0.00020  -3.13713
   D49       -3.13850  -0.00000  -0.00004  -0.00025  -0.00030  -3.13880
   D50        3.13378   0.00002  -0.00003   0.00032   0.00029   3.13406
   D51       -0.00741   0.00002   0.00005   0.00014   0.00018  -0.00723
   D52       -0.00898   0.00002   0.00002   0.00008   0.00009  -0.00889
   D53        3.13179  -0.00000  -0.00012   0.00045   0.00034   3.13213
   D54       -0.00940   0.00000  -0.00004   0.00027   0.00023  -0.00916
   D55       -0.01097  -0.00001  -0.00007   0.00021   0.00014  -0.01083
   D56       -0.05658  -0.00000   0.00001  -0.00007  -0.00006  -0.05664
   D57       -1.10209  -0.00000   0.00001  -0.00001  -0.00000  -1.10209
   D58        2.78512  -0.00000   0.00001   0.00003   0.00004   2.78516
   D59        2.09528   0.00000  -0.00000   0.00007   0.00007   2.09535
   D60        0.78841  -0.00001   0.00000  -0.00011  -0.00010   0.78830
   D61       -0.25710  -0.00001   0.00000  -0.00005  -0.00005  -0.25715
   D62       -2.65308  -0.00001   0.00001  -0.00001  -0.00000  -2.65308
   D63        2.94027  -0.00000  -0.00001   0.00004   0.00002   2.94029
   D64        1.82957  -0.00000   0.00002  -0.00009  -0.00006   1.82951
   D65        0.78406   0.00000   0.00002  -0.00003  -0.00001   0.78406
   D66       -1.61192   0.00000   0.00003   0.00001   0.00004  -1.61188
   D67       -2.30176   0.00000   0.00001   0.00006   0.00007  -2.30169
   D68       -2.09534  -0.00002   0.00001  -0.00028  -0.00026  -2.09561
   D69       -3.14085  -0.00001   0.00001  -0.00022  -0.00021  -3.14106
   D70        0.74636  -0.00002   0.00001  -0.00018  -0.00016   0.74619
   D71        0.05652  -0.00001  -0.00000  -0.00013  -0.00014   0.05638
   D72       -2.65552   0.00000  -0.00000  -0.00020  -0.00020  -2.65572
   D73        2.58216   0.00001  -0.00001  -0.00014  -0.00015   2.58202
   D74        0.18618   0.00001  -0.00000  -0.00010  -0.00010   0.18608
   D75       -0.50366   0.00001  -0.00002  -0.00005  -0.00007  -0.50373
   D76        0.25794  -0.00001  -0.00002   0.00001  -0.00001   0.25792
   D77       -0.79577  -0.00000  -0.00002   0.00005   0.00004  -0.79573
   D78        2.65826  -0.00001  -0.00001   0.00002   0.00002   2.65828
   D79       -2.93497  -0.00002   0.00001   0.00011   0.00011  -2.93485
   D80        1.10705  -0.00001  -0.00001  -0.00003  -0.00004   1.10701
   D81        0.05334  -0.00000  -0.00001   0.00002   0.00001   0.05335
   D82       -2.77581  -0.00000  -0.00000  -0.00001  -0.00001  -2.77582
   D83       -2.08585  -0.00001   0.00001   0.00008   0.00009  -2.08576
   D84       -0.77965  -0.00001  -0.00003  -0.00002  -0.00005  -0.77971
   D85       -1.83336   0.00000  -0.00003   0.00003  -0.00000  -1.83337
   D86        1.62067  -0.00000  -0.00002  -0.00000  -0.00002   1.62065
   D87        2.31063  -0.00001  -0.00001   0.00008   0.00007   2.31070
   D88       -2.57448   0.00000  -0.00001   0.00007   0.00006  -2.57442
   D89        2.65500   0.00001  -0.00001   0.00012   0.00011   2.65511
   D90       -0.17415   0.00001   0.00000   0.00009   0.00009  -0.17406
   D91        0.51580  -0.00000   0.00001   0.00018   0.00019   0.51599
   D92        3.14130  -0.00000  -0.00012   0.00032   0.00021   3.14151
   D93        2.08759   0.00001  -0.00011   0.00037   0.00026   2.08785
   D94       -0.74156   0.00000  -0.00010   0.00034   0.00024  -0.74132
   D95       -0.05160  -0.00001  -0.00009   0.00042   0.00033  -0.05127
   D96       -0.83769   0.00000   0.00004   0.00006   0.00009  -0.83760
   D97        2.33563   0.00000  -0.00004   0.00007   0.00003   2.33566
   D98        2.29279  -0.00000   0.00004  -0.00003   0.00000   2.29280
   D99       -0.01539  -0.00000   0.00010   0.00006   0.00016  -0.01523
   D100      -3.12525  -0.00000   0.00002   0.00007   0.00010  -3.12516
   D101       3.11509  -0.00000   0.00010  -0.00003   0.00007   3.11516
   D102       0.81393   0.00001   0.00003   0.00008   0.00012   0.81405
   D103      -2.29593   0.00001  -0.00004   0.00009   0.00005  -2.29588
   D104      -2.33877   0.00001   0.00003  -0.00001   0.00003  -2.33874
   D105       3.13676  -0.00002   0.00005  -0.00022  -0.00018   3.13658
   D106       0.02689  -0.00002  -0.00003  -0.00021  -0.00024   0.02665
   D107      -0.01595  -0.00002   0.00005  -0.00031  -0.00027  -0.01621
   D108      -3.14093   0.00000   0.00013  -0.00046  -0.00034  -3.14127
   D109       0.03239   0.00000   0.00005  -0.00045  -0.00040   0.03199
   D110      -0.01045  -0.00000   0.00013  -0.00055  -0.00043  -0.01087
   D111       0.82495   0.00001  -0.00011   0.00046   0.00035   0.82531
   D112      -0.23782  -0.00000  -0.00011   0.00033   0.00022  -0.23760
   D113      -1.43230  -0.00001  -0.00011   0.00030   0.00019  -1.43211
   D114       2.58702   0.00000  -0.00012   0.00048   0.00036   2.58738
   D115      -2.63289  -0.00001  -0.00012   0.00037   0.00024  -2.63265
   D116       1.70387   0.00000  -0.00009   0.00045   0.00036   1.70423
   D117       0.19112   0.00000  -0.00019   0.00056   0.00037   0.19150
   D118       2.95443   0.00008  -0.00043   0.00156   0.00113   2.95556
   D119      -0.86753   0.00001  -0.00011   0.00032   0.00022  -0.86731
   D120       1.89578   0.00008  -0.00035   0.00132   0.00097   1.89676
   D121      -1.75173   0.00000  -0.00013   0.00046   0.00033  -1.75140
   D122       1.01158   0.00008  -0.00038   0.00146   0.00109   1.01267
   D123       2.58095  -0.00001  -0.00011   0.00046   0.00035   2.58130
   D124      -0.93892   0.00007  -0.00036   0.00146   0.00110  -0.93782
   D125      -2.63128  -0.00001  -0.00008   0.00026   0.00018  -2.63110
   D126       0.13203   0.00007  -0.00033   0.00126   0.00093   0.13296
   D127       1.38264   0.00000  -0.00014   0.00070   0.00055   1.38320
   D128      -2.13723   0.00007  -0.00039   0.00170   0.00131  -2.13592
   D129       1.08805   0.00001   0.00001   0.00008   0.00008   1.08814
   D130      -0.00861  -0.00000  -0.00002   0.00002  -0.00001  -0.00862
   D131      -2.83624  -0.00000   0.00001  -0.00004  -0.00003  -2.83627
   D132      -2.76188   0.00000   0.00001   0.00002   0.00002  -2.76186
   D133      -0.01332   0.00001  -0.00000   0.00015   0.00015  -0.01317
   D134      -1.10999  -0.00000  -0.00003   0.00009   0.00006  -1.10993
   D135       2.34557  -0.00000   0.00000   0.00004   0.00004   2.34561
   D136       2.41994   0.00000  -0.00000   0.00009   0.00009   2.42002
   D137      -2.34421   0.00001   0.00000   0.00010   0.00010  -2.34411
   D138       2.84231  -0.00000  -0.00003   0.00004   0.00002   2.84232
   D139       0.01468  -0.00000   0.00001  -0.00001  -0.00000   0.01467
   D140       0.08904   0.00000   0.00000   0.00004   0.00004   0.08909
   D141      -2.43925   0.00001   0.00000   0.00010   0.00010  -2.43915
   D142       2.74727  -0.00000  -0.00002   0.00004   0.00001   2.74728
   D143      -0.08036  -0.00000   0.00001  -0.00002  -0.00000  -0.08037
   D144      -0.00599   0.00001   0.00000   0.00004   0.00004  -0.00595
   D145      -0.72709  -0.00000  -0.00001   0.00003   0.00001  -0.72707
   D146       0.40769   0.00000   0.00001   0.00004   0.00004   0.40773
   D147       3.05437  -0.00000  -0.00001   0.00001  -0.00001   3.05436
   D148       2.79403  -0.00000  -0.00001   0.00002   0.00001   2.79404
   D149       0.27028   0.00001  -0.00003   0.00013   0.00010   0.27038
   D150       1.40505   0.00001  -0.00001   0.00014   0.00013   1.40518
   D151      -2.23145   0.00000  -0.00003   0.00011   0.00008  -2.23137
   D152      -2.49179   0.00001  -0.00002   0.00012   0.00010  -2.49169
   D153       2.47487   0.00000  -0.00003   0.00006   0.00003   2.47490
   D154      -2.67354   0.00000  -0.00001   0.00007   0.00006  -2.67348
   D155      -0.02686  -0.00000  -0.00003   0.00004   0.00001  -0.02685
   D156      -0.28719  -0.00000  -0.00003   0.00005   0.00002  -0.28717
   D157       3.11426   0.00000  -0.00002   0.00007   0.00005   3.11431
   D158      -2.03416   0.00000  -0.00000   0.00008   0.00008  -2.03408
   D159       0.61252  -0.00000  -0.00002   0.00005   0.00003   0.61255
   D160       0.35219  -0.00000  -0.00002   0.00006   0.00004   0.35223
   D161      -0.06026  -0.00000   0.00001  -0.00007  -0.00006  -0.06032
   D162       0.99607  -0.00000   0.00002  -0.00003  -0.00001   0.99606
   D163      -3.05782  -0.00000   0.00000  -0.00003  -0.00003  -3.05786
   D164      -2.43381  -0.00000   0.00000  -0.00001  -0.00001  -2.43383
   D165      -1.10957  -0.00001   0.00002  -0.00011  -0.00009  -1.10965
   D166      -0.05324  -0.00000   0.00002  -0.00007  -0.00004  -0.05328
   D167       2.17606  -0.00000   0.00001  -0.00007  -0.00007   2.17599
   D168       2.80007  -0.00000   0.00001  -0.00005  -0.00004   2.80002
   D169       2.28105  -0.00000   0.00002  -0.00012  -0.00010   2.28095
   D170      -2.94580  -0.00000   0.00002  -0.00008  -0.00005  -2.94586
   D171      -0.71651  -0.00000   0.00001  -0.00008  -0.00008  -0.71658
   D172      -0.09250  -0.00000   0.00000  -0.00006  -0.00005  -0.09255
   D173       2.68050  -0.00001   0.00000  -0.00011  -0.00010   2.68040
   D174      -2.54635  -0.00001   0.00001  -0.00007  -0.00006  -2.54641
   D175      -0.31706  -0.00001  -0.00001  -0.00007  -0.00008  -0.31714
   D176       0.30695  -0.00001  -0.00001  -0.00005  -0.00005   0.30689
   D177       0.77850  -0.00001   0.00006  -0.00023  -0.00017   0.77832
   D178      -2.67693   0.00000   0.00001  -0.00002  -0.00001  -2.67694
   D179      -2.00588  -0.00000   0.00002  -0.00005  -0.00003  -2.00591
   D180      -0.42324  -0.00001   0.00004  -0.00021  -0.00017  -0.42341
   D181       2.40452  -0.00000  -0.00000  -0.00000  -0.00000   2.40451
   D182       3.07557  -0.00000   0.00001  -0.00004  -0.00003   3.07554
   D183      -2.96133  -0.00001   0.00006  -0.00022  -0.00016  -2.96149
   D184      -0.13358   0.00000   0.00001  -0.00001   0.00001  -0.13357
   D185       0.53748  -0.00000   0.00002  -0.00004  -0.00002   0.53746
   D186       3.02108  -0.00001   0.00004  -0.00016  -0.00012   3.02095
   D187      -0.43435   0.00000  -0.00001   0.00005   0.00005  -0.43431
   D188       0.23670   0.00000   0.00001   0.00002   0.00002   0.23672
   D189       2.81244   0.00000  -0.00001   0.00003   0.00003   2.81247
   D190      -1.95386   0.00000  -0.00001  -0.00001  -0.00001  -1.95387
   D191      -0.40796   0.00000   0.00002  -0.00001   0.00001  -0.40795
   D192       0.88647   0.00000  -0.00000   0.00001   0.00001   0.88649
   D193       1.86948  -0.00000   0.00001  -0.00009  -0.00008   1.86940
   D194       0.00039  -0.00000   0.00007  -0.00030  -0.00023   0.00015
   D195       1.11446  -0.00000   0.00006  -0.00028  -0.00022   1.11424
   D196       2.20433  -0.00000   0.00008  -0.00031  -0.00023   2.20410
   D197      -2.63022   0.00000   0.00008  -0.00028  -0.00020  -2.63042
   D198      -1.27509  -0.00001   0.00009  -0.00039  -0.00030  -1.27539
   D199      -0.40346  -0.00000  -0.00001  -0.00003  -0.00003  -0.40350
   D200       0.72184  -0.00001   0.00000  -0.00005  -0.00005   0.72179
   D201      -3.11691  -0.00000   0.00001  -0.00004  -0.00003  -3.11694
   D202      -2.71468  -0.00000   0.00001  -0.00006  -0.00005  -2.71473
   D203      -1.39911  -0.00000   0.00001  -0.00001  -0.00001  -1.39912
   D204      -0.27381  -0.00000   0.00002  -0.00004  -0.00002  -0.27383
   D205       2.17063   0.00000   0.00002  -0.00003  -0.00000   2.17063
   D206       2.57285  -0.00000   0.00002  -0.00004  -0.00002   2.57283
   D207       2.66859  -0.00000  -0.00003   0.00005   0.00002   2.66861
   D208      -2.48929  -0.00000  -0.00002   0.00003   0.00000  -2.48929
   D209      -0.04486  -0.00000  -0.00001   0.00004   0.00002  -0.04483
   D210       0.35737  -0.00000  -0.00002   0.00002   0.00000   0.35737
   D211       2.03036   0.00000  -0.00003   0.00007   0.00004   2.03040
   D212      -3.12752  -0.00000  -0.00002   0.00004   0.00003  -3.12749
   D213      -0.68309   0.00000  -0.00001   0.00005   0.00005  -0.68304
   D214      -0.28086   0.00000  -0.00001   0.00004   0.00003  -0.28083
   D215      -0.76755  -0.00000  -0.00003  -0.00004  -0.00007  -0.76761
   D216       2.68514  -0.00000   0.00002  -0.00013  -0.00012   2.68502
   D217       2.01169  -0.00001   0.00004  -0.00050  -0.00046   2.01123
   D218       0.42076   0.00000  -0.00004   0.00002  -0.00002   0.42075
   D219      -2.40974   0.00000   0.00001  -0.00008  -0.00007  -2.40981
   D220      -3.08319  -0.00001   0.00003  -0.00044  -0.00041  -3.08360
   D221       2.95690   0.00000  -0.00002   0.00002  -0.00000   2.95690
   D222       0.12640   0.00000   0.00002  -0.00008  -0.00006   0.12634
   D223      -0.54705  -0.00001   0.00004  -0.00044  -0.00040  -0.54745
   D224      -3.01433  -0.00000  -0.00001  -0.00003  -0.00004  -3.01437
   D225       0.43836   0.00000   0.00003  -0.00013  -0.00010   0.43826
   D226      -0.23509  -0.00001   0.00005  -0.00050  -0.00044  -0.23553
   D227      -0.98679   0.00000  -0.00001   0.00004   0.00003  -0.98676
   D228       0.05703  -0.00000  -0.00001   0.00002   0.00001   0.05704
   D229       3.06410   0.00001  -0.00002   0.00003   0.00001   3.06411
   D230       2.42624   0.00000   0.00001  -0.00016  -0.00015   2.42609
   D231       0.06591   0.00001   0.00001   0.00004   0.00005   0.06597
   D232       1.10973   0.00000   0.00001   0.00003   0.00003   1.10976
   D233      -2.16638   0.00001  -0.00001   0.00004   0.00003  -2.16635
   D234      -2.80424   0.00001   0.00003  -0.00015  -0.00012  -2.80436
   D235       2.93746   0.00001  -0.00003   0.00010   0.00007   2.93754
   D236      -2.30191   0.00000  -0.00003   0.00008   0.00006  -2.30185
   D237       0.70517   0.00001  -0.00004   0.00010   0.00005   0.70522
   D238       0.06731   0.00001  -0.00001  -0.00009  -0.00010   0.06721
   D239       2.54844   0.00000  -0.00006   0.00014   0.00008   2.54853
   D240      -2.69092  -0.00000  -0.00006   0.00012   0.00006  -2.69086
   D241       0.31615   0.00000  -0.00007   0.00013   0.00006   0.31621
   D242      -0.32171   0.00000  -0.00004  -0.00005  -0.00009  -0.32180
   D243      -2.85117   0.00000  -0.00002   0.00012   0.00010  -2.85108
   D244      -1.78270   0.00000  -0.00002   0.00011   0.00010  -1.78260
   D245       1.90848   0.00000  -0.00003   0.00014   0.00011   1.90859
   D246       2.97695   0.00000  -0.00002   0.00014   0.00011   2.97707
   D247       0.38214  -0.00000   0.00001   0.00001   0.00002   0.38216
   D248       1.45062  -0.00000   0.00002   0.00001   0.00002   1.45064
   D249      -1.89741  -0.00000  -0.00002   0.00005   0.00003  -1.89738
   D250      -0.82893  -0.00001  -0.00002   0.00005   0.00003  -0.82890
   D251      -0.90543   0.00000   0.00001   0.00007   0.00008  -0.90535
   D252       0.16304   0.00000   0.00002   0.00007   0.00009   0.16313
   D253       0.03609  -0.00000   0.00007  -0.00033  -0.00026   0.03583
   D254      -1.07873  -0.00001   0.00007  -0.00038  -0.00030  -1.07903
   D255      -2.15991  -0.00001   0.00010  -0.00047  -0.00037  -2.16028
   D256       1.31135  -0.00001   0.00006  -0.00039  -0.00033   1.31102
   D257       2.67828  -0.00000   0.00013  -0.00047  -0.00033   2.67795
   D258       1.00769  -0.00000   0.00002  -0.00007  -0.00005   1.00764
   D259      -0.07078   0.00000   0.00004   0.00002   0.00006  -0.07072
   D260      -2.81172   0.00000   0.00002  -0.00001   0.00001  -2.81171
   D261      -2.43162   0.00000   0.00001  -0.00000   0.00001  -2.43161
   D262      -0.11081  -0.00001   0.00003  -0.00012  -0.00009  -0.11090
   D263      -1.18928  -0.00000   0.00004  -0.00003   0.00001  -1.18926
   D264       2.35297  -0.00000   0.00002  -0.00006  -0.00003   2.35293
   D265       2.73307  -0.00000   0.00002  -0.00006  -0.00003   2.73304
   D266      -2.49168  -0.00000   0.00001  -0.00005  -0.00004  -2.49172
   D267       2.71304   0.00000   0.00002   0.00004   0.00006   2.71310
   D268      -0.02791  -0.00000   0.00000   0.00001   0.00001  -0.02789
   D269       0.35220   0.00000  -0.00000   0.00002   0.00001   0.35222
   D270      -3.06695  -0.00000   0.00001  -0.00002  -0.00002  -3.06696
   D271       2.13777   0.00000   0.00002   0.00007   0.00009   2.13786
   D272      -0.60317   0.00000  -0.00000   0.00004   0.00004  -0.60313
   D273      -0.22307   0.00000  -0.00001   0.00005   0.00004  -0.22303
   D274       0.00470  -0.00000  -0.00000  -0.00003  -0.00003   0.00467
   D275       1.03027  -0.00000  -0.00000  -0.00001  -0.00001   1.03026
   D276      -2.71623  -0.00000  -0.00000  -0.00001  -0.00002  -2.71624
   D277      -2.55590   0.00000  -0.00001   0.00004   0.00004  -2.55587
   D278      -1.02370   0.00000  -0.00000   0.00003   0.00003  -1.02367
   D279       0.00187   0.00000  -0.00000   0.00005   0.00005   0.00192
   D280       2.53856   0.00000  -0.00000   0.00005   0.00004   2.53860
   D281       2.69888   0.00001  -0.00001   0.00010   0.00010   2.69898
   D282       2.66269   0.00000  -0.00001   0.00001   0.00000   2.66269
   D283      -2.59492   0.00000  -0.00001   0.00003   0.00002  -2.59489
   D284      -0.05823   0.00000  -0.00001   0.00003   0.00002  -0.05821
   D285       0.10209   0.00001  -0.00001   0.00008   0.00007   0.10216
   D286       2.55995  -0.00000  -0.00001   0.00002   0.00001   2.55996
   D287      -2.69766   0.00000  -0.00001   0.00004   0.00003  -2.69763
   D288      -0.16097  -0.00000  -0.00001   0.00004   0.00003  -0.16095
   D289      -0.00065   0.00000  -0.00001   0.00009   0.00008  -0.00057
   D290       0.05764  -0.00000  -0.00003  -0.00003  -0.00005   0.05758
   D291      -1.01772   0.00000  -0.00003   0.00003   0.00000  -1.01772
   D292       2.79436   0.00001  -0.00004   0.00012   0.00008   2.79444
   D293       2.45216  -0.00000  -0.00002  -0.00005  -0.00007   2.45209
   D294       1.17791  -0.00000  -0.00003   0.00001  -0.00001   1.17790
   D295       0.10255   0.00000  -0.00004   0.00008   0.00004   0.10259
   D296      -2.36855   0.00001  -0.00004   0.00016   0.00012  -2.36843
   D297      -2.71075  -0.00000  -0.00002  -0.00000  -0.00003  -2.71077
   D298      -2.69861  -0.00000  -0.00000  -0.00004  -0.00004  -2.69865
   D299       2.50922   0.00000  -0.00001   0.00002   0.00001   2.50923
   D300       0.03812   0.00001  -0.00002   0.00011   0.00009   0.03821
   D301      -0.30408  -0.00000  -0.00000  -0.00006  -0.00006  -0.30414
   D302      -2.15937  -0.00001   0.00000  -0.00009  -0.00008  -2.15946
   D303       3.04845  -0.00000  -0.00001  -0.00002  -0.00003   3.04842
   D304       0.57735   0.00000  -0.00001   0.00006   0.00005   0.57740
   D305       0.23515  -0.00001   0.00001  -0.00010  -0.00010   0.23506
   D306       0.75499  -0.00000   0.00001  -0.00002  -0.00001   0.75498
   D307      -1.82537   0.00000   0.00001   0.00003   0.00004  -1.82533
   D308       1.80142  -0.00000   0.00000  -0.00005  -0.00005   1.80138
   D309      -0.77894   0.00000  -0.00000   0.00000  -0.00000  -0.77894
   D310      -0.38204  -0.00000   0.00002  -0.00009  -0.00007  -0.38211
   D311      -2.96241   0.00000   0.00001  -0.00004  -0.00002  -2.96243
   D312      -1.79361   0.00000   0.00001  -0.00004  -0.00003  -1.79364
   D313       1.90921   0.00000   0.00001   0.00000   0.00001   1.90922
   D314       2.96755   0.00000  -0.00001   0.00002   0.00000   2.96756
   D315       0.38719   0.00001  -0.00002   0.00006   0.00005   0.38724
   D316       0.78329  -0.00000   0.00004  -0.00001   0.00003   0.78333
   D317      -0.42178   0.00001   0.00003   0.00004   0.00007  -0.42171
   D318       3.01251  -0.00000   0.00004   0.00003   0.00007   3.01258
   D319      -2.94295  -0.00000   0.00004   0.00002   0.00006  -2.94289
   D320      -2.66981  -0.00000  -0.00002   0.00014   0.00012  -2.66968
   D321       2.40830   0.00001  -0.00003   0.00019   0.00016   2.40847
   D322      -0.44059  -0.00000  -0.00003   0.00019   0.00016  -0.44043
   D323      -0.11287  -0.00000  -0.00002   0.00017   0.00015  -0.11272
   D324      -1.99629   0.00000  -0.00001   0.00032   0.00032  -1.99597
   D325       3.08182   0.00001  -0.00002   0.00037   0.00036   3.08218
   D326       0.23293   0.00000  -0.00001   0.00037   0.00035   0.23328
   D327       0.56065   0.00000  -0.00001   0.00035   0.00034   0.56099
   D328      -0.53126   0.00000   0.00003  -0.00001   0.00001  -0.53124
   D329       0.53783  -0.00000   0.00002  -0.00007  -0.00005   0.53779
   D330      -3.13277  -0.00001   0.00004  -0.00018  -0.00014  -3.13291
   D331       3.13974   0.00000   0.00003  -0.00008  -0.00005   3.13970
   D332       2.61006   0.00000  -0.00003   0.00011   0.00008   2.61014
   D333      -2.60404  -0.00001  -0.00003   0.00005   0.00002  -2.60401
   D334       0.00854  -0.00001  -0.00001  -0.00005  -0.00007   0.00848
   D335      -0.00213   0.00000  -0.00002   0.00004   0.00002  -0.00211
   D336       2.61252   0.00001  -0.00006   0.00044   0.00038   2.61290
   D337      -2.60158   0.00000  -0.00006   0.00038   0.00032  -2.60126
   D338       0.01101   0.00000  -0.00004   0.00027   0.00023   0.01123
   D339       0.00034   0.00001  -0.00005   0.00036   0.00032   0.00065
   D340       2.35831   0.00001  -0.00007   0.00017   0.00010   2.35841
   D341      -2.32322  -0.00000  -0.00006   0.00005  -0.00001  -2.32322
   D342       0.59279   0.00000  -0.00004   0.00008   0.00004   0.59283
   D343       2.19445  -0.00000  -0.00003  -0.00004  -0.00007   2.19438
   D344      -2.15871   0.00000   0.00003  -0.00009  -0.00006  -2.15876
   D345      -0.55705  -0.00000   0.00004  -0.00021  -0.00016  -0.55721
   D346      -0.78282   0.00001   0.00001  -0.00003  -0.00002  -0.78284
   D347       0.81884   0.00000   0.00003  -0.00015  -0.00013   0.81872
   D348      -0.94456  -0.00003  -0.00003  -0.00019  -0.00022  -0.94477
   D349      -2.29001  -0.00003  -0.00004  -0.00002  -0.00006  -2.29007
   D350       0.39935  -0.00004   0.00002  -0.00049  -0.00047   0.39888
   D351       2.19468  -0.00004   0.00006  -0.00067  -0.00061   2.19407
   D352       0.06032   0.00000  -0.00001   0.00007   0.00006   0.06038
   D353       1.11656   0.00000  -0.00002   0.00009   0.00007   1.11664
   D354      -2.68685   0.00000  -0.00002  -0.00005  -0.00007  -2.68692
   D355      -2.30652  -0.00000  -0.00002  -0.00002  -0.00003  -2.30655
   D356      -0.98272   0.00001  -0.00001   0.00010   0.00008  -0.98264
   D357       0.07352   0.00001  -0.00002   0.00012   0.00010   0.07362
   D358       2.55330   0.00000  -0.00002  -0.00002  -0.00005   2.55325
   D359       2.93362   0.00000  -0.00002   0.00001  -0.00001   2.93361
   D360       3.06079   0.00000  -0.00000   0.00004   0.00003   3.06082
   D361      -2.16615   0.00000  -0.00001   0.00006   0.00005  -2.16610
   D362       0.31362  -0.00000  -0.00001  -0.00008  -0.00009   0.31353
   D363       0.69395  -0.00000  -0.00001  -0.00005  -0.00006   0.69389
   D364       2.41857   0.00000  -0.00000   0.00004   0.00003   2.41860
   D365      -2.80837   0.00000  -0.00001   0.00006   0.00005  -2.80832
   D366      -0.32860  -0.00000  -0.00001  -0.00008  -0.00009  -0.32869
   D367       0.05173  -0.00000  -0.00001  -0.00005  -0.00006   0.05167
   D368      -1.02012  -0.00001  -0.00002   0.00001  -0.00001  -1.02013
   D369       0.09889   0.00001  -0.00002   0.00010   0.00008   0.09898
   D370       3.01514   0.00000  -0.00001  -0.00001  -0.00001   3.01512
   D371       2.50624   0.00000  -0.00002   0.00007   0.00005   2.50629
   D372       0.05061  -0.00001   0.00000   0.00004   0.00005   0.05066
   D373       1.16962   0.00001   0.00001   0.00013   0.00014   1.16976
   D374      -2.19732   0.00000   0.00002   0.00002   0.00004  -2.19728
   D375      -2.70621   0.00000   0.00001   0.00010   0.00010  -2.70611
   D376       2.78555  -0.00001  -0.00000  -0.00002  -0.00002   2.78553
   D377      -2.37863   0.00001   0.00000   0.00007   0.00007  -2.37855
   D378       0.53762   0.00000   0.00001  -0.00004  -0.00002   0.53759
   D379       0.02872   0.00000   0.00000   0.00004   0.00004   0.02876
   D380       2.46402  -0.00001   0.00000  -0.00001  -0.00001   2.46400
   D381      -2.70016   0.00001   0.00000   0.00008   0.00008  -2.70008
   D382       0.21609  -0.00000   0.00001  -0.00003  -0.00002   0.21607
   D383      -0.29281   0.00000   0.00000   0.00004   0.00005  -0.29276
   D384       0.54589  -0.00000  -0.00005  -0.00005  -0.00010   0.54580
   D385      -2.61748  -0.00000   0.00001  -0.00006  -0.00006  -2.61754
   D386      -2.57503   0.00000  -0.00004   0.00011   0.00007  -2.57497
   D387      -0.52362  -0.00000  -0.00004  -0.00006  -0.00009  -0.52372
   D388       2.59619  -0.00000   0.00001  -0.00007  -0.00005   2.59614
   D389       2.63863   0.00000  -0.00004   0.00011   0.00007   2.63871
   D390      -3.12476   0.00000  -0.00002   0.00000  -0.00002  -3.12478
   D391      -0.00495  -0.00000   0.00003  -0.00001   0.00002  -0.00493
   D392       0.03750   0.00001  -0.00002   0.00017   0.00014   0.03764
   D393       3.13083  -0.00000  -0.00003  -0.00003  -0.00007   3.13076
   D394      -0.03254  -0.00000   0.00002  -0.00004  -0.00002  -0.03257
   D395       0.00990   0.00000  -0.00003   0.00013   0.00010   0.01000
   D396      -0.11462  -0.00000   0.00001   0.00001   0.00002  -0.11461
   D397       3.10764  -0.00000   0.00002  -0.00002  -0.00000   3.10763
   D398       1.02710  -0.00000   0.00000  -0.00001  -0.00001   1.02710
   D399      -2.03382  -0.00000   0.00001  -0.00004  -0.00003  -2.03385
   D400      -3.06601   0.00000  -0.00001   0.00006   0.00006  -3.06596
   D401       0.15625   0.00000   0.00000   0.00003   0.00003   0.15628
   D402       2.06978  -0.00000  -0.00001  -0.00002  -0.00002   2.06976
   D403      -0.99114  -0.00000   0.00000  -0.00005  -0.00005  -0.99119
   D404      -1.59576  -0.00000  -0.00002  -0.00007  -0.00010  -1.59586
   D405       1.62650  -0.00000  -0.00001  -0.00011  -0.00012   1.62638
   D406       1.94472  -0.00000   0.00002  -0.00000   0.00002   1.94474
   D407      -3.01310   0.00000   0.00001   0.00002   0.00003  -3.01307
   D408      -0.22297   0.00001  -0.00000   0.00010   0.00010  -0.22288
   D409      -1.59591   0.00000  -0.00000   0.00001   0.00001  -1.59590
   D410       0.86318  -0.00000  -0.00001  -0.00003  -0.00004   0.86313
   D411       0.72049   0.00000  -0.00000   0.00002   0.00002   0.72051
   D412      -0.40508   0.00000   0.00001   0.00002   0.00002  -0.40506
   D413      -2.71462   0.00000   0.00000  -0.00001  -0.00001  -2.71462
   D414       3.11638  -0.00000   0.00000  -0.00006  -0.00005   3.11633
   D415      -0.27654  -0.00000   0.00002  -0.00012  -0.00009  -0.27663
   D416      -1.40211  -0.00000   0.00003  -0.00012  -0.00009  -1.40220
   D417       2.57154  -0.00000   0.00003  -0.00015  -0.00012   2.57142
   D418       2.11935  -0.00001   0.00003  -0.00019  -0.00017   2.11919
   D419      -3.12437   0.00000   0.00001  -0.00004  -0.00003  -3.12439
   D420       2.03325   0.00000   0.00002  -0.00005  -0.00003   2.03322
   D421      -0.27628   0.00000   0.00001  -0.00007  -0.00006  -0.27634
   D422      -0.72847  -0.00000   0.00001  -0.00012  -0.00010  -0.72858
   D423      -2.48012  -0.00000   0.00002  -0.00007  -0.00005  -2.48018
   D424       2.67749  -0.00000   0.00002  -0.00008  -0.00005   2.67744
   D425       0.36796  -0.00000   0.00002  -0.00010  -0.00008   0.36787
   D426      -0.08423  -0.00000   0.00002  -0.00015  -0.00013  -0.08436
   D427      -1.11528   0.00000  -0.00002  -0.00005  -0.00007  -1.11535
   D428      -0.01449  -0.00001  -0.00000  -0.00008  -0.00009  -0.01458
   D429       2.75335  -0.00000  -0.00001  -0.00011  -0.00012   2.75323
   D430       2.81603  -0.00001  -0.00002  -0.00001  -0.00003   2.81600
   D431      -0.01881   0.00000  -0.00000  -0.00005  -0.00006  -0.01886
   D432       1.08198  -0.00000   0.00001  -0.00009  -0.00007   1.08191
   D433      -2.43336  -0.00000   0.00001  -0.00012  -0.00011  -2.43347
   D434      -2.37069  -0.00001   0.00000  -0.00002  -0.00002  -2.37070
   D435       2.41886   0.00000  -0.00002   0.00001  -0.00000   2.41886
   D436      -2.76354  -0.00000  -0.00000  -0.00002  -0.00002  -2.76356
   D437       0.00431   0.00000  -0.00001  -0.00005  -0.00005   0.00425
   D438       0.06698  -0.00000  -0.00001   0.00005   0.00004   0.06701
   D439       2.35753   0.00001  -0.00001   0.00005   0.00003   2.35756
   D440      -2.82487  -0.00000   0.00000   0.00002   0.00002  -2.82486
   D441      -0.05703   0.00000  -0.00000  -0.00001  -0.00002  -0.05705
   D442       0.00565  -0.00000  -0.00001   0.00008   0.00007   0.00572
   D443       0.42334   0.00001  -0.00004   0.00019   0.00015   0.42348
   D444      -2.41180  -0.00000   0.00001  -0.00005  -0.00004  -2.41184
   D445      -3.08356   0.00000   0.00000  -0.00001  -0.00000  -3.08356
   D446      -0.76147   0.00000  -0.00005   0.00021   0.00017  -0.76130
   D447       2.68658  -0.00001   0.00000  -0.00002  -0.00002   2.68656
   D448       2.01482  -0.00000  -0.00000   0.00002   0.00002   2.01483
   D449      -3.01703   0.00000  -0.00003   0.00012   0.00009  -3.01694
   D450       0.43102  -0.00001   0.00002  -0.00012  -0.00010   0.43092
   D451      -0.24075  -0.00000   0.00002  -0.00008  -0.00006  -0.24081
   D452       2.94735   0.00001  -0.00004   0.00018   0.00014   2.94748
   D453       0.11221  -0.00000   0.00001  -0.00006  -0.00005   0.11216
   D454      -0.55955   0.00000   0.00000  -0.00002  -0.00001  -0.55957
   D455      -2.86880  -0.00000   0.00001  -0.00006  -0.00005  -2.86886
   D456      -1.79066  -0.00001   0.00001  -0.00014  -0.00013  -1.79079
   D457      -0.92319   0.00000  -0.00001   0.00010   0.00009  -0.92311
   D458       0.15495   0.00000  -0.00000   0.00002   0.00001   0.15496
   D459       0.35124  -0.00000  -0.00002   0.00007   0.00005   0.35129
   D460       1.42938  -0.00000  -0.00001  -0.00001  -0.00002   1.42936
   D461       1.87412  -0.00000  -0.00002  -0.00002  -0.00003   1.87408
   D462       2.95226  -0.00000  -0.00001  -0.00010  -0.00011   2.95215
   D463      -1.91709   0.00000  -0.00003   0.00012   0.00009  -1.91700
   D464      -0.83895   0.00000  -0.00002   0.00004   0.00002  -0.83893
   D465      -0.72486   0.00001   0.00002  -0.00002  -0.00000  -0.72486
   D466       0.27067  -0.00001  -0.00002  -0.00007  -0.00008   0.27059
   D467       3.12196   0.00000  -0.00002  -0.00006  -0.00007   3.12189
   D468       2.47102   0.00001  -0.00001  -0.00012  -0.00013   2.47088
   D469       0.41079   0.00001   0.00002   0.00003   0.00005   0.41084
   D470       1.40633  -0.00000  -0.00002  -0.00002  -0.00003   1.40629
   D471      -2.02557   0.00001  -0.00002  -0.00000  -0.00002  -2.02559
   D472      -2.67651   0.00002  -0.00001  -0.00007  -0.00008  -2.67660
   D473       2.82186   0.00001   0.00001   0.00001   0.00003   2.82189
   D474      -2.46579  -0.00001  -0.00002  -0.00004  -0.00006  -2.46585
   D475       0.38550   0.00000  -0.00002  -0.00003  -0.00005   0.38545
   D476      -0.26544   0.00001  -0.00002  -0.00009  -0.00011  -0.26555
   D477       3.02979  -0.00000   0.00002  -0.00008  -0.00006   3.02973
   D478      -2.25787  -0.00002  -0.00001  -0.00013  -0.00014  -2.25801
   D479       0.59342  -0.00001  -0.00001  -0.00011  -0.00013   0.59329
   D480      -0.05752   0.00000  -0.00001  -0.00018  -0.00019  -0.05771
   D481      -0.10386  -0.00001   0.00001  -0.00009  -0.00009  -0.10395
   D482      -1.17912  -0.00000  -0.00000   0.00000   0.00000  -1.17912
   D483       2.36041  -0.00001  -0.00001   0.00004   0.00003   2.36044
   D484       2.72216  -0.00001  -0.00002   0.00011   0.00009   2.72225
   D485       1.01107  -0.00001  -0.00000  -0.00006  -0.00006   1.01101
   D486      -0.06419   0.00000  -0.00001   0.00004   0.00003  -0.06416
   D487      -2.80785  -0.00000  -0.00001   0.00007   0.00006  -2.80779
   D488      -2.44610  -0.00000  -0.00003   0.00015   0.00012  -2.44597
   D489      -3.03586  -0.00000  -0.00000   0.00001   0.00001  -3.03585
   D490       2.17207   0.00000  -0.00001   0.00011   0.00010   2.17216
   D491      -0.57159   0.00000  -0.00002   0.00014   0.00012  -0.57146
   D492      -0.20984  -0.00000  -0.00003   0.00022   0.00019  -0.20965
   D493      -2.45599  -0.00000   0.00000  -0.00001  -0.00001  -2.45600
   D494       2.75193   0.00000  -0.00001   0.00009   0.00008   2.75201
   D495       0.00828   0.00000  -0.00001   0.00012   0.00011   0.00839
   D496       0.37003  -0.00000  -0.00003   0.00020   0.00017   0.37020
   D497      -3.09583   0.00000  -0.00001   0.00010   0.00010  -3.09573
   D498       1.95649   0.00000   0.00000  -0.00001  -0.00001   1.95649
   D499       1.66677  -0.00000  -0.00002   0.00015   0.00013   1.66690
   D500       0.43590  -0.00000  -0.00001   0.00003   0.00003   0.43593
   D501       0.48330   0.00000  -0.00001   0.00013   0.00012   0.48341
   D502      -0.74757   0.00000   0.00000   0.00001   0.00001  -0.74756
   D503      -0.56982   0.00000  -0.00001   0.00011   0.00010  -0.56972
   D504      -1.80069   0.00000   0.00001  -0.00001  -0.00000  -1.80069
   D505      -1.71164  -0.00001  -0.00001   0.00005   0.00004  -1.71160
   D506      -2.94250  -0.00001   0.00000  -0.00007  -0.00007  -2.94257
   D507      -0.05701   0.00000   0.00001  -0.00002  -0.00001  -0.05702
   D508       0.99492  -0.00000   0.00003  -0.00006  -0.00002   0.99490
   D509      -3.06255  -0.00001   0.00003  -0.00006  -0.00003  -3.06259
   D510      -2.42746   0.00000   0.00001   0.00007   0.00008  -2.42737
   D511      -1.10398   0.00000   0.00000   0.00004   0.00004  -1.10394
   D512      -0.05205   0.00000   0.00002   0.00001   0.00003  -0.05202
   D513       2.17366  -0.00000   0.00002  -0.00000   0.00002   2.17368
   D514       2.80876   0.00000   0.00001   0.00013   0.00013   2.80889
   D515       2.66874   0.00000   0.00001   0.00006   0.00007   2.66881
   D516      -2.56251   0.00000   0.00003   0.00002   0.00005  -2.56246
   D517      -0.33680  -0.00000   0.00003   0.00001   0.00004  -0.33676
   D518       0.29830   0.00000   0.00001   0.00015   0.00016   0.29845
   D519       2.30220   0.00001   0.00001  -0.00004  -0.00003   2.30217
   D520      -2.92905   0.00001   0.00003  -0.00007  -0.00004  -2.92910
   D521      -0.70334   0.00000   0.00003  -0.00008  -0.00006  -0.70340
   D522      -0.06825   0.00001   0.00001   0.00005   0.00006  -0.06818
   D523      -2.17623  -0.00001   0.00001  -0.00014  -0.00013  -2.17635
   D524       2.84219  -0.00000   0.00004  -0.00015  -0.00011   2.84208
   D525      -1.06356  -0.00001   0.00003  -0.00019  -0.00015  -1.06371
   D526       0.02947  -0.00001   0.00004  -0.00014  -0.00010   0.02937
   D527       1.49183  -0.00001   0.00003  -0.00022  -0.00019   1.49164
   D528       1.73557   0.00000  -0.00006  -0.00012  -0.00018   1.73538
   D529       0.79262   0.00000  -0.00001  -0.00007  -0.00008   0.79254
   D530      -3.01783   0.00000  -0.00002  -0.00014  -0.00016  -3.01799
   D531      -1.47798  -0.00000  -0.00002   0.00002  -0.00001  -1.47799
   D532      -0.19657  -0.00000  -0.00003  -0.00007  -0.00010  -0.19668
   D533       0.14337  -0.00001   0.00004  -0.00013  -0.00009   0.14327
   D534      -0.99926  -0.00001   0.00002  -0.00014  -0.00012  -0.99939
   D535       1.61699  -0.00000   0.00001  -0.00001  -0.00001   1.61698
   D536      -2.04135  -0.00001   0.00002  -0.00013  -0.00011  -2.04146
   D537       3.10461  -0.00000   0.00002  -0.00010  -0.00008   3.10453
   D538      -0.24563  -0.00001  -0.00000   0.00006   0.00005  -0.24558
   D539      -1.90547  -0.00000  -0.00001   0.00016   0.00016  -1.90531
   D540      -1.59972  -0.00001  -0.00000  -0.00001  -0.00001  -1.59974
   D541       3.02362  -0.00000  -0.00000   0.00010   0.00009   3.02371
   D542       0.83964  -0.00001   0.00001  -0.00005  -0.00004   0.83960
   D543      -0.82020  -0.00001   0.00000   0.00006   0.00006  -0.82014
   D544      -3.01687  -0.00001   0.00002  -0.00017  -0.00015  -3.01702
   D545       1.60648  -0.00001   0.00002  -0.00007  -0.00005   1.60643
   D546       1.92729  -0.00001   0.00002  -0.00013  -0.00011   1.92717
   D547       0.26745  -0.00001   0.00001  -0.00002  -0.00001   0.26744
   D548       2.36329  -0.00001   0.00013  -0.00016  -0.00004   2.36325
   D549      -2.12878  -0.00001   0.00009  -0.00028  -0.00019  -2.12897
   D550      -0.74180  -0.00000   0.00004  -0.00015  -0.00011  -0.74191
   D551       0.62409   0.00000   0.00003  -0.00000   0.00003   0.62413
   D552      -3.04886   0.00013  -0.00018   0.00311   0.00293  -3.04593
   D553       0.05648   0.00011   0.00000   0.00257   0.00257   0.05905
   D554       0.87037  -0.00001   0.00001  -0.00003  -0.00002   0.87035
   D555      -0.69621  -0.00000   0.00001  -0.00004  -0.00003  -0.69624
   D556      -3.04638  -0.00002   0.00002  -0.00008  -0.00007  -3.04645
   D557       2.20207   0.00001   0.00008   0.00034   0.00041   2.20248
   D558       0.63549   0.00001   0.00008   0.00032   0.00041   0.63590
   D559      -1.71468   0.00000   0.00009   0.00028   0.00037  -1.71431
   D560      -0.91356   0.00002  -0.00005   0.00073   0.00068  -0.91288
   D561      -2.48014   0.00003  -0.00005   0.00072   0.00067  -2.47947
   D562       1.45288   0.00002  -0.00004   0.00068   0.00063   1.45351
   D563       0.62842   0.00002  -0.00007   0.00049   0.00042   0.62884
   D564      -0.85061  -0.00002   0.00001  -0.00028  -0.00026  -0.85088
   D565       2.77057   0.00002  -0.00022   0.00124   0.00102   2.77159
   D566      -0.78412   0.00004  -0.00020   0.00095   0.00075  -0.78338
   D567      -2.26316   0.00001  -0.00012   0.00018   0.00006  -2.26310
   D568       1.35802   0.00004  -0.00035   0.00170   0.00135   1.35937
   D569       2.33210   0.00002  -0.00008   0.00058   0.00051   2.33261
   D570       0.85306  -0.00001   0.00001  -0.00018  -0.00018   0.85288
   D571      -1.80894   0.00003  -0.00022   0.00133   0.00111  -1.80784
   D572       1.05522   0.00006  -0.00010   0.00156   0.00146   1.05668
   D573       3.01627   0.00025  -0.00069   0.00775   0.00706   3.02333
   D574       2.40082  -0.00004  -0.00006  -0.00083  -0.00088   2.39993
   D575      -1.92132   0.00015  -0.00065   0.00536   0.00471  -1.91661
   D576       0.85561  -0.00000  -0.00002   0.00002   0.00000   0.85561
   D577      -0.72040  -0.00000  -0.00002  -0.00001  -0.00004  -0.72044
   D578      -3.09961  -0.00000   0.00001  -0.00005  -0.00004  -3.09965
   D579       2.17810   0.00000  -0.00002   0.00022   0.00020   2.17831
   D580       0.60209   0.00000  -0.00003   0.00019   0.00017   0.60225
   D581      -1.77712   0.00000   0.00000   0.00015   0.00016  -1.77696
   D582       0.58027  -0.00000   0.00005  -0.00065  -0.00060   0.57967
   D583      -0.25355   0.00001  -0.00004   0.00017   0.00013  -0.25342
   D584      -2.79858   0.00001  -0.00007   0.00006  -0.00001  -2.79859
   D585       1.16375  -0.00002   0.00004  -0.00038  -0.00034   1.16341
   D586      -1.38128  -0.00002   0.00001  -0.00050  -0.00049  -1.38177
   D587      -0.90451  -0.00001   0.00006  -0.00032  -0.00027  -0.90478
   D588       0.24735   0.00000   0.00002   0.00019   0.00021   0.24755
   D589       3.03624  -0.00000  -0.00006   0.00017   0.00012   3.03636
   D590      -3.09520   0.00001  -0.00004   0.00058   0.00054  -3.09466
   D591      -1.94335   0.00002  -0.00008   0.00109   0.00101  -1.94233
   D592       0.84555   0.00001  -0.00015   0.00108   0.00093   0.84647
   D593       2.96783  -0.00000   0.00005  -0.00016  -0.00010   2.96772
   D594      -0.79954  -0.00000  -0.00001   0.00000  -0.00001  -0.79955
   D595       0.60443  -0.00000  -0.00001  -0.00002  -0.00003   0.60441
   D596       2.84081  -0.00000  -0.00001  -0.00004  -0.00005   2.84076
   D597      -2.09238   0.00000   0.00002   0.00022   0.00024  -2.09213
   D598      -0.68840   0.00000   0.00003   0.00020   0.00022  -0.68818
   D599       1.54798   0.00000   0.00003   0.00017   0.00020   1.54818
   D600       0.34843   0.00000  -0.00008   0.00035   0.00026   0.34870
   D601       0.07404   0.00000  -0.00012   0.00042   0.00030   0.07434
   D602      -1.37890  -0.00000  -0.00001  -0.00008  -0.00009  -1.37898
   D603       2.95705   0.00001   0.00001  -0.00013  -0.00013   2.95693
   D604      -0.94129  -0.00000  -0.00012   0.00015   0.00003  -0.94126
   D605      -1.21568  -0.00000  -0.00016   0.00022   0.00006  -1.21562
   D606      -2.66862  -0.00001  -0.00005  -0.00028  -0.00033  -2.66894
   D607       1.66733  -0.00000  -0.00003  -0.00033  -0.00036   1.66697
   D608      -0.72546   0.00000   0.00009  -0.00025  -0.00017  -0.72562
   D609       0.19332  -0.00000   0.00011  -0.00040  -0.00029   0.19303
   D610       3.00083  -0.00000  -0.00002   0.00024   0.00023   3.00105
   D611      -0.14465  -0.00000   0.00015  -0.00047  -0.00031  -0.14496
   D612       0.76885  -0.00001   0.00015  -0.00049  -0.00033   0.76852
   D613      -3.00490  -0.00001   0.00001   0.00016   0.00018  -3.00473
   D614      -2.48332   0.00003   0.00039   0.00142   0.00182  -2.48150
   D615      -1.56982   0.00002   0.00038   0.00141   0.00179  -1.56802
   D616       0.93961   0.00002   0.00025   0.00205   0.00230   0.94192
   D617      -1.36065  -0.00010   0.00010  -0.00181  -0.00171  -1.36236
   D618       2.67336   0.00006  -0.00049   0.00122   0.00074   2.67410
   D619      -2.82604  -0.00008   0.00004  -0.00065  -0.00062  -2.82665
   D620       1.20798   0.00008  -0.00055   0.00238   0.00183   1.20981
   D621       0.91405  -0.00009  -0.00018  -0.00316  -0.00335   0.91070
   D622      -1.33512   0.00007  -0.00076  -0.00013  -0.00090  -1.33602
   D623       0.50857  -0.00000   0.00003  -0.00016  -0.00013   0.50843
   D624       3.12559  -0.00001   0.00006  -0.00011  -0.00005   3.12555
   D625       2.47183   0.00000   0.00002   0.00039   0.00041   2.47224
   D626      -1.19433  -0.00000   0.00006   0.00044   0.00050  -1.19383
   D627       1.95290  -0.00000   0.00003  -0.00014  -0.00011   1.95280
   D628      -1.71325  -0.00001   0.00007  -0.00008  -0.00002  -1.71327
   D629      -0.73811  -0.00000   0.00001  -0.00004  -0.00003  -0.73814
   D630       0.82738   0.00000   0.00000  -0.00001  -0.00001   0.82738
   D631      -3.01510  -0.00000   0.00001  -0.00004  -0.00003  -3.01513
   D632       0.58389  -0.00000   0.00002  -0.00001   0.00001   0.58390
   D633       2.14938   0.00000   0.00002   0.00002   0.00004   2.14942
   D634      -1.69311  -0.00000   0.00003  -0.00001   0.00002  -1.69309
   D635      -2.69598  -0.00001   0.00003  -0.00018  -0.00015  -2.69613
   D636      -1.13049  -0.00000   0.00002  -0.00015  -0.00013  -1.13061
   D637       1.31021  -0.00001   0.00003  -0.00018  -0.00015   1.31007
   D638       0.22630   0.00001  -0.00008   0.00005  -0.00003   0.22628
   D639       3.03804   0.00003  -0.00005   0.00092   0.00087   3.03891
   D640      -0.48393   0.00001  -0.00002   0.00012   0.00010  -0.48383
   D641       1.05839   0.00001  -0.00002   0.00008   0.00006   1.05845
   D642      -3.08371   0.00001  -0.00002   0.00004   0.00003  -3.08368
   D643       0.81129  -0.00000   0.00003  -0.00000   0.00003   0.81132
   D644       2.35361  -0.00000   0.00003  -0.00004  -0.00001   2.35360
   D645      -1.78849  -0.00001   0.00004  -0.00008  -0.00004  -1.78853
   D646      -1.01172   0.00002  -0.00000   0.00010   0.00009  -1.01163
   D647       0.24478   0.00001   0.00001  -0.00002  -0.00000   0.24478
   D648       3.05609   0.00002  -0.00004   0.00025   0.00020   3.05629
   D649      -2.48546  -0.00001   0.00007  -0.00001   0.00006  -2.48540
   D650      -1.22896  -0.00002   0.00008  -0.00012  -0.00004  -1.22900
   D651       1.58235  -0.00001   0.00003   0.00014   0.00017   1.58252
   D652       0.88425  -0.00001   0.00004  -0.00057  -0.00053   0.88372
   D653       2.14075  -0.00002   0.00006  -0.00069  -0.00063   2.14012
   D654      -1.33113  -0.00001   0.00000  -0.00042  -0.00042  -1.33155
   D655       0.97963   0.00001  -0.00003   0.00027   0.00024   0.97987
   D656      -0.26011  -0.00000  -0.00000  -0.00017  -0.00017  -0.26028
   D657      -2.82793  -0.00002   0.00028  -0.00133  -0.00105  -2.82898
   D658       2.50305  -0.00001  -0.00003  -0.00043  -0.00046   2.50259
   D659       1.26330  -0.00002  -0.00000  -0.00087  -0.00087   1.26243
   D660      -1.30452  -0.00004   0.00029  -0.00204  -0.00175  -1.30626
   D661      -0.87850   0.00001  -0.00001   0.00023   0.00022  -0.87828
   D662      -2.11824  -0.00001   0.00002  -0.00021  -0.00019  -2.11843
   D663       1.59712  -0.00002   0.00031  -0.00137  -0.00106   1.59606
   D664      -3.04398  -0.00000   0.00005  -0.00011  -0.00006  -3.04404
   D665       0.26372  -0.00000   0.00004  -0.00011  -0.00007   0.26365
   D666       0.45109   0.00000   0.00000   0.00000   0.00000   0.45109
   D667      -1.05684  -0.00000   0.00001  -0.00004  -0.00003  -1.05687
   D668      -3.14061   0.00000  -0.00000   0.00005   0.00005  -3.14056
   D669      -0.85084   0.00000  -0.00000   0.00004   0.00004  -0.85080
   D670      -2.35876  -0.00000   0.00000   0.00000   0.00000  -2.35876
   D671       1.84065   0.00000  -0.00001   0.00009   0.00008   1.84074
   D672       1.53524   0.00000  -0.00000   0.00001   0.00001   1.53524
   D673      -0.05115   0.00000  -0.00001   0.00002   0.00001  -0.05114
   D674      -2.66673  -0.00000  -0.00000  -0.00006  -0.00006  -2.66679
   D675       0.01633  -0.00000   0.00000  -0.00003  -0.00003   0.01631
   D676      -1.57005  -0.00000  -0.00000  -0.00002  -0.00002  -1.57008
   D677       2.09755  -0.00000   0.00000  -0.00010  -0.00009   2.09745
   D678      -2.02201   0.00000  -0.00000   0.00005   0.00005  -2.02196
   D679       2.67479   0.00000  -0.00001   0.00006   0.00005   2.67485
   D680       0.05921  -0.00000  -0.00000  -0.00002  -0.00002   0.05919
   D681       1.07409  -0.00000  -0.00000   0.00000   0.00000   1.07409
   D682      -0.50149  -0.00000  -0.00001   0.00002   0.00000  -0.50148
   D683      -3.08616  -0.00000   0.00000  -0.00007  -0.00007  -3.08622
   D684       2.36481  -0.00000   0.00000  -0.00003  -0.00003   2.36479
   D685       0.78924  -0.00000  -0.00001  -0.00002  -0.00002   0.78922
   D686      -1.79543  -0.00000   0.00001  -0.00010  -0.00010  -1.79553
   D687      -1.01515  -0.00000   0.00002  -0.00004  -0.00001  -1.01516
   D688       0.22347  -0.00000   0.00000  -0.00006  -0.00006   0.22341
   D689       3.03317   0.00000  -0.00002   0.00013   0.00011   3.03328
   D690      -2.48860  -0.00000   0.00001  -0.00001  -0.00000  -2.48860
   D691      -1.24998  -0.00000  -0.00001  -0.00003  -0.00005  -1.25003
   D692       1.55972   0.00000  -0.00003   0.00016   0.00012   1.55984
   D693      -0.58034   0.00000   0.00001  -0.00001  -0.00001  -0.58035
   D694       0.83842  -0.00000   0.00001  -0.00008  -0.00007   0.83835
   D695      -2.88074   0.00000  -0.00001   0.00003   0.00003  -2.88071
   D696       0.71334  -0.00000  -0.00001  -0.00019  -0.00020   0.71315
   D697       2.13210  -0.00000  -0.00001  -0.00025  -0.00026   2.13184
   D698      -1.58706  -0.00000  -0.00002  -0.00014  -0.00016  -1.58722
   D699      -2.56541  -0.00000   0.00005  -0.00013  -0.00008  -2.56549
   D700      -1.14665  -0.00001   0.00005  -0.00019  -0.00014  -1.14680
   D701       1.41738  -0.00000   0.00003  -0.00008  -0.00005   1.41732
   D702       0.99136  -0.00000   0.00003  -0.00007  -0.00004   0.99132
   D703      -0.21031   0.00000  -0.00000   0.00004   0.00004  -0.21027
   D704      -3.01438  -0.00000   0.00002  -0.00014  -0.00013  -3.01451
   D705       2.77320   0.00000  -0.00012  -0.00042  -0.00054   2.77266
   D706       1.57153   0.00001  -0.00015  -0.00031  -0.00047   1.57107
   D707      -1.23254   0.00000  -0.00014  -0.00050  -0.00063  -1.23317
   D708       2.30578  -0.00001   0.00006  -0.00020  -0.00014   2.30564
   D709       1.10411  -0.00000   0.00002  -0.00009  -0.00007   1.10405
   D710      -1.69996  -0.00001   0.00004  -0.00027  -0.00023  -1.70019
   D711      -2.92963  -0.00000   0.00004  -0.00011  -0.00006  -2.92970
   D712       2.88967  -0.00000  -0.00004  -0.00062  -0.00066   2.88901
   D713       0.82127  -0.00001  -0.00000  -0.00008  -0.00008   0.82118
   D714      -0.60845   0.00000  -0.00001   0.00002   0.00001  -0.60844
   D715      -2.88837  -0.00000  -0.00000  -0.00000  -0.00001  -2.88838
   D716       2.11399  -0.00000   0.00002   0.00009   0.00010   2.11409
   D717       0.68427   0.00001   0.00000   0.00020   0.00020   0.68447
   D718      -1.59565   0.00000   0.00001   0.00017   0.00018  -1.59547
   D719      -1.17744  -0.00001  -0.00002  -0.00008  -0.00010  -1.17754
   D720      -2.60715   0.00000  -0.00003   0.00002  -0.00000  -2.60716
   D721       1.39611  -0.00000  -0.00002  -0.00000  -0.00002   1.39608
   D722       0.97273   0.00000   0.00000  -0.00011  -0.00010   0.97263
   D723      -0.22372  -0.00000  -0.00002  -0.00001  -0.00003  -0.22375
   D724      -3.05182  -0.00001   0.00003  -0.00023  -0.00020  -3.05202
   D725       2.77789   0.00000   0.00008   0.00047   0.00056   2.77845
   D726       1.58144  -0.00000   0.00006   0.00057   0.00063   1.58207
   D727      -1.24666  -0.00001   0.00011   0.00035   0.00046  -1.24620
   D728       2.26940   0.00000  -0.00001  -0.00010  -0.00011   2.26929
   D729       1.07295  -0.00000  -0.00003  -0.00001  -0.00004   1.07291
   D730      -1.75515  -0.00001   0.00002  -0.00023  -0.00021  -1.75535
   D731       1.37047  -0.00000   0.00000  -0.00009  -0.00009   1.37039
   D732      -0.12150   0.00000  -0.00010   0.00040   0.00030  -0.12120
   D733      -0.38925   0.00001  -0.00010   0.00046   0.00036  -0.38890
   D734      -2.95747   0.00000   0.00002  -0.00015  -0.00014  -2.95760
   D735       2.65766  -0.00001  -0.00003  -0.00021  -0.00023   2.65743
   D736       1.16569  -0.00000  -0.00013   0.00029   0.00016   1.16584
   D737       0.89793   0.00001  -0.00013   0.00034   0.00021   0.89814
   D738      -1.67028   0.00000  -0.00002  -0.00026  -0.00028  -1.67056
   D739      -0.85707   0.00000  -0.00001   0.00004   0.00003  -0.85704
   D740       0.72604   0.00000  -0.00001   0.00006   0.00005   0.72609
   D741       2.97693   0.00000  -0.00000   0.00002   0.00001   2.97695
   D742      -2.19942  -0.00000  -0.00004  -0.00008  -0.00011  -2.19953
   D743      -0.61631  -0.00000  -0.00003  -0.00005  -0.00009  -0.61640
   D744       1.63458  -0.00000  -0.00003  -0.00010  -0.00013   1.63445
   D745       0.88331  -0.00000   0.00002  -0.00005  -0.00003   0.88328
   D746       2.46642  -0.00000   0.00002  -0.00003  -0.00001   2.46642
   D747      -1.56587  -0.00000   0.00003  -0.00007  -0.00005  -1.56592
   D748      -0.71044  -0.00000   0.00001  -0.00001  -0.00001  -0.71045
   D749       0.86896  -0.00000   0.00001  -0.00003  -0.00002   0.86895
   D750      -2.98903  -0.00000   0.00000   0.00001   0.00001  -2.98902
   D751       0.61513  -0.00000   0.00003   0.00009   0.00012   0.61525
   D752       2.19454   0.00000   0.00003   0.00008   0.00011   2.19465
   D753      -1.66345   0.00000   0.00002   0.00011   0.00014  -1.66331
   D754      -2.47243  -0.00000  -0.00003   0.00007   0.00004  -2.47238
   D755      -0.89302   0.00000  -0.00002   0.00006   0.00004  -0.89299
   D756       1.53217   0.00000  -0.00003   0.00009   0.00006   1.53224
[truncated: 7,715,945 more chars]
