# Supplementary material for: A DFT Study on Ben(n = 10–12) Clusters with Hydrogen Storage Capacity
Source: Molecules. 2026 Feb 6;31(3):566. doi: 10.3390/molecules31030566 (PMC12899933; doi:10.3390/molecules31030566)
Supplement: Supplementary file 1 [file molecules-31-00566-s001.zip › Supplementary Information/Be11/H22-Be11.gjf]

%chk=C:\Users\18823\Desktop\BeH\BeH11\out\2\H22-Be11.chk
# opt freq def2tzvp em=gd3bj pbe1pbe

Title Card Required

0 1
 Be                 0.07579600   -0.04729600    1.57682200
 Be                -0.28297100   -1.95876000    0.39356000
 Be                 1.56837400   -1.16214500    0.26856800
 Be                 0.31510900   -1.10036300   -1.46093600
 Be                 1.92477200    0.74869400    0.95853100
 Be                -1.71509900   -0.84917900   -0.76164900
 Be                -1.55542300    0.96837200    0.36071400
 Be                -0.49696800    0.76434900   -1.49331100
 Be                 0.29212400    1.76560700    0.21154300
 Be                 1.59573000    0.56499900   -0.99940200
 Be                -1.82823500   -0.88212100    1.22970500
 H                  3.25811900    1.32329700    1.46687200
 H                  2.82914800    1.17910000    2.13408000
 H                 -3.09643800   -1.41013400    1.92654600
 H                 -2.59578600   -1.21751500    2.52790300
 H                 -0.05152300    3.21814700    0.56992200
 H                  0.76233200    3.18835500    0.52151400
 H                 -0.72027100   -3.34521300    0.87000300
 H                  0.09233300   -3.39040200    0.80913900
 H                 -0.22394000   -0.15118600    3.07615600
 H                  0.53831900    0.17306100    3.02067700
 H                 -0.93841900    1.85379800   -2.55568000
 H                 -0.90504400    1.17951700   -2.97002000
 H                  2.43991600    0.89990100   -2.26034600
 H                  2.89895500    1.10854700   -1.63200200
 H                 -2.70025600   -1.27204300   -1.89046400
 H                 -3.06936400   -1.46103800   -1.20020100
 H                 -2.34078600    2.23445900    0.75295000
 H                 -2.87208200    1.61954500    0.80339200
 H                  2.93002500   -1.78912300    0.61072700
 H                  2.40053700   -2.40358500    0.66011800
 H                  0.51822700   -1.67715600   -2.92676100
 H                  0.68156400   -2.28436900   -2.44434100
 H                  1.24070700   -2.49185000    3.23012700
 H                  1.46322300   -2.91505800    3.80830700
 H                 -1.57002700   -4.43764400   -2.18460300
 H                 -1.42617700   -3.82189600   -1.78083700
 H                 -2.09824100    4.66785200   -1.64153900
 H                 -1.83884400    4.02457000   -1.35979000
 H                 -4.10833000    1.76444800   -2.25011000
 H                 -3.56208400    1.43575200   -1.85412100
 H                  3.34892700   -1.78702800   -2.10621600
 H                  3.85874000   -2.13585500   -2.53240200
 H                 -5.01004700   -0.07501600    0.27064800
 H                 -5.75761400   -0.04528200    0.31108500
 H                  5.74526200   -0.05692600   -0.34042400
 H                  4.99723900   -0.04864700   -0.29831000
 H                  3.86965300    4.05423900   -0.62060000
 H                  3.37787600    3.50036900   -0.50711600
 H                 -0.89073000    2.53838100    3.14149200
 H                 -1.04793200    3.00499600    3.70765100
 H                  0.87705828    0.38470591   -4.35955810
 H                  1.01341244    0.38419996   -4.94385878
 H                  1.76739934   -5.08255802   -0.30331118
 H                  1.50044533   -4.54683916   -0.26158758
