# Supplementary material for: A DFT Study on Ben(n = 10–12) Clusters with Hydrogen Storage Capacity
Source: Molecules. 2026 Feb 6;31(3):566. doi: 10.3390/molecules31030566 (PMC12899933; doi:10.3390/molecules31030566)
Supplement: Supplementary file 1 [file molecules-31-00566-s001.zip › Supplementary Information/Be11/H22-Be11.out]

 Entering Gaussian System, Link 0=g16
 Initial command:
 /home/super/DK/Gaussian/g16/l1.exe "/home/super/DK/Gaussian/g16scratch/Gau-16249.inp" -scrdir="/home/super/DK/Gaussian/g16scratch/"
 Default is to use a total of  14 processors:
                               14 via shared-memory
                                1 via Linda
 Entering Link 1 = /home/super/DK/Gaussian/g16/l1.exe PID=     16251.
  
 Copyright (c) 1988,1990,1992,1993,1995,1998,2003,2009,2016,
            Gaussian, Inc.  All Rights Reserved.
  
 This is part of the Gaussian(R) 16 program.  It is based on
 the Gaussian(R) 09 system (copyright 2009, Gaussian, Inc.),
 the Gaussian(R) 03 system (copyright 2003, Gaussian, Inc.),
 the Gaussian(R) 98 system (copyright 1998, Gaussian, Inc.),
 the Gaussian(R) 94 system (copyright 1995, Gaussian, Inc.),
 the Gaussian 92(TM) system (copyright 1992, Gaussian, Inc.),
 the Gaussian 90(TM) system (copyright 1990, Gaussian, Inc.),
 the Gaussian 88(TM) system (copyright 1988, Gaussian, Inc.),
 the Gaussian 86(TM) system (copyright 1986, Carnegie Mellon
 University), and the Gaussian 82(TM) system (copyright 1983,
 Carnegie Mellon University). Gaussian is a federally registered
 trademark of Gaussian, Inc.
  
 This software contains proprietary and confidential information,
 including trade secrets, belonging to Gaussian, Inc.
  
 This software is provided under written license and may be
 used, copied, transmitted, or stored only in accord with that
 written license.
  
 The following legend is applicable only to US Government
 contracts under FAR:
  
                    RESTRICTED RIGHTS LEGEND
  
 Use, reproduction and disclosure by the US Government is
 subject to restrictions as set forth in subparagraphs (a)
 and (c) of the Commercial Computer Software - Restricted
 Rights clause in FAR 52.227-19.
  
 Gaussian, Inc.
 340 Quinnipiac St., Bldg. 40, Wallingford CT 06492
  
  
 ---------------------------------------------------------------
 Warning -- This program may not be used in any manner that
 competes with the business of Gaussian, Inc. or will provide
 assistance to any competitor of Gaussian, Inc.  The licensee
 of this program is prohibited from giving any competitor of
 Gaussian, Inc. access to this program.  By using this program,
 the user acknowledges that Gaussian, Inc. is engaged in the
 business of creating and licensing software in the field of
 computational chemistry and represents and warrants to the
 licensee that it is not a competitor of Gaussian, Inc. and that
 it will not use this program in any manner prohibited above.
 ---------------------------------------------------------------
  

 Cite this work as:
 Gaussian 16, Revision A.03,
 M. J. Frisch, G. W. Trucks, H. B. Schlegel, G. E. Scuseria, 
 M. A. Robb, J. R. Cheeseman, G. Scalmani, V. Barone, 
 G. A. Petersson, H. Nakatsuji, X. Li, M. Caricato, A. V. Marenich, 
 J. Bloino, B. G. Janesko, R. Gomperts, B. Mennucci, H. P. Hratchian, 
 J. V. Ortiz, A. F. Izmaylov, J. L. Sonnenberg, D. Williams-Young, 
 F. Ding, F. Lipparini, F. Egidi, J. Goings, B. Peng, A. Petrone, 
 T. Henderson, D. Ranasinghe, V. G. Zakrzewski, J. Gao, N. Rega, 
 G. Zheng, W. Liang, M. Hada, M. Ehara, K. Toyota, R. Fukuda, 
 J. Hasegawa, M. Ishida, T. Nakajima, Y. Honda, O. Kitao, H. Nakai, 
 T. Vreven, K. Throssell, J. A. Montgomery, Jr., J. E. Peralta, 
 F. Ogliaro, M. J. Bearpark, J. J. Heyd, E. N. Brothers, K. N. Kudin, 
 V. N. Staroverov, T. A. Keith, R. Kobayashi, J. Normand, 
 K. Raghavachari, A. P. Rendell, J. C. Burant, S. S. Iyengar, 
 J. Tomasi, M. Cossi, J. M. Millam, M. Klene, C. Adamo, R. Cammi, 
 J. W. Ochterski, R. L. Martin, K. Morokuma, O. Farkas, 
 J. B. Foresman, and D. J. Fox, Gaussian, Inc., Wallingford CT, 2016.
 
 ******************************************
 Gaussian 16:  ES64L-G16RevA.03 25-Dec-2016
                10-Sep-2024 
 ******************************************
 %chk=/home/super/YCY/BeH/Be11/2/H22-Be11.chk
 ------------------------------------
 # opt freq def2tzvp em=gd3bj pbe1pbe
 ------------------------------------
 1/18=20,19=15,26=3,38=1/1,3;
 2/9=110,12=2,17=6,18=5,40=1/2;
 3/5=44,7=101,11=2,25=1,30=1,71=1,74=-13,124=41/1,2,3;
 4//1;
 5/5=2,38=5/2;
 6/7=2,8=2,9=2,10=2,28=1/1;
 7//1,2,3,16;
 1/18=20,19=15,26=3/3(2);
 2/9=110/2;
 99//99;
 2/9=110/2;
 3/5=44,7=101,11=2,25=1,30=1,71=1,74=-13,124=41/1,2,3;
 4/5=5,16=3,69=1/1;
 5/5=2,38=5/2;
 7//1,2,3,16;
 1/18=20,19=15,26=3/3(-5);
 2/9=110/2;
 6/7=2,8=2,9=2,10=2,19=2,28=1/1;
 99/9=1/99;
 -------------------
 Title Card Required
 -------------------
 Symbolic Z-matrix:
 Charge =  0 Multiplicity = 1
 Be                    0.0758   -0.0473    1.57682 
 Be                   -0.28297  -1.95876   0.39356 
 Be                    1.56837  -1.16215   0.26857 
 Be                    0.31511  -1.10036  -1.46094 
 Be                    1.92477   0.74869   0.95853 
 Be                   -1.7151   -0.84918  -0.76165 
 Be                   -1.55542   0.96837   0.36071 
 Be                   -0.49697   0.76435  -1.49331 
 Be                    0.29212   1.76561   0.21154 
 Be                    1.59573   0.565    -0.9994 
 Be                   -1.82824  -0.88212   1.22971 
 H                     3.25812   1.3233    1.46687 
 H                     2.82915   1.1791    2.13408 
 H                    -3.09644  -1.41013   1.92655 
 H                    -2.59579  -1.21752   2.5279 
 H                    -0.05152   3.21815   0.56992 
 H                     0.76233   3.18836   0.52151 
 H                    -0.72027  -3.34521   0.87 
 H                     0.09233  -3.3904    0.80914 
 H                    -0.22394  -0.15119   3.07616 
 H                     0.53832   0.17306   3.02068 
 H                    -0.93842   1.8538   -2.55568 
 H                    -0.90504   1.17952  -2.97002 
 H                     2.43992   0.8999   -2.26035 
 H                     2.89896   1.10855  -1.632 
 H                    -2.70026  -1.27204  -1.89046 
 H                    -3.06936  -1.46104  -1.2002 
 H                    -2.34079   2.23446   0.75295 
 H                    -2.87208   1.61955   0.80339 
 H                     2.93003  -1.78912   0.61073 
 H                     2.40054  -2.40359   0.66012 
 H                     0.51823  -1.67716  -2.92676 
 H                     0.68156  -2.28437  -2.44434 
 H                     1.24071  -2.49185   3.23013 
 H                     1.46322  -2.91506   3.80831 
 H                    -1.57003  -4.43764  -2.1846 
 H                    -1.42618  -3.8219   -1.78084 
 H                    -2.09824   4.66785  -1.64154 
 H                    -1.83884   4.02457  -1.35979 
 H                    -4.10833   1.76445  -2.25011 
 H                    -3.56208   1.43575  -1.85412 
 H                     3.34893  -1.78703  -2.10622 
 H                     3.85874  -2.13586  -2.5324 
 H                    -5.01005  -0.07502   0.27065 
 H                    -5.75761  -0.04528   0.31109 
 H                     5.74526  -0.05693  -0.34042 
 H                     4.99724  -0.04865  -0.29831 
 H                     3.86965   4.05424  -0.6206 
 H                     3.37788   3.50037  -0.50712 
 H                    -0.89073   2.53838   3.14149 
 H                    -1.04793   3.005     3.70765 
 H                     0.87706   0.38471  -4.35956 
 H                     1.01341   0.3842   -4.94386 
 H                     1.7674   -5.08256  -0.30331 
 H                     1.50045  -4.54684  -0.26159 
 
 Add virtual bond connecting atoms H55        and H19        Dist= 3.99D+00.
 Add virtual bond connecting atoms H52        and H23        Dist= 4.53D+00.
 Add virtual bond connecting atoms H52        and H32        Dist= 4.79D+00.
 Add virtual bond connecting atoms H39        and H16        Dist= 5.20D+00.
 Add virtual bond connecting atoms H39        and H22        Dist= 4.98D+00.
 Add virtual bond connecting atoms H49        and H17        Dist= 5.34D+00.
 Add virtual bond connecting atoms H49        and H25        Dist= 5.08D+00.
 Add virtual bond connecting atoms H37        and H18        Dist= 5.26D+00.
 Add virtual bond connecting atoms H37        and H33        Dist= 5.09D+00.
 Add virtual bond connecting atoms H42        and H24        Dist= 5.37D+00.
 Add virtual bond connecting atoms H42        and H30        Dist= 5.19D+00.
 Add virtual bond connecting atoms H42        and H33        Dist= 5.17D+00.
 Add virtual bond connecting atoms H47        and H12        Dist= 5.35D+00.
 Add virtual bond connecting atoms H47        and H25        Dist= 5.18D+00.
 Add virtual bond connecting atoms H47        and H30        Dist= 5.39D+00.
 Add virtual bond connecting atoms H41        and H22        Dist= 5.19D+00.
 Add virtual bond connecting atoms H41        and H23        Dist= 5.47D+00.
 Add virtual bond connecting atoms H41        and H26        Dist= 5.37D+00.
 Add virtual bond connecting atoms H41        and H29        Dist= 5.20D+00.
 Add virtual bond connecting atoms H34        and H19        Dist= 5.34D+00.
 Add virtual bond connecting atoms H34        and H20        Dist= 5.23D+00.
 Add virtual bond connecting atoms H34        and H21        Dist= 5.22D+00.
 Add virtual bond connecting atoms H34        and H31        Dist= 5.33D+00.
 Add virtual bond connecting atoms H50        and H16        Dist= 5.27D+00.
 Add virtual bond connecting atoms H50        and H20        Dist= 5.24D+00.
 Add virtual bond connecting atoms H50        and H21        Dist= 5.23D+00.
 Add virtual bond connecting atoms H50        and H28        Dist= 5.31D+00.
 Add virtual bond connecting atoms H44        and H14        Dist= 5.41D+00.
 Add virtual bond connecting atoms H44        and H27        Dist= 5.29D+00.
 Add virtual bond connecting atoms H44        and H29        Dist= 5.25D+00.

 GradGradGradGradGradGradGradGradGradGradGradGradGradGradGradGradGradGrad
 Berny optimization.
 Initialization pass.
                           ----------------------------
                           !    Initial Parameters    !
                           ! (Angstroms and Degrees)  !
 --------------------------                            --------------------------
 ! Name  Definition              Value          Derivative Info.                !
 --------------------------------------------------------------------------------
 ! R1    R(1,2)                  2.2765         estimate D2E/DX2                !
 ! R2    R(1,3)                  2.2764         estimate D2E/DX2                !
 ! R3    R(1,5)                  2.1058         estimate D2E/DX2                !
 ! R4    R(1,7)                  2.2741         estimate D2E/DX2                !
 ! R5    R(1,9)                  2.2798         estimate D2E/DX2                !
 ! R6    R(1,11)                 2.1078         estimate D2E/DX2                !
 ! R7    R(1,20)                 1.5325         estimate D2E/DX2                !
 ! R8    R(1,21)                 1.5321         estimate D2E/DX2                !
 ! R9    R(2,3)                  2.0193         estimate D2E/DX2                !
 ! R10   R(2,4)                  2.1292         estimate D2E/DX2                !
 ! R11   R(2,6)                  2.1486         estimate D2E/DX2                !
 ! R12   R(2,11)                 2.0606         estimate D2E/DX2                !
 ! R13   R(2,18)                 1.5299         estimate D2E/DX2                !
 ! R14   R(2,19)                 1.5373         estimate D2E/DX2                !
 ! R15   R(3,4)                  2.1367         estimate D2E/DX2                !
 ! R16   R(3,5)                  2.0626         estimate D2E/DX2                !
 ! R17   R(3,10)                 2.1428         estimate D2E/DX2                !
 ! R18   R(3,30)                 1.5376         estimate D2E/DX2                !
 ! R19   R(3,31)                 1.545          estimate D2E/DX2                !
 ! R20   R(4,6)                  2.1619         estimate D2E/DX2                !
 ! R21   R(4,8)                  2.0341         estimate D2E/DX2                !
 ! R22   R(4,10)                 2.1509         estimate D2E/DX2                !
 ! R23   R(4,32)                 1.5883         estimate D2E/DX2                !
 ! R24   R(4,33)                 1.5822         estimate D2E/DX2                !
 ! R25   R(5,9)                  2.0634         estimate D2E/DX2                !
 ! R26   R(5,10)                 1.9939         estimate D2E/DX2                !
 ! R27   R(5,12)                 1.5383         estimate D2E/DX2                !
 ! R28   R(5,13)                 1.5444         estimate D2E/DX2                !
 ! R29   R(6,7)                  2.1421         estimate D2E/DX2                !
 ! R30   R(6,8)                  2.15           estimate D2E/DX2                !
 ! R31   R(6,11)                 1.9948         estimate D2E/DX2                !
 ! R32   R(6,26)                 1.5568         estimate D2E/DX2                !
 ! R33   R(6,27)                 1.5494         estimate D2E/DX2                !
 ! R34   R(7,8)                  2.1446         estimate D2E/DX2                !
 ! R35   R(7,9)                  2.0177         estimate D2E/DX2                !
 ! R36   R(7,11)                 2.0625         estimate D2E/DX2                !
 ! R37   R(7,28)                 1.5407         estimate D2E/DX2                !
 ! R38   R(7,29)                 1.5341         estimate D2E/DX2                !
 ! R39   R(8,9)                  2.1288         estimate D2E/DX2                !
 ! R40   R(8,10)                 2.1594         estimate D2E/DX2                !
 ! R41   R(8,22)                 1.5844         estimate D2E/DX2                !
 ! R42   R(8,23)                 1.5873         estimate D2E/DX2                !
 ! R43   R(9,10)                 2.1464         estimate D2E/DX2                !
 ! R44   R(9,16)                 1.5351         estimate D2E/DX2                !
 ! R45   R(9,17)                 1.5302         estimate D2E/DX2                !
 ! R46   R(10,24)                1.554          estimate D2E/DX2                !
 ! R47   R(10,25)                1.5473         estimate D2E/DX2                !
 ! R48   R(11,14)                1.5404         estimate D2E/DX2                !
 ! R49   R(11,15)                1.545          estimate D2E/DX2                !
 ! R50   R(12,13)                0.8062         estimate D2E/DX2                !
 ! R51   R(12,47)                2.8324         estimate D2E/DX2                !
 ! R52   R(14,15)                0.8058         estimate D2E/DX2                !
 ! R53   R(14,44)                2.8612         estimate D2E/DX2                !
 ! R54   R(16,17)                0.8158         estimate D2E/DX2                !
 ! R55   R(16,39)                2.7511         estimate D2E/DX2                !
 ! R56   R(16,50)                2.7891         estimate D2E/DX2                !
 ! R57   R(17,49)                2.8278         estimate D2E/DX2                !
 ! R58   R(18,19)                0.8161         estimate D2E/DX2                !
 ! R59   R(18,37)                2.7843         estimate D2E/DX2                !
 ! R60   R(19,34)                2.8262         estimate D2E/DX2                !
 ! R61   R(19,55)                2.1134         estimate D2E/DX2                !
 ! R62   R(20,21)                0.8302         estimate D2E/DX2                !
 ! R63   R(20,34)                2.7654         estimate D2E/DX2                !
 ! R64   R(20,50)                2.7718         estimate D2E/DX2                !
 ! R65   R(21,34)                2.7639         estimate D2E/DX2                !
 ! R66   R(21,50)                2.7661         estimate D2E/DX2                !
 ! R67   R(22,23)                0.7921         estimate D2E/DX2                !
 ! R68   R(22,39)                2.6369         estimate D2E/DX2                !
 ! R69   R(22,41)                2.7478         estimate D2E/DX2                !
 ! R70   R(23,41)                2.8932         estimate D2E/DX2                !
 ! R71   R(23,52)                2.3955         estimate D2E/DX2                !
 ! R72   R(24,25)                0.8056         estimate D2E/DX2                !
 ! R73   R(24,42)                2.8407         estimate D2E/DX2                !
 ! R74   R(25,47)                2.7424         estimate D2E/DX2                !
 ! R75   R(25,49)                2.6862         estimate D2E/DX2                !
 ! R76   R(26,27)                0.8052         estimate D2E/DX2                !
 ! R77   R(26,41)                2.8419         estimate D2E/DX2                !
 ! R78   R(27,44)                2.8019         estimate D2E/DX2                !
 ! R79   R(28,29)                0.8142         estimate D2E/DX2                !
 ! R80   R(28,50)                2.8107         estimate D2E/DX2                !
 ! R81   R(29,41)                2.7518         estimate D2E/DX2                !
 ! R82   R(29,44)                2.7796         estimate D2E/DX2                !
 ! R83   R(30,31)                0.8126         estimate D2E/DX2                !
 ! R84   R(30,42)                2.749          estimate D2E/DX2                !
 ! R85   R(30,47)                2.8511         estimate D2E/DX2                !
 ! R86   R(31,34)                2.821          estimate D2E/DX2                !
 ! R87   R(32,33)                0.7925         estimate D2E/DX2                !
 ! R88   R(32,52)                2.5363         estimate D2E/DX2                !
 ! R89   R(33,37)                2.692          estimate D2E/DX2                !
 ! R90   R(33,42)                2.7343         estimate D2E/DX2                !
 ! R91   R(34,35)                0.7503         estimate D2E/DX2                !
 ! R92   R(36,37)                0.7502         estimate D2E/DX2                !
 ! R93   R(38,39)                0.7487         estimate D2E/DX2                !
 ! R94   R(40,41)                0.7505         estimate D2E/DX2                !
 ! R95   R(42,43)                0.7505         estimate D2E/DX2                !
 ! R96   R(44,45)                0.7493         estimate D2E/DX2                !
 ! R97   R(46,47)                0.7493         estimate D2E/DX2                !
 ! R98   R(48,49)                0.7493         estimate D2E/DX2                !
 ! R99   R(50,51)                0.7503         estimate D2E/DX2                !
 ! R100  R(52,53)                0.6            estimate D2E/DX2                !
 ! R101  R(54,55)                0.6            estimate D2E/DX2                !
 ! A1    A(2,1,5)              107.6464         estimate D2E/DX2                !
 ! A2    A(2,1,7)               89.0837         estimate D2E/DX2                !
 ! A3    A(2,1,9)              111.8005         estimate D2E/DX2                !
 ! A4    A(2,1,20)             114.8832         estimate D2E/DX2                !
 ! A5    A(2,1,21)             131.1619         estimate D2E/DX2                !
 ! A6    A(3,1,7)              112.44           estimate D2E/DX2                !
 ! A7    A(3,1,9)               89.0295         estimate D2E/DX2                !
 ! A8    A(3,1,11)             107.6782         estimate D2E/DX2                !
 ! A9    A(3,1,20)             131.0929         estimate D2E/DX2                !
 ! A10   A(3,1,21)             114.4628         estimate D2E/DX2                !
 ! A11   A(5,1,7)              107.6969         estimate D2E/DX2                !
 ! A12   A(5,1,11)             153.4445         estimate D2E/DX2                !
 ! A13   A(5,1,20)             118.9861         estimate D2E/DX2                !
 ! A14   A(5,1,21)              87.5508         estimate D2E/DX2                !
 ! A15   A(7,1,20)             114.4043         estimate D2E/DX2                !
 ! A16   A(7,1,21)             131.0183         estimate D2E/DX2                !
 ! A17   A(9,1,11)             107.5808         estimate D2E/DX2                !
 ! A18   A(9,1,20)             131.1749         estimate D2E/DX2                !
 ! A19   A(9,1,21)             114.9207         estimate D2E/DX2                !
 ! A20   A(11,1,20)             87.5694         estimate D2E/DX2                !
 ! A21   A(11,1,21)            119.0047         estimate D2E/DX2                !
 ! A22   A(1,2,4)               94.0102         estimate D2E/DX2                !
 ! A23   A(1,2,6)               87.1852         estimate D2E/DX2                !
 ! A24   A(1,2,18)             130.0992         estimate D2E/DX2                !
 ! A25   A(1,2,19)             127.0829         estimate D2E/DX2                !
 ! A26   A(3,2,6)              111.9674         estimate D2E/DX2                !
 ! A27   A(3,2,11)             120.4323         estimate D2E/DX2                !
 ! A28   A(3,2,18)             129.7065         estimate D2E/DX2                !
 ! A29   A(3,2,19)              99.2241         estimate D2E/DX2                !
 ! A30   A(4,2,11)             110.6964         estimate D2E/DX2                !
 ! A31   A(4,2,18)             135.798          estimate D2E/DX2                !
 ! A32   A(4,2,19)             122.8422         estimate D2E/DX2                !
 ! A33   A(6,2,18)             116.4181         estimate D2E/DX2                !
 ! A34   A(6,2,19)             142.0924         estimate D2E/DX2                !
 ! A35   A(11,2,18)             97.6304         estimate D2E/DX2                !
 ! A36   A(11,2,19)            124.0539         estimate D2E/DX2                !
 ! A37   A(1,3,4)               93.8093         estimate D2E/DX2                !
 ! A38   A(1,3,10)              87.3463         estimate D2E/DX2                !
 ! A39   A(1,3,30)             130.7256         estimate D2E/DX2                !
 ! A40   A(1,3,31)             126.9431         estimate D2E/DX2                !
 ! A41   A(2,3,5)              120.2104         estimate D2E/DX2                !
 ! A42   A(2,3,10)             111.488          estimate D2E/DX2                !
 ! A43   A(2,3,30)             129.5876         estimate D2E/DX2                !
 ! A44   A(2,3,31)              99.2731         estimate D2E/DX2                !
 ! A45   A(4,3,5)              110.201          estimate D2E/DX2                !
 ! A46   A(4,3,30)             135.3417         estimate D2E/DX2                !
 ! A47   A(4,3,31)             122.9757         estimate D2E/DX2                !
 ! A48   A(5,3,30)              98.6445         estimate D2E/DX2                !
 ! A49   A(5,3,31)             124.5106         estimate D2E/DX2                !
 ! A50   A(10,3,30)            116.6819         estimate D2E/DX2                !
 ! A51   A(10,3,31)            142.2563         estimate D2E/DX2                !
 ! A52   A(2,4,8)              105.7413         estimate D2E/DX2                !
 ! A53   A(2,4,10)             107.0069         estimate D2E/DX2                !
 ! A54   A(2,4,32)             133.8947         estimate D2E/DX2                !
 ! A55   A(2,4,33)             107.7412         estimate D2E/DX2                !
 ! A56   A(3,4,6)              106.9986         estimate D2E/DX2                !
 ! A57   A(3,4,8)              105.8754         estimate D2E/DX2                !
 ! A58   A(3,4,32)             131.4146         estimate D2E/DX2                !
 ! A59   A(3,4,33)             110.2189         estimate D2E/DX2                !
 ! A60   A(6,4,10)             113.5626         estimate D2E/DX2                !
 ! A61   A(6,4,32)             117.4396         estimate D2E/DX2                !
 ! A62   A(6,4,33)             120.3647         estimate D2E/DX2                !
 ! A63   A(8,4,32)             111.6712         estimate D2E/DX2                !
 ! A64   A(8,4,33)             140.2278         estimate D2E/DX2                !
 ! A65   A(10,4,32)            113.7703         estimate D2E/DX2                !
 ! A66   A(10,4,33)            125.0914         estimate D2E/DX2                !
 ! A67   A(1,5,10)              96.2343         estimate D2E/DX2                !
 ! A68   A(1,5,12)             143.6296         estimate D2E/DX2                !
 ! A69   A(1,5,13)             113.3296         estimate D2E/DX2                !
 ! A70   A(3,5,9)              101.464          estimate D2E/DX2                !
 ! A71   A(3,5,12)             127.3261         estimate D2E/DX2                !
 ! A72   A(3,5,13)             127.879          estimate D2E/DX2                !
 ! A73   A(9,5,12)             128.4154         estimate D2E/DX2                !
 ! A74   A(9,5,13)             126.9818         estimate D2E/DX2                !
 ! A75   A(10,5,12)            120.1291         estimate D2E/DX2                !
 ! A76   A(10,5,13)            150.4334         estimate D2E/DX2                !
 ! A77   A(2,6,7)               96.1298         estimate D2E/DX2                !
 ! A78   A(2,6,8)              101.121          estimate D2E/DX2                !
 ! A79   A(2,6,26)             132.1723         estimate D2E/DX2                !
 ! A80   A(2,6,27)             122.0609         estimate D2E/DX2                !
 ! A81   A(4,6,7)              101.4234         estimate D2E/DX2                !
 ! A82   A(4,6,11)             111.977          estimate D2E/DX2                !
 ! A83   A(4,6,26)             109.1577         estimate D2E/DX2                !
 ! A84   A(4,6,27)             133.107          estimate D2E/DX2                !
 ! A85   A(7,6,26)             131.1136         estimate D2E/DX2                !
 ! A86   A(7,6,27)             123.2649         estimate D2E/DX2                !
 ! A87   A(8,6,11)             112.5962         estimate D2E/DX2                !
 ! A88   A(8,6,26)             108.3986         estimate D2E/DX2                !
 ! A89   A(8,6,27)             134.0459         estimate D2E/DX2                !
 ! A90   A(11,6,26)            133.1141         estimate D2E/DX2                !
 ! A91   A(11,6,27)            103.0884         estimate D2E/DX2                !
 ! A92   A(1,7,6)               87.4039         estimate D2E/DX2                !
 ! A93   A(1,7,8)               93.7728         estimate D2E/DX2                !
 ! A94   A(1,7,28)             126.6227         estimate D2E/DX2                !
 ! A95   A(1,7,29)             130.6089         estimate D2E/DX2                !
 ! A96   A(6,7,9)              111.3931         estimate D2E/DX2                !
 ! A97   A(6,7,28)             142.4351         estimate D2E/DX2                !
 ! A98   A(6,7,29)             116.5741         estimate D2E/DX2                !
 ! A99   A(8,7,11)             110.1311         estimate D2E/DX2                !
 ! A100  A(8,7,28)             123.3574         estimate D2E/DX2                !
 ! A101  A(8,7,29)             135.5131         estimate D2E/DX2                !
 ! A102  A(9,7,11)             120.4485         estimate D2E/DX2                !
 ! A103  A(9,7,28)              99.2583         estimate D2E/DX2                !
 ! A104  A(9,7,29)             129.7526         estimate D2E/DX2                !
 ! A105  A(11,7,28)            124.2371         estimate D2E/DX2                !
 ! A106  A(11,7,29)             98.3795         estimate D2E/DX2                !
 ! A107  A(4,8,7)              105.6931         estimate D2E/DX2                !
 ! A108  A(4,8,9)              105.6904         estimate D2E/DX2                !
 ! A109  A(4,8,22)             138.7844         estimate D2E/DX2                !
 ! A110  A(4,8,23)             110.9291         estimate D2E/DX2                !
 ! A111  A(6,8,9)              106.8852         estimate D2E/DX2                !
 ! A112  A(6,8,10)             113.6997         estimate D2E/DX2                !
 ! A113  A(6,8,22)             125.8977         estimate D2E/DX2                !
 ! A114  A(6,8,23)             111.5444         estimate D2E/DX2                !
 ! A115  A(7,8,10)             106.8186         estimate D2E/DX2                !
 ! A116  A(7,8,22)             112.1314         estimate D2E/DX2                !
 ! A117  A(7,8,23)             130.7304         estimate D2E/DX2                !
 ! A118  A(9,8,22)             108.4727         estimate D2E/DX2                !
 ! A119  A(9,8,23)             135.8346         estimate D2E/DX2                !
 ! A120  A(10,8,22)            119.1336         estimate D2E/DX2                !
 ! A121  A(10,8,23)            119.0829         estimate D2E/DX2                !
 ! A122  A(1,9,8)               94.0376         estimate D2E/DX2                !
 ! A123  A(1,9,10)              87.1735         estimate D2E/DX2                !
 ! A124  A(1,9,16)             126.2569         estimate D2E/DX2                !
 ! A125  A(1,9,17)             130.3333         estimate D2E/DX2                !
 ! A126  A(5,9,7)              120.1995         estimate D2E/DX2                !
 ! A127  A(5,9,8)              110.5741         estimate D2E/DX2                !
 ! A128  A(5,9,16)             123.9835         estimate D2E/DX2                !
 ! A129  A(5,9,17)              98.1497         estimate D2E/DX2                !
 ! A130  A(7,9,10)             112.1361         estimate D2E/DX2                !
 ! A131  A(7,9,16)              98.7214         estimate D2E/DX2                !
 ! A132  A(7,9,17)             129.3292         estimate D2E/DX2                !
 ! A133  A(8,9,16)             123.3018         estimate D2E/DX2                !
 ! A134  A(8,9,17)             135.5177         estimate D2E/DX2                !
 ! A135  A(10,9,16)            142.8399         estimate D2E/DX2                !
 ! A136  A(10,9,17)            116.5987         estimate D2E/DX2                !
 ! A137  A(3,10,8)             101.3839         estimate D2E/DX2                !
 ! A138  A(3,10,9)              96.2726         estimate D2E/DX2                !
 ! A139  A(3,10,24)            131.3615         estimate D2E/DX2                !
 ! A140  A(3,10,25)            122.401          estimate D2E/DX2                !
 ! A141  A(4,10,5)             112.352          estimate D2E/DX2                !
 ! A142  A(4,10,9)             101.1009         estimate D2E/DX2                !
 ! A143  A(4,10,24)            108.4327         estimate D2E/DX2                !
 ! A144  A(4,10,25)            133.2941         estimate D2E/DX2                !
 ! A145  A(5,10,8)             112.0876         estimate D2E/DX2                !
 ! A146  A(5,10,24)            133.4174         estimate D2E/DX2                !
 ! A147  A(5,10,25)            103.3041         estimate D2E/DX2                !
 ! A148  A(8,10,24)            108.7218         estimate D2E/DX2                !
 ! A149  A(8,10,25)            133.6547         estimate D2E/DX2                !
 ! A150  A(9,10,24)            131.8489         estimate D2E/DX2                !
 ! A151  A(9,10,25)            123.0728         estimate D2E/DX2                !
 ! A152  A(1,11,6)              96.1207         estimate D2E/DX2                !
 ! A153  A(1,11,14)            143.6094         estimate D2E/DX2                !
 ! A154  A(1,11,15)            113.3523         estimate D2E/DX2                !
 ! A155  A(2,11,7)             101.4564         estimate D2E/DX2                !
 ! A156  A(2,11,14)            128.4531         estimate D2E/DX2                !
 ! A157  A(2,11,15)            126.8766         estimate D2E/DX2                !
 ! A158  A(6,11,14)            120.2618         estimate D2E/DX2                !
 ! A159  A(6,11,15)            150.5245         estimate D2E/DX2                !
 ! A160  A(7,11,14)            127.3769         estimate D2E/DX2                !
 ! A161  A(7,11,15)            127.9169         estimate D2E/DX2                !
 ! A162  A(5,12,47)             98.3562         estimate D2E/DX2                !
 ! A163  A(13,12,47)           139.0973         estimate D2E/DX2                !
 ! A164  A(11,14,44)            97.4046         estimate D2E/DX2                !
 ! A165  A(15,14,44)           137.3804         estimate D2E/DX2                !
 ! A166  A(9,16,39)            105.0137         estimate D2E/DX2                !
 ! A167  A(9,16,50)             92.9802         estimate D2E/DX2                !
 ! A168  A(17,16,39)           128.1103         estimate D2E/DX2                !
 ! A169  A(17,16,50)           110.2404         estimate D2E/DX2                !
 ! A170  A(39,16,50)           121.512          estimate D2E/DX2                !
 ! A171  A(9,17,49)            108.2481         estimate D2E/DX2                !
 ! A172  A(16,17,49)           160.0925         estimate D2E/DX2                !
 ! A173  A(2,18,37)             86.0506         estimate D2E/DX2                !
 ! A174  A(19,18,37)            99.9013         estimate D2E/DX2                !
 ! A175  A(2,19,34)             91.9878         estimate D2E/DX2                !
 ! A176  A(2,19,55)            122.3638         estimate D2E/DX2                !
 ! A177  A(18,19,34)           108.8498         estimate D2E/DX2                !
 ! A178  A(18,19,55)           137.0097         estimate D2E/DX2                !
 ! A179  A(34,19,55)           109.7086         estimate D2E/DX2                !
 ! A180  A(1,20,34)             90.4734         estimate D2E/DX2                !
 ! A181  A(1,20,50)             90.2482         estimate D2E/DX2                !
 ! A182  A(34,20,50)           161.334          estimate D2E/DX2                !
 ! A183  A(1,21,34)             90.542          estimate D2E/DX2                !
 ! A184  A(1,21,50)             90.469          estimate D2E/DX2                !
 ! A185  A(34,21,50)           162.2627         estimate D2E/DX2                !
 ! A186  A(8,22,39)            110.9224         estimate D2E/DX2                !
 ! A187  A(8,22,41)             89.4402         estimate D2E/DX2                !
 ! A188  A(23,22,39)           162.2483         estimate D2E/DX2                !
 ! A189  A(39,22,41)            71.5432         estimate D2E/DX2                !
 ! A190  A(8,23,41)             84.2864         estimate D2E/DX2                !
 ! A191  A(8,23,52)            105.1653         estimate D2E/DX2                !
 ! A192  A(22,23,52)           128.1119         estimate D2E/DX2                !
 ! A193  A(41,23,52)           159.4421         estimate D2E/DX2                !
 ! A194  A(10,24,42)            85.754          estimate D2E/DX2                !
 ! A195  A(25,24,42)            91.1642         estimate D2E/DX2                !
 ! A196  A(10,25,47)           107.3005         estimate D2E/DX2                !
 ! A197  A(10,25,49)           106.9632         estimate D2E/DX2                !
 ! A198  A(24,25,47)           134.9082         estimate D2E/DX2                !
 ! A199  A(24,25,49)           131.208          estimate D2E/DX2                !
 ! A200  A(47,25,49)            92.0432         estimate D2E/DX2                !
 ! A201  A(6,26,41)             85.6312         estimate D2E/DX2                !
 ! A202  A(27,26,41)            94.2243         estimate D2E/DX2                !
 ! A203  A(6,27,44)            105.1569         estimate D2E/DX2                !
 ! A204  A(26,27,44)           130.645          estimate D2E/DX2                !
 ! A205  A(7,28,50)             92.42           estimate D2E/DX2                !
 ! A206  A(29,28,50)           111.448          estimate D2E/DX2                !
 ! A207  A(7,29,41)             84.732          estimate D2E/DX2                !
 ! A208  A(7,29,44)            110.2462         estimate D2E/DX2                !
 ! A209  A(28,29,41)            98.8723         estimate D2E/DX2                !
 ! A210  A(28,29,44)           161.8862         estimate D2E/DX2                !
 ! A211  A(41,29,44)            65.2488         estimate D2E/DX2                !
 ! A212  A(3,30,42)             85.107          estimate D2E/DX2                !
 ! A213  A(3,30,47)            108.7965         estimate D2E/DX2                !
 ! A214  A(31,30,42)            99.203          estimate D2E/DX2                !
 ! A215  A(31,30,47)           162.4381         estimate D2E/DX2                !
 ! A216  A(42,30,47)            64.7823         estimate D2E/DX2                !
 ! A217  A(3,31,34)             91.9815         estimate D2E/DX2                !
 ! A218  A(30,31,34)           110.2992         estimate D2E/DX2                !
 ! A219  A(4,32,52)            104.1364         estimate D2E/DX2                !
 ! A220  A(33,32,52)           159.6432         estimate D2E/DX2                !
 ! A221  A(4,33,37)             95.3288         estimate D2E/DX2                !
 ! A222  A(4,33,42)             90.743          estimate D2E/DX2                !
 ! A223  A(32,33,37)           115.2303         estimate D2E/DX2                !
 ! A224  A(32,33,42)            97.8721         estimate D2E/DX2                !
 ! A225  A(37,33,42)           146.8458         estimate D2E/DX2                !
 ! A226  A(19,34,20)            90.3554         estimate D2E/DX2                !
 ! A227  A(19,34,21)            97.9539         estimate D2E/DX2                !
 ! A228  A(19,34,31)            52.8858         estimate D2E/DX2                !
 ! A229  A(19,34,35)           126.9637         estimate D2E/DX2                !
 ! A230  A(20,34,31)            98.0795         estimate D2E/DX2                !
 ! A231  A(20,34,35)           132.6419         estimate D2E/DX2                !
 ! A232  A(21,34,31)            90.3024         estimate D2E/DX2                !
 ! A233  A(21,34,35)           132.6599         estimate D2E/DX2                !
 ! A234  A(31,34,35)           126.7109         estimate D2E/DX2                !
 ! A235  A(18,37,33)            86.4666         estimate D2E/DX2                !
 ! A236  A(18,37,36)           134.5475         estimate D2E/DX2                !
 ! A237  A(33,37,36)           119.0936         estimate D2E/DX2                !
 ! A238  A(16,39,22)            81.6603         estimate D2E/DX2                !
 ! A239  A(16,39,38)           137.8122         estimate D2E/DX2                !
 ! A240  A(22,39,38)           130.9197         estimate D2E/DX2                !
 ! A241  A(22,41,26)            81.4969         estimate D2E/DX2                !
 ! A242  A(22,41,29)            89.8275         estimate D2E/DX2                !
 ! A243  A(22,41,40)           119.5787         estimate D2E/DX2                !
 ! A244  A(23,41,26)            68.4186         estimate D2E/DX2                !
 ! A245  A(23,41,29)            98.5179         estimate D2E/DX2                !
 ! A246  A(23,41,40)           120.2462         estimate D2E/DX2                !
 ! A247  A(26,41,29)            89.997          estimate D2E/DX2                !
 ! A248  A(26,41,40)           129.1457         estimate D2E/DX2                !
 ! A249  A(29,41,40)           131.5155         estimate D2E/DX2                !
 ! A250  A(24,42,30)            90.3199         estimate D2E/DX2                !
 ! A251  A(24,42,33)            81.557          estimate D2E/DX2                !
 ! A252  A(24,42,43)           128.7707         estimate D2E/DX2                !
 ! A253  A(30,42,33)            88.4773         estimate D2E/DX2                !
 ! A254  A(30,42,43)           131.6371         estimate D2E/DX2                !
 ! A255  A(33,42,43)           120.5249         estimate D2E/DX2                !
 ! A256  A(14,44,27)            67.0294         estimate D2E/DX2                !
 ! A257  A(14,44,29)            70.07           estimate D2E/DX2                !
 ! A258  A(14,44,45)           130.889          estimate D2E/DX2                !
 ! A259  A(27,44,29)            82.4981         estimate D2E/DX2                !
 ! A260  A(27,44,45)           137.6493         estimate D2E/DX2                !
 ! A261  A(29,44,45)           137.1296         estimate D2E/DX2                !
 ! A262  A(12,47,25)            68.2164         estimate D2E/DX2                !
 ! A263  A(12,47,30)            69.6229         estimate D2E/DX2                !
 ! A264  A(12,47,46)           130.7967         estimate D2E/DX2                !
 ! A265  A(25,47,30)            81.8299         estimate D2E/DX2                !
 ! A266  A(25,47,46)           137.8341         estimate D2E/DX2                !
 ! A267  A(30,47,46)           137.3101         estimate D2E/DX2                !
 ! A268  A(17,49,25)            83.6371         estimate D2E/DX2                !
 ! A269  A(17,49,48)           138.0452         estimate D2E/DX2                !
 ! A270  A(25,49,48)           135.3771         estimate D2E/DX2                !
 ! A271  A(16,50,20)            98.1854         estimate D2E/DX2                !
 ! A272  A(16,50,21)            90.7272         estimate D2E/DX2                !
 ! A273  A(16,50,28)            52.992          estimate D2E/DX2                !
 ! A274  A(16,50,51)           127.3852         estimate D2E/DX2                !
 ! A275  A(20,50,28)            89.9515         estimate D2E/DX2                !
 ! A276  A(20,50,51)           132.1935         estimate D2E/DX2                !
 ! A277  A(21,50,28)            97.8713         estimate D2E/DX2                !
 ! A278  A(21,50,51)           132.2969         estimate D2E/DX2                !
 ! A279  A(28,50,51)           126.8969         estimate D2E/DX2                !
 ! A280  A(23,52,32)            80.6069         estimate D2E/DX2                !
 ! A281  A(23,52,53)           137.2421         estimate D2E/DX2                !
 ! A282  A(32,52,53)           125.5629         estimate D2E/DX2                !
 ! A283  A(19,55,54)           145.108          estimate D2E/DX2                !
 ! D1    D(5,1,2,4)            -44.6798         estimate D2E/DX2                !
 ! D2    D(5,1,2,6)           -105.0444         estimate D2E/DX2                !
 ! D3    D(5,1,2,18)           132.2075         estimate D2E/DX2                !
 ! D4    D(5,1,2,19)            92.5822         estimate D2E/DX2                !
 ! D5    D(7,1,2,4)             63.6172         estimate D2E/DX2                !
 ! D6    D(7,1,2,6)              3.2526         estimate D2E/DX2                !
 ! D7    D(7,1,2,18)          -119.4954         estimate D2E/DX2                !
 ! D8    D(7,1,2,19)          -159.1207         estimate D2E/DX2                !
 ! D9    D(9,1,2,4)             14.9643         estimate D2E/DX2                !
 ! D10   D(9,1,2,6)            -45.4003         estimate D2E/DX2                !
 ! D11   D(9,1,2,18)          -168.1484         estimate D2E/DX2                !
 ! D12   D(9,1,2,19)           152.2263         estimate D2E/DX2                !
 ! D13   D(20,1,2,4)          -179.7613         estimate D2E/DX2                !
 ! D14   D(20,1,2,6)           119.874          estimate D2E/DX2                !
 ! D15   D(20,1,2,18)           -2.874          estimate D2E/DX2                !
 ! D16   D(20,1,2,19)          -42.4993         estimate D2E/DX2                !
 ! D17   D(21,1,2,4)          -147.3034         estimate D2E/DX2                !
 ! D18   D(21,1,2,6)           152.332          estimate D2E/DX2                !
 ! D19   D(21,1,2,18)           29.5839         estimate D2E/DX2                !
 ! D20   D(21,1,2,19)          -10.0414         estimate D2E/DX2                !
 ! D21   D(7,1,3,4)            -14.7489         estimate D2E/DX2                !
 ! D22   D(7,1,3,10)            45.2847         estimate D2E/DX2                !
 ! D23   D(7,1,3,30)           168.8751         estimate D2E/DX2                !
 ! D24   D(7,1,3,31)          -151.8525         estimate D2E/DX2                !
 ! D25   D(9,1,3,4)            -63.1278         estimate D2E/DX2                !
 ! D26   D(9,1,3,10)            -3.0942         estimate D2E/DX2                !
 ! D27   D(9,1,3,30)           120.4963         estimate D2E/DX2                !
 ! D28   D(9,1,3,31)           159.7687         estimate D2E/DX2                !
 ! D29   D(11,1,3,4)            45.032          estimate D2E/DX2                !
 ! D30   D(11,1,3,10)          105.0656         estimate D2E/DX2                !
 ! D31   D(11,1,3,30)         -131.344          estimate D2E/DX2                !
 ! D32   D(11,1,3,31)          -92.0716         estimate D2E/DX2                !
 ! D33   D(20,1,3,4)           147.6769         estimate D2E/DX2                !
 ! D34   D(20,1,3,10)         -152.2895         estimate D2E/DX2                !
 ! D35   D(20,1,3,30)          -28.6991         estimate D2E/DX2                !
 ! D36   D(20,1,3,31)           10.5733         estimate D2E/DX2                !
 ! D37   D(21,1,3,4)           179.7893         estimate D2E/DX2                !
 ! D38   D(21,1,3,10)         -120.1771         estimate D2E/DX2                !
 ! D39   D(21,1,3,30)            3.4133         estimate D2E/DX2                !
 ! D40   D(21,1,3,31)           42.6857         estimate D2E/DX2                !
 ! D41   D(2,1,5,10)            46.9487         estimate D2E/DX2                !
 ! D42   D(2,1,5,12)          -131.9692         estimate D2E/DX2                !
 ! D43   D(2,1,5,13)          -133.4593         estimate D2E/DX2                !
 ! D44   D(7,1,5,10)           -47.8634         estimate D2E/DX2                !
 ! D45   D(7,1,5,12)           133.2187         estimate D2E/DX2                !
 ! D46   D(7,1,5,13)           131.7287         estimate D2E/DX2                !
 ! D47   D(11,1,5,10)           -0.2711         estimate D2E/DX2                !
 ! D48   D(11,1,5,12)         -179.189          estimate D2E/DX2                !
 ! D49   D(11,1,5,13)          179.3209         estimate D2E/DX2                !
 ! D50   D(20,1,5,10)          179.8709         estimate D2E/DX2                !
 ! D51   D(20,1,5,12)            0.9531         estimate D2E/DX2                !
 ! D52   D(20,1,5,13)           -0.537          estimate D2E/DX2                !
 ! D53   D(21,1,5,10)          179.6139         estimate D2E/DX2                !
 ! D54   D(21,1,5,12)            0.6961         estimate D2E/DX2                !
 ! D55   D(21,1,5,13)           -0.794          estimate D2E/DX2                !
 ! D56   D(2,1,7,6)             -3.2619         estimate D2E/DX2                !
 ! D57   D(2,1,7,8)            -63.1649         estimate D2E/DX2                !
 ! D58   D(2,1,7,28)           159.4758         estimate D2E/DX2                !
 ! D59   D(2,1,7,29)           120.1736         estimate D2E/DX2                !
 ! D60   D(3,1,7,6)             45.2119         estimate D2E/DX2                !
 ! D61   D(3,1,7,8)            -14.691          estimate D2E/DX2                !
 ! D62   D(3,1,7,28)          -152.0504         estimate D2E/DX2                !
 ! D63   D(3,1,7,29)           168.6475         estimate D2E/DX2                !
 ! D64   D(5,1,7,6)            104.9864         estimate D2E/DX2                !
 ! D65   D(5,1,7,8)             45.0834         estimate D2E/DX2                !
 ! D66   D(5,1,7,28)           -92.2759         estimate D2E/DX2                !
 ! D67   D(5,1,7,29)          -131.578          estimate D2E/DX2                !
 ! D68   D(20,1,7,6)          -120.3175         estimate D2E/DX2                !
 ! D69   D(20,1,7,8)           179.7795         estimate D2E/DX2                !
 ! D70   D(20,1,7,28)           42.4201         estimate D2E/DX2                !
 ! D71   D(20,1,7,29)            3.118          estimate D2E/DX2                !
 ! D72   D(21,1,7,6)          -152.4162         estimate D2E/DX2                !
 ! D73   D(21,1,7,8)           147.6808         estimate D2E/DX2                !
 ! D74   D(21,1,7,28)           10.3215         estimate D2E/DX2                !
 ! D75   D(21,1,7,29)          -28.9807         estimate D2E/DX2                !
 ! D76   D(2,1,9,8)             14.7275         estimate D2E/DX2                !
 ! D77   D(2,1,9,10)           -45.5977         estimate D2E/DX2                !
 ! D78   D(2,1,9,16)           151.9798         estimate D2E/DX2                !
 ! D79   D(2,1,9,17)          -168.7012         estimate D2E/DX2                !
 ! D80   D(3,1,9,8)             63.4145         estimate D2E/DX2                !
 ! D81   D(3,1,9,10)             3.0893         estimate D2E/DX2                !
 ! D82   D(3,1,9,16)          -159.3331         estimate D2E/DX2                !
 ! D83   D(3,1,9,17)          -120.0142         estimate D2E/DX2                !
 ! D84   D(11,1,9,8)           -44.8394         estimate D2E/DX2                !
 ! D85   D(11,1,9,10)         -105.1645         estimate D2E/DX2                !
 ! D86   D(11,1,9,16)           92.413          estimate D2E/DX2                !
 ! D87   D(11,1,9,17)          131.7319         estimate D2E/DX2                !
 ! D88   D(20,1,9,8)          -147.4329         estimate D2E/DX2                !
 ! D89   D(20,1,9,10)          152.2419         estimate D2E/DX2                !
 ! D90   D(20,1,9,16)          -10.1806         estimate D2E/DX2                !
 ! D91   D(20,1,9,17)           29.1384         estimate D2E/DX2                !
 ! D92   D(21,1,9,8)          -179.918          estimate D2E/DX2                !
 ! D93   D(21,1,9,10)          119.7568         estimate D2E/DX2                !
 ! D94   D(21,1,9,16)          -42.6657         estimate D2E/DX2                !
 ! D95   D(21,1,9,17)           -3.3467         estimate D2E/DX2                !
 ! D96   D(3,1,11,6)           -47.8968         estimate D2E/DX2                !
 ! D97   D(3,1,11,14)          133.2721         estimate D2E/DX2                !
 ! D98   D(3,1,11,15)          131.7045         estimate D2E/DX2                !
 ! D99   D(5,1,11,6)            -0.3783         estimate D2E/DX2                !
 ! D100  D(5,1,11,14)         -179.2094         estimate D2E/DX2                !
 ! D101  D(5,1,11,15)          179.223          estimate D2E/DX2                !
 ! D102  D(9,1,11,6)            46.8262         estimate D2E/DX2                !
 ! D103  D(9,1,11,14)         -132.0049         estimate D2E/DX2                !
 ! D104  D(9,1,11,15)         -133.5725         estimate D2E/DX2                !
 ! D105  D(20,1,11,6)          179.4973         estimate D2E/DX2                !
 ! D106  D(20,1,11,14)           0.6663         estimate D2E/DX2                !
 ! D107  D(20,1,11,15)          -0.9013         estimate D2E/DX2                !
 ! D108  D(21,1,11,6)          179.753          estimate D2E/DX2                !
 ! D109  D(21,1,11,14)           0.922          estimate D2E/DX2                !
 ! D110  D(21,1,11,15)          -0.6457         estimate D2E/DX2                !
 ! D111  D(2,1,20,34)           48.4443         estimate D2E/DX2                !
 ! D112  D(2,1,20,50)         -150.208          estimate D2E/DX2                !
 ! D113  D(3,1,20,34)          -12.6937         estimate D2E/DX2                !
 ! D114  D(3,1,20,50)          148.6541         estimate D2E/DX2                !
 ! D115  D(5,1,20,34)          -81.2709         estimate D2E/DX2                !
 ! D116  D(5,1,20,50)           80.0769         estimate D2E/DX2                !
 ! D117  D(7,1,20,34)          149.4604         estimate D2E/DX2                !
 ! D118  D(7,1,20,50)          -49.1918         estimate D2E/DX2                !
 ! D119  D(9,1,20,34)         -149.8292         estimate D2E/DX2                !
 ! D120  D(9,1,20,50)           11.5186         estimate D2E/DX2                !
 ! D121  D(11,1,20,34)          98.7927         estimate D2E/DX2                !
 ! D122  D(11,1,20,50)         -99.8595         estimate D2E/DX2                !
 ! D123  D(2,1,21,34)           11.9994         estimate D2E/DX2                !
 ! D124  D(2,1,21,50)         -150.2919         estimate D2E/DX2                !
 ! D125  D(3,1,21,34)          -48.8287         estimate D2E/DX2                !
 ! D126  D(3,1,21,50)          148.88           estimate D2E/DX2                !
 ! D127  D(5,1,21,34)          -99.447          estimate D2E/DX2                !
 ! D128  D(5,1,21,50)           98.2617         estimate D2E/DX2                !
 ! D129  D(7,1,21,34)          149.0806         estimate D2E/DX2                !
 ! D130  D(7,1,21,50)          -13.2106         estimate D2E/DX2                !
 ! D131  D(9,1,21,34)         -149.8316         estimate D2E/DX2                !
 ! D132  D(9,1,21,50)           47.8771         estimate D2E/DX2                !
 ! D133  D(11,1,21,34)          80.4942         estimate D2E/DX2                !
 ! D134  D(11,1,21,50)         -81.797          estimate D2E/DX2                !
 ! D135  D(6,2,3,5)             62.3744         estimate D2E/DX2                !
 ! D136  D(6,2,3,10)            -0.4974         estimate D2E/DX2                !
 ! D137  D(6,2,3,30)          -162.6215         estimate D2E/DX2                !
 ! D138  D(6,2,3,31)          -158.2189         estimate D2E/DX2                !
 ! D139  D(11,2,3,5)            -0.7074         estimate D2E/DX2                !
 ! D140  D(11,2,3,10)          -63.5791         estimate D2E/DX2                !
 ! D141  D(11,2,3,30)          134.2967         estimate D2E/DX2                !
 ! D142  D(11,2,3,31)          138.6993         estimate D2E/DX2                !
 ! D143  D(18,2,3,5)          -134.1794         estimate D2E/DX2                !
 ! D144  D(18,2,3,10)          162.9489         estimate D2E/DX2                !
 ! D145  D(18,2,3,30)            0.8247         estimate D2E/DX2                !
 ! D146  D(18,2,3,31)            5.2273         estimate D2E/DX2                !
 ! D147  D(19,2,3,5)          -139.5894         estimate D2E/DX2                !
 ! D148  D(19,2,3,10)          157.5389         estimate D2E/DX2                !
 ! D149  D(19,2,3,30)           -4.5852         estimate D2E/DX2                !
 ! D150  D(19,2,3,31)           -0.1827         estimate D2E/DX2                !
 ! D151  D(1,2,4,8)            -41.6442         estimate D2E/DX2                !
 ! D152  D(1,2,4,10)            23.3328         estimate D2E/DX2                !
 ! D153  D(1,2,4,32)           174.8794         estimate D2E/DX2                !
 ! D154  D(1,2,4,33)           160.1393         estimate D2E/DX2                !
 ! D155  D(11,2,4,8)            15.4677         estimate D2E/DX2                !
 ! D156  D(11,2,4,10)           80.4448         estimate D2E/DX2                !
 ! D157  D(11,2,4,32)         -128.0087         estimate D2E/DX2                !
 ! D158  D(11,2,4,33)         -142.7488         estimate D2E/DX2                !
 ! D159  D(18,2,4,8)           141.7712         estimate D2E/DX2                !
 ! D160  D(18,2,4,10)         -153.2517         estimate D2E/DX2                !
 ! D161  D(18,2,4,32)           -1.7052         estimate D2E/DX2                !
 ! D162  D(18,2,4,33)          -16.4453         estimate D2E/DX2                !
 ! D163  D(19,2,4,8)           178.4761         estimate D2E/DX2                !
 ! D164  D(19,2,4,10)         -116.5469         estimate D2E/DX2                !
 ! D165  D(19,2,4,32)           34.9997         estimate D2E/DX2                !
 ! D166  D(19,2,4,33)           20.2596         estimate D2E/DX2                !
 ! D167  D(1,2,6,7)             -3.4726         estimate D2E/DX2                !
 ! D168  D(1,2,6,8)             57.0491         estimate D2E/DX2                !
 ! D169  D(1,2,6,26)          -175.2102         estimate D2E/DX2                !
 ! D170  D(1,2,6,27)          -139.3796         estimate D2E/DX2                !
 ! D171  D(3,2,6,7)            -63.5598         estimate D2E/DX2                !
 ! D172  D(3,2,6,8)             -3.038          estimate D2E/DX2                !
 ! D173  D(3,2,6,26)           124.7026         estimate D2E/DX2                !
 ! D174  D(3,2,6,27)           160.5332         estimate D2E/DX2                !
 ! D175  D(18,2,6,7)           130.6074         estimate D2E/DX2                !
 ! D176  D(18,2,6,8)          -168.8708         estimate D2E/DX2                !
 ! D177  D(18,2,6,26)          -41.1302         estimate D2E/DX2                !
 ! D178  D(18,2,6,27)           -5.2996         estimate D2E/DX2                !
 ! D179  D(19,2,6,7)           153.3741         estimate D2E/DX2                !
 ! D180  D(19,2,6,8)          -146.1041         estimate D2E/DX2                !
 ! D181  D(19,2,6,26)          -18.3634         estimate D2E/DX2                !
 ! D182  D(19,2,6,27)           17.4672         estimate D2E/DX2                !
 ! D183  D(3,2,11,7)            44.5805         estimate D2E/DX2                !
 ! D184  D(3,2,11,14)         -153.2683         estimate D2E/DX2                !
 ! D185  D(3,2,11,15)         -114.7874         estimate D2E/DX2                !
 ! D186  D(4,2,11,7)           -24.2365         estimate D2E/DX2                !
 ! D187  D(4,2,11,14)          137.9147         estimate D2E/DX2                !
 ! D188  D(4,2,11,15)          176.3956         estimate D2E/DX2                !
 ! D189  D(18,2,11,7)         -169.7036         estimate D2E/DX2                !
 ! D190  D(18,2,11,14)          -7.5524         estimate D2E/DX2                !
 ! D191  D(18,2,11,15)          30.9284         estimate D2E/DX2                !
 ! D192  D(19,2,11,7)          173.0017         estimate D2E/DX2                !
 ! D193  D(19,2,11,14)         -24.8472         estimate D2E/DX2                !
 ! D194  D(19,2,11,15)          13.6337         estimate D2E/DX2                !
 ! D195  D(1,2,18,37)          161.3205         estimate D2E/DX2                !
 ! D196  D(3,2,18,37)         -111.8018         estimate D2E/DX2                !
 ! D197  D(4,2,18,37)          -23.1354         estimate D2E/DX2                !
 ! D198  D(6,2,18,37)           51.0383         estimate D2E/DX2                !
 ! D199  D(11,2,18,37)         107.3457         estimate D2E/DX2                !
 ! D200  D(1,2,19,34)           -1.0347         estimate D2E/DX2                !
 ! D201  D(1,2,19,55)         -115.9633         estimate D2E/DX2                !
 ! D202  D(3,2,19,34)           62.8277         estimate D2E/DX2                !
 ! D203  D(3,2,19,55)          -52.101          estimate D2E/DX2                !
 ! D204  D(4,2,19,34)          125.2803         estimate D2E/DX2                !
 ! D205  D(4,2,19,55)           10.3516         estimate D2E/DX2                !
 ! D206  D(6,2,19,34)         -151.5446         estimate D2E/DX2                !
 ! D207  D(6,2,19,55)           93.5268         estimate D2E/DX2                !
 ! D208  D(11,2,19,34)         -73.9859         estimate D2E/DX2                !
 ! D209  D(11,2,19,55)         171.0855         estimate D2E/DX2                !
 ! D210  D(1,3,4,6)            -23.0634         estimate D2E/DX2                !
 ! D211  D(1,3,4,8)             41.4161         estimate D2E/DX2                !
 ! D212  D(1,3,4,32)          -178.8729         estimate D2E/DX2                !
 ! D213  D(1,3,4,33)          -155.5874         estimate D2E/DX2                !
 ! D214  D(5,3,4,6)            -80.0856         estimate D2E/DX2                !
 ! D215  D(5,3,4,8)            -15.6061         estimate D2E/DX2                !
 ! D216  D(5,3,4,32)           124.1048         estimate D2E/DX2                !
 ! D217  D(5,3,4,33)           147.3904         estimate D2E/DX2                !
 ! D218  D(30,3,4,6)           153.0287         estimate D2E/DX2                !
 ! D219  D(30,3,4,8)          -142.4918         estimate D2E/DX2                !
 ! D220  D(30,3,4,32)           -2.7808         estimate D2E/DX2                !
 ! D221  D(30,3,4,33)           20.5047         estimate D2E/DX2                !
 ! D222  D(31,3,4,6)           116.5089         estimate D2E/DX2                !
 ! D223  D(31,3,4,8)          -179.0116         estimate D2E/DX2                !
 ! D224  D(31,3,4,32)          -39.3007         estimate D2E/DX2                !
 ! D225  D(31,3,4,33)          -16.0151         estimate D2E/DX2                !
 ! D226  D(2,3,5,9)            -44.0626         estimate D2E/DX2                !
 ! D227  D(2,3,5,12)           153.7742         estimate D2E/DX2                !
 ! D228  D(2,3,5,13)           115.2311         estimate D2E/DX2                !
 ! D229  D(4,3,5,9)             24.0394         estimate D2E/DX2                !
 ! D230  D(4,3,5,12)          -138.1238         estimate D2E/DX2                !
 ! D231  D(4,3,5,13)          -176.6669         estimate D2E/DX2                !
 ! D232  D(30,3,5,9)           169.3836         estimate D2E/DX2                !
 ! D233  D(30,3,5,12)            7.2204         estimate D2E/DX2                !
 ! D234  D(30,3,5,13)          -31.3227         estimate D2E/DX2                !
 ! D235  D(31,3,5,9)          -172.8637         estimate D2E/DX2                !
 ! D236  D(31,3,5,12)           24.9732         estimate D2E/DX2                !
 ! D237  D(31,3,5,13)          -13.57           estimate D2E/DX2                !
 ! D238  D(1,3,10,8)           -56.5328         estimate D2E/DX2                !
 ! D239  D(1,3,10,9)             3.3059         estimate D2E/DX2                !
 ! D240  D(1,3,10,24)          175.6243         estimate D2E/DX2                !
 ! D241  D(1,3,10,25)          139.3583         estimate D2E/DX2                !
 ! D242  D(2,3,10,8)             3.7725         estimate D2E/DX2                !
 ! D243  D(2,3,10,9)            63.6112         estimate D2E/DX2                !
 ! D244  D(2,3,10,24)         -124.0704         estimate D2E/DX2                !
 ! D245  D(2,3,10,25)         -160.3364         estimate D2E/DX2                !
 ! D246  D(30,3,10,8)          168.4205         estimate D2E/DX2                !
 ! D247  D(30,3,10,9)         -131.7408         estimate D2E/DX2                !
 ! D248  D(30,3,10,24)          40.5776         estimate D2E/DX2                !
 ! D249  D(30,3,10,25)           4.3116         estimate D2E/DX2                !
 ! D250  D(31,3,10,8)          146.0938         estimate D2E/DX2                !
 ! D251  D(31,3,10,9)         -154.0674         estimate D2E/DX2                !
 ! D252  D(31,3,10,24)          18.251          estimate D2E/DX2                !
 ! D253  D(31,3,10,25)         -18.015          estimate D2E/DX2                !
 ! D254  D(1,3,30,42)         -163.2822         estimate D2E/DX2                !
 ! D255  D(1,3,30,47)         -102.0227         estimate D2E/DX2                !
 ! D256  D(2,3,30,42)          109.4386         estimate D2E/DX2                !
 ! D257  D(2,3,30,47)          170.698          estimate D2E/DX2                !
 ! D258  D(4,3,30,42)           21.866          estimate D2E/DX2                !
 ! D259  D(4,3,30,47)           83.1254         estimate D2E/DX2                !
 ! D260  D(5,3,30,42)         -108.7351         estimate D2E/DX2                !
 ! D261  D(5,3,30,47)          -47.4756         estimate D2E/DX2                !
 ! D262  D(10,3,30,42)         -51.919          estimate D2E/DX2                !
 ! D263  D(10,3,30,47)           9.3404         estimate D2E/DX2                !
 ! D264  D(1,3,31,34)            1.1559         estimate D2E/DX2                !
 ! D265  D(2,3,31,34)          -62.7744         estimate D2E/DX2                !
 ! D266  D(4,3,31,34)         -124.7876         estimate D2E/DX2                !
 ! D267  D(5,3,31,34)           74.1942         estimate D2E/DX2                !
 ! D268  D(10,3,31,34)         152.4149         estimate D2E/DX2                !
 ! D269  D(3,4,6,7)             57.6787         estimate D2E/DX2                !
 ! D270  D(3,4,6,11)            -4.0395         estimate D2E/DX2                !
 ! D271  D(3,4,6,26)          -161.0268         estimate D2E/DX2                !
 ! D272  D(3,4,6,27)          -139.4554         estimate D2E/DX2                !
 ! D273  D(10,4,6,7)            -6.3671         estimate D2E/DX2                !
 ! D274  D(10,4,6,11)          -68.0853         estimate D2E/DX2                !
 ! D275  D(10,4,6,26)          134.9274         estimate D2E/DX2                !
 ! D276  D(10,4,6,27)          156.4988         estimate D2E/DX2                !
 ! D277  D(32,4,6,7)          -142.5801         estimate D2E/DX2                !
 ! D278  D(32,4,6,11)          155.7017         estimate D2E/DX2                !
 ! D279  D(32,4,6,26)           -1.2856         estimate D2E/DX2                !
 ! D280  D(32,4,6,27)           20.2858         estimate D2E/DX2                !
 ! D281  D(33,4,6,7)          -175.5978         estimate D2E/DX2                !
 ! D282  D(33,4,6,11)          122.684          estimate D2E/DX2                !
 ! D283  D(33,4,6,26)          -34.3033         estimate D2E/DX2                !
 ! D284  D(33,4,6,27)          -12.7319         estimate D2E/DX2                !
 ! D285  D(2,4,8,7)              0.2695         estimate D2E/DX2                !
 ! D286  D(2,4,8,9)             59.0072         estimate D2E/DX2                !
 ! D287  D(2,4,8,22)          -155.8882         estimate D2E/DX2                !
 ! D288  D(2,4,8,23)          -146.1481         estimate D2E/DX2                !
 ! D289  D(3,4,8,7)            -58.6693         estimate D2E/DX2                !
 ! D290  D(3,4,8,9)              0.0684         estimate D2E/DX2                !
 ! D291  D(3,4,8,22)           145.173          estimate D2E/DX2                !
 ! D292  D(3,4,8,23)           154.9131         estimate D2E/DX2                !
 ! D293  D(32,4,8,7)           152.7858         estimate D2E/DX2                !
 ! D294  D(32,4,8,9)          -148.4766         estimate D2E/DX2                !
 ! D295  D(32,4,8,22)           -3.372          estimate D2E/DX2                !
 ! D296  D(32,4,8,23)            6.3682         estimate D2E/DX2                !
 ! D297  D(33,4,8,7)           146.7311         estimate D2E/DX2                !
 ! D298  D(33,4,8,9)          -154.5312         estimate D2E/DX2                !
 ! D299  D(33,4,8,22)           -9.4266         estimate D2E/DX2                !
 ! D300  D(33,4,8,23)            0.3135         estimate D2E/DX2                !
 ! D301  D(2,4,10,5)             3.247          estimate D2E/DX2                !
 ! D302  D(2,4,10,9)           -58.3228         estimate D2E/DX2                !
 ! D303  D(2,4,10,24)          160.2285         estimate D2E/DX2                !
 ! D304  D(2,4,10,25)          140.071          estimate D2E/DX2                !
 ! D305  D(6,4,10,5)            67.4297         estimate D2E/DX2                !
 ! D306  D(6,4,10,9)             5.86           estimate D2E/DX2                !
 ! D307  D(6,4,10,24)         -135.5888         estimate D2E/DX2                !
 ! D308  D(6,4,10,25)         -155.7463         estimate D2E/DX2                !
 ! D309  D(32,4,10,5)         -154.719          estimate D2E/DX2                !
 ! D310  D(32,4,10,9)          143.7113         estimate D2E/DX2                !
 ! D311  D(32,4,10,24)           2.2625         estimate D2E/DX2                !
 ! D312  D(32,4,10,25)         -17.8949         estimate D2E/DX2                !
 ! D313  D(33,4,10,5)         -123.9341         estimate D2E/DX2                !
 ! D314  D(33,4,10,9)          174.4962         estimate D2E/DX2                !
 ! D315  D(33,4,10,24)          33.0474         estimate D2E/DX2                !
 ! D316  D(33,4,10,25)          12.89           estimate D2E/DX2                !
 ! D317  D(2,4,32,52)          170.9802         estimate D2E/DX2                !
 ! D318  D(3,4,32,52)         -108.9539         estimate D2E/DX2                !
 ! D319  D(6,4,32,52)           97.2485         estimate D2E/DX2                !
 ! D320  D(8,4,32,52)           29.0341         estimate D2E/DX2                !
 ! D321  D(10,4,32,52)         -38.8771         estimate D2E/DX2                !
 ! D322  D(2,4,33,37)           43.0363         estimate D2E/DX2                !
 ! D323  D(2,4,33,42)         -104.3279         estimate D2E/DX2                !
 ! D324  D(3,4,33,37)          103.0596         estimate D2E/DX2                !
 ! D325  D(3,4,33,42)          -44.3046         estimate D2E/DX2                !
 ! D326  D(6,4,33,37)          -22.1699         estimate D2E/DX2                !
 ! D327  D(6,4,33,42)         -169.5342         estimate D2E/DX2                !
 ! D328  D(8,4,33,37)         -103.0234         estimate D2E/DX2                !
 ! D329  D(8,4,33,42)          109.6123         estimate D2E/DX2                !
 ! D330  D(10,4,33,37)         169.9128         estimate D2E/DX2                !
 ! D331  D(10,4,33,42)          22.5485         estimate D2E/DX2                !
 ! D332  D(3,5,9,7)             44.947          estimate D2E/DX2                !
 ! D333  D(3,5,9,8)            -24.106          estimate D2E/DX2                !
 ! D334  D(3,5,9,16)           172.0968         estimate D2E/DX2                !
 ! D335  D(3,5,9,17)          -169.553          estimate D2E/DX2                !
 ! D336  D(12,5,9,7)          -153.1646         estimate D2E/DX2                !
 ! D337  D(12,5,9,8)           137.7823         estimate D2E/DX2                !
 ! D338  D(12,5,9,16)          -26.0148         estimate D2E/DX2                !
 ! D339  D(12,5,9,17)           -7.6646         estimate D2E/DX2                !
 ! D340  D(13,5,9,7)          -114.6045         estimate D2E/DX2                !
 ! D341  D(13,5,9,8)           176.3425         estimate D2E/DX2                !
 ! D342  D(13,5,9,16)           12.5453         estimate D2E/DX2                !
 ! D343  D(13,5,9,17)           30.8955         estimate D2E/DX2                !
 ! D344  D(1,5,10,4)           -30.3104         estimate D2E/DX2                !
 ! D345  D(1,5,10,8)            30.9862         estimate D2E/DX2                !
 ! D346  D(1,5,10,24)         -179.5988         estimate D2E/DX2                !
 ! D347  D(1,5,10,25)         -179.5296         estimate D2E/DX2                !
 ! D348  D(12,5,10,4)          148.9477         estimate D2E/DX2                !
 ! D349  D(12,5,10,8)         -149.7557         estimate D2E/DX2                !
 ! D350  D(12,5,10,24)          -0.3408         estimate D2E/DX2                !
 ! D351  D(12,5,10,25)          -0.2716         estimate D2E/DX2                !
 ! D352  D(13,5,10,4)          150.4488         estimate D2E/DX2                !
 ! D353  D(13,5,10,8)         -148.2546         estimate D2E/DX2                !
 ! D354  D(13,5,10,24)           1.1604         estimate D2E/DX2                !
 ! D355  D(13,5,10,25)           1.2296         estimate D2E/DX2                !
 ! D356  D(1,5,12,47)          135.9912         estimate D2E/DX2                !
 ! D357  D(3,5,12,47)           35.6611         estimate D2E/DX2                !
 ! D358  D(9,5,12,47)         -121.811          estimate D2E/DX2                !
 ! D359  D(10,5,12,47)         -42.765          estimate D2E/DX2                !
 ! D360  D(2,6,7,1)              3.4758         estimate D2E/DX2                !
 ! D361  D(2,6,7,9)             64.0251         estimate D2E/DX2                !
 ! D362  D(2,6,7,28)          -153.5293         estimate D2E/DX2                !
 ! D363  D(2,6,7,29)          -131.4221         estimate D2E/DX2                !
 ! D364  D(4,6,7,1)            -56.2813         estimate D2E/DX2                !
 ! D365  D(4,6,7,9)              4.2681         estimate D2E/DX2                !
 ! D366  D(4,6,7,28)           146.7137         estimate D2E/DX2                !
 ! D367  D(4,6,7,29)           168.8208         estimate D2E/DX2                !
 ! D368  D(26,6,7,1)           175.3489         estimate D2E/DX2                !
 ! D369  D(26,6,7,9)          -124.1018         estimate D2E/DX2                !
 ! D370  D(26,6,7,28)           18.3438         estimate D2E/DX2                !
 ! D371  D(26,6,7,29)           40.451          estimate D2E/DX2                !
 ! D372  D(27,6,7,1)           138.625          estimate D2E/DX2                !
 ! D373  D(27,6,7,9)          -160.8257         estimate D2E/DX2                !
 ! D374  D(27,6,7,28)          -18.3801         estimate D2E/DX2                !
 ! D375  D(27,6,7,29)            3.7271         estimate D2E/DX2                !
 ! D376  D(2,6,8,9)            -58.4861         estimate D2E/DX2                !
 ! D377  D(2,6,8,10)             5.6493         estimate D2E/DX2                !
 ! D378  D(2,6,8,22)           172.5762         estimate D2E/DX2                !
 ! D379  D(2,6,8,23)           143.7246         estimate D2E/DX2                !
 ! D380  D(11,6,8,9)             2.9373         estimate D2E/DX2                !
 ! D381  D(11,6,8,10)           67.0727         estimate D2E/DX2                !
 ! D382  D(11,6,8,22)         -126.0004         estimate D2E/DX2                !
 ! D383  D(11,6,8,23)         -154.852          estimate D2E/DX2                !
 ! D384  D(26,6,8,9)           159.6585         estimate D2E/DX2                !
 ! D385  D(26,6,8,10)         -136.2061         estimate D2E/DX2                !
 ! D386  D(26,6,8,22)           30.7208         estimate D2E/DX2                !
 ! D387  D(26,6,8,23)            1.8693         estimate D2E/DX2                !
 ! D388  D(27,6,8,9)           140.993          estimate D2E/DX2                !
 ! D389  D(27,6,8,10)         -154.8716         estimate D2E/DX2                !
 ! D390  D(27,6,8,22)           12.0553         estimate D2E/DX2                !
 ! D391  D(27,6,8,23)          -16.7963         estimate D2E/DX2                !
 ! D392  D(4,6,11,1)            31.172          estimate D2E/DX2                !
 ! D393  D(4,6,11,14)         -149.6309         estimate D2E/DX2                !
 ! D394  D(4,6,11,15)         -148.0841         estimate D2E/DX2                !
 ! D395  D(8,6,11,1)           -30.1285         estimate D2E/DX2                !
 ! D396  D(8,6,11,14)          149.0686         estimate D2E/DX2                !
 ! D397  D(8,6,11,15)          150.6154         estimate D2E/DX2                !
 ! D398  D(26,6,11,1)         -179.2174         estimate D2E/DX2                !
 ! D399  D(26,6,11,14)          -0.0203         estimate D2E/DX2                !
 ! D400  D(26,6,11,15)           1.5265         estimate D2E/DX2                !
 ! D401  D(27,6,11,1)          179.4263         estimate D2E/DX2                !
 ! D402  D(27,6,11,14)          -1.3767         estimate D2E/DX2                !
 ! D403  D(27,6,11,15)           0.1701         estimate D2E/DX2                !
 ! D404  D(2,6,26,41)          177.8268         estimate D2E/DX2                !
 ! D405  D(4,6,26,41)         -116.7971         estimate D2E/DX2                !
 ! D406  D(7,6,26,41)            8.7593         estimate D2E/DX2                !
 ! D407  D(8,6,26,41)          -57.0324         estimate D2E/DX2                !
 ! D408  D(11,6,26,41)          92.9794         estimate D2E/DX2                !
 ! D409  D(2,6,27,44)          111.2206         estimate D2E/DX2                !
 ! D410  D(4,6,27,44)         -172.7403         estimate D2E/DX2                !
 ! D411  D(7,6,27,44)          -12.9442         estimate D2E/DX2                !
 ! D412  D(8,6,27,44)          -91.4906         estimate D2E/DX2                !
 ! D413  D(11,6,27,44)          49.1964         estimate D2E/DX2                !
 ! D414  D(1,7,8,4)             41.262          estimate D2E/DX2                !
 ! D415  D(1,7,8,10)           -23.2268         estimate D2E/DX2                !
 ! D416  D(1,7,8,22)          -155.4477         estimate D2E/DX2                !
 ! D417  D(1,7,8,23)           178.2795         estimate D2E/DX2                !
 ! D418  D(11,7,8,4)           -15.8653         estimate D2E/DX2                !
 ! D419  D(11,7,8,10)          -80.3541         estimate D2E/DX2                !
 ! D420  D(11,7,8,22)          147.425          estimate D2E/DX2                !
 ! D421  D(11,7,8,23)          121.1522         estimate D2E/DX2                !
 ! D422  D(28,7,8,4)          -179.3473         estimate D2E/DX2                !
 ! D423  D(28,7,8,10)          116.1639         estimate D2E/DX2                !
 ! D424  D(28,7,8,22)          -16.057          estimate D2E/DX2                !
 ! D425  D(28,7,8,23)          -42.3298         estimate D2E/DX2                !
 ! D426  D(29,7,8,4)          -142.3552         estimate D2E/DX2                !
 ! D427  D(29,7,8,10)          153.156          estimate D2E/DX2                !
 ! D428  D(29,7,8,22)           20.9351         estimate D2E/DX2                !
 ! D429  D(29,7,8,23)           -5.3377         estimate D2E/DX2                !
 ! D430  D(6,7,9,5)            -63.9833         estimate D2E/DX2                !
 ! D431  D(6,7,9,10)            -0.9014         estimate D2E/DX2                !
 ! D432  D(6,7,9,16)           157.9798         estimate D2E/DX2                !
 ! D433  D(6,7,9,17)           162.4734         estimate D2E/DX2                !
 ! D434  D(11,7,9,5)            -1.0721         estimate D2E/DX2                !
 ! D435  D(11,7,9,10)           62.0098         estimate D2E/DX2                !
 ! D436  D(11,7,9,16)         -139.109          estimate D2E/DX2                !
 ! D437  D(11,7,9,17)         -134.6155         estimate D2E/DX2                !
 ! D438  D(28,7,9,5)           138.1339         estimate D2E/DX2                !
 ! D439  D(28,7,9,10)         -158.7842         estimate D2E/DX2                !
 ! D440  D(28,7,9,16)            0.097          estimate D2E/DX2                !
 ! D441  D(28,7,9,17)            4.5905         estimate D2E/DX2                !
 ! D442  D(29,7,9,5)           134.0667         estimate D2E/DX2                !
 ! D443  D(29,7,9,10)         -162.8515         estimate D2E/DX2                !
 ! D444  D(29,7,9,16)           -3.9702         estimate D2E/DX2                !
 ! D445  D(29,7,9,17)            0.5233         estimate D2E/DX2                !
 ! D446  D(8,7,11,2)            24.2556         estimate D2E/DX2                !
 ! D447  D(8,7,11,14)         -138.1633         estimate D2E/DX2                !
 ! D448  D(8,7,11,15)         -176.6782         estimate D2E/DX2                !
 ! D449  D(9,7,11,2)           -43.6977         estimate D2E/DX2                !
 ! D450  D(9,7,11,14)          153.8834         estimate D2E/DX2                !
 ! D451  D(9,7,11,15)          115.3684         estimate D2E/DX2                !
 ! D452  D(28,7,11,2)         -172.438          estimate D2E/DX2                !
 ! D453  D(28,7,11,14)          25.143          estimate D2E/DX2                !
 ! D454  D(28,7,11,15)         -13.3719         estimate D2E/DX2                !
 ! D455  D(29,7,11,2)          169.5436         estimate D2E/DX2                !
 ! D456  D(29,7,11,14)           7.1246         estimate D2E/DX2                !
 ! D457  D(29,7,11,15)         -31.3903         estimate D2E/DX2                !
 ! D458  D(1,7,28,50)            1.9402         estimate D2E/DX2                !
 ! D459  D(6,7,28,50)          152.8463         estimate D2E/DX2                !
 ! D460  D(8,7,28,50)         -124.0372         estimate D2E/DX2                !
 ! D461  D(9,7,28,50)          -62.254          estimate D2E/DX2                !
 ! D462  D(11,7,28,50)          74.8012         estimate D2E/DX2                !
 ! D463  D(1,7,29,41)         -163.8827         estimate D2E/DX2                !
 ! D464  D(1,7,29,44)         -102.7088         estimate D2E/DX2                !
 ! D465  D(6,7,29,41)          -52.6507         estimate D2E/DX2                !
 ! D466  D(6,7,29,44)            8.5231         estimate D2E/DX2                !
 ! D467  D(8,7,29,41)           20.874          estimate D2E/DX2                !
 ! D468  D(8,7,29,44)           82.0479         estimate D2E/DX2                !
 ! D469  D(9,7,29,41)          108.5305         estimate D2E/DX2                !
 ! D470  D(9,7,29,44)          169.7044         estimate D2E/DX2                !
 ! D471  D(11,7,29,41)        -109.3974         estimate D2E/DX2                !
 ! D472  D(11,7,29,44)         -48.2235         estimate D2E/DX2                !
 ! D473  D(4,8,9,1)            -41.4628         estimate D2E/DX2                !
 ! D474  D(4,8,9,5)             15.5193         estimate D2E/DX2                !
 ! D475  D(4,8,9,16)           179.4477         estimate D2E/DX2                !
 ! D476  D(4,8,9,17)           142.2677         estimate D2E/DX2                !
 ! D477  D(6,8,9,1)             23.5844         estimate D2E/DX2                !
 ! D478  D(6,8,9,5)             80.5665         estimate D2E/DX2                !
 ! D479  D(6,8,9,16)          -115.5051         estimate D2E/DX2                !
 ! D480  D(6,8,9,17)          -152.6851         estimate D2E/DX2                !
 ! D481  D(22,8,9,1)           161.954          estimate D2E/DX2                !
 ! D482  D(22,8,9,5)          -141.0639         estimate D2E/DX2                !
 ! D483  D(22,8,9,16)           22.8646         estimate D2E/DX2                !
 ! D484  D(22,8,9,17)          -14.3154         estimate D2E/DX2                !
 ! D485  D(23,8,9,1)           173.2764         estimate D2E/DX2                !
 ! D486  D(23,8,9,5)          -129.7414         estimate D2E/DX2                !
 ! D487  D(23,8,9,16)           34.187          estimate D2E/DX2                !
 ! D488  D(23,8,9,17)           -2.993          estimate D2E/DX2                !
 ! D489  D(6,8,10,3)            -5.9359         estimate D2E/DX2                !
 ! D490  D(6,8,10,5)           -67.6477         estimate D2E/DX2                !
 ! D491  D(6,8,10,24)          135.3214         estimate D2E/DX2                !
 ! D492  D(6,8,10,25)          155.4296         estimate D2E/DX2                !
 ! D493  D(7,8,10,3)            57.9265         estimate D2E/DX2                !
 ! D494  D(7,8,10,5)            -3.7853         estimate D2E/DX2                !
 ! D495  D(7,8,10,24)         -160.8162         estimate D2E/DX2                !
 ! D496  D(7,8,10,25)         -140.7079         estimate D2E/DX2                !
 ! D497  D(22,8,10,3)         -173.827          estimate D2E/DX2                !
 ! D498  D(22,8,10,5)          124.4612         estimate D2E/DX2                !
 ! D499  D(22,8,10,24)         -32.5697         estimate D2E/DX2                !
 ! D500  D(22,8,10,25)         -12.4614         estimate D2E/DX2                !
 ! D501  D(23,8,10,3)         -140.6088         estimate D2E/DX2                !
 ! D502  D(23,8,10,5)          157.6794         estimate D2E/DX2                !
 ! D503  D(23,8,10,24)           0.6485         estimate D2E/DX2                !
 ! D504  D(23,8,10,25)          20.7568         estimate D2E/DX2                !
 ! D505  D(4,8,22,39)         -178.2103         estimate D2E/DX2                !
 ! D506  D(4,8,22,41)          111.8305         estimate D2E/DX2                !
 ! D507  D(6,8,22,39)           94.5955         estimate D2E/DX2                !
 ! D508  D(6,8,22,41)           24.6363         estimate D2E/DX2                !
 ! D509  D(7,8,22,39)           26.6309         estimate D2E/DX2                !
 ! D510  D(7,8,22,41)          -43.3283         estimate D2E/DX2                !
 ! D511  D(9,8,22,39)          -33.7088         estimate D2E/DX2                !
 ! D512  D(9,8,22,41)         -103.668          estimate D2E/DX2                !
 ! D513  D(10,8,22,39)         -99.1209         estimate D2E/DX2                !
 ! D514  D(10,8,22,41)        -169.0801         estimate D2E/DX2                !
 ! D515  D(4,8,23,41)          120.8979         estimate D2E/DX2                !
 ! D516  D(4,8,23,52)          -40.5125         estimate D2E/DX2                !
 ! D517  D(6,8,23,41)           53.6518         estimate D2E/DX2                !
 ! D518  D(6,8,23,52)         -107.7586         estimate D2E/DX2                !
 ! D519  D(7,8,23,41)          -14.456          estimate D2E/DX2                !
 ! D520  D(7,8,23,52)         -175.8664         estimate D2E/DX2                !
 ! D521  D(9,8,23,41)          -95.072          estimate D2E/DX2                !
 ! D522  D(9,8,23,52)          103.5176         estimate D2E/DX2                !
 ! D523  D(10,8,23,41)        -170.7809         estimate D2E/DX2                !
 ! D524  D(10,8,23,52)          27.8088         estimate D2E/DX2                !
 ! D525  D(1,9,10,3)            -3.3016         estimate D2E/DX2                !
 ! D526  D(1,9,10,4)            56.9722         estimate D2E/DX2                !
 ! D527  D(1,9,10,24)         -175.5614         estimate D2E/DX2                !
 ! D528  D(1,9,10,25)         -138.9346         estimate D2E/DX2                !
 ! D529  D(7,9,10,3)           -63.2045         estimate D2E/DX2                !
 ! D530  D(7,9,10,4)            -2.9307         estimate D2E/DX2                !
 ! D531  D(7,9,10,24)          124.5357         estimate D2E/DX2                !
 ! D532  D(7,9,10,25)          161.1625         estimate D2E/DX2                !
 ! D533  D(16,9,10,3)          152.9231         estimate D2E/DX2                !
 ! D534  D(16,9,10,4)         -146.8031         estimate D2E/DX2                !
 ! D535  D(16,9,10,24)         -19.3367         estimate D2E/DX2                !
 ! D536  D(16,9,10,25)          17.2901         estimate D2E/DX2                !
 ! D537  D(17,9,10,3)          131.1255         estimate D2E/DX2                !
 ! D538  D(17,9,10,4)         -168.6007         estimate D2E/DX2                !
 ! D539  D(17,9,10,24)         -41.1343         estimate D2E/DX2                !
 ! D540  D(17,9,10,25)          -4.5075         estimate D2E/DX2                !
 ! D541  D(1,9,16,39)         -124.2471         estimate D2E/DX2                !
 ! D542  D(1,9,16,50)           -0.478          estimate D2E/DX2                !
 ! D543  D(5,9,16,39)          163.4317         estimate D2E/DX2                !
 ! D544  D(5,9,16,50)          -72.7993         estimate D2E/DX2                !
 ! D545  D(7,9,16,39)          -60.7504         estimate D2E/DX2                !
 ! D546  D(7,9,16,50)           63.0187         estimate D2E/DX2                !
 ! D547  D(8,9,16,39)            1.6457         estimate D2E/DX2                !
 ! D548  D(8,9,16,50)          125.4148         estimate D2E/DX2                !
 ! D549  D(10,9,16,39)          85.7098         estimate D2E/DX2                !
 ! D550  D(10,9,16,50)        -150.5212         estimate D2E/DX2                !
 ! D551  D(1,9,17,49)          105.271          estimate D2E/DX2                !
 ! D552  D(5,9,17,49)           51.1147         estimate D2E/DX2                !
 ! D553  D(7,9,17,49)         -168.1473         estimate D2E/DX2                !
 ! D554  D(8,9,17,49)          -79.6132         estimate D2E/DX2                !
 ! D555  D(10,9,17,49)          -5.3882         estimate D2E/DX2                !
 ! D556  D(3,10,24,42)           7.8454         estimate D2E/DX2                !
 ! D557  D(4,10,24,42)         -57.6122         estimate D2E/DX2                !
 ! D558  D(5,10,24,42)          92.5274         estimate D2E/DX2                !
 ! D559  D(8,10,24,42)        -117.3281         estimate D2E/DX2                !
 ! D560  D(9,10,24,42)         177.5707         estimate D2E/DX2                !
 ! D561  D(3,10,25,47)         -15.3189         estimate D2E/DX2                !
 ! D562  D(3,10,25,49)        -113.0226         estimate D2E/DX2                !
 ! D563  D(4,10,25,47)         -92.4134         estimate D2E/DX2                !
 ! D564  D(4,10,25,49)         169.8829         estimate D2E/DX2                !
 ! D565  D(5,10,25,47)          47.0237         estimate D2E/DX2                !
 ! D566  D(5,10,25,49)         -50.68           estimate D2E/DX2                !
 ! D567  D(8,10,25,47)        -173.5415         estimate D2E/DX2                !
 ! D568  D(8,10,25,49)          88.7548         estimate D2E/DX2                !
 ! D569  D(9,10,25,47)         109.2721         estimate D2E/DX2                !
 ! D570  D(9,10,25,49)          11.5684         estimate D2E/DX2                !
 ! D571  D(1,11,14,44)         134.3009         estimate D2E/DX2                !
 ! D572  D(2,11,14,44)        -123.6544         estimate D2E/DX2                !
 ! D573  D(6,11,14,44)         -44.3534         estimate D2E/DX2                !
 ! D574  D(7,11,14,44)          34.1343         estimate D2E/DX2                !
 ! D575  D(5,12,47,25)          48.2014         estimate D2E/DX2                !
 ! D576  D(5,12,47,30)         -40.9498         estimate D2E/DX2                !
 ! D577  D(5,12,47,46)        -176.6073         estimate D2E/DX2                !
 ! D578  D(13,12,47,25)        125.2969         estimate D2E/DX2                !
 ! D579  D(13,12,47,30)         36.1457         estimate D2E/DX2                !
 ! D580  D(13,12,47,46)        -99.5118         estimate D2E/DX2                !
 ! D581  D(11,14,44,27)         49.9192         estimate D2E/DX2                !
 ! D582  D(11,14,44,29)        -40.2443         estimate D2E/DX2                !
 ! D583  D(11,14,44,45)       -176.0732         estimate D2E/DX2                !
 ! D584  D(15,14,44,27)        126.045          estimate D2E/DX2                !
 ! D585  D(15,14,44,29)         35.8816         estimate D2E/DX2                !
 ! D586  D(15,14,44,45)        -99.9473         estimate D2E/DX2                !
 ! D587  D(39,16,17,49)          5.0323         estimate D2E/DX2                !
 ! D588  D(50,16,17,49)       -170.7061         estimate D2E/DX2                !
 ! D589  D(9,16,39,22)         -14.8499         estimate D2E/DX2                !
 ! D590  D(9,16,39,38)        -160.3397         estimate D2E/DX2                !
 ! D591  D(17,16,39,22)         66.6868         estimate D2E/DX2                !
 ! D592  D(17,16,39,38)        -78.803          estimate D2E/DX2                !
 ! D593  D(50,16,39,22)       -118.0043         estimate D2E/DX2                !
 ! D594  D(50,16,39,38)         96.506          estimate D2E/DX2                !
 ! D595  D(9,16,50,20)           4.8427         estimate D2E/DX2                !
 ! D596  D(9,16,50,21)          20.4486         estimate D2E/DX2                !
 ! D597  D(9,16,50,28)         -78.8711         estimate D2E/DX2                !
 ! D598  D(9,16,50,51)         169.3999         estimate D2E/DX2                !
 ! D599  D(17,16,50,20)        -69.4449         estimate D2E/DX2                !
 ! D600  D(17,16,50,21)        -53.839          estimate D2E/DX2                !
 ! D601  D(17,16,50,28)       -153.1588         estimate D2E/DX2                !
 ! D602  D(17,16,50,51)         95.1122         estimate D2E/DX2                !
 ! D603  D(39,16,50,20)        114.4877         estimate D2E/DX2                !
 ! D604  D(39,16,50,21)        130.0936         estimate D2E/DX2                !
 ! D605  D(39,16,50,28)         30.7739         estimate D2E/DX2                !
 ! D606  D(39,16,50,51)        -80.9551         estimate D2E/DX2                !
 ! D607  D(9,17,49,25)           8.7674         estimate D2E/DX2                !
 ! D608  D(9,17,49,48)         170.061          estimate D2E/DX2                !
 ! D609  D(16,17,49,25)        -87.2406         estimate D2E/DX2                !
 ! D610  D(16,17,49,48)         74.053          estimate D2E/DX2                !
 ! D611  D(37,18,19,34)        169.7693         estimate D2E/DX2                !
 ! D612  D(37,18,19,55)        -37.5043         estimate D2E/DX2                !
 ! D613  D(2,18,37,33)          34.3154         estimate D2E/DX2                !
 ! D614  D(2,18,37,36)         162.836          estimate D2E/DX2                !
 ! D615  D(19,18,37,33)        -39.7689         estimate D2E/DX2                !
 ! D616  D(19,18,37,36)         88.7517         estimate D2E/DX2                !
 ! D617  D(2,19,34,20)          21.0289         estimate D2E/DX2                !
 ! D618  D(2,19,34,21)           5.4665         estimate D2E/DX2                !
 ! D619  D(2,19,34,31)         -78.8495         estimate D2E/DX2                !
 ! D620  D(2,19,34,35)         169.5129         estimate D2E/DX2                !
 ! D621  D(18,19,34,20)        -52.8082         estimate D2E/DX2                !
 ! D622  D(18,19,34,21)        -68.3706         estimate D2E/DX2                !
 ! D623  D(18,19,34,31)       -152.6866         estimate D2E/DX2                !
 ! D624  D(18,19,34,35)         95.6758         estimate D2E/DX2                !
 ! D625  D(55,19,34,20)        146.5763         estimate D2E/DX2                !
 ! D626  D(55,19,34,21)        131.0139         estimate D2E/DX2                !
 ! D627  D(55,19,34,31)         46.6979         estimate D2E/DX2                !
 ! D628  D(55,19,34,35)        -64.9397         estimate D2E/DX2                !
 ! D629  D(2,19,55,54)        -176.5144         estimate D2E/DX2                !
 ! D630  D(18,19,55,54)        -74.7875         estimate D2E/DX2                !
 ! D631  D(34,19,55,54)         77.7835         estimate D2E/DX2                !
 ! D632  D(1,20,34,19)         -42.5117         estimate D2E/DX2                !
 ! D633  D(1,20,34,31)          10.0009         estimate D2E/DX2                !
 ! D634  D(1,20,34,35)         172.0853         estimate D2E/DX2                !
 ! D635  D(50,20,34,19)       -134.6893         estimate D2E/DX2                !
 ! D636  D(50,20,34,31)        -82.1766         estimate D2E/DX2                !
 ! D637  D(50,20,34,35)         79.9077         estimate D2E/DX2                !
 ! D638  D(1,20,50,16)          -8.8536         estimate D2E/DX2                !
 ! D639  D(1,20,50,28)          43.6838         estimate D2E/DX2                !
 ! D640  D(1,20,50,51)        -172.2605         estimate D2E/DX2                !
 ! D641  D(34,20,50,16)         83.3609         estimate D2E/DX2                !
 ! D642  D(34,20,50,28)        135.8983         estimate D2E/DX2                !
 ! D643  D(34,20,50,51)        -80.046          estimate D2E/DX2                !
 ! D644  D(1,21,34,19)          -9.407          estimate D2E/DX2                !
 ! D645  D(1,21,34,31)          43.1092         estimate D2E/DX2                !
 ! D646  D(1,21,34,35)        -172.031          estimate D2E/DX2                !
 ! D647  D(50,21,34,19)         83.8286         estimate D2E/DX2                !
 ! D648  D(50,21,34,31)        136.3447         estimate D2E/DX2                !
 ! D649  D(50,21,34,35)        -78.7954         estimate D2E/DX2                !
 ! D650  D(1,21,50,16)         -41.9944         estimate D2E/DX2                !
 ! D651  D(1,21,50,28)          10.7087         estimate D2E/DX2                !
 ! D652  D(1,21,50,51)         171.651          estimate D2E/DX2                !
 ! D653  D(34,21,50,16)       -135.2413         estimate D2E/DX2                !
 ! D654  D(34,21,50,28)        -82.5383         estimate D2E/DX2                !
 ! D655  D(34,21,50,51)         78.4041         estimate D2E/DX2                !
 ! D656  D(39,22,23,52)        147.5505         estimate D2E/DX2                !
 ! D657  D(8,22,39,16)          29.9115         estimate D2E/DX2                !
 ! D658  D(8,22,39,38)         179.6782         estimate D2E/DX2                !
 ! D659  D(23,22,39,16)        139.1373         estimate D2E/DX2                !
 ! D660  D(23,22,39,38)        -71.096          estimate D2E/DX2                !
 ! D661  D(41,22,39,16)        111.9432         estimate D2E/DX2                !
 ! D662  D(41,22,39,38)        -98.2902         estimate D2E/DX2                !
 ! D663  D(8,22,41,26)         -42.2089         estimate D2E/DX2                !
 ! D664  D(8,22,41,29)          47.8138         estimate D2E/DX2                !
 ! D665  D(8,22,41,40)        -172.683          estimate D2E/DX2                !
 ! D666  D(39,22,41,26)       -154.527          estimate D2E/DX2                !
 ! D667  D(39,22,41,29)        -64.5042         estimate D2E/DX2                !
 ! D668  D(39,22,41,40)         74.9989         estimate D2E/DX2                !
 ! D669  D(8,23,41,26)         -67.6466         estimate D2E/DX2                !
 ! D670  D(8,23,41,29)          18.9539         estimate D2E/DX2                !
 ! D671  D(8,23,41,40)         168.6272         estimate D2E/DX2                !
 ! D672  D(52,23,41,26)         51.1647         estimate D2E/DX2                !
 ! D673  D(52,23,41,29)        137.7651         estimate D2E/DX2                !
 ! D674  D(52,23,41,40)        -72.5615         estimate D2E/DX2                !
 ! D675  D(8,23,52,32)          46.198          estimate D2E/DX2                !
 ! D676  D(8,23,52,53)         179.7811         estimate D2E/DX2                !
 ! D677  D(22,23,52,32)        129.263          estimate D2E/DX2                !
 ! D678  D(22,23,52,53)        -97.1538         estimate D2E/DX2                !
 ! D679  D(41,23,52,32)        -69.2045         estimate D2E/DX2                !
 ! D680  D(41,23,52,53)         64.3787         estimate D2E/DX2                !
 ! D681  D(42,24,25,47)         14.7705         estimate D2E/DX2                !
 ! D682  D(42,24,25,49)        174.7874         estimate D2E/DX2                !
 ! D683  D(10,24,42,30)        -27.5084         estimate D2E/DX2                !
 ! D684  D(10,24,42,33)         60.9047         estimate D2E/DX2                !
 ! D685  D(10,24,42,43)       -176.4543         estimate D2E/DX2                !
 ! D686  D(25,24,42,30)         46.8381         estimate D2E/DX2                !
 ! D687  D(25,24,42,33)        135.2512         estimate D2E/DX2                !
 ! D688  D(25,24,42,43)       -102.1078         estimate D2E/DX2                !
 ! D689  D(10,25,47,12)        -56.3367         estimate D2E/DX2                !
 ! D690  D(10,25,47,30)         14.9132         estimate D2E/DX2                !
 ! D691  D(10,25,47,46)        176.2969         estimate D2E/DX2                !
 ! D692  D(24,25,47,12)       -142.7696         estimate D2E/DX2                !
 ! D693  D(24,25,47,30)        -71.5198         estimate D2E/DX2                !
 ! D694  D(24,25,47,46)         89.864          estimate D2E/DX2                !
 ! D695  D(49,25,47,12)         52.1382         estimate D2E/DX2                !
 ! D696  D(49,25,47,30)        123.3881         estimate D2E/DX2                !
 ! D697  D(49,25,47,46)        -75.2282         estimate D2E/DX2                !
 ! D698  D(10,25,49,17)        -10.6576         estimate D2E/DX2                !
 ! D699  D(10,25,49,48)       -172.8848         estimate D2E/DX2                !
 ! D700  D(24,25,49,17)         74.5748         estimate D2E/DX2                !
 ! D701  D(24,25,49,48)        -87.6524         estimate D2E/DX2                !
 ! D702  D(47,25,49,17)       -119.441          estimate D2E/DX2                !
 ! D703  D(47,25,49,48)         78.3318         estimate D2E/DX2                !
 ! D704  D(41,26,27,44)         13.4079         estimate D2E/DX2                !
 ! D705  D(6,26,41,22)          61.4246         estimate D2E/DX2                !
 ! D706  D(6,26,41,23)          70.7652         estimate D2E/DX2                !
 ! D707  D(6,26,41,29)         -28.4014         estimate D2E/DX2                !
 ! D708  D(6,26,41,40)        -177.1186         estimate D2E/DX2                !
 ! D709  D(27,26,41,22)        135.4692         estimate D2E/DX2                !
 ! D710  D(27,26,41,23)        144.8098         estimate D2E/DX2                !
 ! D711  D(27,26,41,29)         45.6431         estimate D2E/DX2                !
 ! D712  D(27,26,41,40)       -103.074          estimate D2E/DX2                !
 ! D713  D(6,27,44,14)         -58.6707         estimate D2E/DX2                !
 ! D714  D(6,27,44,29)          12.811          estimate D2E/DX2                !
 ! D715  D(6,27,44,45)         175.1455         estimate D2E/DX2                !
 ! D716  D(26,27,44,14)       -142.3687         estimate D2E/DX2                !
 ! D717  D(26,27,44,29)        -70.887          estimate D2E/DX2                !
 ! D718  D(26,27,44,45)         91.4475         estimate D2E/DX2                !
 ! D719  D(50,28,29,41)       -168.4136         estimate D2E/DX2                !
 ! D720  D(50,28,29,44)        163.9308         estimate D2E/DX2                !
 ! D721  D(7,28,50,16)          78.2547         estimate D2E/DX2                !
 ! D722  D(7,28,50,20)         -22.0527         estimate D2E/DX2                !
 ! D723  D(7,28,50,21)          -6.6871         estimate D2E/DX2                !
 ! D724  D(7,28,50,51)        -169.1092         estimate D2E/DX2                !
 ! D725  D(29,28,50,16)        152.2247         estimate D2E/DX2                !
 ! D726  D(29,28,50,20)         51.9172         estimate D2E/DX2                !
 ! D727  D(29,28,50,21)         67.2828         estimate D2E/DX2                !
 ! D728  D(29,28,50,51)        -95.1393         estimate D2E/DX2                !
 ! D729  D(7,29,41,22)         -33.659          estimate D2E/DX2                !
 ! D730  D(7,29,41,23)         -20.3273         estimate D2E/DX2                !
 ! D731  D(7,29,41,26)          47.8379         estimate D2E/DX2                !
 ! D732  D(7,29,41,40)        -164.6979         estimate D2E/DX2                !
 ! D733  D(28,29,41,22)         40.322          estimate D2E/DX2                !
 ! D734  D(28,29,41,23)         53.6537         estimate D2E/DX2                !
 ! D735  D(28,29,41,26)        121.8188         estimate D2E/DX2                !
 ! D736  D(28,29,41,40)        -90.7169         estimate D2E/DX2                !
 ! D737  D(44,29,41,22)       -148.8215         estimate D2E/DX2                !
 ! D738  D(44,29,41,23)       -135.4898         estimate D2E/DX2                !
 ! D739  D(44,29,41,26)        -67.3246         estimate D2E/DX2                !
 ! D740  D(44,29,41,40)         80.1396         estimate D2E/DX2                !
 ! D741  D(7,29,44,14)          56.4776         estimate D2E/DX2                !
 ! D742  D(7,29,44,27)         -11.7477         estimate D2E/DX2                !
 ! D743  D(7,29,44,45)        -174.2612         estimate D2E/DX2                !
 ! D744  D(28,29,44,14)        160.679          estimate D2E/DX2                !
 ! D745  D(28,29,44,27)         92.4536         estimate D2E/DX2                !
 ! D746  D(28,29,44,45)        -70.0599         estimate D2E/DX2                !
 ! D747  D(41,29,44,14)        130.3481         estimate D2E/DX2                !
 ! D748  D(41,29,44,27)         62.1227         estimate D2E/DX2                !
 ! D749  D(41,29,44,45)       -100.3908         estimate D2E/DX2                !
 ! D750  D(42,30,31,34)       -168.6088         estimate D2E/DX2                !
 ! D751  D(47,30,31,34)        168.1002         estimate D2E/DX2                !
 ! D752  D(3,30,42,24)          46.9092         estimate D2E/DX2                !
 ! D753  D(3,30,42,33)         -34.636          estimate D2E/DX2                !
 ! D754  D(3,30,42,43)        -165.6475         estimate D2E/DX2                !
 ! D755  D(31,30,42,24)        121.0483         estimate D2E/DX2                !
 ! D756  D(31,30,42,33)         39.5031         estimate D2E/DX2                !
 ! D757  D(31,30,42,43)        -91.5084         estimate D2E/DX2                !
 ! D758  D(47,30,42,24)        -66.5296         estimate D2E/DX2                !
 ! D759  D(47,30,42,33)       -148.0749         estimate D2E/DX2                !
 ! D760  D(47,30,42,43)         80.9136         estimate D2E/DX2                !
 ! D761  D(3,30,47,12)          56.456          estimate D2E/DX2                !
 ! D762  D(3,30,47,25)         -13.2641         estimate D2E/DX2                !
 ! D763  D(3,30,47,46)        -174.8399         estimate D2E/DX2                !
 ! D764  D(31,30,47,12)        156.9513         estimate D2E/DX2                !
 ! D765  D(31,30,47,25)         87.2312         estimate D2E/DX2                !
 ! D766  D(31,30,47,46)        -74.3446         estimate D2E/DX2                !
 ! D767  D(42,30,47,12)        131.393          estimate D2E/DX2                !
 ! D768  D(42,30,47,25)         61.6729         estimate D2E/DX2                !
 ! D769  D(42,30,47,46)        -99.9029         estimate D2E/DX2                !
 ! D770  D(3,31,34,19)          78.4461         estimate D2E/DX2                !
 ! D771  D(3,31,34,20)          -5.8401         estimate D2E/DX2                !
 ! D772  D(3,31,34,21)         -21.3147         estimate D2E/DX2                !
 ! D773  D(3,31,34,35)        -169.4445         estimate D2E/DX2                !
 ! D774  D(30,31,34,19)        152.3397         estimate D2E/DX2                !
 ! D775  D(30,31,34,20)         68.0534         estimate D2E/DX2                !
 ! D776  D(30,31,34,21)         52.5789         estimate D2E/DX2                !
 ! D777  D(30,31,34,35)        -95.551          estimate D2E/DX2                !
 ! D778  D(52,32,33,37)        179.8381         estimate D2E/DX2                !
 ! D779  D(52,32,33,42)          1.7395         estimate D2E/DX2                !
 ! D780  D(4,32,52,23)         -41.9876         estimate D2E/DX2                !
 ! D781  D(4,32,52,53)         175.2082         estimate D2E/DX2                !
 ! D782  D(33,32,52,23)       -127.1913         estimate D2E/DX2                !
 ! D783  D(33,32,52,53)         90.0044         estimate D2E/DX2                !
 ! D784  D(4,33,37,18)         -48.736          estimate D2E/DX2                !
 ! D785  D(4,33,37,36)         170.9137         estimate D2E/DX2                !
 ! D786  D(32,33,37,18)       -125.7003         estimate D2E/DX2                !
 ! D787  D(32,33,37,36)         93.9494         estimate D2E/DX2                !
 ! D788  D(42,33,37,18)         50.8544         estimate D2E/DX2                !
 ! D789  D(42,33,37,36)        -89.496          estimate D2E/DX2                !
 ! D790  D(4,33,42,24)         -41.0129         estimate D2E/DX2                !
 ! D791  D(4,33,42,30)          49.5367         estimate D2E/DX2                !
 ! D792  D(4,33,42,43)        -171.3587         estimate D2E/DX2                !
 ! D793  D(32,33,42,24)         34.9067         estimate D2E/DX2                !
 ! D794  D(32,33,42,30)        125.4563         estimate D2E/DX2                !
 ! D795  D(32,33,42,43)        -95.439          estimate D2E/DX2                !
 ! D796  D(37,33,42,24)       -141.9472         estimate D2E/DX2                !
 ! D797  D(37,33,42,30)        -51.3976         estimate D2E/DX2                !
 ! D798  D(37,33,42,43)         87.707          estimate D2E/DX2                !
 --------------------------------------------------------------------------------
 Trust Radius=3.00D-01 FncErr=1.00D-07 GrdErr=1.00D-06 EigMax=2.50D+02 EigMin=1.00D-04
 Number of steps in this run=    330 maximum allowed number of steps=    330.
 GradGradGradGradGradGradGradGradGradGradGradGradGradGradGradGradGradGrad

 Stoichiometry    Be11H44
 Framework group  C1[X(Be11H44)]
 Deg. of freedom   159
 Full point group                 C1      NOp   1
 Largest Abelian subgroup         C1      NOp   1
 Largest concise Abelian subgroup C1      NOp   1
                         Standard orientation:                         
 ---------------------------------------------------------------------
 Center     Atomic      Atomic             Coordinates (Angstroms)
 Number     Number       Type             X           Y           Z
 ---------------------------------------------------------------------
      1          4           0        0.094111   -0.027619   -1.687044
      2          4           0       -0.024453   -1.911230   -0.414067
      3          4           0       -1.672859   -0.745229   -0.444040
      4          4           0       -0.538665   -0.857623    1.363346
      5          4           0       -1.581243    1.161623   -1.224998
      6          4           0        1.536932   -1.064765    0.795165
      7          4           0        1.826652    0.689065   -0.400172
      8          4           0        0.641328    0.799142    1.383715
      9          4           0        0.180655    1.856082   -0.405802
     10          4           0       -1.413992    1.010937    0.756122
     11          4           0        1.758095   -1.218519   -1.181403
     12          1           0       -2.732915    1.972715   -1.843203
     13          1           0       -2.304848    1.710519   -2.474066
     14          1           0        2.927065   -2.030127   -1.770914
     15          1           0        2.514042   -1.768440   -2.411473
     16          1           0        0.840426    3.187217   -0.792046
     17          1           0        0.036868    3.328103   -0.798060
     18          1           0        0.141224   -3.379806   -0.809435
     19          1           0       -0.665061   -3.253610   -0.802391
     20          1           0        0.453570   -0.264865   -3.157806
     21          1           0       -0.226151    0.211754   -3.166009
     22          1           0        1.236899    1.825382    2.433731
     23          1           0        1.039130    1.193713    2.868850
     24          1           0       -2.242653    1.574322    1.943854
     25          1           0       -2.610115    1.841771    1.278641
     26          1           0        2.343728   -1.625233    2.002860
     27          1           0        2.705369   -1.920019    1.346552
     28          1           0        2.880711    1.745333   -0.783418
     29          1           0        3.274008    1.032457   -0.775436
     30          1           0       -3.112740   -1.094435   -0.855217
     31          1           0       -2.721175   -1.806445   -0.846326
     32          1           0       -0.943884   -1.307173    2.831778
     33          1           0       -1.201568   -1.890777    2.361543
     34          1           0       -1.455608   -2.258387   -3.326655
     35          1           0       -1.727006   -2.654697   -3.903016
     36          1           0        0.562383   -4.471744    2.333239
     37          1           0        0.574305   -3.860260    1.898717
     38          1           0        3.010379    4.291633    1.499859
     39          1           0        2.639544    3.702463    1.224465
     40          1           0        4.330751    1.070133    2.347873
     41          1           0        3.752294    0.841854    1.927742
     42          1           0       -3.681676   -0.872053    1.825104
     43          1           0       -4.277320   -1.086942    2.227913
     44          1           0        4.975972   -1.037697   -0.037852
     45          1           0        5.714337   -1.164596   -0.028397
     46          1           0       -5.555627    1.225206   -0.160723
     47          1           0       -4.821196    1.077163   -0.152136
     48          1           0       -2.883225    4.870659    0.098158
     49          1           0       -2.512043    4.222470    0.038399
     50          1           0        1.669650    2.223146   -3.274440
     51          1           0        1.953924    2.618865   -3.845029
     52          1           0       -0.948481    0.852521    4.161683
     53          1           0       -1.116200    0.908939    4.734996
     54          1           0       -2.719095   -4.507510    0.253765
     55          1           0       -2.344229   -4.040981    0.211032
 ---------------------------------------------------------------------
 Rotational constants (GHZ):           0.7154005           0.6357445           0.5718576
 Standard basis: def2TZVP (5D, 7F)
 There are   484 symmetry adapted cartesian basis functions of A   symmetry.
 There are   473 symmetry adapted basis functions of A   symmetry.
   473 basis functions,   671 primitive gaussians,   484 cartesian basis functions
    44 alpha electrons       44 beta electrons
       nuclear repulsion energy       539.8269852785 Hartrees.
 NAtoms=   55 NActive=   55 NUniq=   55 SFac= 1.00D+00 NAtFMM=   60 NAOKFM=F Big=F
 Integral buffers will be    131072 words long.
 Raffenetti 2 integral format.
 Two-electron integral symmetry is turned on.
 Nuclear repulsion after empirical dispersion term =      539.7610360465 Hartrees.
 One-electron integrals computed using PRISM.
   1 Symmetry operations used in ECPInt.
 ECPInt:  NShTT=   37950 NPrTT=   97339 LenC2=   34247 LenP2D=   68713.
 LDataN:  DoStor=T MaxTD1= 4 Len=   56
 NBasis=   473 RedAO= T EigKep=  1.10D-04  NBF=   473
 NBsUse=   473 1.00D-06 EigRej= -1.00D+00 NBFU=   473
 ExpMin= 3.27D-02 ExpMax= 4.70D+03 ExpMxC= 1.60D+02 IAcc=3 IRadAn=         5 AccDes= 0.00D+00
 Harris functional with IExCor= 1009 and IRadAn=       5 diagonalized for initial guess.
 HarFok:  IExCor= 1009 AccDes= 0.00D+00 IRadAn=         5 IDoV= 1 UseB2=F ITyADJ=14
 ICtDFT=  3500011 ScaDFX=  1.000000  1.000000  1.000000  1.000000
 FoFCou: FMM=F IPFlag=           0 FMFlag=      100000 FMFlg1=           0
         NFxFlg=           0 DoJE=T BraDBF=F KetDBF=T FulRan=T
         wScrn=  0.000000 ICntrl=       500 IOpCl=  0 I1Cent=   200000004 NGrid=           0
         NMat0=    1 NMatS0=      1 NMatT0=    0 NMatD0=    1 NMtDS0=    0 NMtDT0=    0
 Petite list used in FoFCou.
 Requested convergence on RMS density matrix=1.00D-08 within 128 cycles.
 Requested convergence on MAX density matrix=1.00D-06.
 Requested convergence on             energy=1.00D-06.
 No special actions if energy rises.
 EnCoef did     4 forward-backward iterations
 SCF Done:  E(RPBE1PBE) =  -187.691734921     A.U. after   14 cycles
            NFock= 14  Conv=0.72D-08     -V/T= 2.0090

 **********************************************************************

            Population analysis using the SCF density.

 **********************************************************************

 Orbital symmetries:
       Occupied  (A) (A) (A) (A) (A) (A) (A) (A) (A) (A) (A) (A)
                 (A) (A) (A) (A) (A) (A) (A) (A) (A) (A) (A) (A)
                 (A) (A) (A) (A) (A) (A) (A) (A) (A) (A) (A) (A)
                 (A) (A) (A) (A) (A) (A) (A) (A)
       Virtual   (A) (A) (A) (A) (A) (A) (A) (A) (A) (A) (A) (A)
                 (A) (A) (A) (A) (A) (A) (A) (A) (A) (A) (A) (A)
                 (A) (A) (A) (A) (A) (A) (A) (A) (A) (A) (A) (A)
                 (A) (A) (A) (A) (A) (A) (A) (A) (A) (A) (A) (A)
                 (A) (A) (A) (A) (A) (A) (A) (A) (A) (A) (A) (A)
                 (A) (A) (A) (A) (A) (A) (A) (A) (A) (A) (A) (A)
                 (A) (A) (A) (A) (A) (A) (A) (A) (A) (A) (A) (A)
                 (A) (A) (A) (A) (A) (A) (A) (A) (A) (A) (A) (A)
                 (A) (A) (A) (A) (A) (A) (A) (A) (A) (A) (A) (A)
                 (A) (A) (A) (A) (A) (A) (A) (A) (A) (A) (A) (A)
                 (A) (A) (A) (A) (A) (A) (A) (A) (A) (A) (A) (A)
                 (A) (A) (A) (A) (A) (A) (A) (A) (A) (A) (A) (A)
                 (A) (A) (A) (A) (A) (A) (A) (A) (A) (A) (A) (A)
                 (A) (A) (A) (A) (A) (A) (A) (A) (A) (A) (A) (A)
                 (A) (A) (A) (A) (A) (A) (A) (A) (A) (A) (A) (A)
                 (A) (A) (A) (A) (A) (A) (A) (A) (A) (A) (A) (A)
                 (A) (A) (A) (A) (A) (A) (A) (A) (A) (A) (A) (A)
                 (A) (A) (A) (A) (A) (A) (A) (A) (A) (A) (A) (A)
                 (A) (A) (A) (A) (A) (A) (A) (A) (A) (A) (A) (A)
                 (A) (A) (A) (A) (A) (A) (A) (A) (A) (A) (A) (A)
                 (A) (A) (A) (A) (A) (A) (A) (A) (A) (A) (A) (A)
                 (A) (A) (A) (A) (A) (A) (A) (A) (A) (A) (A) (A)
                 (A) (A) (A) (A) (A) (A) (A) (A) (A) (A) (A) (A)
                 (A) (A) (A) (A) (A) (A) (A) (A) (A) (A) (A) (A)
                 (A) (A) (A) (A) (A) (A) (A) (A) (A) (A) (A) (A)
                 (A) (A) (A) (A) (A) (A) (A) (A) (A) (A) (A) (A)
                 (A) (A) (A) (A) (A) (A) (A) (A) (A) (A) (A) (A)
                 (A) (A) (A) (A) (A) (A) (A) (A) (A) (A) (A) (A)
                 (A) (A) (A) (A) (A) (A) (A) (A) (A) (A) (A) (A)
                 (A) (A) (A) (A) (A) (A) (A) (A) (A) (A) (A) (A)
                 (A) (A) (A) (A) (A) (A) (A) (A) (A) (A) (A) (A)
                 (A) (A) (A) (A) (A) (A) (A) (A) (A) (A) (A) (A)
                 (A) (A) (A) (A) (A) (A) (A) (A) (A) (A) (A) (A)
                 (A) (A) (A) (A) (A) (A) (A) (A) (A) (A) (A) (A)
                 (A) (A) (A) (A) (A) (A) (A) (A) (A) (A) (A) (A)
                 (A) (A) (A) (A) (A) (A) (A) (A) (A)
 The electronic state is 1-A.
 Alpha  occ. eigenvalues --   -3.98813  -3.98741  -3.97834  -3.97776  -3.97332
 Alpha  occ. eigenvalues --   -3.97258  -3.97237  -3.97172  -3.97153  -3.97119
 Alpha  occ. eigenvalues --   -3.96971  -0.54995  -0.54082  -0.53555  -0.53435
 Alpha  occ. eigenvalues --   -0.52494  -0.51777  -0.51709  -0.51171  -0.51050
 Alpha  occ. eigenvalues --   -0.50677  -0.50176  -0.47136  -0.47084  -0.43715
 Alpha  occ. eigenvalues --   -0.43526  -0.43436  -0.43250  -0.43074  -0.42785
 Alpha  occ. eigenvalues --   -0.42657  -0.42601  -0.42528  -0.41598  -0.32267
 Alpha  occ. eigenvalues --   -0.27882  -0.27046  -0.22040  -0.20242  -0.19006
 Alpha  occ. eigenvalues --   -0.18782  -0.17968  -0.17067  -0.16885
 Alpha virt. eigenvalues --   -0.06357  -0.04483  -0.00860   0.01328   0.02042
 Alpha virt. eigenvalues --    0.02437   0.02595   0.02913   0.03041   0.03470
 Alpha virt. eigenvalues --    0.03693   0.03813   0.04136   0.04349   0.04538
 Alpha virt. eigenvalues --    0.05123   0.05236   0.05487   0.05659   0.05963
 Alpha virt. eigenvalues --    0.06326   0.06441   0.07067   0.07427   0.07979
 Alpha virt. eigenvalues --    0.08285   0.08785   0.09034   0.09254   0.09505
 Alpha virt. eigenvalues --    0.10337   0.10953   0.11469   0.11762   0.12266
 Alpha virt. eigenvalues --    0.12426   0.12779   0.13178   0.13468   0.13561
 Alpha virt. eigenvalues --    0.14014   0.14206   0.15018   0.15311   0.15585
 Alpha virt. eigenvalues --    0.16598   0.16718   0.17545   0.17868   0.18073
 Alpha virt. eigenvalues --    0.18508   0.18912   0.19310   0.19769   0.20244
 Alpha virt. eigenvalues --    0.20955   0.21146   0.22001   0.22304   0.22823
 Alpha virt. eigenvalues --    0.23845   0.23986   0.25193   0.25658   0.25991
 Alpha virt. eigenvalues --    0.26310   0.27332   0.28397   0.28960   0.29120
 Alpha virt. eigenvalues --    0.29211   0.29736   0.29976   0.30341   0.30526
 Alpha virt. eigenvalues --    0.31023   0.31552   0.32227   0.32458   0.33564
 Alpha virt. eigenvalues --    0.33786   0.34381   0.34605   0.34997   0.35251
 Alpha virt. eigenvalues --    0.35627   0.35999   0.36350   0.36581   0.37581
 Alpha virt. eigenvalues --    0.37696   0.37777   0.38121   0.39420   0.39767
 Alpha virt. eigenvalues --    0.40277   0.41028   0.41439   0.42041   0.43243
 Alpha virt. eigenvalues --    0.43727   0.43994   0.44727   0.45189   0.45870
 Alpha virt. eigenvalues --    0.46248   0.46524   0.46881   0.48160   0.48573
 Alpha virt. eigenvalues --    0.49072   0.49508   0.51273   0.51457   0.51723
 Alpha virt. eigenvalues --    0.51772   0.52061   0.52710   0.53159   0.54081
 Alpha virt. eigenvalues --    0.54150   0.54829   0.55176   0.55297   0.55532
 Alpha virt. eigenvalues --    0.56009   0.56388   0.56884   0.57403   0.57926
 Alpha virt. eigenvalues --    0.58195   0.58459   0.58765   0.59009   0.59238
 Alpha virt. eigenvalues --    0.60390   0.60562   0.60938   0.61352   0.61922
 Alpha virt. eigenvalues --    0.62375   0.62739   0.63377   0.63589   0.64210
 Alpha virt. eigenvalues --    0.65454   0.65767   0.66216   0.66670   0.66861
 Alpha virt. eigenvalues --    0.67669   0.68665   0.68740   0.69891   0.70642
 Alpha virt. eigenvalues --    0.71894   0.72332   0.73098   0.73917   0.74693
 Alpha virt. eigenvalues --    0.75267   0.75688   0.75780   0.76383   0.77867
 Alpha virt. eigenvalues --    0.78285   0.78911   0.79568   0.80745   0.81783
 Alpha virt. eigenvalues --    0.82186   0.82227   0.82532   0.83021   0.83304
 Alpha virt. eigenvalues --    0.83872   0.84216   0.85753   0.86647   0.87429
 Alpha virt. eigenvalues --    0.88881   0.89741   0.90420   0.91046   0.92565
 Alpha virt. eigenvalues --    0.93102   0.93746   0.94304   0.96206   0.97840
 Alpha virt. eigenvalues --    0.98441   0.98803   1.01793   1.02649   1.06361
 Alpha virt. eigenvalues --    1.08172   1.09001   1.09830   1.10298   1.10839
 Alpha virt. eigenvalues --    1.13571   1.15865   1.16278   1.17328   1.19519
 Alpha virt. eigenvalues --    1.20589   1.20857   1.21567   1.21969   1.23571
 Alpha virt. eigenvalues --    1.23944   1.25256   1.25651   1.26383   1.26833
 Alpha virt. eigenvalues --    1.27777   1.28495   1.29211   1.29747   1.30094
 Alpha virt. eigenvalues --    1.30831   1.31199   1.31427   1.32052   1.33112
 Alpha virt. eigenvalues --    1.34992   1.35365   1.35582   1.36080   1.38290
 Alpha virt. eigenvalues --    1.39515   1.48313   1.52093   1.55531   1.56242
 Alpha virt. eigenvalues --    1.59160   1.60227   1.60841   1.62560   1.63270
 Alpha virt. eigenvalues --    1.64520   1.64865   1.67488   1.68230   1.69336
 Alpha virt. eigenvalues --    1.69860   1.70177   1.71009   1.71796   1.72252
 Alpha virt. eigenvalues --    1.72572   1.72869   1.73993   1.75039   1.76217
 Alpha virt. eigenvalues --    1.76715   1.76997   1.79344   1.79542   1.79817
 Alpha virt. eigenvalues --    1.81076   1.81872   1.82702   1.83208   1.83763
 Alpha virt. eigenvalues --    1.85597   1.86346   1.86465   1.87013   1.87947
 Alpha virt. eigenvalues --    1.88993   1.91464   1.92496   1.93954   1.94994
 Alpha virt. eigenvalues --    1.95625   1.96449   1.96686   1.96909   1.97143
 Alpha virt. eigenvalues --    1.97342   1.97786   1.98035   1.98189   1.98406
 Alpha virt. eigenvalues --    1.98699   1.99104   1.99173   1.99475   1.99897
 Alpha virt. eigenvalues --    2.00042   2.00572   2.00637   2.00993   2.01157
 Alpha virt. eigenvalues --    2.01517   2.01718   2.01956   2.03017   2.03261
 Alpha virt. eigenvalues --    2.03761   2.05120   2.05777   2.07386   2.08020
 Alpha virt. eigenvalues --    2.09166   2.10066   2.10320   2.11136   2.11241
 Alpha virt. eigenvalues --    2.11502   2.11982   2.12557   2.13492   2.13989
 Alpha virt. eigenvalues --    2.15041   2.15944   2.16180   2.16425   2.17123
 Alpha virt. eigenvalues --    2.17372   2.17968   2.19014   2.19806   2.20822
 Alpha virt. eigenvalues --    2.20988   2.21868   2.22571   2.23259   2.26954
 Alpha virt. eigenvalues --    2.52180   2.55343   2.56128   2.57366   2.61731
 Alpha virt. eigenvalues --    2.62956   2.64426   2.64660   2.66033   2.66293
 Alpha virt. eigenvalues --    2.67324   2.68267   2.68619   2.69557   2.69887
 Alpha virt. eigenvalues --    2.70563   2.72619   2.73996   2.74205   2.75292
 Alpha virt. eigenvalues --    2.76131   2.81492   2.93037   2.94645   2.95960
 Alpha virt. eigenvalues --    2.97976   3.06388   3.08649   3.09835   3.11695
 Alpha virt. eigenvalues --    3.12331   3.12417   3.12925   3.13423   3.14647
 Alpha virt. eigenvalues --    3.14689   3.15004   3.15237   3.16557   3.18118
 Alpha virt. eigenvalues --    3.18472   3.19576   3.22683   3.22976   3.44257
 Alpha virt. eigenvalues --    3.44327   3.44728   3.44789   3.45008   3.45307
 Alpha virt. eigenvalues --    3.45631   3.45839   3.45955   4.50994   4.51216
 Alpha virt. eigenvalues --    5.51056   5.58711   5.62149   5.64160   5.64916
 Alpha virt. eigenvalues --    5.66301   5.72877   5.75156   5.76928   5.77275
 Alpha virt. eigenvalues --    5.87181   5.89255   5.90809   5.93954   5.98960
 Alpha virt. eigenvalues --    6.01601   6.02642   6.08571   6.08890   6.15291
 Alpha virt. eigenvalues --    6.17323   6.17741   6.18156   6.22037   6.27047
 Alpha virt. eigenvalues --    6.27633   6.27785   6.32945   6.36696   6.37393
 Alpha virt. eigenvalues --    6.38527   6.41388   6.44131   7.95548   8.00483
 Alpha virt. eigenvalues --    8.01060   8.02235   8.03227   8.07079   8.16516
 Alpha virt. eigenvalues --    8.17851   8.18155   8.23628   8.29322
          Condensed to atoms (all electrons):
 Mulliken charges:
               1
     1  Be   1.002943
     2  Be   0.084105
     3  Be   0.034427
     4  Be  -0.332530
     5  Be  -1.150068
     6  Be   0.099283
     7  Be   0.017936
     8  Be  -0.339439
     9  Be  -0.056371
    10  Be  -0.033660
    11  Be  -1.220583
    12  H    0.171404
    13  H    0.080235
    14  H    0.147912
    15  H    0.091841
    16  H    0.086288
    17  H    0.084502
    18  H    0.102405
    19  H    0.071085
    20  H    0.042061
    21  H    0.044480
    22  H    0.092686
    23  H    0.100545
    24  H    0.087210
    25  H    0.106581
    26  H    0.079262
    27  H    0.100086
    28  H    0.094803
    29  H    0.105929
    30  H    0.104620
    31  H    0.085563
    32  H    0.102896
    33  H    0.109093
    34  H   -0.037476
    35  H    0.011243
    36  H    0.017089
    37  H   -0.033304
    38  H    0.020129
    39  H   -0.038873
    40  H    0.016633
    41  H   -0.024799
    42  H   -0.025920
    43  H    0.016165
    44  H   -0.028760
    45  H    0.012624
    46  H    0.013385
    47  H   -0.027390
    48  H    0.013941
    49  H   -0.031630
    50  H   -0.040220
    51  H    0.012856
    52  H   -0.064485
    53  H    0.041303
    54  H    0.042495
    55  H   -0.062538
 Sum of Mulliken charges =  -0.00000
 Mulliken charges with hydrogens summed into heavy atoms:
               1
     1  Be   1.035888
     2  Be   0.221336
     3  Be   0.214856
     4  Be  -0.120541
     5  Be  -0.930123
     6  Be   0.278631
     7  Be   0.210503
     8  Be  -0.169390
     9  Be   0.095676
    10  Be   0.160131
    11  Be  -0.996967
 Electronic spatial extent (au):  <R**2>=           3677.7391
 Charge=             -0.0000 electrons
 Dipole moment (field-independent basis, Debye):
    X=             -0.0162    Y=             -0.1857    Z=             -0.1939  Tot=              0.2690
 Quadrupole moment (field-independent basis, Debye-Ang):
   XX=            -92.3507   YY=            -92.1520   ZZ=            -90.7042
   XY=             -0.9706   XZ=             -0.2487   YZ=              0.1911
 Traceless Quadrupole moment (field-independent basis, Debye-Ang):
   XX=             -0.6150   YY=             -0.4164   ZZ=              1.0314
   XY=             -0.9706   XZ=             -0.2487   YZ=              0.1911
 Octapole moment (field-independent basis, Debye-Ang**2):
  XXX=             -3.5146  YYY=             -2.8880  ZZZ=             21.2345  XYY=             -2.0975
  XXY=             -2.3849  XXZ=            -11.3277  XZZ=             -2.0116  YZZ=             -0.3742
  YYZ=             -3.4076  XYZ=             11.2625
 Hexadecapole moment (field-independent basis, Debye-Ang**3):
 XXXX=          -2468.8191 YYYY=          -2040.0407 ZZZZ=          -1580.1018 XXXY=             -2.9770
 XXXZ=             -6.9202 YYYX=             47.0513 YYYZ=              2.5278 ZZZX=             -8.2568
 ZZZY=              2.2259 XXYY=           -720.6738 XXZZ=           -647.7559 YYZZ=           -592.9220
 XXYZ=              7.4014 YYXZ=              0.8949 ZZXY=            -21.0730
 N-N= 5.397610360465D+02 E-N=-1.501421845527D+03  KE= 1.860126572903D+02
   1 Symmetry operations used in ECPInt.
 ECPInt:  NShTT=   37950 NPrTT=   97339 LenC2=   34247 LenP2D=   68713.
 LDataN:  DoStor=T MaxTD1= 5 Len=  102
 Calling FoFJK, ICntrl=      2127 FMM=F ISym2X=0 I1Cent= 0 IOpClX= 0 NMat=1 NMatS=1 NMatT=0.
 ***** Axes restored to original set *****
 -------------------------------------------------------------------
 Center     Atomic                   Forces (Hartrees/Bohr)
 Number     Number              X              Y              Z
 -------------------------------------------------------------------
      1        4           0.000028463    0.000022999    0.000115792
      2        4          -0.000101659    0.000313907    0.000190513
      3        4          -0.000264692   -0.000041012    0.000185511
      4        4           0.000066233   -0.000043623    0.000468910
      5        4          -0.000067407    0.000164441   -0.000104715
      6        4          -0.000113952   -0.000051829    0.000053706
      7        4          -0.000001054    0.000013691   -0.000003495
      8        4          -0.000055929   -0.000077891    0.000547901
      9        4          -0.000022088    0.000066944    0.000151402
     10        4           0.000005971   -0.000035666    0.000046509
     11        4           0.000027696    0.000062659   -0.000128110
     12        1           0.000023818   -0.000022664   -0.000111580
     13        1          -0.000115077   -0.000011799    0.000015707
     14        1           0.000051703    0.000019832    0.000089684
     15        1          -0.000020587   -0.000009712   -0.000068660
     16        1          -0.000001208    0.000034097    0.000011322
     17        1          -0.000023388   -0.000046096    0.000016778
     18        1           0.000295247   -0.000009014   -0.000088383
     19        1          -0.001284544    0.001175633    0.000783446
     20        1           0.000006530   -0.000002674    0.000027559
     21        1          -0.000040461   -0.000044704    0.000011023
     22        1           0.000233954   -0.000135492   -0.000159806
     23        1          -0.000437546    0.000155510    0.000401214
     24        1           0.000176237   -0.000006440    0.000443609
     25        1          -0.000116310   -0.000025097   -0.000264564
     26        1          -0.000003266   -0.000043628    0.000011138
     27        1           0.000016476    0.000050831   -0.000097160
     28        1          -0.000009957    0.000052053   -0.000031656
     29        1           0.000013453    0.000001066    0.000026995
     30        1          -0.000100569   -0.000367389   -0.000113308
     31        1           0.000085834    0.000576562    0.000155093
     32        1          -0.000062085   -0.000428836    0.000363929
     33        1           0.000062816    0.000365668   -0.000304740
     34        1           0.000012187   -0.000026286   -0.000000730
     35        1          -0.000001628   -0.000000251   -0.000008844
     36        1           0.000025867   -0.000002317    0.000011513
     37        1           0.000027388   -0.000023723   -0.000007029
     38        1           0.000000975   -0.000006198   -0.000002242
     39        1          -0.000005702   -0.000008939    0.000001200
     40        1           0.000011963    0.000000096    0.000003359
     41        1          -0.000020068    0.000008977   -0.000008735
     42        1          -0.000030735    0.000003147   -0.000028031
     43        1          -0.000014651   -0.000015684    0.000006433
     44        1           0.000008748   -0.000008680   -0.000015377
     45        1           0.000003904   -0.000000898    0.000004630
     46        1          -0.000001267   -0.000009092   -0.000007739
     47        1          -0.000010585    0.000019184    0.000003456
     48        1           0.000014993    0.000000225   -0.000009415
     49        1          -0.000004802    0.000022128    0.000006734
     50        1          -0.000015082    0.000018850    0.000031972
     51        1           0.000004861   -0.000005304   -0.000006019
     52        1          -0.038114958   -0.000135539    0.165554413
     53        1           0.038612351    0.000127612   -0.167020563
     54        1           0.075824556   -0.152758263   -0.011854662
     55        1          -0.074580971    0.151128627    0.010704111
 -------------------------------------------------------------------
 Cartesian Forces:  Max     0.167020563 RMS     0.026514281

 GradGradGradGradGradGradGradGradGradGradGradGradGradGradGradGradGradGrad
 Berny optimization.
 FormGI is forming the generalized inverse of G from B-inverse, IUseBI=4.
 Internal  Forces:  Max     0.171425081 RMS     0.007042302
 Search for a local minimum.
 Step number   1 out of a maximum of  330
 All quantities printed in internal units (Hartrees-Bohrs-Radians)
 Mixed Optimization -- RFO/linear search
 Second derivative matrix not updated -- first step.
 ITU=  0
     Eigenvalues ---    0.00230   0.00349   0.00451   0.00459   0.00473
     Eigenvalues ---    0.00489   0.00553   0.00618   0.00641   0.00647
     Eigenvalues ---    0.00777   0.00849   0.00895   0.00958   0.00973
     Eigenvalues ---    0.01026   0.01089   0.01148   0.01188   0.01206
     Eigenvalues ---    0.01253   0.01302   0.01319   0.01326   0.01371
     Eigenvalues ---    0.01391   0.01418   0.01461   0.01490   0.01534
     Eigenvalues ---    0.01588   0.01597   0.01648   0.01685   0.01717
     Eigenvalues ---    0.01720   0.01741   0.01751   0.01783   0.01807
     Eigenvalues ---    0.01809   0.01875   0.01903   0.01929   0.01939
     Eigenvalues ---    0.01973   0.02011   0.02038   0.02066   0.02088
     Eigenvalues ---    0.02114   0.02141   0.02177   0.02201   0.02234
     Eigenvalues ---    0.02269   0.02278   0.02326   0.02370   0.02375
     Eigenvalues ---    0.02414   0.02450   0.02509   0.02526   0.02590
     Eigenvalues ---    0.02593   0.02686   0.02723   0.02768   0.02833
     Eigenvalues ---    0.02855   0.02868   0.02898   0.02960   0.03078
     Eigenvalues ---    0.03177   0.03219   0.03274   0.03334   0.03420
     Eigenvalues ---    0.03615   0.03678   0.03779   0.03814   0.03962
     Eigenvalues ---    0.04123   0.04420   0.04602   0.04676   0.04821
     Eigenvalues ---    0.05049   0.05197   0.05341   0.05545   0.05614
     Eigenvalues ---    0.05658   0.05743   0.05862   0.06099   0.06121
     Eigenvalues ---    0.06411   0.06566   0.06714   0.06878   0.06949
     Eigenvalues ---    0.07010   0.07103   0.07383   0.07492   0.07610
     Eigenvalues ---    0.07642   0.07795   0.07996   0.08071   0.08150
     Eigenvalues ---    0.08207   0.08242   0.08553   0.08733   0.08871
     Eigenvalues ---    0.08951   0.09017   0.09177   0.09228   0.09243
     Eigenvalues ---    0.09360   0.09477   0.09734   0.09821   0.10049
     Eigenvalues ---    0.10181   0.10373   0.10745   0.10975   0.11263
     Eigenvalues ---    0.12385   0.12742   0.15240   0.15304   0.15516
     Eigenvalues ---    0.15774   0.16000   0.16174   0.16358   0.16548
     Eigenvalues ---    0.17445   0.18718   0.18808   0.37756   0.37757
     Eigenvalues ---    0.37778   0.37784   0.37788   0.37906   0.37915
     Eigenvalues ---    0.37916   0.37993   0.66291   0.66291
 RFO step:  Lambda=-7.90728772D-02 EMin= 2.30000000D-03
 Linear search not attempted -- first point.
 Maximum step size (   0.300) exceeded in Quadratic search.
    -- Step size scaled by   0.917
 Iteration  1 RMS(Cart)=  0.00884293 RMS(Int)=  0.00047318
 Iteration  2 RMS(Cart)=  0.00046826 RMS(Int)=  0.00000037
 Iteration  3 RMS(Cart)=  0.00000017 RMS(Int)=  0.00000029
 Variable       Old X    -DE/DX   Delta X   Delta X   Delta X     New X
                                 (Linear)    (Quad)   (Total)
    R1        4.30199   0.00004   0.00000   0.00023   0.00023   4.30221
    R2        4.30186  -0.00004   0.00000  -0.00030  -0.00030   4.30156
    R3        3.97948  -0.00004   0.00000  -0.00020  -0.00020   3.97928
    R4        4.29736  -0.00003   0.00000  -0.00010  -0.00010   4.29726
    R5        4.30816  -0.00002   0.00000  -0.00009  -0.00009   4.30808
    R6        3.98314  -0.00004   0.00000  -0.00019  -0.00019   3.98295
    R7        2.89606  -0.00001   0.00000  -0.00004  -0.00004   2.89601
    R8        2.89517  -0.00002   0.00000  -0.00007  -0.00007   2.89510
    R9        3.81598  -0.00005   0.00000  -0.00027  -0.00027   3.81571
   R10        4.02370  -0.00003   0.00000  -0.00030  -0.00030   4.02340
   R11        4.06035  -0.00002   0.00000  -0.00015  -0.00015   4.06020
   R12        3.89400  -0.00001   0.00000  -0.00003  -0.00003   3.89397
   R13        2.89102  -0.00000   0.00000  -0.00013  -0.00013   2.89090
   R14        2.90499   0.00012   0.00000   0.00101   0.00101   2.90600
   R15        4.03786  -0.00000   0.00000  -0.00005  -0.00005   4.03781
   R16        3.89777  -0.00001   0.00000   0.00000   0.00000   3.89778
   R17        4.04927  -0.00004   0.00000  -0.00019  -0.00019   4.04908
   R18        2.90568  -0.00004   0.00000  -0.00010  -0.00010   2.90558
   R19        2.91960  -0.00008   0.00000  -0.00034  -0.00034   2.91926
   R20        4.08541   0.00001   0.00000   0.00011   0.00011   4.08553
   R21        3.84394  -0.00001   0.00000   0.00014   0.00014   3.84408
   R22        4.06464   0.00002   0.00000   0.00016   0.00016   4.06480
   R23        3.00139   0.00032   0.00000   0.00228   0.00228   3.00366
   R24        2.98986   0.00004   0.00000   0.00020   0.00020   2.99006
   R25        3.89927  -0.00006   0.00000  -0.00041  -0.00041   3.89886
   R26        3.76787  -0.00005   0.00000  -0.00034  -0.00034   3.76753
   R27        2.90698  -0.00004   0.00000  -0.00021  -0.00021   2.90677
   R28        2.91843  -0.00005   0.00000  -0.00032  -0.00032   2.91811
   R29        4.04802   0.00004   0.00000   0.00022   0.00022   4.04824
   R30        4.06297   0.00001   0.00000   0.00007   0.00007   4.06304
   R31        3.76970  -0.00001   0.00000  -0.00010  -0.00010   3.76960
   R32        2.94189   0.00002   0.00000   0.00013   0.00013   2.94202
   R33        2.92800  -0.00001   0.00000  -0.00007  -0.00007   2.92793
   R34        4.05273   0.00003   0.00000   0.00017   0.00017   4.05290
   R35        3.81297  -0.00002   0.00000  -0.00009  -0.00009   3.81289
   R36        3.89756  -0.00003   0.00000  -0.00010  -0.00010   3.89745
   R37        2.91142  -0.00000   0.00000  -0.00001  -0.00001   2.91140
   R38        2.89910  -0.00003   0.00000  -0.00017  -0.00017   2.89893
   R39        4.02281   0.00005   0.00000   0.00035   0.00035   4.02316
   R40        4.08070  -0.00000   0.00000   0.00011   0.00011   4.08081
   R41        2.99413   0.00015   0.00000   0.00083   0.00083   2.99496
   R42        2.99959   0.00033   0.00000   0.00197   0.00196   3.00155
   R43        4.05620   0.00001   0.00000   0.00006   0.00006   4.05626
   R44        2.90084  -0.00002   0.00000  -0.00008  -0.00008   2.90076
   R45        2.89158  -0.00002   0.00000  -0.00005  -0.00005   2.89153
   R46        2.93656  -0.00007   0.00000  -0.00034  -0.00034   2.93622
   R47        2.92390  -0.00004   0.00000  -0.00007  -0.00007   2.92384
   R48        2.91087  -0.00001   0.00000  -0.00004  -0.00004   2.91083
   R49        2.91958  -0.00002   0.00000  -0.00009  -0.00009   2.91949
   R50        1.52352   0.00004   0.00000   0.00016   0.00016   1.52368
   R51        5.35251   0.00001   0.00000   0.00005   0.00005   5.35256
   R52        1.52282  -0.00005   0.00000  -0.00016  -0.00016   1.52266
   R53        5.40688  -0.00002   0.00000  -0.00018  -0.00018   5.40670
   R54        1.54171  -0.00001   0.00000  -0.00004  -0.00004   1.54167
   R55        5.19885  -0.00002   0.00000  -0.00017  -0.00017   5.19868
   R56        5.27072   0.00000   0.00000   0.00004   0.00004   5.27076
   R57        5.34378   0.00000   0.00000   0.00012   0.00012   5.34391
   R58        1.54227  -0.00012   0.00000  -0.00056  -0.00056   1.54170
   R59        5.26162  -0.00005   0.00000  -0.00054  -0.00054   5.26107
   R60        5.34072   0.00011   0.00000   0.00085   0.00085   5.34157
   R61        3.99380   0.00230   0.00000   0.02074   0.02074   4.01455
   R62        1.56887  -0.00001   0.00000  -0.00006  -0.00006   1.56882
   R63        5.22591  -0.00001   0.00000   0.00016   0.00016   5.22607
   R64        5.23787  -0.00000   0.00000   0.00002   0.00002   5.23789
   R65        5.22295   0.00001   0.00000   0.00024   0.00024   5.22319
   R66        5.22724   0.00001   0.00000   0.00009   0.00009   5.22734
   R67        1.49688   0.00005   0.00000   0.00005   0.00005   1.49693
   R68        4.98299   0.00003   0.00000   0.00033   0.00033   4.98333
   R69        5.19264   0.00007   0.00000   0.00073   0.00073   5.19338
   R70        5.46740   0.00001   0.00000   0.00001   0.00001   5.46741
   R71        4.52684   0.00087   0.00000   0.00785   0.00785   4.53469
   R72        1.52245  -0.00016   0.00000  -0.00061  -0.00061   1.52184
   R73        5.36817  -0.00001   0.00000  -0.00011  -0.00011   5.36805
   R74        5.18234  -0.00002   0.00000  -0.00022  -0.00022   5.18212
   R75        5.07614   0.00003   0.00000   0.00019   0.00019   5.07633
   R76        1.52170  -0.00004   0.00000  -0.00014  -0.00013   1.52156
   R77        5.37035  -0.00006   0.00000  -0.00039  -0.00039   5.36996
   R78        5.29484  -0.00000   0.00000  -0.00006  -0.00006   5.29479
   R79        1.53864   0.00000   0.00000   0.00003   0.00003   1.53866
   R80        5.31150  -0.00000   0.00000   0.00002   0.00002   5.31152
   R81        5.20010  -0.00006   0.00000  -0.00057  -0.00057   5.19953
   R82        5.25271   0.00000   0.00000   0.00009   0.00009   5.25280
   R83        1.53564  -0.00015   0.00000  -0.00063  -0.00063   1.53501
   R84        5.19495   0.00001   0.00000   0.00009   0.00009   5.19503
   R85        5.38787   0.00001   0.00000   0.00007   0.00007   5.38793
   R86        5.33088  -0.00005   0.00000  -0.00047  -0.00047   5.33042
   R87        1.49768  -0.00006   0.00000  -0.00048  -0.00048   1.49720
   R88        4.79296   0.00048   0.00000   0.00402   0.00402   4.79698
   R89        5.08712  -0.00000   0.00000  -0.00003  -0.00003   5.08709
   R90        5.16711  -0.00004   0.00000  -0.00033  -0.00033   5.16678
   R91        1.41781  -0.00001   0.00000  -0.00001  -0.00001   1.41780
   R92        1.41775  -0.00001   0.00000  -0.00002  -0.00002   1.41774
   R93        1.41475  -0.00000   0.00000  -0.00001  -0.00001   1.41474
   R94        1.41822  -0.00001   0.00000  -0.00002  -0.00002   1.41820
   R95        1.41821  -0.00001   0.00000  -0.00001  -0.00001   1.41819
   R96        1.41588  -0.00000   0.00000  -0.00001  -0.00001   1.41587
   R97        1.41588  -0.00000   0.00000  -0.00000  -0.00000   1.41588
   R98        1.41603   0.00001   0.00000   0.00002   0.00002   1.41605
   R99        1.41790  -0.00001   0.00000  -0.00002  -0.00002   1.41788
   R100       1.13384   0.17143   0.00000   0.21178   0.21178   1.34561
   R101       1.13384   0.17095   0.00000   0.21119   0.21119   1.34503
    A1        1.87878  -0.00001   0.00000  -0.00002  -0.00002   1.87877
    A2        1.55480  -0.00000   0.00000  -0.00002  -0.00002   1.55479
    A3        1.95129  -0.00000   0.00000  -0.00002  -0.00002   1.95126
    A4        2.00509   0.00001   0.00000   0.00002   0.00002   2.00511
    A5        2.28921   0.00000   0.00000  -0.00002  -0.00002   2.28919
    A6        1.96245  -0.00000   0.00000  -0.00001  -0.00001   1.96244
    A7        1.55386   0.00000   0.00000   0.00004   0.00004   1.55390
    A8        1.87934  -0.00001   0.00000  -0.00007  -0.00007   1.87927
    A9        2.28800   0.00000   0.00000  -0.00003  -0.00003   2.28797
   A10        1.99775   0.00000   0.00000  -0.00002  -0.00002   1.99774
   A11        1.87966  -0.00001   0.00000  -0.00008  -0.00008   1.87958
   A12        2.67811  -0.00001   0.00000  -0.00008  -0.00008   2.67803
   A13        2.07670   0.00001   0.00000   0.00005   0.00005   2.07675
   A14        1.52805   0.00001   0.00000   0.00006   0.00006   1.52811
   A15        1.99673  -0.00000   0.00000   0.00002   0.00002   1.99675
   A16        2.28670   0.00000   0.00000   0.00004   0.00004   2.28674
   A17        1.87764   0.00000   0.00000   0.00000   0.00000   1.87764
   A18        2.28943  -0.00000   0.00000   0.00001   0.00001   2.28945
   A19        2.00575   0.00000   0.00000   0.00003   0.00003   2.00578
   A20        1.52837   0.00000   0.00000   0.00003   0.00003   1.52840
   A21        2.07702   0.00000   0.00000   0.00002   0.00002   2.07704
   A22        1.64079   0.00001   0.00000   0.00007   0.00007   1.64086
   A23        1.52167   0.00000   0.00000   0.00002   0.00002   1.52168
   A24        2.27066   0.00002   0.00000   0.00010   0.00010   2.27076
   A25        2.21802   0.00006   0.00000   0.00036   0.00036   2.21838
   A26        1.95420   0.00001   0.00000   0.00007   0.00007   1.95427
   A27        2.10194  -0.00003   0.00000  -0.00016  -0.00016   2.10178
   A28        2.26381  -0.00001   0.00000  -0.00004  -0.00004   2.26376
   A29        1.73179   0.00005   0.00000   0.00028   0.00028   1.73206
   A30        1.93202   0.00000   0.00000   0.00006   0.00006   1.93208
   A31        2.37012  -0.00003   0.00000  -0.00018  -0.00018   2.36995
   A32        2.14400  -0.00003   0.00000  -0.00021  -0.00021   2.14379
   A33        2.03188   0.00000   0.00000  -0.00002  -0.00002   2.03186
   A34        2.47998  -0.00006   0.00000  -0.00040  -0.00040   2.47958
   A35        1.70397   0.00004   0.00000   0.00017   0.00017   1.70414
   A36        2.16515   0.00001   0.00000   0.00004   0.00004   2.16519
   A37        1.63728   0.00002   0.00000   0.00015   0.00015   1.63743
   A38        1.52448   0.00001   0.00000   0.00004   0.00004   1.52452
   A39        2.28159   0.00001   0.00000   0.00001   0.00001   2.28161
   A40        2.21558  -0.00000   0.00000  -0.00003  -0.00003   2.21554
   A41        2.09807   0.00002   0.00000   0.00011   0.00011   2.09818
   A42        1.94583   0.00001   0.00000   0.00005   0.00005   1.94588
   A43        2.26173  -0.00002   0.00000  -0.00009  -0.00009   2.26164
   A44        1.73264   0.00001   0.00000   0.00007   0.00007   1.73271
   A45        1.92337   0.00001   0.00000   0.00003   0.00003   1.92340
   A46        2.36216  -0.00003   0.00000  -0.00017  -0.00017   2.36199
   A47        2.14633   0.00000   0.00000   0.00001   0.00001   2.14634
   A48        1.72167   0.00002   0.00000   0.00010   0.00010   1.72177
   A49        2.17312  -0.00002   0.00000  -0.00009  -0.00009   2.17303
   A50        2.03648   0.00000   0.00000  -0.00002  -0.00002   2.03646
   A51        2.48284  -0.00002   0.00000  -0.00010  -0.00010   2.48274
   A52        1.84553  -0.00000   0.00000  -0.00001  -0.00001   1.84552
   A53        1.86762  -0.00002   0.00000  -0.00006  -0.00006   1.86756
   A54        2.33690  -0.00003   0.00000  -0.00027  -0.00026   2.33664
   A55        1.88044   0.00004   0.00000   0.00018   0.00018   1.88062
   A56        1.86748  -0.00002   0.00000  -0.00011  -0.00011   1.86737
   A57        1.84788  -0.00002   0.00000  -0.00009  -0.00009   1.84778
   A58        2.29362   0.00003   0.00000   0.00011   0.00011   2.29372
   A59        1.92368   0.00004   0.00000   0.00023   0.00023   1.92391
   A60        1.98204  -0.00001   0.00000  -0.00008  -0.00008   1.98196
   A61        2.04971  -0.00002   0.00000  -0.00010  -0.00010   2.04961
   A62        2.10076   0.00001   0.00000   0.00006   0.00006   2.10082
   A63        1.94903   0.00001   0.00000   0.00018   0.00018   1.94921
   A64        2.44744  -0.00003   0.00000  -0.00017  -0.00017   2.44727
   A65        1.98567   0.00005   0.00000   0.00033   0.00033   1.98600
   A66        2.18326  -0.00000   0.00000  -0.00001  -0.00001   2.18325
   A67        1.67960   0.00001   0.00000   0.00008   0.00007   1.67968
   A68        2.50681   0.00000   0.00000   0.00001   0.00001   2.50682
   A69        1.97798  -0.00002   0.00000  -0.00009  -0.00009   1.97788
   A70        1.77088   0.00001   0.00000   0.00007   0.00007   1.77095
   A71        2.22226  -0.00001   0.00000  -0.00003  -0.00003   2.22223
   A72        2.23191   0.00000   0.00000   0.00001   0.00001   2.23192
   A73        2.24127  -0.00001   0.00000  -0.00003  -0.00003   2.24124
   A74        2.21625  -0.00002   0.00000  -0.00012  -0.00012   2.21613
   A75        2.09665  -0.00002   0.00000  -0.00009  -0.00009   2.09656
   A76        2.62556   0.00001   0.00000   0.00002   0.00002   2.62558
   A77        1.67778  -0.00000   0.00000  -0.00000  -0.00000   1.67778
   A78        1.76489  -0.00001   0.00000  -0.00004  -0.00004   1.76486
   A79        2.30684  -0.00002   0.00000  -0.00007  -0.00007   2.30677
   A80        2.13036   0.00000   0.00000   0.00001   0.00001   2.13037
   A81        1.77017  -0.00000   0.00000  -0.00001  -0.00001   1.77016
   A82        1.95437  -0.00001   0.00000  -0.00007  -0.00007   1.95430
   A83        1.90516  -0.00001   0.00000  -0.00003  -0.00003   1.90513
   A84        2.32316  -0.00002   0.00000  -0.00008  -0.00008   2.32308
   A85        2.28836   0.00002   0.00000   0.00008   0.00008   2.28844
   A86        2.15138   0.00002   0.00000   0.00009   0.00009   2.15147
   A87        1.96517  -0.00002   0.00000  -0.00006  -0.00006   1.96512
   A88        1.89191   0.00001   0.00000   0.00002   0.00002   1.89193
   A89        2.33954  -0.00000   0.00000  -0.00002  -0.00002   2.33953
   A90        2.32328   0.00002   0.00000   0.00007   0.00007   2.32335
   A91        1.79923   0.00003   0.00000   0.00013   0.00013   1.79936
   A92        1.52549   0.00000   0.00000   0.00001   0.00001   1.52550
   A93        1.63664   0.00000   0.00000   0.00002   0.00002   1.63667
   A94        2.20998  -0.00000   0.00000  -0.00001  -0.00001   2.20998
   A95        2.27956  -0.00001   0.00000  -0.00006  -0.00006   2.27949
   A96        1.94418   0.00001   0.00000   0.00005   0.00005   1.94423
   A97        2.48596  -0.00000   0.00000  -0.00001  -0.00001   2.48595
   A98        2.03460  -0.00000   0.00000  -0.00001  -0.00001   2.03459
   A99        1.92215  -0.00002   0.00000  -0.00009  -0.00009   1.92206
   A100       2.15299   0.00000   0.00000   0.00002   0.00002   2.15301
   A101       2.36515   0.00001   0.00000   0.00005   0.00005   2.36520
   A102       2.10222  -0.00001   0.00000  -0.00003  -0.00003   2.10220
   A103       1.73238  -0.00000   0.00000  -0.00003  -0.00003   1.73235
   A104       2.26461  -0.00000   0.00000  -0.00001  -0.00001   2.26460
   A105       2.16835   0.00001   0.00000   0.00006   0.00006   2.16840
   A106       1.71705   0.00000   0.00000   0.00000   0.00000   1.71705
   A107       1.84469   0.00000   0.00000  -0.00000  -0.00000   1.84469
   A108       1.84465   0.00001   0.00000  -0.00001  -0.00000   1.84464
   A109       2.42224  -0.00005   0.00000  -0.00028  -0.00028   2.42196
   A110       1.93608  -0.00002   0.00000   0.00002   0.00002   1.93610
   A111       1.86550  -0.00001   0.00000  -0.00004  -0.00004   1.86546
   A112       1.98443  -0.00000   0.00000  -0.00004  -0.00004   1.98439
   A113       2.19733   0.00001   0.00000   0.00006   0.00006   2.19739
   A114       1.94682  -0.00002   0.00000  -0.00013  -0.00013   1.94669
   A115       1.86434  -0.00002   0.00000  -0.00014  -0.00014   1.86420
   A116       1.95706   0.00005   0.00000   0.00030   0.00030   1.95736
   A117       2.28168   0.00000   0.00000  -0.00008  -0.00008   2.28159
   A118       1.89321   0.00003   0.00000   0.00021   0.00021   1.89341
   A119       2.37076   0.00002   0.00000   0.00010   0.00010   2.37086
   A120       2.07927  -0.00001   0.00000  -0.00007  -0.00007   2.07921
   A121       2.07839   0.00002   0.00000   0.00023   0.00023   2.07862
   A122       1.64127  -0.00000   0.00000  -0.00002  -0.00002   1.64124
   A123       1.52146  -0.00001   0.00000  -0.00006  -0.00006   1.52140
   A124       2.20360  -0.00000   0.00000   0.00001   0.00001   2.20361
   A125       2.27475  -0.00000   0.00000  -0.00001  -0.00001   2.27474
   A126       2.09788  -0.00000   0.00000  -0.00000  -0.00000   2.09787
   A127       1.92988  -0.00001   0.00000  -0.00006  -0.00006   1.92983
   A128       2.16392   0.00000   0.00000   0.00001   0.00001   2.16393
   A129       1.71303   0.00000   0.00000  -0.00000  -0.00000   1.71303
   A130       1.95714  -0.00001   0.00000  -0.00004  -0.00004   1.95710
   A131       1.72301   0.00000   0.00000   0.00002   0.00002   1.72303
   A132       2.25722   0.00000   0.00000   0.00002   0.00002   2.25724
   A133       2.15202   0.00001   0.00000   0.00004   0.00004   2.15206
   A134       2.36523   0.00001   0.00000   0.00004   0.00004   2.36527
   A135       2.49303   0.00001   0.00000   0.00005   0.00005   2.49307
   A136       2.03503   0.00001   0.00000   0.00004   0.00004   2.03507
   A137       1.76948  -0.00001   0.00000  -0.00003  -0.00003   1.76945
   A138       1.68027  -0.00000   0.00000  -0.00002  -0.00002   1.68025
   A139       2.29269  -0.00000   0.00000  -0.00002  -0.00002   2.29267
   A140       2.13630   0.00001   0.00000   0.00004   0.00004   2.13634
   A141       1.96091   0.00001   0.00000   0.00008   0.00008   1.96099
   A142       1.76454   0.00001   0.00000   0.00008   0.00008   1.76463
   A143       1.89251   0.00001   0.00000   0.00005   0.00005   1.89256
   A144       2.32642  -0.00002   0.00000  -0.00010  -0.00010   2.32633
   A145       1.95630   0.00000   0.00000   0.00001   0.00001   1.95630
   A146       2.32857  -0.00002   0.00000  -0.00014  -0.00014   2.32843
   A147       1.80300   0.00002   0.00000   0.00004   0.00004   1.80303
   A148       1.89755   0.00002   0.00000   0.00010   0.00010   1.89766
   A149       2.33271  -0.00002   0.00000  -0.00004  -0.00004   2.33267
   A150       2.30120   0.00000   0.00000   0.00002   0.00002   2.30121
   A151       2.14803   0.00000   0.00000   0.00001   0.00001   2.14803
   A152       1.67762   0.00002   0.00000   0.00012   0.00012   1.67775
   A153       2.50646  -0.00001   0.00000  -0.00009  -0.00009   2.50637
   A154       1.97837  -0.00000   0.00000  -0.00004  -0.00004   1.97833
   A155       1.77075   0.00001   0.00000   0.00006   0.00006   1.77081
   A156       2.24193  -0.00001   0.00000  -0.00006  -0.00006   2.24187
   A157       2.21441   0.00000   0.00000  -0.00000  -0.00000   2.21441
   A158       2.09896  -0.00001   0.00000  -0.00004  -0.00004   2.09893
   A159       2.62715  -0.00002   0.00000  -0.00009  -0.00009   2.62706
   A160       2.22315  -0.00000   0.00000   0.00000   0.00000   2.22315
   A161       2.23257  -0.00001   0.00000  -0.00003  -0.00003   2.23254
   A162       1.71664   0.00001   0.00000   0.00008   0.00008   1.71672
   A163       2.42771   0.00001   0.00000   0.00004   0.00004   2.42775
   A164       1.70003  -0.00001   0.00000  -0.00003  -0.00003   1.70000
   A165       2.39774  -0.00000   0.00000  -0.00000  -0.00000   2.39774
   A166       1.83284  -0.00002   0.00000  -0.00010  -0.00010   1.83273
   A167       1.62281   0.00001   0.00000   0.00002   0.00002   1.62283
   A168       2.23595  -0.00000   0.00000  -0.00002  -0.00002   2.23593
   A169       1.92406   0.00000   0.00000  -0.00002  -0.00002   1.92404
   A170       2.12079   0.00000   0.00000   0.00004   0.00004   2.12083
   A171       1.88929  -0.00000   0.00000  -0.00001  -0.00001   1.88928
   A172       2.79414  -0.00001   0.00000  -0.00005  -0.00005   2.79409
   A173       1.50187   0.00003   0.00000   0.00022   0.00022   1.50208
   A174       1.74361  -0.00004   0.00000  -0.00037  -0.00037   1.74324
   A175       1.60549  -0.00009   0.00000  -0.00053  -0.00053   1.60496
   A176       2.13565   0.00021   0.00000   0.00183   0.00183   2.13748
   A177       1.89979  -0.00007   0.00000  -0.00052  -0.00052   1.89927
   A178       2.39127  -0.00012   0.00000  -0.00104  -0.00104   2.39023
   A179       1.91478   0.00014   0.00000   0.00104   0.00104   1.91581
   A180       1.57906  -0.00001   0.00000   0.00001   0.00001   1.57907
   A181       1.57513   0.00001   0.00000   0.00001   0.00001   1.57514
   A182       2.81581   0.00002   0.00000   0.00011   0.00011   2.81592
   A183       1.58026  -0.00001   0.00000  -0.00001  -0.00001   1.58024
   A184       1.57898   0.00001   0.00000  -0.00001  -0.00001   1.57897
   A185       2.83202  -0.00001   0.00000  -0.00007  -0.00007   2.83195
   A186       1.93596  -0.00010   0.00000  -0.00060  -0.00060   1.93536
   A187       1.56103  -0.00009   0.00000  -0.00054  -0.00054   1.56048
   A188       2.83177  -0.00009   0.00000  -0.00072  -0.00072   2.83105
   A189       1.24866  -0.00002   0.00000  -0.00010  -0.00010   1.24856
   A190       1.47108  -0.00008   0.00000  -0.00044  -0.00044   1.47064
   A191       1.83548   0.00018   0.00000   0.00126   0.00126   1.83674
   A192       2.23598   0.00008   0.00000   0.00054   0.00054   2.23652
   A193       2.78279  -0.00014   0.00000  -0.00115  -0.00115   2.78164
   A194       1.49669   0.00002   0.00000   0.00012   0.00012   1.49681
   A195       1.59112   0.00005   0.00000   0.00024   0.00024   1.59136
   A196       1.87275  -0.00000   0.00000   0.00001   0.00001   1.87276
   A197       1.86686  -0.00000   0.00000  -0.00000  -0.00000   1.86686
   A198       2.35459  -0.00002   0.00000  -0.00006  -0.00006   2.35453
   A199       2.29001   0.00001   0.00000   0.00004   0.00004   2.29005
   A200       1.60646   0.00000   0.00000   0.00004   0.00004   1.60650
   A201       1.49455  -0.00004   0.00000  -0.00020  -0.00020   1.49434
   A202       1.64452  -0.00003   0.00000  -0.00017  -0.00017   1.64435
   A203       1.83533  -0.00003   0.00000  -0.00011  -0.00011   1.83522
   A204       2.28019   0.00001   0.00000   0.00004   0.00004   2.28022
   A205       1.61303   0.00001   0.00000   0.00002   0.00002   1.61305
   A206       1.94513  -0.00002   0.00000  -0.00015  -0.00015   1.94499
   A207       1.47885  -0.00002   0.00000  -0.00006  -0.00006   1.47879
   A208       1.92416  -0.00001   0.00000  -0.00005  -0.00005   1.92411
   A209       1.72565   0.00000   0.00000   0.00004   0.00004   1.72569
   A210       2.82545  -0.00002   0.00000  -0.00012  -0.00012   2.82533
   A211       1.13881  -0.00002   0.00000  -0.00013  -0.00013   1.13867
   A212       1.48540   0.00002   0.00000   0.00006   0.00006   1.48546
   A213       1.89886  -0.00001   0.00000  -0.00001  -0.00001   1.89885
   A214       1.73142   0.00003   0.00000   0.00016   0.00016   1.73158
   A215       2.83508   0.00003   0.00000   0.00020   0.00020   2.83528
   A216       1.13066  -0.00001   0.00000   0.00001   0.00001   1.13067
   A217       1.60538   0.00002   0.00000   0.00017   0.00017   1.60555
   A218       1.92508   0.00007   0.00000   0.00040   0.00040   1.92549
   A219       1.81752   0.00021   0.00000   0.00165   0.00165   1.81918
   A220       2.78630  -0.00000   0.00000   0.00009   0.00009   2.78639
   A221       1.66380  -0.00001   0.00000  -0.00003  -0.00003   1.66377
   A222       1.58376  -0.00001   0.00000  -0.00005  -0.00005   1.58372
   A223       2.01115  -0.00004   0.00000  -0.00022  -0.00022   2.01093
   A224       1.70819   0.00009   0.00000   0.00051   0.00051   1.70871
   A225       2.56294  -0.00005   0.00000  -0.00025  -0.00025   2.56269
   A226       1.57700   0.00004   0.00000   0.00023   0.00023   1.57723
   A227       1.70962   0.00004   0.00000   0.00021   0.00021   1.70983
   A228       0.92303   0.00002   0.00000   0.00014   0.00014   0.92317
   A229       2.21593  -0.00002   0.00000  -0.00017  -0.00017   2.21576
   A230       1.71181  -0.00002   0.00000  -0.00014  -0.00014   1.71167
   A231       2.31504  -0.00005   0.00000  -0.00021  -0.00021   2.31483
   A232       1.57607  -0.00002   0.00000  -0.00017  -0.00017   1.57591
   A233       2.31535  -0.00003   0.00000  -0.00012  -0.00012   2.31523
   A234       2.21152   0.00006   0.00000   0.00034   0.00034   2.21186
   A235       1.50913   0.00001   0.00000   0.00004   0.00004   1.50917
   A236       2.34830  -0.00005   0.00000  -0.00023  -0.00023   2.34806
   A237       2.07857   0.00003   0.00000   0.00014   0.00014   2.07872
   A238       1.42524   0.00006   0.00000   0.00034   0.00034   1.42558
   A239       2.40528  -0.00001   0.00000  -0.00008  -0.00008   2.40520
   A240       2.28498  -0.00005   0.00000  -0.00024  -0.00024   2.28474
   A241       1.42239   0.00003   0.00000   0.00010   0.00010   1.42249
   A242       1.56779   0.00006   0.00000   0.00033   0.00033   1.56812
   A243       2.08704  -0.00004   0.00000  -0.00016  -0.00016   2.08688
   A244       1.19413   0.00003   0.00000   0.00016   0.00016   1.19429
   A245       1.71946   0.00009   0.00000   0.00049   0.00049   1.71995
   A246       2.09869  -0.00005   0.00000  -0.00028  -0.00028   2.09841
   A247       1.57074   0.00004   0.00000   0.00028   0.00028   1.57103
   A248       2.25402  -0.00001   0.00000  -0.00002  -0.00002   2.25399
   A249       2.29538  -0.00005   0.00000  -0.00031  -0.00031   2.29507
   A250       1.57638  -0.00004   0.00000  -0.00018  -0.00018   1.57620
   A251       1.42344   0.00001   0.00000   0.00009   0.00009   1.42353
   A252       2.24747   0.00005   0.00000   0.00024   0.00024   2.24771
   A253       1.54422   0.00001   0.00000   0.00009   0.00009   1.54431
   A254       2.29750  -0.00001   0.00000  -0.00010  -0.00010   2.29740
   A255       2.10356  -0.00002   0.00000  -0.00010  -0.00010   2.10346
   A256       1.16988   0.00001   0.00000   0.00006   0.00006   1.16994
   A257       1.22295  -0.00001   0.00000  -0.00002  -0.00002   1.22293
   A258       2.28444   0.00000   0.00000  -0.00001  -0.00001   2.28443
   A259       1.43986   0.00002   0.00000   0.00007   0.00007   1.43994
   A260       2.40243  -0.00001   0.00000  -0.00004  -0.00004   2.40239
   A261       2.39336  -0.00001   0.00000  -0.00003  -0.00003   2.39333
   A262       1.19060  -0.00002   0.00000  -0.00011  -0.00011   1.19049
   A263       1.21515  -0.00000   0.00000   0.00000   0.00000   1.21515
   A264       2.28283   0.00001   0.00000   0.00008   0.00008   2.28292
   A265       1.42820  -0.00001   0.00000  -0.00003  -0.00003   1.42817
   A266       2.40566   0.00001   0.00000   0.00003   0.00003   2.40569
   A267       2.39651   0.00000   0.00000  -0.00000  -0.00000   2.39651
   A268       1.45974  -0.00000   0.00000  -0.00002  -0.00002   1.45972
   A269       2.40934   0.00001   0.00000   0.00004   0.00004   2.40938
   A270       2.36278  -0.00001   0.00000  -0.00001  -0.00001   2.36276
   A271       1.71366  -0.00001   0.00000  -0.00005  -0.00005   1.71361
   A272       1.58349  -0.00001   0.00000  -0.00005  -0.00005   1.58344
   A273       0.92488  -0.00000   0.00000  -0.00003  -0.00003   0.92485
   A274       2.22329   0.00001   0.00000   0.00004   0.00004   2.22333
   A275       1.56995  -0.00001   0.00000  -0.00003  -0.00003   1.56992
   A276       2.30721   0.00000   0.00000   0.00001   0.00001   2.30722
   A277       1.70818  -0.00001   0.00000  -0.00005  -0.00005   1.70813
   A278       2.30902   0.00001   0.00000   0.00003   0.00003   2.30904
   A279       2.21477   0.00000   0.00000   0.00002   0.00002   2.21478
   A280       1.40686  -0.00018   0.00000  -0.00150  -0.00150   1.40536
   A281       2.39533  -0.00004   0.00000  -0.00014  -0.00014   2.39519
   A282       2.19149   0.00028   0.00000   0.00184   0.00184   2.19333
   A283       2.53261  -0.00021   0.00000  -0.00082  -0.00082   2.53179
    D1       -0.77981   0.00001   0.00000   0.00012   0.00012  -0.77969
    D2       -1.83337   0.00000   0.00000   0.00003   0.00003  -1.83334
    D3        2.30746  -0.00001   0.00000  -0.00000  -0.00000   2.30746
    D4        1.61586   0.00003   0.00000   0.00022   0.00022   1.61608
    D5        1.11033  -0.00000   0.00000   0.00003   0.00003   1.11036
    D6        0.05677  -0.00001   0.00000  -0.00006  -0.00006   0.05671
    D7       -2.08559  -0.00002   0.00000  -0.00009  -0.00009  -2.08568
    D8       -2.77718   0.00002   0.00000   0.00012   0.00012  -2.77706
    D9        0.26118  -0.00000   0.00000   0.00003   0.00003   0.26121
   D10       -0.79238  -0.00001   0.00000  -0.00006  -0.00006  -0.79245
   D11       -2.93474  -0.00003   0.00000  -0.00009  -0.00009  -2.93484
   D12        2.65685   0.00002   0.00000   0.00012   0.00012   2.65697
   D13       -3.13743  -0.00000   0.00000   0.00005   0.00005  -3.13737
   D14        2.09220  -0.00001   0.00000  -0.00004  -0.00004   2.09216
   D15       -0.05016  -0.00002   0.00000  -0.00007  -0.00007  -0.05023
   D16       -0.74175   0.00002   0.00000   0.00014   0.00014  -0.74161
   D17       -2.57093   0.00000   0.00000   0.00006   0.00006  -2.57087
   D18        2.65869  -0.00001   0.00000  -0.00003  -0.00003   2.65866
   D19        0.51634  -0.00002   0.00000  -0.00006  -0.00006   0.51627
   D20       -0.17525   0.00002   0.00000   0.00016   0.00016  -0.17510
   D21       -0.25742  -0.00000   0.00000  -0.00002  -0.00002  -0.25744
   D22        0.79037   0.00001   0.00000   0.00005   0.00005   0.79042
   D23        2.94743   0.00002   0.00000   0.00007   0.00007   2.94749
   D24       -2.65033  -0.00003   0.00000  -0.00019  -0.00019  -2.65051
   D25       -1.10179  -0.00001   0.00000  -0.00004  -0.00004  -1.10183
   D26       -0.05400   0.00000   0.00000   0.00003   0.00003  -0.05398
   D27        2.10306   0.00002   0.00000   0.00004   0.00004   2.10310
   D28        2.78849  -0.00004   0.00000  -0.00021  -0.00021   2.78828
   D29        0.78596  -0.00000   0.00000  -0.00004  -0.00004   0.78592
   D30        1.83374   0.00001   0.00000   0.00003   0.00003   1.83377
   D31       -2.29238   0.00002   0.00000   0.00005   0.00005  -2.29233
   D32       -1.60695  -0.00004   0.00000  -0.00020  -0.00020  -1.60715
   D33        2.57745  -0.00001   0.00000  -0.00008  -0.00008   2.57736
   D34       -2.65795   0.00000   0.00000  -0.00001  -0.00001  -2.65797
   D35       -0.50089   0.00001   0.00000   0.00000   0.00000  -0.50089
   D36        0.18454  -0.00004   0.00000  -0.00025  -0.00025   0.18429
   D37        3.13791  -0.00001   0.00000  -0.00010  -0.00010   3.13782
   D38       -2.09749   0.00000   0.00000  -0.00002  -0.00002  -2.09751
   D39        0.05957   0.00001   0.00000  -0.00001  -0.00001   0.05957
   D40        0.74501  -0.00004   0.00000  -0.00026  -0.00026   0.74475
   D41        0.81941  -0.00002   0.00000  -0.00018  -0.00018   0.81923
   D42       -2.30330   0.00000   0.00000   0.00003   0.00003  -2.30327
   D43       -2.32930  -0.00002   0.00000  -0.00012  -0.00012  -2.32943
   D44       -0.83537  -0.00001   0.00000  -0.00013  -0.00013  -0.83550
   D45        2.32511   0.00001   0.00000   0.00008   0.00008   2.32518
   D46        2.29910  -0.00001   0.00000  -0.00007  -0.00007   2.29903
   D47       -0.00473  -0.00001   0.00000  -0.00020  -0.00020  -0.00493
   D48       -3.12744   0.00001   0.00000   0.00001   0.00001  -3.12743
   D49        3.12974  -0.00001   0.00000  -0.00014  -0.00014   3.12960
   D50        3.13934  -0.00001   0.00000  -0.00012  -0.00012   3.13922
   D51        0.01663   0.00001   0.00000   0.00008   0.00008   0.01672
   D52       -0.00937  -0.00001   0.00000  -0.00007  -0.00007  -0.00944
   D53        3.13485  -0.00002   0.00000  -0.00018  -0.00018   3.13468
   D54        0.01215   0.00001   0.00000   0.00003   0.00003   0.01218
   D55       -0.01386  -0.00001   0.00000  -0.00012  -0.00012  -0.01398
   D56       -0.05693   0.00001   0.00000   0.00007   0.00007  -0.05686
   D57       -1.10244   0.00002   0.00000   0.00011   0.00011  -1.10233
   D58        2.78338   0.00001   0.00000   0.00005   0.00005   2.78343
   D59        2.09743   0.00001   0.00000   0.00003   0.00003   2.09745
   D60        0.78910  -0.00000   0.00000  -0.00001  -0.00001   0.78909
   D61       -0.25641   0.00000   0.00000   0.00003   0.00003  -0.25638
   D62       -2.65378  -0.00000   0.00000  -0.00003  -0.00003  -2.65380
   D63        2.94345  -0.00001   0.00000  -0.00005  -0.00005   2.94341
   D64        1.83236   0.00000   0.00000   0.00004   0.00004   1.83240
   D65        0.78685   0.00001   0.00000   0.00008   0.00008   0.78693
   D66       -1.61052  -0.00000   0.00000   0.00002   0.00002  -1.61050
   D67       -2.29647  -0.00000   0.00000  -0.00000  -0.00000  -2.29647
   D68       -2.09994   0.00000   0.00000   0.00005   0.00005  -2.09989
   D69        3.13774   0.00001   0.00000   0.00009   0.00009   3.13783
   D70        0.74037   0.00000   0.00000   0.00004   0.00004   0.74041
   D71        0.05442  -0.00000   0.00000   0.00001   0.00001   0.05443
   D72       -2.66016   0.00001   0.00000   0.00007   0.00007  -2.66010
   D73        2.57752   0.00002   0.00000   0.00010   0.00011   2.57762
   D74        0.18014   0.00001   0.00000   0.00005   0.00005   0.18019
   D75       -0.50581   0.00000   0.00000   0.00003   0.00003  -0.50578
   D76        0.25704  -0.00000   0.00000  -0.00002  -0.00002   0.25702
   D77       -0.79583   0.00001   0.00000   0.00001   0.00001  -0.79582
   D78        2.65255   0.00001   0.00000   0.00002   0.00002   2.65257
   D79       -2.94439   0.00000   0.00000   0.00002   0.00002  -2.94437
   D80        1.10679  -0.00001   0.00000  -0.00006  -0.00006   1.10673
   D81        0.05392  -0.00000   0.00000  -0.00003  -0.00003   0.05389
   D82       -2.78089  -0.00000   0.00000  -0.00002  -0.00002  -2.78091
   D83       -2.09464  -0.00001   0.00000  -0.00002  -0.00002  -2.09466
   D84       -0.78259  -0.00000   0.00000   0.00000   0.00000  -0.78259
   D85       -1.83547   0.00001   0.00000   0.00004   0.00004  -1.83543
   D86        1.61291   0.00001   0.00000   0.00004   0.00004   1.61295
   D87        2.29916   0.00001   0.00000   0.00004   0.00004   2.29920
   D88       -2.57319  -0.00001   0.00000  -0.00005  -0.00005  -2.57323
   D89        2.65712   0.00000   0.00000  -0.00001  -0.00001   2.65711
   D90       -0.17768   0.00000   0.00000  -0.00000  -0.00000  -0.17769
   D91        0.50856  -0.00000   0.00000  -0.00000  -0.00000   0.50856
   D92       -3.14016  -0.00001   0.00000  -0.00005  -0.00005  -3.14022
   D93        2.09015   0.00000   0.00000  -0.00002  -0.00002   2.09013
   D94       -0.74466   0.00000   0.00000  -0.00001  -0.00001  -0.74467
   D95       -0.05841   0.00000   0.00000  -0.00001  -0.00001  -0.05842
   D96       -0.83596   0.00001   0.00000   0.00001   0.00001  -0.83595
   D97        2.32604  -0.00000   0.00000  -0.00005  -0.00005   2.32599
   D98        2.29868   0.00000   0.00000  -0.00002  -0.00002   2.29866
   D99       -0.00660   0.00001   0.00000   0.00012   0.00012  -0.00648
   D100      -3.12779  -0.00000   0.00000   0.00006   0.00006  -3.12773
   D101       3.12803   0.00000   0.00000   0.00009   0.00009   3.12812
   D102       0.81727   0.00001   0.00000   0.00003   0.00003   0.81730
   D103      -2.30392  -0.00000   0.00000  -0.00003  -0.00003  -2.30395
   D104      -2.33128   0.00000   0.00000  -0.00000  -0.00000  -2.33128
   D105       3.13282   0.00001   0.00000   0.00005   0.00005   3.13287
   D106       0.01163  -0.00000   0.00000  -0.00001  -0.00001   0.01162
   D107      -0.01573   0.00000   0.00000   0.00002   0.00002  -0.01571
   D108       3.13728   0.00001   0.00000   0.00010   0.00010   3.13738
   D109       0.01609   0.00000   0.00000   0.00004   0.00004   0.01613
   D110      -0.01127   0.00001   0.00000   0.00006   0.00006  -0.01120
   D111       0.84551  -0.00002   0.00000  -0.00012  -0.00012   0.84540
   D112      -2.62162  -0.00000   0.00000  -0.00001  -0.00001  -2.62163
   D113      -0.22155  -0.00001   0.00000  -0.00004  -0.00004  -0.22159
   D114       2.59450   0.00001   0.00000   0.00006   0.00006   2.59457
   D115      -1.41844  -0.00003   0.00000  -0.00016  -0.00016  -1.41861
   D116       1.39761  -0.00001   0.00000  -0.00005  -0.00006   1.39755
   D117       2.60858  -0.00002   0.00000  -0.00011  -0.00011   2.60846
   D118      -0.85856   0.00000   0.00000  -0.00001  -0.00001  -0.85856
   D119      -2.61501  -0.00002   0.00000  -0.00010  -0.00010  -2.61511
   D120       0.20104   0.00000   0.00000   0.00001   0.00001   0.20105
   D121       1.72426  -0.00003   0.00000  -0.00013  -0.00013   1.72413
   D122      -1.74288  -0.00000   0.00000  -0.00002  -0.00002  -1.74290
   D123       0.20943  -0.00002   0.00000  -0.00010  -0.00010   0.20933
   D124      -2.62309  -0.00000   0.00000  -0.00003  -0.00003  -2.62312
   D125      -0.85222  -0.00001   0.00000   0.00000  -0.00000  -0.85222
   D126       2.59845   0.00001   0.00000   0.00007   0.00007   2.59851
   D127      -1.73568  -0.00002   0.00000  -0.00012  -0.00012  -1.73580
   D128       1.71499  -0.00000   0.00000  -0.00006  -0.00006   1.71493
   D129       2.60195  -0.00002   0.00000  -0.00008  -0.00008   2.60187
   D130      -0.23057  -0.00000   0.00000  -0.00001  -0.00001  -0.23058
   D131      -2.61506  -0.00001   0.00000  -0.00006  -0.00006  -2.61511
   D132       0.83561   0.00000   0.00000   0.00001   0.00001   0.83562
   D133       1.40489  -0.00002   0.00000  -0.00011  -0.00011   1.40478
   D134      -1.42763  -0.00000   0.00000  -0.00005  -0.00005  -1.42767
   D135       1.08864  -0.00002   0.00000  -0.00022  -0.00022   1.08842
   D136      -0.00868  -0.00002   0.00000  -0.00018  -0.00018  -0.00886
   D137      -2.83828   0.00002   0.00000   0.00005   0.00005  -2.83823
   D138      -2.76144  -0.00002   0.00000  -0.00017  -0.00017  -2.76161
   D139      -0.01235  -0.00002   0.00000  -0.00022  -0.00022  -0.01257
   D140      -1.10967  -0.00002   0.00000  -0.00018  -0.00018  -1.10985
   D141       2.34392   0.00002   0.00000   0.00005   0.00005   2.34397
   D142       2.42076  -0.00002   0.00000  -0.00017  -0.00017   2.42059
   D143      -2.34187  -0.00004   0.00000  -0.00022  -0.00022  -2.34209
   D144       2.84399  -0.00004   0.00000  -0.00018  -0.00018   2.84382
   D145       0.01439   0.00000   0.00000   0.00006   0.00006   0.01445
   D146       0.09123  -0.00004   0.00000  -0.00017  -0.00017   0.09107
   D147      -2.43629  -0.00006   0.00000  -0.00043  -0.00043  -2.43673
   D148       2.74957  -0.00006   0.00000  -0.00039  -0.00039   2.74918
   D149      -0.08003  -0.00002   0.00000  -0.00016  -0.00016  -0.08019
   D150      -0.00319  -0.00006   0.00000  -0.00038  -0.00038  -0.00357
   D151      -0.72683   0.00001   0.00000  -0.00002  -0.00002  -0.72685
   D152       0.40723   0.00000   0.00000  -0.00005  -0.00005   0.40718
   D153       3.05222   0.00003   0.00000   0.00006   0.00006   3.05228
   D154       2.79496   0.00001   0.00000   0.00003   0.00003   2.79499
   D155       0.26996  -0.00001   0.00000  -0.00009  -0.00009   0.26987
   D156       1.40403  -0.00001   0.00000  -0.00012  -0.00012   1.40390
   D157      -2.23417   0.00001   0.00000  -0.00001  -0.00001  -2.23418
   D158      -2.49144  -0.00000   0.00000  -0.00004  -0.00004  -2.49148
   D159       2.47437   0.00003   0.00000   0.00010   0.00010   2.47447
   D160      -2.67475   0.00002   0.00000   0.00007   0.00007  -2.67468
   D161      -0.02976   0.00005   0.00000   0.00018   0.00018  -0.02958
   D162      -0.28702   0.00003   0.00000   0.00015   0.00015  -0.28687
   D163       3.11500  -0.00007   0.00000  -0.00045  -0.00045   3.11455
   D164      -2.03413  -0.00007   0.00000  -0.00048  -0.00048  -2.03461
   D165       0.61086  -0.00005   0.00000  -0.00037  -0.00037   0.61049
   D166       0.35360  -0.00006   0.00000  -0.00040  -0.00040   0.35320
   D167      -0.06061   0.00001   0.00000   0.00007   0.00007  -0.06054
   D168       0.99570   0.00001   0.00000   0.00008   0.00008   0.99577
   D169      -3.05799  -0.00000   0.00000  -0.00001  -0.00001  -3.05800
   D170      -2.43263  -0.00002   0.00000  -0.00006  -0.00006  -2.43270
   D171      -1.10933   0.00003   0.00000   0.00019   0.00019  -1.10914
   D172      -0.05302   0.00003   0.00000   0.00019   0.00019  -0.05283
   D173       2.17647   0.00001   0.00000   0.00011   0.00011   2.17658
   D174       2.80183  -0.00000   0.00000   0.00005   0.00005   2.80188
   D175       2.27953   0.00004   0.00000   0.00019   0.00019   2.27972
   D176      -2.94735   0.00004   0.00000   0.00020   0.00020  -2.94716
   D177      -0.71786   0.00003   0.00000   0.00011   0.00011  -0.71775
   D178      -0.09249   0.00001   0.00000   0.00005   0.00005  -0.09244
   D179       2.67688   0.00003   0.00000   0.00016   0.00016   2.67704
   D180      -2.55000   0.00003   0.00000   0.00017   0.00017  -2.54983
   D181      -0.32050   0.00001   0.00000   0.00008   0.00008  -0.32042
   D182       0.30486  -0.00000   0.00000   0.00002   0.00002   0.30488
   D183       0.77808   0.00001   0.00000   0.00012   0.00012   0.77820
   D184      -2.67504   0.00002   0.00000   0.00013   0.00013  -2.67491
   D185      -2.00342  -0.00000   0.00000   0.00006   0.00006  -2.00336
   D186      -0.42301   0.00000   0.00000   0.00003   0.00003  -0.42298
   D187       2.40707   0.00001   0.00000   0.00004   0.00004   2.40711
   D188       3.07868  -0.00001   0.00000  -0.00003  -0.00003   3.07865
   D189      -2.96189   0.00001   0.00000   0.00007   0.00007  -2.96181
   D190      -0.13181   0.00001   0.00000   0.00009   0.00009  -0.13173
   D191       0.53980  -0.00001   0.00000   0.00001   0.00001   0.53982
   D192       3.01945   0.00007   0.00000   0.00044   0.00044   3.01989
   D193      -0.43367   0.00007   0.00000   0.00046   0.00046  -0.43321
   D194       0.23795   0.00005   0.00000   0.00038   0.00038   0.23833
   D195       2.81557   0.00002   0.00000   0.00015   0.00015   2.81572
   D196      -1.95131   0.00001   0.00000   0.00005   0.00005  -1.95126
   D197      -0.40379  -0.00001   0.00000  -0.00002  -0.00002  -0.40380
   D198       0.89079  -0.00001   0.00000   0.00007   0.00007   0.89085
   D199       1.87354   0.00002   0.00000   0.00015   0.00015   1.87369
   D200      -0.01806  -0.00001   0.00000  -0.00008  -0.00008  -0.01814
   D201      -2.02394  -0.00019   0.00000  -0.00159  -0.00159  -2.02553
   D202       1.09655   0.00000   0.00000  -0.00005  -0.00005   1.09650
   D203      -0.90933  -0.00018   0.00000  -0.00156  -0.00156  -0.91089
   D204       2.18655   0.00005   0.00000   0.00025   0.00025   2.18680
   D205       0.18067  -0.00013   0.00000  -0.00126  -0.00126   0.17941
   D206      -2.64495  -0.00000   0.00000  -0.00004  -0.00004  -2.64499
   D207       1.63235  -0.00018   0.00000  -0.00155  -0.00155   1.63080
   D208      -1.29130  -0.00002   0.00000  -0.00016  -0.00016  -1.29146
   D209       2.98600  -0.00020   0.00000  -0.00167  -0.00167   2.98434
   D210      -0.40253  -0.00000   0.00000   0.00002   0.00002  -0.40251
   D211       0.72285  -0.00001   0.00000  -0.00003  -0.00003   0.72282
   D212      -3.12192   0.00004   0.00000   0.00034   0.00033  -3.12159
   D213      -2.71551  -0.00003   0.00000  -0.00014  -0.00014  -2.71565
   D214      -1.39776  -0.00001   0.00000  -0.00002  -0.00002  -1.39778
   D215      -0.27238  -0.00001   0.00000  -0.00007  -0.00007  -0.27245
   D216       2.16604   0.00003   0.00000   0.00029   0.00029   2.16633
   D217       2.57245  -0.00003   0.00000  -0.00018  -0.00018   2.57226
   D218       2.67085  -0.00002   0.00000  -0.00006  -0.00006   2.67079
   D219      -2.48695  -0.00003   0.00000  -0.00012  -0.00012  -2.48707
   D220      -0.04853   0.00002   0.00000   0.00025   0.00025  -0.04828
   D221       0.35788  -0.00005   0.00000  -0.00022  -0.00022   0.35765
   D222       2.03346   0.00002   0.00000   0.00015   0.00015   2.03361
   D223      -3.12434   0.00002   0.00000   0.00009   0.00009  -3.12425
   D224      -0.68593   0.00006   0.00000   0.00046   0.00046  -0.68547
   D225      -0.27952  -0.00000   0.00000  -0.00002  -0.00002  -0.27953
   D226      -0.76904   0.00002   0.00000   0.00016   0.00016  -0.76888
   D227       2.68387   0.00002   0.00000   0.00015   0.00015   2.68401
   D228       2.01116  -0.00001   0.00000   0.00002   0.00002   2.01118
   D229       0.41957   0.00002   0.00000   0.00014   0.00014   0.41971
   D230      -2.41071   0.00002   0.00000   0.00013   0.00013  -2.41059
   D231      -3.08342  -0.00000   0.00000  -0.00000  -0.00000  -3.08342
   D232       2.95630   0.00000   0.00000   0.00004   0.00004   2.95634
   D233       0.12602   0.00001   0.00000   0.00002   0.00002   0.12604
   D234      -0.54668  -0.00002   0.00000  -0.00011  -0.00011  -0.54679
   D235      -3.01704  -0.00001   0.00000  -0.00001  -0.00001  -3.01704
   D236       0.43586  -0.00000   0.00000  -0.00002  -0.00002   0.43584
   D237      -0.23684  -0.00003   0.00000  -0.00015  -0.00015  -0.23699
   D238      -0.98668  -0.00002   0.00000  -0.00010  -0.00010  -0.98679
   D239       0.05770  -0.00001   0.00000  -0.00003  -0.00003   0.05767
   D240       3.06522  -0.00004   0.00000  -0.00021  -0.00021   3.06501
   D241       2.43226   0.00001   0.00000  -0.00000  -0.00000   2.43226
   D242       0.06584   0.00001   0.00000   0.00008   0.00008   0.06592
   D243       1.11022   0.00002   0.00000   0.00015   0.00015   1.11037
   D244      -2.16544  -0.00001   0.00000  -0.00003  -0.00003  -2.16547
   D245      -2.79840   0.00004   0.00000   0.00017   0.00017  -2.79822
   D246       2.93949  -0.00003   0.00000  -0.00014  -0.00014   2.93935
   D247      -2.29931  -0.00002   0.00000  -0.00007  -0.00007  -2.29938
   D248       0.70821  -0.00005   0.00000  -0.00025  -0.00025   0.70796
   D249       0.07525  -0.00000   0.00000  -0.00004  -0.00004   0.07521
   D250       2.54982   0.00003   0.00000   0.00017   0.00017   2.54999
   D251      -2.68898   0.00004   0.00000   0.00024   0.00024  -2.68874
   D252       0.31854   0.00001   0.00000   0.00006   0.00006   0.31860
   D253      -0.31442   0.00005   0.00000   0.00027   0.00027  -0.31415
   D254      -2.84981  -0.00001   0.00000  -0.00005  -0.00005  -2.84986
   D255      -1.78063  -0.00001   0.00000  -0.00002  -0.00002  -1.78065
   D256       1.91006  -0.00003   0.00000  -0.00023  -0.00023   1.90983
   D257       2.97924  -0.00003   0.00000  -0.00019  -0.00019   2.97905
   D258       0.38163   0.00002   0.00000   0.00006   0.00006   0.38169
   D259       1.45081   0.00002   0.00000   0.00009   0.00009   1.45091
   D260      -1.89779   0.00000   0.00000   0.00003   0.00003  -1.89776
   D261      -0.82861   0.00001   0.00000   0.00006   0.00006  -0.82854
   D262      -0.90616   0.00001   0.00000   0.00000   0.00000  -0.90615
   D263       0.16302   0.00001   0.00000   0.00004   0.00004   0.16306
   D264       0.02017   0.00006   0.00000   0.00032   0.00032   0.02049
   D265      -1.09562   0.00002   0.00000   0.00006   0.00006  -1.09556
   D266      -2.17795   0.00001   0.00000   0.00007   0.00007  -2.17789
   D267       1.29493   0.00004   0.00000   0.00024   0.00024   1.29517
   D268       2.66014  -0.00000   0.00000  -0.00003  -0.00003   2.66011
   D269       1.00668  -0.00001   0.00000  -0.00009  -0.00009   1.00659
   D270      -0.07050   0.00001   0.00000  -0.00003  -0.00003  -0.07054
   D271      -2.81045   0.00001   0.00000  -0.00002  -0.00002  -2.81046
   D272      -2.43396  -0.00001   0.00000  -0.00005  -0.00005  -2.43401
   D273      -0.11113   0.00001   0.00000   0.00003   0.00003  -0.11110
   D274      -1.18831   0.00003   0.00000   0.00009   0.00009  -1.18822
   D275       2.35493   0.00003   0.00000   0.00011   0.00011   2.35503
   D276       2.73142   0.00001   0.00000   0.00007   0.00007   2.73149
   D277      -2.48849  -0.00003   0.00000  -0.00030  -0.00030  -2.48879
   D278       2.71751  -0.00001   0.00000  -0.00024  -0.00024   2.71727
   D279      -0.02244  -0.00001   0.00000  -0.00022  -0.00022  -0.02266
   D280       0.35405  -0.00003   0.00000  -0.00025  -0.00025   0.35380
   D281      -3.06476   0.00004   0.00000   0.00017   0.00018  -3.06458
   D282       2.14124   0.00005   0.00000   0.00024   0.00024   2.14148
   D283      -0.59871   0.00006   0.00000   0.00025   0.00025  -0.59845
   D284      -0.22221   0.00004   0.00000   0.00022   0.00022  -0.22200
   D285       0.00470   0.00001   0.00000   0.00008   0.00008   0.00479
   D286       1.02987  -0.00001   0.00000  -0.00001  -0.00001   1.02985
   D287      -2.72076  -0.00002   0.00000  -0.00008  -0.00008  -2.72084
   D288      -2.55077   0.00001   0.00000   0.00019   0.00019  -2.55058
   D289      -1.02397   0.00002   0.00000   0.00013   0.00013  -1.02384
   D290       0.00119   0.00000   0.00000   0.00003   0.00003   0.00123
   D291       2.53375  -0.00000   0.00000  -0.00003  -0.00003   2.53372
   D292       2.70374   0.00002   0.00000   0.00024   0.00024   2.70398
   D293       2.66661  -0.00003   0.00000  -0.00015  -0.00015   2.66647
   D294      -2.59141  -0.00004   0.00000  -0.00024  -0.00024  -2.59165
   D295      -0.05885  -0.00005   0.00000  -0.00031  -0.00031  -0.05916
   D296       0.11115  -0.00002   0.00000  -0.00004  -0.00004   0.11111
   D297       2.56094   0.00003   0.00000   0.00016   0.00016   2.56110
   D298      -2.69708   0.00001   0.00000   0.00007   0.00007  -2.69701
   D299      -0.16453   0.00000   0.00000   0.00000   0.00000  -0.16452
   D300       0.00547   0.00003   0.00000   0.00027   0.00027   0.00574
   D301       0.05667  -0.00001   0.00000  -0.00005  -0.00005   0.05662
   D302      -1.01792  -0.00000   0.00000   0.00001   0.00001  -1.01791
   D303       2.79651  -0.00002   0.00000  -0.00011  -0.00011   2.79640
   D304       2.44470   0.00002   0.00000   0.00002   0.00002   2.44472
   D305       1.17687  -0.00002   0.00000  -0.00010  -0.00010   1.17677
   D306       0.10228  -0.00001   0.00000  -0.00004  -0.00004   0.10224
   D307      -2.36647  -0.00003   0.00000  -0.00016  -0.00016  -2.36663
   D308      -2.71829   0.00001   0.00000  -0.00003  -0.00003  -2.71831
   D309      -2.70036  -0.00001   0.00000   0.00002   0.00002  -2.70033
   D310       2.50824  -0.00000   0.00000   0.00009   0.00009   2.50832
   D311       0.03949  -0.00002   0.00000  -0.00003  -0.00003   0.03946
   D312      -0.31233   0.00002   0.00000   0.00010   0.00010  -0.31222
   D313      -2.16306  -0.00005   0.00000  -0.00025  -0.00025  -2.16331
   D314       3.04553  -0.00004   0.00000  -0.00019  -0.00019   3.04535
   D315       0.57679  -0.00006   0.00000  -0.00031  -0.00031   0.57648
   D316       0.22497  -0.00002   0.00000  -0.00017  -0.00017   0.22480
   D317       2.98417  -0.00005   0.00000  -0.00038  -0.00038   2.98379
   D318      -1.90160  -0.00007   0.00000  -0.00053  -0.00053  -1.90213
   D319       1.69731  -0.00002   0.00000  -0.00020  -0.00020   1.69711
   D320       0.50674  -0.00003   0.00000  -0.00023  -0.00023   0.50651
   D321      -0.67853  -0.00004   0.00000  -0.00035  -0.00035  -0.67889
   D322       0.75113  -0.00003   0.00000  -0.00020  -0.00020   0.75093
   D323      -1.82087   0.00002   0.00000   0.00007   0.00007  -1.82079
   D324       1.79873  -0.00003   0.00000  -0.00015  -0.00015   1.79858
   D325      -0.77326   0.00003   0.00000   0.00012   0.00012  -0.77314
   D326      -0.38694  -0.00005   0.00000  -0.00027  -0.00027  -0.38721
   D327      -2.95893   0.00001   0.00000  -0.00000  -0.00000  -2.95893
   D328      -1.79810  -0.00005   0.00000  -0.00024  -0.00024  -1.79834
   D329       1.91310   0.00001   0.00000   0.00003   0.00003   1.91313
   D330       2.96554  -0.00002   0.00000  -0.00010  -0.00010   2.96543
   D331       0.39355   0.00004   0.00000   0.00017   0.00017   0.39372
   D332       0.78447  -0.00001   0.00000  -0.00011  -0.00011   0.78437
   D333      -0.42073  -0.00001   0.00000  -0.00008  -0.00008  -0.42081
   D334       3.00366  -0.00001   0.00000  -0.00007  -0.00007   3.00359
   D335      -2.95926  -0.00001   0.00000  -0.00009  -0.00009  -2.95934
   D336      -2.67323  -0.00002   0.00000  -0.00009  -0.00009  -2.67332
   D337       2.40476  -0.00001   0.00000  -0.00007  -0.00007   2.40469
   D338      -0.45404  -0.00001   0.00000  -0.00005  -0.00005  -0.45410
   D339      -0.13377  -0.00001   0.00000  -0.00007  -0.00007  -0.13385
   D340      -2.00023   0.00000   0.00000   0.00000   0.00000  -2.00022
   D341       3.07776   0.00001   0.00000   0.00002   0.00002   3.07778
   D342       0.21896   0.00001   0.00000   0.00004   0.00004   0.21900
   D343       0.53923   0.00001   0.00000   0.00002   0.00002   0.53925
   D344      -0.52902   0.00001   0.00000   0.00008   0.00008  -0.52893
   D345       0.54081   0.00001   0.00000   0.00011   0.00011   0.54092
   D346      -3.13459   0.00001   0.00000   0.00007   0.00007  -3.13452
   D347      -3.13338   0.00001   0.00000   0.00009   0.00009  -3.13329
   D348       2.59963  -0.00001   0.00000  -0.00006  -0.00006   2.59957
   D349      -2.61373  -0.00001   0.00000  -0.00003  -0.00003  -2.61376
   D350      -0.00595  -0.00001   0.00000  -0.00007  -0.00007  -0.00601
   D351      -0.00474  -0.00001   0.00000  -0.00005  -0.00005  -0.00479
   D352       2.62583   0.00000   0.00000  -0.00002  -0.00002   2.62580
   D353      -2.58753  -0.00000   0.00000   0.00000   0.00000  -2.58753
   D354       0.02025  -0.00000   0.00000  -0.00003  -0.00003   0.02022
   D355       0.02146  -0.00000   0.00000  -0.00001  -0.00001   0.02145
   D356       2.37349  -0.00003   0.00000  -0.00022  -0.00022   2.37327
   D357       0.62240  -0.00001   0.00000  -0.00007  -0.00007   0.62233
   D358      -2.12600  -0.00001   0.00000  -0.00011  -0.00011  -2.12611
   D359      -0.74639   0.00000   0.00000   0.00001   0.00001  -0.74638
   D360       0.06066  -0.00001   0.00000  -0.00007  -0.00007   0.06060
   D361       1.11745  -0.00001   0.00000  -0.00007  -0.00007   1.11738
   D362      -2.67959  -0.00001   0.00000  -0.00005  -0.00005  -2.67964
   D363      -2.29375  -0.00000   0.00000   0.00001   0.00001  -2.29374
   D364      -0.98229  -0.00000   0.00000   0.00002   0.00001  -0.98228
   D365       0.07449  -0.00000   0.00000   0.00001   0.00001   0.07450
   D366       2.56064  -0.00000   0.00000   0.00003   0.00003   2.56067
   D367       2.94648   0.00001   0.00000   0.00009   0.00009   2.94657
   D368       3.06042  -0.00000   0.00000  -0.00001  -0.00001   3.06041
   D369      -2.16598  -0.00000   0.00000  -0.00001  -0.00001  -2.16600
   D370       0.32016  -0.00000   0.00000   0.00001   0.00001   0.32017
   D371       0.70600   0.00001   0.00000   0.00007   0.00007   0.70607
   D372       2.41946   0.00001   0.00000   0.00001   0.00001   2.41948
   D373      -2.80694   0.00001   0.00000   0.00001   0.00001  -2.80693
   D374      -0.32079   0.00001   0.00000   0.00003   0.00003  -0.32076
   D375       0.06505   0.00002   0.00000   0.00009   0.00009   0.06514
   D376      -1.02078  -0.00001   0.00000  -0.00008  -0.00008  -1.02086
   D377       0.09860  -0.00002   0.00000  -0.00015  -0.00015   0.09845
   D378       3.01202  -0.00006   0.00000  -0.00041  -0.00041   3.01161
   D379       2.50847  -0.00001   0.00000   0.00002   0.00002   2.50849
   D380       0.05127  -0.00001   0.00000  -0.00006  -0.00006   0.05120
   D381       1.17064  -0.00002   0.00000  -0.00014  -0.00014   1.17050
   D382      -2.19912  -0.00006   0.00000  -0.00040  -0.00040  -2.19952
   D383      -2.70268  -0.00001   0.00000   0.00004   0.00003  -2.70264
   D384       2.78657   0.00001   0.00000   0.00002   0.00002   2.78659
   D385      -2.37724  -0.00000   0.00000  -0.00005  -0.00005  -2.37729
   D386       0.53618  -0.00004   0.00000  -0.00031  -0.00031   0.53587
   D387       0.03263   0.00001   0.00000   0.00012   0.00012   0.03275
   D388       2.46079   0.00002   0.00000   0.00008   0.00008   2.46087
   D389      -2.70302   0.00001   0.00000   0.00001   0.00001  -2.70301
   D390       0.21040  -0.00003   0.00000  -0.00025  -0.00025   0.21015
   D391      -0.29315   0.00002   0.00000   0.00018   0.00018  -0.29297
   D392       0.54405  -0.00000   0.00000   0.00002   0.00002   0.54408
   D393      -2.61155   0.00000   0.00000   0.00006   0.00006  -2.61149
   D394      -2.58456   0.00001   0.00000   0.00008   0.00008  -2.58448
   D395      -0.52584   0.00001   0.00000   0.00004   0.00004  -0.52580
   D396       2.60174   0.00001   0.00000   0.00008   0.00008   2.60181
   D397       2.62873   0.00002   0.00000   0.00009   0.00009   2.62883
   D398      -3.12793  -0.00001   0.00000  -0.00004  -0.00004  -3.12798
   D399      -0.00035  -0.00001   0.00000  -0.00001  -0.00001  -0.00036
   D400       0.02664  -0.00000   0.00000   0.00001   0.00001   0.02665
   D401       3.13158  -0.00001   0.00000  -0.00003  -0.00003   3.13155
   D402      -0.02403   0.00000   0.00000   0.00001   0.00001  -0.02402
   D403       0.00297   0.00000   0.00000   0.00003   0.00003   0.00300
   D404       3.10366   0.00001   0.00000  -0.00003  -0.00003   3.10363
   D405      -2.03849  -0.00001   0.00000  -0.00016  -0.00016  -2.03865
   D406       0.15288  -0.00001   0.00000  -0.00012  -0.00012   0.15275
   D407      -0.99540  -0.00002   0.00000  -0.00015  -0.00015  -0.99555
   D408       1.62280   0.00000   0.00000  -0.00008  -0.00008   1.62271
   D409       1.94116   0.00001   0.00000   0.00006   0.00006   1.94122
   D410      -3.01489  -0.00000   0.00000  -0.00009  -0.00009  -3.01497
   D411      -0.22592  -0.00001   0.00000  -0.00006  -0.00006  -0.22598
   D412      -1.59681  -0.00003   0.00000  -0.00014  -0.00014  -1.59695
   D413       0.85864  -0.00001   0.00000  -0.00005  -0.00005   0.85859
   D414       0.72016  -0.00000   0.00000  -0.00005  -0.00005   0.72011
   D415      -0.40538  -0.00001   0.00000  -0.00003  -0.00003  -0.40542
   D416      -2.71307  -0.00001   0.00000  -0.00007  -0.00007  -2.71314
   D417       3.11156  -0.00002   0.00000  -0.00012  -0.00012   3.11144
   D418      -0.27690   0.00000   0.00000  -0.00004  -0.00004  -0.27694
   D419      -1.40244  -0.00000   0.00000  -0.00003  -0.00003  -1.40247
   D420       2.57305  -0.00001   0.00000  -0.00006  -0.00006   2.57299
   D421       2.11450  -0.00002   0.00000  -0.00012  -0.00012   2.11439
   D422      -3.13020   0.00000   0.00000  -0.00001  -0.00001  -3.13021
   D423       2.02744  -0.00000   0.00000   0.00000   0.00000   2.02744
   D424      -0.28025  -0.00000   0.00000  -0.00003  -0.00003  -0.28028
   D425      -0.73879  -0.00002   0.00000  -0.00009  -0.00009  -0.73888
   D426      -2.48457   0.00001   0.00000   0.00003   0.00003  -2.48453
   D427       2.67308   0.00001   0.00000   0.00005   0.00005   2.67312
   D428       0.36539   0.00000   0.00000   0.00001   0.00001   0.36540
   D429      -0.09316  -0.00001   0.00000  -0.00004  -0.00004  -0.09320
   D430      -1.11672   0.00001   0.00000   0.00005   0.00005  -1.11667
   D431      -0.01573  -0.00000   0.00000  -0.00003  -0.00003  -0.01577
   D432       2.75727   0.00000   0.00000   0.00002   0.00002   2.75729
   D433       2.83570   0.00000   0.00000   0.00003   0.00003   2.83573
   D434      -0.01871   0.00000   0.00000   0.00001   0.00001  -0.01870
   D435       1.08227  -0.00001   0.00000  -0.00007  -0.00007   1.08220
   D436      -2.42791  -0.00000   0.00000  -0.00002  -0.00002  -2.42793
   D437      -2.34948  -0.00000   0.00000  -0.00000  -0.00000  -2.34949
   D438       2.41089   0.00001   0.00000   0.00004   0.00004   2.41093
   D439      -2.77131  -0.00000   0.00000  -0.00004  -0.00004  -2.77135
   D440       0.00169   0.00000   0.00000   0.00001   0.00001   0.00170
   D441       0.08012   0.00000   0.00000   0.00002   0.00002   0.08014
   D442       2.33990  -0.00000   0.00000  -0.00005  -0.00005   2.33986
   D443      -2.84229  -0.00002   0.00000  -0.00013  -0.00013  -2.84243
   D444      -0.06929  -0.00001   0.00000  -0.00008  -0.00008  -0.06937
   D445       0.00913  -0.00001   0.00000  -0.00007  -0.00007   0.00907
   D446       0.42334  -0.00001   0.00000  -0.00002  -0.00002   0.42332
   D447      -2.41140  -0.00001   0.00000  -0.00002  -0.00002  -2.41142
   D448      -3.08362   0.00001   0.00000   0.00005   0.00005  -3.08357
   D449      -0.76267  -0.00001   0.00000  -0.00007  -0.00007  -0.76274
   D450       2.68577  -0.00001   0.00000  -0.00007  -0.00007   2.68570
   D451       2.01356   0.00001   0.00000  -0.00000  -0.00000   2.01355
   D452      -3.00961  -0.00001   0.00000  -0.00006  -0.00006  -3.00967
   D453       0.43883  -0.00001   0.00000  -0.00005  -0.00005   0.43877
   D454      -0.23338   0.00001   0.00000   0.00001   0.00001  -0.23337
   D455       2.95909  -0.00001   0.00000  -0.00003  -0.00003   2.95907
   D456       0.12435  -0.00001   0.00000  -0.00002  -0.00002   0.12433
   D457      -0.54786   0.00001   0.00000   0.00004   0.00004  -0.54782
   D458       0.03386  -0.00001   0.00000  -0.00004  -0.00004   0.03382
   D459       2.66767  -0.00001   0.00000  -0.00006  -0.00006   2.66761
   D460      -2.16486  -0.00002   0.00000  -0.00010  -0.00010  -2.16496
   D461      -1.08654  -0.00000   0.00000  -0.00002  -0.00002  -1.08656
   D462       1.30553  -0.00001   0.00000  -0.00005  -0.00005   1.30548
   D463      -2.86029   0.00002   0.00000   0.00016   0.00016  -2.86013
   D464      -1.79261  -0.00000   0.00000  -0.00000  -0.00000  -1.79261
   D465      -0.91893   0.00002   0.00000   0.00011   0.00011  -0.91882
   D466       0.14876  -0.00001   0.00000  -0.00005  -0.00005   0.14870
   D467       0.36432   0.00001   0.00000   0.00005   0.00005   0.36437
   D468       1.43201  -0.00002   0.00000  -0.00011  -0.00011   1.43190
   D469       1.89421   0.00003   0.00000   0.00022   0.00022   1.89443
   D470       2.96190   0.00000   0.00000   0.00006   0.00006   2.96196
   D471      -1.90934   0.00002   0.00000   0.00016   0.00016  -1.90919
   D472      -0.84166  -0.00000   0.00000  -0.00001  -0.00001  -0.84166
   D473      -0.72366   0.00000   0.00000   0.00003   0.00003  -0.72363
   D474       0.27086   0.00000   0.00000   0.00004   0.00004   0.27090
   D475       3.13195   0.00000   0.00000   0.00002   0.00001   3.13197
   D476       2.48304  -0.00000   0.00000  -0.00001  -0.00001   2.48303
   D477       0.41162   0.00001   0.00000   0.00003   0.00003   0.41165
   D478       1.40615   0.00001   0.00000   0.00003   0.00003   1.40618
   D479      -2.01594   0.00000   0.00000   0.00001   0.00001  -2.01593
   D480      -2.66486  -0.00000   0.00000  -0.00001  -0.00001  -2.66487
   D481       2.82663   0.00004   0.00000   0.00024   0.00024   2.82687
   D482      -2.46203   0.00004   0.00000   0.00024   0.00024  -2.46178
   D483       0.39906   0.00003   0.00000   0.00022   0.00022   0.39928
   D484      -0.24985   0.00003   0.00000   0.00020   0.00020  -0.24965
   D485       3.02424  -0.00001   0.00000  -0.00020  -0.00020   3.02404
   D486      -2.26442  -0.00001   0.00000  -0.00020  -0.00020  -2.26461
   D487       0.59668  -0.00001   0.00000  -0.00022  -0.00022   0.59645
   D488      -0.05224  -0.00002   0.00000  -0.00025  -0.00025  -0.05248
   D489      -0.10360   0.00001   0.00000   0.00006   0.00006  -0.10354
   D490      -1.18068   0.00000   0.00000  -0.00001  -0.00001  -1.18069
   D491       2.36180   0.00001   0.00000   0.00008   0.00008   2.36189
   D492       2.71276  -0.00002   0.00000  -0.00004  -0.00004   2.71272
   D493       1.01101   0.00001   0.00000   0.00004   0.00004   1.01105
   D494      -0.06607   0.00000   0.00000  -0.00003  -0.00003  -0.06610
   D495      -2.80677   0.00001   0.00000   0.00006   0.00006  -2.80671
   D496      -2.45582  -0.00002   0.00000  -0.00006  -0.00006  -2.45587
   D497      -3.03385   0.00005   0.00000   0.00028   0.00028  -3.03357
   D498       2.17226   0.00004   0.00000   0.00021   0.00021   2.17247
   D499      -0.56845   0.00005   0.00000   0.00031   0.00031  -0.56814
   D500      -0.21749   0.00002   0.00000   0.00019   0.00019  -0.21731
   D501      -2.45409   0.00002   0.00000   0.00005   0.00005  -2.45404
   D502       2.75203   0.00001   0.00000  -0.00002  -0.00002   2.75200
   D503       0.01132   0.00002   0.00000   0.00007   0.00007   0.01139
   D504       0.36227  -0.00001   0.00000  -0.00005  -0.00005   0.36223
   D505      -3.11036  -0.00000   0.00000   0.00004   0.00004  -3.11032
   D506       1.95181   0.00004   0.00000   0.00028   0.00028   1.95209
   D507       1.65100   0.00002   0.00000   0.00016   0.00016   1.65116
   D508       0.42998   0.00006   0.00000   0.00040   0.00040   0.43039
   D509       0.46480  -0.00002   0.00000  -0.00007  -0.00007   0.46473
   D510      -0.75622   0.00002   0.00000   0.00017   0.00017  -0.75605
   D511      -0.58833  -0.00002   0.00000  -0.00007  -0.00007  -0.58840
   D512      -1.80935   0.00002   0.00000   0.00017   0.00017  -1.80918
   D513      -1.72999  -0.00002   0.00000  -0.00011  -0.00011  -1.73010
   D514      -2.95100   0.00002   0.00000   0.00013   0.00013  -2.95087
   D515       2.11007  -0.00001   0.00000  -0.00008  -0.00008   2.10999
   D516      -0.70708   0.00011   0.00000   0.00086   0.00086  -0.70621
   D517       0.93640  -0.00000   0.00000  -0.00005  -0.00005   0.93635
   D518      -1.88074   0.00012   0.00000   0.00089   0.00089  -1.87986
   D519      -0.25231   0.00000   0.00000   0.00001   0.00001  -0.25229
   D520      -3.06945   0.00012   0.00000   0.00095   0.00095  -3.06850
   D521      -1.65932   0.00001   0.00000   0.00016   0.00016  -1.65916
   D522       1.80672   0.00013   0.00000   0.00110   0.00110   1.80783
   D523      -2.98069  -0.00000   0.00000  -0.00001  -0.00001  -2.98070
   D524       0.48535   0.00011   0.00000   0.00093   0.00093   0.48628
   D525      -0.05762   0.00001   0.00000   0.00003   0.00003  -0.05759
   D526       0.99435   0.00001   0.00000   0.00002   0.00002   0.99437
   D527      -3.06412   0.00004   0.00000   0.00022   0.00022  -3.06390
   D528      -2.42487  -0.00002   0.00000  -0.00002  -0.00002  -2.42488
   D529      -1.10313   0.00001   0.00000   0.00005   0.00005  -1.10307
   D530      -0.05115   0.00001   0.00000   0.00004   0.00004  -0.05111
   D531       2.17356   0.00004   0.00000   0.00024   0.00024   2.17380
   D532       2.81282  -0.00001   0.00000   0.00000   0.00000   2.81282
   D533       2.66901   0.00000   0.00000  -0.00000  -0.00000   2.66901
   D534      -2.56220   0.00000   0.00000  -0.00002  -0.00002  -2.56221
   D535      -0.33749   0.00004   0.00000   0.00018   0.00018  -0.33730
   D536       0.30177  -0.00002   0.00000  -0.00005  -0.00005   0.30172
   D537       2.28857   0.00000   0.00000  -0.00000  -0.00000   2.28857
   D538      -2.94264   0.00000   0.00000  -0.00001  -0.00001  -2.94265
   D539      -0.71793   0.00004   0.00000   0.00019   0.00019  -0.71774
   D540      -0.07867  -0.00002   0.00000  -0.00005  -0.00005  -0.07872
   D541      -2.16852  -0.00000   0.00000  -0.00003  -0.00003  -2.16855
   D542      -0.00834  -0.00000   0.00000  -0.00000  -0.00000  -0.00835
   D543       2.85242  -0.00000   0.00000  -0.00004  -0.00004   2.85238
   D544      -1.27059  -0.00000   0.00000  -0.00002  -0.00002  -1.27060
   D545      -1.06029  -0.00000   0.00000  -0.00002  -0.00002  -1.06032
   D546       1.09988  -0.00000   0.00000   0.00001   0.00001   1.09989
   D547       0.02872   0.00000   0.00000  -0.00001  -0.00001   0.02871
   D548       2.18890   0.00000   0.00000   0.00002   0.00002   2.18892
   D549       1.49592   0.00000   0.00000   0.00002   0.00002   1.49594
   D550      -2.62709   0.00000   0.00000   0.00004   0.00004  -2.62705
   D551       1.83733   0.00001   0.00000   0.00003   0.00003   1.83735
   D552       0.89212   0.00001   0.00000   0.00002   0.00002   0.89214
   D553      -2.93472   0.00001   0.00000   0.00003   0.00003  -2.93469
   D554      -1.38951   0.00002   0.00000   0.00008   0.00008  -1.38943
   D555      -0.09404   0.00001   0.00000   0.00009   0.00009  -0.09396
   D556       0.13693   0.00004   0.00000   0.00024   0.00024   0.13717
   D557      -1.00552   0.00003   0.00000   0.00022   0.00022  -1.00531
   D558       1.61491   0.00004   0.00000   0.00023   0.00023   1.61514
   D559      -2.04776   0.00003   0.00000   0.00018   0.00018  -2.04758
   D560       3.09919  -0.00000   0.00000  -0.00000  -0.00000   3.09919
   D561      -0.26736  -0.00001   0.00000  -0.00000  -0.00000  -0.26737
   D562      -1.97262  -0.00001   0.00000  -0.00006  -0.00006  -1.97267
   D563      -1.61292  -0.00001   0.00000   0.00002   0.00002  -1.61290
   D564       2.96502  -0.00001   0.00000  -0.00004  -0.00004   2.96498
   D565       0.82072   0.00001   0.00000   0.00011   0.00011   0.82083
   D566      -0.88453   0.00001   0.00000   0.00005   0.00005  -0.88448
   D567      -3.02887   0.00003   0.00000   0.00012   0.00012  -3.02875
   D568       1.54906   0.00003   0.00000   0.00007   0.00007   1.54913
   D569       1.90716   0.00001   0.00000   0.00003   0.00003   1.90718
   D570       0.20191   0.00001   0.00000  -0.00003  -0.00003   0.20188
   D571       2.34399   0.00001   0.00000   0.00005   0.00005   2.34404
   D572      -2.15818   0.00001   0.00000   0.00007   0.00007  -2.15811
   D573      -0.77411  -0.00000   0.00000  -0.00002  -0.00002  -0.77413
   D574       0.59576   0.00002   0.00000   0.00009   0.00009   0.59585
   D575       0.84127   0.00001   0.00000   0.00006   0.00006   0.84133
   D576      -0.71471   0.00001   0.00000   0.00005   0.00005  -0.71465
   D577      -3.08238   0.00001   0.00000   0.00003   0.00003  -3.08235
   D578       2.18684  -0.00001   0.00000  -0.00005  -0.00005   2.18680
   D579       0.63086  -0.00000   0.00000  -0.00005  -0.00005   0.63081
   D580      -1.73681  -0.00001   0.00000  -0.00008  -0.00008  -1.73688
   D581       0.87125   0.00001   0.00000   0.00003   0.00003   0.87128
   D582      -0.70239  -0.00001   0.00000  -0.00004  -0.00004  -0.70244
   D583      -3.07306   0.00000   0.00000   0.00002   0.00002  -3.07304
   D584       2.19990   0.00000   0.00000  -0.00001  -0.00001   2.19989
   D585       0.62625  -0.00001   0.00000  -0.00008  -0.00008   0.62617
   D586      -1.74441  -0.00000   0.00000  -0.00002  -0.00002  -1.74443
   D587       0.08783   0.00001   0.00000   0.00004   0.00004   0.08787
   D588      -2.97938  -0.00001   0.00000  -0.00004  -0.00004  -2.97942
   D589      -0.25918  -0.00003   0.00000  -0.00014  -0.00013  -0.25932
   D590      -2.79846  -0.00001   0.00000  -0.00014  -0.00014  -2.79859
   D591       1.16390  -0.00004   0.00000  -0.00020  -0.00020   1.16371
   D592      -1.37537  -0.00002   0.00000  -0.00020  -0.00020  -1.37557
   D593      -2.05956  -0.00003   0.00000  -0.00011  -0.00011  -2.05967
   D594       1.68435  -0.00001   0.00000  -0.00011  -0.00011   1.68424
   D595       0.08452   0.00000   0.00000   0.00000   0.00000   0.08453
   D596       0.35690  -0.00000   0.00000  -0.00001  -0.00001   0.35688
   D597      -1.37656   0.00000   0.00000   0.00001   0.00001  -1.37655
   D598       2.95659   0.00001   0.00000   0.00003   0.00003   2.95661
   D599      -1.21204  -0.00000   0.00000  -0.00002  -0.00002  -1.21206
   D600      -0.93967  -0.00001   0.00000  -0.00003  -0.00003  -0.93970
   D601      -2.67312  -0.00000   0.00000  -0.00001  -0.00002  -2.67314
   D602       1.66002   0.00000   0.00000   0.00000   0.00000   1.66003
   D603       1.99819  -0.00002   0.00000  -0.00009  -0.00009   1.99809
   D604       2.27056  -0.00002   0.00000  -0.00011  -0.00011   2.27045
   D605       0.53711  -0.00002   0.00000  -0.00009  -0.00009   0.53702
   D606      -1.41293  -0.00001   0.00000  -0.00007  -0.00007  -1.41300
   D607       0.15302  -0.00001   0.00000  -0.00009  -0.00009   0.15293
   D608       2.96812  -0.00001   0.00000  -0.00008  -0.00008   2.96805
   D609      -1.52264   0.00001   0.00000   0.00000   0.00000  -1.52263
   D610       1.29247   0.00001   0.00000   0.00001   0.00001   1.29248
   D611       2.96303  -0.00002   0.00000  -0.00012  -0.00012   2.96292
   D612      -0.65457  -0.00015   0.00000  -0.00130  -0.00130  -0.65587
   D613       0.59892   0.00001   0.00000  -0.00002  -0.00002   0.59890
   D614       2.84203   0.00003   0.00000   0.00010   0.00010   2.84213
   D615      -0.69410  -0.00011   0.00000  -0.00098  -0.00098  -0.69508
   D616       1.54901  -0.00009   0.00000  -0.00086  -0.00086   1.54815
   D617       0.36702  -0.00000   0.00000   0.00001   0.00001   0.36703
   D618       0.09541  -0.00000   0.00000   0.00003   0.00003   0.09543
   D619      -1.37618   0.00006   0.00000   0.00038   0.00038  -1.37581
   D620       2.95856  -0.00004   0.00000  -0.00025  -0.00025   2.95831
   D621      -0.92168   0.00008   0.00000   0.00076   0.00076  -0.92092
   D622      -1.19329   0.00008   0.00000   0.00078   0.00078  -1.19252
   D623      -2.66488   0.00014   0.00000   0.00113   0.00113  -2.66376
   D624       1.66986   0.00004   0.00000   0.00051   0.00051   1.67036
   D625       2.55824   0.00023   0.00000   0.00209   0.00209   2.56033
   D626       2.28662   0.00023   0.00000   0.00211   0.00211   2.28873
   D627       0.81503   0.00029   0.00000   0.00246   0.00246   0.81749
   D628      -1.13341   0.00019   0.00000   0.00183   0.00184  -1.13158
   D629      -3.08076   0.00006   0.00000   0.00070   0.00070  -3.08005
   D630      -1.30529   0.00012   0.00000   0.00107   0.00107  -1.30422
   D631       1.35758  -0.00005   0.00000  -0.00040  -0.00040   1.35718
   D632      -0.74197  -0.00000   0.00000  -0.00003  -0.00003  -0.74200
   D633       0.17455   0.00003   0.00000   0.00016   0.00016   0.17471
   D634       3.00345   0.00003   0.00000   0.00021   0.00021   3.00367
   D635      -2.35077  -0.00001   0.00000  -0.00010  -0.00010  -2.35088
   D636      -1.43425   0.00002   0.00000   0.00009   0.00009  -1.43416
   D637       1.39465   0.00001   0.00000   0.00014   0.00014   1.39479
   D638      -0.15452  -0.00000   0.00000  -0.00000  -0.00000  -0.15453
   D639       0.76243  -0.00001   0.00000  -0.00004  -0.00004   0.76239
   D640      -3.00651  -0.00001   0.00000  -0.00004  -0.00004  -3.00655
   D641       1.45492   0.00001   0.00000   0.00007   0.00007   1.45499
   D642       2.37187   0.00001   0.00000   0.00003   0.00003   2.37190
   D643      -1.39707   0.00000   0.00000   0.00003   0.00003  -1.39703
   D644      -0.16418   0.00001   0.00000   0.00001   0.00001  -0.16417
   D645       0.75240   0.00002   0.00000   0.00010   0.00010   0.75250
   D646      -3.00251   0.00005   0.00000   0.00032   0.00032  -3.00219
   D647       1.46309  -0.00001   0.00000  -0.00006  -0.00006   1.46302
   D648       2.37966   0.00001   0.00000   0.00003   0.00003   2.37969
   D649      -1.37524   0.00003   0.00000   0.00024   0.00024  -1.37500
   D650      -0.73294   0.00000   0.00000   0.00002   0.00002  -0.73292
   D651       0.18690  -0.00000   0.00000  -0.00002  -0.00002   0.18688
   D652       2.99588  -0.00001   0.00000  -0.00003  -0.00003   2.99585
   D653      -2.36041   0.00002   0.00000   0.00010   0.00010  -2.36031
   D654      -1.44056   0.00001   0.00000   0.00006   0.00006  -1.44051
   D655       1.36841   0.00001   0.00000   0.00005   0.00005   1.36846
   D656       2.57524  -0.00011   0.00000  -0.00097  -0.00097   2.57428
   D657       0.52205   0.00001   0.00000   0.00004   0.00004   0.52210
   D658       3.13598   0.00002   0.00000   0.00011   0.00011   3.13609
   D659       2.42840  -0.00001   0.00000  -0.00004  -0.00004   2.42837
   D660      -1.24086   0.00000   0.00000   0.00003   0.00003  -1.24083
   D661       1.95378  -0.00005   0.00000  -0.00039  -0.00039   1.95339
   D662      -1.71549  -0.00005   0.00000  -0.00032  -0.00032  -1.71580
   D663      -0.73668  -0.00005   0.00000  -0.00038  -0.00038  -0.73706
   D664       0.83451  -0.00002   0.00000  -0.00014  -0.00014   0.83436
   D665      -3.01389  -0.00005   0.00000  -0.00037  -0.00037  -3.01426
   D666      -2.69700   0.00002   0.00000   0.00004   0.00004  -2.69696
   D667      -1.12581   0.00005   0.00000   0.00028   0.00028  -1.12553
   D668       1.30898   0.00002   0.00000   0.00005   0.00005   1.30903
   D669      -1.18066  -0.00001   0.00000  -0.00007  -0.00007  -1.18072
   D670       0.33081   0.00001   0.00000   0.00007   0.00007   0.33088
   D671       2.94310  -0.00002   0.00000  -0.00013  -0.00013   2.94297
   D672       0.89299   0.00010   0.00000   0.00104   0.00104   0.89403
   D673       2.40446   0.00012   0.00000   0.00118   0.00118   2.40563
   D674      -1.26644   0.00009   0.00000   0.00097   0.00097  -1.26547
   D675       0.80631  -0.00017   0.00000  -0.00140  -0.00140   0.80491
   D676       3.13777   0.00002   0.00000  -0.00042  -0.00043   3.13735
   D677       2.25607  -0.00015   0.00000  -0.00115  -0.00115   2.25492
   D678      -1.69565   0.00003   0.00000  -0.00017  -0.00017  -1.69582
   D679      -1.20785  -0.00022   0.00000  -0.00206  -0.00205  -1.20990
   D680       1.12362  -0.00004   0.00000  -0.00108  -0.00108   1.12254
   D681       0.25779  -0.00002   0.00000  -0.00012  -0.00012   0.25768
   D682       3.05062  -0.00001   0.00000   0.00001   0.00001   3.05063
   D683      -0.48011  -0.00002   0.00000  -0.00015  -0.00015  -0.48026
   D684       1.06299  -0.00000   0.00000  -0.00003  -0.00003   1.06296
   D685      -3.07971   0.00000   0.00000  -0.00000  -0.00000  -3.07971
   D686       0.81748   0.00002   0.00000   0.00010   0.00010   0.81758
   D687       2.36058   0.00004   0.00000   0.00022   0.00022   2.36080
   D688      -1.78212   0.00004   0.00000   0.00024   0.00024  -1.78187
   D689      -0.98326   0.00000   0.00000  -0.00001  -0.00001  -0.98327
   D690       0.26028   0.00001   0.00000   0.00001   0.00001   0.26029
   D691       3.07696   0.00000   0.00000  -0.00003  -0.00003   3.07693
   D692      -2.49180   0.00001   0.00000   0.00011   0.00011  -2.49169
   D693      -1.24826   0.00001   0.00000   0.00012   0.00012  -1.24813
   D694       1.56842   0.00001   0.00000   0.00009   0.00009   1.56851
   D695       0.90998   0.00000   0.00000   0.00000   0.00000   0.90999
   D696       2.15353   0.00000   0.00000   0.00002   0.00002   2.15355
   D697      -1.31298  -0.00000   0.00000  -0.00001  -0.00001  -1.31299
   D698      -0.18601  -0.00000   0.00000   0.00005   0.00005  -0.18596
   D699      -3.01741  -0.00000   0.00000   0.00003   0.00003  -3.01738
   D700       1.30158   0.00000   0.00000  -0.00005  -0.00005   1.30153
   D701      -1.52982   0.00000   0.00000  -0.00008  -0.00008  -1.52990
   D702      -2.08464   0.00000   0.00000   0.00003   0.00003  -2.08461
   D703       1.36715  -0.00000   0.00000  -0.00000  -0.00000   1.36715
   D704       0.23401   0.00002   0.00000   0.00015   0.00015   0.23416
   D705       1.07206   0.00006   0.00000   0.00037   0.00037   1.07243
   D706       1.23509   0.00008   0.00000   0.00048   0.00048   1.23557
   D707      -0.49570   0.00000   0.00000   0.00007   0.00007  -0.49562
   D708      -3.09130   0.00003   0.00000   0.00024   0.00024  -3.09107
   D709       2.36438   0.00004   0.00000   0.00027   0.00027   2.36465
   D710       2.52741   0.00006   0.00000   0.00038   0.00038   2.52778
   D711       0.79662  -0.00001   0.00000  -0.00003  -0.00003   0.79659
   D712      -1.79898   0.00001   0.00000   0.00013   0.00013  -1.79885
   D713      -1.02400   0.00001   0.00000   0.00006   0.00006  -1.02393
   D714       0.22359   0.00000   0.00000   0.00001   0.00001   0.22361
   D715       3.05687   0.00000   0.00000   0.00003   0.00003   3.05690
   D716      -2.48480  -0.00001   0.00000  -0.00005  -0.00005  -2.48486
   D717      -1.23721  -0.00002   0.00000  -0.00010  -0.00010  -1.23732
   D718       1.59606  -0.00002   0.00000  -0.00008  -0.00008   1.59598
   D719      -2.93937   0.00001   0.00000   0.00004   0.00004  -2.93933
   D720       2.86113  -0.00000   0.00000  -0.00003  -0.00003   2.86111
   D721       1.36580  -0.00000   0.00000   0.00001   0.00001   1.36581
   D722      -0.38489   0.00001   0.00000   0.00004   0.00004  -0.38485
   D723      -0.11671   0.00001   0.00000   0.00004   0.00004  -0.11668
   D724      -2.95151   0.00001   0.00000   0.00004   0.00004  -2.95147
   D725       2.65682  -0.00002   0.00000  -0.00009  -0.00009   2.65673
   D726       0.90613  -0.00001   0.00000  -0.00006  -0.00006   0.90607
   D727       1.17431  -0.00001   0.00000  -0.00006  -0.00006   1.17424
   D728      -1.66049  -0.00001   0.00000  -0.00006  -0.00006  -1.66055
   D729      -0.58746  -0.00002   0.00000  -0.00010  -0.00010  -0.58756
   D730      -0.35478  -0.00003   0.00000  -0.00017  -0.00017  -0.35495
   D731       0.83493   0.00001   0.00000   0.00001   0.00001   0.83494
   D732      -2.87452   0.00000   0.00000  -0.00000  -0.00000  -2.87452
   D733       0.70375  -0.00001   0.00000  -0.00003  -0.00003   0.70372
   D734       0.93643  -0.00002   0.00000  -0.00011  -0.00011   0.93633
   D735       2.12614   0.00002   0.00000   0.00007   0.00007   2.12621
   D736      -1.58331   0.00001   0.00000   0.00007   0.00007  -1.58324
   D737      -2.59742  -0.00003   0.00000  -0.00012  -0.00012  -2.59754
   D738      -2.36474  -0.00003   0.00000  -0.00020  -0.00019  -2.36494
   D739      -1.17504   0.00000   0.00000  -0.00001  -0.00001  -1.17505
   D740       1.39870  -0.00000   0.00000  -0.00002  -0.00002   1.39868
   D741       0.98572   0.00001   0.00000   0.00005   0.00005   0.98577
   D742      -0.20504   0.00000   0.00000   0.00002   0.00002  -0.20502
   D743      -3.04143   0.00000   0.00000   0.00000   0.00000  -3.04143
   D744       2.80438   0.00000   0.00000   0.00005   0.00005   2.80442
   D745       1.61362  -0.00000   0.00000   0.00001   0.00001   1.61363
   D746      -1.22278  -0.00000   0.00000  -0.00001  -0.00001  -1.22278
   D747       2.27500  -0.00002   0.00000  -0.00006  -0.00006   2.27494
   D748       1.08425  -0.00002   0.00000  -0.00010  -0.00010   1.08415
   D749      -1.75215  -0.00002   0.00000  -0.00012  -0.00012  -1.75227
   D750      -2.94278  -0.00002   0.00000  -0.00016  -0.00016  -2.94294
   D751       2.93390  -0.00001   0.00000  -0.00006  -0.00006   2.93384
   D752       0.81872  -0.00000   0.00000   0.00005   0.00005   0.81877
   D753      -0.60451  -0.00001   0.00000  -0.00005  -0.00005  -0.60457
   D754      -2.89109   0.00001   0.00000   0.00007   0.00007  -2.89103
   D755       2.11269  -0.00000   0.00000  -0.00002  -0.00002   2.11267
   D756       0.68946  -0.00001   0.00000  -0.00012  -0.00012   0.68934
   D757      -1.59712   0.00001   0.00000  -0.00000  -0.00000  -1.59713
   D758      -1.16116   0.00001   0.00000   0.00009   0.00009  -1.16107
   D759      -2.58439   0.00001   0.00000  -0.00001  -0.00001  -2.58440
   D760       1.41221   0.00003   0.00000   0.00011   0.00011   1.41232
   D761       0.98534  -0.00002   0.00000  -0.00014  -0.00014   0.98520
   D762      -0.23150  -0.00001   0.00000  -0.00003  -0.00003  -0.23154
   D763      -3.05153  -0.00001   0.00000  -0.00001  -0.00001  -3.05154
   D764       2.73932  -0.00002   0.00000  -0.00018  -0.00018   2.73913
   D765       1.52247  -0.00000   0.00000  -0.00007  -0.00007   1.52240
   D766      -1.29756  -0.00000   0.00000  -0.00005  -0.00005  -1.29761
   D767       2.29324  -0.00000   0.00000  -0.00006  -0.00006   2.29318
   D768       1.07639   0.00001   0.00000   0.00005   0.00005   1.07644
   D769      -1.74363   0.00002   0.00000   0.00007   0.00007  -1.74356
   D770       1.36914   0.00002   0.00000   0.00015   0.00015   1.36929
   D771      -0.10193  -0.00005   0.00000  -0.00027  -0.00027  -0.10220
   D772      -0.37201  -0.00004   0.00000  -0.00023  -0.00023  -0.37224
   D773      -2.95737  -0.00002   0.00000  -0.00019  -0.00019  -2.95755
   D774       2.65883   0.00007   0.00000   0.00044   0.00044   2.65927
   D775       1.18776  -0.00000   0.00000   0.00002   0.00002   1.18777
   D776       0.91767   0.00000   0.00000   0.00006   0.00006   0.91774
   D777      -1.66768   0.00002   0.00000   0.00010   0.00010  -1.66758
   D778       3.13877   0.00029   0.00000   0.00240   0.00240   3.14116
   D779       0.03036   0.00020   0.00000   0.00161   0.00161   0.03197
   D780      -0.73282   0.00016   0.00000   0.00140   0.00140  -0.73143
   D781       3.05796   0.00021   0.00000   0.00180   0.00180   3.05976
   D782      -2.21991   0.00004   0.00000   0.00026   0.00026  -2.21965
   D783       1.57087   0.00009   0.00000   0.00067   0.00067   1.57154
   D784      -0.85060   0.00004   0.00000   0.00025   0.00025  -0.85035
   D785       2.98301   0.00008   0.00000   0.00043   0.00043   2.98344
   D786      -2.19388  -0.00019   0.00000  -0.00143  -0.00143  -2.19532
   D787       1.63973  -0.00015   0.00000  -0.00126  -0.00126   1.63847
   D788       0.88758  -0.00001   0.00000   0.00002   0.00002   0.88760
   D789      -1.56200   0.00003   0.00000   0.00020   0.00020  -1.56180
   D790      -0.71581  -0.00000   0.00000  -0.00001  -0.00001  -0.71582
   D791       0.86458  -0.00004   0.00000  -0.00021  -0.00021   0.86437
   D792      -2.99077  -0.00006   0.00000  -0.00032  -0.00032  -2.99109
   D793       0.60924   0.00020   0.00000   0.00153   0.00153   0.61076
   D794       2.18963   0.00016   0.00000   0.00133   0.00133   2.19095
   D795      -1.66573   0.00014   0.00000   0.00121   0.00121  -1.66451
   D796      -2.47745   0.00004   0.00000   0.00021   0.00021  -2.47724
   D797      -0.89706   0.00000   0.00000   0.00001   0.00001  -0.89705
   D798       1.53078  -0.00001   0.00000  -0.00011  -0.00011   1.53067
         Item               Value     Threshold  Converged?
 Maximum Force            0.171425     0.000450     NO 
 RMS     Force            0.007042     0.000300     NO 
 Maximum Displacement     0.213754     0.001800     NO 
 RMS     Displacement     0.009308     0.001200     NO 
 Predicted change in Energy=-4.282356D-02
 GradGradGradGradGradGradGradGradGradGradGradGradGradGradGradGradGradGrad

 Stoichiometry    Be11H44
 Framework group  C1[X(Be11H44)]
 Deg. of freedom   159
 Full point group                 C1      NOp   1
 Largest Abelian subgroup         C1      NOp   1
 Largest concise Abelian subgroup C1      NOp   1
                         Standard orientation:                         
 ---------------------------------------------------------------------
 Center     Atomic      Atomic             Coordinates (Angstroms)
 Number     Number       Type             X           Y           Z
 ---------------------------------------------------------------------
      1          4           0        0.099413   -0.027776   -1.688394
      2          4           0       -0.039228   -1.909883   -0.415007
      3          4           0       -1.676860   -0.729173   -0.449691
      4          4           0       -0.548483   -0.851280    1.360674
      5          4           0       -1.566208    1.176593   -1.230840
      6          4           0        1.526662   -1.077113    0.797760
      7          4           0        1.835020    0.673787   -0.397419
      8          4           0        0.646277    0.794926    1.383581
      9          4           0        0.199602    1.855475   -0.407566
     10          4           0       -1.405479    1.024918    0.750563
     11          4           0        1.751278   -1.233327   -1.178175
     12          1           0       -2.708966    1.997722   -1.852053
     13          1           0       -2.281534    1.731552   -2.481789
     14          1           0        2.914341   -2.055573   -1.764572
     15          1           0        2.505314   -1.790387   -2.406147
     16          1           0        0.872199    3.180490   -0.792565
     17          1           0        0.069970    3.328558   -0.800659
     18          1           0        0.114142   -3.380011   -0.809314
     19          1           0       -0.690815   -3.247334   -0.804178
     20          1           0        0.460395   -0.268742   -3.158154
     21          1           0       -0.215005    0.213892   -3.168199
     22          1           0        1.248239    1.816226    2.435432
     23          1           0        1.044328    1.186486    2.870557
     24          1           0       -2.232177    1.596035    1.935731
     25          1           0       -2.595433    1.866514    1.269827
     26          1           0        2.325369   -1.644507    2.007681
     27          1           0        2.685918   -1.942644    1.352374
     28          1           0        2.899425    1.720468   -0.778336
     29          1           0        3.286227    1.004045   -0.769219
     30          1           0       -3.118706   -1.065707   -0.864341
     31          1           0       -2.733581   -1.780830   -0.854385
     32          1           0       -0.961627   -1.297501    2.829216
     33          1           0       -1.223140   -1.878054    2.357748
     34          1           0       -1.465993   -2.245411   -3.331062
     35          1           0       -1.739276   -2.639517   -3.908033
     36          1           0        0.517286   -4.475062    2.334219
     37          1           0        0.535868   -3.863713    1.899756
     38          1           0        3.046034    4.266004    1.504498
     39          1           0        2.670607    3.680095    1.228385
     40          1           0        4.335564    1.032884    2.356206
     41          1           0        3.756022    0.809667    1.934874
     42          1           0       -3.692487   -0.837502    1.814504
     43          1           0       -4.291046   -1.047045    2.215792
     44          1           0        4.967678   -1.081122   -0.026715
     45          1           0        5.704845   -1.214639   -0.015396
     46          1           0       -5.542628    1.275809   -0.176680
     47          1           0       -4.809566    1.121250   -0.166206
     48          1           0       -2.838488    4.897507    0.087887
     49          1           0       -2.472956    4.246003    0.029212
     50          1           0        1.699012    2.208241   -3.272595
     51          1           0        1.988257    2.601186   -3.842591
     52          1           0       -0.950773    0.861782    4.163801
     53          1           0       -1.149766    0.930457    4.844039
     54          1           0       -2.834677   -4.578414    0.259235
     55          1           0       -2.386380   -4.027749    0.210273
 ---------------------------------------------------------------------
 Rotational constants (GHZ):           0.7129946           0.6345724           0.5708954
 Standard basis: def2TZVP (5D, 7F)
 There are   484 symmetry adapted cartesian basis functions of A   symmetry.
 There are   473 symmetry adapted basis functions of A   symmetry.
   473 basis functions,   671 primitive gaussians,   484 cartesian basis functions
    44 alpha electrons       44 beta electrons
       nuclear repulsion energy       539.1876917705 Hartrees.
 NAtoms=   55 NActive=   55 NUniq=   55 SFac= 1.00D+00 NAtFMM=   60 NAOKFM=F Big=F
 Integral buffers will be    131072 words long.
 Raffenetti 2 integral format.
 Two-electron integral symmetry is turned on.
 Nuclear repulsion after empirical dispersion term =      539.1218489656 Hartrees.
 One-electron integrals computed using PRISM.
   1 Symmetry operations used in ECPInt.
 ECPInt:  NShTT=   37950 NPrTT=   97339 LenC2=   34231 LenP2D=   68669.
 LDataN:  DoStor=T MaxTD1= 4 Len=   56
 NBasis=   473 RedAO= T EigKep=  1.11D-04  NBF=   473
 NBsUse=   473 1.00D-06 EigRej= -1.00D+00 NBFU=   473
 Initial guess from the checkpoint file:  "/home/super/YCY/BeH/Be11/2/H22-Be11.chk"
 B after Tr=    -0.000000    0.000000    0.000000
         Rot=    0.999989    0.000133    0.001250    0.004519 Ang=   0.54 deg.
 ExpMin= 3.27D-02 ExpMax= 4.70D+03 ExpMxC= 1.60D+02 IAcc=3 IRadAn=         5 AccDes= 0.00D+00
 Harris functional with IExCor= 1009 and IRadAn=       5 diagonalized for initial guess.
 HarFok:  IExCor= 1009 AccDes= 0.00D+00 IRadAn=         5 IDoV= 1 UseB2=F ITyADJ=14
 ICtDFT=  3500011 ScaDFX=  1.000000  1.000000  1.000000  1.000000
 FoFCou: FMM=F IPFlag=           0 FMFlag=      100000 FMFlg1=           0
         NFxFlg=           0 DoJE=T BraDBF=F KetDBF=T FulRan=T
         wScrn=  0.000000 ICntrl=       500 IOpCl=  0 I1Cent=   200000004 NGrid=           0
         NMat0=    1 NMatS0=      1 NMatT0=    0 NMatD0=    1 NMtDS0=    0 NMtDT0=    0
 Petite list used in FoFCou.
 Requested convergence on RMS density matrix=1.00D-08 within 128 cycles.
 Requested convergence on MAX density matrix=1.00D-06.
 Requested convergence on             energy=1.00D-06.
 No special actions if energy rises.
 SCF Done:  E(RPBE1PBE) =  -187.730510810     A.U. after   11 cycles
            NFock= 11  Conv=0.39D-08     -V/T= 2.0107
   1 Symmetry operations used in ECPInt.
 ECPInt:  NShTT=   37950 NPrTT=   97339 LenC2=   34231 LenP2D=   68669.
 LDataN:  DoStor=T MaxTD1= 5 Len=  102
 Calling FoFJK, ICntrl=      2127 FMM=F ISym2X=0 I1Cent= 0 IOpClX= 0 NMat=1 NMatS=1 NMatT=0.
 ***** Axes restored to original set *****
 -------------------------------------------------------------------
 Center     Atomic                   Forces (Hartrees/Bohr)
 Number     Number              X              Y              Z
 -------------------------------------------------------------------
      1        4           0.000035198    0.000017775    0.000114832
      2        4          -0.000056294    0.000119813    0.000240838
      3        4          -0.000142326   -0.000077977    0.000215678
      4        4           0.000033824   -0.000093035    0.000130006
      5        4          -0.000119589    0.000153659   -0.000063273
      6        4          -0.000103080   -0.000042236    0.000023674
      7        4           0.000019855   -0.000038456   -0.000007088
      8        4          -0.000111578    0.000008775    0.000300479
      9        4          -0.000009131    0.000045422    0.000141569
     10        4           0.000070886    0.000013888   -0.000059874
     11        4           0.000021383    0.000066902   -0.000105469
     12        1           0.000012778   -0.000029776   -0.000058037
     13        1          -0.000070360   -0.000006615   -0.000029335
     14        1           0.000034107    0.000007250    0.000060001
     15        1           0.000001620   -0.000006413   -0.000037695
     16        1           0.000013062    0.000031605    0.000007937
     17        1          -0.000033412   -0.000041082    0.000009477
     18        1          -0.000041721    0.000047928   -0.000031662
     19        1          -0.000962904    0.001033375    0.000683929
     20        1           0.000003375   -0.000009934    0.000015950
     21        1          -0.000031472   -0.000042440    0.000007708
     22        1           0.000192820   -0.000122890   -0.000110878
     23        1          -0.000389748    0.000157912    0.000428731
     24        1           0.000128487   -0.000018872    0.000265759
     25        1          -0.000050523   -0.000002911   -0.000167342
     26        1           0.000011084   -0.000042598    0.000005594
     27        1           0.000013368    0.000046318   -0.000091220
     28        1          -0.000020420    0.000020183   -0.000027657
     29        1           0.000009167    0.000031342    0.000009719
     30        1          -0.000013459   -0.000235651   -0.000127743
     31        1           0.000034731    0.000379713    0.000150571
     32        1          -0.000071690   -0.000312257    0.000364724
     33        1           0.000088615    0.000232901   -0.000262576
     34        1           0.000012154   -0.000033257    0.000007854
     35        1          -0.000003346    0.000005891   -0.000017798
     36        1           0.000031937    0.000012216    0.000020680
     37        1           0.000014075   -0.000042703   -0.000017065
     38        1           0.000002477   -0.000009749    0.000000800
     39        1          -0.000010682    0.000000306   -0.000002538
     40        1           0.000013448   -0.000001271    0.000005118
     41        1          -0.000025462    0.000012281   -0.000010944
     42        1          -0.000010451   -0.000010457   -0.000042937
     43        1          -0.000030081   -0.000004840    0.000020164
     44        1           0.000003113   -0.000010950   -0.000015535
     45        1           0.000009064   -0.000001087    0.000005223
     46        1          -0.000016123   -0.000006481   -0.000004891
     47        1           0.000001998    0.000014713    0.000002848
     48        1           0.000002352   -0.000016509   -0.000005236
     49        1           0.000004818    0.000037731    0.000004506
     50        1          -0.000015543    0.000014965    0.000034262
     51        1           0.000005045   -0.000004975   -0.000007946
     52        1          -0.005776920   -0.000319072    0.027471143
     53        1           0.006218533    0.000223278   -0.028413295
     54        1           0.012525153   -0.025862582   -0.001894890
     55        1          -0.011452211    0.024710935    0.000863150
 -------------------------------------------------------------------
 Cartesian Forces:  Max     0.028413295 RMS     0.004410809

 GradGradGradGradGradGradGradGradGradGradGradGradGradGradGradGradGradGrad
 Berny optimization.
 Using GEDIIS/GDIIS optimizer.
 FormGI is forming the generalized inverse of G from B-inverse, IUseBI=4.
 Internal  Forces:  Max     0.029083362 RMS     0.001192216
 Search for a local minimum.
 Step number   2 out of a maximum of  330
 All quantities printed in internal units (Hartrees-Bohrs-Radians)
 Mixed Optimization -- RFO/linear search
 Update second derivatives using D2CorX and points    1    2
 DE= -3.88D-02 DEPred=-4.28D-02 R= 9.05D-01
 TightC=F SS=  1.41D+00  RLast= 3.00D-01 DXNew= 5.0454D-01 9.0046D-01
 Trust test= 9.05D-01 RLast= 3.00D-01 DXMaxT set to 5.05D-01
 ITU=  1  0
 Use linear search instead of GDIIS.
     Eigenvalues ---    0.00230   0.00349   0.00451   0.00459   0.00473
     Eigenvalues ---    0.00489   0.00554   0.00618   0.00642   0.00649
     Eigenvalues ---    0.00777   0.00849   0.00895   0.00958   0.00973
     Eigenvalues ---    0.01026   0.01089   0.01148   0.01188   0.01206
     Eigenvalues ---    0.01253   0.01302   0.01319   0.01326   0.01371
     Eigenvalues ---    0.01391   0.01418   0.01462   0.01490   0.01534
     Eigenvalues ---    0.01588   0.01597   0.01648   0.01685   0.01718
     Eigenvalues ---    0.01720   0.01741   0.01752   0.01783   0.01807
     Eigenvalues ---    0.01809   0.01875   0.01903   0.01929   0.01939
     Eigenvalues ---    0.01973   0.02011   0.02038   0.02066   0.02088
     Eigenvalues ---    0.02114   0.02140   0.02177   0.02200   0.02235
     Eigenvalues ---    0.02269   0.02278   0.02326   0.02370   0.02375
     Eigenvalues ---    0.02414   0.02449   0.02509   0.02526   0.02590
     Eigenvalues ---    0.02592   0.02685   0.02723   0.02769   0.02833
     Eigenvalues ---    0.02856   0.02868   0.02898   0.02960   0.03078
     Eigenvalues ---    0.03177   0.03219   0.03274   0.03334   0.03420
     Eigenvalues ---    0.03615   0.03678   0.03779   0.03814   0.03962
     Eigenvalues ---    0.04123   0.04420   0.04601   0.04677   0.04821
     Eigenvalues ---    0.05049   0.05198   0.05340   0.05545   0.05614
     Eigenvalues ---    0.05657   0.05743   0.05863   0.06099   0.06121
     Eigenvalues ---    0.06412   0.06564   0.06714   0.06877   0.06949
     Eigenvalues ---    0.07010   0.07103   0.07383   0.07492   0.07609
     Eigenvalues ---    0.07642   0.07793   0.07996   0.08072   0.08151
     Eigenvalues ---    0.08208   0.08242   0.08554   0.08733   0.08871
     Eigenvalues ---    0.08951   0.09017   0.09177   0.09229   0.09244
     Eigenvalues ---    0.09362   0.09477   0.09735   0.09822   0.10049
     Eigenvalues ---    0.10182   0.10374   0.10745   0.10976   0.11264
     Eigenvalues ---    0.12385   0.12742   0.15239   0.15304   0.15516
     Eigenvalues ---    0.15773   0.16000   0.16173   0.16361   0.16549
     Eigenvalues ---    0.17449   0.18717   0.18808   0.37756   0.37757
     Eigenvalues ---    0.37778   0.37784   0.37788   0.37906   0.37915
     Eigenvalues ---    0.37916   0.37993   0.66289   0.67263
 RFO step:  Lambda=-9.21154474D-04 EMin= 2.30000009D-03
 Quartic linear search produced a step of  0.36476.
 Iteration  1 RMS(Cart)=  0.01074433 RMS(Int)=  0.00016018
 Iteration  2 RMS(Cart)=  0.00016116 RMS(Int)=  0.00002286
 Iteration  3 RMS(Cart)=  0.00000008 RMS(Int)=  0.00002286
 Variable       Old X    -DE/DX   Delta X   Delta X   Delta X     New X
                                 (Linear)    (Quad)   (Total)
    R1        4.30221   0.00001   0.00008   0.00039   0.00047   4.30268
    R2        4.30156  -0.00001  -0.00011  -0.00185  -0.00196   4.29960
    R3        3.97928  -0.00002  -0.00007  -0.00020  -0.00027   3.97901
    R4        4.29726  -0.00002  -0.00004   0.00019   0.00016   4.29742
    R5        4.30808  -0.00001  -0.00003   0.00025   0.00020   4.30827
    R6        3.98295  -0.00004  -0.00007   0.00007   0.00002   3.98296
    R7        2.89601  -0.00001  -0.00002   0.00050   0.00048   2.89649
    R8        2.89510  -0.00001  -0.00003   0.00024   0.00020   2.89530
    R9        3.81571  -0.00002  -0.00010  -0.00034  -0.00044   3.81527
   R10        4.02340  -0.00001  -0.00011  -0.00134  -0.00143   4.02197
   R11        4.06020  -0.00002  -0.00006   0.00014   0.00008   4.06027
   R12        3.89397  -0.00002  -0.00001   0.00008   0.00008   3.89405
   R13        2.89090  -0.00003  -0.00005  -0.00392  -0.00398   2.88692
   R14        2.90600  -0.00000   0.00037   0.00460   0.00496   2.91096
   R15        4.03781   0.00002  -0.00002  -0.00008  -0.00008   4.03773
   R16        3.89778  -0.00001   0.00000   0.00084   0.00083   3.89861
   R17        4.04908  -0.00001  -0.00007   0.00060   0.00052   4.04960
   R18        2.90558  -0.00003  -0.00004   0.00095   0.00091   2.90649
   R19        2.91926  -0.00007  -0.00013  -0.00157  -0.00170   2.91756
   R20        4.08553   0.00003   0.00004   0.00197   0.00199   4.08751
   R21        3.84408   0.00003   0.00005   0.00277   0.00268   3.84676
   R22        4.06480   0.00004   0.00006   0.00056   0.00059   4.06539
   R23        3.00366   0.00016   0.00083   0.00830   0.00914   3.01280
   R24        2.99006   0.00001   0.00007   0.00064   0.00069   2.99075
   R25        3.89886  -0.00005  -0.00015  -0.00224  -0.00240   3.89647
   R26        3.76753  -0.00003  -0.00012  -0.00059  -0.00071   3.76681
   R27        2.90677  -0.00003  -0.00008  -0.00024  -0.00032   2.90646
   R28        2.91811  -0.00005  -0.00012  -0.00119  -0.00131   2.91680
   R29        4.04824   0.00003   0.00008   0.00058   0.00065   4.04889
   R30        4.06304   0.00001   0.00002  -0.00116  -0.00120   4.06184
   R31        3.76960  -0.00001  -0.00004  -0.00014  -0.00017   3.76943
   R32        2.94202   0.00001   0.00005   0.00011   0.00014   2.94216
   R33        2.92793  -0.00001  -0.00003   0.00016   0.00013   2.92806
   R34        4.05290   0.00001   0.00006   0.00037   0.00040   4.05330
   R35        3.81289  -0.00001  -0.00003  -0.00060  -0.00064   3.81225
   R36        3.89745  -0.00003  -0.00004  -0.00079  -0.00083   3.89662
   R37        2.91140   0.00000  -0.00001   0.00047   0.00047   2.91187
   R38        2.89893  -0.00001  -0.00006  -0.00030  -0.00035   2.89858
   R39        4.02316   0.00004   0.00013   0.00185   0.00196   4.02512
   R40        4.08081   0.00002   0.00004   0.00142   0.00141   4.08221
   R41        2.99496   0.00004   0.00030   0.00130   0.00146   2.99642
   R42        3.00155   0.00013   0.00072   0.00380   0.00434   3.00589
   R43        4.05626   0.00003   0.00002   0.00152   0.00152   4.05777
   R44        2.90076  -0.00001  -0.00003   0.00039   0.00036   2.90112
   R45        2.89153  -0.00001  -0.00002  -0.00012  -0.00014   2.89138
   R46        2.93622  -0.00004  -0.00012  -0.00161  -0.00173   2.93448
   R47        2.92384  -0.00002  -0.00002   0.00110   0.00108   2.92491
   R48        2.91083  -0.00001  -0.00001   0.00008   0.00007   2.91090
   R49        2.91949  -0.00001  -0.00003  -0.00031  -0.00034   2.91915
   R50        1.52368   0.00002   0.00006   0.00017   0.00022   1.52390
   R51        5.35256   0.00002   0.00002   0.00088   0.00090   5.35347
   R52        1.52266  -0.00003  -0.00006  -0.00018  -0.00024   1.52242
   R53        5.40670  -0.00001  -0.00007  -0.00090  -0.00094   5.40575
   R54        1.54167  -0.00001  -0.00001  -0.00022  -0.00024   1.54143
   R55        5.19868  -0.00001  -0.00006  -0.00326  -0.00332   5.19536
   R56        5.27076   0.00001   0.00001   0.00340   0.00342   5.27418
   R57        5.34391   0.00001   0.00004   0.00206   0.00210   5.34600
   R58        1.54170  -0.00001  -0.00021  -0.00050  -0.00070   1.54101
   R59        5.26107  -0.00004  -0.00020  -0.00611  -0.00631   5.25477
   R60        5.34157   0.00007   0.00031   0.00493   0.00526   5.34683
   R61        4.01455   0.00187   0.00757   0.16599   0.17356   4.18810
   R62        1.56882  -0.00001  -0.00002  -0.00011  -0.00013   1.56868
   R63        5.22607   0.00000   0.00006   0.00716   0.00722   5.23329
   R64        5.23789   0.00000   0.00001   0.00083   0.00084   5.23873
   R65        5.22319   0.00001   0.00009   0.00506   0.00515   5.22834
   R66        5.22734   0.00001   0.00003   0.00149   0.00153   5.22887
   R67        1.49693   0.00000   0.00002  -0.00088  -0.00081   1.49611
   R68        4.98333   0.00003   0.00012   0.00317   0.00331   4.98664
   R69        5.19338   0.00005   0.00027   0.00205   0.00229   5.19567
   R70        5.46741  -0.00001   0.00000  -0.00281  -0.00282   5.46460
   R71        4.53469   0.00065   0.00286   0.06492   0.06785   4.60254
   R72        1.52184  -0.00009  -0.00022  -0.00085  -0.00107   1.52077
   R73        5.36805  -0.00000  -0.00004  -0.00064  -0.00071   5.36735
   R74        5.18212  -0.00002  -0.00008  -0.00214  -0.00222   5.17990
   R75        5.07633   0.00002   0.00007   0.00189   0.00195   5.07828
   R76        1.52156  -0.00003  -0.00005  -0.00030  -0.00034   1.52122
   R77        5.36996  -0.00003  -0.00014   0.00467   0.00454   5.37451
   R78        5.29479  -0.00000  -0.00002  -0.00048  -0.00049   5.29429
   R79        1.53866  -0.00000   0.00001  -0.00018  -0.00018   1.53848
   R80        5.31152   0.00001   0.00001  -0.00034  -0.00032   5.31121
   R81        5.19953  -0.00004  -0.00021  -0.00619  -0.00632   5.19322
   R82        5.25280   0.00000   0.00003   0.00146   0.00149   5.25429
   R83        1.53501  -0.00009  -0.00023  -0.00112  -0.00135   1.53366
   R84        5.19503   0.00001   0.00003   0.00073   0.00077   5.19580
   R85        5.38793   0.00000   0.00002  -0.00060  -0.00058   5.38735
   R86        5.33042  -0.00005  -0.00017  -0.01034  -0.01050   5.31991
   R87        1.49720  -0.00009  -0.00018  -0.00246  -0.00253   1.49467
   R88        4.79698   0.00028   0.00147   0.03492   0.03667   4.83365
   R89        5.08709  -0.00000  -0.00001   0.00073   0.00073   5.08782
   R90        5.16678  -0.00003  -0.00012  -0.00453  -0.00465   5.16213
   R91        1.41780  -0.00002  -0.00001  -0.00006  -0.00007   1.41773
   R92        1.41774  -0.00003  -0.00001  -0.00009  -0.00010   1.41764
   R93        1.41474  -0.00001  -0.00000  -0.00003  -0.00004   1.41470
   R94        1.41820  -0.00001  -0.00001  -0.00004  -0.00005   1.41815
   R95        1.41819  -0.00003  -0.00000  -0.00010  -0.00011   1.41808
   R96        1.41587  -0.00001  -0.00000  -0.00003  -0.00003   1.41584
   R97        1.41588  -0.00002  -0.00000  -0.00006  -0.00006   1.41583
   R98        1.41605  -0.00001   0.00001  -0.00004  -0.00003   1.41602
   R99        1.41788  -0.00001  -0.00001  -0.00003  -0.00004   1.41784
   R100       1.34561   0.02908   0.07725  -0.00026   0.07699   1.42260
   R101       1.34503   0.02880   0.07703  -0.00068   0.07636   1.42138
    A1        1.87877  -0.00001  -0.00001   0.00038   0.00037   1.87914
    A2        1.55479  -0.00001  -0.00001  -0.00013  -0.00014   1.55465
    A3        1.95126  -0.00001  -0.00001  -0.00008  -0.00009   1.95117
    A4        2.00511   0.00000   0.00001  -0.00029  -0.00028   2.00483
    A5        2.28919   0.00000  -0.00001  -0.00023  -0.00024   2.28895
    A6        1.96244  -0.00000  -0.00000   0.00025   0.00025   1.96269
    A7        1.55390   0.00000   0.00001   0.00039   0.00040   1.55430
    A8        1.87927  -0.00001  -0.00003   0.00006   0.00004   1.87930
    A9        2.28797  -0.00000  -0.00001  -0.00084  -0.00084   2.28713
   A10        1.99774   0.00000  -0.00001  -0.00053  -0.00054   1.99720
   A11        1.87958  -0.00001  -0.00003  -0.00081  -0.00084   1.87874
   A12        2.67803  -0.00002  -0.00003  -0.00054  -0.00057   2.67746
   A13        2.07675   0.00001   0.00002   0.00021   0.00023   2.07698
   A14        1.52811   0.00001   0.00002   0.00033   0.00035   1.52846
   A15        1.99675   0.00000   0.00001   0.00052   0.00053   1.99728
   A16        2.28674   0.00000   0.00002   0.00036   0.00038   2.28712
   A17        1.87764  -0.00000   0.00000  -0.00045  -0.00045   1.87719
   A18        2.28945   0.00000   0.00000   0.00040   0.00041   2.28985
   A19        2.00578   0.00000   0.00001   0.00033   0.00034   2.00612
   A20        1.52840   0.00000   0.00001   0.00033   0.00034   1.52874
   A21        2.07704   0.00000   0.00001   0.00022   0.00022   2.07727
   A22        1.64086   0.00002   0.00003   0.00052   0.00054   1.64140
   A23        1.52168   0.00001   0.00001   0.00019   0.00020   1.52188
   A24        2.27076   0.00000   0.00004  -0.00092  -0.00088   2.26988
   A25        2.21838   0.00004   0.00013   0.00127   0.00140   2.21978
   A26        1.95427   0.00001   0.00002   0.00032   0.00034   1.95461
   A27        2.10178  -0.00001  -0.00006  -0.00057  -0.00063   2.10115
   A28        2.26376   0.00001  -0.00002   0.00074   0.00072   2.26449
   A29        1.73206   0.00001   0.00010   0.00136   0.00147   1.73353
   A30        1.93208   0.00001   0.00002   0.00066   0.00067   1.93275
   A31        2.36995  -0.00002  -0.00006   0.00042   0.00035   2.37030
   A32        2.14379  -0.00004  -0.00008  -0.00092  -0.00098   2.14281
   A33        2.03186  -0.00002  -0.00001  -0.00059  -0.00060   2.03126
   A34        2.47958  -0.00004  -0.00015  -0.00170  -0.00185   2.47772
   A35        1.70414   0.00000   0.00006  -0.00102  -0.00095   1.70319
   A36        2.16519   0.00002   0.00001  -0.00023  -0.00022   2.16497
   A37        1.63743   0.00002   0.00005   0.00080   0.00085   1.63827
   A38        1.52452   0.00001   0.00002   0.00042   0.00043   1.52496
   A39        2.28161   0.00001   0.00001   0.00006   0.00007   2.28168
   A40        2.21554  -0.00000  -0.00001   0.00001   0.00000   2.21554
   A41        2.09818   0.00000   0.00004   0.00034   0.00038   2.09856
   A42        1.94588   0.00000   0.00002  -0.00024  -0.00023   1.94566
   A43        2.26164  -0.00000  -0.00003   0.00054   0.00050   2.26215
   A44        1.73271   0.00002   0.00003   0.00077   0.00080   1.73351
   A45        1.92340   0.00001   0.00001  -0.00010  -0.00009   1.92331
   A46        2.36199  -0.00003  -0.00006  -0.00084  -0.00089   2.36110
   A47        2.14634  -0.00000   0.00000  -0.00012  -0.00011   2.14623
   A48        1.72177   0.00002   0.00004   0.00015   0.00018   1.72196
   A49        2.17303  -0.00001  -0.00003  -0.00013  -0.00017   2.17286
   A50        2.03646  -0.00001  -0.00001  -0.00059  -0.00060   2.03586
   A51        2.48274  -0.00002  -0.00004  -0.00071  -0.00075   2.48199
   A52        1.84552  -0.00002  -0.00000  -0.00071  -0.00072   1.84480
   A53        1.86756  -0.00002  -0.00002   0.00013   0.00010   1.86766
   A54        2.33664  -0.00002  -0.00010  -0.00275  -0.00282   2.33382
   A55        1.88062   0.00003   0.00007  -0.00087  -0.00080   1.87982
   A56        1.86737  -0.00002  -0.00004  -0.00040  -0.00045   1.86693
   A57        1.84778  -0.00002  -0.00003  -0.00043  -0.00046   1.84732
   A58        2.29372   0.00002   0.00004  -0.00104  -0.00098   2.29274
   A59        1.92391   0.00003   0.00008  -0.00091  -0.00082   1.92309
   A60        1.98196  -0.00001  -0.00003  -0.00084  -0.00085   1.98111
   A61        2.04961  -0.00001  -0.00004   0.00041   0.00035   2.04996
   A62        2.10082   0.00001   0.00002   0.00091   0.00093   2.10175
   A63        1.94921   0.00003   0.00007   0.00315   0.00318   1.95239
   A64        2.44727  -0.00001  -0.00006   0.00164   0.00158   2.44885
   A65        1.98600   0.00004   0.00012   0.00205   0.00215   1.98815
   A66        2.18325  -0.00000  -0.00000   0.00012   0.00011   2.18336
   A67        1.67968   0.00002   0.00003   0.00036   0.00038   1.68006
   A68        2.50682  -0.00000   0.00000   0.00004   0.00004   2.50686
   A69        1.97788  -0.00001  -0.00003  -0.00013  -0.00016   1.97773
   A70        1.77095   0.00001   0.00002   0.00047   0.00049   1.77144
   A71        2.22223  -0.00001  -0.00001  -0.00029  -0.00030   2.22192
   A72        2.23192  -0.00000   0.00000  -0.00013  -0.00012   2.23180
   A73        2.24124  -0.00000  -0.00001  -0.00002  -0.00002   2.24122
   A74        2.21613  -0.00002  -0.00004  -0.00056  -0.00060   2.21553
   A75        2.09656  -0.00002  -0.00003  -0.00042  -0.00045   2.09611
   A76        2.62558  -0.00001   0.00001  -0.00023  -0.00022   2.62536
   A77        1.67778  -0.00001  -0.00000  -0.00020  -0.00020   1.67758
   A78        1.76486  -0.00001  -0.00001   0.00008   0.00004   1.76490
   A79        2.30677  -0.00001  -0.00002   0.00049   0.00047   2.30724
   A80        2.13037   0.00001   0.00000   0.00021   0.00022   2.13059
   A81        1.77016   0.00000  -0.00000   0.00024   0.00024   1.77040
   A82        1.95430  -0.00001  -0.00003  -0.00051  -0.00052   1.95378
   A83        1.90513  -0.00001  -0.00001   0.00043   0.00042   1.90555
   A84        2.32308  -0.00002  -0.00003  -0.00009  -0.00012   2.32296
   A85        2.28844   0.00002   0.00003  -0.00030  -0.00027   2.28817
   A86        2.15147   0.00002   0.00003   0.00003   0.00006   2.15153
   A87        1.96512  -0.00002  -0.00002  -0.00002  -0.00005   1.96507
   A88        1.89193   0.00001   0.00001  -0.00037  -0.00036   1.89157
   A89        2.33953  -0.00000  -0.00001  -0.00032  -0.00032   2.33921
   A90        2.32335   0.00001   0.00003   0.00012   0.00015   2.32350
   A91        1.79936   0.00002   0.00005   0.00027   0.00032   1.79968
   A92        1.52550   0.00001   0.00000   0.00014   0.00014   1.52564
   A93        1.63667   0.00000   0.00001   0.00022   0.00021   1.63687
   A94        2.20998  -0.00000  -0.00000  -0.00022  -0.00022   2.20976
   A95        2.27949  -0.00001  -0.00002  -0.00018  -0.00019   2.27930
   A96        1.94423   0.00001   0.00002   0.00020   0.00021   1.94444
   A97        2.48595  -0.00001  -0.00000   0.00005   0.00005   2.48600
   A98        2.03459  -0.00000  -0.00000   0.00011   0.00011   2.03470
   A99        1.92206  -0.00001  -0.00003  -0.00035  -0.00040   1.92166
   A100       2.15301   0.00000   0.00001   0.00028   0.00031   2.15332
   A101       2.36520   0.00000   0.00002  -0.00002   0.00000   2.36520
   A102       2.10220  -0.00000  -0.00001   0.00019   0.00018   2.10238
   A103       1.73235  -0.00000  -0.00001  -0.00023  -0.00024   1.73211
   A104       2.26460  -0.00000  -0.00000  -0.00032  -0.00032   2.26428
   A105       2.16840   0.00001   0.00002  -0.00003  -0.00002   2.16839
   A106       1.71705   0.00000   0.00000   0.00003   0.00004   1.71709
   A107       1.84469   0.00001  -0.00000   0.00006   0.00009   1.84478
   A108       1.84464   0.00001  -0.00000  -0.00038  -0.00036   1.84428
   A109       2.42196  -0.00004  -0.00010   0.00005  -0.00008   2.42189
   A110       1.93610  -0.00001   0.00001   0.00146   0.00141   1.93751
   A111       1.86546  -0.00000  -0.00002  -0.00005  -0.00004   1.86541
   A112       1.98439   0.00001  -0.00001   0.00001   0.00003   1.98443
   A113       2.19739   0.00000   0.00002   0.00015   0.00015   2.19754
   A114       1.94669  -0.00001  -0.00005  -0.00153  -0.00161   1.94508
   A115       1.86420  -0.00001  -0.00005  -0.00044  -0.00047   1.86373
   A116       1.95736   0.00003   0.00011   0.00027   0.00037   1.95773
   A117       2.28159  -0.00000  -0.00003  -0.00213  -0.00215   2.27944
   A118       1.89341   0.00002   0.00008   0.00000   0.00006   1.89348
   A119       2.37086   0.00001   0.00004   0.00030   0.00035   2.37121
   A120       2.07921  -0.00002  -0.00002  -0.00016  -0.00021   2.07900
   A121       2.07862   0.00001   0.00008   0.00253   0.00259   2.08121
   A122       1.64124  -0.00000  -0.00001  -0.00017  -0.00019   1.64105
   A123       1.52140   0.00000  -0.00002  -0.00028  -0.00029   1.52111
   A124       2.20361  -0.00000   0.00000   0.00013   0.00013   2.20374
   A125       2.27474  -0.00000  -0.00000  -0.00022  -0.00023   2.27451
   A126       2.09787  -0.00000  -0.00000   0.00025   0.00026   2.09813
   A127       1.92983  -0.00001  -0.00002  -0.00002  -0.00006   1.92977
   A128       2.16393   0.00000   0.00000  -0.00037  -0.00037   2.16356
   A129       1.71303   0.00000  -0.00000  -0.00045  -0.00045   1.71258
   A130       1.95710  -0.00000  -0.00002  -0.00018  -0.00020   1.95691
   A131       1.72303   0.00000   0.00001   0.00028   0.00029   1.72332
   A132       2.25724   0.00000   0.00001   0.00015   0.00015   2.25739
   A133       2.15206   0.00001   0.00002   0.00031   0.00034   2.15240
   A134       2.36527   0.00000   0.00001   0.00041   0.00044   2.36571
   A135       2.49307  -0.00000   0.00002   0.00002   0.00003   2.49310
   A136       2.03507   0.00000   0.00001   0.00014   0.00015   2.03522
   A137       1.76945  -0.00001  -0.00001  -0.00019  -0.00021   1.76924
   A138       1.68025  -0.00001  -0.00001  -0.00055  -0.00056   1.67969
   A139       2.29267  -0.00000  -0.00001   0.00012   0.00012   2.29279
   A140       2.13634   0.00001   0.00002  -0.00008  -0.00006   2.13628
   A141       1.96099   0.00000   0.00003   0.00018   0.00022   1.96122
   A142       1.76463   0.00000   0.00003   0.00045   0.00047   1.76510
   A143       1.89256   0.00000   0.00002   0.00027   0.00028   1.89284
   A144       2.32633  -0.00001  -0.00003  -0.00016  -0.00020   2.32613
   A145       1.95630  -0.00002   0.00000  -0.00049  -0.00049   1.95582
   A146       2.32843  -0.00001  -0.00005  -0.00048  -0.00053   2.32791
   A147       1.80303   0.00002   0.00001  -0.00023  -0.00021   1.80282
   A148       1.89766   0.00002   0.00004   0.00066   0.00071   1.89836
   A149       2.33267  -0.00000  -0.00002   0.00043   0.00042   2.33309
   A150       2.30121   0.00001   0.00001   0.00029   0.00030   2.30151
   A151       2.14803   0.00001   0.00000   0.00003   0.00004   2.14807
   A152       1.67775   0.00002   0.00005   0.00038   0.00042   1.67817
   A153       2.50637  -0.00001  -0.00003  -0.00048  -0.00050   2.50587
   A154       1.97833  -0.00001  -0.00001  -0.00044  -0.00045   1.97788
   A155       1.77081   0.00001   0.00002   0.00022   0.00024   1.77104
   A156       2.24187  -0.00001  -0.00002  -0.00017  -0.00018   2.24168
   A157       2.21441   0.00000  -0.00000  -0.00014  -0.00013   2.21428
   A158       2.09893  -0.00001  -0.00001   0.00010   0.00008   2.09901
   A159       2.62706  -0.00002  -0.00003   0.00006   0.00002   2.62709
   A160       2.22315  -0.00000   0.00000   0.00009   0.00009   2.22324
   A161       2.23254  -0.00000  -0.00001  -0.00021  -0.00022   2.23232
   A162       1.71672   0.00001   0.00003   0.00019   0.00022   1.71694
   A163       2.42775   0.00001   0.00002   0.00025   0.00027   2.42802
   A164       1.70000  -0.00000  -0.00001   0.00000  -0.00000   1.70000
   A165       2.39774   0.00000  -0.00000   0.00003   0.00003   2.39777
   A166       1.83273  -0.00002  -0.00004   0.00051   0.00045   1.83319
   A167       1.62283   0.00001   0.00001  -0.00027  -0.00027   1.62256
   A168       2.23593  -0.00000  -0.00001  -0.00091  -0.00093   2.23500
   A169       1.92404   0.00000  -0.00001  -0.00001  -0.00002   1.92402
   A170       2.12083   0.00000   0.00002   0.00091   0.00093   2.12176
   A171       1.88928  -0.00000  -0.00000   0.00012   0.00013   1.88941
   A172       2.79409  -0.00001  -0.00002  -0.00056  -0.00058   2.79351
   A173       1.50208   0.00002   0.00008   0.00187   0.00194   1.50403
   A174       1.74324  -0.00006  -0.00013  -0.00411  -0.00426   1.73898
   A175       1.60496  -0.00004  -0.00019  -0.00128  -0.00148   1.60347
   A176       2.13748   0.00007   0.00067   0.00873   0.00937   2.14685
   A177       1.89927  -0.00006  -0.00019  -0.00125  -0.00144   1.89783
   A178       2.39023  -0.00007  -0.00038  -0.00658  -0.00692   2.38331
   A179       1.91581   0.00011   0.00038   0.00620   0.00653   1.92235
   A180       1.57907  -0.00001   0.00000  -0.00055  -0.00055   1.57852
   A181       1.57514   0.00001   0.00000  -0.00006  -0.00005   1.57509
   A182       2.81592   0.00001   0.00004  -0.00051  -0.00047   2.81545
   A183       1.58024  -0.00001  -0.00000   0.00023   0.00022   1.58047
   A184       1.57897   0.00001  -0.00000  -0.00024  -0.00024   1.57873
   A185       2.83195  -0.00000  -0.00002   0.00120   0.00118   2.83313
   A186       1.93536  -0.00005  -0.00022  -0.00051  -0.00069   1.93468
   A187       1.56048  -0.00004  -0.00020  -0.00051  -0.00065   1.55983
   A188       2.83105  -0.00006  -0.00026  -0.00353  -0.00380   2.82725
   A189       1.24856  -0.00001  -0.00004   0.00005   0.00000   1.24857
   A190       1.47064  -0.00004  -0.00016   0.00071   0.00061   1.47125
   A191       1.83674   0.00010   0.00046   0.00793   0.00844   1.84518
   A192       2.23652   0.00004   0.00020   0.00179   0.00198   2.23850
   A193       2.78164  -0.00009  -0.00042  -0.00706  -0.00756   2.77408
   A194       1.49681   0.00002   0.00004   0.00032   0.00036   1.49717
   A195       1.59136   0.00004   0.00009   0.00058   0.00067   1.59202
   A196       1.87276  -0.00001   0.00000   0.00023   0.00023   1.87299
   A197       1.86686  -0.00001  -0.00000  -0.00007  -0.00007   1.86679
   A198       2.35453  -0.00002  -0.00002   0.00012   0.00010   2.35464
   A199       2.29005   0.00001   0.00001   0.00021   0.00022   2.29027
   A200       1.60650   0.00001   0.00002   0.00017   0.00019   1.60669
   A201       1.49434  -0.00003  -0.00007  -0.00069  -0.00074   1.49360
   A202       1.64435  -0.00002  -0.00006  -0.00057  -0.00062   1.64374
   A203       1.83522  -0.00002  -0.00004   0.00000  -0.00003   1.83519
   A204       2.28022   0.00001   0.00001  -0.00023  -0.00022   2.28001
   A205       1.61305   0.00000   0.00001   0.00028   0.00028   1.61334
   A206       1.94499  -0.00001  -0.00005  -0.00074  -0.00077   1.94421
   A207       1.47879  -0.00001  -0.00002   0.00089   0.00087   1.47966
   A208       1.92411  -0.00001  -0.00002  -0.00032  -0.00034   1.92377
   A209       1.72569   0.00001   0.00002  -0.00011  -0.00008   1.72561
   A210       2.82533  -0.00001  -0.00004   0.00001  -0.00002   2.82531
   A211       1.13867  -0.00001  -0.00005   0.00003  -0.00000   1.13867
   A212       1.48546   0.00002   0.00002  -0.00002  -0.00000   1.48546
   A213       1.89885   0.00000  -0.00000   0.00019   0.00019   1.89904
   A214       1.73158   0.00003   0.00006   0.00008   0.00015   1.73173
   A215       2.83528   0.00004   0.00007   0.00057   0.00065   2.83593
   A216       1.13067   0.00000   0.00000   0.00001   0.00002   1.13069
   A217       1.60555   0.00002   0.00006   0.00215   0.00221   1.60776
   A218       1.92549   0.00006   0.00015   0.00110   0.00125   1.92674
   A219       1.81918   0.00012   0.00060   0.01090   0.01152   1.83070
   A220       2.78639  -0.00002   0.00003   0.00154   0.00164   2.78803
   A221       1.66377  -0.00001  -0.00001   0.00045   0.00043   1.66420
   A222       1.58372  -0.00000  -0.00002   0.00045   0.00043   1.58415
   A223       2.01093  -0.00004  -0.00008  -0.00107  -0.00117   2.00976
   A224       1.70871   0.00006   0.00019   0.00107   0.00128   1.70999
   A225       2.56269  -0.00002  -0.00009   0.00024   0.00013   2.56282
   A226       1.57723   0.00001   0.00008  -0.00103  -0.00095   1.57628
   A227       1.70983   0.00001   0.00008  -0.00055  -0.00048   1.70936
   A228       0.92317   0.00001   0.00005   0.00181   0.00186   0.92503
   A229       2.21576  -0.00000  -0.00006  -0.00015  -0.00021   2.21555
   A230       1.71167  -0.00001  -0.00005  -0.00057  -0.00062   1.71105
   A231       2.31483  -0.00001  -0.00008   0.00034   0.00027   2.31510
   A232       1.57591  -0.00001  -0.00006  -0.00023  -0.00030   1.57561
   A233       2.31523  -0.00001  -0.00004   0.00015   0.00010   2.31533
   A234       2.21186   0.00002   0.00012   0.00017   0.00029   2.21216
   A235       1.50917   0.00001   0.00002  -0.00022  -0.00019   1.50898
   A236       2.34806  -0.00002  -0.00008  -0.00007  -0.00015   2.34791
   A237       2.07872   0.00001   0.00005  -0.00037  -0.00032   2.07840
   A238       1.42558   0.00003   0.00012   0.00092   0.00102   1.42660
   A239       2.40520  -0.00000  -0.00003   0.00013   0.00010   2.40529
   A240       2.28474  -0.00003  -0.00009   0.00023   0.00016   2.28491
   A241       1.42249   0.00001   0.00004  -0.00143  -0.00143   1.42106
   A242       1.56812   0.00003   0.00012   0.00122   0.00130   1.56942
   A243       2.08688  -0.00002  -0.00006   0.00017   0.00015   2.08703
   A244       1.19429   0.00001   0.00006  -0.00132  -0.00131   1.19298
   A245       1.71995   0.00004   0.00018   0.00137   0.00151   1.72146
   A246       2.09841  -0.00002  -0.00010  -0.00024  -0.00031   2.09810
   A247       1.57103   0.00003   0.00010   0.00029   0.00037   1.57140
   A248       2.25399  -0.00001  -0.00001  -0.00001  -0.00002   2.25397
   A249       2.29507  -0.00002  -0.00011  -0.00034  -0.00042   2.29466
   A250       1.57620  -0.00003  -0.00007  -0.00043  -0.00050   1.57570
   A251       1.42353   0.00001   0.00003   0.00131   0.00133   1.42486
   A252       2.24771   0.00003   0.00009   0.00001   0.00010   2.24781
   A253       1.54431   0.00001   0.00003  -0.00013  -0.00009   1.54422
   A254       2.29740  -0.00001  -0.00004  -0.00004  -0.00008   2.29732
   A255       2.10346  -0.00001  -0.00004  -0.00025  -0.00028   2.10318
   A256       1.16994   0.00001   0.00002   0.00038   0.00040   1.17034
   A257       1.22293  -0.00001  -0.00001  -0.00019  -0.00019   1.22274
   A258       2.28443   0.00000  -0.00000  -0.00015  -0.00015   2.28428
   A259       1.43994   0.00001   0.00003   0.00007   0.00009   1.44002
   A260       2.40239  -0.00001  -0.00001   0.00001   0.00000   2.40240
   A261       2.39333  -0.00000  -0.00001  -0.00006  -0.00007   2.39326
   A262       1.19049  -0.00001  -0.00004  -0.00034  -0.00038   1.19011
   A263       1.21515  -0.00000   0.00000   0.00009   0.00010   1.21525
   A264       2.28292   0.00001   0.00003   0.00017   0.00020   2.28312
   A265       1.42817  -0.00000  -0.00001   0.00041   0.00039   1.42856
   A266       2.40569   0.00000   0.00001  -0.00018  -0.00017   2.40551
   A267       2.39651   0.00000  -0.00000  -0.00016  -0.00016   2.39635
   A268       1.45972   0.00000  -0.00001  -0.00004  -0.00006   1.45966
   A269       2.40938   0.00001   0.00002   0.00014   0.00016   2.40955
   A270       2.36276  -0.00001  -0.00000  -0.00002  -0.00003   2.36274
   A271       1.71361  -0.00001  -0.00002  -0.00035  -0.00038   1.71323
   A272       1.58344  -0.00001  -0.00002  -0.00051  -0.00054   1.58291
   A273       0.92485  -0.00000  -0.00001  -0.00035  -0.00037   0.92448
   A274       2.22333   0.00001   0.00002   0.00003   0.00005   2.22338
   A275       1.56992  -0.00001  -0.00001   0.00036   0.00035   1.57027
   A276       2.30722   0.00001   0.00000   0.00009   0.00010   2.30733
   A277       1.70813  -0.00001  -0.00002   0.00003   0.00001   1.70814
   A278       2.30904   0.00001   0.00001   0.00008   0.00009   2.30914
   A279       2.21478   0.00000   0.00001   0.00024   0.00024   2.21503
   A280       1.40536  -0.00012  -0.00055  -0.01223  -0.01280   1.39256
   A281       2.39519  -0.00011  -0.00005  -0.00437  -0.00447   2.39072
   A282       2.19333   0.00022   0.00067   0.00218   0.00265   2.19597
   A283       2.53179  -0.00028  -0.00030  -0.00241  -0.00270   2.52909
    D1       -0.77969   0.00002   0.00005   0.00157   0.00160  -0.77808
    D2       -1.83334   0.00001   0.00001   0.00086   0.00087  -1.83247
    D3        2.30746   0.00002  -0.00000   0.00193   0.00193   2.30938
    D4        1.61608   0.00001   0.00008   0.00193   0.00201   1.61809
    D5        1.11036   0.00001   0.00001   0.00070   0.00070   1.11107
    D6        0.05671  -0.00001  -0.00002  -0.00001  -0.00003   0.05667
    D7       -2.08568   0.00001  -0.00003   0.00107   0.00103  -2.08465
    D8       -2.77706  -0.00000   0.00004   0.00107   0.00111  -2.77594
    D9        0.26121   0.00001   0.00001   0.00098   0.00098   0.26219
   D10       -0.79245  -0.00001  -0.00002   0.00027   0.00024  -0.79220
   D11       -2.93484   0.00001  -0.00003   0.00134   0.00131  -2.93353
   D12        2.65697  -0.00000   0.00005   0.00134   0.00139   2.65837
   D13       -3.13737   0.00001   0.00002   0.00116   0.00117  -3.13621
   D14        2.09216  -0.00001  -0.00002   0.00045   0.00043   2.09258
   D15       -0.05023   0.00001  -0.00003   0.00152   0.00149  -0.04874
   D16       -0.74161  -0.00000   0.00005   0.00152   0.00158  -0.74003
   D17       -2.57087   0.00001   0.00002   0.00086   0.00087  -2.56999
   D18        2.65866  -0.00001  -0.00001   0.00014   0.00013   2.65880
   D19        0.51627   0.00001  -0.00002   0.00122   0.00120   0.51747
   D20       -0.17510  -0.00000   0.00006   0.00122   0.00128  -0.17382
   D21       -0.25744  -0.00001  -0.00001  -0.00034  -0.00034  -0.25778
   D22        0.79042   0.00001   0.00002  -0.00028  -0.00027   0.79015
   D23        2.94749   0.00001   0.00002  -0.00067  -0.00065   2.94685
   D24       -2.65051  -0.00002  -0.00007  -0.00110  -0.00117  -2.65168
   D25       -1.10183  -0.00001  -0.00002  -0.00023  -0.00023  -1.10207
   D26       -0.05398   0.00000   0.00001  -0.00017  -0.00016  -0.05414
   D27        2.10310   0.00001   0.00002  -0.00056  -0.00054   2.10256
   D28        2.78828  -0.00002  -0.00008  -0.00098  -0.00106   2.78722
   D29        0.78592  -0.00001  -0.00001  -0.00056  -0.00057   0.78535
   D30        1.83377   0.00000   0.00001  -0.00051  -0.00050   1.83328
   D31       -2.29233   0.00000   0.00002  -0.00090  -0.00088  -2.29321
   D32       -1.60715  -0.00003  -0.00007  -0.00132  -0.00140  -1.60855
   D33        2.57736  -0.00001  -0.00003  -0.00047  -0.00050   2.57687
   D34       -2.65797  -0.00000  -0.00000  -0.00042  -0.00042  -2.65839
   D35       -0.50089   0.00000   0.00000  -0.00081  -0.00080  -0.50169
   D36        0.18429  -0.00003  -0.00009  -0.00123  -0.00132   0.18297
   D37        3.13782  -0.00001  -0.00003  -0.00068  -0.00070   3.13712
   D38       -2.09751  -0.00000  -0.00001  -0.00062  -0.00063  -2.09814
   D39        0.05957   0.00000  -0.00000  -0.00101  -0.00101   0.05856
   D40        0.74475  -0.00003  -0.00009  -0.00144  -0.00153   0.74322
   D41        0.81923  -0.00002  -0.00007  -0.00150  -0.00156   0.81767
   D42       -2.30327   0.00000   0.00001   0.00019   0.00020  -2.30308
   D43       -2.32943  -0.00002  -0.00004  -0.00091  -0.00096  -2.33038
   D44       -0.83550  -0.00001  -0.00005  -0.00120  -0.00124  -0.83675
   D45        2.32518   0.00001   0.00003   0.00049   0.00052   2.32570
   D46        2.29903  -0.00000  -0.00003  -0.00061  -0.00064   2.29839
   D47       -0.00493  -0.00002  -0.00007  -0.00307  -0.00315  -0.00808
   D48       -3.12743   0.00000   0.00000  -0.00139  -0.00139  -3.12882
   D49        3.12960  -0.00001  -0.00005  -0.00249  -0.00254   3.12706
   D50        3.13922  -0.00001  -0.00005  -0.00133  -0.00137   3.13785
   D51        0.01672   0.00001   0.00003   0.00036   0.00039   0.01711
   D52       -0.00944  -0.00001  -0.00002  -0.00074  -0.00076  -0.01020
   D53        3.13468  -0.00002  -0.00006  -0.00153  -0.00159   3.13308
   D54        0.01218   0.00001   0.00001   0.00016   0.00017   0.01234
   D55       -0.01398  -0.00001  -0.00004  -0.00094  -0.00099  -0.01497
   D56       -0.05686   0.00001   0.00002   0.00001   0.00004  -0.05682
   D57       -1.10233   0.00001   0.00004   0.00049   0.00054  -1.10179
   D58        2.78343   0.00000   0.00002  -0.00000   0.00002   2.78345
   D59        2.09745   0.00001   0.00001   0.00022   0.00024   2.09770
   D60        0.78909   0.00000  -0.00000  -0.00007  -0.00007   0.78902
   D61       -0.25638   0.00000   0.00001   0.00041   0.00043  -0.25595
   D62       -2.65380  -0.00000  -0.00001  -0.00008  -0.00009  -2.65389
   D63        2.94341  -0.00000  -0.00002   0.00014   0.00013   2.94354
   D64        1.83240  -0.00000   0.00001   0.00030   0.00031   1.83271
   D65        0.78693   0.00000   0.00003   0.00077   0.00081   0.78774
   D66       -1.61050  -0.00001   0.00001   0.00028   0.00029  -1.61021
   D67       -2.29647  -0.00000  -0.00000   0.00051   0.00051  -2.29596
   D68       -2.09989   0.00001   0.00002   0.00029   0.00031  -2.09957
   D69        3.13783   0.00001   0.00003   0.00077   0.00081   3.13865
   D70        0.74041   0.00000   0.00001   0.00028   0.00029   0.74070
   D71        0.05443   0.00001   0.00000   0.00050   0.00052   0.05495
   D72       -2.66010   0.00001   0.00002   0.00017   0.00020  -2.65990
   D73        2.57762   0.00001   0.00004   0.00065   0.00070   2.57832
   D74        0.18019   0.00001   0.00002   0.00015   0.00017   0.18037
   D75       -0.50578   0.00001   0.00001   0.00038   0.00040  -0.50538
   D76        0.25702  -0.00000  -0.00001  -0.00027  -0.00028   0.25674
   D77       -0.79582   0.00000   0.00000  -0.00018  -0.00017  -0.79599
   D78        2.65257   0.00000   0.00001   0.00012   0.00013   2.65270
   D79       -2.94437  -0.00000   0.00001   0.00001   0.00002  -2.94435
   D80        1.10673  -0.00001  -0.00002   0.00007   0.00004   1.10677
   D81        0.05389  -0.00000  -0.00001   0.00016   0.00015   0.05404
   D82       -2.78091  -0.00000  -0.00001   0.00046   0.00046  -2.78045
   D83       -2.09466  -0.00000  -0.00001   0.00035   0.00034  -2.09432
   D84       -0.78259   0.00000   0.00000  -0.00009  -0.00010  -0.78269
   D85       -1.83543   0.00001   0.00001   0.00000   0.00002  -1.83541
   D86        1.61295   0.00001   0.00002   0.00031   0.00032   1.61328
   D87        2.29920   0.00000   0.00002   0.00020   0.00021   2.29941
   D88       -2.57323  -0.00000  -0.00002  -0.00033  -0.00035  -2.57359
   D89        2.65711  -0.00000  -0.00000  -0.00024  -0.00024   2.65687
   D90       -0.17769   0.00000  -0.00000   0.00007   0.00007  -0.17762
   D91        0.50856  -0.00000  -0.00000  -0.00004  -0.00004   0.50851
   D92       -3.14022  -0.00000  -0.00002  -0.00026  -0.00029  -3.14051
   D93        2.09013   0.00000  -0.00001  -0.00017  -0.00018   2.08995
   D94       -0.74467   0.00000  -0.00000   0.00013   0.00013  -0.74454
   D95       -0.05842  -0.00000  -0.00000   0.00002   0.00002  -0.05841
   D96       -0.83595   0.00001   0.00000   0.00000   0.00001  -0.83593
   D97        2.32599  -0.00000  -0.00002  -0.00047  -0.00048   2.32552
   D98        2.29866   0.00000  -0.00001  -0.00015  -0.00015   2.29851
   D99       -0.00648   0.00001   0.00004   0.00229   0.00233  -0.00415
   D100      -3.12773   0.00000   0.00002   0.00182   0.00185  -3.12589
   D101       3.12812   0.00001   0.00003   0.00214   0.00217   3.13029
   D102       0.81730   0.00000   0.00001   0.00030   0.00031   0.81761
   D103      -2.30395  -0.00001  -0.00001  -0.00017  -0.00017  -2.30412
   D104      -2.33128  -0.00000  -0.00000   0.00015   0.00015  -2.33113
   D105       3.13287   0.00001   0.00002   0.00076   0.00078   3.13365
   D106       0.01162  -0.00000  -0.00000   0.00029   0.00029   0.01191
   D107      -0.01571   0.00000   0.00001   0.00061   0.00062  -0.01509
   D108       3.13738   0.00001   0.00003   0.00052   0.00056   3.13794
   D109       0.01613   0.00000   0.00001   0.00006   0.00007   0.01620
   D110      -0.01120   0.00000   0.00002   0.00037   0.00040  -0.01081
   D111       0.84540  -0.00001  -0.00004   0.00113   0.00109   0.84649
   D112      -2.62163   0.00000  -0.00000   0.00060   0.00060  -2.62103
   D113      -0.22159  -0.00000  -0.00002   0.00128   0.00126  -0.22033
   D114       2.59457   0.00001   0.00002   0.00075   0.00077   2.59534
   D115      -1.41861  -0.00001  -0.00006   0.00063   0.00057  -1.41803
   D116       1.39755  -0.00000  -0.00002   0.00010   0.00008   1.39763
   D117       2.60846  -0.00001  -0.00004   0.00110   0.00106   2.60952
   D118      -0.85856  -0.00000  -0.00000   0.00057   0.00056  -0.85800
   D119      -2.61511  -0.00001  -0.00004   0.00123   0.00119  -2.61392
   D120       0.20105   0.00000   0.00000   0.00069   0.00070   0.20175
   D121       1.72413  -0.00001  -0.00005   0.00142   0.00137   1.72550
   D122      -1.74290  -0.00000  -0.00001   0.00088   0.00088  -1.74202
   D123       0.20933  -0.00000  -0.00003   0.00192   0.00188   0.21122
   D124      -2.62312   0.00000  -0.00001   0.00072   0.00071  -2.62241
   D125      -0.85222   0.00000  -0.00000   0.00222   0.00222  -0.85001
   D126       2.59851   0.00001   0.00002   0.00102   0.00104   2.59955
   D127      -1.73580  -0.00001  -0.00004   0.00117   0.00113  -1.73467
   D128       1.71493  -0.00000  -0.00002  -0.00003  -0.00005   1.71488
   D129       2.60187  -0.00001  -0.00003   0.00186   0.00184   2.60371
   D130      -0.23058  -0.00000  -0.00000   0.00066   0.00066  -0.22992
   D131      -2.61511  -0.00000  -0.00002   0.00185   0.00183  -2.61328
   D132       0.83562   0.00000   0.00000   0.00065   0.00066   0.83628
   D133       1.40478  -0.00001  -0.00004   0.00196   0.00192   1.40670
   D134      -1.42767  -0.00000  -0.00002   0.00076   0.00074  -1.42693
   D135       1.08842  -0.00002  -0.00008  -0.00168  -0.00176   1.08666
   D136      -0.00886  -0.00001  -0.00007  -0.00119  -0.00126  -0.01012
   D137      -2.83823   0.00002   0.00002   0.00010   0.00013  -2.83810
   D138      -2.76161  -0.00001  -0.00006  -0.00072  -0.00078  -2.76239
   D139      -0.01257  -0.00002  -0.00008  -0.00166  -0.00173  -0.01430
   D140      -1.10985  -0.00002  -0.00007  -0.00117  -0.00124  -1.11108
   D141       2.34397   0.00001   0.00002   0.00012   0.00015   2.34412
   D142       2.42059  -0.00002  -0.00006  -0.00070  -0.00076   2.41983
   D143      -2.34209  -0.00002  -0.00008   0.00022   0.00014  -2.34195
   D144       2.84382  -0.00002  -0.00006   0.00071   0.00063   2.84445
   D145       0.01445   0.00002   0.00002   0.00200   0.00202   0.01647
   D146       0.09107  -0.00002  -0.00006   0.00118   0.00111   0.09218
   D147      -2.43673  -0.00005  -0.00016  -0.00226  -0.00241  -2.43914
   D148       2.74918  -0.00005  -0.00014  -0.00177  -0.00192   2.74727
   D149      -0.08019  -0.00002  -0.00006  -0.00048  -0.00053  -0.08072
   D150      -0.00357  -0.00005  -0.00014  -0.00130  -0.00144  -0.00500
   D151      -0.72685   0.00000  -0.00001  -0.00088  -0.00088  -0.72773
   D152       0.40718  -0.00001  -0.00002  -0.00106  -0.00107   0.40611
   D153       3.05228   0.00001   0.00002  -0.00167  -0.00161   3.05068
   D154       2.79499   0.00000   0.00001  -0.00149  -0.00147   2.79352
   D155       0.26987  -0.00000  -0.00003  -0.00082  -0.00085   0.26902
   D156       1.40390  -0.00001  -0.00004  -0.00101  -0.00104   1.40286
   D157      -2.23418   0.00000  -0.00000  -0.00161  -0.00158  -2.23576
   D158      -2.49148  -0.00000  -0.00001  -0.00144  -0.00144  -2.49292
   D159       2.47447  -0.00000   0.00004  -0.00120  -0.00117   2.47330
   D160      -2.67468  -0.00001   0.00003  -0.00139  -0.00136  -2.67604
   D161      -0.02958   0.00000   0.00007  -0.00199  -0.00190  -0.03148
   D162      -0.28687  -0.00000   0.00006  -0.00182  -0.00176  -0.28863
   D163       3.11455  -0.00003  -0.00016  -0.00251  -0.00268   3.11187
   D164      -2.03461  -0.00005  -0.00017  -0.00270  -0.00287  -2.03747
   D165       0.61049  -0.00003  -0.00013  -0.00330  -0.00341   0.60709
   D166       0.35320  -0.00003  -0.00014  -0.00313  -0.00327   0.34993
   D167      -0.06054   0.00001   0.00003   0.00002   0.00004  -0.06049
   D168       0.99577   0.00001   0.00003   0.00018   0.00021   0.99598
   D169      -3.05800  -0.00000  -0.00000   0.00013   0.00012  -3.05788
   D170      -2.43270  -0.00001  -0.00002   0.00001  -0.00002  -2.43272
   D171      -1.10914   0.00001   0.00007   0.00064   0.00071  -1.10843
   D172      -0.05283   0.00001   0.00007   0.00080   0.00088  -0.05195
   D173       2.17658   0.00000   0.00004   0.00076   0.00079   2.17737
   D174       2.80188  -0.00001   0.00002   0.00063   0.00065   2.80253
   D175       2.27972   0.00001   0.00007  -0.00120  -0.00112   2.27860
   D176      -2.94716   0.00001   0.00007  -0.00104  -0.00095  -2.94811
   D177      -0.71775   0.00000   0.00004  -0.00109  -0.00105  -0.71879
   D178      -0.09244  -0.00001   0.00002  -0.00121  -0.00118  -0.09362
   D179       2.67704   0.00004   0.00006  -0.00009  -0.00003   2.67701
   D180      -2.54983   0.00004   0.00006   0.00007   0.00014  -2.54969
   D181      -0.32042   0.00003   0.00003   0.00003   0.00005  -0.32038
   D182       0.30488   0.00002   0.00001  -0.00010  -0.00009   0.30479
   D183       0.77820   0.00001   0.00004   0.00043   0.00047   0.77867
   D184      -2.67491   0.00001   0.00005   0.00092   0.00096  -2.67395
   D185      -2.00336   0.00000   0.00002   0.00078   0.00080  -2.00257
   D186      -0.42298  -0.00000   0.00001  -0.00008  -0.00006  -0.42304
   D187       2.40711  -0.00000   0.00002   0.00041   0.00042   2.40753
   D188       3.07865  -0.00001  -0.00001   0.00028   0.00026   3.07891
   D189      -2.96181   0.00002   0.00003  -0.00027  -0.00024  -2.96205
   D190      -0.13173   0.00002   0.00003   0.00022   0.00025  -0.13148
   D191       0.53982   0.00001   0.00000   0.00008   0.00009   0.53990
   D192       3.01989   0.00004   0.00016   0.00178   0.00194   3.02183
   D193      -0.43321   0.00004   0.00017   0.00226   0.00243  -0.43078
   D194       0.23833   0.00003   0.00014   0.00213   0.00227   0.24060
   D195       2.81572   0.00001   0.00005   0.00161   0.00166   2.81739
   D196      -1.95126   0.00001   0.00002   0.00062   0.00064  -1.95062
   D197      -0.40380   0.00002  -0.00001   0.00210   0.00210  -0.40170
   D198       0.89085   0.00001   0.00002   0.00272   0.00274   0.89359
   D199       1.87369   0.00002   0.00006   0.00223   0.00227   1.87596
   D200      -0.01814   0.00001  -0.00003  -0.00320  -0.00323  -0.02137
   D201      -2.02553  -0.00013  -0.00058  -0.01284  -0.01343  -2.03896
   D202       1.09650   0.00000  -0.00002  -0.00312  -0.00314   1.09336
   D203      -0.91089  -0.00013  -0.00057  -0.01276  -0.01333  -0.92422
   D204       2.18680   0.00003   0.00009  -0.00181  -0.00172   2.18508
   D205       0.17941  -0.00010  -0.00046  -0.01145  -0.01191   0.16750
   D206      -2.64499  -0.00002  -0.00001  -0.00252  -0.00253  -2.64752
   D207       1.63080  -0.00015  -0.00056  -0.01216  -0.01273   1.61808
   D208      -1.29146  -0.00001  -0.00006  -0.00360  -0.00366  -1.29512
   D209       2.98434  -0.00014  -0.00061  -0.01324  -0.01386   2.97048
   D210      -0.40251   0.00001   0.00001   0.00079   0.00078  -0.40173
   D211       0.72282  -0.00001  -0.00001  -0.00047  -0.00049   0.72232
   D212      -3.12159   0.00004   0.00012   0.00353   0.00361  -3.11797
   D213      -2.71565  -0.00002  -0.00005   0.00060   0.00054  -2.71512
   D214      -1.39778   0.00001  -0.00001   0.00031   0.00029  -1.39749
   D215      -0.27245  -0.00001  -0.00003  -0.00095  -0.00099  -0.27344
   D216       2.16633   0.00004   0.00011   0.00305   0.00312   2.16945
   D217       2.57226  -0.00002  -0.00007   0.00012   0.00004   2.57230
   D218       2.67079  -0.00001  -0.00002   0.00121   0.00118   2.67198
   D219      -2.48707  -0.00002  -0.00004  -0.00005  -0.00009  -2.48716
   D220      -0.04828   0.00003   0.00009   0.00395   0.00401  -0.04427
   D221       0.35765  -0.00003  -0.00008   0.00102   0.00093   0.35858
   D222       2.03361   0.00002   0.00005   0.00156   0.00160   2.03521
   D223      -3.12425   0.00001   0.00003   0.00030   0.00033  -3.12392
   D224      -0.68547   0.00005   0.00017   0.00430   0.00443  -0.68104
   D225      -0.27953  -0.00000  -0.00001   0.00137   0.00136  -0.27818
   D226      -0.76888   0.00002   0.00006   0.00162   0.00167  -0.76720
   D227       2.68401   0.00002   0.00005   0.00108   0.00113   2.68514
   D228       2.01118   0.00001   0.00001   0.00094   0.00095   2.01213
   D229       0.41971   0.00002   0.00005   0.00123   0.00128   0.42099
   D230      -2.41059   0.00002   0.00005   0.00069   0.00074  -2.40985
   D231      -3.08342   0.00000  -0.00000   0.00055   0.00055  -3.08287
   D232       2.95634  -0.00000   0.00001   0.00016   0.00017   2.95651
   D233       0.12604  -0.00000   0.00001  -0.00038  -0.00037   0.12567
   D234      -0.54679  -0.00001  -0.00004  -0.00051  -0.00055  -0.54734
   D235      -3.01704   0.00000  -0.00000  -0.00004  -0.00005  -3.01709
   D236       0.43584   0.00000  -0.00001  -0.00058  -0.00059   0.43525
   D237      -0.23699  -0.00001  -0.00005  -0.00072  -0.00077  -0.23776
   D238      -0.98679  -0.00000  -0.00004   0.00014   0.00010  -0.98669
   D239       0.05767  -0.00000  -0.00001   0.00016   0.00015   0.05782
   D240       3.06501  -0.00002  -0.00008  -0.00082  -0.00089   3.06412
   D241       2.43226   0.00001  -0.00000  -0.00042  -0.00042   2.43183
   D242       0.06592   0.00001   0.00003   0.00095   0.00097   0.06689
   D243       1.11037   0.00001   0.00005   0.00097   0.00102   1.11139
   D244      -2.16547  -0.00001  -0.00001  -0.00001  -0.00002  -2.16549
   D245      -2.79822   0.00002   0.00006   0.00038   0.00045  -2.79778
   D246       2.93935  -0.00002  -0.00005   0.00005  -0.00001   2.93934
   D247      -2.29938  -0.00002  -0.00002   0.00007   0.00004  -2.29934
   D248       0.70796  -0.00004  -0.00009  -0.00091  -0.00100   0.70696
   D249       0.07521  -0.00001  -0.00001  -0.00052  -0.00053   0.07468
   D250       2.54999   0.00002   0.00006   0.00086   0.00091   2.55090
   D251      -2.68874   0.00003   0.00009   0.00088   0.00096  -2.68778
   D252       0.31860   0.00001   0.00002  -0.00010  -0.00008   0.31852
   D253      -0.31415   0.00003   0.00010   0.00029   0.00039  -0.31376
   D254      -2.84986  -0.00001  -0.00002  -0.00002  -0.00004  -2.84990
   D255      -1.78065  -0.00000  -0.00001  -0.00007  -0.00007  -1.78072
   D256       1.90983  -0.00003  -0.00008  -0.00126  -0.00134   1.90850
   D257       2.97905  -0.00002  -0.00007  -0.00130  -0.00137   2.97768
   D258       0.38169   0.00001   0.00002  -0.00057  -0.00056   0.38113
   D259       1.45091   0.00002   0.00003  -0.00062  -0.00060   1.45031
   D260      -1.89776  -0.00000   0.00001   0.00028   0.00029  -1.89747
   D261      -0.82854   0.00001   0.00002   0.00024   0.00026  -0.82829
   D262      -0.90615   0.00000   0.00000   0.00003   0.00004  -0.90612
   D263       0.16306   0.00001   0.00001  -0.00001   0.00000   0.16306
   D264       0.02049   0.00004   0.00011   0.00037   0.00048   0.02097
   D265      -1.09556   0.00001   0.00002  -0.00083  -0.00081  -1.09636
   D266      -2.17789   0.00001   0.00003  -0.00094  -0.00092  -2.17880
   D267       1.29517   0.00002   0.00009   0.00048   0.00057   1.29574
   D268       2.66011  -0.00000  -0.00001  -0.00059  -0.00060   2.65951
   D269       1.00659  -0.00002  -0.00003  -0.00122  -0.00124   1.00535
   D270      -0.07054  -0.00000  -0.00001  -0.00097  -0.00096  -0.07150
   D271      -2.81046  -0.00000  -0.00001  -0.00109  -0.00109  -2.81156
   D272      -2.43401  -0.00002  -0.00002  -0.00050  -0.00052  -2.43453
   D273      -0.11110   0.00000   0.00001  -0.00109  -0.00106  -0.11216
   D274      -1.18822   0.00002   0.00003  -0.00084  -0.00078  -1.18901
   D275       2.35503   0.00002   0.00004  -0.00096  -0.00091   2.35412
   D276       2.73149   0.00000   0.00003  -0.00037  -0.00035   2.73114
   D277      -2.48879  -0.00004  -0.00011  -0.00390  -0.00395  -2.49274
   D278       2.71727  -0.00002  -0.00009  -0.00364  -0.00367   2.71360
   D279      -0.02266  -0.00002  -0.00008  -0.00376  -0.00380  -0.02646
   D280       0.35380  -0.00003  -0.00009  -0.00317  -0.00324   0.35056
   D281      -3.06458   0.00002   0.00006  -0.00215  -0.00207  -3.06665
   D282       2.14148   0.00003   0.00009  -0.00190  -0.00179   2.13969
   D283      -0.59845   0.00004   0.00009  -0.00202  -0.00192  -0.60037
   D284      -0.22200   0.00002   0.00008  -0.00143  -0.00135  -0.22335
   D285       0.00479   0.00000   0.00003   0.00110   0.00112   0.00591
   D286       1.02985  -0.00001  -0.00001   0.00056   0.00056   1.03042
   D287      -2.72084  -0.00002  -0.00003  -0.00025  -0.00029  -2.72113
   D288      -2.55058   0.00001   0.00007   0.00269   0.00276  -2.54781
   D289      -1.02384   0.00001   0.00005   0.00118   0.00123  -1.02261
   D290       0.00123   0.00001   0.00001   0.00065   0.00067   0.00190
   D291       2.53372  -0.00000  -0.00001  -0.00016  -0.00018   2.53354
   D292       2.70398   0.00002   0.00009   0.00278   0.00287   2.70685
   D293       2.66647  -0.00002  -0.00005  -0.00038  -0.00044   2.66603
   D294      -2.59165  -0.00003  -0.00009  -0.00091  -0.00100  -2.59264
   D295      -0.05916  -0.00004  -0.00011  -0.00172  -0.00184  -0.06100
   D296       0.11111  -0.00001  -0.00001   0.00122   0.00120   0.11231
   D297       2.56110   0.00002   0.00006   0.00062   0.00068   2.56178
   D298      -2.69701   0.00001   0.00002   0.00009   0.00012  -2.69689
   D299      -0.16452   0.00000   0.00000  -0.00072  -0.00073  -0.16525
   D300       0.00574   0.00002   0.00010   0.00221   0.00232   0.00806
   D301       0.05662  -0.00000  -0.00002   0.00033   0.00029   0.05691
   D302      -1.01791   0.00001   0.00000   0.00107   0.00106  -1.01686
   D303       2.79640  -0.00001  -0.00004   0.00014   0.00010   2.79651
   D304       2.44472   0.00002   0.00001  -0.00009  -0.00007   2.44465
   D305       1.17677  -0.00002  -0.00004   0.00020   0.00014   1.17691
   D306       0.10224  -0.00000  -0.00001   0.00094   0.00090   0.10314
   D307      -2.36663  -0.00002  -0.00006   0.00001  -0.00005  -2.36668
   D308      -2.71831   0.00000  -0.00001  -0.00022  -0.00023  -2.71854
   D309      -2.70033  -0.00000   0.00001   0.00222   0.00218  -2.69815
   D310       2.50832   0.00001   0.00003   0.00295   0.00294   2.51127
   D311       0.03946  -0.00001  -0.00001   0.00203   0.00199   0.04144
   D312      -0.31222   0.00002   0.00004   0.00180   0.00181  -0.31041
   D313      -2.16331  -0.00004  -0.00009   0.00141   0.00130  -2.16201
   D314       3.04535  -0.00002  -0.00007   0.00215   0.00206   3.04741
   D315       0.57648  -0.00004  -0.00011   0.00122   0.00111   0.57759
   D316       0.22480  -0.00002  -0.00006   0.00099   0.00093   0.22573
   D317       2.98379  -0.00002  -0.00014  -0.00211  -0.00240   2.98139
   D318      -1.90213  -0.00003  -0.00019  -0.00482  -0.00513  -1.90726
   D319       1.69711   0.00000  -0.00007  -0.00165  -0.00187   1.69524
   D320       0.50651   0.00000  -0.00008  -0.00180  -0.00202   0.50449
   D321      -0.67889  -0.00001  -0.00013  -0.00324  -0.00350  -0.68239
   D322       0.75093  -0.00002  -0.00007  -0.00075  -0.00083   0.75009
   D323      -1.82079   0.00001   0.00003  -0.00116  -0.00112  -1.82191
   D324       1.79858  -0.00001  -0.00006  -0.00100  -0.00107   1.79751
   D325      -0.77314   0.00002   0.00004  -0.00141  -0.00136  -0.77450
   D326      -0.38721  -0.00002  -0.00010  -0.00032  -0.00043  -0.38764
   D327      -2.95893   0.00000  -0.00000  -0.00073  -0.00072  -2.95965
   D328      -1.79834  -0.00002  -0.00009  -0.00032  -0.00042  -1.79876
   D329       1.91313   0.00000   0.00001  -0.00073  -0.00071   1.91242
   D330       2.96543  -0.00000  -0.00004  -0.00142  -0.00147   2.96397
   D331       0.39372   0.00002   0.00006  -0.00182  -0.00175   0.39196
   D332       0.78437  -0.00001  -0.00004  -0.00083  -0.00087   0.78350
   D333      -0.42081  -0.00001  -0.00003  -0.00074  -0.00076  -0.42157
   D334       3.00359  -0.00001  -0.00002  -0.00049  -0.00050   3.00308
   D335      -2.95934  -0.00001  -0.00003  -0.00088  -0.00090  -2.96025
   D336      -2.67332  -0.00001  -0.00003  -0.00035  -0.00039  -2.67371
   D337       2.40469  -0.00001  -0.00003  -0.00026  -0.00028   2.40441
   D338      -0.45410  -0.00001  -0.00002  -0.00001  -0.00002  -0.45412
   D339      -0.13385  -0.00001  -0.00003  -0.00039  -0.00042  -0.13427
   D340      -2.00022  -0.00000   0.00000  -0.00029  -0.00029  -2.00051
   D341       3.07778   0.00000   0.00001  -0.00019  -0.00018   3.07760
   D342       0.21900   0.00000   0.00001   0.00006   0.00008   0.21908
   D343       0.53925   0.00000   0.00001  -0.00033  -0.00032   0.53893
   D344      -0.52893   0.00001   0.00003   0.00062   0.00066  -0.52828
   D345       0.54092   0.00000   0.00004   0.00111   0.00112   0.54204
   D346      -3.13452   0.00001   0.00003   0.00056   0.00057  -3.13394
   D347      -3.13329   0.00001   0.00003   0.00094   0.00097  -3.13232
   D348       2.59957  -0.00001  -0.00002  -0.00054  -0.00055   2.59903
   D349      -2.61376  -0.00001  -0.00001  -0.00005  -0.00008  -2.61384
   D350      -0.00601  -0.00000  -0.00002  -0.00060  -0.00063  -0.00664
   D351      -0.00479  -0.00001  -0.00002  -0.00021  -0.00023  -0.00502
   D352       2.62580  -0.00000  -0.00001  -0.00048  -0.00047   2.62533
   D353      -2.58753  -0.00001   0.00000   0.00001  -0.00001  -2.58754
   D354       0.02022  -0.00000  -0.00001  -0.00054  -0.00056   0.01966
   D355       0.02145  -0.00000  -0.00001  -0.00016  -0.00016   0.02129
   D356       2.37327  -0.00002  -0.00008  -0.00172  -0.00180   2.37147
   D357       0.62233  -0.00001  -0.00003  -0.00001  -0.00004   0.62229
   D358      -2.12611  -0.00001  -0.00004  -0.00076  -0.00079  -2.12690
   D359      -0.74638   0.00000   0.00000   0.00021   0.00022  -0.74616
   D360       0.06060  -0.00001  -0.00002  -0.00001  -0.00004   0.06056
   D361       1.11738  -0.00001  -0.00003   0.00013   0.00010   1.11747
   D362      -2.67964  -0.00001  -0.00002   0.00011   0.00008  -2.67956
   D363      -2.29374  -0.00000   0.00000   0.00006   0.00005  -2.29369
   D364      -0.98228  -0.00000   0.00001   0.00071   0.00070  -0.98158
   D365       0.07450  -0.00000   0.00000   0.00085   0.00084   0.07534
   D366       2.56067   0.00000   0.00001   0.00083   0.00082   2.56149
   D367       2.94657   0.00000   0.00003   0.00078   0.00079   2.94736
   D368       3.06041  -0.00000  -0.00000  -0.00002  -0.00002   3.06039
   D369      -2.16600  -0.00000  -0.00001   0.00012   0.00012  -2.16588
   D370       0.32017   0.00000   0.00000   0.00010   0.00011   0.32028
   D371       0.70607   0.00000   0.00002   0.00005   0.00007   0.70614
   D372       2.41948   0.00000   0.00001   0.00011   0.00012   2.41960
   D373      -2.80693   0.00001   0.00000   0.00025   0.00026  -2.80667
   D374      -0.32076   0.00001   0.00001   0.00023   0.00025  -0.32052
   D375       0.06514   0.00001   0.00003   0.00018   0.00021   0.06535
   D376      -1.02086  -0.00000  -0.00003  -0.00014  -0.00019  -1.02105
   D377       0.09845  -0.00000  -0.00006  -0.00019  -0.00025   0.09819
   D378       3.01161  -0.00003  -0.00015  -0.00023  -0.00039   3.01122
   D379       2.50849  -0.00000   0.00001   0.00203   0.00200   2.51048
   D380       0.05120  -0.00001  -0.00002  -0.00009  -0.00014   0.05106
   D381       1.17050  -0.00001  -0.00005  -0.00014  -0.00020   1.17031
   D382      -2.19952  -0.00004  -0.00014  -0.00018  -0.00034  -2.19985
   D383      -2.70264  -0.00001   0.00001   0.00208   0.00205  -2.70059
   D384       2.78659   0.00001   0.00001  -0.00056  -0.00056   2.78603
   D385      -2.37729   0.00001  -0.00002  -0.00061  -0.00062  -2.37792
   D386       0.53587  -0.00002  -0.00011  -0.00065  -0.00076   0.53511
   D387       0.03275   0.00001   0.00004   0.00161   0.00163   0.03437
   D388       2.46087   0.00001   0.00003  -0.00009  -0.00007   2.46080
   D389      -2.70301   0.00001   0.00000  -0.00014  -0.00013  -2.70314
   D390       0.21015  -0.00002  -0.00009  -0.00018  -0.00027   0.20988
   D391      -0.29297   0.00001   0.00007   0.00208   0.00212  -0.29085
   D392       0.54408   0.00000   0.00001   0.00037   0.00037   0.54444
   D393      -2.61149   0.00001   0.00002   0.00068   0.00069  -2.61080
   D394      -2.58448   0.00001   0.00003   0.00065   0.00067  -2.58381
   D395      -0.52580   0.00001   0.00001  -0.00023  -0.00020  -0.52600
   D396       2.60181   0.00001   0.00003   0.00009   0.00013   2.60194
   D397       2.62883   0.00001   0.00003   0.00006   0.00011   2.62893
   D398      -3.12798  -0.00001  -0.00002   0.00056   0.00055  -3.12743
   D399      -0.00036  -0.00001  -0.00000   0.00087   0.00087   0.00051
   D400       0.02665  -0.00000   0.00000   0.00085   0.00085   0.02751
   D401       3.13155  -0.00000  -0.00001  -0.00002  -0.00002   3.13153
   D402      -0.02402   0.00000   0.00000   0.00029   0.00030  -0.02372
   D403       0.00300   0.00000   0.00001   0.00027   0.00028   0.00328
   D404       3.10363   0.00000  -0.00001  -0.00099  -0.00098   3.10265
   D405      -2.03865  -0.00001  -0.00006  -0.00156  -0.00158  -2.04023
   D406       0.15275  -0.00001  -0.00005  -0.00089  -0.00092   0.15183
   D407      -0.99555  -0.00001  -0.00005  -0.00084  -0.00090  -0.99644
   D408       1.62271  -0.00000  -0.00003  -0.00154  -0.00156   1.62116
   D409       1.94122   0.00000   0.00002  -0.00044  -0.00042   1.94081
   D410      -3.01497  -0.00000  -0.00003  -0.00128  -0.00128  -3.01625
   D411      -0.22598  -0.00001  -0.00002  -0.00040  -0.00042  -0.22640
   D412      -1.59695  -0.00002  -0.00005  -0.00055  -0.00061  -1.59756
   D413       0.85859  -0.00001  -0.00002  -0.00061  -0.00063   0.85796
   D414       0.72011   0.00000  -0.00002  -0.00082  -0.00083   0.71928
   D415      -0.40542  -0.00001  -0.00001  -0.00029  -0.00032  -0.40574
   D416      -2.71314  -0.00000  -0.00002   0.00007   0.00005  -2.71309
   D417       3.11144  -0.00001  -0.00004  -0.00083  -0.00091   3.11054
   D418      -0.27694   0.00000  -0.00001  -0.00105  -0.00106  -0.27800
   D419      -1.40247  -0.00000  -0.00001  -0.00051  -0.00055  -1.40302
   D420       2.57299  -0.00000  -0.00002  -0.00015  -0.00017   2.57281
   D421       2.11439  -0.00001  -0.00004  -0.00106  -0.00113   2.11326
   D422      -3.13021   0.00001  -0.00000  -0.00066  -0.00066  -3.13087
   D423       2.02744  -0.00000   0.00000  -0.00013  -0.00015   2.02729
   D424      -0.28028   0.00000  -0.00001   0.00023   0.00022  -0.28006
   D425      -0.73888  -0.00001  -0.00003  -0.00067  -0.00073  -0.73961
   D426      -2.48453   0.00001   0.00001  -0.00055  -0.00052  -2.48506
   D427       2.67312  -0.00000   0.00002  -0.00001  -0.00001   2.67311
   D428       0.36540   0.00000   0.00000   0.00035   0.00036   0.36576
   D429      -0.09320  -0.00001  -0.00002  -0.00055  -0.00059  -0.09380
   D430      -1.11667   0.00001   0.00002  -0.00013  -0.00011  -1.11678
   D431      -0.01577  -0.00000  -0.00001  -0.00030  -0.00030  -0.01607
   D432       2.75729   0.00000   0.00001  -0.00010  -0.00010   2.75719
   D433       2.83573  -0.00000   0.00001   0.00013   0.00014   2.83586
   D434      -0.01870   0.00001   0.00000  -0.00004  -0.00003  -0.01873
   D435       1.08220  -0.00000  -0.00003  -0.00021  -0.00022   1.08198
   D436      -2.42793   0.00000  -0.00001  -0.00001  -0.00002  -2.42795
   D437      -2.34949  -0.00000  -0.00000   0.00022   0.00022  -2.34927
   D438       2.41093   0.00001   0.00001  -0.00016  -0.00015   2.41078
   D439      -2.77135   0.00000  -0.00002  -0.00033  -0.00034  -2.77169
   D440       0.00170   0.00000   0.00000  -0.00014  -0.00013   0.00157
   D441       0.08014   0.00000   0.00001   0.00009   0.00010   0.08024
   D442       2.33986   0.00000  -0.00002  -0.00016  -0.00016   2.33969
   D443      -2.84243  -0.00000  -0.00005  -0.00032  -0.00035  -2.84277
   D444      -0.06937  -0.00000  -0.00003  -0.00013  -0.00015  -0.06952
   D445       0.00907  -0.00000  -0.00002   0.00010   0.00009   0.00916
   D446       0.42332  -0.00000  -0.00001   0.00050   0.00048   0.42380
   D447      -2.41142  -0.00000  -0.00001   0.00008   0.00007  -2.41135
   D448      -3.08357   0.00001   0.00002   0.00016   0.00018  -3.08339
   D449      -0.76274  -0.00001  -0.00003  -0.00003  -0.00006  -0.76280
   D450       2.68570  -0.00001  -0.00003  -0.00045  -0.00047   2.68523
   D451       2.01355   0.00000  -0.00000  -0.00036  -0.00036   2.01319
   D452      -3.00967  -0.00001  -0.00002   0.00017   0.00014  -3.00953
   D453       0.43877  -0.00001  -0.00002  -0.00025  -0.00027   0.43851
   D454      -0.23337   0.00000   0.00000  -0.00017  -0.00016  -0.23353
   D455       2.95907  -0.00000  -0.00001   0.00022   0.00021   2.95927
   D456       0.12433  -0.00000  -0.00001  -0.00019  -0.00020   0.12412
   D457      -0.54782   0.00001   0.00002  -0.00011  -0.00010  -0.54792
   D458       0.03382  -0.00000  -0.00001  -0.00077  -0.00079   0.03303
   D459       2.66761  -0.00001  -0.00002  -0.00085  -0.00087   2.66674
   D460      -2.16496  -0.00001  -0.00004  -0.00127  -0.00131  -2.16627
   D461      -1.08656  -0.00000  -0.00001  -0.00079  -0.00079  -1.08735
   D462       1.30548  -0.00001  -0.00002  -0.00079  -0.00080   1.30468
   D463      -2.86013   0.00001   0.00006  -0.00066  -0.00061  -2.86074
   D464      -1.79261  -0.00001  -0.00000  -0.00010  -0.00010  -1.79271
   D465      -0.91882   0.00001   0.00004  -0.00047  -0.00043  -0.91925
   D466       0.14870  -0.00000  -0.00002   0.00009   0.00008   0.14878
   D467       0.36437   0.00001   0.00002  -0.00104  -0.00104   0.36333
   D468       1.43190  -0.00001  -0.00004  -0.00048  -0.00053   1.43137
   D469       1.89443   0.00002   0.00008  -0.00043  -0.00037   1.89406
   D470       2.96196   0.00000   0.00002   0.00012   0.00014   2.96210
   D471      -1.90919   0.00001   0.00006  -0.00044  -0.00039  -1.90958
   D472      -0.84166  -0.00000  -0.00000   0.00012   0.00012  -0.84154
   D473      -0.72363  -0.00000   0.00001  -0.00006  -0.00006  -0.72369
   D474       0.27090  -0.00000   0.00001   0.00005   0.00005   0.27095
   D475       3.13197  -0.00000   0.00001  -0.00033  -0.00034   3.13163
   D476       2.48303  -0.00000  -0.00000  -0.00033  -0.00035   2.48268
   D477       0.41165   0.00000   0.00001   0.00026   0.00029   0.41195
   D478       1.40618   0.00001   0.00001   0.00037   0.00040   1.40658
   D479      -2.01593   0.00000   0.00000  -0.00001   0.00001  -2.01592
   D480      -2.66487   0.00000  -0.00001  -0.00001   0.00000  -2.66487
   D481       2.82687   0.00002   0.00009   0.00042   0.00052   2.82739
   D482      -2.46178   0.00003   0.00009   0.00053   0.00062  -2.46116
   D483       0.39928   0.00002   0.00008   0.00015   0.00023   0.39952
   D484      -0.24965   0.00002   0.00007   0.00015   0.00022  -0.24943
   D485       3.02404  -0.00001  -0.00007  -0.00337  -0.00342   3.02062
   D486      -2.26461  -0.00001  -0.00007  -0.00327  -0.00332  -2.26793
   D487       0.59645  -0.00001  -0.00008  -0.00365  -0.00371   0.59275
   D488      -0.05248  -0.00001  -0.00009  -0.00364  -0.00372  -0.05620
   D489      -0.10354  -0.00000   0.00002  -0.00045  -0.00042  -0.10396
   D490      -1.18069  -0.00000  -0.00001  -0.00062  -0.00061  -1.18130
   D491       2.36189   0.00000   0.00003   0.00006   0.00009   2.36198
   D492       2.71272  -0.00001  -0.00001   0.00007   0.00005   2.71277
   D493       1.01105   0.00000   0.00001  -0.00029  -0.00024   1.01080
   D494      -0.06610   0.00000  -0.00001  -0.00046  -0.00044  -0.06654
   D495      -2.80671   0.00000   0.00002   0.00022   0.00027  -2.80644
   D496      -2.45587  -0.00001  -0.00002   0.00023   0.00022  -2.45565
   D497      -3.03357   0.00002   0.00010  -0.00045  -0.00034  -3.03391
   D498       2.17247   0.00003   0.00008  -0.00062  -0.00053   2.17193
   D499      -0.56814   0.00003   0.00011   0.00006   0.00017  -0.56797
   D500      -0.21731   0.00002   0.00007   0.00007   0.00013  -0.21718
   D501      -2.45404   0.00001   0.00002  -0.00091  -0.00085  -2.45489
   D502       2.75200   0.00001  -0.00001  -0.00109  -0.00105   2.75095
   D503       0.01139   0.00001   0.00003  -0.00041  -0.00034   0.01105
   D504       0.36223  -0.00000  -0.00002  -0.00040  -0.00039   0.36184
   D505      -3.11032   0.00000   0.00001   0.00293   0.00295  -3.10736
   D506       1.95209   0.00002   0.00010   0.00301   0.00311   1.95520
   D507       1.65116   0.00001   0.00006   0.00210   0.00216   1.65332
   D508       0.43039   0.00004   0.00015   0.00218   0.00232   0.43270
   D509       0.46473  -0.00001  -0.00003   0.00157   0.00154   0.46626
   D510      -0.75605   0.00001   0.00006   0.00164   0.00169  -0.75435
   D511      -0.58840  -0.00001  -0.00003   0.00203   0.00200  -0.58641
   D512      -1.80918   0.00001   0.00006   0.00210   0.00215  -1.80702
   D513      -1.73010  -0.00002  -0.00004   0.00208   0.00204  -1.72805
   D514      -2.95087   0.00000   0.00005   0.00216   0.00220  -2.94867
   D515       2.10999  -0.00000  -0.00003   0.00125   0.00125   2.11124
   D516      -0.70621   0.00007   0.00031   0.00505   0.00538  -0.70083
   D517       0.93635  -0.00000  -0.00002   0.00082   0.00083   0.93718
   D518      -1.87986   0.00008   0.00032   0.00462   0.00496  -1.87490
   D519      -0.25229   0.00000   0.00000   0.00179   0.00184  -0.25045
   D520      -3.06850   0.00008   0.00035   0.00559   0.00597  -3.06253
   D521      -1.65916   0.00001   0.00006   0.00424   0.00432  -1.65484
   D522       1.80783   0.00009   0.00040   0.00804   0.00844   1.81627
   D523      -2.98070  -0.00000  -0.00000   0.00186   0.00189  -2.97881
   D524       0.48628   0.00008   0.00034   0.00566   0.00601   0.49230
   D525      -0.05759   0.00000   0.00001  -0.00013  -0.00012  -0.05771
   D526       0.99437   0.00000   0.00001  -0.00041  -0.00039   0.99398
   D527      -3.06390   0.00002   0.00008   0.00087   0.00095  -3.06295
   D528      -2.42488  -0.00001  -0.00001   0.00053   0.00052  -2.42436
   D529      -1.10307   0.00000   0.00002  -0.00015  -0.00014  -1.10321
   D530      -0.05111   0.00000   0.00002  -0.00042  -0.00040  -0.05151
   D531       2.17380   0.00003   0.00009   0.00086   0.00094   2.17474
   D532       2.81282  -0.00001   0.00000   0.00051   0.00050   2.81332
   D533       2.66901   0.00000  -0.00000  -0.00053  -0.00052   2.66848
   D534      -2.56221  -0.00000  -0.00001  -0.00080  -0.00079  -2.56300
   D535      -0.33730   0.00002   0.00007   0.00048   0.00055  -0.33675
   D536       0.30172  -0.00001  -0.00002   0.00013   0.00012   0.30183
   D537       2.28857   0.00000  -0.00000  -0.00053  -0.00053   2.28804
   D538      -2.94265   0.00000  -0.00000  -0.00080  -0.00079  -2.94344
   D539      -0.71774   0.00002   0.00007   0.00048   0.00055  -0.71719
   D540      -0.07872  -0.00001  -0.00002   0.00014   0.00012  -0.07861
   D541      -2.16855  -0.00000  -0.00001  -0.00172  -0.00174  -2.17029
   D542      -0.00835  -0.00000  -0.00000  -0.00073  -0.00073  -0.00908
   D543       2.85238  -0.00000  -0.00002  -0.00178  -0.00181   2.85057
   D544      -1.27060  -0.00001  -0.00001  -0.00079  -0.00080  -1.27141
   D545      -1.06032  -0.00000  -0.00001  -0.00142  -0.00143  -1.06175
   D546       1.09989  -0.00000   0.00000  -0.00043  -0.00043   1.09946
   D547       0.02871  -0.00000  -0.00000  -0.00142  -0.00144   0.02727
   D548       2.18892  -0.00000   0.00001  -0.00044  -0.00044   2.18848
   D549       1.49594   0.00000   0.00001  -0.00116  -0.00117   1.49477
   D550      -2.62705   0.00000   0.00002  -0.00017  -0.00016  -2.62721
   D551       1.83735   0.00001   0.00001  -0.00005  -0.00004   1.83731
   D552       0.89214   0.00000   0.00001   0.00006   0.00006   0.89220
   D553      -2.93469   0.00001   0.00001   0.00003   0.00005  -2.93465
   D554      -1.38943   0.00001   0.00003   0.00032   0.00036  -1.38907
   D555      -0.09396   0.00001   0.00003   0.00043   0.00045  -0.09350
   D556       0.13717   0.00003   0.00009   0.00102   0.00111   0.13828
   D557      -1.00531   0.00003   0.00008   0.00106   0.00112  -1.00419
   D558       1.61514   0.00003   0.00009   0.00111   0.00120   1.61634
   D559      -2.04758   0.00002   0.00007   0.00033   0.00042  -2.04716
   D560       3.09919   0.00000  -0.00000  -0.00035  -0.00035   3.09884
   D561      -0.26737  -0.00000  -0.00000   0.00060   0.00060  -0.26676
   D562      -1.97267  -0.00000  -0.00002   0.00036   0.00034  -1.97233
   D563      -1.61290  -0.00000   0.00001   0.00101   0.00100  -1.61190
   D564       2.96498  -0.00001  -0.00001   0.00076   0.00073   2.96571
   D565       0.82083   0.00001   0.00004   0.00074   0.00078   0.82161
   D566      -0.88448   0.00001   0.00002   0.00050   0.00052  -0.88396
   D567      -3.02875   0.00001   0.00004  -0.00001   0.00005  -3.02870
   D568       1.54913   0.00001   0.00003  -0.00026  -0.00021   1.54892
   D569       1.90718   0.00000   0.00001  -0.00039  -0.00038   1.90680
   D570       0.20188   0.00000  -0.00001  -0.00064  -0.00065   0.20123
   D571       2.34404   0.00001   0.00002   0.00062   0.00063   2.34467
   D572      -2.15811   0.00001   0.00003   0.00002   0.00005  -2.15806
   D573      -0.77413  -0.00000  -0.00001   0.00008   0.00007  -0.77406
   D574       0.59585   0.00001   0.00003   0.00063   0.00065   0.59650
   D575       0.84133   0.00001   0.00002   0.00043   0.00044   0.84177
   D576      -0.71465   0.00001   0.00002  -0.00013  -0.00010  -0.71476
   D577      -3.08235   0.00001   0.00001  -0.00005  -0.00004  -3.08239
   D578       2.18680  -0.00001  -0.00002  -0.00045  -0.00047   2.18632
   D579       0.63081  -0.00001  -0.00002  -0.00100  -0.00102   0.62979
   D580      -1.73688  -0.00001  -0.00003  -0.00093  -0.00096  -1.73784
   D581       0.87128   0.00001   0.00001  -0.00024  -0.00023   0.87105
   D582      -0.70244  -0.00001  -0.00002  -0.00025  -0.00027  -0.70270
   D583      -3.07304   0.00000   0.00001   0.00005   0.00006  -3.07298
   D584       2.19989   0.00000  -0.00000  -0.00057  -0.00058   2.19931
   D585       0.62617  -0.00001  -0.00003  -0.00059  -0.00061   0.62556
   D586      -1.74443  -0.00000  -0.00001  -0.00028  -0.00029  -1.74472
   D587       0.08787   0.00001   0.00002   0.00062   0.00065   0.08852
   D588      -2.97942  -0.00000  -0.00002   0.00083   0.00082  -2.97860
   D589      -0.25932  -0.00001  -0.00005   0.00167   0.00164  -0.25767
   D590      -2.79859  -0.00000  -0.00005  -0.00055  -0.00059  -2.79918
   D591       1.16371  -0.00002  -0.00007   0.00156   0.00151   1.16522
   D592      -1.37557  -0.00001  -0.00007  -0.00066  -0.00073  -1.37629
   D593      -2.05967  -0.00001  -0.00004   0.00128   0.00127  -2.05840
   D594       1.68424  -0.00000  -0.00004  -0.00094  -0.00097   1.68327
   D595       0.08453   0.00000   0.00000   0.00083   0.00083   0.08536
   D596       0.35688  -0.00000  -0.00000   0.00065   0.00064   0.35753
   D597      -1.37655   0.00000   0.00000   0.00018   0.00018  -1.37637
   D598       2.95661   0.00000   0.00001   0.00006   0.00007   2.95668
   D599      -1.21206  -0.00000  -0.00001   0.00122   0.00121  -1.21086
   D600      -0.93970  -0.00000  -0.00001   0.00104   0.00102  -0.93869
   D601      -2.67314  -0.00000  -0.00001   0.00057   0.00056  -2.67258
   D602       1.66003   0.00000   0.00000   0.00044   0.00044   1.66047
   D603       1.99809  -0.00001  -0.00003   0.00150   0.00146   1.99955
   D604       2.27045  -0.00002  -0.00004   0.00132   0.00127   2.27172
   D605       0.53702  -0.00001  -0.00003   0.00086   0.00081   0.53782
   D606      -1.41300  -0.00001  -0.00003   0.00073   0.00069  -1.41231
   D607       0.15293  -0.00001  -0.00003  -0.00059  -0.00061   0.15232
   D608       2.96805  -0.00001  -0.00003  -0.00038  -0.00040   2.96764
   D609      -1.52263   0.00000   0.00000  -0.00172  -0.00171  -1.52434
   D610       1.29248   0.00000   0.00000  -0.00151  -0.00150   1.29098
   D611       2.96292   0.00002  -0.00004   0.00140   0.00132   2.96423
   D612      -0.65587  -0.00002  -0.00047  -0.00118  -0.00168  -0.65755
   D613       0.59890  -0.00001  -0.00001  -0.00155  -0.00157   0.59734
   D614       2.84213  -0.00000   0.00004  -0.00243  -0.00240   2.83972
   D615      -0.69508  -0.00004  -0.00036  -0.00801  -0.00837  -0.70344
   D616       1.54815  -0.00003  -0.00031  -0.00890  -0.00920   1.53894
   D617       0.36703  -0.00001   0.00000   0.00261   0.00261   0.36965
   D618       0.09543  -0.00001   0.00001   0.00328   0.00329   0.09872
   D619      -1.37581   0.00001   0.00014   0.00276   0.00290  -1.37291
   D620       2.95831  -0.00002  -0.00009   0.00153   0.00144   2.95976
   D621      -0.92092   0.00002   0.00028   0.00848   0.00875  -0.91216
   D622      -1.19252   0.00002   0.00028   0.00915   0.00943  -1.18309
   D623      -2.66376   0.00004   0.00041   0.00862   0.00904  -2.65472
   D624       1.67036   0.00001   0.00018   0.00740   0.00758   1.67794
   D625       2.56033   0.00008   0.00076   0.01352   0.01428   2.57461
   D626       2.28873   0.00009   0.00077   0.01419   0.01496   2.30369
   D627       0.81749   0.00011   0.00090   0.01367   0.01456   0.83205
   D628      -1.13158   0.00007   0.00067   0.01244   0.01311  -1.11847
   D629      -3.08005   0.00006   0.00026   0.03101   0.03132  -3.04874
   D630      -1.30422   0.00006   0.00039   0.02710   0.02747  -1.27674
   D631       1.35718  -0.00001  -0.00015   0.02312   0.02295   1.38013
   D632      -0.74200   0.00001  -0.00001  -0.00232  -0.00234  -0.74434
   D633       0.17471   0.00002   0.00006  -0.00061  -0.00055   0.17416
   D634       3.00367   0.00001   0.00008  -0.00082  -0.00074   3.00293
   D635      -2.35088   0.00000  -0.00004  -0.00047  -0.00051  -2.35139
   D636      -1.43416   0.00001   0.00003   0.00124   0.00128  -1.43289
   D637       1.39479   0.00001   0.00005   0.00104   0.00109   1.39588
   D638      -0.15453  -0.00000  -0.00000  -0.00072  -0.00072  -0.15525
   D639       0.76239  -0.00000  -0.00001  -0.00097  -0.00099   0.76140
   D640      -3.00655  -0.00000  -0.00001   0.00014   0.00012  -3.00643
   D641       1.45499   0.00000   0.00002  -0.00265  -0.00263   1.45236
   D642       2.37190  -0.00000   0.00001  -0.00290  -0.00290   2.36901
   D643      -1.39703  -0.00000   0.00001  -0.00180  -0.00179  -1.39882
   D644      -0.16417   0.00000   0.00000  -0.00277  -0.00277  -0.16694
   D645       0.75250   0.00001   0.00004  -0.00092  -0.00088   0.75162
   D646      -3.00219   0.00002   0.00012  -0.00078  -0.00067  -3.00286
   D647       1.46302  -0.00000  -0.00002  -0.00261  -0.00264   1.46039
   D648       2.37969   0.00000   0.00001  -0.00076  -0.00075   2.37894
   D649      -1.37500   0.00001   0.00009  -0.00062  -0.00053  -1.37553
   D650      -0.73292   0.00000   0.00001  -0.00042  -0.00041  -0.73334
   D651       0.18688  -0.00000  -0.00001  -0.00087  -0.00088   0.18601
   D652       2.99585  -0.00000  -0.00001   0.00026   0.00025   2.99610
   D653      -2.36031   0.00001   0.00003  -0.00066  -0.00062  -2.36093
   D654      -1.44051   0.00001   0.00002  -0.00110  -0.00108  -1.44159
   D655       1.36846   0.00001   0.00002   0.00003   0.00005   1.36851
   D656       2.57428  -0.00006  -0.00035  -0.00974  -0.01014   2.56414
   D657       0.52210   0.00001   0.00002  -0.00196  -0.00195   0.52015
   D658       3.13609   0.00001   0.00004  -0.00012  -0.00007   3.13602
   D659       2.42837  -0.00001  -0.00001  -0.00181  -0.00186   2.42651
   D660      -1.24083  -0.00000   0.00001   0.00004   0.00001  -1.24082
   D661       1.95339  -0.00003  -0.00014  -0.00232  -0.00241   1.95098
   D662      -1.71580  -0.00002  -0.00012  -0.00048  -0.00054  -1.71634
   D663      -0.73706  -0.00003  -0.00014  -0.00139  -0.00152  -0.73858
   D664       0.83436  -0.00001  -0.00005  -0.00127  -0.00133   0.83303
   D665      -3.01426  -0.00003  -0.00013  -0.00055  -0.00065  -3.01490
   D666      -2.69696   0.00000   0.00002  -0.00103  -0.00102  -2.69798
   D667      -1.12553   0.00003   0.00010  -0.00091  -0.00084  -1.12637
   D668       1.30903   0.00001   0.00002  -0.00018  -0.00015   1.30888
   D669      -1.18072  -0.00001  -0.00002  -0.00068  -0.00074  -1.18146
   D670       0.33088   0.00000   0.00003  -0.00115  -0.00117   0.32970
   D671       2.94297  -0.00001  -0.00005  -0.00011  -0.00017   2.94280
   D672       0.89403   0.00006   0.00038   0.01685   0.01712   0.91115
   D673       2.40563   0.00008   0.00043   0.01638   0.01668   2.42231
   D674      -1.26547   0.00006   0.00035   0.01741   0.01769  -1.24778
   D675       0.80491  -0.00010  -0.00051  -0.01002  -0.01048   0.79442
   D676       3.13735   0.00002  -0.00016  -0.02619  -0.02635   3.11100
   D677       2.25492  -0.00009  -0.00042  -0.00528  -0.00560   2.24932
   D678      -1.69582   0.00004  -0.00006  -0.02145  -0.02146  -1.71729
   D679      -1.20990  -0.00013  -0.00075  -0.02564  -0.02626  -1.23616
   D680       1.12254  -0.00001  -0.00039  -0.04181  -0.04212   1.08042
   D681       0.25768  -0.00001  -0.00004  -0.00148  -0.00152   0.25615
   D682       3.05063   0.00000   0.00000   0.00121   0.00121   3.05183
   D683      -0.48026  -0.00002  -0.00005  -0.00092  -0.00097  -0.48123
   D684       1.06296  -0.00000  -0.00001  -0.00097  -0.00098   1.06198
   D685      -3.07971  -0.00000  -0.00000  -0.00017  -0.00017  -3.07988
   D686       0.81758   0.00000   0.00004   0.00090   0.00093   0.81851
   D687       2.36080   0.00002   0.00008   0.00084   0.00093   2.36172
   D688      -1.78187   0.00002   0.00009   0.00164   0.00173  -1.78014
   D689      -0.98327   0.00001  -0.00000  -0.00036  -0.00036  -0.98363
   D690       0.26029   0.00000   0.00000  -0.00040  -0.00040   0.25989
   D691       3.07693   0.00000  -0.00001  -0.00019  -0.00020   3.07673
   D692      -2.49169   0.00001   0.00004   0.00168   0.00171  -2.48998
   D693      -1.24813   0.00001   0.00004   0.00163   0.00167  -1.24646
   D694       1.56851   0.00000   0.00003   0.00185   0.00188   1.57039
   D695       0.90999  -0.00000   0.00000  -0.00034  -0.00034   0.90965
   D696       2.15355  -0.00000   0.00001  -0.00038  -0.00037   2.15317
   D697      -1.31299  -0.00001  -0.00001  -0.00017  -0.00017  -1.31317
   D698      -0.18596   0.00000   0.00002   0.00066   0.00068  -0.18528
   D699      -3.01738  -0.00000   0.00001   0.00040   0.00041  -3.01697
   D700       1.30153   0.00000  -0.00002  -0.00150  -0.00152   1.30001
   D701      -1.52990  -0.00000  -0.00003  -0.00176  -0.00178  -1.53168
   D702      -2.08461   0.00001   0.00001   0.00037   0.00038  -2.08423
   D703       1.36715   0.00000  -0.00000   0.00011   0.00011   1.36726
   D704       0.23416   0.00001   0.00005   0.00062   0.00065   0.23481
   D705       1.07243   0.00003   0.00014   0.00152   0.00162   1.07405
   D706       1.23557   0.00003   0.00018   0.00178   0.00192   1.23748
   D707      -0.49562   0.00000   0.00003   0.00033   0.00036  -0.49527
   D708      -3.09107   0.00001   0.00009   0.00051   0.00058  -3.09049
   D709       2.36465   0.00002   0.00010   0.00160   0.00167   2.36632
   D710       2.52778   0.00003   0.00014   0.00186   0.00197   2.52975
   D711       0.79659  -0.00000  -0.00001   0.00041   0.00041   0.79700
   D712      -1.79885   0.00001   0.00005   0.00059   0.00063  -1.79822
   D713      -1.02393   0.00001   0.00002   0.00055   0.00057  -1.02336
   D714       0.22361   0.00000   0.00001   0.00032   0.00033   0.22394
   D715       3.05690   0.00000   0.00001   0.00036   0.00038   3.05727
   D716      -2.48486   0.00000  -0.00002   0.00054   0.00053  -2.48433
   D717      -1.23732  -0.00001  -0.00004   0.00031   0.00028  -1.23704
   D718       1.59598  -0.00001  -0.00003   0.00035   0.00033   1.59630
   D719      -2.93933   0.00001   0.00002  -0.00143  -0.00141  -2.94074
   D720       2.86111  -0.00000  -0.00001  -0.00095  -0.00095   2.86015
   D721       1.36581  -0.00000   0.00000   0.00017   0.00017   1.36598
   D722      -0.38485   0.00001   0.00002   0.00084   0.00086  -0.38399
   D723      -0.11668   0.00000   0.00001   0.00092   0.00093  -0.11574
   D724      -2.95147   0.00000   0.00001  -0.00008  -0.00007  -2.95154
   D725       2.65673  -0.00001  -0.00003  -0.00014  -0.00017   2.65655
   D726       0.90607  -0.00000  -0.00002   0.00053   0.00052   0.90659
   D727       1.17424  -0.00000  -0.00002   0.00060   0.00059   1.17483
   D728      -1.66055  -0.00000  -0.00002  -0.00040  -0.00042  -1.66097
   D729      -0.58756  -0.00001  -0.00003   0.00102   0.00102  -0.58653
   D730      -0.35495  -0.00001  -0.00006   0.00096   0.00095  -0.35400
   D731       0.83494   0.00000   0.00000  -0.00041  -0.00041   0.83453
   D732      -2.87452   0.00000  -0.00000  -0.00041  -0.00042  -2.87494
   D733       0.70372   0.00000  -0.00001   0.00174   0.00176   0.70549
   D734       0.93633  -0.00001  -0.00004   0.00169   0.00169   0.93802
   D735       2.12621   0.00001   0.00003   0.00031   0.00033   2.12654
   D736      -1.58324   0.00001   0.00002   0.00031   0.00032  -1.58292
   D737      -2.59754  -0.00001  -0.00004   0.00189   0.00189  -2.59565
   D738      -2.36494  -0.00001  -0.00007   0.00184   0.00182  -2.36311
   D739      -1.17505   0.00000  -0.00000   0.00047   0.00046  -1.17459
   D740       1.39868   0.00000  -0.00001   0.00046   0.00045   1.39913
   D741       0.98577   0.00000   0.00002   0.00016   0.00016   0.98594
   D742      -0.20502   0.00000   0.00001  -0.00023  -0.00023  -0.20525
   D743      -3.04143   0.00000   0.00000  -0.00030  -0.00030  -3.04174
   D744       2.80442   0.00000   0.00002   0.00091   0.00092   2.80534
   D745       1.61363  -0.00000   0.00000   0.00052   0.00052   1.61415
   D746      -1.22278  -0.00000  -0.00000   0.00045   0.00045  -1.22233
   D747       2.27494  -0.00001  -0.00002   0.00145   0.00142   2.27636
   D748       1.08415  -0.00001  -0.00004   0.00106   0.00103   1.08517
   D749      -1.75227  -0.00001  -0.00004   0.00099   0.00095  -1.75131
   D750      -2.94294  -0.00002  -0.00006  -0.00240  -0.00246  -2.94540
   D751       2.93384  -0.00001  -0.00002   0.00081   0.00079   2.93463
   D752       0.81877   0.00001   0.00002   0.00063   0.00065   0.81942
   D753      -0.60457  -0.00000  -0.00002  -0.00068  -0.00069  -0.60525
   D754      -2.89103   0.00001   0.00003  -0.00013  -0.00010  -2.89112
   D755       2.11267  -0.00000  -0.00001  -0.00082  -0.00084   2.11183
   D756       0.68934  -0.00002  -0.00005  -0.00214  -0.00217   0.68716
   D757      -1.59713  -0.00000  -0.00000  -0.00158  -0.00158  -1.59871
   D758      -1.16107   0.00001   0.00003   0.00041   0.00044  -1.16063
   D759      -2.58440   0.00000  -0.00000  -0.00091  -0.00090  -2.58530
   D760       1.41232   0.00002   0.00004  -0.00035  -0.00031   1.41201
   D761       0.98520  -0.00002  -0.00005  -0.00038  -0.00043   0.98477
   D762      -0.23154  -0.00001  -0.00001   0.00012   0.00010  -0.23143
   D763      -3.05154  -0.00001  -0.00000  -0.00009  -0.00009  -3.05163
   D764       2.73913  -0.00002  -0.00007  -0.00409  -0.00416   2.73498
   D765       1.52240  -0.00001  -0.00003  -0.00359  -0.00362   1.51878
   D766      -1.29761  -0.00000  -0.00002  -0.00380  -0.00381  -1.30142
   D767       2.29318  -0.00000  -0.00002  -0.00051  -0.00053   2.29265
   D768       1.07644   0.00001   0.00002  -0.00001   0.00000   1.07645
   D769      -1.74356   0.00001   0.00003  -0.00021  -0.00019  -1.74376
   D770       1.36929  -0.00001   0.00006  -0.00032  -0.00027   1.36902
   D771      -0.10220  -0.00003  -0.00010   0.00016   0.00005  -0.10215
   D772      -0.37224  -0.00003  -0.00008   0.00042   0.00033  -0.37191
   D773      -2.95755  -0.00002  -0.00007   0.00029   0.00022  -2.95734
   D774       2.65927   0.00003   0.00016   0.00227   0.00243   2.66170
   D775       1.18777   0.00001   0.00001   0.00275   0.00275   1.19053
   D776       0.91774   0.00001   0.00002   0.00301   0.00304   0.92077
   D777      -1.66758   0.00002   0.00004   0.00288   0.00292  -1.66466
   D778       3.14116   0.00020   0.00087   0.02341   0.02427  -3.11775
   D779       0.03197   0.00015   0.00059   0.01886   0.01943   0.05139
   D780      -0.73143   0.00010   0.00051   0.01109   0.01156  -0.71987
   D781       3.05976   0.00022   0.00066   0.02757   0.02825   3.08802
   D782      -2.21965  -0.00000   0.00010  -0.00627  -0.00623  -2.22587
   D783       1.57154   0.00012   0.00024   0.01022   0.01047   1.58201
   D784      -0.85035   0.00003   0.00009   0.00118   0.00128  -0.84907
   D785       2.98344   0.00005   0.00016   0.00164   0.00181   2.98524
   D786      -2.19532  -0.00009  -0.00052  -0.00545  -0.00597  -2.20129
   D787       1.63847  -0.00008  -0.00046  -0.00498  -0.00544   1.63303
   D788       0.88760   0.00000   0.00001   0.00279   0.00281   0.89041
   D789      -1.56180   0.00002   0.00007   0.00326   0.00334  -1.55846
   D790      -0.71582  -0.00000  -0.00000   0.00178   0.00176  -0.71405
   D791       0.86437  -0.00003  -0.00007   0.00132   0.00124   0.86561
   D792      -2.99109  -0.00004  -0.00012   0.00100   0.00087  -2.99022
   D793       0.61076   0.00012   0.00056   0.00767   0.00823   0.61899
   D794       2.19095   0.00009   0.00048   0.00721   0.00770   2.19866
   D795      -1.66451   0.00008   0.00044   0.00688   0.00734  -1.65718
   D796      -2.47724   0.00003   0.00007   0.00018   0.00025  -2.47699
   D797      -0.89705   0.00001   0.00000  -0.00028  -0.00028  -0.89733
   D798       1.53067  -0.00001  -0.00004  -0.00061  -0.00065   1.53002
         Item               Value     Threshold  Converged?
 Maximum Force            0.029083     0.000450     NO 
 RMS     Force            0.001192     0.000300     NO 
 Maximum Displacement     0.225071     0.001800     NO 
 RMS     Displacement     0.010777     0.001200     NO 
 Predicted change in Energy=-4.445563D-04
 GradGradGradGradGradGradGradGradGradGradGradGradGradGradGradGradGradGrad

 Stoichiometry    Be11H44
 Framework group  C1[X(Be11H44)]
 Deg. of freedom   159
 Full point group                 C1      NOp   1
 Largest Abelian subgroup         C1      NOp   1
 Largest concise Abelian subgroup C1      NOp   1
                         Standard orientation:                         
 ---------------------------------------------------------------------
 Center     Atomic      Atomic             Coordinates (Angstroms)
 Number     Number       Type             X           Y           Z
 ---------------------------------------------------------------------
      1          4           0        0.107227   -0.014496   -1.690795
      2          4           0       -0.067628   -1.903378   -0.431535
      3          4           0       -1.684746   -0.695078   -0.465064
      4          4           0       -0.567364   -0.850757    1.349491
      5          4           0       -1.538544    1.215373   -1.229918
      6          4           0        1.507289   -1.105965    0.793316
      7          4           0        1.849327    0.648458   -0.388068
      8          4           0        0.656298    0.775512    1.389908
      9          4           0        0.234393    1.857447   -0.395678
     10          4           0       -1.389454    1.044894    0.750487
     11          4           0        1.736836   -1.250904   -1.182818
     12          1           0       -2.664801    2.060465   -1.848709
     13          1           0       -2.238716    1.792281   -2.478654
     14          1           0        2.888137   -2.088144   -1.771306
     15          1           0        2.486013   -1.811145   -2.412093
     16          1           0        0.930428    3.174046   -0.768449
     17          1           0        0.130876    3.335181   -0.778634
     18          1           0        0.064005   -3.370540   -0.836447
     19          1           0       -0.739332   -3.230485   -0.832129
     20          1           0        0.469246   -0.251334   -3.161234
     21          1           0       -0.197736    0.242775   -3.170060
     22          1           0        1.271069    1.779068    2.452538
     23          1           0        1.059483    1.148931    2.882609
     24          1           0       -2.211588    1.620558    1.935428
     25          1           0       -2.567989    1.902518    1.271268
     26          1           0        2.292151   -1.695050    2.002030
     27          1           0        2.649860   -1.994682    1.346073
     28          1           0        2.932589    1.680143   -0.757570
     29          1           0        3.306997    0.957234   -0.752207
     30          1           0       -3.130950   -1.003788   -0.887890
     31          1           0       -2.757340   -1.724236   -0.882218
     32          1           0       -0.996863   -1.307190    2.815443
     33          1           0       -1.264860   -1.874779    2.334181
     34          1           0       -1.494851   -2.194095   -3.354176
     35          1           0       -1.773746   -2.578981   -3.934629
     36          1           0        0.428255   -4.502885    2.294967
     37          1           0        0.460850   -3.887793    1.866750
     38          1           0        3.109383    4.209540    1.544309
     39          1           0        2.725713    3.631610    1.262815
     40          1           0        4.347186    0.948046    2.372695
     41          1           0        3.765075    0.737304    1.948538
     42          1           0       -3.711147   -0.787269    1.790959
     43          1           0       -4.314721   -0.989755    2.188231
     44          1           0        4.950582   -1.162070   -0.018665
     45          1           0        5.685322   -1.308131   -0.005770
     46          1           0       -5.517645    1.372309   -0.190681
     47          1           0       -4.787341    1.205442   -0.178598
     48          1           0       -2.755002    4.946995    0.111250
     49          1           0       -2.400263    4.289899    0.049009
     50          1           0        1.751682    2.204684   -3.253488
     51          1           0        2.049770    2.596642   -3.819568
     52          1           0       -0.959281    0.837350    4.209058
     53          1           0       -1.156457    0.895686    4.933240
     54          1           0       -2.978322   -4.638692    0.267539
     55          1           0       -2.510257   -4.052087    0.216941
 ---------------------------------------------------------------------
 Rotational constants (GHZ):           0.7096054           0.6332991           0.5693123
 Standard basis: def2TZVP (5D, 7F)
 There are   484 symmetry adapted cartesian basis functions of A   symmetry.
 There are   473 symmetry adapted basis functions of A   symmetry.
   473 basis functions,   671 primitive gaussians,   484 cartesian basis functions
    44 alpha electrons       44 beta electrons
       nuclear repulsion energy       538.5591324354 Hartrees.
 NAtoms=   55 NActive=   55 NUniq=   55 SFac= 1.00D+00 NAtFMM=   60 NAOKFM=F Big=F
 Integral buffers will be    131072 words long.
 Raffenetti 2 integral format.
 Two-electron integral symmetry is turned on.
 Nuclear repulsion after empirical dispersion term =      538.4934362506 Hartrees.
 One-electron integrals computed using PRISM.
   1 Symmetry operations used in ECPInt.
 ECPInt:  NShTT=   37950 NPrTT=   97339 LenC2=   34200 LenP2D=   68608.
 LDataN:  DoStor=T MaxTD1= 4 Len=   56
 NBasis=   473 RedAO= T EigKep=  1.11D-04  NBF=   473
 NBsUse=   473 1.00D-06 EigRej= -1.00D+00 NBFU=   473
 Initial guess from the checkpoint file:  "/home/super/YCY/BeH/Be11/2/H22-Be11.chk"
 B after Tr=     0.000000    0.000000    0.000000
         Rot=    0.999957   -0.003637    0.001638    0.008418 Ang=  -1.07 deg.
 ExpMin= 3.27D-02 ExpMax= 4.70D+03 ExpMxC= 1.60D+02 IAcc=3 IRadAn=         5 AccDes= 0.00D+00
 Harris functional with IExCor= 1009 and IRadAn=       5 diagonalized for initial guess.
 HarFok:  IExCor= 1009 AccDes= 0.00D+00 IRadAn=         5 IDoV= 1 UseB2=F ITyADJ=14
 ICtDFT=  3500011 ScaDFX=  1.000000  1.000000  1.000000  1.000000
 FoFCou: FMM=F IPFlag=           0 FMFlag=      100000 FMFlg1=           0
         NFxFlg=           0 DoJE=T BraDBF=F KetDBF=T FulRan=T
         wScrn=  0.000000 ICntrl=       500 IOpCl=  0 I1Cent=   200000004 NGrid=           0
         NMat0=    1 NMatS0=      1 NMatT0=    0 NMatD0=    1 NMtDS0=    0 NMtDT0=    0
 Petite list used in FoFCou.
 Requested convergence on RMS density matrix=1.00D-08 within 128 cycles.
 Requested convergence on MAX density matrix=1.00D-06.
 Requested convergence on             energy=1.00D-06.
 No special actions if energy rises.
 SCF Done:  E(RPBE1PBE) =  -187.732797813     A.U. after   10 cycles
            NFock= 10  Conv=0.78D-08     -V/T= 2.0112
   1 Symmetry operations used in ECPInt.
 ECPInt:  NShTT=   37950 NPrTT=   97339 LenC2=   34200 LenP2D=   68608.
 LDataN:  DoStor=T MaxTD1= 5 Len=  102
 Calling FoFJK, ICntrl=      2127 FMM=F ISym2X=0 I1Cent= 0 IOpClX= 0 NMat=1 NMatS=1 NMatT=0.
 ***** Axes restored to original set *****
 -------------------------------------------------------------------
 Center     Atomic                   Forces (Hartrees/Bohr)
 Number     Number              X              Y              Z
 -------------------------------------------------------------------
      1        4           0.000009394    0.000006408    0.000115836
      2        4           0.000187684   -0.000041289    0.000279615
      3        4          -0.000002155    0.000023521    0.000147691
      4        4          -0.000077215    0.000086697   -0.000243324
      5        4          -0.000028491    0.000027855   -0.000025031
      6        4          -0.000051184   -0.000082624   -0.000018701
      7        4          -0.000010785   -0.000039289   -0.000051831
      8        4          -0.000002742    0.000000835    0.000114281
      9        4          -0.000063936    0.000041702    0.000010416
     10        4           0.000070649    0.000048298   -0.000111676
     11        4           0.000018694    0.000007190   -0.000060867
     12        1          -0.000015971   -0.000046453   -0.000032939
     13        1          -0.000004179    0.000006008   -0.000007707
     14        1          -0.000001405   -0.000010881    0.000003355
     15        1           0.000027865    0.000003110    0.000027104
     16        1          -0.000043677    0.000004567   -0.000010733
     17        1           0.000032223   -0.000022923    0.000009807
     18        1          -0.000372257   -0.000304704    0.000100663
     19        1          -0.000599189    0.001094163    0.000415645
     20        1           0.000014089    0.000006864   -0.000009943
     21        1          -0.000042144   -0.000040329    0.000014653
     22        1           0.000163149    0.000054411   -0.000045707
     23        1          -0.000270246   -0.000013250    0.000434824
     24        1           0.000012074   -0.000050106   -0.000132793
     25        1           0.000030104    0.000037672    0.000123417
     26        1           0.000056634   -0.000020512   -0.000059018
     27        1          -0.000014368    0.000013250   -0.000010737
     28        1           0.000033227   -0.000004556   -0.000049817
     29        1          -0.000065397    0.000009546    0.000019477
     30        1           0.000128243    0.000097629   -0.000154311
     31        1          -0.000096994   -0.000109655    0.000178942
     32        1          -0.000215334    0.000286756    0.000318339
     33        1           0.000222302   -0.000361626    0.000002555
     34        1           0.000000047   -0.000021498   -0.000003334
     35        1           0.000000298   -0.000002420   -0.000009011
     36        1           0.000032310   -0.000004180    0.000012478
     37        1           0.000008968   -0.000025025   -0.000010615
     38        1           0.000001473   -0.000003783   -0.000002469
     39        1          -0.000010581   -0.000004702    0.000001682
     40        1           0.000005229    0.000006385   -0.000002120
     41        1          -0.000012037    0.000004109   -0.000003974
     42        1          -0.000022662    0.000003637   -0.000025928
     43        1          -0.000010609   -0.000021321    0.000005279
     44        1           0.000008060   -0.000013556   -0.000013799
     45        1           0.000000980   -0.000001007    0.000005942
     46        1          -0.000001103   -0.000006087   -0.000005042
     47        1          -0.000016438    0.000007026    0.000007219
     48        1           0.000004393   -0.000015288   -0.000004104
     49        1          -0.000003198    0.000032637    0.000004803
     50        1          -0.000013052    0.000006595    0.000028789
     51        1           0.000003026    0.000000118   -0.000005632
     52        1           0.001031673   -0.000380655   -0.002472791
     53        1          -0.000690557    0.000259990    0.001934621
     54        1          -0.001136082    0.002061753    0.000264797
     55        1           0.001791201   -0.002591010   -0.000998276
 -------------------------------------------------------------------
 Cartesian Forces:  Max     0.002591010 RMS     0.000435381

 GradGradGradGradGradGradGradGradGradGradGradGradGradGradGradGradGradGrad
 Berny optimization.
 Using GEDIIS/GDIIS optimizer.
 FormGI is forming the generalized inverse of G from B-inverse, IUseBI=4.
 Internal  Forces:  Max     0.002360962 RMS     0.000099502
 Search for a local minimum.
 Step number   3 out of a maximum of  330
 All quantities printed in internal units (Hartrees-Bohrs-Radians)
 Mixed Optimization -- En-DIIS/RFO-DIIS
 Update second derivatives using D2CorX and points    1    2    3
 DE= -2.29D-03 DEPred=-4.45D-04 R= 5.14D+00
 TightC=F SS=  1.41D+00  RLast= 2.49D-01 DXNew= 8.4853D-01 7.4700D-01
 Trust test= 5.14D+00 RLast= 2.49D-01 DXMaxT set to 7.47D-01
 ITU=  1  1  0
 Use linear search instead of GDIIS.
     Eigenvalues ---    0.00230   0.00349   0.00450   0.00457   0.00473
     Eigenvalues ---    0.00490   0.00563   0.00616   0.00641   0.00659
     Eigenvalues ---    0.00778   0.00849   0.00894   0.00959   0.00973
     Eigenvalues ---    0.01026   0.01089   0.01145   0.01190   0.01209
     Eigenvalues ---    0.01255   0.01302   0.01321   0.01330   0.01372
     Eigenvalues ---    0.01394   0.01418   0.01464   0.01490   0.01535
     Eigenvalues ---    0.01587   0.01598   0.01649   0.01685   0.01718
     Eigenvalues ---    0.01720   0.01742   0.01751   0.01783   0.01807
     Eigenvalues ---    0.01809   0.01876   0.01896   0.01918   0.01939
     Eigenvalues ---    0.01976   0.01978   0.02012   0.02038   0.02069
     Eigenvalues ---    0.02093   0.02114   0.02143   0.02176   0.02200
     Eigenvalues ---    0.02236   0.02267   0.02327   0.02370   0.02373
     Eigenvalues ---    0.02411   0.02447   0.02510   0.02523   0.02580
     Eigenvalues ---    0.02589   0.02682   0.02723   0.02771   0.02836
     Eigenvalues ---    0.02861   0.02866   0.02899   0.02961   0.03077
     Eigenvalues ---    0.03178   0.03220   0.03271   0.03334   0.03416
     Eigenvalues ---    0.03620   0.03678   0.03784   0.03817   0.03960
     Eigenvalues ---    0.04120   0.04420   0.04598   0.04678   0.04819
     Eigenvalues ---    0.05047   0.05197   0.05327   0.05547   0.05609
     Eigenvalues ---    0.05659   0.05736   0.05854   0.06093   0.06121
     Eigenvalues ---    0.06417   0.06536   0.06713   0.06864   0.06941
     Eigenvalues ---    0.07008   0.07104   0.07372   0.07453   0.07563
     Eigenvalues ---    0.07630   0.07757   0.07981   0.08075   0.08157
     Eigenvalues ---    0.08208   0.08249   0.08558   0.08734   0.08871
     Eigenvalues ---    0.08952   0.09018   0.09179   0.09233   0.09246
     Eigenvalues ---    0.09369   0.09474   0.09736   0.09823   0.10049
     Eigenvalues ---    0.10176   0.10378   0.10747   0.10976   0.11265
     Eigenvalues ---    0.12389   0.12745   0.15238   0.15302   0.15513
     Eigenvalues ---    0.15769   0.15995   0.16171   0.16367   0.16549
     Eigenvalues ---    0.17468   0.18716   0.18808   0.37756   0.37757
     Eigenvalues ---    0.37778   0.37784   0.37787   0.37906   0.37915
     Eigenvalues ---    0.37916   0.37993   0.46651   0.66295
 RFO step:  Lambda=-8.02411476D-05 EMin= 2.29787031D-03
 Quartic linear search produced a step of -0.02096.
 Iteration  1 RMS(Cart)=  0.00216257 RMS(Int)=  0.00000490
 Iteration  2 RMS(Cart)=  0.00000698 RMS(Int)=  0.00000099
 Iteration  3 RMS(Cart)=  0.00000000 RMS(Int)=  0.00000099
 Variable       Old X    -DE/DX   Delta X   Delta X   Delta X     New X
                                 (Linear)    (Quad)   (Total)
    R1        4.30268  -0.00002  -0.00001  -0.00039  -0.00040   4.30228
    R2        4.29960   0.00001   0.00004  -0.00040  -0.00036   4.29925
    R3        3.97901   0.00002   0.00001   0.00035   0.00036   3.97936
    R4        4.29742  -0.00000  -0.00000   0.00019   0.00019   4.29761
    R5        4.30827   0.00002  -0.00000   0.00023   0.00022   4.30850
    R6        3.98296  -0.00002  -0.00000   0.00006   0.00006   3.98302
    R7        2.89649  -0.00001  -0.00001  -0.00008  -0.00009   2.89639
    R8        2.89530  -0.00001  -0.00000   0.00008   0.00007   2.89538
    R9        3.81527   0.00002   0.00001   0.00015   0.00016   3.81543
   R10        4.02197   0.00002   0.00003   0.00023   0.00027   4.02223
   R11        4.06027  -0.00003  -0.00000  -0.00027  -0.00027   4.06000
   R12        3.89405  -0.00005  -0.00000  -0.00080  -0.00080   3.89324
   R13        2.88692   0.00003   0.00008   0.00178   0.00187   2.88879
   R14        2.91096  -0.00015  -0.00010  -0.00425  -0.00436   2.90660
   R15        4.03773   0.00002   0.00000   0.00049   0.00049   4.03823
   R16        3.89861  -0.00002  -0.00002  -0.00028  -0.00029   3.89832
   R17        4.04960   0.00002  -0.00001   0.00044   0.00043   4.05004
   R18        2.90649   0.00001  -0.00002   0.00004   0.00003   2.90651
   R19        2.91756   0.00000   0.00004   0.00026   0.00029   2.91785
   R20        4.08751   0.00001  -0.00004  -0.00008  -0.00012   4.08739
   R21        3.84676   0.00000  -0.00006   0.00047   0.00041   3.84716
   R22        4.06539   0.00003  -0.00001   0.00007   0.00006   4.06544
   R23        3.01280   0.00006  -0.00019   0.00014  -0.00006   3.01275
   R24        2.99075   0.00002  -0.00001   0.00141   0.00140   2.99215
   R25        3.89647  -0.00001   0.00005  -0.00007  -0.00002   3.89645
   R26        3.76681   0.00001   0.00001   0.00018   0.00019   3.76701
   R27        2.90646  -0.00002   0.00001  -0.00036  -0.00036   2.90610
   R28        2.91680  -0.00002   0.00003  -0.00013  -0.00010   2.91670
   R29        4.04889   0.00001  -0.00001   0.00009   0.00007   4.04897
   R30        4.06184   0.00002   0.00003   0.00003   0.00005   4.06189
   R31        3.76943   0.00001   0.00000   0.00027   0.00027   3.76970
   R32        2.94216   0.00000  -0.00000  -0.00003  -0.00004   2.94213
   R33        2.92806  -0.00000  -0.00000  -0.00001  -0.00001   2.92805
   R34        4.05330   0.00000  -0.00001  -0.00002  -0.00003   4.05327
   R35        3.81225   0.00001   0.00001   0.00012   0.00013   3.81238
   R36        3.89662  -0.00002   0.00002  -0.00010  -0.00008   3.89654
   R37        2.91187   0.00000  -0.00001  -0.00010  -0.00011   2.91176
   R38        2.89858   0.00000   0.00001   0.00013   0.00014   2.89872
   R39        4.02512  -0.00001  -0.00004  -0.00009  -0.00013   4.02499
   R40        4.08221  -0.00000  -0.00003  -0.00007  -0.00010   4.08212
   R41        2.99642  -0.00002  -0.00003   0.00028   0.00025   2.99667
   R42        3.00589   0.00000  -0.00009  -0.00079  -0.00089   3.00500
   R43        4.05777   0.00003  -0.00003   0.00072   0.00069   4.05846
   R44        2.90112  -0.00000  -0.00001   0.00006   0.00006   2.90117
   R45        2.89138   0.00000   0.00000  -0.00004  -0.00004   2.89135
   R46        2.93448   0.00003   0.00004   0.00052   0.00055   2.93504
   R47        2.92491   0.00002  -0.00002  -0.00030  -0.00033   2.92459
   R48        2.91090   0.00000  -0.00000  -0.00004  -0.00004   2.91086
   R49        2.91915   0.00001   0.00001   0.00002   0.00003   2.91918
   R50        1.52390   0.00000  -0.00000   0.00002   0.00002   1.52392
   R51        5.35347   0.00000  -0.00002  -0.00023  -0.00025   5.35322
   R52        1.52242   0.00001   0.00001   0.00006   0.00007   1.52249
   R53        5.40575  -0.00001   0.00002   0.00015   0.00017   5.40592
   R54        1.54143   0.00001   0.00001   0.00007   0.00008   1.54151
   R55        5.19536  -0.00002   0.00007  -0.00114  -0.00107   5.19429
   R56        5.27418   0.00003  -0.00007   0.00130   0.00123   5.27541
   R57        5.34600   0.00001  -0.00004   0.00043   0.00039   5.34639
   R58        1.54101   0.00005   0.00001   0.00062   0.00064   1.54165
   R59        5.25477  -0.00005   0.00013  -0.00210  -0.00197   5.25280
   R60        5.34683   0.00003  -0.00011   0.00060   0.00049   5.34732
   R61        4.18810   0.00110  -0.00364   0.04962   0.04599   4.23409
   R62        1.56868  -0.00002   0.00000  -0.00012  -0.00011   1.56857
   R63        5.23329   0.00001  -0.00015   0.00094   0.00079   5.23408
   R64        5.23873   0.00000  -0.00002  -0.00012  -0.00014   5.23859
   R65        5.22834  -0.00000  -0.00011   0.00054   0.00043   5.22877
   R66        5.22887   0.00000  -0.00003   0.00023   0.00020   5.22906
   R67        1.49611   0.00000   0.00002  -0.00006  -0.00004   1.49607
   R68        4.98664   0.00001  -0.00007   0.00009   0.00002   4.98666
   R69        5.19567   0.00004  -0.00005   0.00084   0.00080   5.19646
   R70        5.46460  -0.00002   0.00006  -0.00098  -0.00092   5.46368
   R71        4.60254   0.00040  -0.00142   0.02000   0.01858   4.62112
   R72        1.52077   0.00005   0.00002   0.00032   0.00035   1.52111
   R73        5.36735   0.00002   0.00001   0.00133   0.00135   5.36870
   R74        5.17990  -0.00002   0.00005  -0.00088  -0.00084   5.17906
   R75        5.07828   0.00001  -0.00004   0.00098   0.00094   5.07922
   R76        1.52122   0.00001   0.00001   0.00006   0.00007   1.52129
   R77        5.37451  -0.00001  -0.00010   0.00125   0.00116   5.37567
   R78        5.29429  -0.00000   0.00001  -0.00014  -0.00013   5.29416
   R79        1.53848   0.00001   0.00000   0.00006   0.00007   1.53855
   R80        5.31121   0.00002   0.00001   0.00079   0.00080   5.31200
   R81        5.19322  -0.00004   0.00013  -0.00221  -0.00208   5.19114
   R82        5.25429   0.00000  -0.00003   0.00051   0.00048   5.25477
   R83        1.53366   0.00006   0.00003   0.00040   0.00043   1.53409
   R84        5.19580   0.00000  -0.00002   0.00043   0.00042   5.19622
   R85        5.38735  -0.00002   0.00001  -0.00062  -0.00061   5.38675
   R86        5.31991  -0.00007   0.00022  -0.00352  -0.00330   5.31661
   R87        1.49467   0.00011   0.00005   0.00030   0.00035   1.49502
   R88        4.83365   0.00010  -0.00077   0.00732   0.00656   4.84021
   R89        5.08782   0.00000  -0.00002   0.00127   0.00125   5.08907
   R90        5.16213  -0.00002   0.00010  -0.00192  -0.00183   5.16031
   R91        1.41773  -0.00001   0.00000  -0.00002  -0.00001   1.41772
   R92        1.41764  -0.00001   0.00000  -0.00003  -0.00002   1.41761
   R93        1.41470  -0.00000   0.00000  -0.00001  -0.00001   1.41469
   R94        1.41815  -0.00000   0.00000  -0.00000  -0.00000   1.41814
   R95        1.41808  -0.00000   0.00000  -0.00000  -0.00000   1.41808
   R96        1.41584  -0.00000   0.00000  -0.00000  -0.00000   1.41583
   R97        1.41583  -0.00000   0.00000  -0.00000  -0.00000   1.41582
   R98        1.41602  -0.00001   0.00000  -0.00002  -0.00002   1.41600
   R99        1.41784  -0.00000   0.00000  -0.00001  -0.00001   1.41783
   R100       1.42260  -0.00204  -0.00161  -0.00042  -0.00203   1.42057
   R101       1.42138  -0.00236  -0.00160  -0.00091  -0.00251   1.41887
    A1        1.87914  -0.00000  -0.00001   0.00002   0.00001   1.87915
    A2        1.55465  -0.00001   0.00000  -0.00017  -0.00017   1.55448
    A3        1.95117  -0.00001   0.00000  -0.00005  -0.00005   1.95113
    A4        2.00483  -0.00000   0.00001  -0.00013  -0.00013   2.00470
    A5        2.28895   0.00000   0.00000  -0.00013  -0.00013   2.28883
    A6        1.96269  -0.00001  -0.00001  -0.00001  -0.00001   1.96268
    A7        1.55430  -0.00001  -0.00001   0.00004   0.00003   1.55433
    A8        1.87930  -0.00000  -0.00000  -0.00003  -0.00003   1.87927
    A9        2.28713   0.00000   0.00002  -0.00018  -0.00016   2.28696
   A10        1.99720   0.00001   0.00001  -0.00015  -0.00014   1.99705
   A11        1.87874  -0.00001   0.00002  -0.00013  -0.00012   1.87862
   A12        2.67746  -0.00001   0.00001  -0.00023  -0.00022   2.67724
   A13        2.07698   0.00001  -0.00000   0.00018   0.00017   2.07715
   A14        1.52846   0.00002  -0.00001   0.00022   0.00021   1.52867
   A15        1.99728   0.00000  -0.00001   0.00015   0.00014   1.99742
   A16        2.28712   0.00000  -0.00001   0.00021   0.00021   2.28733
   A17        1.87719  -0.00000   0.00001  -0.00008  -0.00007   1.87712
   A18        2.28985   0.00001  -0.00001   0.00016   0.00015   2.29000
   A19        2.00612   0.00001  -0.00001   0.00021   0.00020   2.00632
   A20        1.52874   0.00000  -0.00001   0.00006   0.00005   1.52879
   A21        2.07727  -0.00000  -0.00000   0.00002   0.00001   2.07728
   A22        1.64140   0.00002  -0.00001   0.00021   0.00020   1.64160
   A23        1.52188   0.00002  -0.00000   0.00029   0.00028   1.52216
   A24        2.26988  -0.00001   0.00002   0.00022   0.00024   2.27012
   A25        2.21978   0.00002  -0.00003   0.00072   0.00069   2.22047
   A26        1.95461   0.00000  -0.00001   0.00007   0.00006   1.95467
   A27        2.10115   0.00000   0.00001   0.00011   0.00012   2.10127
   A28        2.26449   0.00003  -0.00002   0.00025   0.00023   2.26472
   A29        1.73353   0.00000  -0.00003  -0.00015  -0.00018   1.73336
   A30        1.93275   0.00001  -0.00001   0.00024   0.00023   1.93298
   A31        2.37030  -0.00000  -0.00001  -0.00042  -0.00043   2.36987
   A32        2.14281  -0.00003   0.00002  -0.00108  -0.00106   2.14175
   A33        2.03126  -0.00004   0.00001  -0.00042  -0.00041   2.03085
   A34        2.47772  -0.00003   0.00004  -0.00059  -0.00055   2.47718
   A35        1.70319  -0.00003   0.00002  -0.00019  -0.00017   1.70302
   A36        2.16497   0.00001   0.00000   0.00063   0.00063   2.16560
   A37        1.63827   0.00001  -0.00002   0.00015   0.00013   1.63840
   A38        1.52496   0.00002  -0.00001   0.00024   0.00023   1.52519
   A39        2.28168   0.00001  -0.00000   0.00017   0.00017   2.28185
   A40        2.21554  -0.00002  -0.00000  -0.00014  -0.00014   2.21540
   A41        2.09856  -0.00000  -0.00001   0.00006   0.00005   2.09861
   A42        1.94566   0.00000   0.00000  -0.00012  -0.00012   1.94554
   A43        2.26215   0.00001  -0.00001   0.00019   0.00018   2.26233
   A44        1.73351  -0.00001  -0.00002   0.00004   0.00002   1.73353
   A45        1.92331   0.00001   0.00000  -0.00004  -0.00004   1.92327
   A46        2.36110  -0.00002   0.00002  -0.00032  -0.00030   2.36080
   A47        2.14623  -0.00001   0.00000  -0.00008  -0.00008   2.14616
   A48        1.72196  -0.00000  -0.00000   0.00006   0.00005   1.72201
   A49        2.17286   0.00001   0.00000   0.00007   0.00007   2.17294
   A50        2.03586  -0.00002   0.00001  -0.00019  -0.00017   2.03568
   A51        2.48199   0.00000   0.00002  -0.00003  -0.00002   2.48197
   A52        1.84480  -0.00002   0.00002  -0.00028  -0.00027   1.84453
   A53        1.86766  -0.00001  -0.00000  -0.00001  -0.00001   1.86765
   A54        2.33382   0.00001   0.00006  -0.00075  -0.00069   2.33313
   A55        1.87982  -0.00001   0.00002  -0.00068  -0.00066   1.87916
   A56        1.86693  -0.00001   0.00001  -0.00012  -0.00011   1.86682
   A57        1.84732  -0.00002   0.00001  -0.00025  -0.00024   1.84708
   A58        2.29274   0.00002   0.00002  -0.00039  -0.00037   2.29238
   A59        1.92309  -0.00001   0.00002  -0.00065  -0.00063   1.92246
   A60        1.98111   0.00000   0.00002   0.00000   0.00002   1.98113
   A61        2.04996  -0.00001  -0.00001   0.00011   0.00010   2.05007
   A62        2.10175   0.00000  -0.00002   0.00004   0.00002   2.10177
   A63        1.95239   0.00001  -0.00007   0.00108   0.00101   1.95340
   A64        2.44885   0.00004  -0.00003   0.00108   0.00104   2.44989
   A65        1.98815   0.00001  -0.00005   0.00052   0.00048   1.98863
   A66        2.18336   0.00000  -0.00000   0.00014   0.00014   2.18350
   A67        1.68006   0.00002  -0.00001   0.00013   0.00013   1.68019
   A68        2.50686  -0.00000  -0.00000   0.00004   0.00004   2.50690
   A69        1.97773  -0.00001   0.00000  -0.00001  -0.00000   1.97772
   A70        1.77144   0.00000  -0.00001   0.00010   0.00009   1.77153
   A71        2.22192  -0.00000   0.00001  -0.00014  -0.00013   2.22179
   A72        2.23180  -0.00000   0.00000  -0.00013  -0.00013   2.23167
   A73        2.24122   0.00000   0.00000   0.00008   0.00008   2.24131
   A74        2.21553  -0.00000   0.00001  -0.00005  -0.00003   2.21550
   A75        2.09611  -0.00001   0.00001  -0.00018  -0.00017   2.09594
   A76        2.62536  -0.00001   0.00000  -0.00013  -0.00012   2.62524
   A77        1.67758  -0.00001   0.00000  -0.00020  -0.00019   1.67739
   A78        1.76490  -0.00001  -0.00000   0.00003   0.00002   1.76493
   A79        2.30724   0.00000  -0.00001   0.00020   0.00019   2.30743
   A80        2.13059   0.00000  -0.00000   0.00004   0.00003   2.13062
   A81        1.77040   0.00000  -0.00000   0.00011   0.00011   1.77051
   A82        1.95378  -0.00000   0.00001  -0.00003  -0.00002   1.95376
   A83        1.90555  -0.00001  -0.00001  -0.00015  -0.00016   1.90539
   A84        2.32296  -0.00001   0.00000  -0.00020  -0.00020   2.32276
   A85        2.28817   0.00001   0.00001  -0.00000   0.00000   2.28817
   A86        2.15153   0.00001  -0.00000   0.00010   0.00010   2.15163
   A87        1.96507  -0.00001   0.00000  -0.00010  -0.00010   1.96497
   A88        1.89157   0.00001   0.00001  -0.00010  -0.00009   1.89148
   A89        2.33921   0.00001   0.00001  -0.00003  -0.00002   2.33918
   A90        2.32350   0.00001  -0.00000   0.00019   0.00019   2.32369
   A91        1.79968   0.00001  -0.00001   0.00017   0.00016   1.79984
   A92        1.52564   0.00001  -0.00000   0.00007   0.00007   1.52571
   A93        1.63687   0.00000  -0.00000   0.00002   0.00002   1.63689
   A94        2.20976  -0.00001   0.00000  -0.00006  -0.00005   2.20971
   A95        2.27930  -0.00001   0.00000  -0.00004  -0.00004   2.27926
   A96        1.94444   0.00000  -0.00000  -0.00001  -0.00001   1.94443
   A97        2.48600  -0.00000  -0.00000  -0.00001  -0.00001   2.48599
   A98        2.03470  -0.00001  -0.00000  -0.00002  -0.00002   2.03468
   A99        1.92166   0.00000   0.00001   0.00005   0.00006   1.92172
   A100       2.15332   0.00000  -0.00001   0.00000  -0.00000   2.15332
   A101       2.36520   0.00001  -0.00000   0.00002   0.00002   2.36522
   A102       2.10238   0.00000  -0.00000   0.00001   0.00001   2.10239
   A103       1.73211  -0.00000   0.00001  -0.00001  -0.00001   1.73211
   A104       2.26428   0.00000   0.00001   0.00001   0.00002   2.26429
   A105       2.16839   0.00000   0.00000  -0.00003  -0.00003   2.16836
   A106       1.71709  -0.00000  -0.00000  -0.00004  -0.00004   1.71705
   A107       1.84478   0.00001  -0.00000  -0.00002  -0.00003   1.84476
   A108       1.84428   0.00002   0.00001   0.00010   0.00011   1.84439
   A109       2.42189  -0.00001   0.00000   0.00007   0.00007   2.42196
   A110       1.93751  -0.00001  -0.00003   0.00024   0.00021   1.93772
   A111       1.86541   0.00001   0.00000   0.00008   0.00009   1.86550
   A112       1.98443   0.00001  -0.00000   0.00002   0.00002   1.98444
   A113       2.19754   0.00001  -0.00000   0.00024   0.00023   2.19777
   A114       1.94508  -0.00001   0.00003  -0.00041  -0.00037   1.94471
   A115       1.86373   0.00001   0.00001   0.00022   0.00023   1.86397
   A116       1.95773   0.00001  -0.00001   0.00002   0.00001   1.95775
   A117       2.27944  -0.00001   0.00005  -0.00057  -0.00052   2.27892
   A118       1.89348  -0.00001  -0.00000  -0.00026  -0.00026   1.89321
   A119       2.37121   0.00000  -0.00001   0.00004   0.00003   2.37124
   A120       2.07900  -0.00002   0.00000  -0.00028  -0.00028   2.07872
   A121       2.08121  -0.00001  -0.00005   0.00041   0.00036   2.08157
   A122       1.64105  -0.00000   0.00000   0.00003   0.00004   1.64108
   A123       1.52111   0.00001   0.00001   0.00003   0.00004   1.52115
   A124       2.20374  -0.00001  -0.00000  -0.00006  -0.00006   2.20368
   A125       2.27451  -0.00000   0.00000  -0.00011  -0.00011   2.27440
   A126       2.09813  -0.00000  -0.00001   0.00003   0.00003   2.09816
   A127       1.92977  -0.00001   0.00000  -0.00011  -0.00011   1.92966
   A128       2.16356   0.00000   0.00001  -0.00001  -0.00000   2.16356
   A129       1.71258  -0.00000   0.00001  -0.00008  -0.00007   1.71251
   A130       1.95691   0.00000   0.00000  -0.00010  -0.00010   1.95681
   A131       1.72332  -0.00000  -0.00001   0.00008   0.00007   1.72339
   A132       2.25739   0.00001  -0.00000   0.00010   0.00009   2.25748
   A133       2.15240   0.00001  -0.00001   0.00009   0.00008   2.15248
   A134       2.36571   0.00001  -0.00001   0.00009   0.00008   2.36578
   A135       2.49310  -0.00000  -0.00000   0.00002   0.00002   2.49312
   A136       2.03522  -0.00001  -0.00000   0.00002   0.00002   2.03523
   A137       1.76924  -0.00001   0.00000  -0.00005  -0.00004   1.76920
   A138       1.67969  -0.00002   0.00001  -0.00032  -0.00031   1.67938
   A139       2.29279   0.00000  -0.00000   0.00006   0.00006   2.29284
   A140       2.13628   0.00000   0.00000  -0.00002  -0.00002   2.13626
   A141       1.96122  -0.00001  -0.00000  -0.00005  -0.00006   1.96116
   A142       1.76510  -0.00001  -0.00001  -0.00003  -0.00004   1.76506
   A143       1.89284  -0.00001  -0.00001  -0.00007  -0.00007   1.89277
   A144       2.32613   0.00001   0.00000  -0.00000   0.00000   2.32613
   A145       1.95582  -0.00002   0.00001  -0.00021  -0.00020   1.95562
   A146       2.32791   0.00002   0.00001   0.00007   0.00008   2.32799
   A147       1.80282   0.00000   0.00000  -0.00002  -0.00002   1.80280
   A148       1.89836   0.00001  -0.00001   0.00016   0.00014   1.89851
   A149       2.33309   0.00001  -0.00001   0.00018   0.00017   2.33326
   A150       2.30151   0.00002  -0.00001   0.00025   0.00025   2.30176
   A151       2.14807   0.00000  -0.00000   0.00012   0.00012   2.14818
   A152       1.67817   0.00001  -0.00001   0.00006   0.00006   1.67823
   A153       2.50587  -0.00001   0.00001  -0.00010  -0.00009   2.50578
   A154       1.97788  -0.00001   0.00001  -0.00013  -0.00012   1.97777
   A155       1.77104   0.00000  -0.00000   0.00001   0.00000   1.77105
   A156       2.24168  -0.00000   0.00000  -0.00009  -0.00009   2.24160
   A157       2.21428  -0.00000   0.00000  -0.00005  -0.00004   2.21423
   A158       2.09901  -0.00001  -0.00000   0.00004   0.00003   2.09904
   A159       2.62709  -0.00000  -0.00000   0.00006   0.00006   2.62715
   A160       2.22324   0.00000  -0.00000   0.00010   0.00010   2.22334
   A161       2.23232   0.00000   0.00000   0.00001   0.00001   2.23234
   A162       1.71694   0.00001  -0.00000   0.00006   0.00006   1.71700
   A163       2.42802   0.00001  -0.00001   0.00013   0.00013   2.42815
   A164       1.70000  -0.00000   0.00000  -0.00006  -0.00006   1.69994
   A165       2.39777   0.00000  -0.00000   0.00003   0.00003   2.39780
   A166       1.83319  -0.00000  -0.00001   0.00012   0.00011   1.83329
   A167       1.62256   0.00000   0.00001  -0.00006  -0.00005   1.62251
   A168       2.23500  -0.00001   0.00002  -0.00017  -0.00015   2.23485
   A169       1.92402   0.00000   0.00000  -0.00001  -0.00001   1.92401
   A170       2.12176   0.00000  -0.00002   0.00018   0.00016   2.12192
   A171       1.88941   0.00000  -0.00000   0.00002   0.00001   1.88942
   A172       2.79351   0.00000   0.00001  -0.00013  -0.00011   2.79340
   A173       1.50403   0.00001  -0.00004   0.00084   0.00080   1.50483
   A174       1.73898  -0.00008   0.00009  -0.00198  -0.00188   1.73710
   A175       1.60347   0.00001   0.00003   0.00021   0.00024   1.60371
   A176       2.14685  -0.00010  -0.00020  -0.00259  -0.00279   2.14407
   A177       1.89783  -0.00002   0.00003  -0.00044  -0.00041   1.89742
   A178       2.38331  -0.00007   0.00015  -0.00198  -0.00184   2.38147
   A179       1.92235   0.00008  -0.00014   0.00187   0.00174   1.92408
   A180       1.57852  -0.00001   0.00001  -0.00030  -0.00029   1.57823
   A181       1.57509   0.00000   0.00000   0.00008   0.00008   1.57517
   A182       2.81545  -0.00000   0.00001   0.00009   0.00010   2.81555
   A183       1.58047  -0.00000  -0.00000  -0.00019  -0.00020   1.58027
   A184       1.57873   0.00000   0.00001  -0.00007  -0.00007   1.57867
   A185       2.83313   0.00001  -0.00002   0.00017   0.00014   2.83327
   A186       1.93468  -0.00000   0.00001   0.00001   0.00003   1.93470
   A187       1.55983  -0.00002   0.00001  -0.00036  -0.00034   1.55949
   A188       2.82725  -0.00004   0.00008  -0.00093  -0.00085   2.82640
   A189       1.24857  -0.00000  -0.00000  -0.00006  -0.00006   1.24851
   A190       1.47125  -0.00001  -0.00001   0.00041   0.00040   1.47164
   A191       1.84518   0.00005  -0.00018   0.00154   0.00137   1.84655
   A192       2.23850   0.00001  -0.00004   0.00029   0.00025   2.23875
   A193       2.77408  -0.00005   0.00016  -0.00204  -0.00189   2.77219
   A194       1.49717  -0.00000  -0.00001  -0.00011  -0.00012   1.49705
   A195       1.59202   0.00001  -0.00001   0.00018   0.00017   1.59219
   A196       1.87299   0.00000  -0.00000   0.00009   0.00008   1.87307
   A197       1.86679  -0.00001   0.00000  -0.00009  -0.00009   1.86671
   A198       2.35464  -0.00002  -0.00000  -0.00028  -0.00028   2.35436
   A199       2.29027   0.00001  -0.00000   0.00001   0.00001   2.29027
   A200       1.60669   0.00000  -0.00000   0.00010   0.00009   1.60678
   A201       1.49360  -0.00002   0.00002  -0.00034  -0.00033   1.49328
   A202       1.64374  -0.00002   0.00001  -0.00022  -0.00021   1.64353
   A203       1.83519  -0.00001   0.00000  -0.00003  -0.00003   1.83516
   A204       2.28001   0.00001   0.00000   0.00001   0.00001   2.28002
   A205       1.61334   0.00000  -0.00001   0.00001   0.00001   1.61334
   A206       1.94421  -0.00001   0.00002  -0.00015  -0.00013   1.94408
   A207       1.47966  -0.00001  -0.00002   0.00014   0.00013   1.47979
   A208       1.92377  -0.00000   0.00001  -0.00013  -0.00012   1.92365
   A209       1.72561  -0.00000   0.00000  -0.00018  -0.00018   1.72543
   A210       2.82531  -0.00000   0.00000   0.00009   0.00009   2.82540
   A211       1.13867   0.00000   0.00000   0.00010   0.00010   1.13877
   A212       1.48546   0.00001   0.00000   0.00018   0.00018   1.48564
   A213       1.89904   0.00001  -0.00000   0.00001   0.00000   1.89904
   A214       1.73173   0.00002  -0.00000   0.00005   0.00004   1.73177
   A215       2.83593   0.00004  -0.00001   0.00023   0.00022   2.83615
   A216       1.13069   0.00001  -0.00000   0.00019   0.00019   1.13088
   A217       1.60776   0.00002  -0.00005   0.00034   0.00030   1.60805
   A218       1.92674   0.00004  -0.00003   0.00071   0.00068   1.92742
   A219       1.83070   0.00007  -0.00024   0.00311   0.00287   1.83357
   A220       2.78803  -0.00004  -0.00003  -0.00047  -0.00051   2.78752
   A221       1.66420   0.00000  -0.00001   0.00037   0.00036   1.66456
   A222       1.58415   0.00000  -0.00001   0.00022   0.00021   1.58436
   A223       2.00976  -0.00003   0.00002  -0.00021  -0.00019   2.00957
   A224       1.70999   0.00002  -0.00003   0.00003  -0.00000   1.70999
   A225       2.56282   0.00001  -0.00000   0.00019   0.00019   2.56301
   A226       1.57628  -0.00003   0.00002  -0.00071  -0.00069   1.57559
   A227       1.70936  -0.00003   0.00001  -0.00069  -0.00068   1.70867
   A228       0.92503  -0.00000  -0.00004   0.00010   0.00006   0.92510
   A229       2.21555   0.00001   0.00000   0.00025   0.00026   2.21580
   A230       1.71105   0.00000   0.00001   0.00028   0.00029   1.71134
   A231       2.31510   0.00003  -0.00001   0.00004   0.00004   2.31513
   A232       1.57561   0.00001   0.00001   0.00032   0.00033   1.57594
   A233       2.31533   0.00002  -0.00000   0.00021   0.00021   2.31554
   A234       2.21216  -0.00003  -0.00001  -0.00012  -0.00013   2.21203
   A235       1.50898   0.00002   0.00000   0.00001   0.00001   1.50899
   A236       2.34791  -0.00000   0.00000  -0.00024  -0.00023   2.34768
   A237       2.07840  -0.00003   0.00001  -0.00029  -0.00028   2.07812
   A238       1.42660  -0.00000  -0.00002   0.00008   0.00006   1.42666
   A239       2.40529   0.00001  -0.00000   0.00009   0.00009   2.40538
   A240       2.28491  -0.00000  -0.00000   0.00003   0.00003   2.28494
   A241       1.42106   0.00001   0.00003  -0.00021  -0.00018   1.42088
   A242       1.56942   0.00001  -0.00003   0.00037   0.00034   1.56976
   A243       2.08703  -0.00001  -0.00000  -0.00017  -0.00017   2.08686
   A244       1.19298   0.00001   0.00003  -0.00040  -0.00037   1.19260
   A245       1.72146   0.00001  -0.00003   0.00021   0.00018   1.72164
   A246       2.09810  -0.00001   0.00001   0.00004   0.00004   2.09815
   A247       1.57140   0.00002  -0.00001   0.00022   0.00021   1.57161
   A248       2.25397  -0.00000   0.00000  -0.00002  -0.00002   2.25396
   A249       2.29466  -0.00001   0.00001  -0.00013  -0.00012   2.29453
   A250       1.57570  -0.00000   0.00001  -0.00024  -0.00023   1.57547
   A251       1.42486   0.00002  -0.00003   0.00053   0.00050   1.42536
   A252       2.24781   0.00001  -0.00000   0.00010   0.00010   2.24791
   A253       1.54422  -0.00000   0.00000  -0.00000  -0.00000   1.54422
   A254       2.29732  -0.00001   0.00000  -0.00005  -0.00005   2.29727
   A255       2.10318  -0.00000   0.00001  -0.00014  -0.00013   2.10304
   A256       1.17034   0.00000  -0.00001   0.00018   0.00017   1.17051
   A257       1.22274  -0.00000   0.00000  -0.00007  -0.00007   1.22267
   A258       2.28428   0.00000   0.00000  -0.00005  -0.00005   2.28423
   A259       1.44002   0.00000  -0.00000   0.00003   0.00003   1.44005
   A260       2.40240  -0.00000  -0.00000  -0.00000  -0.00000   2.40239
   A261       2.39326  -0.00000   0.00000  -0.00003  -0.00003   2.39323
   A262       1.19011  -0.00000   0.00001   0.00000   0.00001   1.19012
   A263       1.21525  -0.00001  -0.00000  -0.00004  -0.00004   1.21521
   A264       2.28312   0.00001  -0.00000   0.00002   0.00002   2.28313
   A265       1.42856   0.00000  -0.00001   0.00018   0.00017   1.42874
   A266       2.40551  -0.00001   0.00000  -0.00008  -0.00007   2.40544
   A267       2.39635   0.00000   0.00000  -0.00007  -0.00007   2.39628
   A268       1.45966   0.00001   0.00000  -0.00001  -0.00001   1.45965
   A269       2.40955   0.00001  -0.00000   0.00012   0.00012   2.40966
   A270       2.36274  -0.00001   0.00000  -0.00000  -0.00000   2.36273
   A271       1.71323  -0.00001   0.00001  -0.00014  -0.00013   1.71310
   A272       1.58291  -0.00000   0.00001  -0.00011  -0.00010   1.58280
   A273       0.92448  -0.00001   0.00001  -0.00013  -0.00013   0.92436
   A274       2.22338   0.00000  -0.00000   0.00004   0.00004   2.22342
   A275       1.57027  -0.00001  -0.00001  -0.00003  -0.00004   1.57023
   A276       2.30733   0.00000  -0.00000   0.00007   0.00007   2.30740
   A277       1.70814  -0.00001  -0.00000  -0.00007  -0.00007   1.70807
   A278       2.30914   0.00000  -0.00000   0.00004   0.00003   2.30917
   A279       2.21503   0.00000  -0.00001   0.00009   0.00009   2.21511
   A280       1.39256  -0.00008   0.00027  -0.00367  -0.00340   1.38916
   A281       2.39072  -0.00013   0.00009  -0.00248  -0.00238   2.38833
   A282       2.19597   0.00016  -0.00006   0.00147   0.00140   2.19737
   A283       2.52909  -0.00025   0.00006  -0.00159  -0.00153   2.52756
    D1       -0.77808   0.00002  -0.00003   0.00035   0.00031  -0.77777
    D2       -1.83247   0.00001  -0.00002   0.00035   0.00033  -1.83214
    D3        2.30938   0.00005  -0.00004   0.00055   0.00051   2.30989
    D4        1.61809   0.00001  -0.00004  -0.00042  -0.00046   1.61763
    D5        1.11107   0.00000  -0.00001   0.00015   0.00013   1.11120
    D6        0.05667   0.00000   0.00000   0.00015   0.00015   0.05683
    D7       -2.08465   0.00004  -0.00002   0.00035   0.00033  -2.08432
    D8       -2.77594  -0.00001  -0.00002  -0.00062  -0.00064  -2.77658
    D9        0.26219   0.00001  -0.00002   0.00025   0.00023   0.26242
   D10       -0.79220   0.00000  -0.00001   0.00025   0.00025  -0.79196
   D11       -2.93353   0.00004  -0.00003   0.00045   0.00042  -2.93311
   D12        2.65837  -0.00000  -0.00003  -0.00052  -0.00055   2.65782
   D13       -3.13621   0.00000  -0.00002   0.00020   0.00017  -3.13604
   D14        2.09258  -0.00000  -0.00001   0.00020   0.00020   2.09278
   D15       -0.04874   0.00004  -0.00003   0.00040   0.00037  -0.04837
   D16       -0.74003  -0.00001  -0.00003  -0.00057  -0.00060  -0.74063
   D17       -2.56999  -0.00000  -0.00002   0.00009   0.00007  -2.56993
   D18        2.65880  -0.00001  -0.00000   0.00009   0.00009   2.65889
   D19        0.51747   0.00003  -0.00003   0.00029   0.00027   0.51774
   D20       -0.17382  -0.00002  -0.00003  -0.00068  -0.00071  -0.17452
   D21       -0.25778  -0.00001   0.00001  -0.00001   0.00000  -0.25778
   D22        0.79015  -0.00000   0.00001  -0.00011  -0.00010   0.79005
   D23        2.94685  -0.00001   0.00001  -0.00004  -0.00003   2.94682
   D24       -2.65168   0.00001   0.00002   0.00007   0.00009  -2.65158
   D25       -1.10207  -0.00001   0.00000  -0.00001  -0.00000  -1.10207
   D26       -0.05414  -0.00000   0.00000  -0.00011  -0.00011  -0.05425
   D27        2.10256  -0.00001   0.00001  -0.00005  -0.00003   2.10253
   D28        2.78722   0.00001   0.00002   0.00007   0.00009   2.78731
   D29        0.78535  -0.00001   0.00001  -0.00008  -0.00007   0.78528
   D30        1.83328  -0.00000   0.00001  -0.00019  -0.00018   1.83310
   D31       -2.29321  -0.00001   0.00002  -0.00012  -0.00010  -2.29331
   D32       -1.60855   0.00001   0.00003  -0.00001   0.00002  -1.60853
   D33        2.57687  -0.00001   0.00001  -0.00012  -0.00011   2.57675
   D34       -2.65839  -0.00000   0.00001  -0.00023  -0.00022  -2.65861
   D35       -0.50169  -0.00001   0.00002  -0.00016  -0.00014  -0.50184
   D36        0.18297   0.00001   0.00003  -0.00005  -0.00002   0.18295
   D37        3.13712  -0.00001   0.00001  -0.00023  -0.00021   3.13691
   D38       -2.09814  -0.00001   0.00001  -0.00033  -0.00032  -2.09846
   D39        0.05856  -0.00002   0.00002  -0.00026  -0.00024   0.05832
   D40        0.74322   0.00000   0.00003  -0.00015  -0.00012   0.74310
   D41        0.81767  -0.00001   0.00003  -0.00025  -0.00022   0.81745
   D42       -2.30308  -0.00000  -0.00000   0.00010   0.00010  -2.30298
   D43       -2.33038  -0.00001   0.00002  -0.00013  -0.00011  -2.33049
   D44       -0.83675   0.00000   0.00003  -0.00002   0.00001  -0.83674
   D45        2.32570   0.00001  -0.00001   0.00033   0.00032   2.32602
   D46        2.29839   0.00001   0.00001   0.00011   0.00012   2.29851
   D47       -0.00808  -0.00000   0.00007  -0.00018  -0.00011  -0.00819
   D48       -3.12882   0.00001   0.00003   0.00017   0.00020  -3.12862
   D49        3.12706   0.00000   0.00005  -0.00006  -0.00000   3.12706
   D50        3.13785  -0.00000   0.00003  -0.00026  -0.00024   3.13761
   D51        0.01711   0.00000  -0.00001   0.00009   0.00008   0.01719
   D52       -0.01020  -0.00000   0.00002  -0.00014  -0.00012  -0.01033
   D53        3.13308  -0.00001   0.00003  -0.00030  -0.00027   3.13281
   D54        0.01234   0.00000  -0.00000   0.00005   0.00005   0.01239
   D55       -0.01497  -0.00000   0.00002  -0.00018  -0.00016  -0.01512
   D56       -0.05682   0.00000  -0.00000  -0.00015  -0.00015  -0.05697
   D57       -1.10179  -0.00000  -0.00001  -0.00015  -0.00016  -1.10195
   D58        2.78345  -0.00000  -0.00000  -0.00013  -0.00013   2.78332
   D59        2.09770  -0.00001  -0.00001  -0.00013  -0.00013   2.09757
   D60        0.78902   0.00001   0.00000  -0.00010  -0.00010   0.78892
   D61       -0.25595   0.00000  -0.00001  -0.00010  -0.00011  -0.25605
   D62       -2.65389   0.00000   0.00000  -0.00008  -0.00008  -2.65397
   D63        2.94354  -0.00000  -0.00000  -0.00007  -0.00008   2.94346
   D64        1.83271  -0.00001  -0.00001  -0.00020  -0.00021   1.83250
   D65        0.78774  -0.00001  -0.00002  -0.00020  -0.00022   0.78752
   D66       -1.61021  -0.00001  -0.00001  -0.00018  -0.00019  -1.61039
   D67       -2.29596  -0.00001  -0.00001  -0.00018  -0.00019  -2.29614
   D68       -2.09957   0.00001  -0.00001   0.00006   0.00005  -2.09952
   D69        3.13865   0.00000  -0.00002   0.00005   0.00004   3.13868
   D70        0.74070   0.00000  -0.00001   0.00008   0.00007   0.74077
   D71        0.05495  -0.00000  -0.00001   0.00008   0.00007   0.05502
   D72       -2.65990   0.00001  -0.00000   0.00009   0.00009  -2.65982
   D73        2.57832   0.00001  -0.00001   0.00009   0.00007   2.57839
   D74        0.18037   0.00001  -0.00000   0.00011   0.00011   0.18048
   D75       -0.50538   0.00000  -0.00001   0.00012   0.00011  -0.50528
   D76        0.25674  -0.00001   0.00001  -0.00019  -0.00018   0.25655
   D77       -0.79599  -0.00000   0.00000  -0.00008  -0.00007  -0.79606
   D78        2.65270  -0.00001  -0.00000  -0.00007  -0.00008   2.65262
   D79       -2.94435  -0.00000  -0.00000  -0.00008  -0.00008  -2.94443
   D80        1.10677  -0.00000  -0.00000  -0.00000  -0.00000   1.10676
   D81        0.05404   0.00000  -0.00000   0.00011   0.00011   0.05414
   D82       -2.78045  -0.00000  -0.00001   0.00011   0.00010  -2.78035
   D83       -2.09432   0.00000  -0.00001   0.00010   0.00010  -2.09422
   D84       -0.78269   0.00000   0.00000   0.00002   0.00003  -0.78266
   D85       -1.83541   0.00001  -0.00000   0.00014   0.00014  -1.83528
   D86        1.61328   0.00000  -0.00001   0.00014   0.00013   1.61341
   D87        2.29941   0.00001  -0.00000   0.00013   0.00013   2.29954
   D88       -2.57359  -0.00000   0.00001  -0.00007  -0.00006  -2.57365
   D89        2.65687   0.00000   0.00001   0.00005   0.00005   2.65692
   D90       -0.17762  -0.00000  -0.00000   0.00005   0.00005  -0.17758
   D91        0.50851   0.00000   0.00000   0.00004   0.00004   0.50855
   D92       -3.14051  -0.00000   0.00001  -0.00011  -0.00011  -3.14061
   D93        2.08995   0.00000   0.00000  -0.00000   0.00000   2.08995
   D94       -0.74454   0.00000  -0.00000   0.00000  -0.00000  -0.74454
   D95       -0.05841   0.00000  -0.00000  -0.00001  -0.00001  -0.05841
   D96       -0.83593   0.00001  -0.00000  -0.00001  -0.00001  -0.83595
   D97        2.32552   0.00000   0.00001  -0.00022  -0.00021   2.32530
   D98        2.29851   0.00001   0.00000  -0.00006  -0.00005   2.29846
   D99       -0.00415   0.00000  -0.00005   0.00009   0.00004  -0.00411
   D100      -3.12589  -0.00001  -0.00004  -0.00012  -0.00016  -3.12605
   D101       3.13029  -0.00000  -0.00005   0.00005   0.00000   3.13029
   D102       0.81761  -0.00000  -0.00001  -0.00001  -0.00002   0.81760
   D103      -2.30412  -0.00001   0.00000  -0.00022  -0.00022  -2.30434
   D104      -2.33113  -0.00001  -0.00000  -0.00005  -0.00006  -2.33119
   D105       3.13365   0.00000  -0.00002   0.00016   0.00015   3.13380
   D106       0.01191  -0.00000  -0.00001  -0.00005  -0.00005   0.01186
   D107      -0.01509   0.00000  -0.00001   0.00012   0.00011  -0.01498
   D108       3.13794   0.00001  -0.00001   0.00023   0.00022   3.13816
   D109       0.01620  -0.00000  -0.00000   0.00002   0.00002   0.01622
   D110      -0.01081   0.00000  -0.00001   0.00019   0.00018  -0.01063
   D111       0.84649   0.00001  -0.00002   0.00013   0.00011   0.84659
   D112      -2.62103   0.00001  -0.00001   0.00021   0.00020  -2.62083
   D113      -0.22033   0.00000  -0.00003   0.00007   0.00004  -0.22029
   D114       2.59534  -0.00000  -0.00002   0.00015   0.00013   2.59547
   D115      -1.41803   0.00000  -0.00001   0.00006   0.00005  -1.41798
   D116       1.39763  -0.00000  -0.00000   0.00015   0.00014   1.39778
   D117       2.60952  -0.00000  -0.00002  -0.00007  -0.00010   2.60942
   D118      -0.85800  -0.00000  -0.00001   0.00001  -0.00000  -0.85800
   D119      -2.61392   0.00000  -0.00002   0.00002  -0.00001  -2.61392
   D120       0.20175  -0.00000  -0.00001   0.00010   0.00009   0.20184
   D121       1.72550  -0.00000  -0.00003   0.00003  -0.00000   1.72550
   D122      -1.74202  -0.00000  -0.00002   0.00011   0.00009  -1.74193
   D123       0.21122   0.00002  -0.00004   0.00047   0.00043   0.21165
   D124      -2.62241   0.00001  -0.00001   0.00032   0.00030  -2.62211
   D125      -0.85001   0.00001  -0.00005   0.00042   0.00037  -0.84963
   D126       2.59955  -0.00000  -0.00002   0.00026   0.00024   2.59980
   D127      -1.73467   0.00001  -0.00002   0.00028   0.00026  -1.73441
   D128       1.71488  -0.00000   0.00000   0.00013   0.00013   1.71502
   D129       2.60371   0.00000  -0.00004   0.00021   0.00017   2.60387
   D130      -0.22992  -0.00001  -0.00001   0.00005   0.00004  -0.22988
   D131      -2.61328   0.00001  -0.00004   0.00035   0.00031  -2.61297
   D132       0.83628   0.00000  -0.00001   0.00019   0.00018   0.83646
   D133       1.40670   0.00001  -0.00004   0.00022   0.00018   1.40688
   D134      -1.42693  -0.00000  -0.00002   0.00007   0.00005  -1.42688
   D135       1.08666   0.00001   0.00004  -0.00009  -0.00005   1.08661
   D136      -0.01012   0.00000   0.00003  -0.00007  -0.00004  -0.01016
   D137      -2.83810   0.00002  -0.00000   0.00045   0.00044  -2.83766
   D138      -2.76239   0.00000   0.00002   0.00011   0.00013  -2.76226
   D139      -0.01430  -0.00001   0.00004  -0.00039  -0.00035  -0.01466
   D140      -1.11108  -0.00001   0.00003  -0.00037  -0.00034  -1.11142
   D141       2.34412   0.00000  -0.00000   0.00014   0.00014   2.34426
   D142       2.41983  -0.00001   0.00002  -0.00019  -0.00018   2.41966
   D143      -2.34195   0.00000  -0.00000  -0.00059  -0.00060  -2.34255
   D144       2.84445  -0.00000  -0.00001  -0.00057  -0.00058   2.84387
   D145       0.01647   0.00002  -0.00004  -0.00006  -0.00010   0.01637
   D146       0.09218  -0.00000  -0.00002  -0.00039  -0.00042   0.09176
   D147      -2.43914  -0.00003   0.00005  -0.00126  -0.00121  -2.44035
   D148       2.74727  -0.00003   0.00004  -0.00124  -0.00120   2.74607
   D149      -0.08072  -0.00001   0.00001  -0.00073  -0.00072  -0.08143
   D150      -0.00500  -0.00003   0.00003  -0.00106  -0.00103  -0.00604
   D151      -0.72773   0.00000   0.00002  -0.00005  -0.00003  -0.72776
   D152       0.40611  -0.00001   0.00002  -0.00021  -0.00019   0.40593
   D153       3.05068   0.00002   0.00003  -0.00059  -0.00055   3.05012
   D154       2.79352  -0.00002   0.00003  -0.00057  -0.00054   2.79298
   D155       0.26902   0.00001   0.00002   0.00018   0.00020   0.26922
   D156       1.40286  -0.00000   0.00002   0.00002   0.00004   1.40290
   D157      -2.23576   0.00002   0.00003  -0.00036  -0.00032  -2.23609
   D158      -2.49292  -0.00001   0.00003  -0.00034  -0.00031  -2.49323
   D159       2.47330  -0.00003   0.00002  -0.00031  -0.00029   2.47302
   D160      -2.67604  -0.00004   0.00003  -0.00047  -0.00044  -2.67648
   D161      -0.03148  -0.00002   0.00004  -0.00085  -0.00081  -0.03228
   D162      -0.28863  -0.00005   0.00004  -0.00083  -0.00080  -0.28943
   D163       3.11187  -0.00001   0.00006  -0.00039  -0.00034   3.11153
   D164      -2.03747  -0.00002   0.00006  -0.00056  -0.00050  -2.03797
   D165       0.60709   0.00000   0.00007  -0.00093  -0.00086   0.60623
   D166       0.34993  -0.00003   0.00007  -0.00092  -0.00085   0.34908
   D167      -0.06049   0.00000  -0.00000  -0.00016  -0.00017  -0.06066
   D168       0.99598  -0.00001  -0.00000  -0.00022  -0.00022   0.99576
   D169      -3.05788  -0.00000  -0.00000  -0.00016  -0.00016  -3.05804
   D170      -2.43272   0.00000   0.00000  -0.00013  -0.00013  -2.43285
   D171      -1.10843  -0.00001  -0.00001  -0.00021  -0.00023  -1.10865
   D172      -0.05195  -0.00001  -0.00002  -0.00027  -0.00028  -0.05224
   D173       2.17737  -0.00001  -0.00002  -0.00020  -0.00022   2.17715
   D174       2.80253  -0.00001  -0.00001  -0.00018  -0.00020   2.80234
   D175       2.27860  -0.00002   0.00002   0.00011   0.00014   2.27874
   D176      -2.94811  -0.00002   0.00002   0.00006   0.00008  -2.94803
   D177      -0.71879  -0.00002   0.00002   0.00012   0.00014  -0.71865
   D178      -0.09362  -0.00001   0.00002   0.00014   0.00017  -0.09346
   D179       2.67701   0.00003   0.00000   0.00142   0.00142   2.67844
   D180      -2.54969   0.00002  -0.00000   0.00137   0.00137  -2.54833
   D181      -0.32038   0.00002  -0.00000   0.00143   0.00143  -0.31895
   D182       0.30479   0.00003   0.00000   0.00145   0.00145   0.30625
   D183       0.77867   0.00001  -0.00001   0.00013   0.00012   0.77879
   D184      -2.67395   0.00000  -0.00002   0.00021   0.00019  -2.67376
   D185      -2.00257   0.00000  -0.00002   0.00020   0.00019  -2.00238
   D186      -0.42304  -0.00000   0.00000  -0.00011  -0.00011  -0.42315
   D187       2.40753  -0.00001  -0.00001  -0.00003  -0.00004   2.40749
   D188       3.07891  -0.00000  -0.00001  -0.00003  -0.00004   3.07887
   D189      -2.96205   0.00002   0.00001   0.00042   0.00043  -2.96163
   D190      -0.13148   0.00002  -0.00001   0.00050   0.00049  -0.13099
   D191       0.53990   0.00002  -0.00000   0.00050   0.00049   0.54040
   D192       3.02183   0.00003  -0.00004   0.00083   0.00079   3.02262
   D193      -0.43078   0.00002  -0.00005   0.00090   0.00085  -0.42993
   D194       0.24060   0.00003  -0.00005   0.00090   0.00085   0.24146
   D195       2.81739   0.00000  -0.00003   0.00039   0.00035   2.81774
   D196      -1.95062   0.00002  -0.00001   0.00066   0.00064  -1.94998
   D197      -0.40170   0.00005  -0.00004   0.00071   0.00067  -0.40103
   D198       0.89359   0.00002  -0.00006   0.00021   0.00015   0.89374
   D199       1.87596   0.00003  -0.00005   0.00043   0.00038   1.87634
   D200      -0.02137  -0.00000   0.00007   0.00023   0.00030  -0.02107
   D201      -2.03896  -0.00008   0.00028  -0.00135  -0.00106  -2.04002
   D202       1.09336   0.00000   0.00007  -0.00010  -0.00004   1.09332
   D203      -0.92422  -0.00008   0.00028  -0.00168  -0.00140  -0.92562
   D204       2.18508   0.00001   0.00004   0.00007   0.00010   2.18519
   D205       0.16750  -0.00007   0.00025  -0.00151  -0.00126   0.16624
   D206      -2.64752  -0.00003   0.00005  -0.00156  -0.00150  -2.64903
   D207       1.61808  -0.00011   0.00027  -0.00313  -0.00286   1.61521
   D208      -1.29512  -0.00002   0.00008  -0.00071  -0.00063  -1.29575
   D209       2.97048  -0.00009   0.00029  -0.00228  -0.00199   2.96849
   D210      -0.40173   0.00001  -0.00002   0.00011   0.00010  -0.40163
   D211       0.72232   0.00000   0.00001  -0.00000   0.00001   0.72233
   D212      -3.11797   0.00001  -0.00008   0.00115   0.00107  -3.11691
   D213      -2.71512   0.00002  -0.00001   0.00064   0.00063  -2.71449
   D214      -1.39749  -0.00000  -0.00001  -0.00016  -0.00016  -1.39765
   D215      -0.27344  -0.00001   0.00002  -0.00028  -0.00026  -0.27370
   D216       2.16945   0.00000  -0.00007   0.00087   0.00081   2.17025
   D217       2.57230   0.00001  -0.00000   0.00037   0.00037   2.57267
   D218       2.67198   0.00001  -0.00002   0.00018   0.00016   2.67214
   D219      -2.48716   0.00001   0.00000   0.00007   0.00007  -2.48709
   D220      -0.04427   0.00002  -0.00008   0.00122   0.00113  -0.04314
   D221       0.35858   0.00003  -0.00002   0.00071   0.00069   0.35928
   D222       2.03521  -0.00001  -0.00003  -0.00000  -0.00004   2.03518
   D223      -3.12392  -0.00002  -0.00001  -0.00012  -0.00013  -3.12405
   D224      -0.68104  -0.00001  -0.00009   0.00103   0.00093  -0.68010
   D225      -0.27818   0.00000  -0.00003   0.00053   0.00050  -0.27768
   D226      -0.76720   0.00001  -0.00004   0.00047   0.00043  -0.76677
   D227       2.68514   0.00000  -0.00002   0.00028   0.00025   2.68540
   D228       2.01213   0.00000  -0.00002   0.00028   0.00026   2.01239
   D229       0.42099   0.00001  -0.00003   0.00042   0.00039   0.42138
   D230      -2.40985   0.00001  -0.00002   0.00023   0.00022  -2.40963
   D231      -3.08287   0.00000  -0.00001   0.00024   0.00022  -3.08264
   D232       2.95651  -0.00001  -0.00000   0.00001   0.00001   2.95652
   D233       0.12567  -0.00001   0.00001  -0.00017  -0.00017   0.12551
   D234      -0.54734  -0.00002   0.00001  -0.00017  -0.00016  -0.54750
   D235      -3.01709   0.00002   0.00000   0.00023   0.00023  -3.01686
   D236       0.43525   0.00002   0.00001   0.00004   0.00006   0.43531
   D237      -0.23776   0.00001   0.00002   0.00005   0.00006  -0.23770
   D238      -0.98669   0.00001  -0.00000   0.00028   0.00028  -0.98641
   D239       0.05782   0.00000  -0.00000   0.00011   0.00011   0.05793
   D240       3.06412   0.00001   0.00002   0.00003   0.00005   3.06417
   D241       2.43183  -0.00001   0.00001  -0.00007  -0.00006   2.43177
   D242       0.06689   0.00001  -0.00002   0.00036   0.00034   0.06723
   D243       1.11139  -0.00000  -0.00002   0.00019   0.00017   1.11156
   D244      -2.16549   0.00001   0.00000   0.00011   0.00011  -2.16538
   D245      -2.79778  -0.00001  -0.00001   0.00001  -0.00000  -2.79778
   D246       2.93934   0.00000   0.00000  -0.00000  -0.00000   2.93934
   D247      -2.29934  -0.00001  -0.00000  -0.00018  -0.00018  -2.29951
   D248       0.70696   0.00000   0.00002  -0.00026  -0.00023   0.70673
   D249       0.07468  -0.00002   0.00001  -0.00036  -0.00035   0.07433
   D250       2.55090   0.00000  -0.00002   0.00007   0.00005   2.55095
   D251      -2.68778  -0.00001  -0.00002  -0.00010  -0.00012  -2.68790
   D252       0.31852   0.00001   0.00000  -0.00018  -0.00018   0.31834
   D253      -0.31376  -0.00002  -0.00001  -0.00029  -0.00030  -0.31406
   D254      -2.84990  -0.00001   0.00000  -0.00051  -0.00051  -2.85041
   D255      -1.78072   0.00000   0.00000  -0.00022  -0.00022  -1.78094
   D256       1.90850  -0.00002   0.00003  -0.00070  -0.00067   1.90782
   D257       2.97768  -0.00000   0.00003  -0.00041  -0.00039   2.97729
   D258       0.38113  -0.00002   0.00001  -0.00059  -0.00058   0.38055
   D259       1.45031  -0.00001   0.00001  -0.00030  -0.00029   1.45002
   D260      -1.89747  -0.00001  -0.00001  -0.00026  -0.00027  -1.89773
   D261      -0.82829   0.00001  -0.00001   0.00003   0.00002  -0.82826
   D262      -0.90612  -0.00000  -0.00000  -0.00018  -0.00018  -0.90630
   D263       0.16306   0.00001  -0.00000   0.00011   0.00011   0.16317
   D264       0.02097  -0.00001  -0.00001   0.00007   0.00006   0.02103
   D265      -1.09636   0.00001   0.00002   0.00010   0.00011  -1.09625
   D266      -2.17880   0.00001   0.00002   0.00010   0.00012  -2.17869
   D267       1.29574  -0.00000  -0.00001   0.00030   0.00029   1.29603
   D268       2.65951   0.00001   0.00001   0.00041   0.00042   2.65993
   D269       1.00535  -0.00001   0.00003  -0.00022  -0.00019   1.00516
   D270      -0.07150  -0.00000   0.00002  -0.00017  -0.00015  -0.07165
   D271      -2.81156  -0.00000   0.00002  -0.00024  -0.00022  -2.81178
   D272      -2.43453  -0.00001   0.00001  -0.00015  -0.00014  -2.43467
   D273      -0.11216  -0.00000   0.00002  -0.00023  -0.00021  -0.11237
   D274      -1.18901   0.00001   0.00002  -0.00018  -0.00017  -1.18917
   D275       2.35412   0.00001   0.00002  -0.00025  -0.00023   2.35388
   D276       2.73114   0.00000   0.00001  -0.00016  -0.00015   2.73099
   D277      -2.49274  -0.00000   0.00008  -0.00121  -0.00113  -2.49387
   D278       2.71360   0.00000   0.00008  -0.00117  -0.00109   2.71251
   D279      -0.02646   0.00000   0.00008  -0.00124  -0.00116  -0.02762
   D280       0.35056   0.00000   0.00007  -0.00115  -0.00108   0.34949
   D281      -3.06665  -0.00004   0.00004  -0.00122  -0.00117  -3.06783
   D282       2.13969  -0.00003   0.00004  -0.00117  -0.00113   2.13855
   D283      -0.60037  -0.00003   0.00004  -0.00124  -0.00120  -0.60158
   D284      -0.22335  -0.00003   0.00003  -0.00115  -0.00112  -0.22447
   D285       0.00591  -0.00001  -0.00002  -0.00016  -0.00018   0.00573
   D286       1.03042  -0.00001  -0.00001  -0.00009  -0.00011   1.03031
   D287      -2.72113  -0.00002   0.00001  -0.00038  -0.00038  -2.72151
   D288      -2.54781   0.00000  -0.00006   0.00048   0.00042  -2.54739
   D289      -1.02261  -0.00000  -0.00003  -0.00001  -0.00004  -1.02265
   D290       0.00190   0.00000  -0.00001   0.00005   0.00004   0.00193
   D291       2.53354  -0.00001   0.00000  -0.00024  -0.00024   2.53330
   D292       2.70685   0.00001  -0.00006   0.00062   0.00056   2.70741
   D293       2.66603  -0.00002   0.00001  -0.00038  -0.00037   2.66566
   D294      -2.59264  -0.00001   0.00002  -0.00031  -0.00029  -2.59294
   D295      -0.06100  -0.00002   0.00004  -0.00060  -0.00056  -0.06157
   D296       0.11231  -0.00001  -0.00003   0.00026   0.00023   0.11254
   D297       2.56178  -0.00001  -0.00001  -0.00029  -0.00030   2.56148
   D298      -2.69689  -0.00000  -0.00000  -0.00023  -0.00023  -2.69712
   D299      -0.16525  -0.00001   0.00002  -0.00052  -0.00050  -0.16576
   D300       0.00806   0.00000  -0.00005   0.00034   0.00029   0.00835
   D301       0.05691   0.00000  -0.00001   0.00015   0.00014   0.05705
   D302      -1.01686   0.00002  -0.00002   0.00033   0.00031  -1.01655
   D303       2.79651   0.00001  -0.00000   0.00008   0.00008   2.79658
   D304       2.44465   0.00001   0.00000   0.00001   0.00001   2.44466
   D305       1.17691  -0.00001  -0.00000   0.00004   0.00004   1.17694
   D306       0.10314   0.00000  -0.00002   0.00022   0.00020   0.10334
   D307      -2.36668  -0.00001   0.00000  -0.00003  -0.00003  -2.36671
   D308      -2.71854  -0.00001   0.00000  -0.00010  -0.00010  -2.71864
   D309      -2.69815  -0.00002  -0.00005   0.00081   0.00077  -2.69738
   D310       2.51127  -0.00000  -0.00006   0.00100   0.00094   2.51220
   D311       0.04144  -0.00001  -0.00004   0.00075   0.00070   0.04215
   D312      -0.31041  -0.00002  -0.00004   0.00067   0.00063  -0.30978
   D313      -2.16201   0.00002  -0.00003   0.00107   0.00104  -2.16097
   D314       3.04741   0.00004  -0.00004   0.00125   0.00121   3.04862
   D315       0.57759   0.00003  -0.00002   0.00100   0.00098   0.57856
   D316       0.22573   0.00003  -0.00002   0.00093   0.00091   0.22664
   D317       2.98139   0.00000   0.00005   0.00054   0.00059   2.98198
   D318      -1.90726   0.00003   0.00011  -0.00040  -0.00029  -1.90756
   D319       1.69524   0.00003   0.00004   0.00078   0.00082   1.69605
   D320       0.50449   0.00003   0.00004   0.00038   0.00041   0.50491
   D321      -0.68239   0.00003   0.00007   0.00001   0.00008  -0.68231
   D322       0.75009   0.00000   0.00002   0.00000   0.00002   0.75011
   D323      -1.82191  -0.00001   0.00002  -0.00030  -0.00028  -1.82219
   D324       1.79751  -0.00000   0.00002  -0.00032  -0.00030   1.79721
   D325      -0.77450  -0.00002   0.00003  -0.00062  -0.00059  -0.77510
   D326      -0.38764   0.00002   0.00001   0.00045   0.00046  -0.38718
   D327      -2.95965   0.00001   0.00002   0.00015   0.00016  -2.95948
   D328      -1.79876   0.00000   0.00001   0.00005   0.00006  -1.79870
   D329       1.91242  -0.00001   0.00001  -0.00026  -0.00024   1.91218
   D330       2.96397  -0.00001   0.00003  -0.00064  -0.00061   2.96336
   D331       0.39196  -0.00003   0.00004  -0.00095  -0.00091   0.39105
   D332       0.78350  -0.00001   0.00002  -0.00043  -0.00041   0.78309
   D333      -0.42157  -0.00001   0.00002  -0.00037  -0.00035  -0.42193
   D334       3.00308  -0.00001   0.00001  -0.00026  -0.00025   3.00283
   D335      -2.96025  -0.00001   0.00002  -0.00033  -0.00031  -2.96056
   D336      -2.67371  -0.00001   0.00001  -0.00029  -0.00028  -2.67399
   D337       2.40441  -0.00000   0.00001  -0.00024  -0.00023   2.40418
   D338      -0.45412  -0.00001   0.00000  -0.00013  -0.00013  -0.45424
   D339      -0.13427  -0.00000   0.00001  -0.00020  -0.00019  -0.13445
   D340      -2.00051  -0.00000   0.00001  -0.00022  -0.00022  -2.00073
   D341       3.07760   0.00000   0.00000  -0.00017  -0.00016   3.07744
   D342       0.21908  -0.00000  -0.00000  -0.00006  -0.00006   0.21902
   D343       0.53893   0.00000   0.00001  -0.00013  -0.00012   0.53881
   D344      -0.52828   0.00001  -0.00001   0.00010   0.00008  -0.52819
   D345       0.54204  -0.00000  -0.00002   0.00018   0.00015   0.54219
   D346      -3.13394   0.00001  -0.00001   0.00024   0.00023  -3.13371
   D347      -3.13232   0.00000  -0.00002   0.00018   0.00016  -3.13215
   D348       2.59903  -0.00000   0.00001  -0.00014  -0.00013   2.59889
   D349      -2.61384  -0.00001   0.00000  -0.00007  -0.00006  -2.61390
   D350      -0.00664   0.00001   0.00001   0.00000   0.00002  -0.00662
   D351      -0.00502  -0.00000   0.00000  -0.00006  -0.00005  -0.00507
   D352       2.62533   0.00000   0.00001  -0.00014  -0.00013   2.62520
   D353      -2.58754  -0.00001   0.00000  -0.00006  -0.00006  -2.58760
   D354       0.01966   0.00001   0.00001   0.00001   0.00002   0.01968
   D355       0.02129  -0.00000   0.00000  -0.00005  -0.00005   0.02124
   D356       2.37147  -0.00000   0.00004  -0.00030  -0.00026   2.37121
   D357       0.62229   0.00000   0.00000   0.00014   0.00014   0.62243
   D358      -2.12690   0.00000   0.00002  -0.00009  -0.00007  -2.12697
   D359      -0.74616   0.00001  -0.00000   0.00011   0.00010  -0.74606
   D360       0.06056  -0.00000   0.00000   0.00016   0.00016   0.06071
   D361       1.11747   0.00001  -0.00000   0.00021   0.00021   1.11768
   D362      -2.67956   0.00000  -0.00000   0.00014   0.00014  -2.67941
   D363      -2.29369   0.00001  -0.00000   0.00017   0.00017  -2.29352
   D364      -0.98158  -0.00001  -0.00001   0.00007   0.00006  -0.98152
   D365       0.07534  -0.00000  -0.00002   0.00013   0.00011   0.07545
   D366       2.56149  -0.00000  -0.00002   0.00006   0.00004   2.56154
   D367       2.94736   0.00000  -0.00002   0.00009   0.00007   2.94743
   D368       3.06039   0.00000   0.00000   0.00018   0.00018   3.06057
   D369      -2.16588   0.00001  -0.00000   0.00023   0.00023  -2.16565
   D370       0.32028   0.00001  -0.00000   0.00016   0.00016   0.32044
   D371       0.70614   0.00001  -0.00000   0.00019   0.00019   0.70633
   D372       2.41960  -0.00001  -0.00000   0.00008   0.00008   2.41968
   D373      -2.80667  -0.00000  -0.00001   0.00014   0.00013  -2.80654
   D374      -0.32052  -0.00000  -0.00001   0.00007   0.00007  -0.32045
   D375       0.06535   0.00000  -0.00000   0.00010   0.00009   0.06544
   D376      -1.02105   0.00001   0.00000   0.00024   0.00025  -1.02080
   D377       0.09819   0.00002   0.00001   0.00052   0.00053   0.09872
   D378       3.01122   0.00001   0.00001   0.00032   0.00033   3.01155
   D379       2.51048   0.00001  -0.00004   0.00073   0.00069   2.51117
   D380       0.05106  -0.00001   0.00000   0.00000   0.00001   0.05107
   D381       1.17031   0.00001   0.00000   0.00029   0.00029   1.17059
   D382      -2.19985  -0.00001   0.00001   0.00009   0.00009  -2.19976
   D383      -2.70059  -0.00000  -0.00004   0.00049   0.00045  -2.70014
   D384       2.78603   0.00001   0.00001   0.00004   0.00005   2.78608
   D385      -2.37792   0.00002   0.00001   0.00032   0.00033  -2.37759
   D386       0.53511   0.00001   0.00002   0.00012   0.00013   0.53524
   D387       0.03437   0.00002  -0.00003   0.00052   0.00049   0.03486
   D388       2.46080   0.00000   0.00000   0.00012   0.00012   2.46093
   D389      -2.70314   0.00002   0.00000   0.00040   0.00041  -2.70274
   D390       0.20988  -0.00000   0.00001   0.00021   0.00021   0.21009
   D391      -0.29085   0.00001  -0.00004   0.00061   0.00057  -0.29029
   D392       0.54444  -0.00000  -0.00001   0.00009   0.00008   0.54452
   D393      -2.61080   0.00000  -0.00001   0.00023   0.00022  -2.61058
   D394      -2.58381   0.00001  -0.00001   0.00017   0.00016  -2.58365
   D395      -0.52600   0.00000   0.00000  -0.00003  -0.00003  -0.52603
   D396       2.60194   0.00001  -0.00000   0.00011   0.00011   2.60205
   D397       2.62893   0.00001  -0.00000   0.00005   0.00005   2.62898
   D398      -3.12743  -0.00001  -0.00001   0.00005   0.00004  -3.12739
   D399       0.00051  -0.00001  -0.00002   0.00020   0.00018   0.00069
   D400       0.02751  -0.00000  -0.00002   0.00013   0.00012   0.02762
   D401       3.13153  -0.00000   0.00000  -0.00007  -0.00007   3.13146
   D402      -0.02372   0.00000  -0.00001   0.00008   0.00007  -0.02365
   D403       0.00328   0.00000  -0.00001   0.00002   0.00001   0.00329
   D404       3.10265  -0.00001   0.00002  -0.00040  -0.00038   3.10228
   D405      -2.04023  -0.00001   0.00003  -0.00038  -0.00034  -2.04058
   D406       0.15183  -0.00001   0.00002  -0.00038  -0.00036   0.15147
   D407      -0.99644  -0.00001   0.00002  -0.00028  -0.00026  -0.99670
   D408       1.62116  -0.00000   0.00003  -0.00036  -0.00033   1.62083
   D409       1.94081  -0.00001   0.00001  -0.00035  -0.00034   1.94046
   D410      -3.01625  -0.00000   0.00003  -0.00024  -0.00021  -3.01647
   D411      -0.22640   0.00000   0.00001  -0.00018  -0.00017  -0.22657
   D412      -1.59756  -0.00000   0.00001  -0.00022  -0.00020  -1.59777
   D413       0.85796  -0.00000   0.00001  -0.00018  -0.00016   0.85780
   D414       0.71928   0.00001   0.00002   0.00016   0.00018   0.71945
   D415      -0.40574  -0.00000   0.00001   0.00016   0.00017  -0.40557
   D416      -2.71309   0.00001  -0.00000   0.00034   0.00033  -2.71276
   D417       3.11054  -0.00001   0.00002  -0.00019  -0.00017   3.11037
   D418      -0.27800   0.00002   0.00002   0.00016   0.00018  -0.27782
   D419      -1.40302   0.00000   0.00001   0.00016   0.00017  -1.40285
   D420       2.57281   0.00001   0.00000   0.00034   0.00034   2.57315
   D421       2.11326  -0.00000   0.00002  -0.00019  -0.00016   2.11309
   D422      -3.13087   0.00001   0.00001   0.00010   0.00011  -3.13076
   D423       2.02729  -0.00001   0.00000   0.00010   0.00010   2.02740
   D424      -0.28006   0.00001  -0.00000   0.00028   0.00027  -0.27979
   D425      -0.73961  -0.00001   0.00002  -0.00025  -0.00023  -0.73985
   D426      -2.48506   0.00001   0.00001   0.00013   0.00014  -2.48492
   D427       2.67311   0.00000   0.00000   0.00013   0.00013   2.67324
   D428       0.36576   0.00001  -0.00001   0.00030   0.00030   0.36605
   D429      -0.09380  -0.00000   0.00001  -0.00022  -0.00021  -0.09401
   D430      -1.11678   0.00000   0.00000   0.00010   0.00011  -1.11668
   D431      -0.01607   0.00000   0.00001   0.00001   0.00002  -0.01605
   D432       2.75719   0.00000   0.00000   0.00001   0.00001   2.75720
   D433       2.83586   0.00000  -0.00000   0.00005   0.00005   2.83591
   D434      -0.01873   0.00001   0.00000   0.00019   0.00019  -0.01854
   D435       1.08198   0.00001   0.00000   0.00010   0.00010   1.08209
   D436      -2.42795   0.00001   0.00000   0.00010   0.00010  -2.42785
   D437      -2.34927   0.00001  -0.00000   0.00014   0.00013  -2.34914
   D438       2.41078   0.00000   0.00000   0.00014   0.00014   2.41092
   D439      -2.77169   0.00000   0.00001   0.00005   0.00005  -2.77163
   D440       0.00157   0.00000   0.00000   0.00004   0.00005   0.00162
   D441       0.08024   0.00000  -0.00000   0.00009   0.00008   0.08033
   D442       2.33969   0.00000   0.00000   0.00015   0.00016   2.33985
   D443      -2.84277   0.00000   0.00001   0.00006   0.00007  -2.84271
   D444      -0.06952   0.00000   0.00000   0.00006   0.00006  -0.06946
   D445       0.00916   0.00000  -0.00000   0.00010   0.00010   0.00926
   D446       0.42380  -0.00001  -0.00001  -0.00004  -0.00005   0.42376
   D447      -2.41135  -0.00000  -0.00000  -0.00007  -0.00007  -2.41142
   D448      -3.08339  -0.00001  -0.00000  -0.00013  -0.00013  -3.08352
   D449      -0.76280  -0.00001   0.00000  -0.00002  -0.00001  -0.76281
   D450       2.68523  -0.00000   0.00001  -0.00005  -0.00004   2.68520
   D451       2.01319  -0.00000   0.00001  -0.00011  -0.00010   2.01309
   D452      -3.00953  -0.00000  -0.00000   0.00003   0.00003  -3.00949
   D453       0.43851   0.00000   0.00001   0.00000   0.00001   0.43852
   D454      -0.23353  -0.00000   0.00000  -0.00006  -0.00005  -0.23359
   D455       2.95927  -0.00000  -0.00000  -0.00000  -0.00000   2.95927
   D456       0.12412   0.00000   0.00000  -0.00003  -0.00003   0.12409
   D457      -0.54792  -0.00000   0.00000  -0.00009  -0.00009  -0.54801
   D458       0.03303  -0.00000   0.00002  -0.00018  -0.00016   0.03287
   D459       2.66674  -0.00001   0.00002  -0.00014  -0.00012   2.66662
   D460      -2.16627  -0.00000   0.00003  -0.00014  -0.00011  -2.16639
   D461      -1.08735  -0.00001   0.00002  -0.00020  -0.00018  -1.08753
   D462       1.30468  -0.00001   0.00002  -0.00023  -0.00021   1.30447
   D463      -2.86074   0.00001   0.00001  -0.00024  -0.00023  -2.86098
   D464      -1.79271   0.00000   0.00000  -0.00003  -0.00002  -1.79273
   D465      -0.91925   0.00000   0.00001  -0.00019  -0.00018  -0.91943
   D466       0.14878  -0.00000  -0.00000   0.00003   0.00003   0.14881
   D467       0.36333   0.00000   0.00002  -0.00020  -0.00018   0.36315
   D468       1.43137  -0.00000   0.00001   0.00001   0.00002   1.43139
   D469       1.89406   0.00000   0.00001  -0.00024  -0.00023   1.89383
   D470       2.96210  -0.00000  -0.00000  -0.00002  -0.00003   2.96207
   D471      -1.90958  -0.00000   0.00001  -0.00026  -0.00025  -1.90983
   D472      -0.84154  -0.00000  -0.00000  -0.00005  -0.00005  -0.84159
   D473      -0.72369  -0.00000   0.00000   0.00006   0.00006  -0.72362
   D474       0.27095   0.00000  -0.00000   0.00017   0.00017   0.27112
   D475       3.13163   0.00001   0.00001   0.00004   0.00005   3.13168
   D476       2.48268  -0.00001   0.00001  -0.00004  -0.00004   2.48265
   D477       0.41195   0.00000  -0.00001  -0.00000  -0.00001   0.41194
   D478       1.40658   0.00001  -0.00001   0.00010   0.00010   1.40668
   D479      -2.01592   0.00001  -0.00000  -0.00002  -0.00002  -2.01594
   D480      -2.66487  -0.00000  -0.00000  -0.00011  -0.00010  -2.66498
   D481       2.82739   0.00001  -0.00001   0.00017   0.00016   2.82755
   D482      -2.46116   0.00001  -0.00001   0.00027   0.00026  -2.46090
   D483       0.39952   0.00002  -0.00000   0.00015   0.00014   0.39966
   D484      -0.24943   0.00000  -0.00000   0.00007   0.00006  -0.24937
   D485       3.02062  -0.00001   0.00007  -0.00082  -0.00075   3.01987
   D486      -2.26793  -0.00001   0.00007  -0.00071  -0.00064  -2.26857
   D487       0.59275  -0.00000   0.00008  -0.00084  -0.00076   0.59199
   D488      -0.05620  -0.00002   0.00008  -0.00092  -0.00084  -0.05705
   D489      -0.10396  -0.00002   0.00001  -0.00056  -0.00055  -0.10451
   D490      -1.18130  -0.00000   0.00001  -0.00035  -0.00033  -1.18163
   D491       2.36198  -0.00002  -0.00000  -0.00040  -0.00040   2.36158
   D492       2.71277  -0.00000  -0.00000  -0.00020  -0.00020   2.71258
   D493       1.01080  -0.00001   0.00001  -0.00045  -0.00045   1.01036
   D494      -0.06654   0.00000   0.00001  -0.00024  -0.00023  -0.06677
   D495      -2.80644  -0.00001  -0.00001  -0.00030  -0.00030  -2.80674
   D496      -2.45565   0.00001  -0.00000  -0.00009  -0.00010  -2.45574
   D497      -3.03391  -0.00001   0.00001  -0.00044  -0.00043  -3.03435
   D498       2.17193   0.00001   0.00001  -0.00023  -0.00022   2.17171
   D499      -0.56797  -0.00001  -0.00000  -0.00029  -0.00029  -0.56826
   D500      -0.21718   0.00001  -0.00000  -0.00008  -0.00008  -0.21726
   D501      -2.45489  -0.00001   0.00002  -0.00040  -0.00038  -2.45527
   D502       2.75095   0.00001   0.00002  -0.00019  -0.00016   2.75079
   D503       0.01105  -0.00001   0.00001  -0.00024  -0.00023   0.01082
   D504       0.36184   0.00001   0.00001  -0.00004  -0.00003   0.36182
[truncated: 8,277,055 more chars]
