# Supplementary material for: A DFT Study on Ben(n = 10–12) Clusters with Hydrogen Storage Capacity
Source: Molecules. 2026 Feb 6;31(3):566. doi: 10.3390/molecules31030566 (PMC12899933; doi:10.3390/molecules31030566)
Supplement: Supplementary file 1 [file molecules-31-00566-s001.zip › Supplementary Information/Be11/H24-Be11.gjf]

%chk=C:\Users\18823\Desktop\BeH\BeH11\out\2\H24-Be11.chk
# opt freq def2tzvp em=gd3bj pbe1pbe

Title Card Required

0 1
 Be                 0.21156000    0.10313800   -1.71263200
 Be                -0.04581900   -1.87176200   -0.60938300
 Be                -1.65359300   -0.65290700   -0.64788000
 Be                -0.64634300   -0.95056000    1.21347500
 Be                -1.45194800    1.31018500   -1.25381200
 Be                 1.45849800   -1.17732500    0.76418700
 Be                 1.87880600    0.65181800   -0.26753800
 Be                 0.58123500    0.65942400    1.44483000
 Be                 0.27162000    1.87130700   -0.27336800
 Be                -1.42257900    0.98927900    0.71425500
 Be                 1.80338200   -1.18342300   -1.20084900
 H                 -2.54263300    2.20225300   -1.86743500
 H                 -2.07853300    1.98603400   -2.49097600
 H                  2.98733200   -1.98347300   -1.77816700
 H                  2.61455300   -1.67369800   -2.42145900
 H                  0.99335200    3.20621000   -0.50003600
 H                  0.19641200    3.37266100   -0.55464500
 H                  0.10346000   -3.30713800   -1.11331000
 H                 -0.69691400   -3.15011100   -1.15408900
 H                  0.65641500   -0.02842400   -3.17466400
 H                 -0.00920700    0.46619300   -3.18562300
 H                  1.07736700    1.58484900    2.63154400
 H                  0.95621100    0.87892800    2.96961000
 H                 -2.32122900    1.48340700    1.87896600
 H                 -2.62280400    1.82319600    1.21310300
 H                  2.16546000   -1.85858200    1.97380400
 H                  2.55957300   -2.11599900    1.32110400
 H                  2.98648300    1.70036000   -0.49292200
 H                  3.35674000    0.97659300   -0.52831700
 H                 -3.07690200   -0.91778100   -1.17025900
 H                 -2.70259600   -1.63707800   -1.21275300
 H                 -1.15302600   -1.49868100    2.61532200
 H                 -1.38292200   -2.04448800    2.09002600
 H                 -1.27398400   -1.98576400   -3.61505200
 H                 -1.51493200   -2.33245600   -4.23517200
 H                  0.25925100   -4.66345800    1.93514900
 H                  0.33090900   -4.01977400    1.55653900
 H                  2.99722600    4.02990800    2.04365900
 H                  2.63695500    3.47805800    1.68845200
 H                  4.20411300    0.74231300    2.64320500
 H                  3.64721200    0.56474900    2.17254500
 H                 -3.78062200   -0.90615200    1.50805800
 H                 -4.40137000   -1.14248700    1.85728900
 H                  4.94262200   -1.21866800    0.16985300
 H                  5.67313300   -1.37709300    0.22055400
 H                 -5.49017100    1.37294700   -0.40215200
 H                 -4.75901300    1.21183700   -0.37398200
 H                 -2.54942500    4.98220900    0.52363400
 H                 -2.22717000    4.32274800    0.37320400
 H                  1.89112600    2.48503600   -3.00732100
 H                  2.21424900    2.92891400   -3.51854700
 H                 -1.39090300    0.54035700    4.27714700
 H                 -1.53527500    0.57468700    5.01111400
 H                 -3.15807800   -4.31376300    0.81417500
 H                 -2.72172600   -3.73608000    0.62368100
 H                  0.91587614   -1.35617492    3.77837371
 H                  1.05868573   -1.54379537    4.33010189
 H                  3.18663055   -4.41738699   -0.34669157
 H                  2.81817357   -3.94398778   -0.33517443
